# Supplementary material for: The crystalline sponge method updated
Source: IUCrJ. 2016 Feb 12;3(Pt 2):139–51. doi: 10.1107/S2052252515024379 (PMC4775162; doi:10.1107/S2052252515024379)
Supplement: Supplementary file 1 [file m-03-00139-sup1.cif]

 
data_cyclohexane
_database_code_depnum_ccdc_archive 'CCDC 1418972'
#==============================================================================

# PROCESSING SUMMARY (IUCr Office Use Only)

_journal_date_recd_electronic      2015-10-19
_journal_date_to_coeditor         ?
_journal_date_from_coeditor       ?
_journal_date_accepted     2015-12-18
_journal_date_printers_first      ?
_journal_date_printers_final      ?
_journal_date_proofs_out          ?
_journal_date_proofs_in           ?
_journal_coeditor_name            ?
_journal_coeditor_code      DE5035SUP1
_journal_coeditor_notes
; ?
;
_journal_paper_category      FA
_journal_techeditor_code      M152437
_iucr_compatibility_tag          ACTA95
_journal_techeditor_notes  
;
;
_journal_coden_ASTM               ?
_journal_name_full                ?
_journal_year                     ?
_journal_volume                   ?
_journal_issue                    ?
_journal_page_first               ?
_journal_page_last                ?
_journal_suppl_publ_number        ?
_journal_suppl_publ_pages         ?

#==============================================================================


# start Validation Reply Form
_vrf_PLAT411_cyclohexane
;
PROBLEM: Short Inter H...H Contact  H105   ..  H92L    ..       1.56 Ang.  
RESPONSE: Hydrogen atoms concerning with this alert 
are in the solvated cyclohexane molecule. This alert 
represents that the conformation of these molecules 
are distorted because this is an averaged structure 
among thermally disordered them in the crystal. In 
this analysis, to avoid subjective analysis for 
eliminating this alert, position and conformation of 
cyclohexane molecules were analyzed using standard 
restraints based on the observed electron density.  
;
# end Validation Reply Form
 
_audit_creation_method            'SHELXL-2014/7'
_shelx_SHELXL_version_number      '2014/7'
_chemical_name_systematic         ?
_chemical_name_common             ?
_chemical_melting_point           ?
_chemical_formula_moiety          ?
_chemical_formula_sum
 'C66 H84 I6 N12 Zn3' 
_chemical_formula_weight          2002.96

loop_
 _atom_type_symbol
 _atom_type_description
 _atom_type_scat_dispersion_real
 _atom_type_scat_dispersion_imag
 _atom_type_scat_source
 'C'  'C'   0.0181   0.0091
 'International Tables Vol C Tables 4.2.6.8 and 6.1.1.4'
 'H'  'H'   0.0000   0.0000
 'International Tables Vol C Tables 4.2.6.8 and 6.1.1.4'
 'N'  'N'   0.0311   0.0180
 'International Tables Vol C Tables 4.2.6.8 and 6.1.1.4'
 'Zn'  'Zn'  -1.5491   0.6778
 'International Tables Vol C Tables 4.2.6.8 and 6.1.1.4'
 'I'  'I'  -0.3257   6.8362
 'International Tables Vol C Tables 4.2.6.8 and 6.1.1.4'
 
_space_group_crystal_system       monoclinic
_space_group_IT_number            15
_space_group_name_H-M_alt         'C 2/c'
_space_group_name_Hall            '-C 2yc'
 
_shelx_space_group_comment
;
The symmetry employed for this shelxl refinement is uniquely defined
by the following loop, which should always be used as a source of
symmetry information in preference to the above space-group names.
They are only intended as comments.
;
 
loop_
 _space_group_symop_operation_xyz
 'x, y, z'
 '-x, y, -z+1/2'
 'x+1/2, y+1/2, z'
 '-x+1/2, y+1/2, -z+1/2'
 '-x, -y, -z'
 'x, -y, z-1/2'
 '-x+1/2, -y+1/2, -z'
 'x+1/2, -y+1/2, z-1/2'
 
_cell_length_a                    34.3760(7)
_cell_length_b                    15.0832(3)
_cell_length_c                    29.6413(9)
_cell_angle_alpha                 90
_cell_angle_beta                  100.675(2)
_cell_angle_gamma                 90
_cell_volume                      15103.0(6)
_cell_formula_units_Z             8
_cell_measurement_temperature     100(2)
_cell_measurement_reflns_used   22670
_cell_measurement_theta_min     3.1520
_cell_measurement_theta_max     76.2820
 
_exptl_crystal_description        block
_exptl_crystal_colour             colorless
_exptl_crystal_density_meas       ?
_exptl_crystal_density_method     ?
_exptl_crystal_density_diffrn     1.762          
_exptl_crystal_F_000              7776
_exptl_transmission_factor_min    ?
_exptl_transmission_factor_max    ?
_exptl_crystal_size_max           0.230
_exptl_crystal_size_mid           0.110
_exptl_crystal_size_min           0.050
_exptl_absorpt_coefficient_mu     20.718
_shelx_estimated_absorpt_T_min    0.087
_shelx_estimated_absorpt_T_max    0.424
loop_
_exptl_crystal_face_index_h
_exptl_crystal_face_index_k
_exptl_crystal_face_index_l
_exptl_crystal_face_perp_dist
_exptl_oxdiff_crystal_face_indexfrac_h
_exptl_oxdiff_crystal_face_indexfrac_k
_exptl_oxdiff_crystal_face_indexfrac_l
_exptl_oxdiff_crystal_face_x
_exptl_oxdiff_crystal_face_y
_exptl_oxdiff_crystal_face_z
   9    8    5 0.1360  9.1045  8.3201  4.8371  0.4316 -0.7946 -0.4271
  -2    2  -18 0.0304 -1.9627  2.0046 -18.0107 -0.9534 -0.2824 -0.0060
 -21    0   -2 0.0453 -21.0002  0.0030 -2.0061 -0.5494  0.6012 -0.5510
 -15    7    7 0.1048 -15.0067  7.0076  7.0118  0.0281  0.0372 -1.0103
  18    0    8 0.0494 17.9880 -0.0035  8.0098  0.7884 -0.4446  0.4030
   0    0  -19 0.0235  0.0368  0.0026 -19.0138 -0.9597 -0.2139  0.2093
  -4    0  -18 0.0288 -3.9659  0.0030 -18.0140 -0.9946 -0.0838  0.0891
 -22    0    8 0.0526 -22.0198  0.0018  8.0010 -0.0656  0.7435 -0.6884
  22    0   -8 0.0645 22.0198 -0.0018 -8.0010  0.0656 -0.7435  0.6884
  -1  -10   -1 0.0793 -1.0122 -10.0091 -1.0152 -0.0644  0.7143  0.7322
   8    5   14 0.0955  7.6470  4.8554 13.8603  0.8592 -0.4096 -0.3066
  16    7   -3 0.1084 16.0187  7.0049 -2.9887  0.1849 -0.9961 -0.0543
   2    0   19 0.0288  1.9635 -0.0029 19.0143  1.0024  0.1545 -0.1547
_exptl_absorpt_correction_T_min                     0.094
_exptl_absorpt_correction_T_max                     0.450
_exptl_absorpt_correction_type            'gaussian'
_exptl_absorpt_process_details
;
CrysAlisPro, Agilent Technologies,
Version 1.171.37.35 (release 13-08-2014 CrysAlis171 .NET)
(compiled Aug 13 2014,18:06:01)
Numerical absorption correction based on gaussian integration over
   a multifaceted crystal model
Empirical absorption correction using spherical harmonics,
 implemented in SCALE3 ABSPACK scaling algorithm.
;
_diffrn_ambient_temperature       100(2)
_diffrn_ambient_environment 'N~2~'
_diffrn_source 'sealed X-ray tube'
_diffrn_source_type 'SuperNova (Cu) X-ray Source'
_diffrn_radiation_probe 'x-ray'
_diffrn_radiation_type 'Cu K\a'
_diffrn_radiation_wavelength 1.54184
_diffrn_radiation_monochromator 'mirror'
_diffrn_measurement_device 'four-circle diffractometer'
_diffrn_measurement_device_type 'SuperNova, Dual, Cu at zero, AtlasS2'
_diffrn_detector 'CCD plate'
_diffrn_measurement_method '\w scans'
_diffrn_detector_type 'AtlasS2'
_diffrn_detector_area_resol_mean 5.2332
_diffrn_reflns_number             82446
_diffrn_reflns_av_unetI/netI      0.0371
_diffrn_reflns_av_R_equivalents   0.0574
_diffrn_reflns_limit_h_min        -42
_diffrn_reflns_limit_h_max        43
_diffrn_reflns_limit_k_min        -18
_diffrn_reflns_limit_k_max        18
_diffrn_reflns_limit_l_min        -36
_diffrn_reflns_limit_l_max        37
_diffrn_reflns_theta_min          3.034
_diffrn_reflns_theta_max          76.514
_diffrn_reflns_theta_full         67.684
_diffrn_measured_fraction_theta_max   0.991
_diffrn_measured_fraction_theta_full  1.000
_diffrn_reflns_Laue_measured_fraction_max    0.991
_diffrn_reflns_Laue_measured_fraction_full   1.000
_diffrn_reflns_point_group_measured_fraction_max   0.991
_diffrn_reflns_point_group_measured_fraction_full  1.000
_reflns_number_total              15727
_reflns_number_gt                 13448
_reflns_threshold_expression      'I > 2\s(I)'
_reflns_Friedel_coverage          0.000
_reflns_Friedel_fraction_max      .
_reflns_Friedel_fraction_full     .
 
_reflns_special_details
;
 Reflections were merged by SHELXL according to the crystal
 class for the calculation of statistics and refinement.
 
 _reflns_Friedel_fraction is defined as the number of unique
 Friedel pairs measured divided by the number that would be
 possible theoretically, ignoring centric projections and
 systematic absences.
;
 
_computing_data_collection
;
CrysAlisPro, Agilent Technologies,
Version 1.171.37.35 (release 13-08-2014 CrysAlis171 .NET)
(compiled Aug 13 2014,18:06:01)
;
_computing_cell_refinement
;
CrysAlisPro, Agilent Technologies,
Version 1.171.37.35 (release 13-08-2014 CrysAlis171 .NET)
(compiled Aug 13 2014,18:06:01)
;
_computing_data_reduction
;
CrysAlisPro, Agilent Technologies,
Version 1.171.37.35 (release 13-08-2014 CrysAlis171 .NET)
(compiled Aug 13 2014,18:06:01)
;
_computing_structure_solution   'SHELXT-2014/5 (Sheldrick, 2014)'
_computing_structure_refinement 'SHELXL-2014/7 (Sheldrick, 2014)'
_computing_molecular_graphics     'shelXle (Hubschle et al., 2011)'
_computing_publication_material   'SHELXL-2014/7 (Sheldrick, 2014)'
_refine_special_details           ?
_refine_ls_structure_factor_coef  Fsqd
_refine_ls_matrix_type            full
_refine_ls_weighting_scheme       calc
_refine_ls_weighting_details
'w=1/[\s^2^(Fo^2^)+(0.0735P)^2^+105.0330P] where P=(Fo^2^+2Fc^2^)/3'
_atom_sites_solution_primary      iterative
_atom_sites_solution_secondary    difmap
_atom_sites_solution_hydrogens    geom
_refine_ls_hydrogen_treatment     constr
_refine_ls_extinction_method      none
_refine_ls_extinction_coef        .
_refine_ls_number_reflns          15727
_refine_ls_number_parameters      968
_refine_ls_number_restraints      456
_refine_ls_R_factor_all           0.0630
_refine_ls_R_factor_gt            0.0547
_refine_ls_wR_factor_ref          0.1588
_refine_ls_wR_factor_gt           0.1515
_refine_ls_goodness_of_fit_ref    1.053
_refine_ls_restrained_S_all       1.044
_refine_ls_shift/su_max           0.001
_refine_ls_shift/su_mean          0.000
 
loop_
 _atom_site_label
 _atom_site_type_symbol
 _atom_site_fract_x
 _atom_site_fract_y
 _atom_site_fract_z
 _atom_site_U_iso_or_equiv
 _atom_site_adp_type
 _atom_site_occupancy
 _atom_site_site_symmetry_order  
 _atom_site_calc_flag
 _atom_site_refinement_flags_posn
 _atom_site_refinement_flags_adp
 _atom_site_refinement_flags_occupancy
 _atom_site_disorder_assembly
 _atom_site_disorder_group
Zn1A Zn 0.32989(13) 0.3664(4) 0.72877(18) 0.0541(8) Uani 0.561(14) 1 d . . P A 1
I11A I 0.37474(7) 0.34703(15) 0.80671(9) 0.0717(6) Uani 0.561(14) 1 d . . P A 1
I12A I 0.26932(10) 0.2726(2) 0.70108(11) 0.0809(7) Uani 0.561(14) 1 d . . P A 1
I21A I 0.62000(3) 0.73986(4) 0.57062(3) 0.0578(5) Uani 0.727(7) 1 d . U P B 1
I22A I 0.66018(4) 0.55467(12) 0.46695(4) 0.0684(4) Uani 0.727(7) 1 d . U P B 1
Zn1B Zn 0.3190(4) 0.3656(5) 0.7165(4) 0.082(2) Uani 0.439(14) 1 d . . P A 2
I11B I 0.3612(4) 0.3319(5) 0.7948(4) 0.131(3) Uani 0.439(14) 1 d . . P A 2
I12B I 0.2561(3) 0.2857(4) 0.6834(5) 0.137(3) Uani 0.439(14) 1 d . . P A 2
I21B I 0.6237(4) 0.7388(6) 0.5632(6) 0.308(10) Uani 0.273(7) 1 d . U P B 2
I22B I 0.6568(2) 0.5648(7) 0.4665(3) 0.182(5) Uani 0.273(7) 1 d . U P B 2
Zn2 Zn 0.63506(3) 0.59310(6) 0.53942(3) 0.0551(2) Uani 1 1 d . U . . .
Zn3 Zn 0.42015(2) -0.12734(5) 0.40726(3) 0.03944(17) Uani 1 1 d . . . . .
I31 I 0.38349(2) -0.23846(3) 0.44756(2) 0.05040(12) Uani 1 1 d . . . . .
I32 I 0.47317(2) -0.15666(3) 0.36056(2) 0.05524(12) Uani 1 1 d . . . . .
N101 N 0.3617(2) 0.3516(4) 0.6767(3) 0.0695(19) Uani 1 1 d . . . . .
C102 C 0.3945(4) 0.3965(7) 0.6790(5) 0.100(4) Uani 1 1 d . . . . .
H102 H 0.4003 0.4418 0.7015 0.120 Uiso 1 1 calc R U . . .
C103 C 0.4209(3) 0.3812(6) 0.6505(4) 0.090(3) Uani 1 1 d . . . . .
H103 H 0.4445 0.4151 0.6540 0.108 Uiso 1 1 calc R U . . .
C104 C 0.4134(2) 0.3173(4) 0.6169(3) 0.0493(14) Uani 1 1 d . . . . .
C105 C 0.3784(2) 0.2710(5) 0.6138(3) 0.0622(18) Uani 1 1 d . . . . .
H105 H 0.3718 0.2262 0.5911 0.075 Uiso 1 1 calc R U . . .
C106 C 0.3531(3) 0.2898(5) 0.6437(3) 0.068(2) Uani 1 1 d . . . . .
H106 H 0.3289 0.2581 0.6409 0.081 Uiso 1 1 calc R U . . .
N111 N 0.58576(15) 0.5131(4) 0.5408(2) 0.0495(12) Uani 1 1 d . . . . .
C112 C 0.5724(2) 0.5029(6) 0.5800(3) 0.070(2) Uani 1 1 d . . . . .
H112 H 0.5854 0.5343 0.6063 0.083 Uiso 1 1 calc R U . . .
C113 C 0.5413(2) 0.4504(5) 0.5845(3) 0.0613(19) Uani 1 1 d . . . . .
H113 H 0.5323 0.4469 0.6128 0.074 Uiso 1 1 calc R U . . .
C114 C 0.52315(17) 0.4018(4) 0.5466(2) 0.0428(13) Uani 1 1 d . . . . .
C115 C 0.53715(18) 0.4103(4) 0.5067(2) 0.0448(13) Uani 1 1 d . . . . .
H115 H 0.5256 0.3770 0.4804 0.054 Uiso 1 1 calc R U . . .
C116 C 0.56807(18) 0.4673(4) 0.5048(2) 0.0462(13) Uani 1 1 d . . . . .
H116 H 0.5770 0.4740 0.4765 0.055 Uiso 1 1 calc R U . . .
N121 N 0.44073(14) -0.0268(3) 0.45372(17) 0.0402(10) Uani 1 1 d . . . . .
C122 C 0.42126(19) -0.0109(4) 0.4876(2) 0.0473(14) Uani 1 1 d . . . . .
H122 H 0.4026 -0.0535 0.4939 0.057 Uiso 1 1 calc R U . . .
C123 C 0.42686(19) 0.0638(4) 0.5138(2) 0.0468(13) Uani 1 1 d . . . . .
H123 H 0.4124 0.0725 0.5378 0.056 Uiso 1 1 calc R U . . .
C124 C 0.45398(16) 0.1275(4) 0.50516(19) 0.0377(11) Uani 1 1 d . . . . .
C125 C 0.47553(16) 0.1090(4) 0.4710(2) 0.0408(12) Uani 1 1 d . . . . .
H125 H 0.4951 0.1494 0.4649 0.049 Uiso 1 1 calc R U . . .
C126 C 0.46835(17) 0.0319(4) 0.4461(2) 0.0394(11) Uani 1 1 d . . . . .
H126 H 0.4833 0.0196 0.4229 0.047 Uiso 1 1 calc R U . . .
C131 C 0.43973(18) 0.2999(4) 0.5846(2) 0.0451(13) Uani 1 1 d . . . . .
N132 N 0.46853(15) 0.3590(3) 0.58158(19) 0.0453(11) Uani 1 1 d . . . . .
C133 C 0.49044(17) 0.3398(4) 0.5508(2) 0.0418(12) Uani 1 1 d . . . . .
N134 N 0.48712(14) 0.2682(3) 0.52366(17) 0.0423(11) Uani 1 1 d . . . . .
C135 C 0.45842(16) 0.2120(4) 0.53139(19) 0.0398(12) Uani 1 1 d . . . . .
N136 N 0.43410(15) 0.2247(3) 0.56029(18) 0.0433(11) Uani 1 1 d . . . . .
N141 N 0.67533(17) 0.5330(4) 0.5906(2) 0.0535(14) Uani 1 1 d . . . . .
C142 C 0.6997(2) 0.5797(4) 0.6225(3) 0.061(2) Uani 1 1 d . . . . .
H142 H 0.6974 0.6425 0.6226 0.074 Uiso 1 1 calc R U . . .
C143 C 0.7278(2) 0.5395(4) 0.6551(3) 0.0594(19) Uani 1 1 d . . . . .
H143 H 0.7448 0.5741 0.6773 0.071 Uiso 1 1 calc R U . . .
C144 C 0.73111(17) 0.4481(4) 0.6553(2) 0.0425(13) Uani 1 1 d . . . . .
C145 C 0.7060(2) 0.4002(4) 0.6225(2) 0.0520(16) Uani 1 1 d . . . . .
H145 H 0.7075 0.3373 0.6219 0.062 Uiso 1 1 calc R U . . .
C146 C 0.6786(2) 0.4451(4) 0.5907(3) 0.0574(18) Uani 1 1 d . . . . .
H146 H 0.6614 0.4119 0.5680 0.069 Uiso 1 1 calc R U . . .
N151 N 0.87716(14) 0.5533(3) 0.86378(17) 0.0404(10) Uani 1 1 d . . . . .
C152 C 0.84999(19) 0.5955(4) 0.8330(2) 0.0469(14) Uani 1 1 d . . . . .
H152 H 0.8471 0.6578 0.8358 0.056 Uiso 1 1 calc R U . . .
C153 C 0.82605(19) 0.5518(4) 0.7973(2) 0.0473(14) Uani 1 1 d . . . . .
H153 H 0.8074 0.5836 0.7756 0.057 Uiso 1 1 calc R U . . .
C154 C 0.82983(16) 0.4605(3) 0.7939(2) 0.0373(11) Uani 1 1 d . . . . .
C155 C 0.85562(19) 0.4165(4) 0.8275(2) 0.0495(15) Uani 1 1 d . . . . .
H155 H 0.8577 0.3537 0.8272 0.059 Uiso 1 1 calc R U . . .
C156 C 0.8784(2) 0.4658(4) 0.8619(2) 0.0522(16) Uani 1 1 d . . . . .
H156 H 0.8959 0.4353 0.8854 0.063 Uiso 1 1 calc R U . . .
N161 N 0.8125(2) 0.0007(4) 0.7205(3) 0.0638(17) Uani 1 1 d . . . . .
C162 C 0.8306(3) 0.0531(5) 0.7538(3) 0.073(2) Uani 1 1 d . . . . .
H162 H 0.8484 0.0274 0.7787 0.088 Uiso 1 1 calc R U . . .
C163 C 0.8247(3) 0.1444(5) 0.7535(3) 0.068(2) Uani 1 1 d . . . . .
H163 H 0.8379 0.1801 0.7781 0.082 Uiso 1 1 calc R U . . .
C164 C 0.79972(19) 0.1818(4) 0.7175(2) 0.0472(14) Uani 1 1 d . . . . .
C165 C 0.7813(2) 0.1284(5) 0.6826(3) 0.0605(18) Uani 1 1 d . . . . .
H165 H 0.7637 0.1525 0.6571 0.073 Uiso 1 1 calc R U . . .
C166 C 0.7891(2) 0.0380(5) 0.6856(4) 0.070(2) Uani 1 1 d . . . . .
H166 H 0.7768 0.0012 0.6610 0.084 Uiso 1 1 calc R U . . .
C171 C 0.76049(16) 0.4023(4) 0.6906(2) 0.0404(12) Uani 1 1 d . . . . .
N172 N 0.77979(14) 0.4529(3) 0.72503(18) 0.0409(10) Uani 1 1 d . . . . .
C173 C 0.80715(16) 0.4100(4) 0.7548(2) 0.0381(11) Uani 1 1 d . . . . .
N174 N 0.81582(14) 0.3239(3) 0.75197(18) 0.0413(10) Uani 1 1 d . . . . .
C175 C 0.79361(17) 0.2798(4) 0.7176(2) 0.0417(12) Uani 1 1 d . . . . .
N176 N 0.76591(14) 0.3156(3) 0.68563(18) 0.0425(11) Uani 1 1 d . . . . .
C90A C 0.4664(4) 0.2146(10) 0.3470(4) 0.102(4) Uani 1 1 d . . . . .
H90A H 0.4894 0.1908 0.3688 0.123 Uiso 1 1 calc R U . . .
H90B H 0.4420 0.1933 0.3568 0.123 Uiso 1 1 calc R U . . .
C91A C 0.4674(5) 0.1804(13) 0.2998(5) 0.132(5) Uani 1 1 d . . . . .
H91A H 0.4653 0.1149 0.2996 0.158 Uiso 1 1 calc R U . . .
H91B H 0.4930 0.1963 0.2911 0.158 Uiso 1 1 calc R U . . .
C92A C 0.4337(4) 0.2193(11) 0.2649(5) 0.117(4) Uani 1 1 d . . . . .
H92A H 0.4359 0.1988 0.2337 0.141 Uiso 1 1 calc R U . . .
H92B H 0.4081 0.1979 0.2716 0.141 Uiso 1 1 calc R U . . .
C93A C 0.4345(5) 0.3194(13) 0.2663(5) 0.136(6) Uani 1 1 d . . . . .
H93A H 0.4585 0.3410 0.2558 0.163 Uiso 1 1 calc R U . . .
H93B H 0.4111 0.3429 0.2451 0.163 Uiso 1 1 calc R U . . .
C94A C 0.4344(5) 0.3527(13) 0.3137(5) 0.143(7) Uani 1 1 d . . . . .
H94A H 0.4089 0.3370 0.3225 0.172 Uiso 1 1 calc R U . . .
H94B H 0.4364 0.4181 0.3137 0.172 Uiso 1 1 calc R U . . .
C95A C 0.4674(4) 0.3162(11) 0.3489(4) 0.111(4) Uani 1 1 d . . . . .
H95A H 0.4645 0.3366 0.3798 0.134 Uiso 1 1 calc R U . . .
H95B H 0.4931 0.3378 0.3428 0.134 Uiso 1 1 calc R U . . .
C90B C 0.5842(4) 0.2164(13) 0.4097(5) 0.124(5) Uani 1 1 d . . . . .
H90C H 0.5680 0.1876 0.3825 0.148 Uiso 1 1 calc R U . . .
H90D H 0.5780 0.1875 0.4375 0.148 Uiso 1 1 calc R U . . .
C91B C 0.5744(5) 0.3082(11) 0.4101(4) 0.115(4) Uani 1 1 d . . . . .
H91C H 0.5890 0.3352 0.4387 0.138 Uiso 1 1 calc R U . . .
H91D H 0.5457 0.3140 0.4103 0.138 Uiso 1 1 calc R U . . .
C92B C 0.5843(5) 0.3609(12) 0.3678(7) 0.148(7) Uani 1 1 d . . . . .
H92C H 0.5671 0.3402 0.3392 0.178 Uiso 1 1 calc R U . . .
H92D H 0.5793 0.4249 0.3714 0.178 Uiso 1 1 calc R U . . .
C93B C 0.6268(4) 0.3468(10) 0.3647(6) 0.120(5) Uani 1 1 d . . . . .
H93C H 0.6437 0.3797 0.3898 0.144 Uiso 1 1 calc R U . . .
H93D H 0.6316 0.3714 0.3352 0.144 Uiso 1 1 calc R U . . .
C94B C 0.6388(4) 0.2470(9) 0.3678(4) 0.100(4) Uani 1 1 d . . . . .
H94C H 0.6256 0.2161 0.3396 0.120 Uiso 1 1 calc R U . . .
H94D H 0.6677 0.2419 0.3697 0.120 Uiso 1 1 calc R U . . .
C95B C 0.6274(4) 0.2038(11) 0.4083(4) 0.111(4) Uani 1 1 d . . . . .
H95C H 0.6435 0.2290 0.4366 0.133 Uiso 1 1 calc R U . . .
H95D H 0.6333 0.1396 0.4077 0.133 Uiso 1 1 calc R U . . .
C90C C 0.4069(5) 0.0486(17) 0.7386(5) 0.097(6) Uani 0.625(18) 1 d D U P C 1
H90E H 0.4107 0.0844 0.7671 0.116 Uiso 0.625(18) 1 calc R U P C 1
H90F H 0.3976 -0.0110 0.7458 0.116 Uiso 0.625(18) 1 calc R U P C 1
C91C C 0.3756(7) 0.0923(18) 0.7023(6) 0.095(7) Uani 0.625(18) 1 d D U P C 1
H91E H 0.3839 0.1533 0.6962 0.113 Uiso 0.625(18) 1 calc R U P C 1
H91F H 0.3502 0.0959 0.7134 0.113 Uiso 0.625(18) 1 calc R U P C 1
C92C C 0.3701(5) 0.0375(13) 0.6581(5) 0.096(6) Uani 0.625(18) 1 d D U P C 1
H92E H 0.3610 -0.0229 0.6639 0.115 Uiso 0.625(18) 1 calc R U P C 1
H92F H 0.3499 0.0655 0.6342 0.115 Uiso 0.625(18) 1 calc R U P C 1
C93C C 0.4095(5) 0.0324(12) 0.6414(5) 0.087(5) Uani 0.625(18) 1 d D U P C 1
H93E H 0.4175 0.0928 0.6338 0.105 Uiso 0.625(18) 1 calc R U P C 1
H93F H 0.4059 -0.0035 0.6130 0.105 Uiso 0.625(18) 1 calc R U P C 1
C94C C 0.4427(5) -0.0084(15) 0.6769(6) 0.090(5) Uani 0.625(18) 1 d D U P C 1
H94E H 0.4370 -0.0719 0.6810 0.109 Uiso 0.625(18) 1 calc R U P C 1
H94F H 0.4681 -0.0041 0.6658 0.109 Uiso 0.625(18) 1 calc R U P C 1
C95C C 0.4463(5) 0.0396(18) 0.7228(6) 0.099(7) Uani 0.625(18) 1 d D U P C 1
H95E H 0.4650 0.0067 0.7463 0.119 Uiso 0.625(18) 1 calc R U P C 1
H95F H 0.4575 0.0994 0.7199 0.119 Uiso 0.625(18) 1 calc R U P C 1
C90D C 0.3789(10) -0.027(2) 0.6835(16) 0.134(12) Uani 0.375(18) 1 d D U P C 2
H90G H 0.3584 -0.0545 0.6597 0.161 Uiso 0.375(18) 1 calc R U P C 2
H90H H 0.3813 -0.0632 0.7119 0.161 Uiso 0.375(18) 1 calc R U P C 2
C91D C 0.4189(11) -0.025(2) 0.6669(15) 0.126(12) Uani 0.375(18) 1 d D U P C 2
H91G H 0.4269 -0.0863 0.6601 0.152 Uiso 0.375(18) 1 calc R U P C 2
H91H H 0.4166 0.0105 0.6386 0.152 Uiso 0.375(18) 1 calc R U P C 2
C92D C 0.4500(9) 0.015(2) 0.7052(18) 0.118(12) Uani 0.375(18) 1 d D U P C 2
H92G H 0.4763 0.0142 0.6962 0.141 Uiso 0.375(18) 1 calc R U P C 2
H92H H 0.4516 -0.0197 0.7337 0.141 Uiso 0.375(18) 1 calc R U P C 2
C93D C 0.4384(8) 0.112(2) 0.7138(14) 0.118(11) Uani 0.375(18) 1 d D U P C 2
H93G H 0.4588 0.1397 0.7377 0.141 Uiso 0.375(18) 1 calc R U P C 2
H93H H 0.4365 0.1474 0.6852 0.141 Uiso 0.375(18) 1 calc R U P C 2
C94D C 0.3984(10) 0.112(2) 0.7295(14) 0.110(10) Uani 0.375(18) 1 d D U P C 2
H94G H 0.3903 0.1737 0.7346 0.133 Uiso 0.375(18) 1 calc R U P C 2
H94H H 0.4008 0.0795 0.7589 0.133 Uiso 0.375(18) 1 calc R U P C 2
C95D C 0.3670(9) 0.068(2) 0.6930(19) 0.110(13) Uani 0.375(18) 1 d D U P C 2
H95G H 0.3413 0.0668 0.7037 0.132 Uiso 0.375(18) 1 calc R U P C 2
H95H H 0.3635 0.1024 0.6642 0.132 Uiso 0.375(18) 1 calc R U P C 2
C90E C 0.3175(5) 0.0138(12) 0.5099(7) 0.142(7) Uani 0.842(10) 1 d D U P D 1
H90I H 0.2957 -0.0226 0.5176 0.170 Uiso 0.842(10) 1 calc R U P D 1
H90J H 0.3429 -0.0123 0.5254 0.170 Uiso 0.842(10) 1 calc R U P D 1
C91E C 0.3155(4) 0.0152(12) 0.4579(6) 0.129(6) Uani 0.842(10) 1 d D U P D 1
H91I H 0.3388 0.0478 0.4513 0.154 Uiso 0.842(10) 1 calc R U P D 1
H91J H 0.3173 -0.0465 0.4471 0.154 Uiso 0.842(10) 1 calc R U P D 1
C92E C 0.2788(5) 0.0568(13) 0.4312(7) 0.157(8) Uani 0.842(10) 1 d D U P D 1
H92I H 0.2553 0.0211 0.4344 0.188 Uiso 0.842(10) 1 calc R U P D 1
H92J H 0.2805 0.0594 0.3982 0.188 Uiso 0.842(10) 1 calc R U P D 1
C93E C 0.2750(7) 0.1519(14) 0.4500(9) 0.180(10) Uani 0.842(10) 1 d D U P D 1
H93I H 0.2971 0.1891 0.4437 0.216 Uiso 0.842(10) 1 calc R U P D 1
H93J H 0.2499 0.1790 0.4342 0.216 Uiso 0.842(10) 1 calc R U P D 1
C94E C 0.2757(7) 0.1486(18) 0.5018(9) 0.202(11) Uani 0.842(10) 1 d D U P D 1
H94I H 0.2730 0.2093 0.5135 0.242 Uiso 0.842(10) 1 calc R U P D 1
H94J H 0.2532 0.1128 0.5080 0.242 Uiso 0.842(10) 1 calc R U P D 1
C95E C 0.3140(6) 0.1084(15) 0.5262(9) 0.188(10) Uani 0.842(10) 1 d D U P D 1
H95I H 0.3148 0.1090 0.5597 0.226 Uiso 0.842(10) 1 calc R U P D 1
H95J H 0.3366 0.1439 0.5198 0.226 Uiso 0.842(10) 1 calc R U P D 1
C90F C 0.297(4) 0.055(8) 0.534(3) 0.20(4) Uani 0.158(10) 1 d D U P D 2
H90K H 0.2802 0.0438 0.5041 0.241 Uiso 0.158(10) 1 calc R U P D 2
H90L H 0.3247 0.0627 0.5302 0.241 Uiso 0.158(10) 1 calc R U P D 2
C91F C 0.283(3) 0.140(7) 0.556(4) 0.20(4) Uani 0.158(10) 1 d D U P D 2
H91K H 0.2837 0.1913 0.5347 0.240 Uiso 0.158(10) 1 calc R U P D 2
H91L H 0.2552 0.1329 0.5602 0.240 Uiso 0.158(10) 1 calc R U P D 2
C92F C 0.310(4) 0.158(6) 0.602(4) 0.22(4) Uani 0.158(10) 1 d D U P D 2
H92K H 0.3034 0.2145 0.6152 0.258 Uiso 0.158(10) 1 calc R U P D 2
H92L H 0.3382 0.1611 0.5978 0.258 Uiso 0.158(10) 1 calc R U P D 2
C93F C 0.305(4) 0.080(8) 0.635(3) 0.22(4) Uani 0.158(10) 1 d D U P D 2
H93K H 0.3210 0.0918 0.6655 0.264 Uiso 0.158(10) 1 calc R U P D 2
H93L H 0.2771 0.0745 0.6372 0.264 Uiso 0.158(10) 1 calc R U P D 2
C94F C 0.320(4) -0.005(7) 0.614(4) 0.22(4) Uani 0.158(10) 1 d D U P D 2
H94K H 0.3478 0.0013 0.6116 0.262 Uiso 0.158(10) 1 calc R U P D 2
H94L H 0.3176 -0.0557 0.6352 0.262 Uiso 0.158(10) 1 calc R U P D 2
C95F C 0.294(4) -0.022(6) 0.567(4) 0.21(4) Uani 0.158(10) 1 d D U P D 2
H95K H 0.3029 -0.0776 0.5540 0.253 Uiso 0.158(10) 1 calc R U P D 2
H95L H 0.2661 -0.0306 0.5703 0.253 Uiso 0.158(10) 1 calc R U P D 2
C90G C 0.487(3) 0.509(3) 0.746(3) 0.36(3) Uani 0.5 1 d D U P E -1
H90M H 0.4652 0.5165 0.7190 0.433 Uiso 0.5 1 calc R U P E -1
H90N H 0.4963 0.5680 0.7572 0.433 Uiso 0.5 1 calc R U P E -1
C91G C 0.521(2) 0.456(4) 0.731(3) 0.35(3) Uani 0.5 1 d D U P E -1
H91M H 0.5314 0.4901 0.7076 0.415 Uiso 0.5 1 calc R U P E -1
H91N H 0.5428 0.4505 0.7584 0.415 Uiso 0.5 1 calc R U P E -1
C92G C 0.509(2) 0.364(4) 0.713(2) 0.34(3) Uani 0.5 1 d D U P E -1
H92M H 0.5321 0.3320 0.7058 0.414 Uiso 0.5 1 calc R U P E -1
H92N H 0.4890 0.3690 0.6842 0.414 Uiso 0.5 1 calc R U P E -1
C93G C 0.491(3) 0.310(2) 0.749(3) 0.34(3) Uani 0.5 1 d D U P E -1
H93M H 0.4787 0.2553 0.7341 0.404 Uiso 0.5 1 calc R U P E -1
H93N H 0.5124 0.2925 0.7741 0.404 Uiso 0.5 1 calc R U P E -1
C94G C 0.4597(19) 0.362(4) 0.768(2) 0.31(3) Uani 0.5 1 d D U P E -1
H94M H 0.4535 0.3287 0.7951 0.370 Uiso 0.5 1 calc R U P E -1
H94N H 0.4352 0.3646 0.7450 0.370 Uiso 0.5 1 calc R U P E -1
C95G C 0.472(3) 0.457(4) 0.784(2) 0.35(3) Uani 0.5 1 d D U P E -1
H95M H 0.4929 0.4543 0.8116 0.419 Uiso 0.5 1 calc R U P E -1
H95N H 0.4487 0.4878 0.7921 0.419 Uiso 0.5 1 calc R U P E -1
C90H C 0.7298(5) 0.3270(13) 0.5110(5) 0.136(6) Uani 1 1 d . . . . .
H90O H 0.7047 0.3006 0.5164 0.163 Uiso 1 1 calc R U . . .
H90P H 0.7284 0.3917 0.5160 0.163 Uiso 1 1 calc R U . . .
C91H C 0.7336(5) 0.3106(12) 0.4623(5) 0.126(5) Uani 1 1 d . . . . .
H91O H 0.7580 0.3391 0.4560 0.151 Uiso 1 1 calc R U . . .
H91P H 0.7107 0.3368 0.4413 0.151 Uiso 1 1 calc R U . . .
C92H C 0.7352(4) 0.2122(12) 0.4537(5) 0.127(5) Uani 1 1 d . . . . .
H92O H 0.7394 0.2009 0.4220 0.152 Uiso 1 1 calc R U . . .
H92P H 0.7100 0.1839 0.4575 0.152 Uiso 1 1 calc R U . . .
 
loop_
 _atom_site_aniso_label
 _atom_site_aniso_U_11
 _atom_site_aniso_U_22
 _atom_site_aniso_U_33
 _atom_site_aniso_U_23
 _atom_site_aniso_U_13
 _atom_site_aniso_U_12
Zn1A 0.0582(14) 0.0268(11) 0.0764(17) -0.0059(9) 0.0105(13) 0.0002(9)
I11A 0.1006(14) 0.0398(6) 0.0708(9) 0.0074(5) 0.0053(10) 0.0072(7)
I12A 0.0706(11) 0.0481(8) 0.1327(18) -0.0337(8) 0.0414(12) -0.0177(7)
I21A 0.0568(5) 0.0288(5) 0.0756(7) -0.0022(3) -0.0192(4) 0.0025(3)
I22A 0.0512(6) 0.0936(8) 0.0574(6) 0.0203(5) 0.0023(5) -0.0043(5)
Zn1B 0.117(5) 0.0289(15) 0.126(6) -0.004(3) 0.085(5) 0.001(3)
I11B 0.245(6) 0.065(2) 0.111(3) 0.046(2) 0.104(4) 0.072(3)
I12B 0.119(4) 0.0553(16) 0.277(8) -0.074(3) 0.137(5) -0.044(2)
I21B 0.223(10) 0.184(9) 0.418(18) 0.045(8) -0.202(11) 0.001(6)
I22B 0.109(4) 0.197(7) 0.203(8) 0.100(6) -0.066(4) -0.024(4)
Zn2 0.0451(4) 0.0488(5) 0.0608(5) 0.0109(4) -0.0179(4) -0.0128(4)
Zn3 0.0409(4) 0.0324(4) 0.0391(4) 0.0021(3) -0.0081(3) -0.0013(3)
I31 0.0579(2) 0.03374(19) 0.0551(2) 0.00445(15) -0.00118(17) -0.00735(15)
I32 0.0556(2) 0.0574(3) 0.0499(2) 0.00334(18) 0.00257(18) 0.00911(18)
N101 0.088(5) 0.032(3) 0.101(5) -0.004(3) 0.048(4) 0.002(3)
C102 0.114(8) 0.069(6) 0.135(10) -0.050(6) 0.070(8) -0.033(6)
C103 0.102(7) 0.066(5) 0.115(8) -0.045(6) 0.054(7) -0.031(5)
C104 0.052(3) 0.034(3) 0.062(4) 0.002(3) 0.009(3) 0.001(2)
C105 0.068(4) 0.047(4) 0.074(5) -0.002(3) 0.019(4) -0.006(3)
C106 0.074(5) 0.043(4) 0.091(6) 0.001(4) 0.028(4) -0.003(3)
N111 0.043(3) 0.043(3) 0.055(3) 0.000(2) -0.009(2) -0.009(2)
C112 0.068(5) 0.075(5) 0.061(5) -0.019(4) -0.003(4) -0.029(4)
C113 0.065(4) 0.069(5) 0.048(4) -0.012(3) 0.003(3) -0.027(4)
C114 0.039(3) 0.033(3) 0.050(3) 0.001(2) -0.010(2) -0.003(2)
C115 0.045(3) 0.035(3) 0.048(3) -0.002(2) -0.010(2) 0.001(2)
C116 0.043(3) 0.037(3) 0.053(3) 0.003(2) -0.006(3) -0.002(2)
N121 0.038(2) 0.037(2) 0.040(2) 0.0011(19) -0.0074(19) -0.0027(19)
C122 0.048(3) 0.039(3) 0.051(3) 0.002(3) 0.001(3) -0.009(2)
C123 0.047(3) 0.043(3) 0.048(3) -0.002(2) 0.001(3) -0.010(3)
C124 0.037(3) 0.034(3) 0.038(3) 0.001(2) -0.006(2) -0.003(2)
C125 0.035(3) 0.039(3) 0.043(3) 0.001(2) -0.006(2) -0.005(2)
C126 0.039(3) 0.038(3) 0.037(3) 0.000(2) -0.003(2) -0.002(2)
C131 0.045(3) 0.039(3) 0.047(3) -0.002(2) -0.004(2) 0.000(2)
N132 0.046(3) 0.034(2) 0.052(3) -0.001(2) -0.001(2) -0.002(2)
C133 0.039(3) 0.034(3) 0.047(3) 0.001(2) -0.007(2) -0.002(2)
N134 0.039(2) 0.041(3) 0.042(3) 0.000(2) -0.0071(19) -0.0056(19)
C135 0.040(3) 0.035(3) 0.038(3) 0.002(2) -0.010(2) -0.003(2)
N136 0.042(2) 0.038(3) 0.046(3) 0.001(2) -0.003(2) -0.001(2)
N141 0.050(3) 0.041(3) 0.057(3) 0.009(2) -0.020(2) -0.011(2)
C142 0.060(4) 0.034(3) 0.074(5) 0.002(3) -0.028(3) -0.007(3)
C143 0.056(4) 0.036(3) 0.071(4) 0.000(3) -0.027(3) -0.009(3)
C144 0.043(3) 0.035(3) 0.044(3) 0.003(2) -0.007(2) -0.009(2)
C145 0.057(4) 0.034(3) 0.056(4) 0.002(3) -0.013(3) -0.010(3)
C146 0.060(4) 0.039(3) 0.061(4) 0.001(3) -0.022(3) -0.012(3)
N151 0.040(2) 0.032(2) 0.043(3) -0.0006(19) -0.0066(19) 0.0025(18)
C152 0.052(3) 0.027(3) 0.054(3) -0.004(2) -0.010(3) 0.000(2)
C153 0.048(3) 0.033(3) 0.053(3) -0.002(2) -0.013(3) 0.004(2)
C154 0.037(3) 0.025(2) 0.045(3) -0.001(2) -0.005(2) -0.0020(19)
C155 0.051(3) 0.032(3) 0.057(4) -0.003(2) -0.015(3) 0.005(2)
C156 0.062(4) 0.029(3) 0.054(4) -0.003(2) -0.019(3) 0.005(3)
N161 0.073(4) 0.031(3) 0.092(5) -0.008(3) 0.027(4) -0.002(3)
C162 0.100(6) 0.032(3) 0.081(6) -0.003(3) 0.001(5) 0.013(4)
C163 0.083(5) 0.037(4) 0.075(5) -0.007(3) -0.012(4) 0.009(3)
C164 0.048(3) 0.026(3) 0.065(4) -0.007(2) 0.003(3) 0.000(2)
C165 0.058(4) 0.037(3) 0.081(5) -0.010(3) -0.002(4) -0.004(3)
C166 0.068(4) 0.035(3) 0.102(7) -0.023(4) 0.004(4) -0.007(3)
C171 0.037(3) 0.033(3) 0.046(3) -0.001(2) -0.006(2) -0.006(2)
N172 0.037(2) 0.031(2) 0.049(3) -0.0008(19) -0.009(2) -0.0029(18)
C173 0.036(2) 0.030(3) 0.044(3) -0.002(2) -0.005(2) -0.002(2)
N174 0.041(2) 0.028(2) 0.051(3) -0.0034(19) -0.003(2) -0.0005(18)
C175 0.042(3) 0.030(3) 0.050(3) -0.002(2) -0.001(2) 0.000(2)
N176 0.041(2) 0.031(2) 0.050(3) -0.0046(19) -0.005(2) -0.0059(19)
C90A 0.083(7) 0.135(11) 0.089(8) 0.017(7) 0.015(6) -0.001(7)
C91A 0.123(11) 0.165(15) 0.108(11) -0.019(10) 0.022(9) 0.014(11)
C92A 0.108(9) 0.137(13) 0.106(10) -0.018(9) 0.016(8) 0.011(9)
C93A 0.148(13) 0.182(17) 0.074(8) -0.009(9) 0.008(8) 0.043(12)
C94A 0.126(12) 0.204(19) 0.090(9) -0.025(10) -0.004(8) 0.044(12)
C95A 0.102(8) 0.147(13) 0.083(7) -0.002(8) 0.010(6) 0.025(8)
C90B 0.090(8) 0.192(17) 0.088(8) -0.004(10) 0.014(7) -0.026(10)
C91B 0.123(10) 0.150(13) 0.077(7) -0.021(8) 0.029(7) 0.020(9)
C92B 0.149(14) 0.134(13) 0.179(18) 0.024(12) 0.077(14) 0.034(11)
C93B 0.112(10) 0.125(12) 0.130(12) -0.007(9) 0.040(9) 0.003(8)
C94B 0.094(7) 0.133(11) 0.068(6) -0.009(6) 0.003(5) -0.009(7)
C95B 0.096(8) 0.146(12) 0.084(8) 0.004(8) 0.000(6) -0.014(8)
C90C 0.085(10) 0.136(16) 0.069(9) 0.006(10) 0.014(8) 0.001(11)
C91C 0.109(14) 0.111(17) 0.069(11) 0.025(11) 0.030(10) 0.024(12)
C92C 0.115(13) 0.100(13) 0.069(9) 0.023(9) 0.006(9) 0.016(10)
C93C 0.120(12) 0.080(10) 0.068(9) 0.013(7) 0.034(8) 0.007(9)
C94C 0.088(11) 0.103(14) 0.086(11) 0.013(10) 0.030(10) -0.003(10)
C95C 0.092(12) 0.113(17) 0.094(13) -0.007(11) 0.018(10) -0.005(11)
C90D 0.15(2) 0.09(2) 0.18(3) -0.01(2) 0.06(2) 0.001(19)
C91D 0.13(2) 0.073(18) 0.18(3) -0.019(19) 0.05(2) 0.006(18)
C92D 0.090(19) 0.12(2) 0.15(3) -0.02(2) 0.05(2) -0.002(18)
C93D 0.091(18) 0.12(2) 0.14(2) 0.02(2) 0.014(18) 0.011(17)
C94D 0.11(2) 0.10(2) 0.13(2) 0.009(19) 0.028(19) -0.001(18)
C95D 0.14(2) 0.066(17) 0.13(3) 0.032(18) 0.03(2) 0.004(17)
C90E 0.092(10) 0.148(15) 0.184(17) -0.042(14) 0.024(11) -0.039(10)
C91E 0.085(9) 0.137(13) 0.169(16) -0.021(12) 0.037(10) -0.013(9)
C92E 0.105(11) 0.136(15) 0.22(2) -0.019(15) 0.015(13) -0.029(11)
C93E 0.128(14) 0.146(16) 0.25(2) -0.003(19) -0.003(17) 0.023(13)
C94E 0.134(15) 0.19(2) 0.26(2) -0.05(2) -0.009(19) 0.042(15)
C95E 0.095(11) 0.22(2) 0.24(2) -0.071(19) 0.007(14) -0.033(14)
C90F 0.17(5) 0.20(5) 0.23(5) 0.01(4) 0.03(4) -0.05(4)
C91F 0.17(5) 0.20(5) 0.22(5) 0.01(4) 0.03(4) -0.04(4)
C92F 0.19(5) 0.21(5) 0.24(5) 0.02(4) 0.03(4) -0.02(4)
C93F 0.20(5) 0.21(5) 0.25(5) 0.01(4) 0.02(4) -0.03(4)
C94F 0.20(5) 0.20(5) 0.24(5) 0.00(4) 0.02(4) -0.03(4)
C95F 0.18(5) 0.20(5) 0.24(5) 0.01(4) 0.03(4) -0.03(4)
C90G 0.38(5) 0.37(4) 0.34(4) 0.11(4) 0.07(4) -0.11(4)
C91G 0.38(5) 0.35(4) 0.31(4) 0.14(4) 0.07(3) -0.12(4)
C92G 0.40(5) 0.32(4) 0.32(4) 0.14(4) 0.08(4) -0.10(4)
C93G 0.40(5) 0.29(4) 0.32(4) 0.16(3) 0.05(4) -0.12(4)
C94G 0.37(5) 0.30(4) 0.27(4) 0.16(3) 0.10(3) -0.11(3)
C95G 0.38(5) 0.37(4) 0.31(4) 0.12(4) 0.07(3) -0.08(4)
C90H 0.124(11) 0.179(16) 0.101(10) 0.010(10) 0.013(9) 0.031(11)
C91H 0.106(9) 0.150(14) 0.113(11) 0.028(10) -0.002(8) 0.011(9)
C92H 0.104(9) 0.158(14) 0.109(10) -0.032(10) -0.004(8) 0.019(9)
 
_geom_special_details
;
 All esds (except the esd in the dihedral angle between two l.s. planes)
 are estimated using the full covariance matrix.  The cell esds are taken
 into account individually in the estimation of esds in distances, angles
 and torsion angles; correlations between esds in cell parameters are only
 used when they are defined by crystal symmetry.  An approximate (isotropic)
 treatment of cell esds is used for estimating esds involving l.s. planes.
;
 
loop_
 _geom_bond_atom_site_label_1
 _geom_bond_atom_site_label_2
 _geom_bond_distance
 _geom_bond_site_symmetry_2
 _geom_bond_publ_flag
Zn1A N101 2.062(9) . ?
Zn1A N161 2.114(8) 3_455 ?
Zn1A I12A 2.526(5) . ?
Zn1A I11A 2.546(5) . ?
I21A Zn2 2.4901(13) . ?
I22A Zn2 2.5266(16) . ?
Zn1B N161 2.057(9) 3_455 ?
Zn1B N101 2.058(9) . ?
Zn1B I12B 2.508(8) . ?
Zn1B I11B 2.551(8) . ?
I21B Zn2 2.361(13) . ?
I22B Zn2 2.453(10) . ?
Zn2 N141 2.064(5) . ?
Zn2 N111 2.087(5) . ?
Zn3 N121 2.083(5) . ?
Zn3 N151 2.094(5) 8_455 ?
Zn3 I32 2.5235(10) . ?
Zn3 I31 2.5262(9) . ?
N101 C102 1.307(12) . ?
N101 C106 1.343(11) . ?
C102 C103 1.368(13) . ?
C102 H102 0.9500 . ?
C103 C104 1.376(11) . ?
C103 H103 0.9500 . ?
C104 C105 1.378(10) . ?
C104 C131 1.458(10) . ?
C105 C106 1.384(12) . ?
C105 H105 0.9500 . ?
C106 H106 0.9500 . ?
N111 C116 1.323(8) . ?
N111 C112 1.335(11) . ?
C112 C113 1.354(11) . ?
C112 H112 0.9500 . ?
C113 C114 1.390(9) . ?
C113 H113 0.9500 . ?
C114 C115 1.362(10) . ?
C114 C133 1.486(8) . ?
C115 C116 1.377(9) . ?
C115 H115 0.9500 . ?
C116 H116 0.9500 . ?
N121 C122 1.329(9) . ?
N121 C126 1.347(8) . ?
C122 C123 1.360(9) . ?
C122 H122 0.9500 . ?
C123 C124 1.395(8) . ?
C123 H123 0.9500 . ?
C124 C125 1.388(9) . ?
C124 C135 1.486(8) . ?
C125 C126 1.376(8) . ?
C125 H125 0.9500 . ?
C126 H126 0.9500 . ?
C131 N136 1.338(8) . ?
C131 N132 1.348(8) . ?
N132 C133 1.319(9) . ?
C133 N134 1.339(8) . ?
N134 C135 1.353(8) . ?
C135 N136 1.317(8) . ?
N141 C146 1.330(9) . ?
N141 C142 1.342(8) . ?
C142 C143 1.376(9) . ?
C142 H142 0.9500 . ?
C143 C144 1.383(9) . ?
C143 H143 0.9500 . ?
C144 C145 1.378(8) . ?
C144 C171 1.484(8) . ?
C145 C146 1.381(9) . ?
C145 H145 0.9500 . ?
C146 H146 0.9500 . ?
N151 C156 1.321(8) . ?
N151 C152 1.340(8) . ?
N151 Zn3 2.094(5) 8_556 ?
C152 C153 1.380(8) . ?
C152 H152 0.9500 . ?
C153 C154 1.390(8) . ?
C153 H153 0.9500 . ?
C154 C155 1.377(8) . ?
C154 C173 1.481(7) . ?
C155 C156 1.382(9) . ?
C155 H155 0.9500 . ?
C156 H156 0.9500 . ?
N161 C166 1.315(12) . ?
N161 C162 1.325(11) . ?
N161 Zn1B 2.057(9) 3_545 ?
N161 Zn1A 2.114(8) 3_545 ?
C162 C163 1.392(10) . ?
C162 H162 0.9500 . ?
C163 C164 1.363(11) . ?
C163 H163 0.9500 . ?
C164 C165 1.370(10) . ?
C164 C175 1.493(8) . ?
C165 C166 1.388(10) . ?
C165 H165 0.9500 . ?
C166 H166 0.9500 . ?
C171 N176 1.333(8) . ?
C171 N172 1.346(7) . ?
N172 C173 1.331(7) . ?
C173 N174 1.338(7) . ?
N174 C175 1.332(8) . ?
C175 N176 1.328(8) . ?
C90A C91A 1.500(19) . ?
C90A C95A 1.53(2) . ?
C90A H90A 0.9900 . ?
C90A H90B 0.9900 . ?
C91A C92A 1.52(2) . ?
C91A H91A 0.9900 . ?
C91A H91B 0.9900 . ?
C92A C93A 1.51(2) . ?
C92A H92A 0.9900 . ?
C92A H92B 0.9900 . ?
C93A C94A 1.492(19) . ?
C93A H93A 0.9900 . ?
C93A H93B 0.9900 . ?
C94A C95A 1.496(18) . ?
C94A H94A 0.9900 . ?
C94A H94B 0.9900 . ?
C95A H95A 0.9900 . ?
C95A H95B 0.9900 . ?
C90B C91B 1.43(2) . ?
C90B C95B 1.505(18) . ?
C90B H90C 0.9900 . ?
C90B H90D 0.9900 . ?
C91B C92B 1.58(2) . ?
C91B H91C 0.9900 . ?
C91B H91D 0.9900 . ?
C92B C93B 1.49(2) . ?
C92B H92C 0.9900 . ?
C92B H92D 0.9900 . ?
C93B C94B 1.559(19) . ?
C93B H93C 0.9900 . ?
C93B H93D 0.9900 . ?
C94B C95B 1.482(17) . ?
C94B H94C 0.9900 . ?
C94B H94D 0.9900 . ?
C95B H95C 0.9900 . ?
C95B H95D 0.9900 . ?
C90C C95C 1.519(16) . ?
C90C C91C 1.525(16) . ?
C90C H90E 0.9900 . ?
C90C H90F 0.9900 . ?
C91C C92C 1.530(17) . ?
C91C H91E 0.9900 . ?
C91C H91F 0.9900 . ?
C92C C93C 1.527(16) . ?
C92C H92E 0.9900 . ?
C92C H92F 0.9900 . ?
C93C C94C 1.531(16) . ?
C93C H93E 0.9900 . ?
C93C H93F 0.9900 . ?
C94C C95C 1.526(16) . ?
C94C H94E 0.9900 . ?
C94C H94F 0.9900 . ?
C95C H95E 0.9900 . ?
C95C H95F 0.9900 . ?
C90D C95D 1.529(19) . ?
C90D C91D 1.546(19) . ?
C90D H90G 0.9900 . ?
C90D H90H 0.9900 . ?
C91D C92D 1.534(19) . ?
C91D H91G 0.9900 . ?
C91D H91H 0.9900 . ?
C92D C93D 1.549(19) . ?
C92D H92G 0.9900 . ?
C92D H92H 0.9900 . ?
C93D C94D 1.530(19) . ?
C93D H93G 0.9900 . ?
C93D H93H 0.9900 . ?
C94D C95D 1.535(19) . ?
C94D H94G 0.9900 . ?
C94D H94H 0.9900 . ?
C95D H95G 0.9900 . ?
C95D H95H 0.9900 . ?
C90E C95E 1.517(17) . ?
C90E C91E 1.530(16) . ?
C90E H90I 0.9900 . ?
C90E H90J 0.9900 . ?
C91E C92E 1.496(16) . ?
C91E H91I 0.9900 . ?
C91E H91J 0.9900 . ?
C92E C93E 1.554(16) . ?
C92E H92I 0.9900 . ?
C92E H92J 0.9900 . ?
C93E C94E 1.532(18) . ?
C93E H93I 0.9900 . ?
C93E H93J 0.9900 . ?
C94E C95E 1.507(17) . ?
C94E H94I 0.9900 . ?
C94E H94J 0.9900 . ?
C95E H95I 0.9900 . ?
C95E H95J 0.9900 . ?
C90F C95F 1.54(2) . ?
C90F C91F 1.54(2) . ?
C90F H90K 0.9900 . ?
C90F H90L 0.9900 . ?
C91F C92F 1.54(2) . ?
C91F H91K 0.9900 . ?
C91F H91L 0.9900 . ?
C92F C93F 1.54(2) . ?
C92F H92K 0.9900 . ?
C92F H92L 0.9900 . ?
C93F C94F 1.54(2) . ?
C93F H93K 0.9900 . ?
C93F H93L 0.9900 . ?
C94F C95F 1.54(2) . ?
C94F H94K 0.9900 . ?
C94F H94L 0.9900 . ?
C95F H95K 0.9900 . ?
C95F H95L 0.9900 . ?
C90G C91G 1.54(2) . ?
C90G C95G 1.54(2) . ?
C90G H90M 0.9900 . ?
C90G H90N 0.9900 . ?
C91G C92G 1.53(2) . ?
C91G H91M 0.9900 . ?
C91G H91N 0.9900 . ?
C92G C93G 1.55(2) . ?
C92G H92M 0.9900 . ?
C92G H92N 0.9900 . ?
C93G C94G 1.53(2) . ?
C93G H93M 0.9900 . ?
C93G H93N 0.9900 . ?
C94G C95G 1.54(2) . ?
C94G H94M 0.9900 . ?
C94G H94N 0.9900 . ?
C95G H95M 0.9900 . ?
C95G H95N 0.9900 . ?
C90H C91H 1.49(2) . ?
C90H C92H 1.56(2) 7_656 ?
C90H H90O 0.9900 . ?
C90H H90P 0.9900 . ?
C91H C92H 1.51(2) . ?
C91H H91O 0.9900 . ?
C91H H91P 0.9900 . ?
C92H C90H 1.56(2) 7_656 ?
C92H H92O 0.9900 . ?
C92H H92P 0.9900 . ?
 
loop_
 _geom_angle_atom_site_label_1
 _geom_angle_atom_site_label_2
 _geom_angle_atom_site_label_3
 _geom_angle
 _geom_angle_site_symmetry_1
 _geom_angle_site_symmetry_3
 _geom_angle_publ_flag
N101 Zn1A N161 101.2(4) . 3_455 ?
N101 Zn1A I12A 102.4(3) . . ?
N161 Zn1A I12A 107.6(3) 3_455 . ?
N101 Zn1A I11A 110.6(3) . . ?
N161 Zn1A I11A 109.0(3) 3_455 . ?
I12A Zn1A I11A 123.7(3) . . ?
N161 Zn1B N101 103.3(4) 3_455 . ?
N161 Zn1B I12B 113.9(4) 3_455 . ?
N101 Zn1B I12B 112.4(4) . . ?
N161 Zn1B I11B 101.2(4) 3_455 . ?
N101 Zn1B I11B 98.9(5) . . ?
I12B Zn1B I11B 124.4(3) . . ?
N141 Zn2 N111 99.7(2) . . ?
N141 Zn2 I21B 108.4(3) . . ?
N111 Zn2 I21B 110.6(4) . . ?
N141 Zn2 I22B 107.4(3) . . ?
N111 Zn2 I22B 107.4(3) . . ?
I21B Zn2 I22B 121.2(6) . . ?
N141 Zn2 I21A 105.98(18) . . ?
N111 Zn2 I21A 106.32(17) . . ?
N141 Zn2 I22A 103.6(2) . . ?
N111 Zn2 I22A 106.93(18) . . ?
I21A Zn2 I22A 130.32(6) . . ?
N121 Zn3 N151 97.64(18) . 8_455 ?
N121 Zn3 I32 107.39(15) . . ?
N151 Zn3 I32 104.77(15) 8_455 . ?
N121 Zn3 I31 107.97(15) . . ?
N151 Zn3 I31 106.73(14) 8_455 . ?
I32 Zn3 I31 128.12(3) . . ?
C102 N101 C106 118.0(8) . . ?
C102 N101 Zn1B 128.1(7) . . ?
C106 N101 Zn1B 113.8(7) . . ?
C102 N101 Zn1A 118.4(7) . . ?
C106 N101 Zn1A 123.0(6) . . ?
N101 C102 C103 123.0(9) . . ?
N101 C102 H102 118.5 . . ?
C103 C102 H102 118.5 . . ?
C102 C103 C104 120.6(9) . . ?
C102 C103 H103 119.7 . . ?
C104 C103 H103 119.7 . . ?
C103 C104 C105 116.6(7) . . ?
C103 C104 C131 123.1(7) . . ?
C105 C104 C131 120.3(7) . . ?
C104 C105 C106 119.9(8) . . ?
C104 C105 H105 120.1 . . ?
C106 C105 H105 120.1 . . ?
N101 C106 C105 121.9(8) . . ?
N101 C106 H106 119.0 . . ?
C105 C106 H106 119.0 . . ?
C116 N111 C112 117.5(6) . . ?
C116 N111 Zn2 122.6(5) . . ?
C112 N111 Zn2 119.8(4) . . ?
N111 C112 C113 123.9(7) . . ?
N111 C112 H112 118.1 . . ?
C113 C112 H112 118.1 . . ?
C112 C113 C114 118.2(7) . . ?
C112 C113 H113 120.9 . . ?
C114 C113 H113 120.9 . . ?
C115 C114 C113 118.3(6) . . ?
C115 C114 C133 121.8(5) . . ?
C113 C114 C133 119.9(6) . . ?
C114 C115 C116 119.6(6) . . ?
C114 C115 H115 120.2 . . ?
C116 C115 H115 120.2 . . ?
N111 C116 C115 122.4(7) . . ?
N111 C116 H116 118.8 . . ?
C115 C116 H116 118.8 . . ?
C122 N121 C126 118.5(5) . . ?
C122 N121 Zn3 118.3(4) . . ?
C126 N121 Zn3 122.1(4) . . ?
N121 C122 C123 122.8(6) . . ?
N121 C122 H122 118.6 . . ?
C123 C122 H122 118.6 . . ?
C122 C123 C124 119.7(6) . . ?
C122 C123 H123 120.2 . . ?
C124 C123 H123 120.2 . . ?
C125 C124 C123 117.4(5) . . ?
C125 C124 C135 122.4(5) . . ?
C123 C124 C135 120.1(6) . . ?
C126 C125 C124 119.6(5) . . ?
C126 C125 H125 120.2 . . ?
C124 C125 H125 120.2 . . ?
N121 C126 C125 121.9(6) . . ?
N121 C126 H126 119.1 . . ?
C125 C126 H126 119.1 . . ?
N136 C131 N132 124.0(6) . . ?
N136 C131 C104 117.5(6) . . ?
N132 C131 C104 118.5(6) . . ?
C133 N132 C131 115.0(5) . . ?
N132 C133 N134 126.6(5) . . ?
N132 C133 C114 117.3(5) . . ?
N134 C133 C114 116.0(6) . . ?
C133 N134 C135 112.8(5) . . ?
N136 C135 N134 126.1(5) . . ?
N136 C135 C124 116.7(5) . . ?
N134 C135 C124 117.2(6) . . ?
C135 N136 C131 115.4(5) . . ?
C146 N141 C142 118.7(6) . . ?
C146 N141 Zn2 119.0(4) . . ?
C142 N141 Zn2 122.2(5) . . ?
N141 C142 C143 122.0(6) . . ?
N141 C142 H142 119.0 . . ?
C143 C142 H142 119.0 . . ?
C142 C143 C144 119.2(6) . . ?
C142 C143 H143 120.4 . . ?
C144 C143 H143 120.4 . . ?
C145 C144 C143 118.7(6) . . ?
C145 C144 C171 120.6(5) . . ?
C143 C144 C171 120.7(5) . . ?
C144 C145 C146 118.9(6) . . ?
C144 C145 H145 120.5 . . ?
C146 C145 H145 120.5 . . ?
N141 C146 C145 122.5(6) . . ?
N141 C146 H146 118.8 . . ?
C145 C146 H146 118.8 . . ?
C156 N151 C152 118.0(5) . . ?
C156 N151 Zn3 122.2(4) . 8_556 ?
C152 N151 Zn3 119.3(4) . 8_556 ?
N151 C152 C153 122.5(5) . . ?
N151 C152 H152 118.8 . . ?
C153 C152 H152 118.8 . . ?
C152 C153 C154 118.6(5) . . ?
C152 C153 H153 120.7 . . ?
C154 C153 H153 120.7 . . ?
C155 C154 C153 118.7(5) . . ?
C155 C154 C173 119.6(5) . . ?
C153 C154 C173 121.6(5) . . ?
C154 C155 C156 118.5(6) . . ?
C154 C155 H155 120.8 . . ?
C156 C155 H155 120.8 . . ?
N151 C156 C155 123.4(6) . . ?
N151 C156 H156 118.3 . . ?
C155 C156 H156 118.3 . . ?
C166 N161 C162 117.7(6) . . ?
C166 N161 Zn1B 115.8(7) . 3_545 ?
C162 N161 Zn1B 126.4(7) . 3_545 ?
C166 N161 Zn1A 128.3(5) . 3_545 ?
C162 N161 Zn1A 113.7(6) . 3_545 ?
N161 C162 C163 122.6(8) . . ?
N161 C162 H162 118.7 . . ?
C163 C162 H162 118.7 . . ?
C164 C163 C162 118.9(8) . . ?
C164 C163 H163 120.5 . . ?
C162 C163 H163 120.5 . . ?
C163 C164 C165 118.9(6) . . ?
C163 C164 C175 118.5(6) . . ?
C165 C164 C175 122.6(6) . . ?
C164 C165 C166 118.3(8) . . ?
C164 C165 H165 120.9 . . ?
C166 C165 H165 120.9 . . ?
N161 C166 C165 123.5(7) . . ?
N161 C166 H166 118.3 . . ?
C165 C166 H166 118.3 . . ?
N176 C171 N172 125.4(5) . . ?
N176 C171 C144 118.0(5) . . ?
N172 C171 C144 116.6(5) . . ?
C173 N172 C171 114.6(5) . . ?
N172 C173 N174 124.6(5) . . ?
N172 C173 C154 118.2(5) . . ?
N174 C173 C154 117.1(5) . . ?
C175 N174 C173 115.4(5) . . ?
N176 C175 N174 125.2(5) . . ?
N176 C175 C164 119.0(5) . . ?
N174 C175 C164 115.8(5) . . ?
C175 N176 C171 114.7(5) . . ?
C91A C90A C95A 111.9(12) . . ?
C91A C90A H90A 109.2 . . ?
C95A C90A H90A 109.2 . . ?
C91A C90A H90B 109.2 . . ?
C95A C90A H90B 109.2 . . ?
H90A C90A H90B 107.9 . . ?
C90A C91A C92A 110.7(13) . . ?
C90A C91A H91A 109.5 . . ?
C92A C91A H91A 109.5 . . ?
C90A C91A H91B 109.5 . . ?
C92A C91A H91B 109.5 . . ?
H91A C91A H91B 108.1 . . ?
C93A C92A C91A 111.0(14) . . ?
C93A C92A H92A 109.4 . . ?
C91A C92A H92A 109.4 . . ?
C93A C92A H92B 109.4 . . ?
C91A C92A H92B 109.4 . . ?
H92A C92A H92B 108.0 . . ?
C94A C93A C92A 111.1(15) . . ?
C94A C93A H93A 109.4 . . ?
C92A C93A H93A 109.4 . . ?
C94A C93A H93B 109.4 . . ?
C92A C93A H93B 109.4 . . ?
H93A C93A H93B 108.0 . . ?
C93A C94A C95A 113.5(13) . . ?
C93A C94A H94A 108.9 . . ?
C95A C94A H94A 108.9 . . ?
C93A C94A H94B 108.9 . . ?
C95A C94A H94B 108.9 . . ?
H94A C94A H94B 107.7 . . ?
C94A C95A C90A 109.5(13) . . ?
C94A C95A H95A 109.8 . . ?
C90A C95A H95A 109.8 . . ?
C94A C95A H95B 109.8 . . ?
C90A C95A H95B 109.8 . . ?
H95A C95A H95B 108.2 . . ?
C91B C90B C95B 111.0(14) . . ?
C91B C90B H90C 109.4 . . ?
C95B C90B H90C 109.4 . . ?
C91B C90B H90D 109.4 . . ?
C95B C90B H90D 109.4 . . ?
H90C C90B H90D 108.0 . . ?
C90B C91B C92B 113.5(12) . . ?
C90B C91B H91C 108.9 . . ?
C92B C91B H91C 108.9 . . ?
C90B C91B H91D 108.9 . . ?
C92B C91B H91D 108.9 . . ?
H91C C91B H91D 107.7 . . ?
C93B C92B C91B 109.6(15) . . ?
C93B C92B H92C 109.7 . . ?
C91B C92B H92C 109.7 . . ?
C93B C92B H92D 109.7 . . ?
C91B C92B H92D 109.7 . . ?
H92C C92B H92D 108.2 . . ?
C92B C93B C94B 112.6(13) . . ?
C92B C93B H93C 109.1 . . ?
C94B C93B H93C 109.1 . . ?
C92B C93B H93D 109.1 . . ?
C94B C93B H93D 109.1 . . ?
H93C C93B H93D 107.8 . . ?
C95B C94B C93B 111.5(12) . . ?
C95B C94B H94C 109.3 . . ?
C93B C94B H94C 109.3 . . ?
C95B C94B H94D 109.3 . . ?
C93B C94B H94D 109.3 . . ?
H94C C94B H94D 108.0 . . ?
C94B C95B C90B 112.1(12) . . ?
C94B C95B H95C 109.2 . . ?
C90B C95B H95C 109.2 . . ?
C94B C95B H95D 109.2 . . ?
C90B C95B H95D 109.2 . . ?
H95C C95B H95D 107.9 . . ?
C95C C90C C91C 112.0(15) . . ?
C95C C90C H90E 109.2 . . ?
C91C C90C H90E 109.2 . . ?
C95C C90C H90F 109.2 . . ?
C91C C90C H90F 109.2 . . ?
H90E C90C H90F 107.9 . . ?
C90C C91C C92C 109.2(15) . . ?
C90C C91C H91E 109.8 . . ?
C92C C91C H91E 109.8 . . ?
C90C C91C H91F 109.8 . . ?
C92C C91C H91F 109.8 . . ?
H91E C91C H91F 108.3 . . ?
C93C C92C C91C 109.2(14) . . ?
C93C C92C H92E 109.8 . . ?
C91C C92C H92E 109.8 . . ?
C93C C92C H92F 109.8 . . ?
C91C C92C H92F 109.8 . . ?
H92E C92C H92F 108.3 . . ?
C92C C93C C94C 113.0(12) . . ?
C92C C93C H93E 109.0 . . ?
C94C C93C H93E 109.0 . . ?
C92C C93C H93F 109.0 . . ?
C94C C93C H93F 109.0 . . ?
H93E C93C H93F 107.8 . . ?
C95C C94C C93C 110.4(15) . . ?
C95C C94C H94E 109.6 . . ?
C93C C94C H94E 109.6 . . ?
C95C C94C H94F 109.6 . . ?
C93C C94C H94F 109.6 . . ?
H94E C94C H94F 108.1 . . ?
C90C C95C C94C 112.8(15) . . ?
C90C C95C H95E 109.0 . . ?
C94C C95C H95E 109.0 . . ?
C90C C95C H95F 109.0 . . ?
C94C C95C H95F 109.0 . . ?
H95E C95C H95F 107.8 . . ?
C95D C90D C91D 109(2) . . ?
C95D C90D H90G 109.9 . . ?
C91D C90D H90G 109.9 . . ?
C95D C90D H90H 109.9 . . ?
C91D C90D H90H 109.9 . . ?
H90G C90D H90H 108.3 . . ?
C92D C91D C90D 108(2) . . ?
C92D C91D H91G 110.1 . . ?
C90D C91D H91G 110.1 . . ?
C92D C91D H91H 110.1 . . ?
C90D C91D H91H 110.1 . . ?
H91G C91D H91H 108.4 . . ?
C91D C92D C93D 110(2) . . ?
C91D C92D H92G 109.8 . . ?
C93D C92D H92G 109.8 . . ?
C91D C92D H92H 109.8 . . ?
C93D C92D H92H 109.8 . . ?
H92G C92D H92H 108.2 . . ?
C94D C93D C92D 109(2) . . ?
C94D C93D H93G 109.9 . . ?
C92D C93D H93G 109.9 . . ?
C94D C93D H93H 109.9 . . ?
C92D C93D H93H 109.9 . . ?
H93G C93D H93H 108.3 . . ?
C93D C94D C95D 110(2) . . ?
C93D C94D H94G 109.7 . . ?
C95D C94D H94G 109.7 . . ?
C93D C94D H94H 109.7 . . ?
C95D C94D H94H 109.7 . . ?
H94G C94D H94H 108.2 . . ?
C90D C95D C94D 111(2) . . ?
C90D C95D H95G 109.4 . . ?
C94D C95D H95G 109.4 . . ?
C90D C95D H95H 109.4 . . ?
C94D C95D H95H 109.4 . . ?
H95G C95D H95H 108.0 . . ?
C95E C90E C91E 108.3(16) . . ?
C95E C90E H90I 110.0 . . ?
C91E C90E H90I 110.0 . . ?
C95E C90E H90J 110.0 . . ?
C91E C90E H90J 110.0 . . ?
H90I C90E H90J 108.4 . . ?
C92E C91E C90E 114.6(14) . . ?
C92E C91E H91I 108.6 . . ?
C90E C91E H91I 108.6 . . ?
C92E C91E H91J 108.6 . . ?
C90E C91E H91J 108.6 . . ?
H91I C91E H91J 107.6 . . ?
C91E C92E C93E 108.4(14) . . ?
C91E C92E H92I 110.0 . . ?
C93E C92E H92I 110.0 . . ?
C91E C92E H92J 110.0 . . ?
C93E C92E H92J 110.0 . . ?
H92I C92E H92J 108.4 . . ?
C94E C93E C92E 110.0(18) . . ?
C94E C93E H93I 109.7 . . ?
C92E C93E H93I 109.7 . . ?
C94E C93E H93J 109.7 . . ?
C92E C93E H93J 109.7 . . ?
H93I C93E H93J 108.2 . . ?
C95E C94E C93E 110.2(18) . . ?
C95E C94E H94I 109.6 . . ?
C93E C94E H94I 109.6 . . ?
C95E C94E H94J 109.6 . . ?
C93E C94E H94J 109.6 . . ?
H94I C94E H94J 108.1 . . ?
C94E C95E C90E 109.8(16) . . ?
C94E C95E H95I 109.7 . . ?
C90E C95E H95I 109.7 . . ?
C94E C95E H95J 109.7 . . ?
C90E C95E H95J 109.7 . . ?
H95I C95E H95J 108.2 . . ?
C95F C90F C91F 109(3) . . ?
C95F C90F H90K 110.0 . . ?
C91F C90F H90K 110.0 . . ?
C95F C90F H90L 110.0 . . ?
C91F C90F H90L 110.0 . . ?
H90K C90F H90L 108.4 . . ?
C92F C91F C90F 108(3) . . ?
C92F C91F H91K 110.0 . . ?
C90F C91F H91K 110.0 . . ?
C92F C91F H91L 110.0 . . ?
C90F C91F H91L 110.0 . . ?
H91K C91F H91L 108.4 . . ?
C91F C92F C93F 108(3) . . ?
C91F C92F H92K 110.1 . . ?
C93F C92F H92K 110.1 . . ?
C91F C92F H92L 110.1 . . ?
C93F C92F H92L 110.1 . . ?
H92K C92F H92L 108.4 . . ?
C94F C93F C92F 108(3) . . ?
C94F C93F H93K 110.1 . . ?
C92F C93F H93K 110.1 . . ?
C94F C93F H93L 110.1 . . ?
C92F C93F H93L 110.1 . . ?
H93K C93F H93L 108.4 . . ?
C95F C94F C93F 109(3) . . ?
C95F C94F H94K 109.9 . . ?
C93F C94F H94K 109.9 . . ?
C95F C94F H94L 109.9 . . ?
C93F C94F H94L 109.9 . . ?
H94K C94F H94L 108.3 . . ?
C90F C95F C94F 111(3) . . ?
C90F C95F H95K 109.5 . . ?
C94F C95F H95K 109.5 . . ?
C90F C95F H95L 109.5 . . ?
C94F C95F H95L 109.5 . . ?
H95K C95F H95L 108.1 . . ?
C91G C90G C95G 109(3) . . ?
C91G C90G H90M 110.0 . . ?
C95G C90G H90M 110.0 . . ?
C91G C90G H90N 110.0 . . ?
C95G C90G H90N 110.0 . . ?
H90M C90G H90N 108.3 . . ?
C92G C91G C90G 113(3) . . ?
C92G C91G H91M 109.0 . . ?
C90G C91G H91M 109.0 . . ?
C92G C91G H91N 109.0 . . ?
C90G C91G H91N 109.0 . . ?
H91M C91G H91N 107.8 . . ?
C91G C92G C93G 110(3) . . ?
C91G C92G H92M 109.6 . . ?
C93G C92G H92M 109.6 . . ?
C91G C92G H92N 109.6 . . ?
C93G C92G H92N 109.6 . . ?
H92M C92G H92N 108.1 . . ?
C94G C93G C92G 113(3) . . ?
C94G C93G H93M 108.9 . . ?
C92G C93G H93M 108.9 . . ?
C94G C93G H93N 108.9 . . ?
C92G C93G H93N 108.9 . . ?
H93M C93G H93N 107.8 . . ?
C93G C94G C95G 115(3) . . ?
C93G C94G H94M 108.6 . . ?
C95G C94G H94M 108.6 . . ?
C93G C94G H94N 108.6 . . ?
C95G C94G H94N 108.6 . . ?
H94M C94G H94N 107.6 . . ?
C94G C95G C90G 111(3) . . ?
C94G C95G H95M 109.4 . . ?
C90G C95G H95M 109.4 . . ?
C94G C95G H95N 109.4 . . ?
C90G C95G H95N 109.4 . . ?
H95M C95G H95N 108.0 . . ?
C91H C90H C92H 113.0(13) . 7_656 ?
C91H C90H H90O 109.0 . . ?
C92H C90H H90O 109.0 7_656 . ?
C91H C90H H90P 109.0 . . ?
C92H C90H H90P 109.0 7_656 . ?
H90O C90H H90P 107.8 . . ?
C90H C91H C92H 109.8(14) . . ?
C90H C91H H91O 109.7 . . ?
C92H C91H H91O 109.7 . . ?
C90H C91H H91P 109.7 . . ?
C92H C91H H91P 109.7 . . ?
H91O C91H H91P 108.2 . . ?
C91H C92H C90H 107.9(13) . 7_656 ?
C91H C92H H92O 110.1 . . ?
C90H C92H H92O 110.1 7_656 . ?
C91H C92H H92P 110.1 . . ?
C90H C92H H92P 110.1 7_656 . ?
H92O C92H H92P 108.4 . . ?
 
loop_
 _geom_torsion_atom_site_label_1
 _geom_torsion_atom_site_label_2
 _geom_torsion_atom_site_label_3
 _geom_torsion_atom_site_label_4
 _geom_torsion
 _geom_torsion_site_symmetry_1
 _geom_torsion_site_symmetry_2
 _geom_torsion_site_symmetry_3
 _geom_torsion_site_symmetry_4
 _geom_torsion_publ_flag
C106 N101 C102 C103 -2.3(19) . . . . ?
Zn1B N101 C102 C103 179.9(11) . . . . ?
Zn1A N101 C102 C103 169.2(11) . . . . ?
N101 C102 C103 C104 1(2) . . . . ?
C102 C103 C104 C105 0.2(17) . . . . ?
C102 C103 C104 C131 178.0(11) . . . . ?
C103 C104 C105 C106 -0.2(13) . . . . ?
C131 C104 C105 C106 -178.1(7) . . . . ?
C102 N101 C106 C105 2.2(15) . . . . ?
Zn1B N101 C106 C105 -179.7(8) . . . . ?
Zn1A N101 C106 C105 -168.9(7) . . . . ?
C104 C105 C106 N101 -1.0(13) . . . . ?
C116 N111 C112 C113 -1.7(13) . . . . ?
Zn2 N111 C112 C113 -178.0(7) . . . . ?
N111 C112 C113 C114 2.3(14) . . . . ?
C112 C113 C114 C115 -0.8(12) . . . . ?
C112 C113 C114 C133 176.7(7) . . . . ?
C113 C114 C115 C116 -1.2(9) . . . . ?
C133 C114 C115 C116 -178.7(5) . . . . ?
C112 N111 C116 C115 -0.5(10) . . . . ?
Zn2 N111 C116 C115 175.8(5) . . . . ?
C114 C115 C116 N111 1.9(9) . . . . ?
C126 N121 C122 C123 2.8(9) . . . . ?
Zn3 N121 C122 C123 -165.9(5) . . . . ?
N121 C122 C123 C124 0.2(10) . . . . ?
C122 C123 C124 C125 -2.9(9) . . . . ?
C122 C123 C124 C135 175.9(6) . . . . ?
C123 C124 C125 C126 2.6(8) . . . . ?
C135 C124 C125 C126 -176.2(5) . . . . ?
C122 N121 C126 C125 -3.0(8) . . . . ?
Zn3 N121 C126 C125 165.2(4) . . . . ?
C124 C125 C126 N121 0.3(8) . . . . ?
C103 C104 C131 N136 165.9(9) . . . . ?
C105 C104 C131 N136 -16.4(10) . . . . ?
C103 C104 C131 N132 -12.9(11) . . . . ?
C105 C104 C131 N132 164.8(7) . . . . ?
N136 C131 N132 C133 3.0(9) . . . . ?
C104 C131 N132 C133 -178.3(5) . . . . ?
C131 N132 C133 N134 -1.2(9) . . . . ?
C131 N132 C133 C114 -178.9(5) . . . . ?
C115 C114 C133 N132 -153.8(6) . . . . ?
C113 C114 C133 N132 28.8(9) . . . . ?
C115 C114 C133 N134 28.3(8) . . . . ?
C113 C114 C133 N134 -149.1(7) . . . . ?
N132 C133 N134 C135 -1.7(8) . . . . ?
C114 C133 N134 C135 176.0(5) . . . . ?
C133 N134 C135 N136 3.3(8) . . . . ?
C133 N134 C135 C124 -176.2(5) . . . . ?
C125 C124 C135 N136 174.7(5) . . . . ?
C123 C124 C135 N136 -4.1(8) . . . . ?
C125 C124 C135 N134 -5.7(8) . . . . ?
C123 C124 C135 N134 175.5(5) . . . . ?
N134 C135 N136 C131 -1.9(8) . . . . ?
C124 C135 N136 C131 177.7(5) . . . . ?
N132 C131 N136 C135 -1.6(9) . . . . ?
C104 C131 N136 C135 179.7(5) . . . . ?
C146 N141 C142 C143 0.2(13) . . . . ?
Zn2 N141 C142 C143 -176.7(7) . . . . ?
N141 C142 C143 C144 -0.3(14) . . . . ?
C142 C143 C144 C145 0.1(12) . . . . ?
C142 C143 C144 C171 -178.6(7) . . . . ?
C143 C144 C145 C146 0.3(11) . . . . ?
C171 C144 C145 C146 179.0(7) . . . . ?
C142 N141 C146 C145 0.2(13) . . . . ?
Zn2 N141 C146 C145 177.2(6) . . . . ?
C144 C145 C146 N141 -0.5(13) . . . . ?
C156 N151 C152 C153 -5.9(11) . . . . ?
Zn3 N151 C152 C153 166.5(6) 8_556 . . . ?
N151 C152 C153 C154 1.2(11) . . . . ?
C152 C153 C154 C155 3.7(10) . . . . ?
C152 C153 C154 C173 -175.7(6) . . . . ?
C153 C154 C155 C156 -3.9(11) . . . . ?
C173 C154 C155 C156 175.6(6) . . . . ?
C152 N151 C156 C155 5.8(11) . . . . ?
Zn3 N151 C156 C155 -166.4(6) 8_556 . . . ?
C154 C155 C156 N151 -0.9(12) . . . . ?
C166 N161 C162 C163 2.2(14) . . . . ?
Zn1B N161 C162 C163 179.5(8) 3_545 . . . ?
Zn1A N161 C162 C163 176.9(8) 3_545 . . . ?
N161 C162 C163 C164 -0.9(16) . . . . ?
C162 C163 C164 C165 -0.2(14) . . . . ?
C162 C163 C164 C175 -179.9(8) . . . . ?
C163 C164 C165 C166 -0.1(12) . . . . ?
C175 C164 C165 C166 179.7(7) . . . . ?
C162 N161 C166 C165 -2.5(14) . . . . ?
Zn1B N161 C166 C165 179.9(7) 3_545 . . . ?
Zn1A N161 C166 C165 -176.3(7) 3_545 . . . ?
C164 C165 C166 N161 1.5(14) . . . . ?
C145 C144 C171 N176 9.9(10) . . . . ?
C143 C144 C171 N176 -171.5(7) . . . . ?
C145 C144 C171 N172 -170.6(6) . . . . ?
C143 C144 C171 N172 7.9(10) . . . . ?
N176 C171 N172 C173 2.4(9) . . . . ?
C144 C171 N172 C173 -177.1(5) . . . . ?
C171 N172 C173 N174 0.2(9) . . . . ?
C171 N172 C173 C154 -179.9(5) . . . . ?
C155 C154 C173 N172 173.9(6) . . . . ?
C153 C154 C173 N172 -6.7(9) . . . . ?
C155 C154 C173 N174 -6.2(9) . . . . ?
C153 C154 C173 N174 173.2(6) . . . . ?
N172 C173 N174 C175 -3.0(9) . . . . ?
C154 C173 N174 C175 177.1(6) . . . . ?
C173 N174 C175 N176 3.9(10) . . . . ?
C173 N174 C175 C164 -172.9(6) . . . . ?
C163 C164 C175 N176 -172.1(7) . . . . ?
C165 C164 C175 N176 8.2(10) . . . . ?
C163 C164 C175 N174 4.8(10) . . . . ?
C165 C164 C175 N174 -174.9(7) . . . . ?
N174 C175 N176 C171 -1.7(10) . . . . ?
C164 C175 N176 C171 175.0(6) . . . . ?
N172 C171 N176 C175 -1.7(9) . . . . ?
C144 C171 N176 C175 177.7(6) . . . . ?
C95A C90A C91A C92A -56.1(18) . . . . ?
C90A C91A C92A C93A 55.6(19) . . . . ?
C91A C92A C93A C94A -54.6(19) . . . . ?
C92A C93A C94A C95A 55(2) . . . . ?
C93A C94A C95A C90A -55(2) . . . . ?
C91A C90A C95A C94A 54.9(16) . . . . ?
C95B C90B C91B C92B 57.4(18) . . . . ?
C90B C91B C92B C93B -54(2) . . . . ?
C91B C92B C93B C94B 49(2) . . . . ?
C92B C93B C94B C95B -51.5(18) . . . . ?
C93B C94B C95B C90B 53.9(17) . . . . ?
C91B C90B C95B C94B -58.1(17) . . . . ?
C95C C90C C91C C92C 58(3) . . . . ?
C90C C91C C92C C93C -59(2) . . . . ?
C91C C92C C93C C94C 58(2) . . . . ?
C92C C93C C94C C95C -53(2) . . . . ?
C91C C90C C95C C94C -54(3) . . . . ?
C93C C94C C95C C90C 50(3) . . . . ?
C95D C90D C91D C92D 61(4) . . . . ?
C90D C91D C92D C93D -63(4) . . . . ?
C91D C92D C93D C94D 62(4) . . . . ?
C92D C93D C94D C95D -58(4) . . . . ?
C91D C90D C95D C94D -59(4) . . . . ?
C93D C94D C95D C90D 58(4) . . . . ?
C95E C90E C91E C92E -57(2) . . . . ?
C90E C91E C92E C93E 55(2) . . . . ?
C91E C92E C93E C94E -55(2) . . . . ?
C92E C93E C94E C95E 60(3) . . . . ?
C93E C94E C95E C90E -62(3) . . . . ?
C91E C90E C95E C94E 58(2) . . . . ?
C95F C90F C91F C92F 61(6) . . . . ?
C90F C91F C92F C93F -64(5) . . . . ?
C91F C92F C93F C94F 64(5) . . . . ?
C92F C93F C94F C95F -61(6) . . . . ?
C91F C90F C95F C94F -59(6) . . . . ?
C93F C94F C95F C90F 60(6) . . . . ?
C95G C90G C91G C92G 60(6) . . . . ?
C90G C91G C92G C93G -56(6) . . . . ?
C91G C92G C93G C94G 48(7) . . . . ?
C92G C93G C94G C95G -47(7) . . . . ?
C93G C94G C95G C90G 51(6) . . . . ?
C91G C90G C95G C94G -56(6) . . . . ?
C92H C90H C91H C92H 59(2) 7_656 . . . ?
C90H C91H C92H C90H -56.4(19) . . . 7_656 ?
 
loop_
 _geom_hbond_atom_site_label_D 
 _geom_hbond_atom_site_label_H 
 _geom_hbond_atom_site_label_A 
 _geom_hbond_distance_DH 
 _geom_hbond_distance_HA 
 _geom_hbond_distance_DA 
 _geom_hbond_angle_DHA 
 _geom_hbond_site_symmetry_A 
C106 H106 I12A  0.95 2.96 3.614(9) 126.9 .
C106 H106 I12B  0.95 3.03 3.734(10) 132.1 .
C116 H116 I22A  0.95 3.17 3.786(7) 124.4 .
C116 H116 I22B  0.95 3.13 3.748(11) 124.3 .
C122 H122 I31  0.95 3.12 3.782(6) 127.8 .
C126 H126 I32  0.95 3.22 3.834(6) 124.1 .
C142 H142 I21A  0.95 3.18 3.760(7) 121.4 .
C142 H142 I12B  0.95 3.26 3.922(10) 128.2 3
C142 H142 I21B  0.95 3.16 3.736(10) 121.0 .
C143 H143 I12A  0.95 3.15 3.940(7) 141.3 3
C143 H143 I12B  0.95 3.22 3.891(7) 129.5 3
C146 H146 I31  0.95 3.03 3.828(6) 142.6 5_656
C152 H152 I11A  0.95 3.18 3.996(6) 145.4 3
C152 H152 I11B  0.95 2.97 3.782(9) 144.2 3
C156 H156 I21A  0.95 3.31 3.947(7) 126.3 4_646
C156 H156 N121  0.95 2.69 3.268(8) 120.0 8_556
C162 H162 I11A  0.95 2.94 3.680(8) 135.9 3_545
C162 H162 I11B  0.95 3.01 3.640(8) 125.4 3_545
 
_refine_diff_density_max    1.061
_refine_diff_density_min   -1.100
_refine_diff_density_rms    0.122

_shelx_res_file
;

    exp_10_a.res created by SHELXL-2014/7


TITL exp_10_a.res in C2/c
REM Old TITL exp_10 in C2
REM SHELXT solution in C2/c
REM R1 0.263,  Rweak 0.033,  Alpha 0.053,  Orientation as input
REM Formula found by SHELXT:  C57 N14 Zn5 I4
CELL  1.54184  34.3760  15.0832  29.6413   90.000  100.675   90.000
ZERR    8.000   0.0007   0.0003   0.0009    0.000    0.002    0.000
LATT  7
SYMM -X, Y, 1/2-Z
SFAC C H N ZN I
UNIT 528 672 96 24 48
L.S. 20
BOND $H
LIST 4
FMAP 2
PLAN 20

TEMP -173
SIZE 0.23 0.11 0.05

CONF
ACTA

HTAB C106 I12A
HTAB C106 I12B
HTAB C116 I22A
HTAB C116 I22B
HTAB C122 I31
HTAB C126 I32
HTAB C142 I21A
EQIV $1 x+1/2, y+1/2, z
HTAB C142 I12B_$1
HTAB C142 I21B
HTAB C143 I12A_$1
HTAB C143 I12B_$1
EQIV $2 -x+1, -y, -z+1
HTAB C146 I31_$2
HTAB C152 I11A_$1
HTAB C152 I11B_$1
EQIV $3 -x+3/2, y-1/2, -z+3/2
HTAB C156 I21A_$3
EQIV $4 x+1/2, -y+1/2, z+1/2
HTAB C156 N121_$4
EQIV $5 x+1/2, y-1/2, z
HTAB C162 I11A_$5
HTAB C162 I11B_$5

SIMU 0.04 0.08 3.0 ZN2 I21A I21B I22A I22B

WGHT    0.073500  105.032997
FVAR       0.06574   0.56122   0.72668   0.84158   0.62543
PART 1
ZN1A  4    0.329887    0.366402    0.728772    21.00000    0.05820    0.02680 =
         0.07644   -0.00586    0.01052    0.00022
I11A  5    0.374739    0.347030    0.806715    21.00000    0.10061    0.03975 =
         0.07077    0.00743    0.00528    0.00716
I12A  5    0.269322    0.272555    0.701085    21.00000    0.07065    0.04810 =
         0.13273   -0.03373    0.04138   -0.01769
I21A  5    0.620004    0.739860    0.570625    31.00000    0.05684    0.02876 =
         0.07561   -0.00224   -0.01924    0.00247
I22A  5    0.660179    0.554669    0.466948    31.00000    0.05121    0.09357 =
         0.05735    0.02032    0.00229   -0.00427
PART 2
ZN1B  4    0.318956    0.365569    0.716501   -21.00000    0.11658    0.02893 =
         0.12567   -0.00438    0.08478    0.00136
I11B  5    0.361248    0.331880    0.794792   -21.00000    0.24469    0.06527 =
         0.11136    0.04550    0.10439    0.07226
I12B  5    0.256134    0.285732    0.683428   -21.00000    0.11907    0.05529 =
         0.27657   -0.07351    0.13741   -0.04440
I21B  5    0.623745    0.738760    0.563191   -31.00000    0.22284    0.18378 =
         0.41831    0.04496   -0.20208    0.00070
I22B  5    0.656828    0.564839    0.466489   -31.00000    0.10891    0.19734 =
         0.20345    0.09951   -0.06624   -0.02440
PART 0
ZN2   4    0.635059    0.593103    0.539423    11.00000    0.04508    0.04881 =
         0.06078    0.01087   -0.01792   -0.01285
ZN3   4    0.420149   -0.127344    0.407257    11.00000    0.04086    0.03239 =
         0.03913    0.00208   -0.00805   -0.00134
I31   5    0.383491   -0.238458    0.447560    11.00000    0.05785    0.03374 =
         0.05515    0.00445   -0.00118   -0.00735
I32   5    0.473174   -0.156661    0.360565    11.00000    0.05558    0.05744 =
         0.04992    0.00334    0.00257    0.00911
N101  3    0.361654    0.351615    0.676668    11.00000    0.08789    0.03174 =
         0.10054   -0.00409    0.04799    0.00224
C102  1    0.394477    0.396508    0.679000    11.00000    0.11416    0.06903 =
         0.13464   -0.05001    0.06977   -0.03342
AFIX  43
H102  2    0.400288    0.441817    0.701504    11.00000   -1.20000
AFIX   0
C103  1    0.420853    0.381245    0.650518    11.00000    0.10249    0.06613 =
         0.11539   -0.04477    0.05404   -0.03080
AFIX  43
H103  2    0.444524    0.415099    0.653965    11.00000   -1.20000
AFIX   0
C104  1    0.413399    0.317282    0.616917    11.00000    0.05165    0.03375 =
         0.06211    0.00222    0.00938    0.00066
C105  1    0.378438    0.270969    0.613777    11.00000    0.06790    0.04695 =
         0.07405   -0.00198    0.01900   -0.00561
AFIX  43
H105  2    0.371771    0.226214    0.591112    11.00000   -1.20000
AFIX   0
C106  1    0.353057    0.289807    0.643722    11.00000    0.07399    0.04278 =
         0.09110    0.00106    0.02837   -0.00290
AFIX  43
H106  2    0.328851    0.258080    0.640878    11.00000   -1.20000
AFIX   0
N111  3    0.585760    0.513110    0.540849    11.00000    0.04322    0.04325 =
         0.05514    0.00008   -0.00909   -0.00933
C112  1    0.572359    0.502909    0.580017    11.00000    0.06777    0.07459 =
         0.06071   -0.01946   -0.00254   -0.02932
AFIX  43
H112  2    0.585356    0.534329    0.606307    11.00000   -1.20000
AFIX   0
C113  1    0.541346    0.450448    0.584501    11.00000    0.06459    0.06903 =
         0.04765   -0.01177    0.00337   -0.02653
AFIX  43
H113  2    0.532255    0.446945    0.612825    11.00000   -1.20000
AFIX   0
C114  1    0.523152    0.401835    0.546560    11.00000    0.03887    0.03259 =
         0.04989    0.00106   -0.01046   -0.00317
C115  1    0.537146    0.410280    0.506688    11.00000    0.04465    0.03483 =
         0.04766   -0.00191   -0.01042    0.00067
AFIX  43
H115  2    0.525643    0.377021    0.480364    11.00000   -1.20000
AFIX   0
C116  1    0.568068    0.467318    0.504770    11.00000    0.04305    0.03739 =
         0.05258    0.00325   -0.00554   -0.00163
AFIX  43
H116  2    0.577022    0.474031    0.476505    11.00000   -1.20000
AFIX   0
N121  3    0.440729   -0.026780    0.453720    11.00000    0.03809    0.03674 =
         0.04019    0.00111   -0.00740   -0.00271
C122  1    0.421256   -0.010892    0.487635    11.00000    0.04850    0.03893 =
         0.05125    0.00150    0.00115   -0.00928
AFIX  43
H122  2    0.402612   -0.053511    0.493894    11.00000   -1.20000
AFIX   0
C123  1    0.426864    0.063773    0.513783    11.00000    0.04684    0.04282 =
         0.04758   -0.00213    0.00077   -0.00968
AFIX  43
H123  2    0.412386    0.072483    0.537789    11.00000   -1.20000
AFIX   0
C124  1    0.453984    0.127477    0.505159    11.00000    0.03663    0.03381 =
         0.03773    0.00140   -0.00630   -0.00341
C125  1    0.475526    0.109037    0.471022    11.00000    0.03511    0.03929 =
         0.04283    0.00087   -0.00592   -0.00474
AFIX  43
H125  2    0.495095    0.149449    0.464885    11.00000   -1.20000
AFIX   0
C126  1    0.468349    0.031851    0.446137    11.00000    0.03910    0.03779 =
         0.03744    0.00008   -0.00332   -0.00227
AFIX  43
H126  2    0.483308    0.019569    0.422940    11.00000   -1.20000
AFIX   0
C131  1    0.439729    0.299852    0.584629    11.00000    0.04520    0.03875 =
         0.04653   -0.00202   -0.00400   -0.00023
N132  3    0.468529    0.358965    0.581581    11.00000    0.04607    0.03395 =
         0.05189   -0.00142   -0.00101   -0.00167
C133  1    0.490435    0.339812    0.550780    11.00000    0.03866    0.03440 =
         0.04654    0.00132   -0.00685   -0.00233
N134  3    0.487120    0.268213    0.523656    11.00000    0.03862    0.04072 =
         0.04200    0.00043   -0.00706   -0.00563
C135  1    0.458423    0.211953    0.531393    11.00000    0.03957    0.03494 =
         0.03835    0.00198   -0.01005   -0.00326
N136  3    0.434100    0.224712    0.560293    11.00000    0.04169    0.03825 =
         0.04582    0.00065   -0.00293   -0.00077
N141  3    0.675328    0.532952    0.590556    11.00000    0.05019    0.04143 =
         0.05745    0.00876   -0.02008   -0.01110
C142  1    0.699663    0.579738    0.622512    11.00000    0.05968    0.03446 =
         0.07408    0.00165   -0.02810   -0.00667
AFIX  43
H142  2    0.697379    0.642503    0.622613    11.00000   -1.20000
AFIX   0
C143  1    0.727819    0.539507    0.655130    11.00000    0.05583    0.03634 =
         0.07099   -0.00034   -0.02728   -0.00887
AFIX  43
H143  2    0.744798    0.574095    0.677298    11.00000   -1.20000
AFIX   0
C144  1    0.731112    0.448087    0.655262    11.00000    0.04277    0.03491 =
         0.04430    0.00325   -0.00651   -0.00892
C145  1    0.705974    0.400179    0.622531    11.00000    0.05667    0.03420 =
         0.05595    0.00219   -0.01327   -0.01041
AFIX  43
H145  2    0.707463    0.337311    0.621898    11.00000   -1.20000
AFIX   0
C146  1    0.678596    0.445053    0.590680    11.00000    0.05957    0.03917 =
         0.06069    0.00132   -0.02219   -0.01227
AFIX  43
H146  2    0.661444    0.411923    0.567998    11.00000   -1.20000
AFIX   0
N151  3    0.877165    0.553289    0.863777    11.00000    0.04036    0.03223 =
         0.04316   -0.00064   -0.00665    0.00247
C152  1    0.849988    0.595482    0.832963    11.00000    0.05187    0.02709 =
         0.05427   -0.00376   -0.00977   -0.00044
AFIX  43
H152  2    0.847093    0.657771    0.835757    11.00000   -1.20000
AFIX   0
C153  1    0.826045    0.551824    0.797314    11.00000    0.04751    0.03271 =
         0.05298   -0.00208   -0.01330    0.00387
AFIX  43
H153  2    0.807373    0.583568    0.775599    11.00000   -1.20000
AFIX   0
C154  1    0.829825    0.460465    0.793855    11.00000    0.03743    0.02468 =
         0.04517   -0.00149   -0.00459   -0.00199
C155  1    0.855623    0.416496    0.827541    11.00000    0.05055    0.03160 =
         0.05674   -0.00341   -0.01529    0.00453
AFIX  43
H155  2    0.857695    0.353703    0.827178    11.00000   -1.20000
AFIX   0
C156  1    0.878435    0.465828    0.861896    11.00000    0.06194    0.02949 =
         0.05365   -0.00273   -0.01924    0.00504
AFIX  43
H156  2    0.895926    0.435299    0.885364    11.00000   -1.20000
AFIX   0
N161  3    0.812522    0.000745    0.720544    11.00000    0.07283    0.03126 =
         0.09169   -0.00849    0.02678   -0.00167
C162  1    0.830642    0.053142    0.753769    11.00000    0.10043    0.03166 =
         0.08133   -0.00303    0.00076    0.01322
AFIX  43
H162  2    0.848370    0.027387    0.778725    11.00000   -1.20000
AFIX   0
C163  1    0.824723    0.144436    0.753548    11.00000    0.08331    0.03655 =
         0.07522   -0.00677   -0.01234    0.00893
AFIX  43
H163  2    0.837900    0.180101    0.778111    11.00000   -1.20000
AFIX   0
C164  1    0.799722    0.181833    0.717530    11.00000    0.04831    0.02587 =
         0.06464   -0.00680    0.00303    0.00032
C165  1    0.781337    0.128361    0.682637    11.00000    0.05797    0.03665 =
         0.08145   -0.00973   -0.00155   -0.00420
AFIX  43
H165  2    0.763732    0.152493    0.657087    11.00000   -1.20000
AFIX   0
C166  1    0.789096    0.038034    0.685583    11.00000    0.06751    0.03528 =
         0.10183   -0.02343    0.00387   -0.00696
AFIX  43
H166  2    0.776832    0.001179    0.661036    11.00000   -1.20000
AFIX   0
C171  1    0.760491    0.402340    0.690589    11.00000    0.03688    0.03302 =
         0.04614   -0.00058   -0.00600   -0.00634
N172  3    0.779793    0.452875    0.725031    11.00000    0.03694    0.03065 =
         0.04869   -0.00084   -0.00912   -0.00295
C173  1    0.807150    0.410009    0.754776    11.00000    0.03599    0.02968 =
         0.04385   -0.00163   -0.00501   -0.00245
N174  3    0.815821    0.323912    0.751966    11.00000    0.04107    0.02758 =
         0.05072   -0.00336   -0.00331   -0.00047
C175  1    0.793608    0.279800    0.717606    11.00000    0.04163    0.03032 =
         0.04962   -0.00151   -0.00099    0.00006
N176  3    0.765907    0.315638    0.685631    11.00000    0.04130    0.03128 =
         0.04955   -0.00458   -0.00542   -0.00591
C90A  1    0.466380    0.214636    0.347031    11.00000    0.08311    0.13473 =
         0.08910    0.01698    0.01528   -0.00053
AFIX  23
H90A  2    0.489350    0.190823    0.368798    11.00000   -1.20000
H90B  2    0.441997    0.193272    0.356797    11.00000   -1.20000
AFIX   0
C91A  1    0.467438    0.180378    0.299753    11.00000    0.12332    0.16451 =
         0.10849   -0.01888    0.02183    0.01413
AFIX  23
H91A  2    0.465277    0.114923    0.299571    11.00000   -1.20000
H91B  2    0.493028    0.196319    0.291137    11.00000   -1.20000
AFIX   0
C92A  1    0.433683    0.219259    0.264907    11.00000    0.10820    0.13687 =
         0.10579   -0.01823    0.01573    0.01097
AFIX  23
H92A  2    0.435902    0.198826    0.233745    11.00000   -1.20000
H92B  2    0.408114    0.197868    0.271575    11.00000   -1.20000
AFIX   0
C93A  1    0.434485    0.319365    0.266307    11.00000    0.14814    0.18190 =
         0.07397   -0.00922    0.00842    0.04292
AFIX  23
H93A  2    0.458492    0.340981    0.255779    11.00000   -1.20000
H93B  2    0.411074    0.342908    0.245150    11.00000   -1.20000
AFIX   0
C94A  1    0.434414    0.352675    0.313677    11.00000    0.12631    0.20354 =
         0.08998   -0.02524   -0.00414    0.04389
AFIX  23
H94A  2    0.408857    0.337006    0.322454    11.00000   -1.20000
H94B  2    0.436441    0.418147    0.313664    11.00000   -1.20000
AFIX   0
C95A  1    0.467378    0.316161    0.348877    11.00000    0.10237    0.14652 =
         0.08259   -0.00157    0.00964    0.02539
AFIX  23
H95A  2    0.464466    0.336564    0.379823    11.00000   -1.20000
H95B  2    0.493100    0.337832    0.342804    11.00000   -1.20000
AFIX   0
C90B  1    0.584228    0.216367    0.409699    11.00000    0.08988    0.19195 =
         0.08806   -0.00421    0.01357   -0.02602
AFIX  23
H90C  2    0.568022    0.187627    0.382541    11.00000   -1.20000
H90D  2    0.578032    0.187523    0.437527    11.00000   -1.20000
AFIX   0
C91B  1    0.574394    0.308156    0.410053    11.00000    0.12255    0.14969 =
         0.07677   -0.02131    0.02883    0.02032
AFIX  23
H91C  2    0.588976    0.335212    0.438676    11.00000   -1.20000
H91D  2    0.545743    0.313963    0.410273    11.00000   -1.20000
AFIX   0
C92B  1    0.584345    0.360937    0.367767    11.00000    0.14864    0.13403 =
         0.17940    0.02385    0.07657    0.03417
AFIX  23
H92C  2    0.567137    0.340187    0.339182    11.00000   -1.20000
H92D  2    0.579307    0.424926    0.371407    11.00000   -1.20000
AFIX   0
C93B  1    0.626794    0.346845    0.364669    11.00000    0.11236    0.12489 =
         0.13007   -0.00711    0.04029    0.00309
AFIX  23
H93C  2    0.643724    0.379691    0.389845    11.00000   -1.20000
H93D  2    0.631643    0.371350    0.335224    11.00000   -1.20000
AFIX   0
C94B  1    0.638760    0.247032    0.367774    11.00000    0.09370    0.13256 =
         0.06821   -0.00901    0.00347   -0.00890
AFIX  23
H94C  2    0.625631    0.216119    0.339573    11.00000   -1.20000
H94D  2    0.667733    0.241873    0.369720    11.00000   -1.20000
AFIX   0
C95B  1    0.627432    0.203842    0.408343    11.00000    0.09635    0.14574 =
         0.08382    0.00403    0.00024   -0.01442
AFIX  23
H95C  2    0.643527    0.228972    0.436610    11.00000   -1.20000
H95D  2    0.633296    0.139644    0.407681    11.00000   -1.20000
AFIX   0
PART 1 51
DFIX 1.54 C90C C91C C91C C92C C92C C93C C93C C94C C94C C95C C95C C90C
DANG 2.51 C90C C92C C91C C93C C92C C94C C93C C95C C94C C90C C95C C91C
SIMU C90C > C95C
ISOR C90C > C95C
C90C  1    0.406949    0.048560    0.738591    51.00000    0.08464    0.13631 =
         0.06904    0.00608    0.01356    0.00091
AFIX  23
H90E  2    0.410691    0.084367    0.767060    51.00000   -1.20000
H90F  2    0.397609   -0.010971    0.745781    51.00000   -1.20000
AFIX   0
C91C  1    0.375582    0.092282    0.702269    51.00000    0.10944    0.11084 =
         0.06855    0.02457    0.03008    0.02427
AFIX  23
H91E  2    0.383934    0.153262    0.696187    51.00000   -1.20000
H91F  2    0.350204    0.095855    0.713422    51.00000   -1.20000
AFIX   0
C92C  1    0.370124    0.037518    0.658077    51.00000    0.11464    0.10035 =
         0.06861    0.02304    0.00561    0.01555
AFIX  23
H92E  2    0.360979   -0.022915    0.663937    51.00000   -1.20000
H92F  2    0.349866    0.065498    0.634237    51.00000   -1.20000
AFIX   0
C93C  1    0.409520    0.032366    0.641400    51.00000    0.12028    0.07984 =
         0.06801    0.01337    0.03419    0.00718
AFIX  23
H93E  2    0.417456    0.092835    0.633783    51.00000   -1.20000
H93F  2    0.405928   -0.003495    0.612955    51.00000   -1.20000
AFIX   0
C94C  1    0.442711   -0.008428    0.676895    51.00000    0.08759    0.10346 =
         0.08558    0.01283    0.02982   -0.00322
AFIX  23
H94E  2    0.437020   -0.071950    0.681025    51.00000   -1.20000
H94F  2    0.468073   -0.004146    0.665751    51.00000   -1.20000
AFIX   0
C95C  1    0.446341    0.039607    0.722777    51.00000    0.09153    0.11333 =
         0.09373   -0.00711    0.01841   -0.00503
AFIX  23
H95E  2    0.465035    0.006736    0.746334    51.00000   -1.20000
H95F  2    0.457479    0.099440    0.719935    51.00000   -1.20000
AFIX   0
PART 2 -51
DFIX 1.54 C90D C91D C91D C92D C92D C93D C93D C94D C94D C95D C95D C90D
DANG 2.51 C90D C92D C91D C93D C92D C94D C93D C95D C94D C90D C95D C91D
SIMU C90D > C95D
ISOR C90D > C95D
C90D  1    0.378870   -0.027291    0.683529   -51.00000    0.14724    0.09325 =
         0.17606   -0.00665    0.06403    0.00110
AFIX  23
H90G  2    0.358354   -0.054547    0.659719   -51.00000   -1.20000
H90H  2    0.381286   -0.063242    0.711855   -51.00000   -1.20000
AFIX   0
C91D  1    0.418939   -0.025395    0.666948   -51.00000    0.13155    0.07307 =
         0.18324   -0.01856    0.05099    0.00563
AFIX  23
H91G  2    0.426865   -0.086310    0.660101   -51.00000   -1.20000
H91H  2    0.416619    0.010514    0.638617   -51.00000   -1.20000
AFIX   0
C92D  1    0.449981    0.015368    0.705190   -51.00000    0.09034    0.12308 =
         0.15032   -0.02396    0.04927   -0.00188
AFIX  23
H92G  2    0.476294    0.014160    0.696152   -51.00000   -1.20000
H92H  2    0.451570   -0.019663    0.733718   -51.00000   -1.20000
AFIX   0
C93D  1    0.438380    0.112312    0.713811   -51.00000    0.09075    0.12235 =
         0.13721    0.01539    0.01431    0.01130
AFIX  23
H93G  2    0.458801    0.139663    0.737696   -51.00000   -1.20000
H93H  2    0.436486    0.147365    0.685250   -51.00000   -1.20000
AFIX   0
C94D  1    0.398412    0.112043    0.729523   -51.00000    0.10874    0.09983 =
         0.12505    0.00853    0.02783   -0.00142
AFIX  23
H94G  2    0.390332    0.173703    0.734589   -51.00000   -1.20000
H94H  2    0.400794    0.079517    0.758917   -51.00000   -1.20000
AFIX   0
C95D  1    0.366957    0.067577    0.693010   -51.00000    0.13537    0.06650 =
         0.13198    0.03227    0.03461    0.00352
AFIX  23
H95G  2    0.341324    0.066793    0.703688   -51.00000   -1.20000
H95H  2    0.363483    0.102420    0.664237   -51.00000   -1.20000
AFIX   0
PART 1 41
DFIX 1.54 C90E C91E C91E C92E C92E C93E C93E C94E C94E C95E C95E C90E
DANG 2.51 C90E C92E C91E C93E C92E C94E C93E C95E C94E C90E C95E C91E
SIMU C90E > C95E
ISOR C90E > C95E
C90E  1    0.317512    0.013849    0.509945    41.00000    0.09215    0.14824 =
         0.18406   -0.04173    0.02365   -0.03876
AFIX  23
H90I  2    0.295678   -0.022633    0.517572    41.00000   -1.20000
H90J  2    0.342941   -0.012254    0.525369    41.00000   -1.20000
AFIX   0
C91E  1    0.315472    0.015244    0.457941    41.00000    0.08520    0.13668 =
         0.16901   -0.02130    0.03746   -0.01309
AFIX  23
H91I  2    0.338769    0.047845    0.451312    41.00000   -1.20000
H91J  2    0.317259   -0.046468    0.447135    41.00000   -1.20000
AFIX   0
C92E  1    0.278833    0.056816    0.431167    41.00000    0.10514    0.13647 =
         0.22351   -0.01893    0.01542   -0.02948
AFIX  23
H92I  2    0.255338    0.021134    0.434420    41.00000   -1.20000
H92J  2    0.280520    0.059377    0.398211    41.00000   -1.20000
AFIX   0
C93E  1    0.275004    0.151938    0.449969    41.00000    0.12831    0.14632 =
         0.25047   -0.00303   -0.00331    0.02291
AFIX  23
H93I  2    0.297139    0.189098    0.443696    41.00000   -1.20000
H93J  2    0.249890    0.179002    0.434246    41.00000   -1.20000
AFIX   0
C94E  1    0.275735    0.148610    0.501766    41.00000    0.13392    0.19395 =
         0.25990   -0.04874   -0.00925    0.04239
AFIX  23
H94I  2    0.272978    0.209330    0.513461    41.00000   -1.20000
H94J  2    0.253180    0.112753    0.507960    41.00000   -1.20000
AFIX   0
C95E  1    0.314022    0.108434    0.526163    41.00000    0.09484    0.21512 =
         0.24444   -0.07086    0.00704   -0.03253
AFIX  23
H95I  2    0.314783    0.108971    0.559714    41.00000   -1.20000
H95J  2    0.336612    0.143933    0.519771    41.00000   -1.20000
AFIX   0
PART 2 -41
DFIX 1.54 C90F C91F C91F C92F C92F C93F C93F C94F C94F C95F C95F C90F
DANG 2.51 C90F C92F C91F C93F C92F C94F C93F C95F C94F C90F C95F C91F
SIMU C90F > C95F
ISOR C90F > C95F
C90F  1    0.296949    0.055398    0.534450   -41.00000    0.17184    0.19720 =
         0.23113    0.01312    0.03118   -0.04668
AFIX  23
H90K  2    0.280204    0.043802    0.504084   -41.00000   -1.20000
H90L  2    0.324663    0.062676    0.530198   -41.00000   -1.20000
AFIX   0
C91F  1    0.282825    0.140389    0.555577   -41.00000    0.17207    0.20090 =
         0.22480    0.01455    0.03382   -0.04284
AFIX  23
H91K  2    0.283683    0.191296    0.534701   -41.00000   -1.20000
H91L  2    0.255220    0.132876    0.560187   -41.00000   -1.20000
AFIX   0
C92F  1    0.310392    0.157659    0.602016   -41.00000    0.18893    0.21463 =
         0.23895    0.01981    0.03004   -0.02489
AFIX  23
H92K  2    0.303403    0.214535    0.615158   -41.00000   -1.20000
H92L  2    0.338245    0.161059    0.597756   -41.00000   -1.20000
AFIX   0
C93F  1    0.305273    0.080456    0.634562   -41.00000    0.19543    0.21064 =
         0.24579    0.01070    0.01774   -0.02605
AFIX  23
H93K  2    0.320969    0.091803    0.665541   -41.00000   -1.20000
H93L  2    0.277094    0.074514    0.637173   -41.00000   -1.20000
AFIX   0
C94F  1    0.319695   -0.005110    0.614493   -41.00000    0.19961    0.20482 =
         0.24235   -0.00466    0.02108   -0.02847
AFIX  23
H94K  2    0.347779    0.001333    0.611560   -41.00000   -1.20000
H94L  2    0.317602   -0.055679    0.635202   -41.00000   -1.20000
AFIX   0
C95F  1    0.294008   -0.022467    0.567047   -41.00000    0.18473    0.20466 =
         0.23847    0.00592    0.02537   -0.02631
AFIX  23
H95K  2    0.302927   -0.077594    0.553954   -41.00000   -1.20000
H95L  2    0.266088   -0.030604    0.570317   -41.00000   -1.20000
AFIX   0
PART -1 10.5
DFIX 1.54 C90G C91G C91G C92G C92G C93G C93G C94G C94G C95G C95G C90G
DANG 2.51 C90G C92G C91G C93G C92G C94G C93G C95G C94G C90G C95G C91G
SIMU C90G > C95G
ISOR C90G > C95G
C90G  1    0.486934    0.508592    0.745779    10.50000    0.37605    0.37439 =
         0.33546    0.11282    0.07281   -0.10831
AFIX  23
H90M  2    0.465239    0.516474    0.719026    10.50000   -1.20000
H90N  2    0.496308    0.567959    0.757215    10.50000   -1.20000
AFIX   0
C91G  1    0.521099    0.456305    0.731491    10.50000    0.38159    0.34689 =
         0.31305    0.13640    0.07376   -0.11609
AFIX  23
H91M  2    0.531389    0.490140    0.707595    10.50000   -1.20000
H91N  2    0.542833    0.450470    0.758367    10.50000   -1.20000
AFIX   0
C92G  1    0.508775    0.363661    0.712938    10.50000    0.40405    0.31924 =
         0.31569    0.13633    0.07706   -0.10238
AFIX  23
H92M  2    0.532138    0.331986    0.705843    10.50000   -1.20000
H92N  2    0.489001    0.368983    0.684188    10.50000   -1.20000
AFIX   0
C93G  1    0.490863    0.310137    0.748712    10.50000    0.39515    0.29033 =
         0.31926    0.15668    0.04969   -0.11856
AFIX  23
H93M  2    0.478691    0.255308    0.734070    10.50000   -1.20000
H93N  2    0.512412    0.292500    0.774122    10.50000   -1.20000
AFIX   0
C94G  1    0.459691    0.361782    0.768470    10.50000    0.36620    0.30038 =
         0.27345    0.15875    0.09941   -0.10523
AFIX  23
H94M  2    0.453495    0.328679    0.795102    10.50000   -1.20000
H94N  2    0.435167    0.364573    0.744970    10.50000   -1.20000
AFIX   0
C95G  1    0.471793    0.456597    0.783910    10.50000    0.37615    0.36979 =
         0.30561    0.11579    0.07233   -0.08347
AFIX  23
H95M  2    0.492855    0.454331    0.811629    10.50000   -1.20000
H95N  2    0.448738    0.487839    0.792088    10.50000   -1.20000
AFIX   0
PART 0
C90H  1    0.729782    0.327021    0.510950    11.00000    0.12404    0.17877 =
         0.10105    0.00959    0.01261    0.03149
AFIX  23
H90O  2    0.704699    0.300555    0.516378    11.00000   -1.20000
H90P  2    0.728393    0.391737    0.515995    11.00000   -1.20000
AFIX   0
C91H  1    0.733608    0.310554    0.462252    11.00000    0.10595    0.15033 =
         0.11263    0.02759   -0.00226    0.01136
AFIX  23
H91O  2    0.758013    0.339054    0.456024    11.00000   -1.20000
H91P  2    0.710715    0.336783    0.441312    11.00000   -1.20000
AFIX   0
C92H  1    0.735209    0.212158    0.453691    11.00000    0.10413    0.15846 =
         0.10854   -0.03158   -0.00379    0.01879
AFIX  23
H92O  2    0.739357    0.200932    0.422016    11.00000   -1.20000
H92P  2    0.710006    0.183942    0.457461    11.00000   -1.20000
AFIX   0
HKLF 4

REM  exp_10_a.res in C2/c
REM R1 =  0.0547 for   13448 Fo > 4sig(Fo)  and  0.0630 for all   15727 data
REM    968 parameters refined using    456 restraints

END

WGHT      0.0730    107.8073

REM Highest difference peak  1.061,  deepest hole -1.100,  1-sigma level  0.122
Q1    1   0.3248  0.3057  0.7741  11.00000  0.05    1.06
Q2    1   0.6665  0.5048  0.4389  11.00000  0.05    1.03
Q3    1   0.4767 -0.1764  0.3317  11.00000  0.05    1.02
Q4    1   0.6213  0.6165  0.5581  11.00000  0.05    1.00
Q5    1   0.2401  0.3171  0.6396  11.00000  0.05    0.88
Q6    1   0.3885 -0.2462  0.4177  11.00000  0.05    0.88
Q7    1   0.3764 -0.2410  0.4793  11.00000  0.05    0.85
Q8    1   0.4571 -0.1830  0.3811  11.00000  0.05    0.82
Q9    1   0.3563  0.3623  0.8304  11.00000  0.05    0.75
Q10   1   0.4039 -0.1625  0.4322  11.00000  0.05    0.74
Q11   1   0.6409  0.5717  0.5122  11.00000  0.05    0.72
Q12   1   0.6744  0.6001  0.4676  11.00000  0.05    0.71
Q13   1   0.4217 -0.1459  0.3790  11.00000  0.05    0.71
Q14   1   0.3690 -0.2529  0.4736  11.00000  0.05    0.68
Q15   1   0.5007 -0.0999  0.3483  11.00000  0.05    0.51
Q16   1   0.4721  0.3643  0.7732  11.00000  0.05    0.50
Q17   1   0.4253 -0.1808  0.4084  11.00000  0.05    0.50
Q18   1   0.3808 -0.1417  0.4494  11.00000  0.05    0.49
Q19   1   0.4482 -0.1723  0.4101  11.00000  0.05    0.49
Q20   1   0.6170  0.6441  0.5857  11.00000  0.05    0.49
;
_shelx_res_checksum   54742

_shelx_hkl_file
;
   0 -18   0    3.39    3.17
   0 -18  -1    4.84    2.32
   0 -18   1   12.82    4.23
   0 -18  -2   26.40    5.70
   0 -18   2   12.22    4.63
   0 -18  -3   70.50    8.07
   0 -18   3   76.11    9.07
   0 -18   4    3.47    3.79
   0 -18  -4   10.10    3.71
   0 -18  -4    1.62    3.05
   0 -18  -5   45.88    5.40
   0 -18   5   51.01    6.51
   0 -18  -5   47.02    5.76
   0 -18  -6    5.70    3.06
   0 -18   6   13.98    4.00
   0 -18  -7   19.07    3.57
   0 -18   7   33.80    4.75
   0 -18   8   -7.05    2.57
   0 -18  -8   -2.51    2.02
   0 -18  -9   54.31    5.38
   0 -18   9   85.48    6.41
   0 -18 -10    1.32    1.52
   0 -18  10   11.90    2.51
   0 -18 -11    8.88    2.24
   0 -16   0   16.51    5.60
   0 -16   0   16.41    4.53
   0 -16  -1   18.81    6.39
   0 -16  -1   21.32    4.97
   0 -16   1   15.35    3.71
   0 -16   1    9.42    5.44
   0 -16   2   37.95    7.56
   0 -16  -2   41.49    8.58
   0 -16  -2   51.89    7.92
   0 -16   3   76.23   11.18
   0 -16  -3   59.71    9.11
   0 -16  -3   69.34    9.08
   0 -16   4    7.06    5.39
   0 -16  -4    0.00    2.80
   0 -16  -4   13.09    4.61
   0 -16   5   47.38    8.22
   0 -16  -5   38.93    7.41
   0 -16  -6  203.22   14.46
   0 -16  -6  179.56   14.06
   0 -16   6  223.35   15.80
   0 -16   7   22.25    5.97
   0 -16  -7   10.42    3.79
   0 -16  -7   23.61    5.65
   0 -16  -8    8.37    4.08
   0 -16   8    7.41    3.78
   0 -16  -8    2.16    2.59
   0 -16  -9    1.46    2.93
   0 -16  -9   11.32    4.13
   0 -16   9   12.76    4.06
   0 -16 -10    6.84    4.51
   0 -16  10   -2.46    2.81
   0 -16 -11  187.51   12.43
   0 -16  11  228.78   12.66
   0 -16 -12   50.22    6.43
   0 -16  12   58.24    6.47
   0 -16  13    2.98    2.19
   0 -16 -13   10.62    3.23
   0 -16  13    6.63    2.52
   0 -16 -14    6.14    2.57
   0 -16 -14   11.51    3.91
   0 -16  14   11.92    2.79
   0 -16 -15   17.52    3.54
   0 -16 -15   12.46    3.56
   0 -16 -16   29.85    4.53
   0 -16 -16   27.88    4.02
   0 -16 -17   -0.90    1.56
   0 -16 -17   -7.20    2.56
   0 -16 -18   42.15    3.91
   0 -16 -18   39.97    4.25
   0 -16 -19   16.67    2.59
   0 -14   0   -0.63    3.73
   0 -14   0    8.99    4.52
   0 -14  -1   17.04    5.93
   0 -14   1    6.25    3.11
   0 -14   1    2.10    3.82
   0 -14  -1    7.42    5.58
   0 -14   2  143.35    9.18
   0 -14   2  138.83   15.03
   0 -14   2  140.62   11.16
   0 -14  -2  137.88   15.40
   0 -14  -2  176.94   15.44
   0 -14   3  386.09   15.23
   0 -14   3  407.67   25.21
   0 -14  -3  372.80   21.88
   0 -14  -3  347.81   21.33
   0 -14   4   10.96    6.55
   0 -14   4   14.58    7.77
   0 -14  -4    2.20    3.99
   0 -14   5  115.44    9.12
   0 -14   5  146.85   14.62
   0 -14  -5  128.39   13.12
   0 -14   5  135.10   10.08
   0 -14  -5  145.43   14.62
   0 -14  -6   79.59   10.72
   0 -14  -6   69.58    9.17
   0 -14   6   79.20   10.86
   0 -14   6   85.30    8.53
   0 -14   6   82.94    8.43
   0 -14   7   50.37    6.38
   0 -14   7   42.64    7.68
   0 -14  -7   41.43    7.79
   0 -14  -7   38.79    7.24
   0 -14   7   39.72    6.38
   0 -14   8   19.89    5.24
   0 -14  -8   20.59    5.92
   0 -14   8   18.97    4.49
   0 -14   8   28.85    6.37
   0 -14  -8   13.37    3.98
   0 -14   9  252.06   13.91
   0 -14   9  258.39   14.10
   0 -14  -9  237.13   16.91
   0 -14   9  254.49   16.30
   0 -14 -10   96.90   11.29
   0 -14  10   87.06    8.92
   0 -14  10   79.91    9.39
   0 -14  11  180.81   12.52
   0 -14 -11  214.74   15.33
   0 -14  11  195.67   12.79
   0 -14  12    5.94    3.00
   0 -14 -12   -2.00    3.02
   0 -14  12    5.75    3.62
   0 -14  12    6.80    3.26
   0 -14  13  105.61    9.34
   0 -14 -13  135.94   11.46
   0 -14  13  146.41   10.65
   0 -14  13  124.32   10.17
   0 -14  14   24.32    4.57
   0 -14  14    9.65    3.62
   0 -14 -14   23.44    5.17
   0 -14  14   15.80    3.80
   0 -14 -15    0.65    2.39
   0 -14  15    5.15    3.08
   0 -14  15    1.57    2.06
   0 -14  15    0.03    1.99
   0 -14  16    2.00    2.42
   0 -14  16    3.67    2.73
   0 -14 -16    0.36    2.28
   0 -14  16    0.40    1.93
   0 -14 -17   34.12    5.39
   0 -14  17   25.92    4.03
   0 -14  17   28.26    4.24
   0 -14  18   48.59    5.16
   0 -14 -18   40.77    5.34
   0 -14  18   47.29    4.72
   0 -14 -19   12.02    2.96
   0 -14  19    5.92    2.04
   0 -14 -20    5.29    2.62
   0 -14  20    9.93    2.51
   0 -14 -20    9.69    2.63
   0 -14 -21   36.98    4.61
   0 -14  21   31.76    3.39
   0 -14 -21   30.99    3.64
   0 -14  22    4.93    1.64
   0 -14 -22    8.08    2.39
   0 -14 -22    3.96    1.46
   0 -14  23    2.67    1.07
   0 -14 -23    5.65    1.93
   0 -14 -24    9.89    2.19
   0 -12   0   74.07   10.19
   0 -12   0   89.32    7.05
   0 -12   0   79.37    6.14
   0 -12   1   21.82    6.51
   0 -12  -1   22.04    3.60
   0 -12   1   20.80    4.08
   0 -12   1   23.13    3.88
   0 -12  -1   16.64    5.88
   0 -12   2   93.57   10.49
   0 -12  -2   84.90   11.79
   0 -12   2   94.64   13.59
   0 -12  -2  103.76    7.44
   0 -12   2   86.10   11.75
   0 -12   2   87.26    6.57
   0 -12   2   99.08    7.97
   0 -12   3  466.64   23.51
   0 -12   3  461.57   25.20
   0 -12   3  394.38   27.02
   0 -12   3  405.54   14.13
   0 -12  -3  470.58   22.91
   0 -12   3  430.20   15.63
   0 -12   4    8.87    7.20
   0 -12  -4    1.53    3.68
   0 -12   4    6.06    5.58
   0 -12   4    3.96    3.85
   0 -12   4   19.70    6.79
   0 -12   4   18.62    4.45
   0 -12   5   12.96    4.77
   0 -12   5   10.90    3.08
   0 -12   5   14.15    3.14
   0 -12  -5    8.86    3.65
   0 -12   5    9.31    4.29
   0 -12  -5    6.62    3.69
   0 -12  -6    0.48    3.16
   0 -12   6    3.03    3.50
   0 -12   6    1.89    1.96
   0 -12   6   -1.40    2.29
   0 -12  -6   -1.52    4.19
   0 -12   6   -0.09    3.24
   0 -12  -6    2.20    2.96
   0 -12   7   66.43    9.45
   0 -12   7   55.67    8.41
   0 -12   7   68.55    6.90
   0 -12  -7   45.72    7.29
   0 -12  -7   69.08    9.34
   0 -12  -7   65.15    8.16
   0 -12   7   65.90    6.97
   0 -12  -8   36.46    6.07
   0 -12   8   45.93    6.08
   0 -12   8   56.86    8.74
   0 -12  -8   47.67    8.03
   0 -12   8   55.15    7.89
   0 -12   8   51.71    6.00
   0 -12  -8   51.67    8.06
   0 -12   9   98.16   11.49
   0 -12   9   86.91    8.31
   0 -12   9   83.79    8.28
   0 -12   9   88.95   10.13
   0 -12  -9   96.17   10.68
   0 -12  -9   86.75   10.69
   0 -12  10  164.55   13.82
   0 -12  10  201.29   12.09
   0 -12 -10  190.46   15.60
   0 -12  10  173.81   12.05
   0 -12  10  159.11   12.66
   0 -12 -10  167.97   13.93
   0 -12  11  420.06   17.67
   0 -12  11  412.87   20.73
   0 -12 -11  441.99   22.68
   0 -12 -11  379.50   20.66
   0 -12  11  429.82   19.65
   0 -12  11  364.98   17.65
   0 -12  12  154.35   11.65
   0 -12 -12  127.76   13.36
   0 -12  12  136.81   10.57
   0 -12 -12  124.48   11.59
   0 -12  12  140.29   11.70
   0 -12  12  110.12   10.33
   0 -12  13  109.62    9.89
   0 -12 -13   90.13   10.43
   0 -12 -13   99.68   10.10
   0 -12  13  117.98    9.89
   0 -12  13   78.81    8.90
   0 -12  13   99.27    9.23
   0 -12  14   65.04    8.02
   0 -12  14   73.76    8.24
   0 -12 -14   59.01    7.87
   0 -12  14   75.96    8.34
   0 -12  14   67.67    7.87
   0 -12 -14   62.17    9.25
   0 -12 -15   13.73    4.64
   0 -12  15   20.79    4.41
   0 -12  15   20.86    4.54
   0 -12 -15   12.98    3.54
   0 -12 -15   18.19    4.63
   0 -12  15    8.32    3.21
   0 -12  15   11.71    3.80
   0 -12 -16  140.51   10.98
   0 -12 -16  145.80   12.92
   0 -12  16  143.92   12.10
   0 -12  16  168.59   11.82
   0 -12  16  189.56   11.43
   0 -12 -16  162.97   12.56
   0 -12  17   16.77    4.78
   0 -12 -17   20.92    4.94
   0 -12 -17   15.31    4.39
   0 -12  17   23.14    4.35
   0 -12 -17   17.15    4.39
   0 -12 -18   -3.32    2.26
   0 -12  18   -2.15    2.39
   0 -12 -18   -1.91    2.98
   0 -12 -18    0.49    2.67
   0 -12  18   -2.44    2.48
   0 -12 -19   19.12    4.70
   0 -12  19   20.67    3.96
   0 -12 -19   19.40    3.90
   0 -12 -19   17.46    3.93
   0 -12  19   21.14    4.26
   0 -12  20    9.26    2.83
   0 -12 -20    3.17    2.06
   0 -12 -20    4.63    2.47
   0 -12  20    6.97    2.53
   0 -12 -21    5.55    2.37
   0 -12  21   11.01    2.80
   0 -12  21   12.54    2.91
   0 -12 -21    8.08    2.74
   0 -12 -22   27.99    4.09
   0 -12  22   25.56    3.65
   0 -12 -22   23.18    4.09
   0 -12  22   28.00    3.80
   0 -12  23   44.98    4.09
   0 -12 -23   40.42    4.58
   0 -12  23   46.06    4.26
   0 -12  24    0.89    1.17
   0 -12  24   -0.79    0.99
   0 -12 -24   -0.37    1.28
   0 -12  25   33.40    2.99
   0 -12 -25   31.52    3.50
   0 -12 -25   34.22    4.40
   0 -12 -26    5.61    1.56
   0 -12  26    5.94    1.35
   0 -12 -26    4.35    1.91
   0 -12 -27   12.85    1.70
   0 -12 -27   15.64    2.44
   0 -10   0 1954.84   50.09
   0 -10   1   53.21   12.81
   0 -10  -1   46.46    8.49
   0 -10   2   13.08    4.55
   0 -10   3  660.65   29.26
   0 -10   4   23.17    6.85
   0 -10   5  428.24   24.17
   0 -10   6   63.52    9.65
   0 -10   7    8.41    2.84
   0 -10   8  139.98   14.88
   0 -10   9   56.04    9.35
   0 -10  10   65.18   10.94
   0 -10  10   71.22   10.85
   0 -10 -11  100.27   10.54
   0 -10  11   68.99   11.05
   0 -10 -11  104.39    9.64
   0 -10  11   98.79    8.21
   0 -10  12  107.66   10.24
   0 -10 -12   90.45    9.53
   0 -10  12  117.07    9.55
   0 -10  12  125.96    9.15
   0 -10 -12  105.45   10.90
   0 -10  12  103.45    9.43
   0 -10  12   81.04   12.59
   0 -10  13   20.37    4.73
   0 -10  13   27.05    5.33
   0 -10  13   25.68    4.91
   0 -10 -13   36.75    5.51
   0 -10  13   29.02    7.85
   0 -10 -13   24.80    5.75
   0 -10  13   31.69    5.48
   0 -10 -13   24.50    5.18
   0 -10  14  270.38   14.89
   0 -10 -14  273.93   15.89
   0 -10  14  243.40   16.23
   0 -10 -14  222.69   16.05
   0 -10  14  270.09   14.22
   0 -10  14  200.72   19.99
   0 -10 -15   36.36    6.19
   0 -10  15   33.03    9.08
   0 -10  15   30.30    6.44
   0 -10 -15   29.67    5.65
   0 -10  15   26.22    4.77
   0 -10 -16   66.47    7.87
   0 -10  16   59.01    8.58
   0 -10  16   64.64    7.37
   0 -10 -16   56.90    7.79
   0 -10 -17    3.69    3.01
   0 -10 -17    4.32    2.61
   0 -10  17    4.48    3.05
   0 -10  17    4.39    2.72
   0 -10  18   64.83    6.94
   0 -10 -18   58.65    7.22
   0 -10 -18   51.32    7.55
   0 -10  18   50.17    8.27
   0 -10 -19    2.36    2.84
   0 -10  19    3.81    2.52
   0 -10  19    3.37    2.39
   0 -10 -19   -1.58    2.94
   0 -10 -19    2.05    2.32
   0 -10 -20   33.40    6.14
   0 -10  20   38.97    6.50
   0 -10 -20   33.43    5.30
   0 -10 -20   44.22    6.75
   0 -10  20   47.78    5.47
   0 -10 -21   24.45    5.06
   0 -10 -21   23.87    5.12
   0 -10  21   24.97    5.27
   0 -10  21   32.65    4.45
   0 -10 -22    4.84    3.29
   0 -10  22    5.70    2.07
   0 -10 -22    5.79    2.57
   0 -10  22    4.29    2.65
   0 -10 -23    0.66    2.32
   0 -10  23    1.72    1.86
   0 -10  23    3.07    1.95
   0 -10 -23    0.48    2.09
   0 -10 -24   35.21    4.75
   0 -10  24   34.68    3.96
   0 -10  24   34.71    4.56
   0 -10 -25   33.07    4.35
   0 -10  25   33.71    4.31
   0 -10  25   31.81    3.60
   0 -10  26   13.81    2.63
   0 -10  26   11.14    2.00
   0 -10 -26   14.23    2.96
   0 -10  27    1.41    1.12
   0 -10 -27    3.09    1.93
   0 -10 -27    0.18    1.39
   0 -10  27   -0.47    0.93
   0 -10 -28   -0.69    1.16
   0 -10 -28    2.35    1.42
   0 -10  28    0.12    0.81
   0 -10 -29    3.02    1.32
   0 -10 -30   10.24    1.69
   0 -10 -31   10.86    1.39
   0  -8   0  638.87   24.00
   0  -8  -1   55.35    7.16
   0  -8   1   52.23    7.14
   0  -8   2  180.48   12.87
   0  -8   2  173.17   10.73
   0  -8  -2  183.94   13.32
   0  -8   3   93.49    9.27
   0  -8  -3   97.04    9.91
   0  -8   3   91.60    8.08
   0  -8   4   14.75    3.43
   0  -8   4   17.46    4.39
   0  -8   5 1668.24   37.57
   0  -8   5 1789.34   41.36
   0  -8   6  697.90   26.49
   0  -8   6  658.63   24.70
   0  -8   7  361.90   19.47
   0  -8   7  366.89   19.80
   0  -8   8  558.34   25.29
   0  -8   8  535.46   24.61
   0  -8   9  183.47   15.01
   0  -8   9  167.10   14.59
   0  -8  10    6.09    3.93
   0  -8  10    8.34    4.43
   0  -8  11    5.29    2.89
   0  -8  11    1.52    2.97
   0  -8  12   14.90    5.61
   0  -8  12   10.30    4.00
   0  -8  13   26.90    7.42
   0  -8  13   30.33    7.65
   0  -8  14  146.22   16.97
   0  -8  14  154.15   17.74
   0  -8  15  187.77   19.31
   0  -8 -16   90.22    8.89
   0  -8  16   97.85   10.81
   0  -8  16   98.04   14.27
   0  -8 -17  148.26   10.18
   0  -8  17  122.71   15.68
   0  -8 -17  129.16   10.93
   0  -8  17  142.96   13.46
   0  -8 -18  113.19   10.02
   0  -8  18  113.30   15.16
   0  -8  18   87.01   11.27
   0  -8 -19    4.32    3.00
   0  -8  19    5.33    3.41
   0  -8  19   10.53    5.17
   0  -8 -20   29.91    5.36
   0  -8  20   22.94    5.21
   0  -8  20   32.39    4.79
   0  -8  21    2.78    2.85
   0  -8  21   10.22    2.92
   0  -8 -21   16.07    4.57
   0  -8  22   41.00    4.66
   0  -8  22   37.72    6.28
   0  -8 -22   28.61    5.69
   0  -8  23   53.96    5.14
   0  -8 -23   35.56    5.50
   0  -8  23   48.25    6.33
   0  -8 -24    6.58    3.10
   0  -8  24   10.06    2.47
   0  -8  24    8.56    3.26
   0  -8  25    2.25    1.94
   0  -8  25    2.54    1.61
   0  -8 -25   -0.66    2.02
   0  -8  26   18.27    3.42
   0  -8  26   15.94    2.56
   0  -8 -27   87.00    6.97
   0  -8  27   69.96    6.08
   0  -8 -28   48.42    4.87
   0  -8  28   44.33    4.55
   0  -8 -29   -0.12    1.35
   0  -8  29    1.44    1.39
   0  -8  30    5.22    1.35
   0  -8 -30    6.36    1.84
   0  -8 -31    0.61    0.97
   0  -8  31    0.21    0.79
   0  -8 -32    1.23    0.80
   0  -8 -33    5.06    0.99
   0  -6   0  173.30   10.39
   0  -6   1  218.33   11.65
   0  -6  -1  228.96   12.11
   0  -6   2 2797.05   40.81
   0  -6  -2 2842.49   42.91
   0  -6   3  142.49    9.33
   0  -6  -3  144.35   10.04
   0  -6   4  373.59   14.62
   0  -6  -4  375.48   16.75
   0  -6   4  372.64   15.41
   0  -6   5  183.65   10.93
   0  -6   5  171.16   10.82
   0  -6   6  369.13   16.23
   0  -6   6  358.38   15.83
   0  -6   7   12.76    3.51
   0  -6   7   19.35    4.47
   0  -6   8  871.53   27.26
   0  -6   8  893.93   28.71
   0  -6   9   28.19    5.82
   0  -6   9   23.09    5.26
   0  -6  10  348.94   20.02
   0  -6  10  350.71   19.33
   0  -6  11  217.72   16.28
   0  -6  11  222.49   17.07
   0  -6  12   59.16    9.40
   0  -6  12   63.42    9.77
   0  -6  13  179.45   17.34
   0  -6  13  190.82   17.53
   0  -6  14  195.65   18.54
   0  -6  14  202.49   19.50
   0  -6  15   60.26   10.88
   0  -6  15   57.85   10.85
   0  -6  16   10.52    5.10
   0  -6  16    2.02    3.10
   0  -6  17    2.18    3.90
   0  -6  17    6.90    2.95
   0  -6  18  227.72   20.95
   0  -6  18  183.50   22.17
   0  -6 -19  178.86   11.20
   0  -6  19  257.68   22.40
   0  -6 -20   17.14    3.81
   0  -6 -20   16.99    4.03
   0  -6  20   23.52    7.30
   0  -6 -21   73.07    7.42
   0  -6  21   65.09   11.73
   0  -6 -21   62.41    7.22
   0  -6 -22   56.84    6.67
   0  -6 -22   73.91    7.89
   0  -6 -23   -0.24    2.05
   0  -6 -23    1.03    2.26
   0  -6 -24   23.37    4.96
   0  -6 -24   11.49    3.29
   0  -6  24   26.76    5.05
   0  -6 -25   15.00    4.03
   0  -6  25   12.96    3.76
   0  -6 -26    0.26    2.16
   0  -6  26    2.70    1.89
   0  -6 -27   25.86    4.60
   0  -6  27   31.50    4.46
   0  -6  28    6.76    2.23
   0  -6 -28    4.50    2.19
   0  -6 -29    1.00    1.66
   0  -6  29    2.21    1.61
   0  -6 -30    0.87    1.59
   0  -6  30    1.56    1.33
   0  -6 -30   -1.88    1.77
   0  -6  31    1.63    1.36
   0  -6 -31   -1.39    1.49
   0  -6 -31    2.57    1.71
   0  -6 -32   10.00    1.94
   0  -6 -32    4.02    1.55
   0  -6  32    7.39    1.60
   0  -6 -33    0.40    0.98
   0  -6 -33    0.94    0.90
   0  -6  33    2.35    0.96
   0  -6 -34    1.45    0.75
   0  -4   0   62.58    4.98
   0  -4  -1  649.57   16.20
   0  -4   1  630.44   15.34
   0  -4  -2 1945.39   28.79
   0  -4   2 1865.39   26.29
   0  -4  -3 1895.82   30.10
   0  -4   3 1729.61   26.02
   0  -4   4  174.97    8.63
   0  -4   4  160.18    8.15
   0  -4  -5  256.41   11.20
   0  -4   5  293.95   11.99
   0  -4   6  734.04   19.63
   0  -4  -6  730.31   17.20
   0  -4   6  726.38   20.65
   0  -4  -7    9.62    2.05
   0  -4   7   10.41    2.96
   0  -4  -8 1569.98   25.03
   0  -4   8 1690.39   36.12
   0  -4  -9 1305.34   23.30
   0  -4   9 1404.57   35.13
   0  -4  10  514.08   23.38
   0  -4 -10  461.29   14.41
   0  -4  11  303.73   19.02
   0  -4  12   56.72    9.03
   0  -4  13   51.55    8.96
   0  -4  14  129.74   14.20
   0  -4  15   95.30   12.29
   0  -4  16  165.87   16.69
   0  -4  17   14.12    5.04
   0  -4  18  429.04   27.44
   0  -4  19    0.28    2.55
   0  -4  20    0.53    3.06
   0  -4 -21   88.72    8.30
   0  -4  21   97.82   13.84
   0  -4  22  172.81   18.58
   0  -4 -22  145.67   10.61
   0  -4  23   18.99    6.18
   0  -4 -23   15.92    4.21
   0  -4 -24   11.51    3.77
   0  -4 -25    2.97    2.18
   0  -4 -26    1.49    2.25
   0  -4 -27   94.52    9.00
   0  -4 -28    5.02    2.79
   0  -4 -29    1.00    1.90
   0  -4 -30   24.60    4.30
   0  -4 -31    0.05    1.71
   0  -4  31    0.82    1.18
   0  -4 -32    5.33    1.72
   0  -4 -32    3.90    2.11
   0  -4  32    2.84    1.41
   0  -4  33    4.91    1.46
   0  -4 -33    3.67    2.00
   0  -4 -33    5.85    1.63
   0  -4 -34    0.55    0.72
   0  -4  34    1.13    0.92
   0  -4 -34   -1.16    1.32
   0  -4  35   -0.44    0.63
   0  -4 -35    2.22    1.20
   0  -2   1  556.04    9.88
   0  -2   2  207.44    6.31
   0  -2  -2  215.47    6.66
   0  -2   3 2521.89   26.16
   0  -2  -3 2496.58   21.06
   0  -2   4  532.83   13.48
   0  -2  -4  521.26    9.92
   0  -2   5  649.10   16.94
   0  -2  -5  608.71   12.01
   0  -2   6  763.23   20.36
   0  -2  -6  794.86   15.74
   0  -2  -7  807.37   18.45
   0  -2   7  807.63   23.25
   0  -2   8 1707.59   37.44
   0  -2   9 1036.33   31.29
   0  -2  10   14.03    3.88
   0  -2  11  577.16   26.07
   0  -2  12   64.64    9.20
   0  -2  13   74.33   10.11
   0  -2  14  707.92   30.79
   0  -2  15   73.52   10.52
   0  -2  16  757.84   33.44
   0  -2  17    6.78    3.73
   0  -2  18   22.68    6.64
   0  -2  19  112.20   13.94
   0  -2  20  101.38   13.19
   0  -2  21   19.80    6.10
   0  -2 -22    6.65    2.72
   0  -2  22    2.28    2.64
   0  -2 -23  173.89   11.77
   0  -2  23  183.65   18.80
   0  -2 -23  163.04   10.56
   0  -2 -24   65.29    6.64
   0  -2 -24   62.12    7.44
   0  -2 -25  123.70    9.03
   0  -2 -25  110.36   10.02
   0  -2 -26   55.65    7.43
   0  -2 -26   63.17    6.63
   0  -2 -27   49.90    6.90
   0  -2 -27   52.26    5.91
   0  -2 -28   20.35    4.05
   0  -2 -28   21.51    4.64
   0  -2 -29    1.13    2.56
   0  -2 -29    1.66    2.05
   0  -2 -30   16.39    3.24
   0  -2 -30   14.65    3.75
   0  -2 -31   20.05    3.15
   0  -2 -31   15.75    3.64
   0  -2 -32   14.02    3.34
   0  -2 -32   11.34    2.60
   0  -2 -32   19.01    2.50
   0  -2 -33   -0.91    2.01
   0  -2 -33    2.17    0.91
   0  -2  34    0.18    0.86
   0  -2 -34   -2.38    1.73
   0  -2  35    1.02    0.76
   0  -2 -35    1.61    1.29
   0  -2  36    4.68    1.03
   0   0   2   42.32    3.24
   0   0  -3    0.00    1.43
   0   0   3    2.13    1.66
   0   0   4 1073.57   24.54
   0   0  -4 1118.11   29.49
   0   0   5    1.66    2.06
   0   0  -5   -0.19    1.87
   0   0  -6   46.93    8.29
   0   0   6   33.02    6.13
   0   0  -7    0.30    2.53
   0   0   7   -0.87    1.89
   0   0   8 3127.98   52.75
   0   0  -8 3574.84   61.78
   0   0  -9   -0.19    2.39
   0   0   9   -0.63    2.68
   0   0  10  694.64   26.70
   0   0  11    0.54    1.90
   0   0  12 1825.04   45.81
   0   0  13   -0.15    2.96
   0   0  14   56.26    9.01
   0   0  15    2.73    3.01
   0   0  16   32.41    6.95
   0   0  17   -0.85    2.11
   0   0  18  758.11   34.00
   0   0  19   -1.30    3.60
   0   0  20  243.43   20.27
   0   0  21    2.49    3.22
   0   0 -22  459.73   17.41
   0   0  22  451.33   28.16
   0   0  23   -0.68    2.62
   0   0 -23    3.99    2.45
   0   0 -23   -1.68    2.13
   0   0 -24    8.95    3.04
   0   0 -24    9.94    3.28
   0   0  24    7.99    5.53
   0   0 -25    0.99    2.16
   0   0  25   -3.84    4.45
   0   0 -25    2.41    2.21
   0   0 -26    9.29    3.45
   0   0 -26    9.24    3.60
   0   0 -27    2.34    3.12
   0   0 -27    7.01    3.86
   0   0 -28   -0.88    2.30
   0   0 -28    2.92    2.44
   0   0 -29    3.50    2.92
   0   0 -29    0.01    1.96
   0   0 -30    4.65    2.60
   0   0 -30    6.00    2.59
   0   0 -31   -0.26    2.03
   0   0 -31   -2.00    1.92
   0   0 -32   -0.68    1.75
   0   0 -32   -0.46    1.69
   0   0 -33   -0.90    1.43
   0   0 -33    0.65    1.84
   0   0 -34    0.70    1.38
   0   0 -34    0.41    1.30
   0   0 -35    0.53    1.16
   0   0 -35    0.78    1.16
   0   0  36   24.98    2.14
   0   2   0 1978.74   16.91
   0   2   1  550.34    8.92
   0   2  -1  535.75    9.22
   0   2   2  204.35    6.18
   0   2  -2  202.82    6.58
   0   2   3 2483.34   25.59
   0   2  -3 2399.14   24.32
   0   2  -4  512.95   12.65
   0   2   4  516.08   14.01
   0   2  -5  609.17   15.33
   0   2   5  566.92   17.09
   0   2   6  696.61   21.80
   0   2  -6  740.30   19.17
   0   2   7  764.10   25.78
   0   2  -7  840.93   22.49
   0   2  -8 1726.41   35.58
   0   2   8 1564.21   40.51
   0   2   9  960.13   34.57
   0   2  -9  998.26   30.04
   0   2 -10   15.46    4.42
   0   2  10   11.44    3.75
   0   2  11  538.16   26.68
   0   2 -11  536.06   25.55
   0   2  12   64.71    9.66
   0   2 -12   71.10    9.87
   0   2  13   70.31   10.29
   0   2 -13   69.63    9.74
   0   2  14  767.19   33.26
   0   2 -14  652.32   29.73
   0   2 -15   92.40   11.40
   0   2  15   78.99   11.22
   0   2  16  810.36   35.56
   0   2 -16  706.26   31.83
   0   2  17    3.79    3.06
   0   2  18   23.43    6.89
   0   2  19  111.92   13.86
   0   2  20  104.10   13.56
   0   2  21   19.68    6.27
   0   2 -22    7.10    3.17
   0   2 -22    4.15    2.48
   0   2  22    4.00    3.36
   0   2 -23  188.10   11.21
   0   2 -23  175.18   11.21
   0   2 -23  200.69   10.82
   0   2  23  179.58   18.40
   0   2  24   74.74   12.16
   0   2 -24   68.18    7.17
   0   2 -24   66.11    6.31
   0   2 -24   74.39    7.24
   0   2 -25  139.21    9.93
   0   2 -25  113.46    9.70
   0   2 -26   63.01    7.03
   0   2 -26   56.24    6.57
   0   2 -27   50.22    6.40
   0   2 -27   42.93    6.03
   0   2 -28   21.07    4.60
   0   2 -28   17.31    4.21
   0   2 -29    2.71    2.39
   0   2 -29   -0.73    2.56
   0   2 -30   13.57    3.46
   0   2 -30   17.21    3.75
   0   2 -31   18.56    3.90
   0   2 -31   17.36    3.70
   0   2 -32   12.19    3.00
   0   2 -32   13.96    3.05
   0   2 -33    0.32    1.48
   0   2 -33    2.11    1.68
   0   2 -34    2.23    1.49
   0   2 -34    0.50    1.32
   0   2 -35    0.94    1.21
   0   2 -36    4.47    1.27
   0   4   0   62.23    4.34
   0   4   1  620.06   13.36
   0   4  -1  615.74   13.82
   0   4  -2 1909.49   28.10
   0   4   2 1843.07   23.81
   0   4   3 1785.55   24.44
   0   4  -3 1856.27   27.89
   0   4  -4  160.54    8.32
   0   4   4  164.93    7.84
   0   4  -5  277.83   11.79
   0   4   5  240.08   11.07
   0   4   6  709.84   20.22
   0   4  -6  727.18   19.51
   0   4  -7   11.91    2.90
   0   4   7   12.16    3.31
   0   4  -8 1619.80   33.22
   0   4   8 1575.54   37.22
   0   4   9 1272.83   36.90
   0   4  -9 1375.85   32.41
   0   4  10  441.48   23.88
   0   4 -10  493.20   20.83
   0   4 -11  298.94   17.84
   0   4  11  264.27   19.89
   0   4 -12   61.07    8.73
   0   4  12   48.73    9.80
   0   4 -13   52.53    8.86
   0   4  13   27.98    8.38
   0   4 -14  135.18   14.14
   0   4  14  109.54   15.46
   0   4  15   83.20   13.38
   0   4 -15   93.02   12.17
   0   4 -16  158.68   16.49
   0   4  16  142.22   17.15
   0   4 -17   24.84    7.07
   0   4  17   14.79    6.09
   0   4  18  420.26   29.54
   0   4 -18  430.11   27.12
   0   4  19    5.79    5.32
   0   4 -19    2.05    2.82
   0   4  20   -2.67    2.49
   0   4 -21   87.36    7.53
   0   4 -21   90.23    7.84
   0   4  21   89.00   13.52
   0   4 -22  132.80   10.00
   0   4 -22  172.73    9.70
   0   4 -22  148.03   10.03
   0   4 -22  160.43   10.15
   0   4  22  176.38   18.71
   0   4 -23   15.20    3.63
   0   4 -23   21.90    4.38
   0   4  23   14.68    6.30
   0   4 -23   12.30    3.14
   0   4 -23   16.44    3.53
   0   4 -24    8.30    3.40
   0   4 -24    7.39    2.90
   0   4 -24    7.88    3.09
   0   4 -24    6.23    2.85
   0   4 -25    5.93    3.02
   0   4 -25   12.77    3.58
   0   4 -25    8.14    3.21
   0   4 -26    0.51    1.78
   0   4 -26    1.45    2.28
   0   4 -26   -0.18    2.28
   0   4 -27   91.03    8.45
   0   4 -27   84.87    7.86
   0   4 -27   81.09    7.92
   0   4 -28    4.26    2.94
   0   4 -28    2.36    2.09
   0   4 -28    4.99    2.39
   0   4 -29    2.19    1.88
   0   4 -29    2.50    2.56
   0   4 -29    1.88    1.97
   0   4 -30   18.48    3.59
   0   4 -30   21.15    4.01
   0   4 -30   27.94    4.08
   0   4 -31    2.67    2.00
   0   4 -31    1.04    1.53
   0   4 -31    2.35    1.68
   0   4 -32    3.85    1.82
   0   4 -32    4.86    2.27
   0   4 -33    2.24    1.81
   0   4 -34    1.31    1.38
   0   4 -35    0.60    1.10
   0   6   0  179.68    9.24
   0   6   1  217.43    9.88
   0   6   2 2736.63   35.16
   0   6  -2 2893.57   42.58
   0   6  -3  145.95    9.64
   0   6   3  142.07    8.25
   0   6   4  365.59   13.55
   0   6  -4  382.66   15.71
   0   6   5  175.81    9.85
   0   6  -5  177.07   11.32
   0   6  -6  362.31   15.94
   0   6   6  365.43   14.96
   0   6  -7   11.68    4.01
   0   6   7   12.86    3.49
   0   6   8  878.51   26.19
   0   6  -8  869.04   26.52
   0   6  -9   26.38    5.51
   0   6   9   25.57    5.70
   0   6 -10  366.78   19.01
   0   6  10  350.61   19.55
   0   6  11  211.27   16.58
   0   6 -11  230.35   15.79
   0   6 -12   61.44    9.06
   0   6  12   53.81    9.54
   0   6  13  151.46   16.69
   0   6 -13  201.70   16.59
   0   6 -14  193.92   17.33
   0   6  14  140.77   17.20
   0   6  15   35.99    8.94
   0   6 -15   70.64   10.97
   0   6  16    1.35    4.43
   0   6 -16    4.13    3.86
   0   6  17   -1.76    6.32
   0   6 -17    6.19    2.51
   0   6 -18  216.51   20.99
   0   6 -19  210.17   11.12
   0   6 -19  231.85   21.75
   0   6 -20   16.42    3.85
   0   6 -20   17.02    3.73
   0   6 -21   56.34   10.90
   0   6 -21   70.30    6.92
   0   6 -22   74.75    7.21
   0   6 -22   68.15    6.85
   0   6 -22   79.17    7.30
   0   6 -23    1.65    1.89
   0   6 -23    1.14    2.12
   0   6 -23    0.85    2.73
   0   6 -24   28.74    4.94
   0   6 -24   24.68    4.97
   0   6 -24   18.85    4.18
   0   6 -25   21.52    4.82
   0   6 -25   17.86    4.13
   0   6 -25   14.80    3.94
   0   6 -26    0.73    1.96
   0   6 -26    2.51    2.09
   0   6 -26    0.68    2.19
   0   6 -27   29.11    4.77
   0   6 -27   31.81    5.22
   0   6 -27   26.08    4.22
   0   6 -28    5.96    2.16
   0   6 -28    2.92    2.13
   0   6 -28    5.76    2.75
   0   6 -28    4.38    2.14
   0   6 -29    0.47    1.54
   0   6 -29    2.30    2.21
   0   6 -29    0.36    1.84
   0   6 -29    1.27    1.22
   0   6 -30   -0.21    1.48
   0   6 -30    1.76    1.97
   0   6 -30    1.72    1.67
   0   6 -31    1.29    1.68
   0   6 -31   -0.55    1.73
   0   6 -32    8.56    2.34
   0   6 -32    9.04    2.13
   0   6 -33    1.04    1.42
   0   6 -34    2.36    1.15
   0   8   0  663.45   24.69
   0   8  -1   56.05    7.06
   0   8  -2  189.42   12.89
   0   8   2  173.67   10.44
   0   8   3   88.29    7.47
   0   8  -3   95.13    9.21
   0   8  -4   15.99    4.27
   0   8   4   15.97    3.53
   0   8  -5 1833.31   40.89
   0   8  -6  719.93   26.10
   0   8  -7  392.95   19.83
   0   8  -8  575.18   24.85
   0   8  -9  193.60   14.67
   0   8 -10    4.65    2.45
   0   8 -11    8.28    3.75
   0   8 -12   13.41    4.84
   0   8 -13   32.04    7.27
   0   8 -14  164.12   16.66
   0   8 -15  228.29   20.70
   0   8 -16  116.95   15.12
   0   8 -17  139.79   17.61
   0   8 -17  142.04   10.27
   0   8 -18  112.04    8.35
   0   8 -18  143.57   17.87
   0   8 -18  122.78    9.37
   0   8 -19    5.29    2.62
   0   8 -19    8.88    4.14
   0   8 -19    3.70    2.92
   0   8 -20   27.58    4.46
   0   8 -20   30.71    5.02
   0   8 -21    8.77    3.37
   0   8 -21   12.93    3.73
   0   8 -21   10.99    3.32
   0   8 -22   34.64    5.17
   0   8 -22   38.51    5.70
   0   8 -22   43.86    6.18
   0   8 -23   46.22    6.24
   0   8 -23   39.08    5.55
   0   8 -23   40.54    5.95
   0   8 -24    8.96    3.22
   0   8 -24   11.82    3.31
   0   8 -24   10.15    3.29
   0   8 -25    4.09    2.57
   0   8 -25   -3.46    2.78
   0   8 -25    5.04    2.65
   0   8 -26   13.84    3.62
   0   8 -26   15.05    3.48
   0   8 -26   14.28    3.43
   0   8 -26   17.25    3.55
   0   8 -27   63.39    5.99
   0   8 -27   75.51    4.78
   0   8 -27   81.55    6.52
   0   8 -27   76.65    7.00
   0   8 -27   62.37    6.06
   0   8 -28   34.63    4.47
   0   8 -28   40.28    4.43
   0   8 -28   41.46    4.88
   0   8 -28   43.28    5.39
   0   8 -29    1.72    1.74
   0   8 -29    2.14    1.56
   0   8 -29    2.90    1.91
   0   8 -29    2.11    1.55
   0   8 -30    5.70    2.29
   0   8 -30    2.51    1.42
   0   8 -30    2.32    1.30
   0   8 -31    1.20    1.36
   0   8 -31   -1.09    0.90
   0   8 -31   -0.13    1.30
   0   8 -32    2.72    1.41
   0   8 -32    0.77    1.12
   0  10   0 1969.18   49.23
   0  10  -1   49.55    8.56
   0  10   1   39.40    7.50
   0  10  -2   10.02    3.88
   0  10   2    9.47    5.24
   0  10  -3  686.02   28.41
   0  10  -4   22.75    5.40
   0  10  -5  449.15   23.25
   0  10  -6   61.23    8.77
   0  10  -7    5.80    3.28
   0  10  -8  146.26   14.31
   0  10  -9   70.25   10.03
   0  10 -10   77.84   10.83
   0  10 -11   94.60   12.25
   0  10 -12   98.10   12.87
   0  10 -12   93.14    8.70
   0  10 -13   48.69    9.76
   0  10 -13   23.88    5.28
   0  10 -14  242.81   21.73
   0  10 -14  241.87   14.27
   0  10 -15   37.23    5.43
   0  10 -15   47.24    9.87
   0  10 -16   77.27   13.12
   0  10 -16   77.81    7.76
   0  10 -17    2.35    2.62
   0  10 -18   48.10    6.81
   0  10 -19    2.87    2.72
   0  10 -19    5.13    2.68
   0  10 -20   42.14    6.22
   0  10 -20   36.95    5.40
   0  10 -21   25.32    4.87
   0  10 -21   34.70    5.68
   0  10 -22    1.99    2.25
   0  10 -22    1.28    2.42
   0  10 -23    0.83    2.04
   0  10 -23   -0.13    2.21
   0  10 -23    0.25    2.13
   0  10 -24   34.38    4.95
   0  10 -24   30.71    5.08
   0  10 -24   27.89    4.76
   0  10 -25   31.16    4.59
   0  10 -25   31.12    3.42
   0  10 -25   30.89    5.06
   0  10 -25   31.75    4.73
   0  10 -26    9.71    1.96
   0  10 -26   16.69    3.70
   0  10 -26   15.41    3.15
   0  10 -26   11.86    2.84
   0  10 -27    1.28    1.48
   0  10 -27    0.64    1.48
   0  10 -27    1.74    0.92
   0  10 -28   -0.44    1.63
   0  10 -28   -0.41    1.17
   0  10 -28    0.99    1.67
   0  10 -29    2.02    1.14
   0  10 -29    5.27    1.97
   0  10 -30    7.86    1.45
   0  10 -30   11.05    2.12
   0  10 -31   10.06    1.89
   0  12   0  105.78   12.76
   0  12   1   30.10    7.08
   0  12  -1   30.80    6.97
   0  12   2   96.15   13.19
   0  12  -2   99.36   12.24
   0  12   3  404.15   26.03
   0  12  -3  424.70   25.17
   0  12  -4    4.42    3.06
   0  12   4    2.41    2.05
   0  12   5   20.71    6.80
   0  12  -5   17.89    5.20
   0  12  -6    6.18    3.25
   0  12   6    4.79    3.25
   0  12  -7   82.00   11.21
   0  12   7   77.23   12.56
   0  12  -8   50.75    9.32
   0  12  -8   46.09    5.82
   0  12  -9   95.40    8.78
   0  12  -9   82.42   11.82
   0  12 -10  185.13   12.53
   0  12 -11  357.81   18.59
   0  12 -12  106.98   10.25
   0  12 -13   68.09    9.07
   0  12 -13   94.27    9.43
   0  12 -14   61.36    8.12
   0  12 -14   65.23    7.71
   0  12 -14   61.73    8.20
   0  12 -15   16.22    3.79
   0  12 -15   11.14    3.97
   0  12 -15   11.09    4.11
   0  12 -16  161.19   12.28
   0  12 -16  158.02   11.70
   0  12 -16  175.00   11.56
   0  12 -17   14.27    4.37
   0  12 -17   19.31    4.60
   0  12 -17   18.46    4.73
   0  12 -18   -2.07    2.85
   0  12 -18    3.59    3.21
   0  12 -18    1.21    2.28
   0  12 -19   20.42    4.28
   0  12 -19   22.48    4.61
   0  12 -19   22.19    4.04
   0  12 -20    2.91    2.73
   0  12 -20    7.54    3.17
   0  12 -20    6.23    2.94
   0  12 -21   10.13    3.18
   0  12 -21   10.21    3.47
   0  12 -21    8.26    3.07
   0  12 -22   26.71    3.55
   0  12 -22   33.41    4.94
   0  12 -22   33.35    5.14
   0  12 -22   27.67    4.69
   0  12 -23   43.87    4.25
   0  12 -23   47.07    5.38
   0  12 -23   45.46    5.38
   0  12 -23   39.45    3.53
   0  12 -23   40.69    5.09
   0  12 -24    0.22    1.61
   0  12 -24   -0.08    1.44
   0  12 -24   -0.10    0.94
   0  12 -24   -1.45    2.32
   0  12 -25   36.26    4.36
   0  12 -25   32.57    3.04
   0  12 -25   40.20    4.74
   0  12 -25   41.70    4.65
   0  12 -26    6.73    1.39
   0  12 -26    8.54    2.36
   0  12 -26    5.19    1.75
   0  12 -26    5.70    2.12
   0  12 -27   16.27    2.35
   0  12 -27   14.33    1.54
   0  12 -27   14.04    2.43
   0  12 -28    1.91    1.07
   0  12 -28    3.00    1.12
   0  12 -28    2.51    1.01
   0  14  -5  117.74    8.28
   0  14  -6   65.62    6.41
   0  14  -7   19.84    3.88
   0  14  -8   10.12    3.09
   0  14  -9  228.01   13.30
   0  14 -10   58.67    7.54
   0  14 -10   61.79    7.69
   0  14 -11  197.23   13.38
   0  14 -11  186.71   12.93
   0  14 -11  189.08   13.47
   0  14 -12    3.34    2.17
   0  14 -12    0.85    2.42
   0  14 -13  128.19   10.97
   0  14 -13  125.33   10.20
   0  14 -14   13.67    3.58
   0  14 -14   17.17    3.57
   0  14 -14   20.36    4.84
   0  14 -15    0.44    1.79
   0  14 -15    0.67    1.88
   0  14 -15    1.22    2.22
   0  14 -16    2.07    2.46
   0  14 -16    1.70    2.57
   0  14 -16    1.02    1.44
   0  14 -17   32.16    4.36
   0  14 -17   27.61    4.90
   0  14 -17   30.14    4.70
   0  14 -17   32.78    5.13
   0  14 -18   42.33    5.54
   0  14 -18   50.98    6.10
   0  14 -18   53.72    5.43
   0  14 -18   49.99    5.92
   0  14 -19    8.63    2.67
   0  14 -19   13.31    2.49
   0  14 -19    9.92    2.77
   0  14 -19    7.75    2.09
   0  14 -19   12.24    2.87
   0  14 -20   10.65    2.86
   0  14 -20    6.38    2.04
   0  14 -20    8.90    1.97
   0  14 -20    6.18    2.28
   0  14 -20    6.73    3.11
   0  14 -20    6.03    1.65
   0  14 -21   38.19    3.68
   0  14 -21   34.50    4.21
   0  14 -21   33.78    3.41
   0  14 -21   41.61    4.55
   0  14 -21   29.01    4.24
   0  14 -21   39.97    4.64
   0  14 -22    5.32    2.11
   0  14 -22    4.41    1.18
   0  14 -22    5.78    2.09
   0  14 -22    3.95    1.70
   0  14 -22    2.93    1.26
   0  14 -22    9.21    2.49
   0  14 -23    7.25    1.85
   0  14 -23    5.70    1.42
   0  14 -23    5.33    1.84
   0  14 -23    7.63    1.92
   0  14 -24    6.71    1.71
   0  14 -24    7.85    1.33
   0  14 -24    7.95    1.70
   0  16   1   13.85    2.61
   0  16  -1   14.27    2.82
   0  16   2   48.74    4.77
   0  16  -2   47.50    5.20
   0  16  -3   56.99    6.22
   0  16  -5   38.27    4.92
   0  16  -6  199.81   11.32
   0  16  -7   11.12    2.81
   0  16  -8    3.66    2.87
   0  16   8    3.11    1.33
   0  16  -8    3.14    1.79
   0  16  -9    8.31    3.04
   0  16  -9    6.81    2.45
   0  16 -10   -0.79    2.07
   0  16 -10   -0.16    1.37
   0  16 -11  122.57    8.36
   0  16 -12   37.76    4.49
   0  16 -12   49.49    5.29
   0  16 -13   13.92    2.74
   0  16 -13   14.60    2.86
   0  16 -14    8.01    2.18
   0  16 -14    3.93    1.58
   0  16 -15   19.35    3.02
   0  16 -15   20.91    3.37
   0  16 -15   16.50    2.68
   0  16 -16   27.91    3.29
   0  16 -16   33.28    3.51
   0  16 -16   28.87    3.97
   0  16 -16   27.81    3.50
   0  16 -17   -0.67    1.59
   0  16 -17   -2.39    1.72
   0  16 -17   -0.75    1.18
   0  16 -17    0.62    0.99
   0  16 -18   46.94    3.42
   0  16 -18   50.47    4.62
   0  16 -18   54.44    3.78
   0  16 -19   16.35    2.02
   0  16 -19   16.38    1.78
   0  16 -19   17.99    1.92
   0  16 -19   14.53    2.25
   0  18   2   15.52    2.56
   0  18  -2   14.16    2.24
   0  18  -2   15.15    2.20
   0  18  -3   84.90    5.36
   0  18   3   96.69    5.87
   0  18  -4   -5.46    2.02
   0  18   4    1.84    1.31
   0  18  -5   57.14    4.52
   0  18   5   58.93    4.10
   0  18  -5   54.42    4.65
   0  18  -6   19.79    2.88
   0  18  -6   17.49    2.38
   0  18  -7   32.03    3.61
   0  18  -7   30.50    3.62
   0  18  -8    0.32    1.12
   0  18  -8   -2.48    1.70
   0  18  -9   79.48    5.09
   0  18  -9   78.28    5.34
   0  18 -10    7.23    1.57
   0  18 -10    7.64    1.59
   0  18 -11   12.02    1.87
   1 -17 -16    1.62    1.54
   1 -17 -15    2.66    1.91
   1 -17 -14   92.23    6.45
  -1 -17  13   61.30    5.10
   1 -17 -13   48.33    5.11
  -1 -17  12    4.81    2.18
   1 -17 -12   -6.09    2.86
  -1 -17  11    7.46    2.58
   1 -17 -11    5.33    2.78
  -1 -17  10   29.57    4.60
   1 -17 -10   23.54    4.33
  -1 -17   9    7.46    3.05
   1 -17  -9    5.60    3.28
   1 -17  -8    3.36    2.44
  -1 -17   8    5.02    3.12
  -1 -17   7   17.50    4.80
   1 -17  -7   16.38    4.13
   1 -17  -7   19.10    4.70
  -1 -17   6   28.75    5.65
   1 -17  -6   27.70    5.21
   1 -17  -6   33.92    5.82
  -1 -17   5   26.00    5.61
   1 -17  -5   21.47    5.07
   1 -17  -5   18.25    4.68
   1 -17  -4   30.56    5.34
   1 -17  -4   20.94    5.24
  -1 -17   4   31.50    6.89
   1 -17  -3   14.86    3.93
  -1 -17   3    3.45    3.81
   1 -17  -3    6.29    3.43
  -1 -17   2   10.88    4.55
   1 -17  -2   15.84    3.99
   1 -17  -2   16.27    5.13
  -1 -17   1    4.73    3.03
   1 -17  -1    1.29    2.70
   1 -17  -1    7.68    3.09
  -1 -17   0    3.79    2.63
   1 -17   0    1.71    2.82
  -1 -17   0    5.27    3.66
   1 -17   1   -0.39    2.77
  -1 -17  -1    8.71    3.22
  -1 -17  -1    4.20    3.23
  -1 -17  -2    6.66    4.07
   1 -17   2   -4.30    4.00
  -1 -17  -2    5.62    3.22
  -1 -17  -3    0.25    2.41
  -1 -17  -3   -2.85    2.50
   1 -17   3   -2.42    3.73
  -1 -17  -4    8.55    3.75
   1 -17   4   -2.35    3.71
  -1 -17  -4    1.40    2.88
  -1 -17  -5    9.99    3.98
   1 -17   5   10.93    3.91
  -1 -17  -5    9.80    3.83
   1 -17   6   20.21    4.73
  -1 -17  -6   20.74    5.01
  -1 -17  -6   11.83    3.94
   1 -17   7    8.63    3.43
  -1 -17  -7    6.73    3.38
  -1 -17  -7   14.32    3.95
  -1 -17  -8   14.26    4.30
   1 -17   8   18.72    4.21
   1 -17   9   20.48    4.19
  -1 -17  -9   12.54    3.87
  -1 -17 -10   14.91    3.91
   1 -17  10   19.03    3.68
   1 -17  11    1.92    1.86
  -1 -17 -11    3.27    2.37
   1 -17  12    6.74    2.31
  -1 -17 -12    8.01    2.73
  -1 -17 -13   -3.37    1.96
  -1 -17 -14    4.87    2.42
  -1 -17 -15    3.25    1.75
  -1 -17 -16    6.31    1.78
   1 -15 -22   35.25    3.46
   1 -15 -21    5.58    1.85
   1 -15 -21    2.70    1.11
  -1 -15  20    4.09    1.62
   1 -15 -20    3.85    2.36
   1 -15 -20    5.10    1.81
   1 -15 -19    3.10    2.27
   1 -15 -19   -0.49    1.86
  -1 -15  19    0.25    1.29
   1 -15 -18   -1.56    1.93
  -1 -15  18    1.22    1.46
   1 -15 -18    0.32    2.39
  -1 -15  17   88.32    6.59
   1 -15 -17   82.96    7.68
   1 -15 -17  102.13    7.84
  -1 -15  16   -0.11    1.83
  -1 -15  16   -1.08    1.62
   1 -15 -16    0.97    2.23
   1 -15 -16   -5.91    3.55
   1 -15 -15   -1.50    2.29
  -1 -15  15   -1.06    1.81
   1 -15 -15    2.98    3.39
  -1 -15  15   -0.60    2.30
  -1 -15  15    3.72    2.29
  -1 -15  14   46.24    5.58
   1 -15 -14   42.23    6.76
   1 -15 -14   43.39    6.29
  -1 -15  14   27.15    4.56
  -1 -15  14   34.26    5.41
  -1 -15  13   20.03    3.92
   1 -15 -13   17.48    4.53
  -1 -15  13   23.76    4.49
  -1 -15  13   28.47    4.92
   1 -15 -13   19.10    5.17
   1 -15 -12   26.95    5.29
  -1 -15  12   27.78    5.00
  -1 -15  12   30.03    5.21
  -1 -15  12   20.58    4.31
   1 -15 -12   27.39    6.37
  -1 -15  11    2.64    3.25
   1 -15 -11   -7.38    3.57
   1 -15 -11    1.60    3.29
  -1 -15  11   -1.36    1.98
  -1 -15  11    0.24    2.50
   1 -15 -10   91.22    9.96
  -1 -15  10   75.09    7.88
  -1 -15  10   93.81    9.87
   1 -15 -10   79.66    8.92
  -1 -15  10  106.09    8.82
   1 -15  -9   -1.93    2.55
  -1 -15   9    5.98    2.86
  -1 -15   9    5.20    3.40
   1 -15  -9    5.12    3.68
  -1 -15   9    0.19    3.46
   1 -15  -9   -6.28    3.02
  -1 -15   8   38.17    7.01
   1 -15  -8   32.56    6.41
  -1 -15   8   41.24    5.71
   1 -15  -8   38.81    5.79
   1 -15  -8   42.24    7.39
  -1 -15   8   34.54    5.35
  -1 -15   7    5.40    3.25
   1 -15  -7    5.45    4.56
   1 -15  -7    8.55    4.39
  -1 -15   7    5.50    3.45
   1 -15  -6    1.90    3.44
  -1 -15   6    0.88    3.58
  -1 -15   6    8.50    3.53
   1 -15  -6   -0.90    3.42
   1 -15  -5    9.31    4.55
   1 -15  -5    6.44    4.31
  -1 -15   5    3.96    3.36
   1 -15  -4    6.55    4.29
  -1 -15   4    1.20    3.73
   1 -15  -4    3.87    3.97
   1 -15  -3   20.13    6.38
  -1 -15   3   21.99    6.67
   1 -15  -3   32.10    6.91
   1 -15  -2   52.80    7.95
  -1 -15   2   52.86    7.17
  -1 -15   2   44.58    9.31
   1 -15  -2   36.64    7.78
  -1 -15   1   46.57    7.01
  -1 -15   1   38.40    8.66
   1 -15  -1   44.77    9.18
   1 -15  -1   51.74    8.03
   1 -15   0    0.74    3.21
   1 -15   0    6.82    3.63
  -1 -15   0   -1.58    2.74
  -1 -15   0   -2.33    4.25
  -1 -15  -1    7.61    3.73
   1 -15   1    0.11    4.47
   1 -15   1    8.18    3.49
  -1 -15  -1    0.37    3.06
  -1 -15  -2    8.26    4.68
  -1 -15  -2    5.50    4.14
   1 -15   2    0.45    3.30
  -1 -15  -3    3.92    3.67
   1 -15   3    5.17    4.89
  -1 -15  -3    6.63    4.48
   1 -15   4    4.37    2.93
  -1 -15  -4    5.33    4.45
   1 -15   4    1.82    3.22
  -1 -15  -4    3.34    4.51
   1 -15   5   55.47    8.97
   1 -15   5   60.39    6.52
  -1 -15  -5   63.16    8.77
  -1 -15  -5   58.61    9.46
   1 -15   6   -2.20    3.00
  -1 -15  -6   -2.84    3.38
  -1 -15  -6    4.68    4.42
   1 -15   6    5.54    3.33
   1 -15   7    9.85    4.43
  -1 -15  -7   10.08    3.73
   1 -15   7    4.72    2.26
  -1 -15  -8   12.07    3.98
  -1 -15  -8   14.61    5.32
   1 -15   8   16.88    5.05
   1 -15   8    4.51    2.35
  -1 -15  -9    2.77    4.17
   1 -15   9    1.11    2.76
   1 -15   9    4.79    3.41
   1 -15   9    0.74    3.65
   1 -15  10  120.83    9.89
   1 -15  10  103.42    8.58
   1 -15  11    0.89    2.02
   1 -15  11    3.19    2.54
   1 -15  11   -1.99    2.71
  -1 -15 -11    3.98    3.05
   1 -15  12   15.15    3.97
  -1 -15 -12   13.96    4.30
   1 -15  12   25.56    4.80
   1 -15  12   19.92    3.66
  -1 -15 -13    0.36    2.52
   1 -15  13    3.23    2.38
   1 -15  13    1.91    2.22
   1 -15  13   -1.11    2.62
   1 -15  14   47.40    5.51
   1 -15  14   36.49    5.63
  -1 -15 -14   42.39    6.40
   1 -15  15   12.95    3.38
   1 -15  15   16.22    3.54
  -1 -15 -15   18.10    4.29
  -1 -15 -16    6.35    2.68
   1 -15  16    5.33    2.62
  -1 -15 -16    9.63    3.09
  -1 -15 -17   28.64    4.88
   1 -15  17   27.53    3.59
  -1 -15 -18   29.44    3.96
   1 -15  18   18.09    2.94
  -1 -15 -18   23.34    3.97
   1 -15  19    2.45    1.33
  -1 -15 -19    3.93    2.31
  -1 -15 -19    0.24    1.43
  -1 -15 -20    3.60    1.58
   1 -15  20   -0.48    1.24
   1 -15  21    1.54    1.01
  -1 -15 -21    6.49    2.14
  -1 -15 -22   -0.53    1.16
   1 -13 -26    2.82    1.24
   1 -13 -25   12.57    1.88
   1 -13 -25   12.24    2.40
  -1 -13  25   12.38    1.70
   1 -13 -24   16.05    3.04
  -1 -13  24   14.04    2.06
   1 -13 -24   10.76    2.00
   1 -13 -23   13.32    2.60
  -1 -13  23   12.09    2.03
   1 -13 -23   10.76    2.87
   1 -13 -22   80.48    6.93
  -1 -13  22   78.78    5.31
   1 -13 -22   63.60    5.60
  -1 -13  22   72.95    5.18
   1 -13 -22   71.37    5.61
  -1 -13  21   18.66    3.07
  -1 -13  21   23.93    3.40
   1 -13 -21   26.06    3.80
   1 -13 -21   14.54    3.07
  -1 -13  20   29.44    4.12
   1 -13 -20   25.17    4.20
  -1 -13  20   35.52    4.47
   1 -13 -20   31.37    4.67
  -1 -13  19   -0.08    1.80
   1 -13 -19   -1.52    2.00
   1 -13 -19    4.25    2.89
  -1 -13  19    2.81    1.72
  -1 -13  18   -0.63    2.12
   1 -13 -18   -1.17    2.35
   1 -13 -18    4.40    2.65
  -1 -13  18    0.15    1.82
   1 -13 -17    8.12    3.10
  -1 -13  17   17.83    3.97
  -1 -13  17   10.57    3.67
   1 -13 -17   13.49    4.19
  -1 -13  16   11.32    3.20
   1 -13 -16    8.34    3.84
  -1 -13  16    4.53    3.11
  -1 -13  16   10.20    3.63
  -1 -13  15   23.39    5.40
   1 -13 -15   27.83    5.61
  -1 -13  15   24.03    5.08
  -1 -13  15   31.52    5.08
  -1 -13  14    1.59    2.25
   1 -13 -14    4.46    4.16
  -1 -13  14   -1.21    2.37
   1 -13 -14   -1.39    2.68
  -1 -13  14    2.17    3.16
  -1 -13  14    0.79    2.10
  -1 -13  13    6.79    3.29
  -1 -13  13    6.49    3.56
  -1 -13  13    7.95    3.48
   1 -13 -13    4.69    3.38
  -1 -13  13   10.10    3.71
   1 -13 -13    7.18    4.49
  -1 -13  12  103.99   10.77
  -1 -13  12  103.14    9.78
  -1 -13  12   81.35    8.92
   1 -13 -12   90.44    9.85
  -1 -13  12   97.31    8.87
   1 -13 -12   79.54   10.29
  -1 -13  11    6.44    3.53
   1 -13 -11   -0.51    3.51
   1 -13 -11    0.10    3.33
  -1 -13  11    8.82    3.91
  -1 -13  11    7.74    3.38
  -1 -13  11    5.52    3.36
  -1 -13  10   69.89    7.93
  -1 -13  10   78.76   10.51
  -1 -13  10   77.90    9.44
   1 -13 -10   76.78   10.05
  -1 -13  10   85.68    8.20
   1 -13 -10   81.12    9.60
   1 -13  -9    5.71    4.12
  -1 -13   9    7.60    3.56
  -1 -13   9    8.26    3.24
  -1 -13   9   10.20    4.68
   1 -13  -9    5.64    3.85
  -1 -13   9    9.94    4.04
   1 -13  -8   78.17    9.34
  -1 -13   8   85.61   11.21
  -1 -13   8  100.46   10.86
   1 -13  -8   82.02    9.70
   1 -13  -8   82.05   10.34
  -1 -13   8   87.01    8.61
  -1 -13   8   85.12    7.72
  -1 -13   7   15.57    5.40
  -1 -13   7   12.75    3.66
  -1 -13   7   16.01    5.05
  -1 -13   7   15.07    3.95
   1 -13  -7   10.33    3.04
   1 -13  -7   24.52    6.46
   1 -13  -6   41.04    8.13
  -1 -13   6   37.28    6.96
  -1 -13   6   43.31    9.48
  -1 -13   6   52.23    9.27
   1 -13  -6   29.12    6.20
  -1 -13   6   56.09    7.20
   1 -13  -5  374.87   22.47
  -1 -13   5  379.23   22.49
  -1 -13   5  406.14   16.81
  -1 -13   5  390.60   23.14
  -1 -13   5  410.61   15.69
   1 -13  -4   32.03    7.70
  -1 -13   4   45.21    6.53
  -1 -13   4   47.06    6.78
  -1 -13   4   38.72    8.33
  -1 -13   3    0.34    1.69
  -1 -13   3    3.72    4.70
   1 -13  -3    2.28    3.25
  -1 -13   3    1.94    2.65
   1 -13  -3    9.09    5.28
  -1 -13   2    6.33    3.22
   1 -13  -2    7.46    4.69
   1 -13  -2    2.70    3.66
  -1 -13   2    8.97    3.10
  -1 -13   2    5.79    3.90
  -1 -13   2    1.52    4.35
   1 -13  -1   30.48    3.95
  -1 -13   1   38.73    6.54
   1 -13  -1   32.89    6.92
  -1 -13   1   39.16    5.26
   1 -13  -1   33.98    6.48
  -1 -13   1   32.07    7.74
  -1 -13   1   41.26    4.94
  -1 -13   0    7.12    4.41
  -1 -13   0    4.96    2.54
   1 -13   0   10.07    4.65
   1 -13   0    7.61    4.84
  -1 -13   0    3.53    3.68
   1 -13   0   11.17    3.42
  -1 -13  -1   16.41    5.83
   1 -13   1    7.61    4.78
   1 -13   1   15.98    4.78
  -1 -13  -1   17.66    5.40
   1 -13   1    9.77    3.06
   1 -13   2   10.37    4.12
   1 -13   2   11.43    5.64
  -1 -13  -2    9.74    6.19
  -1 -13  -2   25.41    7.02
   1 -13   2   15.54    3.76
   1 -13   2   12.49    4.01
   1 -13   3  118.26    8.53
  -1 -13  -3  145.41   14.07
   1 -13   3  131.10    9.43
   1 -13   3  146.58   15.38
  -1 -13  -3  132.47   13.14
   1 -13   4    8.63    4.56
  -1 -13  -4    9.17    5.30
   1 -13   4    1.25    2.89
  -1 -13  -4   -0.74    2.89
   1 -13   4    5.44    4.39
  -1 -13  -5   66.38    9.09
  -1 -13  -5   64.02   10.13
   1 -13   5   55.30    5.86
   1 -13   5   81.25   10.52
   1 -13   5   58.94    6.49
   1 -13   6    8.04    3.04
   1 -13   6    4.99    2.91
   1 -13   6    3.53    4.28
  -1 -13  -6   -1.88    4.00
  -1 -13  -6    1.81    2.48
  -1 -13  -6    3.38    3.06
  -1 -13  -7    1.04    3.31
  -1 -13  -7   -2.94    3.19
   1 -13   7    0.94    1.90
   1 -13   7   -0.29    2.28
  -1 -13  -7    1.55    2.69
   1 -13   7    5.44    4.27
  -1 -13  -8   28.89    6.66
  -1 -13  -8   28.67    6.59
   1 -13   8   27.93    4.94
  -1 -13  -8   20.44    5.41
   1 -13   8   28.72    6.14
   1 -13   8   32.33    5.25
  -1 -13  -9   24.34    6.55
   1 -13   9   24.57    5.06
  -1 -13  -9   20.96    7.42
   1 -13   9   29.05    5.96
   1 -13   9   22.58    5.46
   1 -13  10  300.73   15.22
  -1 -13 -10  336.27   19.93
   1 -13  10  359.80   18.63
  -1 -13 -10  338.78   19.68
   1 -13  10  344.12   16.07
   1 -13  11    9.54    3.92
  -1 -13 -11   17.03    5.57
   1 -13  11    2.94    2.64
  -1 -13 -11    0.78    3.41
   1 -13  11   22.95    5.03
   1 -13  12   -0.57    2.26
   1 -13  12    4.05    3.05
   1 -13  12    0.79    1.92
  -1 -13 -12   -3.43    3.99
  -1 -13 -12   -2.25    3.67
   1 -13  13  146.13   10.82
  -1 -13 -13  131.27   11.70
  -1 -13 -13  108.67   12.32
   1 -13  13  115.62    9.93
   1 -13  13  148.49   11.07
   1 -13  14   12.73    3.81
  -1 -13 -14   18.83    5.97
  -1 -13 -14   18.10    4.66
   1 -13  14   23.94    4.73
   1 -13  14   13.09    4.26
   1 -13  15   17.20    4.03
  -1 -13 -15    8.20    3.95
   1 -13  15   10.32    3.01
  -1 -13 -15   14.09    4.03
   1 -13  15   22.82    4.85
  -1 -13 -16   28.56    5.37
   1 -13  16   16.95    4.26
   1 -13  16   19.51    4.26
  -1 -13 -16   28.19    5.99
  -1 -13 -17    3.48    2.56
   1 -13  17    5.49    2.50
  -1 -13 -17    4.88    2.90
   1 -13  17    5.10    2.50
   1 -13  18   41.51    5.26
   1 -13  18   40.72    5.03
  -1 -13 -18   32.69    5.16
  -1 -13 -18   42.77    5.74
  -1 -13 -19   10.27    3.40
   1 -13  19    9.31    2.62
  -1 -13 -19    4.91    2.36
   1 -13  19    6.79    2.18
  -1 -13 -20   -1.51    1.56
  -1 -13 -20    0.10    1.86
   1 -13  20   -1.86    1.69
   1 -13  20    1.41    1.36
  -1 -13 -21   41.98    4.63
   1 -13  21   39.10    4.08
  -1 -13 -21   36.53    4.44
   1 -13  22   14.78    2.50
  -1 -13 -22   11.14    2.66
  -1 -13 -22   12.51    2.54
  -1 -13 -23    0.17    1.23
  -1 -13 -23    2.12    1.84
   1 -13  23    5.03    1.61
  -1 -13 -24   26.32    3.67
   1 -13  24   22.93    2.39
  -1 -13 -25    2.45    1.31
   1 -13  25    6.59    1.17
  -1 -13 -26   25.44    2.63
   1 -11 -29    5.32    1.46
   1 -11 -28    9.91    2.03
   1 -11 -28    6.67    1.74
   1 -11 -27    4.05    2.03
  -1 -11  27   -1.43    0.92
  -1 -11  27    2.66    1.13
   1 -11 -27   -0.51    1.19
   1 -11 -26    5.09    1.86
  -1 -11  26    2.29    0.97
   1 -11 -26    6.26    2.42
  -1 -11  26    1.32    0.98
   1 -11 -25    2.29    1.94
  -1 -11  25    0.98    1.20
  -1 -11  24   20.87    3.49
  -1 -11  24   24.06    3.18
   1 -11 -24   23.08    3.84
  -1 -11  23   40.03    4.14
   1 -11 -23   46.40    5.48
  -1 -11  23   36.36    4.84
   1 -11 -22   52.43    5.85
   1 -11 -22   49.17    6.19
  -1 -11  22   51.93    5.43
  -1 -11  22   48.01    5.99
   1 -11 -21   38.93    5.22
   1 -11 -21   51.58    6.49
   1 -11 -21   37.82    6.35
  -1 -11  21   50.57    6.64
  -1 -11  21   60.91    5.84
  -1 -11  20    3.96    1.98
   1 -11 -20    7.49    2.73
   1 -11 -20   10.07    3.96
  -1 -11  20    2.59    2.13
   1 -11 -20    6.00    2.33
   1 -11 -19  132.74   10.20
  -1 -11  19  113.25   11.29
   1 -11 -19  124.92   10.97
  -1 -11  19  156.08   10.32
   1 -11 -19  159.49   11.80
  -1 -11  18   12.38    4.80
   1 -11 -18    9.59    2.95
   1 -11 -18   11.82    4.04
   1 -11 -18   14.43    3.70
  -1 -11  18   18.87    3.98
   1 -11 -17    0.36    3.05
   1 -11 -17    0.60    2.80
  -1 -11  17   -0.56    2.66
   1 -11 -17   -2.73    2.80
  -1 -11  17    1.97    2.55
   1 -11 -16   27.40    6.08
   1 -11 -16   29.15    5.56
   1 -11 -16   32.06    5.99
  -1 -11  16   30.45    4.74
  -1 -11  16   32.00    5.22
  -1 -11  16   29.16    6.28
  -1 -11  15   90.57    9.10
   1 -11 -15   78.07    8.88
   1 -11 -15   68.27    9.30
  -1 -11  15   78.51    9.47
  -1 -11  15   89.39    8.51
   1 -11 -15   71.36    8.33
  -1 -11  15   93.81    8.55
   1 -11 -14  116.41   11.69
  -1 -11  14  140.85   10.31
  -1 -11  14  126.78   11.75
  -1 -11  14  158.77   10.85
   1 -11 -14  121.99   11.24
  -1 -11  14  148.21   11.85
   1 -11 -14  125.28    9.50
   1 -11 -13   29.54    4.77
  -1 -11  13   37.58    5.71
  -1 -11  13   43.66    6.20
  -1 -11  13   44.17    7.19
   1 -11 -13   47.62    6.85
   1 -11 -13   36.53    6.88
  -1 -11  13   34.05    5.97
  -1 -11  12   30.13    5.31
  -1 -11  12   10.22    3.41
   1 -11 -12   20.08    5.42
   1 -11 -12   23.27    5.38
  -1 -11  12   14.73    3.80
  -1 -11  12   26.37    5.60
   1 -11 -11   67.75    9.35
  -1 -11  11   88.20   10.14
   1 -11 -11   67.46    8.59
  -1 -11  11   76.50    8.52
  -1 -11  11  102.47    8.24
  -1 -11  11   85.60    8.57
   1 -11 -10   16.66    4.96
  -1 -11  10   17.34    4.28
  -1 -11  10   15.96    4.56
  -1 -11  10   17.87    4.19
   1 -11 -10    6.66    3.26
  -1 -11  10    9.17    4.58
  -1 -11   9  263.91   18.72
  -1 -11   9  260.46   13.56
  -1 -11   9  230.60   11.97
   1 -11  -9  258.46   16.22
  -1 -11   9  247.69   15.72
   1 -11  -9  228.63   15.46
  -1 -11   8    2.51    2.31
   1 -11  -8    2.43    2.83
  -1 -11   8    1.65    3.48
  -1 -11   8   -2.17    2.16
  -1 -11   8    2.85    3.67
   1 -11  -8    2.08    4.24
  -1 -11   7  156.86    9.64
  -1 -11   7  161.23    9.70
   1 -11  -7  142.70   12.48
   1 -11  -7  141.71   11.07
  -1 -11   7  133.65   13.29
  -1 -11   7  127.77   11.77
  -1 -11   6  328.18   19.04
  -1 -11   6  277.87   21.00
  -1 -11   6  301.67   12.45
  -1 -11   5  166.98   15.88
  -1 -11   5  176.71   14.71
  -1 -11   5  168.06   13.40
  -1 -11   4   37.30    7.83
  -1 -11   3  184.26   17.68
  -1 -11   2  580.15   29.64
   1 -11  -1  101.28   13.40
  -1 -11   1   93.65   12.21
   1 -11   0   44.05    8.81
   1 -11   1  183.03   17.02
   1 -11   2   20.07    6.88
   1 -11   3   84.32   11.59
   1 -11   4    3.18    2.66
   1 -11   5    7.58    3.52
   1 -11   5    8.61    4.65
   1 -11   5    5.91    2.50
   1 -11   6  521.54   20.21
   1 -11   6  514.27   29.67
   1 -11   6  522.16   24.04
   1 -11   6  495.46   15.66
   1 -11   6  477.98   22.93
   1 -11   7  140.65   12.23
   1 -11   7  132.43   12.46
   1 -11   7  130.46    9.08
   1 -11   7  137.51   10.51
  -1 -11  -7  141.17   11.42
   1 -11   7  141.58   16.29
   1 -11   7  120.07    8.68
   1 -11   8    2.03    2.92
   1 -11   8    1.76    2.20
   1 -11   8    8.96    3.25
  -1 -11  -8    4.78    3.21
   1 -11   8    2.00    2.91
   1 -11   8    2.87    2.55
   1 -11   8    0.15    1.85
   1 -11   9   22.72    5.78
   1 -11   9   17.35    4.29
  -1 -11  -9   13.32    5.02
   1 -11   9   22.58    4.04
   1 -11   9   25.78    4.35
   1 -11   9   32.02    5.01
  -1 -11 -10  262.85   17.26
   1 -11  10  242.35   13.60
   1 -11  10  293.56   16.51
   1 -11  10  307.19   18.34
   1 -11  10  257.84   13.13
   1 -11  10  258.41   12.76
  -1 -11 -11    7.40    3.57
  -1 -11 -11   -0.22    3.95
   1 -11  11   -4.83    4.07
   1 -11  11    7.46    3.32
   1 -11  11    4.16    2.49
   1 -11  11    0.21    3.01
   1 -11  11    8.35    3.45
  -1 -11 -12  192.74   14.29
   1 -11  12  194.12   12.52
   1 -11  12  233.07   14.86
  -1 -11 -12  209.68   15.38
   1 -11  12  254.07   14.11
   1 -11  12  188.92   12.23
  -1 -11 -13  316.55   19.39
  -1 -11 -13  344.17   18.61
   1 -11  13  351.98   16.20
   1 -11  13  302.36   16.35
   1 -11  13  351.18   16.85
   1 -11  14  167.08   11.06
  -1 -11 -14  114.14   11.95
  -1 -11 -14  127.12   11.36
   1 -11  14  120.22   10.68
  -1 -11 -14  115.90    9.47
   1 -11  14  141.66   10.58
   1 -11  14  146.53   10.87
   1 -11  15    1.51    2.54
  -1 -11 -15   -0.09    2.64
  -1 -11 -15   -2.74    3.68
  -1 -11 -15    0.61    2.61
   1 -11  15    2.04    2.71
  -1 -11 -16   -5.62    3.60
   1 -11  16    3.29    2.33
  -1 -11 -16   -0.23    3.19
   1 -11  16    3.14    2.64
  -1 -11 -16   -1.21    2.96
  -1 -11 -17   18.99    4.91
  -1 -11 -17   19.60    5.22
   1 -11  17   13.85    4.63
  -1 -11 -17   14.81    4.00
   1 -11  17   15.22    3.91
  -1 -11 -18  178.62   13.86
   1 -11  18  209.16   11.83
  -1 -11 -18  190.69   12.88
  -1 -11 -18  189.93   12.93
   1 -11  18  168.22   13.27
  -1 -11 -19    7.09    3.21
   1 -11  19   13.09    3.79
  -1 -11 -19    6.33    3.23
  -1 -11 -19   10.31    3.48
   1 -11  19   15.69    3.55
  -1 -11 -20  204.90   12.77
  -1 -11 -20  189.32   11.48
   1 -11  20  186.74   11.84
  -1 -11 -20  190.31   13.63
   1 -11  20  224.93   11.29
   1 -11  21   95.78    7.28
  -1 -11 -21  106.44    9.00
  -1 -11 -21   78.92    8.46
  -1 -11 -21   77.82    6.98
   1 -11  21   84.27    7.68
  -1 -11 -22   51.56    6.79
   1 -11  22   60.59    6.03
   1 -11  22   62.41    5.41
  -1 -11 -22   59.60    6.30
   1 -11  23   31.49    4.13
   1 -11  23   36.03    4.20
  -1 -11 -23   40.95    4.84
   1 -11  24   -0.68    1.23
  -1 -11 -24    0.97    1.75
   1 -11  24    0.60    1.47
   1 -11  25    2.56    1.27
   1 -11  25    1.95    1.23
  -1 -11 -25    1.50    1.48
  -1 -11 -26   51.21    5.10
   1 -11  26   54.29    3.67
  -1 -11 -26   60.31    4.85
  -1 -11 -27   13.16    2.29
   1 -11  27   12.05    1.72
  -1 -11 -27   10.16    2.26
  -1 -11 -28    3.59    1.33
  -1 -11 -28    6.60    1.49
  -1 -11 -29   11.82    1.60
   1  -9 -32    5.18    1.13
   1  -9 -31    2.62    1.21
   1  -9 -30   19.91    2.71
  -1  -9  30   22.23    2.40
   1  -9 -29    3.60    1.48
  -1  -9  29    5.26    1.53
  -1  -9  28   26.10    3.39
   1  -9 -28   19.31    2.88
   1  -9 -28   27.02    3.52
   1  -9 -27   52.62    5.11
  -1  -9  27   39.04    3.46
  -1  -9  27   45.10    4.66
  -1  -9  26   44.90    5.22
   1  -9 -26   49.68    5.37
  -1  -9  26   45.53    4.04
  -1  -9  25   36.03    4.03
   1  -9 -25   38.30    5.12
  -1  -9  25   38.10    4.87
   1  -9 -24   53.39    6.10
  -1  -9  24   49.58    6.32
  -1  -9  24   54.96    5.01
   1  -9 -23   94.32    8.99
  -1  -9  23  106.63    9.47
   1  -9 -23  114.91    9.09
  -1  -9  23  110.95    7.42
   1  -9 -22   59.89    7.69
  -1  -9  22   74.61    6.34
  -1  -9  22   65.62    8.09
  -1  -9  21  133.28    8.54
  -1  -9  21  103.53   10.58
   1  -9 -21  108.75   10.08
   1  -9 -20   87.17    8.97
  -1  -9  20   78.65    6.82
  -1  -9  19  103.58   11.75
   1  -9 -19  107.88   10.18
   1  -9 -19  110.73    9.25
  -1  -9  18    4.18    2.63
  -1  -9  18    3.12    3.06
  -1  -9  18    4.86    2.48
   1  -9 -18    3.98    3.15
   1  -9 -18    2.62    2.31
  -1  -9  17   61.93    6.71
  -1  -9  17   38.06    7.64
   1  -9 -17   48.41    6.45
   1  -9 -17   39.84    6.53
  -1  -9  17   48.14   10.46
  -1  -9  16   10.20    2.75
  -1  -9  16   19.17    5.80
  -1  -9  16    5.71    4.31
   1  -9 -16    6.01    3.80
   1  -9 -16   19.07    4.47
   1  -9 -15    1.50    2.59
   1  -9 -15    2.17    3.00
  -1  -9  15    3.07    3.03
  -1  -9  15   -1.06    3.43
  -1  -9  15    4.50    3.50
  -1  -9  14  370.46   16.15
  -1  -9  14  350.95   18.58
   1  -9 -14  354.27   17.49
   1  -9 -14  387.89   18.42
  -1  -9  14  373.55   27.80
  -1  -9  13  116.46   14.79
  -1  -9  12   27.88    7.12
  -1  -9  11    4.34    2.64
  -1  -9  11    4.01    3.13
  -1  -9  10    8.36    3.86
  -1  -9  10    7.09    3.74
  -1  -9   9  257.99   18.60
  -1  -9   9  284.47   19.47
  -1  -9   8  760.44   30.63
  -1  -9   8  820.74   31.87
  -1  -9   7   28.33    5.76
  -1  -9   7   29.73    5.98
  -1  -9   6   26.96    5.81
  -1  -9   6   25.35    5.57
  -1  -9   5   19.31    4.88
  -1  -9   5   16.93    4.47
  -1  -9   4  140.98   11.33
  -1  -9   4  154.53   12.91
  -1  -9   3    7.16    3.36
  -1  -9   3    9.58    3.86
   1  -9  -3    8.99    4.92
  -1  -9   2  195.41   12.51
   1  -9  -2  207.82   15.42
  -1  -9   2  212.36   14.97
  -1  -9   1   78.49    9.13
   1  -9  -1   73.50    9.32
  -1  -9   0   27.60    6.29
   1  -9   0   24.45    5.47
   1  -9   1  524.96   24.07
  -1  -9  -1  536.00   24.22
   1  -9   2   22.00    5.26
   1  -9   3   69.89    9.16
   1  -9   4 1377.96   35.84
   1  -9   4 1555.78   42.30
   1  -9   5   16.99    5.31
   1  -9   5   19.14    5.09
   1  -9   6  232.70   16.06
   1  -9   6  254.07   17.87
   1  -9   7  276.04   18.98
   1  -9   7  238.31   16.89
   1  -9   8    2.21    1.68
   1  -9   8    2.08    2.11
   1  -9   9   42.34    8.18
   1  -9   9   56.84    9.45
   1  -9  10  275.05   20.94
   1  -9  10  315.66   22.76
   1  -9  11   36.59    7.96
   1  -9  11   35.57    8.14
   1  -9  12   39.16    8.57
   1  -9  12   38.47    8.65
   1  -9  13  373.60   15.40
   1  -9  13  357.52   27.59
  -1  -9 -13  378.90   17.77
   1  -9  13  330.95   25.04
   1  -9  14   70.12    7.92
  -1  -9 -14   65.61    7.59
   1  -9  14   58.02   10.59
  -1  -9 -14   74.65    7.99
   1  -9  14   81.49    7.64
  -1  -9 -15   58.37    7.25
   1  -9  15   61.92    6.75
  -1  -9 -15   64.25    7.11
   1  -9  15   43.60    9.42
   1  -9  15   57.35    8.23
   1  -9  16    9.68    3.65
  -1  -9 -16   16.53    4.30
   1  -9  16   22.39    4.22
   1  -9  16   21.27    7.28
  -1  -9 -16   14.19    4.58
  -1  -9 -17   12.35    3.96
   1  -9  17   16.04    5.96
  -1  -9 -17   10.82    4.14
   1  -9  17   20.92    4.18
   1  -9  17   10.39    4.74
  -1  -9 -18   69.21    7.25
  -1  -9 -18   64.39    8.21
   1  -9  18   63.64    6.73
   1  -9  18   54.91    8.48
  -1  -9 -19  125.91   10.71
  -1  -9 -19  118.38    9.15
   1  -9  19  112.75   11.39
   1  -9  19  147.84    9.43
   1  -9  20    3.42    2.09
   1  -9  20    4.67    3.16
  -1  -9 -20    6.06    3.62
   1  -9  21   62.82    5.89
   1  -9  21   43.09    6.61
  -1  -9 -21   47.00    6.68
   1  -9  22  128.44   10.28
  -1  -9 -22  117.37    9.98
   1  -9  22  128.78    8.16
   1  -9  23  131.94    9.47
   1  -9  23  132.73    8.07
   1  -9  24    4.49    2.32
  -1  -9 -24    2.12    2.74
   1  -9  24    3.43    1.97
   1  -9  25   15.12    2.78
  -1  -9 -25   14.35    3.68
   1  -9  25   14.42    3.02
   1  -9  26   35.02    3.53
  -1  -9 -26   37.53    4.54
   1  -9  26   32.33    4.16
  -1  -9 -27    3.31    1.90
   1  -9  27    0.67    1.15
   1  -9  27    0.45    1.17
   1  -9  28   63.87    3.84
  -1  -9 -28   57.45    4.81
   1  -9  28   60.53    4.52
  -1  -9 -29   19.77    2.77
   1  -9  29   15.92    2.05
  -1  -9 -30    8.38    1.79
  -1  -9 -31   -0.61    0.82
  -1  -9 -32   39.61    2.48
  -1  -7  33   16.91    1.80
   1  -7 -33   21.02    2.14
  -1  -7  32    1.69    1.11
   1  -7 -32    0.56    1.20
   1  -7 -31   42.03    3.77
  -1  -7  31   41.77    3.76
  -1  -7  30   20.09    2.80
   1  -7 -30   16.67    3.05
   1  -7 -30   21.97    3.12
   1  -7 -29   -0.37    1.57
  -1  -7  29   -1.67    1.66
   1  -7 -29   -1.54    1.71
  -1  -7  28   91.16    6.78
   1  -7 -28  101.02    7.27
   1  -7 -27   60.14    6.65
  -1  -7  27   75.77    6.79
  -1  -7  26   34.30    4.89
   1  -7 -26   32.04    5.04
  -1  -7  25  100.05    6.41
   1  -7 -25   89.75    8.08
  -1  -7  25   94.22    8.24
   1  -7 -24   29.53    5.00
   1  -7 -24   18.95    4.26
  -1  -7  24   33.02    4.01
  -1  -7  24   27.32    4.95
  -1  -7  23   24.49    4.89
   1  -7 -23   18.98    4.39
  -1  -7  23   23.89    3.82
   1  -7 -23   26.61    5.27
  -1  -7  22    1.86    2.10
   1  -7 -22    4.12    2.54
  -1  -7  21    6.42    3.77
  -1  -7  21    2.97    3.20
   1  -7 -21    4.01    2.90
   1  -7 -20    3.84    2.89
  -1  -7  20    4.09    3.19
  -1  -7  20    6.22    4.32
   1  -7 -19   -0.28    2.60
  -1  -7  19   -0.66    3.65
  -1  -7  19    1.04    2.96
   1  -7 -18  108.84    9.05
  -1  -7  18   92.57   11.05
  -1  -7  18   98.82   14.26
  -1  -7  17  318.38   25.68
  -1  -7  16  172.08   18.69
  -1  -7  15   13.44    3.91
  -1  -7  15   17.95    6.13
  -1  -7  14  474.53   28.42
  -1  -7  14  462.02   29.09
  -1  -7  13  111.45   13.74
  -1  -7  13  118.91   13.60
  -1  -7  12  226.11   18.65
  -1  -7  12  221.25   17.29
  -1  -7  11    6.20    2.60
  -1  -7  11    9.44    3.78
  -1  -7  10    8.03    3.48
  -1  -7  10   11.48    4.33
  -1  -7   9   88.94   10.13
  -1  -7   9   99.11   11.13
  -1  -7   8   50.00    6.73
  -1  -7   8   52.55    7.56
  -1  -7   7  362.53   17.52
  -1  -7   7  365.09   17.81
  -1  -7   6  197.82   12.50
  -1  -7   6  204.40   12.84
  -1  -7   5  614.18   21.58
  -1  -7   5  599.37   20.74
  -1  -7   4   20.89    4.03
  -1  -7   4   17.24    3.67
   1  -7  -4   16.07    4.10
  -1  -7   3  345.09   15.79
   1  -7  -3  337.31   16.83
  -1  -7   2  360.58   16.30
   1  -7  -2  359.87   16.99
   1  -7  -1   23.16    4.23
  -1  -7   1   22.80    4.22
   1  -7   0   30.96    4.99
  -1  -7   0   33.95    5.21
  -1  -7  -1   43.14    5.66
   1  -7   1   42.94    5.72
   1  -7   2  572.48   17.74
   1  -7   2  609.46   21.48
  -1  -7  -2  628.78   22.17
   1  -7   3  107.87    8.18
  -1  -7  -3  118.72   10.14
   1  -7   3  121.20    9.82
   1  -7   4  886.34   24.32
   1  -7   4  941.83   27.44
   1  -7   5  110.51    9.19
   1  -7   5  113.97    9.78
   1  -7   6  326.65   16.96
   1  -7   6  325.91   16.62
   1  -7   7  123.82   11.08
   1  -7   7  119.48   10.71
   1  -7   8 1050.62   33.15
   1  -7   8 1025.97   32.96
   1  -7   9  345.58   20.47
   1  -7   9  364.60   20.51
   1  -7  10   83.84   10.29
   1  -7  10   81.16   10.71
   1  -7  11   57.17    8.90
   1  -7  11   62.80    9.86
   1  -7  12  464.52   27.37
   1  -7  12  458.32   27.56
   1  -7  13    2.63    4.04
   1  -7  13    2.92    4.14
   1  -7  14  108.83   14.29
   1  -7  14  122.96   16.00
   1  -7  15  343.64   28.18
   1  -7  15  377.53   26.60
   1  -7  16   29.87    9.46
   1  -7  16   38.09    8.21
   1  -7  17   51.65   10.11
   1  -7  17   37.26   10.90
  -1  -7 -18  212.29   12.56
   1  -7  18  167.01   14.06
   1  -7  18  196.01   19.64
   1  -7  19   46.45    7.42
   1  -7  19   72.24   12.53
  -1  -7 -19   55.61    6.92
   1  -7  20   32.62    8.20
   1  -7  20   26.42    5.32
  -1  -7 -20   24.58    4.74
  -1  -7 -21  143.61   10.86
   1  -7  21  147.09   11.67
   1  -7  21  147.59   17.57
  -1  -7 -21  139.02   10.53
   1  -7  22   77.81    8.20
  -1  -7 -22   66.61    7.24
  -1  -7 -22   66.39    7.64
  -1  -7 -23  112.30    9.26
   1  -7  23  135.57   10.13
  -1  -7 -23  109.73    9.01
  -1  -7 -24   26.73    4.81
   1  -7  24   34.71    5.05
  -1  -7 -24   22.50    4.70
   1  -7  25   52.37    5.96
  -1  -7 -25   41.65    5.98
   1  -7  25   51.47    4.81
  -1  -7 -25   35.01    5.10
   1  -7  26    7.10    2.40
  -1  -7 -26    3.04    1.82
  -1  -7 -26    2.97    2.09
   1  -7  26    3.32    1.50
  -1  -7 -27    4.71    2.43
   1  -7  27    2.18    1.85
  -1  -7 -28   28.76    4.32
   1  -7  28   29.84    3.90
  -1  -7 -29   46.57    5.02
   1  -7  29   49.67    4.42
  -1  -7 -29   59.83    5.25
  -1  -7 -30    4.11    1.61
  -1  -7 -30    9.86    2.30
   1  -7  30   10.64    2.03
  -1  -7 -31   63.50    4.52
   1  -7  31   51.97    3.70
  -1  -7 -32    1.62    1.03
  -1  -7 -33    0.97    0.78
   1  -5 -34    1.79    0.85
  -1  -5  34    2.62    1.04
   1  -5 -34    1.50    1.13
   1  -5 -33    0.14    0.87
   1  -5 -33   -1.18    1.32
  -1  -5  33   -0.13    0.90
   1  -5 -32    3.36    1.47
   1  -5 -32    1.44    1.63
  -1  -5  32    1.13    1.04
  -1  -5  31    2.77    1.64
   1  -5 -31   -0.83    1.31
   1  -5 -31    0.63    1.65
   1  -5 -30   -1.54    1.96
  -1  -5  30   -1.08    1.37
  -1  -5  29   72.46    6.15
   1  -5 -29   64.53    7.08
   1  -5 -28   17.88    4.02
  -1  -5  28   21.77    3.66
   1  -5 -27   92.53    8.41
   1  -5 -26   18.20    4.43
   1  -5 -25   72.62    7.72
   1  -5 -24    3.59    2.77
  -1  -5  23  151.79   18.01
   1  -5 -23  131.04   10.32
   1  -5 -22   45.88    6.08
  -1  -5  22   48.64   10.55
  -1  -5  21   -1.52    3.63
   1  -5 -21    3.85    2.62
  -1  -5  20    1.13    3.28
  -1  -5  19   30.38    8.50
  -1  -5  18    0.62    3.23
  -1  -5  17 1634.84   54.79
  -1  -5  16    0.41    2.60
  -1  -5  15   99.05   13.44
  -1  -5  14  538.84   29.66
  -1  -5  13   80.42   11.29
  -1  -5  12  132.24   13.25
  -1  -5  11  435.22   21.74
  -1  -5  11  444.82   22.58
  -1  -5  10  325.54   18.22
  -1  -5  10  316.43   17.34
  -1  -5   9  336.64   17.55
   1  -5  -9  320.85   14.05
  -1  -5   9  323.62   16.26
  -1  -5   8  146.25   10.14
   1  -5  -8  146.86    9.62
  -1  -5   8  158.79   11.35
   1  -5  -7  134.52    9.15
  -1  -5   7  138.06    9.18
  -1  -5   7  153.44   10.29
  -1  -5   6  465.29   15.98
  -1  -5   6  505.89   17.70
   1  -5  -6  459.13   17.28
  -1  -5   5 1437.96   28.30
  -1  -5   5 1381.18   26.34
  -1  -5   4   39.63    4.75
   1  -5  -4   38.21    5.38
   1  -5  -3  215.14   11.23
  -1  -5   3  211.98   10.04
  -1  -5   2  258.39   10.99
   1  -5  -2  259.03   11.96
  -1  -5   1   13.46    2.78
   1  -5  -1   11.81    2.91
   1  -5   0   96.02    6.99
  -1  -5   0   93.41    6.73
  -1  -5  -1 3562.03   42.26
   1  -5   1 3371.24   41.24
  -1  -5  -2   18.61    3.56
   1  -5   2   18.56    3.25
  -1  -5  -3  142.45    9.37
   1  -5   3  133.90    8.33
   1  -5   3  146.59    8.11
   1  -5   4   89.57    7.02
   1  -5   4   90.85    6.79
   1  -5   5  259.37   12.41
   1  -5   5  260.21   12.40
   1  -5   6   25.02    4.15
   1  -5   6   24.48    4.41
   1  -5   7  835.26   25.41
   1  -5   7  795.82   24.15
   1  -5   8  179.94   12.67
   1  -5   8  164.50   11.98
   1  -5   9  462.86   21.63
   1  -5   9  464.54   21.56
   1  -5  10  832.54   31.03
   1  -5  11   55.65    9.22
   1  -5  12  293.76   20.60
   1  -5  13  600.93   30.54
   1  -5  14  190.09   17.62
   1  -5  15  637.97   32.46
   1  -5  16   61.73   10.65
   1  -5  17   22.43    6.43
   1  -5  18   45.88    9.23
   1  -5  19  432.98   28.61
  -1  -5 -20   26.91    4.87
   1  -5  20   35.69    8.66
   1  -5  21   89.26   13.46
  -1  -5 -21   87.62    8.42
  -1  -5 -21   97.37    8.29
  -1  -5 -22    0.65    1.89
   1  -5  22    8.38    5.17
  -1  -5 -23    3.79    2.17
  -1  -5 -24    3.56    2.69
  -1  -5 -25    6.90    3.14
  -1  -5 -26    5.42    3.02
  -1  -5 -27   -3.00    2.92
   1  -5  28    6.03    2.01
  -1  -5 -28    5.08    2.34
   1  -5  29   82.14    6.20
  -1  -5 -29   67.13    7.17
  -1  -5 -30    7.00    2.79
   1  -5  30   10.07    2.39
   1  -5  31  129.10    6.70
  -1  -5 -31  107.48    7.69
   1  -5  32    5.79    1.64
  -1  -5 -32    6.01    2.18
  -1  -5 -32    4.74    1.48
  -1  -5 -33    3.50    1.65
   1  -5  33    7.26    1.44
  -1  -5 -33    7.42    1.54
  -1  -5 -34   -0.13    0.68
   1  -5  34   -0.99    0.74
   1  -3 -35   10.10    2.19
  -1  -3  35   13.49    1.89
   1  -3 -34    1.53    1.24
  -1  -3  34   -0.29    0.98
   1  -3 -34    0.04    0.80
  -1  -3  33   28.12    3.24
   1  -3 -33   34.30    3.03
   1  -3 -33   27.32    3.94
   1  -3 -32    6.63    2.33
   1  -3 -32    7.53    1.85
   1  -3 -31    5.41    2.32
   1  -3 -30    5.54    2.55
   1  -3 -29    1.85    2.23
   1  -3 -28   33.54    5.62
   1  -3 -27    5.39    2.95
   1  -3 -26   38.37    6.23
   1  -3 -25   15.28    4.01
   1  -3 -24   38.28    6.18
  -1  -3  24   41.68   10.12
  -1  -3  23   52.20   10.97
   1  -3 -23   36.28    5.84
   1  -3 -22  186.71   11.65
  -1  -3  22  177.73   18.62
  -1  -3  21    7.33    4.05
  -1  -3  20   12.46    4.96
  -1  -3  19   16.25    6.54
  -1  -3  18   98.73   13.07
  -1  -3  17  168.74   16.63
  -1  -3  16  315.89   22.38
  -1  -3  15    7.32    3.52
  -1  -3  14  535.53   27.77
   1  -3 -13   25.06    5.63
  -1  -3  13   26.45    6.68
   1  -3 -12   94.21    9.98
  -1  -3  12  104.20   11.37
  -1  -3  11 1746.57   43.73
   1  -3 -11 1633.32   37.13
  -1  -3  10  429.77   20.08
   1  -3 -10  419.77   17.21
  -1  -3   9  634.69   22.54
   1  -3  -9  610.85   19.01
  -1  -3   8  357.22   15.73
   1  -3  -8  340.65   13.12
  -1  -3   7  107.23    8.08
   1  -3  -7  101.91    6.68
  -1  -3   6  767.10   20.07
   1  -3  -6  673.47   16.20
   1  -3  -5    8.77    2.13
  -1  -3   5   12.21    2.76
   1  -3  -4  632.11   15.07
  -1  -3   4  638.02   13.97
  -1  -3   3 2449.43   25.40
   1  -3  -3 2528.76   30.59
  -1  -3   2 1981.21   22.41
   1  -3  -2 2006.82   28.42
  -1  -3   1 2114.37   23.21
   1  -3  -1 2120.37   31.08
  -1  -3   0  120.31    5.75
  -1  -3  -1    8.75    1.71
   1  -3   1    8.67    1.83
   1  -3   2  137.12    6.38
  -1  -3  -2  141.47    6.97
   1  -3   3 1873.00   24.95
   1  -3   3 1904.06   24.90
   1  -3   4  207.18    9.33
  -1  -3  -5  355.49    8.83
   1  -3   5  435.21   15.15
  -1  -3  -6  335.03    8.49
   1  -3   6  391.38   15.51
  -1  -3  -7  483.90   10.63
   1  -3   7  561.43   20.47
  -1  -3  -8  685.97   13.95
   1  -3   8  763.19   25.83
   1  -3   9   13.86    4.42
  -1  -3  -9    9.85    1.99
   1  -3  10  189.32   15.05
  -1  -3 -10  174.55    8.90
   1  -3  11 1471.78   42.81
  -1  -3 -11 1291.99   26.66
   1  -3  12  283.98   19.26
   1  -3  13  642.10   29.31
   1  -3  14  127.13   13.89
   1  -3  15 2680.73   62.03
   1  -3  16   33.41    6.89
   1  -3  17  201.95   18.08
   1  -3  18  120.13   14.24
   1  -3  19   33.46    8.08
   1  -3  20   16.41    5.48
   1  -3  21  112.78   14.92
  -1  -3 -21  100.17    8.68
  -1  -3 -22   99.33    8.86
   1  -3  22   97.91   13.75
  -1  -3 -23  101.35    8.83
   1  -3  23  122.28   15.75
   1  -3  24   89.95   13.59
  -1  -3 -24   73.72    7.87
  -1  -3 -25   27.18    4.97
  -1  -3 -26   79.71    8.47
  -1  -3 -27    7.75    3.60
  -1  -3 -28   36.14    5.50
  -1  -3 -29   -1.70    2.12
  -1  -3 -30   16.57    3.96
  -1  -3 -31   28.71    4.69
   1  -3  32    5.22    1.69
  -1  -3 -32    4.75    2.27
  -1  -3 -33    6.39    2.36
  -1  -3 -33    9.87    1.76
   1  -3  33    7.51    1.60
  -1  -3 -34   13.83    1.66
   1  -3  34   11.29    1.87
  -1  -3 -34    8.50    2.18
  -1  -3 -35    2.19    1.41
   1  -3  35    2.78    0.99
  -1  -1  36    6.63    1.32
   1  -1 -35   13.96    2.47
  -1  -1  35   23.50    2.52
   1  -1 -34    0.08    1.19
   1  -1 -34    0.61    1.43
   1  -1 -33   27.40    3.62
   1  -1 -33   26.42    4.00
   1  -1 -32   12.10    3.10
   1  -1 -32   17.66    3.17
   1  -1 -31   -1.85    2.05
   1  -1 -31   -1.85    1.98
   1  -1 -30    4.18    2.83
   1  -1 -30    3.40    2.78
   1  -1 -29   27.76    4.71
   1  -1 -29   25.86    5.00
   1  -1 -28   46.82    6.91
   1  -1 -28   56.29    6.47
   1  -1 -27   50.55    6.85
   1  -1 -27   43.13    6.00
   1  -1 -26  289.14   15.54
   1  -1 -26  297.08   14.35
   1  -1 -25  212.00   13.67
  -1  -1  25  212.86   20.34
   1  -1 -25  221.40   12.48
   1  -1 -24    8.82    3.07
   1  -1 -24   11.63    3.75
  -1  -1  24   19.89    6.38
  -1  -1  23  135.71   16.16
   1  -1 -23  119.67    9.28
   1  -1 -23  123.02   10.01
   1  -1 -22    1.15    2.58
  -1  -1  22    2.31    3.79
  -1  -1  21  147.93   16.39
  -1  -1  20    4.33    3.49
  -1  -1  19  762.21   35.07
  -1  -1  18    7.44    3.94
  -1  -1  17   19.85    6.17
  -1  -1  16   11.23    5.24
  -1  -1  15   33.76    7.30
  -1  -1  14  468.27   24.42
  -1  -1  13   83.66   10.08
  -1  -1  12   35.41    6.87
  -1  -1  11  362.34   20.12
  -1  -1  10   24.27    5.57
  -1  -1   9  194.90   13.75
  -1  -1   8  759.96   24.69
  -1  -1   7  197.63   11.43
  -1  -1   6  465.73   15.40
  -1  -1   5  240.03    9.96
  -1  -1   4  451.66   11.86
   1  -1  -3  421.69    9.03
  -1  -1   3  416.85    9.41
   1  -1  -2    2.70    0.79
  -1  -1   1 1829.69   11.10
   1  -1   1  463.54    7.23
   1  -1   2  338.42    9.04
   1  -1   3  350.96   11.53
   1  -1   4  944.58   22.36
   1  -1   5  267.37   13.43
   1  -1   6   11.52    3.82
   1  -1   7  725.31   24.88
   1  -1   8   92.66    9.80
   1  -1   9  112.89   10.69
   1  -1  10  231.46   15.65
   1  -1  11  280.37   17.56
   1  -1  12  126.16   12.54
   1  -1  13  631.16   27.81
   1  -1  14  156.33   14.57
   1  -1  15   37.64    7.62
   1  -1  16   50.46    8.93
   1  -1  17   11.84    5.14
   1  -1  18    4.01    2.27
   1  -1  19   20.91    5.88
   1  -1  20  108.01   13.69
   1  -1  21  286.52   22.53
  -1  -1 -22  107.60    9.39
  -1  -1 -22  110.23    7.89
  -1  -1 -23  574.25   18.31
  -1  -1 -23  571.13   20.47
   1  -1  24   48.89    9.92
  -1  -1 -24   66.19    7.43
  -1  -1 -24   67.67    6.78
  -1  -1 -25   13.24    3.90
  -1  -1 -25   11.26    3.86
  -1  -1 -26   71.67    7.29
  -1  -1 -26   61.71    7.79
  -1  -1 -27   61.10    6.97
  -1  -1 -27   56.78    7.33
  -1  -1 -28   21.78    4.54
  -1  -1 -28   27.69    4.70
  -1  -1 -29  132.92    9.01
  -1  -1 -29  125.49   10.11
  -1  -1 -30   -3.03    2.15
  -1  -1 -30    1.30    2.30
  -1  -1 -31    6.63    2.17
  -1  -1 -31    8.31    2.85
  -1  -1 -32    3.17    2.09
  -1  -1 -32    3.68    2.00
  -1  -1 -33   39.34    4.02
  -1  -1 -33   41.49    4.80
  -1  -1 -34    1.49    1.63
  -1  -1 -35    5.72    1.87
   1  -1  35    6.48    1.35
   1  -1  36   -0.22    0.62
   1   1 -36    4.03    1.25
   1   1 -35   19.56    2.65
   1   1 -35   17.66    2.67
   1   1 -34   -1.06    1.58
   1   1 -34    0.82    1.27
   1   1 -33   25.32    3.99
   1   1 -33   24.16    3.78
   1   1 -32   14.76    3.55
   1   1 -32   17.33    3.42
   1   1 -31   -1.14    2.12
   1   1 -31   -2.09    2.18
   1   1 -30    4.49    3.17
   1   1 -30    3.94    2.71
   1   1 -29   33.04    5.22
   1   1 -29   22.83    4.52
   1   1 -28   46.62    6.22
   1   1 -28   48.53    6.42
   1   1 -27   42.01    6.24
   1   1 -27   52.90    6.70
   1   1 -26  303.94   14.58
   1   1 -26  308.57   15.21
   1   1 -25  224.97   13.07
   1   1 -25  216.12   12.96
  -1   1  25  218.32   20.32
   1   1 -24    6.49    2.72
   1   1 -24    7.96    3.44
   1   1 -23  120.78    9.19
   1   1 -23  123.92    9.80
  -1   1  23  117.48   14.56
  -1   1  22    2.25    2.93
   1   1 -22    2.65    2.41
   1   1 -22   -2.71    2.33
  -1   1  21  155.50   16.38
  -1   1  20    4.88    4.37
  -1   1  19  786.55   35.39
  -1   1  18    5.27    3.38
  -1   1  17   15.39    5.02
  -1   1  16   15.32    5.76
  -1   1  15   40.15    8.10
  -1   1  14  488.28   24.77
   1   1 -14  459.19   24.38
  -1   1  13   87.10   10.77
   1   1 -13   79.68   10.37
   1   1 -12   28.23    6.09
  -1   1  12   37.63    6.94
  -1   1  11  346.11   19.96
   1   1 -11  325.91   19.70
  -1   1  10   22.01    5.46
   1   1 -10   26.46    5.63
   1   1  -9  195.47   14.43
  -1   1   9  189.64   13.95
  -1   1   8  751.14   26.57
   1   1  -8  751.89   25.91
   1   1  -7  192.43   12.21
  -1   1   7  185.94   12.55
   1   1  -6  457.46   16.19
  -1   1   6  418.68   18.04
  -1   1   5  212.00   11.86
   1   1  -5  229.18    9.97
  -1   1   4  405.88   14.35
   1   1  -4  429.78   11.36
   1   1  -3  392.10    8.92
  -1   1   3  387.59   11.17
   1   1  -2    2.96    0.78
  -1   1   2    1.89    0.81
   1   1  -1 1774.93   13.93
   1   1   0   94.80    3.13
  -1   1  -1  610.10    8.09
   1   1   1  608.93    9.11
   1   1   2  305.03    8.23
  -1   1  -2  284.08    7.24
   1   1   3  326.97   10.72
  -1   1  -3  330.76    9.80
   1   1   4  881.27   20.46
  -1   1  -4  896.54   19.56
  -1   1  -5  244.91   12.21
   1   1   5  247.69   12.79
  -1   1  -6   11.27    3.35
   1   1   6   10.07    3.88
  -1   1  -7  651.61   24.69
   1   1   7  653.00   25.72
   1   1   8   79.51   10.18
  -1   1  -8  105.82   10.88
   1   1   9  109.32   11.15
  -1   1  -9   91.69   10.20
  -1   1 -10  235.90   16.27
   1   1  10  220.24   16.39
  -1   1 -11  278.55   18.35
   1   1  11  278.46   18.40
  -1   1 -12  141.74   13.53
   1   1  12  134.73   13.45
   1   1  13  645.71   29.47
  -1   1 -13  617.55   28.09
   1   1  14  164.00   15.19
   1   1  15   40.49    7.94
   1   1  16   52.44    8.96
   1   1  17    7.58    3.99
   1   1  18    9.68    5.13
   1   1  19   22.41    6.74
   1   1  20  104.94   13.72
   1   1  21  268.65   21.90
  -1   1 -22  125.17    8.63
   1   1  22  132.64   15.50
  -1   1 -22  106.09    9.05
  -1   1 -23  563.53   19.71
  -1   1 -23  594.67   18.82
  -1   1 -24   73.51    7.34
  -1   1 -24   65.88    7.53
   1   1  24   51.35   10.86
  -1   1 -25   14.71    3.75
  -1   1 -25   15.10    3.79
  -1   1 -26   73.94    7.24
  -1   1 -26   70.78    7.72
  -1   1 -27   58.68    7.10
  -1   1 -27   67.41    7.49
  -1   1 -28   24.29    4.95
  -1   1 -28   24.04    4.78
  -1   1 -29  130.44    9.33
  -1   1 -29  122.05    9.54
  -1   1 -30    3.24    2.65
  -1   1 -30    0.99    1.82
  -1   1 -31   10.12    2.98
  -1   1 -31    7.54    2.42
  -1   1 -32    5.14    2.20
  -1   1 -32    3.85    2.22
  -1   1 -33   34.66    4.30
  -1   1 -33   37.63    4.39
  -1   1 -34   -0.67    1.30
  -1   1 -34    1.00    1.49
  -1   1 -35    6.11    1.60
  -1   1 -35    5.92    1.55
   1   1  36   -1.79    0.84
   1   3 -36    7.13    1.51
   1   3 -35   12.96    2.22
   1   3 -34    3.28    1.57
   1   3 -33   21.52    3.22
   1   3 -33   22.97    3.75
   1   3 -32    7.43    2.49
   1   3 -32    6.33    2.42
   1   3 -31    1.69    2.25
   1   3 -31    4.12    2.23
   1   3 -30    2.16    1.75
   1   3 -30    8.08    3.00
   1   3 -29    0.83    1.86
   1   3 -29    1.83    2.01
   1   3 -29    2.41    2.31
   1   3 -28   26.64    4.89
   1   3 -28   24.89    4.15
   1   3 -28   31.53    5.13
   1   3 -27    4.41    2.55
   1   3 -27    5.75    2.58
   1   3 -27    5.32    2.70
   1   3 -26   43.95    6.13
   1   3 -26   49.75    6.16
   1   3 -26   52.06    6.06
   1   3 -25   18.30    4.03
   1   3 -25   21.92    4.46
   1   3 -25   17.16    4.21
  -1   3  24   31.88    7.61
   1   3 -24   43.08    6.07
   1   3 -24   40.85    6.08
   1   3 -24   43.61    5.77
   1   3 -23   40.29    5.66
   1   3 -23   31.38    4.84
  -1   3  23   44.40    9.40
   1   3 -23   42.69    5.43
   1   3 -22  179.31   10.95
   1   3 -22  182.13   10.76
   1   3 -22  160.14   10.65
  -1   3  22  175.33   18.29
  -1   3  21    8.17    4.40
  -1   3  20   17.82    6.58
  -1   3  19   22.17    7.33
  -1   3  18  102.04   13.76
   1   3 -18   87.81   12.05
  -1   3  17  163.97   16.56
   1   3 -17  165.96   16.32
  -1   3  16  294.79   22.34
   1   3 -16  280.92   21.34
  -1   3  15    1.99    3.36
   1   3 -15    9.55    4.94
   1   3 -14  525.38   28.00
  -1   3  14  507.55   28.97
  -1   3  13   17.09    5.29
   1   3 -13   21.64    5.55
  -1   3  12   93.15   12.38
   1   3 -12  100.73   11.23
   1   3 -11 1817.84   43.04
  -1   3  11 1625.18   48.38
  -1   3  10  367.48   21.75
   1   3 -10  409.05   18.79
   1   3  -9  622.73   21.29
  -1   3   9  568.63   24.76
   1   3  -8  340.70   14.71
  -1   3   8  294.37   16.29
   1   3  -7  102.99    7.42
  -1   3   7   92.93    8.48
  -1   3   6  695.62   19.75
   1   3  -6  667.55   17.62
   1   3  -5   10.03    2.26
  -1   3   5   10.22    2.38
   1   3  -4  640.17   15.10
  -1   3   4  646.30   13.92
  -1   3   3 2476.95   23.47
   1   3  -3 2507.83   28.67
  -1   3   2 1921.17   19.03
   1   3  -2 1978.43   24.98
   1   3  -2 1946.13   23.28
   1   3  -1 2081.97   23.08
  -1   3   1 2039.48   18.80
  -1   3   0  116.14    4.60
   1   3   0  113.18    5.32
   1   3   1    8.45    1.59
   1   3   2  142.18    6.28
  -1   3  -2  145.32    6.57
  -1   3  -3 1898.56   24.72
   1   3   3 1927.27   25.65
  -1   3  -4  195.43    8.46
   1   3   4  195.70    9.05
  -1   3  -5  380.14   13.07
   1   3   5  406.56   14.76
  -1   3  -6  371.53   13.76
   1   3   6  383.31   16.07
   1   3   7  521.15   20.59
  -1   3  -7  550.82   18.14
   1   3   8  708.21   26.69
  -1   3  -8  775.05   23.30
   1   3   9   11.82    4.16
  -1   3  -9   11.12    3.75
  -1   3 -10  174.57   13.40
   1   3  10  178.71   16.24
  -1   3 -11 1402.01   39.86
   1   3  11 1313.82   44.28
  -1   3 -12  266.32   18.61
   1   3  12  259.67   21.04
   1   3  13  616.41   32.84
  -1   3 -13  624.52   29.68
   1   3  14  116.53   14.81
  -1   3 -14  114.68   12.97
   1   3  15 2739.72   69.47
  -1   3 -15 2614.35   62.36
   1   3  16   27.73    7.48
  -1   3 -16   39.60    8.07
   1   3  17  192.92   18.82
  -1   3 -17  159.50   15.82
   1   3  18  124.85   15.41
   1   3  19   31.35    7.84
   1   3  20   16.17    6.15
  -1   3 -21   96.75    7.98
   1   3  21  113.70   14.80
  -1   3 -22   99.14    8.22
  -1   3 -22   94.86    8.24
  -1   3 -22  117.10    8.43
   1   3  22   92.12   13.59
  -1   3 -23   92.95    8.31
   1   3  23  113.99   15.40
  -1   3 -23   87.11    7.81
  -1   3 -23   94.61    8.35
  -1   3 -24   71.99    7.09
  -1   3 -24   61.96    7.04
   1   3  24   68.51   11.71
  -1   3 -24   72.28    6.92
  -1   3 -25   31.19    4.68
  -1   3 -25   24.15    4.25
  -1   3 -25   25.51    4.56
  -1   3 -26   86.98    8.18
  -1   3 -26  103.78    8.05
  -1   3 -26   81.67    7.75
  -1   3 -27    2.45    2.07
  -1   3 -27    6.82    3.05
  -1   3 -27    4.47    2.57
  -1   3 -28   29.06    4.27
  -1   3 -28   34.38    5.03
  -1   3 -28   30.27    5.10
  -1   3 -29    0.56    1.69
  -1   3 -29    3.16    2.70
  -1   3 -29   -0.60    1.89
  -1   3 -30   18.26    3.63
  -1   3 -30   18.63    3.78
  -1   3 -31   26.57    4.10
  -1   3 -31   34.35    4.45
  -1   3 -32    7.58    2.62
  -1   3 -32    4.22    2.03
  -1   3 -33    6.90    2.26
  -1   3 -33    3.92    1.53
  -1   3 -34   10.63    2.29
  -1   3 -35    2.01    1.34
   1   5 -35    0.13    1.05
   1   5 -34    3.77    1.53
   1   5 -33    1.28    1.65
   1   5 -32    4.69    2.22
   1   5 -32    3.65    1.72
   1   5 -31    0.59    1.74
   1   5 -31    1.71    1.85
   1   5 -30    0.31    1.87
   1   5 -30    3.28    2.27
   1   5 -30    2.32    1.75
   1   5 -29   52.58    5.85
   1   5 -29   53.10    5.01
   1   5 -29   72.68    6.90
   1   5 -29   63.84    6.36
   1   5 -28   19.51    3.97
   1   5 -28   19.31    3.93
   1   5 -28   21.42    4.37
   1   5 -28   18.89    3.26
   1   5 -27   69.44    6.60
   1   5 -27   86.41    8.18
   1   5 -27   82.40    7.56
   1   5 -27   74.42    7.27
   1   5 -26   13.58    3.68
   1   5 -26   17.04    4.39
   1   5 -26   21.10    4.73
   1   5 -26   17.71    3.53
   1   5 -25   62.82    7.02
   1   5 -25   51.68    5.96
   1   5 -25   56.71    6.91
   1   5 -24    1.64    2.31
   1   5 -24    1.49    1.92
   1   5 -24    7.12    3.33
   1   5 -24    0.33    2.12
   1   5 -23  109.54    9.16
   1   5 -23  114.31    8.63
   1   5 -23  102.76    8.44
   1   5 -22   50.26    6.33
   1   5 -22   50.87    6.18
   1   5 -22   46.38    6.10
   1   5 -21   11.20    3.78
   1   5 -21    5.84    2.77
   1   5 -21    8.33    3.17
   1   5 -21   -0.45    2.10
   1   5 -20   -3.28    3.78
   1   5 -20    1.26    2.12
   1   5 -20    0.01    1.72
   1   5 -19   24.32    7.66
  -1   5  19   20.29    7.22
  -1   5  18    2.94    4.37
   1   5 -18    3.14    2.86
   1   5 -17 1595.71   54.82
  -1   5  17 1311.56   55.87
   1   5 -16    1.56    2.24
  -1   5  16    4.51    3.08
   1   5 -15   88.63   11.98
  -1   5  15   57.43   11.38
  -1   5  14  376.51   27.91
   1   5 -14  574.92   28.64
  -1   5  13   61.39   10.99
   1   5 -13   87.34   10.51
  -1   5  12  105.87   12.69
   1   5 -12  137.35   12.50
  -1   5  11  391.48   22.56
   1   5 -11  456.04   21.10
  -1   5  10  299.93   17.89
   1   5 -10  331.74   16.99
   1   5  -9  328.15   16.14
  -1   5   9  330.57   17.14
  -1   5   8  146.54   10.53
   1   5  -8  147.73   10.26
  -1   5   7  137.70    9.27
   1   5  -7  140.69    9.65
  -1   5   6  462.78   15.21
   1   5  -6  459.14   16.89
  -1   5   5 1362.11   24.15
   1   5  -5 1405.05   28.02
  -1   5   4   37.71    4.12
   1   5  -4   41.27    5.14
   1   5  -3  215.24   10.72
  -1   5   3  210.25    8.59
  -1   5   2  252.87    9.11
   1   5  -2  271.42   11.96
  -1   5   1   13.25    2.38
   1   5  -1   12.86    2.56
   1   5   0   98.25    6.28
  -1   5   0   99.70    5.82
   1   5   1 3426.61   37.41
   1   5   2   19.59    3.24
  -1   5  -2   21.18    3.48
   1   5   3  139.66    8.10
  -1   5  -3  146.44    8.55
   1   5   4   92.29    6.97
  -1   5  -4   92.14    7.10
  -1   5  -5  268.70   12.24
   1   5   5  270.68   12.24
   1   5   6   21.51    4.00
  -1   5  -6   22.88    3.88
   1   5   7  805.05   24.64
  -1   5  -7  790.63   23.05
  -1   5  -8  162.98   11.13
   1   5   8  168.22   12.71
  -1   5  -9  453.41   19.85
   1   5   9  450.32   22.05
  -1   5 -10  848.16   28.16
   1   5  10  767.91   31.14
  -1   5 -11   58.79    8.45
   1   5  11   40.95    8.91
  -1   5 -12  298.40   19.18
   1   5  12  225.38   19.44
  -1   5 -13  593.50   28.68
   1   5  13  430.82   29.04
  -1   5 -14  203.44   17.85
   1   5  14  150.37   17.98
   1   5  15  487.04   34.46
  -1   5 -15  627.80   32.73
   1   5  16   36.86    9.66
  -1   5 -16   50.59    9.82
  -1   5 -17   21.38    6.82
   1   5  17   22.05    8.28
   1   5  18   47.38   10.54
  -1   5 -18   47.64    9.67
   1   5  19  399.05   30.94
  -1   5 -19  401.44   27.22
   1   5  20   35.41    9.65
  -1   5 -20   31.00    4.54
  -1   5 -20   25.98    7.70
   1   5  21   90.19   14.74
  -1   5 -21  100.29    8.28
  -1   5 -22    1.06    2.12
  -1   5 -22    2.18    2.18
  -1   5 -23    0.95    2.00
  -1   5 -23    1.35    2.19
  -1   5 -23    3.52    2.26
  -1   5 -24    6.56    3.13
  -1   5 -24    1.18    1.83
  -1   5 -24    5.85    2.89
  -1   5 -24    7.87    2.95
  -1   5 -25   11.62    3.04
  -1   5 -25    2.14    2.34
  -1   5 -25    0.88    1.96
  -1   5 -25   10.93    3.45
  -1   5 -26   10.22    3.28
  -1   5 -26    7.55    3.17
  -1   5 -26    5.79    2.89
  -1   5 -26    9.35    2.81
  -1   5 -27    0.35    1.64
  -1   5 -27   -0.95    1.97
  -1   5 -27   -0.68    1.69
  -1   5 -27    4.06    2.31
  -1   5 -28    8.49    2.86
  -1   5 -28   10.29    3.06
  -1   5 -28    7.10    2.75
  -1   5 -29   77.67    7.19
  -1   5 -29   55.79    5.17
  -1   5 -29   69.44    6.15
  -1   5 -29   57.61    6.04
  -1   5 -30    8.92    2.63
  -1   5 -30    9.01    2.53
  -1   5 -30    7.52    2.34
  -1   5 -31  116.44    8.10
  -1   5 -31  119.35    7.40
  -1   5 -32    5.94    2.08
  -1   5 -33    6.66    2.03
  -1   5 -34    0.23    1.06
  -1   5 -35    0.58    0.86
   1   7 -33   13.85    2.22
   1   7 -32    2.73    1.46
   1   7 -32    2.40    1.54
   1   7 -31   41.49    4.51
   1   7 -31   30.23    3.77
   1   7 -30   21.06    3.33
   1   7 -30   12.50    2.42
   1   7 -30   14.45    3.05
   1   7 -29   -2.47    1.91
   1   7 -29    2.01    1.48
   1   7 -29    0.57    1.88
   1   7 -29   -0.03    1.69
   1   7 -28   81.20    6.72
   1   7 -28   71.91    6.70
   1   7 -28   86.51    7.44
   1   7 -28   82.02    6.50
   1   7 -27   64.32    6.90
   1   7 -27   58.54    6.18
   1   7 -27   71.18    6.94
   1   7 -27   78.57    6.64
   1   7 -26   33.10    4.83
   1   7 -26   34.47    5.01
   1   7 -26   38.90    5.65
   1   7 -26   35.64    4.96
   1   7 -25   89.72    7.83
   1   7 -25   98.58    8.79
   1   7 -25   91.65    8.22
   1   7 -24   29.00    5.35
   1   7 -24   22.74    4.62
   1   7 -24   26.85    4.68
   1   7 -23   30.45    5.24
   1   7 -23   22.67    4.64
   1   7 -23   32.15    4.94
   1   7 -22    3.93    2.45
   1   7 -22    2.95    2.61
   1   7 -22    1.13    1.97
   1   7 -21   -0.81    2.39
   1   7 -21    6.07    2.98
   1   7 -21    3.43    3.18
   1   7 -21    3.82    2.75
   1   7 -20    5.98    3.13
   1   7 -20    6.20    4.32
   1   7 -20    5.56    2.58
   1   7 -19    3.34    2.39
   1   7 -19   -0.62    1.98
   1   7 -19    5.17    5.66
   1   7 -18   78.31    7.22
   1   7 -18   98.98    8.13
   1   7 -18   90.75   14.66
   1   7 -17  333.96   26.30
   1   7 -16  192.35   18.71
   1   7 -15   22.65    6.40
   1   7 -14  536.96   28.69
   1   7 -13  132.47   13.73
   1   7 -12  234.23   17.20
   1   7 -11    9.87    3.80
   1   7 -10    6.76    3.28
   1   7  -9   75.87    9.42
  -1   7   9   75.88    8.61
  -1   7   8   39.18    5.62
   1   7  -8   47.47    6.61
   1   7  -7  378.67   17.94
  -1   7   7  338.49   14.67
   1   7  -6  221.52   13.66
  -1   7   6  185.60   10.48
   1   7  -5  635.90   22.53
  -1   7   5  591.55   17.70
  -1   7   4   13.90    2.82
   1   7  -4   15.40    3.89
  -1   7   3  337.65   12.79
   1   7  -3  344.58   16.41
   1   7  -2  364.51   16.71
  -1   7   2  348.55   13.00
   1   7  -1   21.99    4.36
   1   7   0   30.82    4.41
   1   7   1   47.77    5.35
  -1   7  -1   47.74    6.07
  -1   7  -2  642.46   21.68
   1   7   2  611.20   19.02
   1   7   3  113.49    8.30
  -1   7  -3  114.73    9.22
   1   7   4  911.07   24.21
  -1   7  -4  945.52   26.82
  -1   7  -5  116.57    9.69
   1   7   5  112.54    8.74
   1   7   6  332.07   15.66
  -1   7  -6  350.92   16.96
  -1   7  -7  128.69   10.53
   1   7   7  124.16   10.15
  -1   7  -8 1081.09   31.75
   1   7   8 1047.43   31.10
   1   7   9  356.23   19.28
  -1   7  -9  371.31   19.41
   1   7  10   77.69    9.37
  -1   7 -10   92.46   10.19
   1   7  11   50.39    8.13
  -1   7 -11   58.59    8.36
   1   7  12  425.96   25.83
  -1   7 -12  499.99   25.80
   1   7  13    2.26    3.08
  -1   7 -13    2.38    2.20
  -1   7 -14  128.64   14.66
  -1   7 -15  391.99   26.85
  -1   7 -16   46.76    9.78
  -1   7 -17   55.11   10.94
  -1   7 -18  207.01   11.06
  -1   7 -18  211.41   21.32
  -1   7 -19   60.82    6.73
  -1   7 -19   84.07   13.69
  -1   7 -20   29.11    4.83
  -1   7 -20   20.87    3.93
  -1   7 -20   21.02    6.89
  -1   7 -21  159.60   10.17
  -1   7 -21  181.40   11.25
  -1   7 -22   81.82    7.55
  -1   7 -22   66.39    6.86
  -1   7 -22   89.82    8.09
  -1   7 -23  106.59    8.80
  -1   7 -23  113.21    8.70
  -1   7 -23  128.54    9.61
  -1   7 -24   35.07    4.91
  -1   7 -24   24.46    4.45
  -1   7 -24   29.04    5.05
  -1   7 -25   33.33    5.12
  -1   7 -25   41.41    5.62
  -1   7 -25   45.25    5.46
  -1   7 -26    3.66    2.91
  -1   7 -26    7.02    2.63
  -1   7 -26    2.78    2.28
  -1   7 -27    0.87    1.83
  -1   7 -27   -0.77    1.91
  -1   7 -27    0.03    2.00
  -1   7 -28   22.70    3.52
  -1   7 -28   25.11    4.28
  -1   7 -28   32.95    4.06
  -1   7 -28   32.62    4.61
  -1   7 -29   46.00    4.58
  -1   7 -29   48.85    5.29
  -1   7 -29   46.12    4.74
  -1   7 -29   48.08    5.26
  -1   7 -30    8.45    2.41
  -1   7 -30   10.70    2.04
  -1   7 -30    9.15    2.59
  -1   7 -31   48.34    4.56
  -1   7 -31   49.52    4.80
  -1   7 -32    1.97    1.40
  -1   7 -32    5.24    1.81
  -1   7 -33    1.38    1.04
   1   9 -31   -2.03    1.64
   1   9 -31    0.39    1.06
   1   9 -31    0.93    0.88
   1   9 -30   17.64    2.45
   1   9 -30   21.35    3.33
   1   9 -30   19.38    2.59
   1   9 -29    3.73    1.60
   1   9 -29    1.40    1.64
   1   9 -29    2.44    1.48
   1   9 -28   27.94    3.63
   1   9 -28   27.58    4.22
   1   9 -28   24.33    3.42
   1   9 -28   18.88    3.23
   1   9 -27   39.96    5.41
   1   9 -27   31.62    4.38
   1   9 -27   40.73    4.66
   1   9 -27   32.38    4.44
   1   9 -27   37.43    3.48
   1   9 -26   37.78    5.33
   1   9 -26   39.26    4.98
   1   9 -26   45.11    4.08
   1   9 -26   40.43    5.27
   1   9 -26   41.24    5.06
   1   9 -25   29.07    4.47
   1   9 -25   37.10    5.39
   1   9 -25   34.45    5.28
   1   9 -25   35.96    3.88
   1   9 -25   35.20    5.00
   1   9 -24   47.18    6.07
   1   9 -24   52.77    6.58
   1   9 -24   42.73    5.36
   1   9 -24   55.14    6.19
   1   9 -23   91.54    7.95
   1   9 -23  112.65    9.17
   1   9 -23  125.80   10.20
   1   9 -22   62.87    6.67
   1   9 -22   65.38    7.46
   1   9 -22   61.41    6.85
   1   9 -21  126.26    9.44
   1   9 -21   98.04    8.25
   1   9 -21  130.24   10.30
   1   9 -20   70.89    8.20
   1   9 -20   79.46    7.67
   1   9 -19  124.17    9.82
   1   9 -18    0.22    3.64
   1   9 -18    2.99    2.14
   1   9 -17   50.73   10.90
   1   9 -17   41.24    5.95
   1   9 -16   10.06    3.28
   1   9 -16   10.86    6.11
   1   9 -15    1.99    2.62
   1   9 -15    1.24    2.80
   1   9 -14  438.38   28.05
   1   9 -14  328.50   15.54
   1   9 -13  133.39   14.84
   1   9 -12   28.53    6.84
   1   9 -11    4.96    3.03
   1   9 -10   10.46    3.98
   1   9  -9  296.96   19.26
   1   9  -8  851.25   31.81
   1   9  -7   29.08    5.83
   1   9  -6   26.76    5.77
   1   9  -5   18.12    4.52
   1   9  -4  160.58   12.89
   1   9  -3    8.75    3.65
   1   9  -2  224.53   15.23
  -1   9   1   76.14    9.02
   1   9  -1   75.39    9.15
   1   9   0   26.72    5.86
  -1   9   0   22.38    5.30
  -1   9  -1  558.79   23.86
   1   9   1  546.78   24.57
  -1   9  -2   19.47    4.80
  -1   9  -3   74.99    8.75
  -1   9  -4 1553.78   40.18
  -1   9  -5   19.64    4.87
  -1   9  -6  264.12   17.07
  -1   9  -7  286.75   18.18
  -1   9  -8    6.28    3.06
  -1   9  -9   56.41    8.70
  -1   9 -10  311.20   20.62
  -1   9 -11   45.47    8.85
  -1   9 -12   50.17    9.35
  -1   9 -13  392.77   26.12
  -1   9 -14   89.22   13.32
  -1   9 -15   69.51   11.81
  -1   9 -16   17.72    4.52
  -1   9 -16   23.43    7.88
  -1   9 -17    6.67    3.16
  -1   9 -17   26.81    8.28
  -1   9 -18   68.76    7.89
  -1   9 -19  117.93    9.73
  -1   9 -20    7.26    3.34
  -1   9 -20    5.44    2.72
  -1   9 -21   57.57    6.51
  -1   9 -21   53.76    6.22
  -1   9 -21   56.42    7.40
  -1   9 -22  105.31    9.77
  -1   9 -22  119.31    9.31
  -1   9 -22  104.19    8.19
  -1   9 -23  120.58    9.81
  -1   9 -23  108.39    8.72
  -1   9 -23  105.88    8.25
  -1   9 -24    1.18    2.04
  -1   9 -24   -0.36    2.69
  -1   9 -24    2.41    2.22
  -1   9 -25   18.50    3.99
  -1   9 -25   17.44    3.59
  -1   9 -25   14.86    3.44
  -1   9 -25   17.17    3.50
  -1   9 -26   29.46    4.90
  -1   9 -26   25.29    3.35
  -1   9 -26   32.25    4.62
  -1   9 -26   36.86    5.01
  -1   9 -26   24.78    3.84
  -1   9 -27    1.11    1.42
  -1   9 -27    4.48    2.21
  -1   9 -27    2.01    1.16
  -1   9 -27    2.01    2.26
  -1   9 -27   -0.45    1.58
  -1   9 -28   72.22    6.42
  -1   9 -28   59.09    5.25
  -1   9 -28   64.26    5.39
  -1   9 -28   59.42    5.14
  -1   9 -29   19.25    2.89
  -1   9 -29   17.59    2.68
  -1   9 -29   21.14    3.40
  -1   9 -30    3.83    1.87
  -1   9 -30    7.22    1.81
  -1   9 -30    6.94    1.65
  -1   9 -31    0.91    0.88
  -1   9 -31    2.43    1.56
   1  11 -29    3.36    1.48
   1  11 -29    5.39    1.51
   1  11 -29    1.52    1.20
   1  11 -28    7.68    2.32
   1  11 -28    7.56    1.87
   1  11 -27    0.91    0.77
   1  11 -27    1.36    1.66
   1  11 -27    0.99    1.73
   1  11 -27   -0.24    1.27
   1  11 -26    1.89    1.03
   1  11 -26    6.70    2.56
   1  11 -26    4.40    2.08
   1  11 -26    1.39    1.48
   1  11 -25    5.03    2.23
   1  11 -25    5.38    2.46
   1  11 -25    2.29    1.35
   1  11 -25    1.93    2.33
   1  11 -24   20.87    3.00
   1  11 -24   26.21    4.15
   1  11 -24   26.47    4.90
   1  11 -24   26.46    4.28
   1  11 -23   38.95    3.69
   1  11 -23   33.00    5.42
   1  11 -23   48.56    5.67
   1  11 -23   40.93    5.71
   1  11 -23   37.37    4.35
   1  11 -22   65.07    7.45
   1  11 -22   48.29    6.41
   1  11 -22   60.09    6.82
   1  11 -21   37.14    5.56
   1  11 -21   41.61    6.14
   1  11 -21   49.64    6.26
   1  11 -20    5.82    3.16
   1  11 -20    9.82    3.66
   1  11 -20   10.62    3.94
   1  11 -19  136.59   10.89
   1  11 -19  149.55   11.40
   1  11 -19  118.69    9.82
   1  11 -18   12.92    4.20
   1  11 -18   11.73    3.88
   1  11 -18   11.74    3.42
   1  11 -17    1.80    2.88
   1  11 -17    0.46    2.91
   1  11 -16   35.62    5.86
   1  11 -16   33.82    5.26
   1  11 -15   77.38    8.92
   1  11 -14  111.95   10.29
   1  11 -13   38.00    6.64
   1  11 -13   26.55    7.09
   1  11 -12    9.82    5.02
   1  11 -12   24.42    5.42
   1  11 -11   85.99   12.35
   1  11 -10   25.44    6.71
   1  11  -9  226.86   13.13
   1  11  -9  259.86   20.08
   1  11  -8    1.68    2.20
   1  11  -8    0.39    1.98
   1  11  -7  190.46   16.53
   1  11  -6  300.59   20.68
   1  11  -5  178.08   15.67
  -1  11   5  156.78   15.99
   1  11  -4   33.41    6.79
  -1  11   4   31.69    7.42
   1  11  -3  166.33   15.10
  -1  11   3  166.20   15.65
   1  11  -2  565.91   27.96
  -1  11   2  556.80   28.36
   1  11  -1   83.03   11.04
  -1  11   1   94.41   11.60
  -1  11   0   37.94    7.62
   1  11   0   39.59    7.96
  -1  11  -1  185.85   15.72
   1  11   1  178.21   16.18
   1  11   2   21.47    6.48
  -1  11  -2   18.95    5.56
   1  11   3   82.23   11.55
  -1  11  -3   90.93   11.05
   1  11   4    5.60    3.23
  -1  11  -4    3.44    2.98
  -1  11  -5   10.47    3.86
  -1  11  -6  502.11   26.61
  -1  11  -7  160.40   15.45
  -1  11  -8    4.37    4.04
  -1  11  -9   21.76    5.96
  -1  11 -10  248.25   20.26
  -1  11 -11    9.30    4.50
  -1  11 -11    2.56    2.35
  -1  11 -12  195.56   19.02
  -1  11 -12  194.07   12.97
  -1  11 -13  358.27   26.86
  -1  11 -13  318.10   16.94
  -1  11 -14  118.78   10.11
  -1  11 -15   -0.51    2.18
  -1  11 -16   -0.47    2.74
  -1  11 -17   19.77    4.63
  -1  11 -18  202.23   12.28
  -1  11 -18  177.07   12.77
  -1  11 -19    4.87    2.80
  -1  11 -19    9.31    3.66
  -1  11 -20  200.22   12.34
  -1  11 -20  202.77   13.02
  -1  11 -21   94.64    8.62
  -1  11 -21   86.34    8.53
  -1  11 -21   89.39    8.06
  -1  11 -22   62.73    6.81
  -1  11 -22   53.67    6.44
  -1  11 -22   61.37    6.77
  -1  11 -23   26.22    4.48
  -1  11 -23   26.47    4.67
  -1  11 -23   31.42    4.69
  -1  11 -24    1.44    1.24
  -1  11 -24    0.76    1.80
  -1  11 -24   -3.11    2.13
  -1  11 -24    1.53    1.70
  -1  11 -25    0.52    1.61
  -1  11 -25   -0.02    1.09
  -1  11 -25    1.59    1.47
  -1  11 -25    0.75    2.17
  -1  11 -26   70.95    5.58
  -1  11 -26   61.22    5.85
  -1  11 -26   62.44    5.43
  -1  11 -26   50.31    3.79
  -1  11 -27    8.62    1.54
  -1  11 -27   10.80    2.39
  -1  11 -27   13.14    3.03
  -1  11 -27   14.36    2.80
  -1  11 -28    7.41    1.72
  -1  11 -28    7.07    2.23
  -1  11 -29   10.93    2.13
  -1  11 -29   11.14    1.66
   1  13 -26    4.65    1.79
   1  13 -26    1.62    0.87
   1  13 -26    2.27    1.02
   1  13 -26    1.84    0.73
   1  13 -25   12.27    1.75
   1  13 -25   13.27    2.33
   1  13 -25   12.30    2.46
   1  13 -25   17.43    2.78
   1  13 -24   11.72    2.04
   1  13 -24   12.19    2.94
   1  13 -24   14.96    2.87
   1  13 -24   13.41    2.53
   1  13 -24   12.58    2.67
   1  13 -23    9.75    2.91
   1  13 -23   10.95    2.76
   1  13 -23   10.17    2.10
   1  13 -23    9.81    2.41
   1  13 -23   11.64    1.82
   1  13 -22   71.41    6.72
   1  13 -22   66.70    4.60
   1  13 -22   71.01    5.19
   1  13 -22   81.44    6.91
   1  13 -22   72.60    6.85
   1  13 -21   26.24    4.36
   1  13 -21   29.82    4.43
   1  13 -21   24.31    4.18
   1  13 -21   23.33    3.07
   1  13 -21   20.38    3.18
   1  13 -20   38.13    4.54
   1  13 -20   35.98    5.21
   1  13 -20   31.34    5.11
   1  13 -20   37.15    5.25
   1  13 -19    3.61    2.35
   1  13 -19    3.97    2.20
   1  13 -19    1.52    2.21
   1  13 -19    4.86    2.13
   1  13 -18    3.23    1.84
   1  13 -18    4.19    2.43
   1  13 -18    4.40    2.10
   1  13 -18   -2.48    2.50
   1  13 -17   12.90    3.37
   1  13 -17   13.88    3.61
   1  13 -17   15.87    4.15
   1  13 -16   12.60    4.01
   1  13 -16   10.61    3.54
   1  13 -16    7.86    3.92
   1  13 -15   32.49    5.57
   1  13 -15   24.22    5.04
   1  13 -15   23.67    5.18
   1  13 -14    0.13    2.69
   1  13 -14   -0.43    2.94
   1  13 -13    7.85    2.99
   1  13 -13    9.57    4.12
   1  13 -12   77.87    9.22
   1  13 -12   84.75    8.63
   1  13 -11    1.60    2.88
   1  13 -11    5.20    2.49
   1  13 -10   74.32    8.33
   1  13 -10   69.47    8.12
   1  13  -9    1.54    2.51
   1  13  -9    7.26    2.65
   1  13  -7   14.29    2.87
  -1  13   3    1.92    3.61
   1  13  -2    2.48    3.82
  -1  13   2    2.64    2.10
  -1  13   1   33.56    7.05
   1  13  -1   37.75    8.20
  -1  13   0    6.02    2.85
   1  13   0    5.83    4.01
   1  13   1    6.53    3.70
  -1  13  -1   12.68    4.87
  -1  13  -2    5.56    4.36
   1  13   2    7.64    4.50
  -1  13  -9   28.08    5.10
  -1  13 -10  275.23   15.95
  -1  13 -10  349.03   17.55
  -1  13 -11    5.32    3.39
  -1  13 -11    1.87    2.59
  -1  13 -12    0.72    2.31
  -1  13 -12   -0.29    2.48
  -1  13 -13  107.31    9.97
  -1  13 -13  120.75   11.40
  -1  13 -14   19.70    4.70
  -1  13 -14   20.33    5.12
  -1  13 -14   11.68    3.27
  -1  13 -15   13.45    4.05
  -1  13 -15   11.33    3.65
  -1  13 -15   12.30    3.36
  -1  13 -16   27.64    5.13
  -1  13 -16   20.76    4.80
  -1  13 -16   34.75    5.39
  -1  13 -17    1.98    2.13
  -1  13 -17    3.93    2.75
  -1  13 -17    3.16    2.47
  -1  13 -18   47.75    6.15
  -1  13 -18   51.95    6.60
  -1  13 -18   42.35    5.86
  -1  13 -19   10.98    3.11
  -1  13 -19   11.69    3.46
  -1  13 -19   11.19    3.43
  -1  13 -20    1.71    2.43
  -1  13 -20   -0.83    1.39
  -1  13 -20   -2.84    2.29
  -1  13 -20   -1.42    2.11
  -1  13 -21   53.69    4.78
  -1  13 -21   45.62    5.57
  -1  13 -21   38.27    5.14
  -1  13 -21   42.37    5.52
  -1  13 -22    8.96    2.94
  -1  13 -22   13.93    2.42
  -1  13 -22   11.05    2.92
  -1  13 -22   12.38    2.08
  -1  13 -22   14.53    3.06
  -1  13 -23    1.35    1.58
  -1  13 -23   -0.34    1.62
  -1  13 -23    2.65    1.01
  -1  13 -23    3.36    1.70
  -1  13 -23    4.10    1.53
  -1  13 -24   26.65    3.39
  -1  13 -24   28.69    3.80
  -1  13 -24   30.25    3.75
  -1  13 -24   20.85    2.48
  -1  13 -25    4.04    1.63
  -1  13 -25    4.63    1.56
  -1  13 -25    9.04    1.96
  -1  13 -25    6.69    1.23
  -1  13 -26   26.74    2.59
  -1  13 -26   21.12    2.63
  -1  13 -26   30.35    3.05
   1  15 -22   35.60    3.08
   1  15 -22   42.65    2.93
   1  15 -22   38.07    3.33
   1  15 -21    6.39    1.46
   1  15 -21    5.21    1.61
   1  15 -21    5.78    1.26
   1  15 -21    2.57    1.34
   1  15 -20    6.60    1.69
   1  15 -20    5.10    1.30
   1  15 -20    7.59    2.50
   1  15 -19    0.75    1.35
   1  15 -19    2.92    1.73
   1  15 -19   -0.18    0.94
   1  15 -18   -1.63    2.20
   1  15 -18   -2.36    2.22
   1  15 -18   -0.82    1.49
   1  15 -18    0.14    1.09
   1  15 -18   -0.38    1.28
   1  15 -17   92.17    6.70
   1  15 -17   92.45    8.05
   1  15 -17   86.38    7.17
   1  15 -17  102.00    6.57
   1  15 -17   90.95    7.26
   1  15 -16   -1.34    1.91
   1  15 -16    0.19    2.14
   1  15 -16    3.78    2.61
   1  15 -16    0.68    1.34
   1  15 -16    1.67    1.42
   1  15 -15    2.36    2.18
   1  15 -15    1.26    1.55
   1  15 -15    3.35    4.97
   1  15 -15   -0.53    2.05
   1  15 -14   37.69    4.91
   1  15 -14   41.45    6.15
   1  15 -14   47.68    5.98
   1  15 -14   38.89    5.84
   1  15 -13   19.88    4.13
   1  15 -13   18.29    3.64
   1  15 -13   22.55    4.89
   1  15 -13   14.85    3.29
   1  15 -12   22.27    4.65
   1  15 -12   26.63    4.36
   1  15 -12   21.51    4.27
   1  15 -11   -0.92    2.63
   1  15 -11   -1.30    1.78
   1  15 -10   86.84    8.34
   1  15 -10   82.29    7.78
   1  15  -9    0.11    1.67
   1  15  -8   33.85    4.67
   1  15  -7    1.67    1.54
   1  15  -6    2.27    1.58
   1  15  -4    4.19    2.26
   1  15  -3   15.85    3.28
   1  15   0   -0.14    1.38
   1  15   3    2.46    1.67
  -1  15  -7    6.94    2.38
  -1  15  -8    5.78    2.48
   1  15   9    0.56    1.12
  -1  15  -9    1.44    1.58
  -1  15 -10  106.51    8.95
  -1  15 -11   -2.79    2.67
  -1  15 -12   19.97    4.48
  -1  15 -12   17.14    3.90
  -1  15 -12   20.15    3.92
  -1  15 -13    1.15    1.55
  -1  15 -13   -0.90    2.42
  -1  15 -13    3.24    2.42
  -1  15 -13    2.53    2.32
  -1  15 -14   46.33    5.32
  -1  15 -14   42.89    5.77
  -1  15 -14   43.01    6.36
  -1  15 -14   38.24    5.28
  -1  15 -15   14.35    3.88
  -1  15 -15   12.70    3.12
  -1  15 -15   17.80    3.15
  -1  15 -15   11.04    2.92
  -1  15 -16    6.63    1.96
  -1  15 -16   11.28    3.54
  -1  15 -16    3.42    1.90
  -1  15 -16    9.22    2.28
  -1  15 -17   41.93    4.16
  -1  15 -17   37.59    4.04
  -1  15 -17   40.81    4.95
  -1  15 -17   34.44    4.46
  -1  15 -17   35.77    4.90
  -1  15 -18   21.28    3.15
  -1  15 -18   21.64    3.41
  -1  15 -18   22.07    2.85
  -1  15 -18   18.16    3.40
  -1  15 -18   23.94    3.81
  -1  15 -19    3.99    1.90
  -1  15 -19   -0.80    1.44
  -1  15 -19    3.28    1.44
  -1  15 -19    4.73    1.47
  -1  15 -19    0.62    1.56
  -1  15 -20    1.08    1.06
  -1  15 -20    3.68    1.91
  -1  15 -20    2.53    1.65
  -1  15 -20    0.72    1.13
  -1  15 -20    0.49    0.86
  -1  15 -21    2.83    1.07
  -1  15 -21    1.59    0.73
  -1  15 -21    2.65    1.32
  -1  15 -22    1.15    1.01
  -1  15 -22    0.74    0.68
   1  17 -16    1.29    0.85
   1  17 -16   -0.86    0.76
   1  17 -15   -0.28    0.97
   1  17 -15   -0.18    1.28
   1  17 -15    0.92    0.90
   1  17 -14  100.93    5.72
   1  17 -14   90.67    6.13
   1  17 -13   46.42    3.59
   1  17 -13   59.78    4.69
   1  17 -13   53.16    5.11
   1  17 -12    1.39    1.33
   1  17 -12    1.29    1.54
   1  17 -12   -0.37    1.10
   1  17 -12    1.23    0.97
   1  17 -11    1.31    1.06
   1  17 -11    4.41    1.80
   1  17 -11    2.60    1.44
   1  17 -11    2.03    1.21
   1  17 -10   28.62    3.75
   1  17 -10   22.93    3.10
   1  17 -10   31.31    4.38
   1  17  -9    6.46    2.61
   1  17  -9    5.98    2.15
   1  17  -9    4.23    1.26
   1  17  -8    4.09    2.25
   1  17  -8    2.85    1.78
  -1  17   7   12.86    2.23
   1  17  -7   13.06    3.05
   1  17  -7   13.18    2.78
   1  17  -6   41.62    5.02
  -1  17   6   44.31    4.07
   1  17  -5   23.73    3.63
   1  17  -4   23.53    3.57
   1  17  -4   25.74    3.71
   1  17  -3    5.67    2.06
   1  17  -3    5.53    2.00
   1  17  -2   13.80    2.71
   1  17  -1    6.94    1.85
  -1  17   0    5.29    1.55
   1  17   0    5.74    1.83
   1  17   1    2.44    1.09
  -1  17  -1    3.86    1.38
  -1  17  -2    1.75    1.31
   1  17   2    1.57    1.14
  -1  17  -3    0.40    1.40
  -1  17  -4    5.53    2.04
  -1  17  -5   13.94    2.91
   1  17   5   17.16    2.77
   1  17   6   22.96    2.95
  -1  17  -6   23.53    3.82
   1  17   7    8.74    1.99
  -1  17  -7    6.85    2.36
  -1  17  -8   10.24    2.76
   1  17   8   13.45    2.05
  -1  17  -8   15.40    2.99
  -1  17  -9   17.05    3.20
  -1  17  -9   15.91    3.21
   1  17  10   22.36    2.58
  -1  17 -10   19.70    3.80
  -1  17 -10   16.09    2.97
  -1  17 -11    9.20    2.64
  -1  17 -11    6.49    1.80
  -1  17 -11    4.16    1.53
  -1  17 -12    8.28    1.87
  -1  17 -12   12.38    2.30
  -1  17 -12   10.36    2.72
  -1  17 -13   -0.68    1.47
  -1  17 -13   -0.13    1.04
  -1  17 -13   -1.52    1.07
  -1  17 -14    1.95    1.56
  -1  17 -14    4.63    1.56
  -1  17 -15    2.46    1.03
  -1  17 -15   -0.22    1.02
  -1  17 -16    5.99    1.22
  -1  17 -16    5.62    1.23
   2 -18 -11    3.01    1.80
  -2 -18  10    0.85    1.36
   2 -18 -10    3.93    1.88
  -2 -18   9   -1.52    1.89
   2 -18  -9    3.09    2.43
  -2 -18   8   -2.04    1.82
   2 -18  -8   -4.81    2.32
  -2 -18   7   78.87    7.19
   2 -18  -7   58.27    5.96
   2 -18  -6    5.39    3.16
  -2 -18   6    1.38    2.33
   2 -18  -5   35.19    4.43
  -2 -18   5   48.90    6.44
   2 -18  -4   29.58    5.26
  -2 -18   4   16.25    3.88
  -2 -18   3   -5.60    3.26
   2 -18  -3    4.36    2.79
   2 -18  -2   -6.30    3.34
  -2 -18   2   11.66    5.09
   2 -18  -1   68.12    7.93
  -2 -18   1   75.45    8.43
   2 -18   0   16.22    5.25
  -2 -18   0   -0.74    2.87
  -2 -18  -1   70.97    8.15
   2 -18   1   77.61    8.95
  -2 -18  -2    5.51    3.31
   2 -18   2    9.31    5.04
   2 -18   3    2.02    2.53
  -2 -18  -3    5.19    2.92
  -2 -18  -3    4.36    2.71
   2 -18   4   14.87    4.07
  -2 -18  -4   16.43    3.50
  -2 -18  -4   16.61    3.71
  -2 -18  -5    8.80    2.90
  -2 -18  -5    6.85    2.61
   2 -18   5    6.71    2.65
   2 -18   6    3.04    2.32
  -2 -18  -6   14.28    4.36
  -2 -18  -7   90.27    7.39
   2 -18   7  137.18    9.18
   2 -18   8   27.70    4.30
  -2 -18  -8   18.03    3.49
   2 -18   9   44.33    4.52
  -2 -18  -9   37.73    4.36
  -2 -18 -10   23.77    3.32
  -2 -18 -11   -3.82    1.87
   2 -16 -19    8.30    2.13
   2 -16 -19    7.45    1.91
   2 -16 -18   -0.53    1.72
   2 -16 -18    1.80    1.71
   2 -16 -17   14.82    2.78
   2 -16 -17    9.81    2.75
   2 -16 -16    0.65    1.86
   2 -16 -16    1.66    2.46
   2 -16 -15    9.01    3.08
   2 -16 -15   15.72    3.45
  -2 -16  15   16.20    2.75
   2 -16 -14    9.79    3.51
  -2 -16  14   11.00    2.68
   2 -16 -14    8.18    2.89
  -2 -16  13    3.32    2.11
   2 -16 -13   10.91    3.62
   2 -16 -13    5.15    2.61
  -2 -16  12   -2.02    2.57
   2 -16 -12    1.00    2.58
   2 -16 -12    0.42    2.49
  -2 -16  11   17.43    4.08
   2 -16 -11    8.43    3.56
   2 -16 -11   10.79    3.49
   2 -16 -10   -1.43    3.04
   2 -16 -10   -0.24    2.42
  -2 -16  10    2.09    2.45
   2 -16  -9   58.09    6.39
  -2 -16   9   83.72    8.88
   2 -16  -9   65.58    8.22
  -2 -16   8   89.30    9.85
   2 -16  -8   72.60    8.86
   2 -16  -8   70.71    8.39
  -2 -16   7   15.75    4.44
   2 -16  -7   22.88    5.64
   2 -16  -7   30.49    6.89
  -2 -16   6   19.58    6.06
   2 -16  -6   17.70    5.22
   2 -16  -6   13.32    4.11
  -2 -16   5   37.29    8.05
   2 -16  -5   42.62    7.41
   2 -16  -5   20.97    5.55
   2 -16  -4  110.88   10.76
  -2 -16   4   83.49   11.67
   2 -16  -4   84.31   10.61
   2 -16  -3   28.16    7.19
  -2 -16   3   27.91    7.31
   2 -16  -2    4.20    4.38
  -2 -16   2    4.57    2.95
   2 -16  -2    7.39    4.19
  -2 -16   2   14.73    6.41
   2 -16  -1   59.42    9.92
   2 -16  -1   77.91    8.04
  -2 -16   1   57.56    9.63
  -2 -16   1   78.56    8.06
   2 -16   0   12.88    3.84
  -2 -16   0   14.57    5.03
   2 -16   0   11.51    5.84
  -2 -16   0    8.48    4.98
  -2 -16  -1  100.59   11.64
  -2 -16  -1  106.78   10.64
   2 -16   1  117.10   13.10
  -2 -16  -2   -0.18    2.85
  -2 -16  -2   10.68    4.31
   2 -16   2   12.05    5.79
  -2 -16  -3   29.20    6.47
   2 -16   3   21.66    6.02
  -2 -16  -3   23.91    6.40
  -2 -16  -4   73.15    9.41
   2 -16   4   87.51   11.07
  -2 -16  -4   87.20    9.87
   2 -16   5    9.40    5.27
  -2 -16  -5    9.52    4.51
  -2 -16  -5    5.69    3.28
  -2 -16  -6    7.36    4.34
   2 -16   6    4.24    3.34
  -2 -16  -6   14.66    5.28
   2 -16   7   45.97    7.14
  -2 -16  -7   35.38    6.50
  -2 -16  -7   38.08    6.23
   2 -16   8    7.74    3.52
  -2 -16  -8   25.18    6.69
  -2 -16  -9  225.20   14.87
   2 -16   9  146.76   11.07
   2 -16   9  253.91   14.51
  -2 -16  -9  176.81   11.71
  -2 -16 -10  180.53   12.12
   2 -16  10  191.10   11.85
  -2 -16 -10  222.36   13.70
  -2 -16 -11   -2.77    2.97
   2 -16  11    0.73    2.15
  -2 -16 -11   -9.70    4.20
   2 -16  11    0.26    3.28
   2 -16  12   60.35    6.40
   2 -16  12   42.84    5.54
  -2 -16 -12   52.11    6.40
  -2 -16 -12   45.48    6.31
  -2 -16 -13   25.34    4.62
  -2 -16 -13   14.57    3.89
   2 -16  13   25.41    3.98
   2 -16  13   16.99    3.58
   2 -16  14   17.94    3.99
  -2 -16 -14   41.44    5.37
   2 -16  14   45.53    4.78
  -2 -16 -14   22.51    4.38
  -2 -16 -15   15.82    3.65
   2 -16  15   11.22    2.80
  -2 -16 -16    6.25    2.40
   2 -16  16    3.02    1.64
  -2 -16 -16    0.59    2.01
  -2 -16 -17   24.30    3.50
  -2 -16 -17   27.26    3.98
  -2 -16 -18   -0.31    1.68
  -2 -16 -18    4.54    1.69
  -2 -16 -19    3.55    1.71
   2 -14 -25    1.79    1.09
   2 -14 -24   -0.04    1.27
   2 -14 -23    2.48    1.63
  -2 -14  23    3.07    1.18
  -2 -14  22    1.04    1.19
   2 -14 -22    4.84    2.33
   2 -14 -22    3.10    1.50
   2 -14 -21    5.28    2.02
   2 -14 -21    8.47    2.95
  -2 -14  21    7.00    1.89
  -2 -14  21    7.30    1.52
   2 -14 -20   22.94    3.72
  -2 -14  20   16.21    2.95
  -2 -14  20   16.82    2.79
   2 -14 -20   14.51    3.82
  -2 -14  19   52.82    5.02
   2 -14 -19   54.97    5.90
   2 -14 -19   60.38    6.72
  -2 -14  19   54.02    5.19
  -2 -14  18    5.04    2.22
   2 -14 -18    5.29    2.64
   2 -14 -18    1.63    2.34
  -2 -14  18    3.91    1.84
   2 -14 -17    2.29    2.41
  -2 -14  17   -0.94    2.11
  -2 -14  17    3.56    2.34
  -2 -14  16    4.18    2.98
   2 -14 -16    5.02    3.29
  -2 -14  16    2.34    2.04
  -2 -14  16    4.18    2.08
  -2 -14  15    7.19    3.05
  -2 -14  15   14.57    3.86
  -2 -14  15   17.30    3.69
   2 -14 -15   16.34    4.16
  -2 -14  14   16.18    3.74
  -2 -14  14   12.21    3.85
  -2 -14  14   11.40    3.68
   2 -14 -14    9.48    3.93
   2 -14 -13   99.99   10.43
  -2 -14  13  103.73    9.43
  -2 -14  13  115.79    9.81
  -2 -14  13   78.48    8.69
  -2 -14  12  103.72    9.70
  -2 -14  12   93.61    9.41
  -2 -14  12   88.76    9.29
   2 -14 -12  104.11   10.87
  -2 -14  11  114.21    9.40
  -2 -14  11   97.56    9.50
  -2 -14  11  139.66   11.51
   2 -14 -11  123.27   11.57
  -2 -14  10    0.63    2.70
  -2 -14  10   -0.26    3.17
  -2 -14  10    1.65    3.69
   2 -14 -10    0.33    3.75
   2 -14  -9  208.17   15.37
  -2 -14   9  227.03   12.62
  -2 -14   9  218.44   13.35
  -2 -14   9  267.61   17.03
   2 -14  -9  221.32   16.13
  -2 -14   8   35.98    6.00
  -2 -14   8   47.67    8.19
  -2 -14   8   41.41    6.69
   2 -14  -8   33.32    6.78
   2 -14  -8   60.62    9.93
   2 -14  -7    4.71    3.10
  -2 -14   7    5.01    4.35
  -2 -14   7    9.84    5.02
   2 -14  -7   13.31    5.58
   2 -14  -6   99.84   11.22
  -2 -14   6  128.24    9.84
  -2 -14   6  141.26    9.48
   2 -14  -6  129.98   10.00
  -2 -14   6  128.07   13.39
   2 -14  -6  130.22   12.91
  -2 -14   5   24.81    7.02
   2 -14  -5   -1.85    3.58
  -2 -14   5    5.31    5.66
  -2 -14   5   14.58    6.06
   2 -14  -5   15.30    6.37
  -2 -14   4  198.06   11.69
   2 -14  -4  167.80   14.55
  -2 -14   4  167.76   16.24
   2 -14  -4  136.23   13.96
  -2 -14   4  205.16   12.35
   2 -14  -3  164.97   15.97
  -2 -14   3  171.00   16.88
  -2 -14   3  154.22   12.29
  -2 -14   3  141.72    9.56
   2 -14  -3  191.82   15.62
  -2 -14   2   27.19    7.53
   2 -14  -2   22.23    7.25
  -2 -14   2   36.04    6.40
   2 -14  -1   38.44    6.61
  -2 -14   1   34.16    6.26
   2 -14  -1   35.21    8.28
  -2 -14   1   27.11    7.68
   2 -14   0    7.11    5.66
  -2 -14   0   23.41    6.46
  -2 -14   0   16.54    7.61
   2 -14   0   14.24    4.37
  -2 -14  -1  252.44   18.73
   2 -14   1  272.82   15.70
   2 -14   1  237.38   11.31
  -2 -14  -1  239.65   18.79
   2 -14   1  279.32   20.29
   2 -14   2  133.12    8.90
  -2 -14  -2   95.88   12.32
  -2 -14  -2   76.10   10.74
   2 -14   2  112.16   14.68
  -2 -14  -3   91.52   11.45
   2 -14   3   92.34   13.09
  -2 -14  -3   72.93   10.12
   2 -14   3   76.18    6.84
  -2 -14  -4   39.14    8.84
   2 -14   4   49.59    5.98
   2 -14   4   36.11    8.07
  -2 -14  -5   93.07   10.71
   2 -14   5  108.26    8.86
   2 -14   5  116.12    8.78
   2 -14   5  122.88   12.92
  -2 -14  -5  100.47   12.13
  -2 -14  -6   55.95    8.25
   2 -14   6   85.90   10.67
   2 -14   6   73.02    7.42
  -2 -14  -6   80.17   10.47
   2 -14   6   86.92    7.83
   2 -14   7    4.08    2.89
   2 -14   7    4.67    3.39
  -2 -14  -7    3.40    2.41
  -2 -14  -7   13.85    5.20
   2 -14   7    2.56    2.86
   2 -14   8    6.90    2.83
   2 -14   8    7.72    4.41
  -2 -14  -8    4.90    3.07
   2 -14   8   15.26    4.80
  -2 -14  -8   16.70    6.38
   2 -14   9  238.12   15.47
  -2 -14  -9  234.51   16.18
   2 -14   9  193.14   12.13
   2 -14   9  187.58   11.63
  -2 -14  -9  224.39   15.81
   2 -14  10    8.27    3.36
  -2 -14 -10    0.12    3.39
   2 -14  10    0.71    3.47
   2 -14  10   -1.17    1.88
  -2 -14 -10    0.12    3.58
   2 -14  11   93.23    9.07
  -2 -14 -11   58.99    8.67
  -2 -14 -11   69.38    9.56
   2 -14  11   78.74    7.94
   2 -14  11   69.67    7.00
  -2 -14 -12   67.82    9.87
   2 -14  12   68.85    7.68
  -2 -14 -12   80.68    9.59
   2 -14  12   83.31    8.94
   2 -14  12   66.50    7.01
   2 -14  13   36.01    6.05
   2 -14  13   44.19    5.87
   2 -14  13   52.82    6.78
  -2 -14 -13   44.79    7.23
   2 -14  14    8.47    2.92
  -2 -14 -14    5.02    3.41
   2 -14  14    0.84    2.76
   2 -14  15    9.67    3.18
  -2 -14 -15    2.86    2.63
   2 -14  15    8.71    2.70
   2 -14  16    2.96    2.14
  -2 -14 -16    0.12    2.37
   2 -14  17  191.86   10.58
  -2 -14 -17  207.34   12.05
  -2 -14 -18    2.02    2.11
   2 -14  18   -1.79    2.22
  -2 -14 -19   -0.44    1.96
   2 -14  19   -0.04    1.56
   2 -14  20   20.12    3.05
  -2 -14 -20   21.45    3.27
   2 -14  21    3.08    1.37
  -2 -14 -21    0.35    1.66
  -2 -14 -21    2.60    1.61
   2 -14  22   -0.10    0.96
  -2 -14 -22   -3.23    1.95
  -2 -14 -23    5.21    1.74
   2 -14  23    3.65    1.14
  -2 -14 -24    6.30    1.62
   2 -12 -28   11.15    1.53
   2 -12 -27    0.40    1.28
   2 -12 -27    0.32    0.90
  -2 -12  26    1.67    0.91
   2 -12 -26    0.79    1.66
  -2 -12  26    0.56    0.96
   2 -12 -26    3.06    1.41
   2 -12 -25   16.75    3.49
  -2 -12  25   12.75    1.96
   2 -12 -25   11.33    2.42
  -2 -12  25   11.11    2.15
  -2 -12  24   38.79    3.67
   2 -12 -24   37.33    5.00
  -2 -12  24   39.50    3.99
   2 -12 -24   41.75    4.49
   2 -12 -23    0.72    1.50
  -2 -12  23    3.99    1.95
   2 -12 -23    0.99    2.12
  -2 -12  23    0.31    1.32
   2 -12 -22   12.83    3.16
  -2 -12  22   12.65    3.23
   2 -12 -22   12.35    3.26
  -2 -12  22    9.22    2.42
  -2 -12  21    2.59    1.67
   2 -12 -21    0.06    1.95
  -2 -12  21    2.96    1.85
   2 -12 -21    0.23    1.92
  -2 -12  20    3.93    2.51
   2 -12 -20    2.17    2.25
   2 -12 -20   -0.65    2.37
  -2 -12  20    0.12    2.01
  -2 -12  19   39.20    4.98
   2 -12 -19   37.18    5.84
  -2 -12  19   34.20    6.09
   2 -12 -19   29.90    5.35
  -2 -12  18    0.79    2.15
   2 -12 -18    1.66    2.08
  -2 -12  18    6.12    3.43
   2 -12 -18    2.36    2.95
  -2 -12  17   -0.77    2.28
   2 -12 -17    4.34    3.58
   2 -12 -17    2.42    2.41
   2 -12 -17    4.74    3.64
  -2 -12  17    3.75    2.48
  -2 -12  17    4.74    2.66
   2 -12 -16    4.93    3.54
  -2 -12  16    2.85    3.20
   2 -12 -16    6.25    3.60
  -2 -12  16    3.83    2.95
  -2 -12  16    3.93    2.47
  -2 -12  16    4.39    2.74
   2 -12 -16   -3.02    2.42
  -2 -12  15    2.62    2.69
   2 -12 -15    7.68    3.63
  -2 -12  15    2.16    2.08
  -2 -12  15    6.74    3.30
   2 -12 -15    7.13    3.17
  -2 -12  15    4.08    2.89
   2 -12 -15    5.96    3.97
  -2 -12  14   81.31    8.35
   2 -12 -14   66.51    9.41
   2 -12 -14   58.25    6.69
  -2 -12  14   92.19    8.96
  -2 -12  14   87.21    9.51
  -2 -12  14   68.21    9.07
   2 -12 -14   70.67    8.82
   2 -12 -13  207.86   15.91
  -2 -12  13  199.64   12.49
  -2 -12  13  238.04   16.22
  -2 -12  13  202.77   14.18
   2 -12 -13  224.44   15.06
  -2 -12  12  161.12   14.02
   2 -12 -12  120.71   11.93
   2 -12 -12  170.26   14.52
  -2 -12  12  169.16   11.60
  -2 -12  12  150.23   12.06
  -2 -12  12  162.95   12.25
  -2 -12  11  405.31   22.32
  -2 -12  11  375.62   19.54
  -2 -12  11  370.36   16.04
  -2 -12  11  381.12   18.21
   2 -12 -11  367.44   19.87
   2 -12 -11  388.33   20.89
  -2 -12  10   33.08    6.36
  -2 -12  10   38.77    5.64
   2 -12 -10   30.64    6.90
  -2 -12  10   36.51    6.09
   2 -12 -10   33.03    7.37
  -2 -12  10   27.96    6.73
  -2 -12   9   12.98    5.56
  -2 -12   9   15.32    4.13
  -2 -12   9   15.20    3.83
   2 -12  -9   16.06    4.98
  -2 -12   9   17.55    4.84
   2 -12  -9   13.57    4.65
   2 -12  -8   17.06    4.92
  -2 -12   8   21.03    4.46
   2 -12  -8   14.66    5.46
  -2 -12   8   24.54    5.14
   2 -12  -8    6.90    2.88
  -2 -12   8    9.33    4.72
  -2 -12   8   15.21    5.11
   2 -12  -7  237.53   14.34
   2 -12  -7  185.60   13.72
  -2 -12   7  185.37   16.23
  -2 -12   7  214.76   12.75
  -2 -12   7  219.34   17.16
  -2 -12   7  255.88   13.95
   2 -12  -7  207.59   15.64
   2 -12  -6  907.08   30.84
   2 -12  -6 1097.31   28.66
  -2 -12   6 1049.32   35.08
   2 -12  -6  910.88   34.16
  -2 -12   6  981.44   23.09
  -2 -12   6  925.06   34.00
  -2 -12   6  968.26   24.62
  -2 -12   5   20.66    7.02
   2 -12  -5    7.60    5.99
  -2 -12   5   15.90    4.47
  -2 -12   5   14.07    4.11
  -2 -12   5   18.73    5.54
  -2 -12   4    1.10    3.24
   2 -12  -4    5.00    3.10
  -2 -12   4    8.82    2.90
   2 -12  -4    3.63    3.03
  -2 -12   4    4.17    3.52
  -2 -12   4    7.51    2.81
   2 -12  -3   20.81    5.91
  -2 -12   3   24.36    7.63
  -2 -12   3   28.76    6.45
   2 -12  -3   21.08    5.54
  -2 -12   3   35.17    4.65
  -2 -12   3   35.27    4.75
   2 -12  -2   50.14    7.75
   2 -12  -2   60.91    5.43
   2 -12  -2   49.00    8.42
  -2 -12   2   64.23    6.33
  -2 -12   2   60.64    9.98
   2 -12  -2   72.94    7.62
  -2 -12   2   65.36    5.75
  -2 -12   2   50.44    8.17
   2 -12  -1    7.01    4.18
   2 -12  -1    9.74    3.04
   2 -12  -1    6.74    3.96
  -2 -12   1    2.56    3.41
  -2 -12   1    4.76    2.21
  -2 -12   1   10.49    3.05
  -2 -12   1   10.37    6.01
   2 -12  -1    7.63    3.60
  -2 -12   0  107.54    9.47
   2 -12   0   90.69   11.35
  -2 -12   0  126.25   10.76
  -2 -12   0   93.24   11.22
   2 -12   0   95.59    8.13
   2 -12   0   85.31    6.61
   2 -12   0  125.27   10.22
  -2 -12   0   97.65   13.65
   2 -12   0   95.25   10.42
   2 -12   0   96.66   14.10
   2 -12   1  714.83   36.36
   2 -12   1  704.78   30.27
  -2 -12  -1  631.20   17.06
   2 -12   1  722.48   25.26
  -2 -12  -1  696.84   19.69
   2 -12   1  663.67   19.42
   2 -12   1  665.75   17.36
  -2 -12  -1  724.56   29.57
   2 -12   2  507.00   26.62
   2 -12   2  522.48   31.47
   2 -12   2  480.69   15.11
  -2 -12  -2  429.89   22.67
   2 -12   2  483.39   17.10
   2 -12   3   48.51   10.11
   2 -12   3   83.53    9.83
  -2 -12  -3   18.47    5.23
   2 -12   3   36.91    6.10
   2 -12   3   52.52   12.01
   2 -12   3   55.58    5.84
   2 -12   4   74.29    6.25
   2 -12   4   74.39   11.99
   2 -12   4   74.39   10.03
   2 -12   4   81.76    8.89
   2 -12   4   67.80    6.50
  -2 -12  -4   49.23    8.11
   2 -12   5   29.36    6.06
   2 -12   5   22.56    7.16
  -2 -12  -5   31.40    5.98
   2 -12   5   22.67    6.22
   2 -12   5   21.65    3.74
  -2 -12  -5   13.58    3.91
   2 -12   5   23.15    4.37
   2 -12   6  162.01   18.06
  -2 -12  -6  143.34   12.22
   2 -12   6  174.29   10.23
   2 -12   6  155.34    9.93
   2 -12   6  173.97   14.75
  -2 -12  -6  186.89   13.24
   2 -12   6  162.62   14.13
   2 -12   6  195.72   12.95
   2 -12   7   21.78    4.61
   2 -12   7   20.79    3.64
   2 -12   7   29.01    5.31
  -2 -12  -7   37.45    6.35
   2 -12   7   15.01    4.92
   2 -12   7   44.53    7.70
   2 -12   7   42.90    7.12
  -2 -12  -7   32.02    5.48
   2 -12   8   64.22    8.42
   2 -12   8   70.53    7.41
   2 -12   8   72.23    9.35
   2 -12   8   71.77    7.18
   2 -12   8   65.16    6.71
  -2 -12  -8   56.43    8.74
  -2 -12  -9    8.02    4.85
   2 -12   9    4.96    2.75
   2 -12   9    4.13    2.06
   2 -12   9    6.60    3.38
   2 -12   9    9.30    4.39
  -2 -12  -9    3.47    3.54
   2 -12   9    8.35    3.73
   2 -12  10   30.97    5.90
  -2 -12 -10   25.01    6.23
  -2 -12 -10   22.60    5.46
   2 -12  10   38.43    5.64
   2 -12  10   36.81    5.44
   2 -12  10   30.68    6.04
   2 -12  11   73.35    8.51
   2 -12  11   63.31    7.41
  -2 -12 -11   50.75    8.42
  -2 -12 -11   58.70    8.16
   2 -12  11   62.03    6.95
   2 -12  11   70.06    8.18
  -2 -12 -12   30.08    6.21
   2 -12  12   31.80    5.42
   2 -12  12   28.42    5.51
   2 -12  12   35.08    5.78
  -2 -12 -12   31.39    6.48
   2 -12  12   31.47    5.42
  -2 -12 -13   -1.64    3.03
  -2 -12 -13    0.11    2.56
   2 -12  13    4.96    3.12
   2 -12  13    7.35    2.65
   2 -12  13   -0.53    2.58
   2 -12  14  175.50   11.88
   2 -12  14  182.10   12.69
   2 -12  14  158.08   11.79
  -2 -12 -14  156.80   12.65
  -2 -12 -14  162.37   13.69
  -2 -12 -15   45.48    7.56
  -2 -12 -15   45.78    6.96
   2 -12  15   34.28    5.84
   2 -12  15   30.65    5.49
  -2 -12 -16   18.18    4.42
   2 -12  16   17.00    4.30
   2 -12  16   23.63    5.11
  -2 -12 -16    9.97    3.70
  -2 -12 -16   20.17    5.47
  -2 -12 -17   13.35    4.08
  -2 -12 -17    1.81    2.32
   2 -12  17    7.22    2.92
   2 -12  17    7.73    3.34
  -2 -12 -17   11.52    3.87
   2 -12  18    9.76    3.14
  -2 -12 -18    8.39    3.15
   2 -12  18    9.16    2.88
  -2 -12 -18    8.90    3.68
  -2 -12 -18    2.28    2.78
   2 -12  19    0.23    2.00
  -2 -12 -19    0.44    2.12
  -2 -12 -19   -2.69    2.94
   2 -12  19    1.13    1.59
  -2 -12 -19   -1.18    2.19
  -2 -12 -20   -0.82    2.37
  -2 -12 -20    5.35    2.76
   2 -12  20   -1.26    2.06
   2 -12  20    1.46    1.98
  -2 -12 -20   -0.13    2.42
  -2 -12 -21    9.88    2.82
  -2 -12 -21   12.44    2.82
   2 -12  21   13.00    2.77
   2 -12  21    8.97    2.52
  -2 -12 -21   12.63    3.79
  -2 -12 -22    6.58    2.18
   2 -12  22    3.36    1.40
   2 -12  22    6.52    2.16
   2 -12  23   12.26    2.43
  -2 -12 -23    8.72    2.22
   2 -12  24    1.75    1.29
  -2 -12 -24    1.54    1.52
  -2 -12 -25    7.39    2.23
  -2 -12 -25    9.31    2.01
   2 -12  25    8.06    1.51
  -2 -12 -26    0.57    0.95
   2 -12  26    0.52    0.89
  -2 -12 -26    0.36    1.51
  -2 -12 -27   12.43    2.00
  -2 -12 -27   10.35    1.48
   2 -10 -31    2.96    0.91
   2 -10 -30    9.49    1.65
  -2 -10  29    6.03    1.47
   2 -10 -29    4.98    1.61
   2 -10 -29    3.84    1.54
   2 -10 -28    0.35    1.51
  -2 -10  28    1.96    1.31
   2 -10 -28    1.51    1.46
   2 -10 -27   54.75    5.11
   2 -10 -27   63.63    5.38
  -2 -10  27   65.57    5.19
  -2 -10  26    6.25    1.56
   2 -10 -26    4.11    1.85
   2 -10 -26    4.47    2.40
  -2 -10  26    3.45    1.56
  -2 -10  25    6.78    1.73
  -2 -10  25    6.41    2.25
   2 -10 -25    6.56    2.35
  -2 -10  24    0.99    1.36
   2 -10 -24    2.82    1.86
  -2 -10  24    2.26    1.91
  -2 -10  23    2.74    1.50
  -2 -10  23   11.10    3.64
   2 -10 -23    7.31    2.91
   2 -10 -22  401.27   16.82
  -2 -10  22  382.99   13.88
  -2 -10  22  358.59   18.04
  -2 -10  21   12.24    3.08
  -2 -10  21   14.66    4.81
   2 -10 -21   13.10    4.06
   2 -10 -21   11.99    3.83
   2 -10 -21   14.04    3.98
  -2 -10  20   15.32    3.44
   2 -10 -20   10.06    3.65
  -2 -10  20    5.43    2.82
   2 -10 -20   11.28    3.90
   2 -10 -20    6.06    2.53
   2 -10 -19   61.28    7.93
  -2 -10  19   42.75    8.13
   2 -10 -19   68.94    7.65
  -2 -10  19   61.92    6.69
   2 -10 -19   56.46    7.16
   2 -10 -18   -0.39    2.44
   2 -10 -18    1.70    2.58
   2 -10 -18    1.25    3.11
  -2 -10  18   -1.77    4.14
  -2 -10  18    0.45    2.15
   2 -10 -17   47.71    6.79
  -2 -10  17   26.35    6.50
   2 -10 -17   39.48    5.99
  -2 -10  17   42.30    5.47
   2 -10 -17   35.61    5.80
   2 -10 -16  355.38   17.42
  -2 -10  16  399.09   18.48
   2 -10 -16  286.14   15.90
   2 -10 -16  369.22   18.82
  -2 -10  16  323.96   20.07
  -2 -10  16  270.34   24.48
  -2 -10  16  396.72   16.88
  -2 -10  15   28.68    5.44
   2 -10 -15   25.86    6.01
  -2 -10  15   35.21    7.41
  -2 -10  15   28.45    7.81
  -2 -10  15   35.81    5.80
   2 -10 -15   23.81    5.10
   2 -10 -15   24.00    5.47
  -2 -10  14  127.14   11.21
   2 -10 -14  101.24   10.38
  -2 -10  14  123.22   11.18
  -2 -10  14  124.94    9.54
  -2 -10  14  127.47    9.74
   2 -10 -14  101.11   10.46
   2 -10 -14  102.83    9.00
  -2 -10  14   87.64   13.91
  -2 -10  13   58.50    7.72
  -2 -10  13   43.60    9.57
  -2 -10  13   60.54    6.58
   2 -10 -13   52.11    6.49
  -2 -10  13   58.72    8.28
   2 -10 -13   54.17    7.26
   2 -10 -13   50.35    8.06
  -2 -10  13   78.66    8.29
  -2 -10  12   80.19    9.91
  -2 -10  12   65.79   10.99
  -2 -10  12   85.05    8.59
  -2 -10  12   77.42    7.59
  -2 -10  12   78.50    8.21
   2 -10 -12   82.04    7.17
   2 -10 -12   62.61    9.00
   2 -10 -12   61.60    8.01
   2 -10 -11   75.91    8.52
  -2 -10  11   66.95    8.89
  -2 -10  11   48.83    9.13
   2 -10 -11   64.67    8.57
  -2 -10  11   71.98    6.83
  -2 -10  11   67.65    7.87
  -2 -10  10  534.98   29.21
  -2 -10   9  147.03   14.70
  -2 -10   8   60.76    9.34
  -2 -10   7  842.67   32.90
  -2 -10   7  956.35   35.70
  -2 -10   6   97.32   11.32
  -2 -10   6   93.38   10.60
  -2 -10   5  114.78   11.33
  -2 -10   5  131.89   12.93
  -2 -10   4  140.36   13.21
  -2 -10   4  120.91   11.00
  -2 -10   3   21.57    6.78
   2 -10  -3   16.85    5.50
   2 -10  -2  372.13   22.69
  -2 -10   2  384.92   21.75
  -2 -10   1   87.55   10.73
   2 -10  -1   82.26   11.37
   2 -10   0   41.69    7.72
   2 -10   1  687.46   30.41
   2 -10   2  444.22   24.90
   2 -10   3   77.73   10.86
   2 -10   4  256.72   19.07
   2 -10   5   44.04    8.14
   2 -10   6   11.14    5.05
   2 -10   7  719.13   34.19
   2 -10   8  178.40   17.29
   2 -10   9  237.75   20.79
   2 -10  10  156.37    9.58
   2 -10  10  143.86   16.86
  -2 -10 -10  126.84   11.66
   2 -10  11   49.96    6.73
   2 -10  11   51.89    6.21
   2 -10  11   72.46   12.35
   2 -10  11   75.95    7.44
  -2 -10 -11   55.62    8.20
   2 -10  12   55.10    6.93
   2 -10  12   62.99    6.83
   2 -10  12   54.81    7.08
   2 -10  12   41.31    9.48
   2 -10  12   56.90    6.83
  -2 -10 -12   46.70    7.61
   2 -10  13   -0.57    2.84
  -2 -10 -13    1.36    2.96
  -2 -10 -13   -0.82    3.17
   2 -10  13    2.86    2.55
  -2 -10 -14  367.58   17.97
  -2 -10 -14  335.92   18.62
   2 -10  14  397.28   17.80
   2 -10  14  364.81   18.48
  -2 -10 -15    2.33    3.01
   2 -10  15    2.64    2.46
  -2 -10 -15    3.06    2.76
   2 -10  15   -3.71    3.48
  -2 -10 -16    8.46    3.51
   2 -10  16   18.74    4.12
  -2 -10 -16   14.92    4.34
   2 -10  16   14.02    3.90
  -2 -10 -17   16.76    4.30
   2 -10  17   13.24    3.58
   2 -10  17   15.16    4.52
  -2 -10 -17   13.80    4.20
  -2 -10 -18   56.95    7.74
  -2 -10 -18   67.82    7.23
   2 -10  18   68.98    8.74
   2 -10  18   77.16    7.13
  -2 -10 -19   52.30    8.10
   2 -10  19   57.55    7.47
   2 -10  19   55.06    6.61
  -2 -10 -19   62.65    7.31
   2 -10  20    4.57    2.71
   2 -10  20    2.74    2.14
  -2 -10 -20    5.40    2.32
  -2 -10 -20    5.15    3.13
   2 -10  21   20.70    3.81
   2 -10  21   22.85    4.08
  -2 -10 -21   21.98    5.25
   2 -10  22   35.82    5.09
  -2 -10 -22   32.61    5.79
  -2 -10 -22   43.97    5.96
   2 -10  22   39.22    4.83
   2 -10  23    6.85    2.33
  -2 -10 -23    3.58    2.12
   2 -10  23    2.88    1.51
  -2 -10 -23    4.44    2.52
   2 -10  24   50.36    4.61
  -2 -10 -24   49.91    5.39
  -2 -10 -24   37.99    5.27
   2 -10  24   41.00    4.42
   2 -10  25    2.87    1.53
   2 -10  25    4.14    1.68
  -2 -10 -25    4.72    2.02
   2 -10  26   25.10    2.97
   2 -10  26   33.82    3.38
  -2 -10 -26   32.08    3.96
   2 -10  27    2.94    1.34
  -2 -10 -27    2.30    1.45
  -2 -10 -28    9.12    2.01
   2 -10  28    5.36    1.11
  -2 -10 -28    7.89    2.03
  -2 -10 -29   24.52    2.60
  -2 -10 -30    4.25    1.13
   2  -8 -33    6.69    1.17
  -2  -8  32    1.93    0.95
   2  -8 -32    1.38    0.88
   2  -8 -31   16.19    2.33
  -2  -8  31   18.66    2.31
  -2  -8  30    7.74    1.86
   2  -8 -30    4.66    1.53
  -2  -8  29    2.23    1.45
   2  -8 -29    4.57    1.96
  -2  -8  28    1.74    1.36
   2  -8 -28    0.71    1.48
  -2  -8  27   39.34    4.87
   2  -8 -27   39.96    4.87
  -2  -8  26   -0.58    2.16
   2  -8 -26    0.50    1.95
  -2  -8  25   15.70    3.83
  -2  -8  25   14.82    2.58
  -2  -8  24    8.90    3.39
  -2  -8  24    2.39    1.75
   2  -8 -24    5.39    3.30
  -2  -8  23    5.98    2.27
   2  -8 -23    1.49    2.16
  -2  -8  23    2.30    2.47
   2  -8 -22   20.42    4.46
  -2  -8  22   20.70    5.08
  -2  -8  22   21.87    3.60
  -2  -8  21   14.02    3.12
  -2  -8  21    7.47    3.09
   2  -8 -21    9.51    3.48
  -2  -8  20    9.64    3.85
  -2  -8  20    9.37    6.09
   2  -8 -20   15.22    4.35
  -2  -8  20    9.15    2.77
  -2  -8  19    2.27    4.72
  -2  -8  19    3.97    3.75
  -2  -8  19    0.53    2.30
   2  -8 -19    2.89    3.41
   2  -8 -18   22.43    4.42
  -2  -8  18   20.28    5.27
   2  -8 -18   29.92    5.80
  -2  -8  18   35.64    9.24
  -2  -8  18   31.88    4.59
  -2  -8  17    6.20    4.42
  -2  -8  17    3.17    1.98
  -2  -8  17    1.35    2.75
   2  -8 -17    2.53    2.33
   2  -8 -17   -1.64    2.16
  -2  -8  16   59.65    6.37
  -2  -8  16   51.07   10.81
  -2  -8  16   51.64    7.89
   2  -8 -16   43.06    6.57
  -2  -8  15  448.83   30.20
  -2  -8  14  165.69   17.67
  -2  -8  13  368.98   25.18
  -2  -8  12   39.18    7.94
  -2  -8  12   42.88    7.72
  -2  -8  11   -1.69    2.53
  -2  -8  11    1.34    2.20
  -2  -8  10  309.64   19.85
  -2  -8  10  329.28   19.46
  -2  -8   9  230.33   15.72
  -2  -8   9  229.51   16.42
  -2  -8   8   72.04    8.84
  -2  -8   8   69.16    8.25
  -2  -8   7  655.90   25.27
  -2  -8   7  682.79   25.44
  -2  -8   6  352.13   17.94
  -2  -8   6  332.74   17.26
  -2  -8   5   31.33    5.84
  -2  -8   5   30.53    5.50
  -2  -8   4 2117.08   42.91
   2  -8  -4 2138.84   46.81
  -2  -8   4 2029.84   39.86
   2  -8  -3  109.59   10.54
  -2  -8   3  101.52    9.54
  -2  -8   2 1065.07   30.05
   2  -8  -2 1027.55   31.28
  -2  -8   1  339.35   17.05
   2  -8  -1  331.18   17.72
   2  -8   0  223.44   14.47
  -2  -8   0  225.20   14.26
   2  -8   0  193.67   10.44
   2  -8   1  430.52   16.07
  -2  -8  -1  482.03   21.06
   2  -8   1  471.41   21.15
   2  -8   2   38.37    6.45
   2  -8   2   32.93    4.71
   2  -8   3  160.41   12.57
   2  -8   3  146.65   10.55
   2  -8   4 2296.03   43.60
   2  -8   4 2514.49   50.05
   2  -8   5  335.37   17.73
   2  -8   5  376.29   20.22
   2  -8   6  273.34   16.58
   2  -8   6  301.37   18.36
   2  -8   7   98.42   10.63
   2  -8   7  110.71   11.50
   2  -8   8  192.20   15.51
   2  -8   8  217.52   16.71
   2  -8   9 1248.21   41.84
   2  -8   9 1413.16   44.39
   2  -8  10  109.85   12.95
   2  -8  10  136.83   14.47
   2  -8  11   32.67    7.47
   2  -8  11   39.86    8.30
   2  -8  12   13.55    6.02
   2  -8  12   17.50    6.29
   2  -8  13   40.76    8.85
   2  -8  13   49.26   10.17
   2  -8  14    4.72    3.32
   2  -8  14    2.90    3.08
  -2  -8 -15    5.08    2.41
   2  -8  15   -0.82    3.47
   2  -8  15    1.48    3.13
   2  -8  16    1.72    3.42
   2  -8  16    1.62    2.52
   2  -8  16    3.49    4.14
  -2  -8 -16    6.95    3.62
   2  -8  17    1.31    3.23
  -2  -8 -17    3.76    2.96
   2  -8  17   -2.71    4.08
  -2  -8 -18   13.52    4.07
   2  -8  18    9.96    4.33
   2  -8  18    4.15    3.89
   2  -8  19   88.63    9.60
   2  -8  19   76.12   12.44
  -2  -8 -19   98.96    9.32
   2  -8  20   14.49    4.18
  -2  -8 -20   12.10    3.83
  -2  -8 -21   70.90    8.09
   2  -8  21   67.86    7.75
  -2  -8 -22   -0.57    2.21
   2  -8  22   -0.99    1.87
  -2  -8 -23   58.76    6.98
   2  -8  23   78.57    6.25
   2  -8  23   76.35    7.44
   2  -8  24    0.42    1.77
  -2  -8 -24    3.50    2.49
   2  -8  24   -1.94    2.12
   2  -8  25   17.32    2.85
   2  -8  25   13.17    2.97
  -2  -8 -25   12.38    3.45
  -2  -8 -26    1.11    2.06
   2  -8  26    3.37    1.70
   2  -8  26    3.34    1.64
   2  -8  27   12.79    2.22
   2  -8  27   11.91    2.57
   2  -8  28    1.91    1.28
   2  -8  28    1.85    1.29
  -2  -8 -28   -1.61    1.68
  -2  -8 -29   33.91    3.73
   2  -8  29   24.03    2.63
  -2  -8 -30   11.38    2.16
  -2  -8 -31   18.51    2.26
  -2  -8 -32   10.89    1.55
  -2  -6  34    0.12    0.70
   2  -6 -34   -0.36    0.65
   2  -6 -33    3.44    1.24
  -2  -6  33    2.67    1.10
   2  -6 -33    5.19    1.36
   2  -6 -32    0.24    1.33
   2  -6 -32    3.64    1.50
  -2  -6  32    3.01    1.21
  -2  -6  31   -0.69    1.34
   2  -6 -31    3.30    2.00
   2  -6 -31    1.94    1.22
  -2  -6  30    2.51    1.26
   2  -6 -30    6.28    2.52
   2  -6 -30    2.81    1.70
   2  -6 -29    0.60    1.82
   2  -6 -29    2.69    2.32
  -2  -6  29   -0.24    1.55
  -2  -6  28    1.39    1.74
   2  -6 -28    0.03    1.83
  -2  -6  27    7.43    2.85
   2  -6 -27    7.43    3.00
  -2  -6  26   25.48    4.64
   2  -6 -26   20.68    4.44
  -2  -6  25   77.19    7.61
   2  -6 -25   73.60    7.79
   2  -6 -24   41.04    5.96
  -2  -6  24   45.99    6.00
   2  -6 -24   31.67    5.02
   2  -6 -23    2.02    2.00
   2  -6 -23   -0.01    2.27
   2  -6 -22   37.75    5.73
   2  -6 -22   37.71    5.55
  -2  -6  22   43.12    9.86
   2  -6 -21   10.97    3.53
  -2  -6  21    5.78    3.91
   2  -6 -21    5.62    2.48
  -2  -6  20   30.29    8.01
   2  -6 -20   23.94    4.66
   2  -6 -20   23.53    4.53
  -2  -6  19   -0.78    3.37
  -2  -6  18  375.23   27.71
  -2  -6  17    9.03    3.36
  -2  -6  16  441.47   28.62
  -2  -6  16  506.16   31.64
  -2  -6  15  274.55   22.55
  -2  -6  15  272.23   21.36
  -2  -6  14  143.78   14.97
  -2  -6  14  140.18   15.25
  -2  -6  13  352.33   21.50
  -2  -6  13  357.89   22.99
  -2  -6  12  239.28   16.37
  -2  -6  12  254.14   18.31
  -2  -6  11  137.00   12.80
  -2  -6  11  129.18   11.51
  -2  -6  10  126.09   11.86
  -2  -6  10  125.18   10.63
  -2  -6   9  206.52   12.86
  -2  -6   9  196.28   14.08
  -2  -6   8    7.16    2.66
  -2  -6   8    7.85    3.21
  -2  -6   7  870.21   24.11
  -2  -6   7  901.80   26.43
  -2  -6   6   15.09    3.41
  -2  -6   6   12.19    3.25
   2  -6  -5   28.54    4.92
  -2  -6   5   28.54    4.18
  -2  -6   4 4465.60   50.44
   2  -6  -4 4448.09   56.27
   2  -6  -3  320.63   14.97
  -2  -6   3  333.34   13.79
  -2  -6   2  416.47   15.36
   2  -6  -2  408.99   16.42
  -2  -6   1  123.82    8.53
   2  -6  -1  120.40    8.90
   2  -6   0  678.77   20.70
  -2  -6   0  691.82   20.16
   2  -6   1  521.05   18.35
  -2  -6  -1  526.04   18.14
   2  -6   2    8.77    2.23
  -2  -6  -2    9.17    2.44
   2  -6   2    7.87    2.54
   2  -6   3   70.98    6.25
   2  -6   3   70.44    7.10
   2  -6   4  565.90   18.71
   2  -6   4  556.05   19.89
   2  -6   5  219.21   12.81
   2  -6   5  223.98   12.57
   2  -6   6  344.64   16.69
   2  -6   6  364.10   17.15
   2  -6   7  647.45   23.94
   2  -6   7  638.62   24.27
   2  -6   8  137.79   12.61
   2  -6   8  136.99   12.21
   2  -6   9  405.88   21.56
   2  -6   9  403.85   22.25
   2  -6  10  477.41   25.21
   2  -6  10  496.13   25.34
   2  -6  11    0.87    2.92
   2  -6  11    4.28    3.87
   2  -6  12 1428.99   47.29
   2  -6  12 1428.96   49.34
   2  -6  13  353.53   24.25
   2  -6  13  362.57   26.91
   2  -6  14    8.67    4.40
   2  -6  14    6.59    7.18
   2  -6  15    1.63    2.39
   2  -6  15    8.18    5.03
   2  -6  16  407.52   26.57
   2  -6  16  332.44   30.73
   2  -6  17    0.88    3.52
   2  -6  17   -4.30    4.88
   2  -6  18   64.32   14.19
   2  -6  18   65.84   11.20
   2  -6  19    4.53    3.91
  -2  -6 -19    0.19    2.10
  -2  -6 -19   -0.64    2.17
   2  -6  19    4.94    4.39
   2  -6  20  127.25   18.08
  -2  -6 -20  116.61    8.97
   2  -6  20  135.55   16.59
  -2  -6 -21    6.80    3.16
   2  -6  21    4.63    4.10
  -2  -6 -21    1.54    2.14
  -2  -6 -22   10.70    3.92
  -2  -6 -22    9.36    2.96
  -2  -6 -23   99.73    8.44
   2  -6  23  120.92    9.22
  -2  -6 -23   96.23    9.00
   2  -6  24   21.06    4.13
  -2  -6 -24   14.35    3.94
  -2  -6 -24   15.47    3.87
   2  -6  25   -0.84    1.73
  -2  -6 -25   -1.22    2.51
  -2  -6 -26    3.55    2.05
   2  -6  26    2.55    1.59
   2  -6  27   21.05    3.37
  -2  -6 -27   15.97    3.72
  -2  -6 -28   31.30    5.00
   2  -6  28   41.78    4.58
   2  -6  29    3.84    1.49
  -2  -6 -29    0.49    1.73
   2  -6  30   10.08    2.02
  -2  -6 -30    9.23    2.68
  -2  -6 -31    1.46    1.44
   2  -6  31    1.59    1.11
  -2  -6 -31    2.25    1.61
  -2  -6 -32   20.09    2.48
   2  -6  32   19.08    2.12
  -2  -6 -32   18.69    2.80
  -2  -6 -33   -0.35    0.99
  -2  -6 -33    2.16    1.03
  -2  -6 -34    1.62    0.75
  -2  -4  35    3.13    1.06
   2  -4 -34   11.79    2.53
  -2  -4  34   17.87    2.27
   2  -4 -34   17.55    1.95
   2  -4 -33    1.42    1.78
  -2  -4  33   -0.51    1.23
   2  -4 -33    0.28    1.02
  -2  -4  32    3.21    1.40
   2  -4 -32    1.75    2.07
   2  -4 -31   78.35    5.81
   2  -4 -31   67.12    6.81
  -2  -4  31   76.01    5.78
   2  -4 -30   -0.05    2.34
   2  -4 -29   25.84    4.55
   2  -4 -28    0.41    2.46
   2  -4 -27    3.87    2.90
   2  -4 -26   16.83    4.28
   2  -4 -25   86.21    8.70
  -2  -4  24   14.29    5.85
   2  -4 -24   11.13    3.68
  -2  -4  23   57.85   11.52
   2  -4 -23   53.80    6.81
   2  -4 -22   18.55    4.17
  -2  -4  22   20.26    7.16
  -2  -4  21    9.69    5.58
   2  -4 -21    9.31    3.61
  -2  -4  20   94.31   13.80
  -2  -4  19  124.31   15.29
  -2  -4  18  671.84   34.72
  -2  -4  17   24.63    6.91
  -2  -4  16    9.86    4.72
  -2  -4  15  135.22   14.93
  -2  -4  14  283.02   20.54
  -2  -4  13 1212.42   39.87
   2  -4 -12  798.27   26.43
  -2  -4  12  842.57   31.40
  -2  -4  11  163.84   13.04
   2  -4 -11  141.24   10.64
   2  -4 -10  387.73   16.82
  -2  -4  10  401.21   19.31
   2  -4  -9   17.28    3.56
  -2  -4   9   21.60    4.41
   2  -4  -8   23.11    4.44
  -2  -4   8   32.21    5.52
  -2  -4   7    5.53    2.01
  -2  -4   7    4.49    1.43
   2  -4  -7    4.56    1.65
  -2  -4   6   89.32    6.19
  -2  -4   6  102.05    7.55
   2  -4  -6   86.28    7.17
   2  -4  -5   50.35    6.06
  -2  -4   5   49.47    4.98
   2  -4  -5   48.29    5.81
   2  -4  -4 3402.77   43.89
  -2  -4   4 3474.73   34.68
  -2  -4   3  137.03    6.94
   2  -4  -3  150.25    9.26
   2  -4  -2  167.79   10.23
  -2  -4   2  163.60    7.64
  -2  -4   1 1218.06   20.83
  -2  -4   0  541.80   14.28
   2  -4   0  533.40   14.85
  -2  -4  -1  479.53   14.01
   2  -4   1  434.20   13.31
   2  -4   2   97.63    5.68
  -2  -4  -2   95.34    6.71
   2  -4   2   91.89    6.22
   2  -4   3  197.68    8.88
   2  -4   3  183.99    9.12
   2  -4   4  346.93   13.05
   2  -4   4  334.92   12.93
   2  -4   5 2916.39   40.37
   2  -4   5 2968.38   41.75
   2  -4   6 1051.23   27.35
   2  -4   7  137.85   11.40
   2  -4   8   11.84    3.49
   2  -4   9    8.80    3.05
   2  -4  10   32.47    6.58
   2  -4  11   21.26    5.88
   2  -4  12 1741.33   48.42
   2  -4  13  250.85   18.91
   2  -4  14   47.63    8.51
   2  -4  15  149.17   15.03
   2  -4  16  149.17   15.60
   2  -4  17  639.81   32.47
   2  -4  18    6.61    4.29
   2  -4  19    4.42    4.12
   2  -4  20  646.86   34.61
  -2  -4 -21   14.11    3.67
   2  -4  21   17.56    6.89
  -2  -4 -22  107.43    9.48
   2  -4  22  103.26   14.01
   2  -4  23   77.97   12.26
  -2  -4 -23   66.77    7.82
  -2  -4 -24    5.63    2.85
  -2  -4 -25   19.61    4.74
  -2  -4 -26    6.32    3.12
  -2  -4 -27   54.31    6.97
  -2  -4 -28   27.15    4.76
  -2  -4 -29    6.73    2.85
  -2  -4 -30   14.43    3.44
   2  -4  30   12.02    2.54
  -2  -4 -31    8.76    2.58
   2  -4  31    8.46    1.89
  -2  -4 -32   17.54    3.23
   2  -4  32   19.79    2.65
  -2  -4 -33    8.66    1.64
   2  -4  33    9.51    1.65
  -2  -4 -33    7.85    2.26
  -2  -4 -34    8.72    1.35
   2  -4  34    7.46    1.30
  -2  -4 -34    8.49    1.98
  -2  -4 -35    0.91    0.91
  -2  -2  36   -0.12    0.64
   2  -2 -35   -1.49    1.20
  -2  -2  35    1.99    1.04
   2  -2 -34   -0.87    1.52
  -2  -2  34    1.17    1.18
   2  -2 -33    1.27    1.58
   2  -2 -32    1.46    1.90
   2  -2 -32    1.71    1.15
   2  -2 -32    0.08    1.94
   2  -2 -31    6.19    2.95
   2  -2 -31    4.06    1.89
   2  -2 -30    1.86    2.10
   2  -2 -30    1.07    2.08
   2  -2 -29   13.29    3.15
   2  -2 -29   15.54    4.24
   2  -2 -28   -0.11    1.99
   2  -2 -28    1.63    2.54
   2  -2 -27   82.39    7.65
   2  -2 -27   92.60    8.79
   2  -2 -26    9.99    3.01
   2  -2 -26   11.68    3.89
   2  -2 -25   12.13    3.48
   2  -2 -25   12.89    4.11
  -2  -2  25    6.50    4.90
   2  -2 -24   26.44    5.01
   2  -2 -24   28.93    4.93
   2  -2 -23    0.20    2.43
  -2  -2  23   -0.38    2.69
   2  -2 -23   -1.71    2.27
   2  -2 -22   48.34    6.49
  -2  -2  22   39.88    9.35
  -2  -2  21   96.31   13.43
  -2  -2  20    1.69    3.53
  -2  -2  19   28.99    7.55
  -2  -2  18    6.83    3.94
  -2  -2  17  274.18   20.64
  -2  -2  16  195.08   17.17
   2  -2 -16  183.28   15.40
  -2  -2  15 1642.42   48.48
  -2  -2  14  183.69   15.99
  -2  -2  13  146.96   14.42
  -2  -2  12  322.88   19.90
  -2  -2  11  734.51   27.51
  -2  -2  10 1072.56   30.87
  -2  -2   9  567.54   20.66
   2  -2  -9  549.28   20.66
  -2  -2   8  993.81   25.24
   2  -2  -8  904.52   24.38
   2  -2  -7   21.29    3.75
  -2  -2   7   24.92    4.01
   2  -2  -6 1543.67   25.96
  -2  -2   6 1585.80   26.49
  -2  -2   5   65.94    5.06
   2  -2  -5   60.56    4.81
   2  -2  -4   34.19    3.48
   2  -2  -3  152.47    6.74
  -2  -2   3  147.68    4.85
   2  -2  -2 1004.11   17.11
  -2  -2   2  983.58   11.91
   2  -2  -1   30.92    3.20
  -2  -2   1   30.91    2.17
  -2  -2   0  107.75    4.77
   2  -2   1 5761.80   32.40
   2  -2   2   37.81    3.50
   2  -2   3  293.27   10.90
   2  -2   4 1843.50   31.17
   2  -2   5 1887.41   35.73
  -2  -2  -6 2480.07   20.23
   2  -2   6 2976.85   48.44
   2  -2   7   35.52    6.13
   2  -2   8    4.05    3.12
   2  -2   9   19.68    4.85
   2  -2  10  156.51   13.25
   2  -2  11  347.38   20.26
   2  -2  12  389.61   21.78
   2  -2  13   29.65    6.47
   2  -2  14  243.20   18.17
   2  -2  15  329.56   21.67
   2  -2  16   30.62    7.60
   2  -2  17    8.11    4.17
   2  -2  18  108.97   13.47
   2  -2  19  273.13   21.54
   2  -2  20   51.32   10.08
   2  -2  21    4.33    3.46
  -2  -2 -22   14.69    3.94
  -2  -2 -22   18.47    3.47
   2  -2  22   22.52    6.97
  -2  -2 -23  404.57   17.70
  -2  -2 -23  429.99   15.92
   2  -2  23  456.40   29.58
  -2  -2 -24    4.44    3.04
   2  -2  24   -0.68    4.25
  -2  -2 -24    7.23    3.15
  -2  -2 -25   10.09    3.66
  -2  -2 -25   11.01    3.48
  -2  -2 -26    6.74    3.00
  -2  -2 -26    7.42    3.43
  -2  -2 -27   23.96    4.87
  -2  -2 -27   23.33    4.30
  -2  -2 -28    4.84    2.26
  -2  -2 -28    4.95    2.90
  -2  -2 -29    3.74    2.26
  -2  -2 -29    2.50    2.01
  -2  -2 -30    7.42    2.96
  -2  -2 -30   12.79    2.92
  -2  -2 -31   14.11    3.57
  -2  -2 -31   14.82    3.04
  -2  -2 -32    2.02    1.98
  -2  -2 -32    0.17    1.42
  -2  -2 -33    0.85    0.92
  -2  -2 -33    1.21    1.67
  -2  -2 -34   11.75    2.50
   2  -2  34   11.44    1.69
   2  -2  35    0.39    0.69
  -2  -2 -35   -1.13    1.20
  -2   0  36    0.89    0.75
   2   0 -35    0.29    1.13
   2   0 -35   -1.27    1.42
   2   0 -34    1.90    1.40
   2   0 -34    2.91    1.71
   2   0 -33   -1.15    1.59
   2   0 -33   -0.21    1.62
   2   0 -32   37.57    4.70
   2   0 -32   27.83    4.75
   2   0 -31   -2.82    2.39
   2   0 -31    0.01    1.80
   2   0 -30    3.62    2.83
   2   0 -30    5.74    2.61
   2   0 -29   -2.98    2.43
   2   0 -29   -1.45    2.57
   2   0 -28    2.34    2.48
   2   0 -28    2.71    2.63
   2   0 -27   -5.18    3.35
   2   0 -27    0.57    2.16
   2   0 -26   18.07    4.11
   2   0 -26   16.46    4.21
  -2   0  25   -4.47    3.94
   2   0 -25    0.63    2.30
   2   0 -25    0.22    2.53
   2   0 -24   23.24    4.88
   2   0 -24   26.23    4.79
  -2   0  24   13.31    5.82
   2   0 -23   -0.93    2.54
  -2   0  23    1.71    4.07
   2   0 -23   -2.00    2.57
  -2   0  22 1067.35   43.11
   2   0 -22  984.63   25.42
  -2   0  21    2.11    2.76
  -2   0  20   18.36    6.49
  -2   0  19    2.40    2.60
  -2   0  18  260.70   19.84
  -2   0  17   -1.73    2.06
  -2   0  16   31.57    6.71
  -2   0  15    4.44    3.80
  -2   0  14  137.41   13.51
  -2   0  13    3.37    3.41
  -2   0  12   71.56    9.64
   2   0 -11   -2.14    3.11
  -2   0  11    1.87    1.80
  -2   0  10 3658.83   60.25
   2   0 -10 3868.97   65.58
  -2   0   9    6.72    2.57
   2   0  -9    2.07    2.35
  -2   0   8  667.10   23.89
   2   0  -8  763.52   28.45
  -2   0   7    2.04    1.89
   2   0  -7    1.57    1.88
  -2   0   6  392.84   15.04
   2   0  -6  459.77   20.48
   2   0  -5   -0.14    1.86
  -2   0   5    0.69    1.05
   2   0  -4   30.71    4.46
  -2   0   4   31.28    3.09
   2   0  -3    0.40    0.92
  -2   0   3    0.03    0.45
   2   0   1    5.23    1.08
   2   0   2   43.32    4.09
   2   0   3    2.38    2.75
   2   0   4 8256.27   69.72
  -2   0  -4 8088.17   83.75
   2   0   5    0.12    1.73
  -2   0  -5   -0.25    2.27
   2   0   6 1744.71   39.37
   2   0   7    1.66    2.24
   2   0   8 1338.85   36.70
   2   0   9    0.58    2.25
   2   0  10  170.88   13.87
   2   0  11   -0.65    2.72
   2   0  12 1148.71   37.03
   2   0  13    0.14    2.25
   2   0  14 2904.28   62.49
   2   0  15    1.47    2.11
   2   0  16   20.32    6.39
   2   0  17    1.25    2.10
   2   0  18    2.87    2.77
   2   0  19    0.55    2.31
   2   0  20  109.76   13.92
   2   0  21   -1.66    3.75
  -2   0 -22    3.93    2.60
  -2   0 -22    7.14    2.76
   2   0  22    7.40    4.45
   2   0  23   -1.36    2.94
  -2   0 -23    0.83    2.12
  -2   0 -23    1.80    2.03
  -2   0 -24  229.37   11.97
  -2   0 -24  223.10   12.87
   2   0  24  227.73   21.00
  -2   0 -25   -1.41    2.39
  -2   0 -25   -2.78    2.92
  -2   0 -26  422.03   17.84
  -2   0 -26  457.12   16.96
  -2   0 -27   -1.29    2.93
  -2   0 -27   -2.50    2.50
  -2   0 -28    2.68    2.47
  -2   0 -28    1.81    2.21
  -2   0 -29    0.00    1.93
  -2   0 -29   -0.80    1.85
  -2   0 -30    2.76    2.49
  -2   0 -30    5.29    2.66
  -2   0 -31    1.32    1.71
  -2   0 -31    1.01    2.02
  -2   0 -32   38.39    4.90
  -2   0 -32   45.72    4.71
  -2   0 -33   -1.74    1.77
  -2   0 -33   -2.00    1.69
  -2   0 -34   17.59    2.55
  -2   0 -34   13.74    2.49
  -2   0 -35    0.97    1.29
   2   2 -36    0.43    0.91
   2   2 -35    1.64    1.15
   2   2 -34   -0.63    1.40
   2   2 -34    1.04    1.41
   2   2 -33    2.20    1.83
   2   2 -33   -1.65    1.72
   2   2 -32   -1.88    2.52
   2   2 -32   -1.61    2.07
   2   2 -31    3.80    2.56
   2   2 -31    1.11    2.01
   2   2 -30    2.00    2.18
   2   2 -30    3.29    2.43
   2   2 -29   12.76    3.56
   2   2 -29   15.49    4.05
   2   2 -28    3.49    2.65
   2   2 -28    1.64    2.36
   2   2 -27   73.69    8.25
   2   2 -27   83.69    8.07
   2   2 -26   11.34    3.47
   2   2 -26   14.14    4.12
   2   2 -25   12.33    3.28
   2   2 -25   16.95    3.91
   2   2 -25   13.75    3.72
  -2   2  25    9.84    4.76
   2   2 -24   20.87    4.97
   2   2 -24   29.07    4.74
   2   2 -24   26.56    4.57
   2   2 -23    1.87    2.31
  -2   2  23   -1.23    2.93
   2   2 -23    4.57    2.86
   2   2 -23    2.42    2.17
   2   2 -22   50.03    5.97
  -2   2  22   44.87    8.93
   2   2 -22   43.09    5.80
  -2   2  21   87.16   12.22
  -2   2  20   -0.50    3.20
  -2   2  19   26.26    7.04
  -2   2  18    5.30    4.12
   2   2 -17  269.05   19.97
  -2   2  17  293.66   21.09
  -2   2  16  205.97   17.23
   2   2 -16  205.34   17.31
   2   2 -15 1607.36   47.50
  -2   2  15 1738.98   49.05
  -2   2  14  182.95   15.87
   2   2 -14  195.45   16.47
  -2   2  13  154.06   14.81
   2   2 -13  143.35   14.04
   2   2 -12  295.05   19.07
  -2   2  12  338.64   21.26
  -2   2  11  719.58   30.03
   2   2 -11  754.69   28.93
  -2   2  10 1041.35   34.78
   2   2 -10 1049.74   31.46
   2   2  -9  557.53   21.11
  -2   2   9  516.38   23.84
  -2   2   8  917.02   31.01
   2   2  -8  941.20   24.22
   2   2  -7   21.24    3.61
  -2   2   7   17.35    4.42
   2   2  -6 1556.34   25.74
  -2   2   6 1421.42   30.51
  -2   2   5   59.30    5.46
   2   2  -5   63.99    4.83
   2   2  -4   33.77    3.27
  -2   2   4   35.13    3.35
   2   2  -3  145.20    6.02
  -2   2   3  150.21    5.05
   2   2  -2 1002.85   14.92
   2   2  -2  988.31   15.55
   2   2  -1   31.46    2.67
  -2   2   1   28.36    1.42
   2   2   0  151.01    6.60
  -2   2  -1 5593.81   31.81
   2   2   1 5604.92   35.58
   2   2   2   31.96    3.13
  -2   2  -2   30.71    2.76
  -2   2  -3  283.60    8.91
   2   2   3  279.79   10.05
   2   2   4 1721.48   28.31
  -2   2  -4 1608.28   24.95
  -2   2  -5 1640.71   27.70
   2   2   5 1713.37   32.12
   2   2   6 2773.34   44.85
  -2   2  -6 2867.96   41.73
   2   2   7   30.08    5.36
  -2   2  -7   45.46    5.80
  -2   2  -8   21.54    4.71
   2   2   8    5.09    2.96
  -2   2  -9   15.89    4.30
   2   2   9   14.03    4.82
  -2   2 -10  154.51   13.52
   2   2  10  161.97   15.37
   2   2  11  342.53   22.61
  -2   2 -11  372.33   21.58
   2   2  12  420.63   25.26
  -2   2 -12  395.03   22.47
  -2   2 -13   25.48    5.66
   2   2  13   41.45    8.86
   2   2  14  251.71   20.51
  -2   2 -14  249.03   18.42
   2   2  15  327.50   23.29
  -2   2 -15  304.15   20.62
   2   2  16   29.75    8.02
   2   2  17    9.21    4.37
   2   2  18  112.08   14.23
   2   2  19  275.44   22.16
   2   2  20   57.78   10.33
   2   2  21    1.82    3.40
  -2   2 -22   25.23    4.49
  -2   2 -22   19.53    3.42
   2   2  22   14.39    5.37
  -2   2 -22   16.53    3.38
   2   2  23  442.97   29.51
  -2   2 -23  457.68   16.76
  -2   2 -23  415.74   17.16
  -2   2 -23  399.46   15.51
  -2   2 -24    3.95    2.39
  -2   2 -24    4.90    2.35
  -2   2 -24    2.33    2.23
   2   2  24    2.82    3.92
  -2   2 -25    8.51    2.61
  -2   2 -25    8.52    3.54
  -2   2 -26    9.02    3.21
  -2   2 -26    8.43    2.79
  -2   2 -27   18.11    4.29
  -2   2 -27   13.70    3.48
  -2   2 -28    5.17    2.50
  -2   2 -28    6.05    2.50
  -2   2 -29    5.41    2.62
  -2   2 -29    5.59    2.72
  -2   2 -30   11.00    3.33
  -2   2 -30   11.38    3.14
  -2   2 -31   12.01    3.15
  -2   2 -31   14.88    3.38
  -2   2 -32    0.03    1.65
  -2   2 -32    0.84    1.84
  -2   2 -33    0.97    1.47
  -2   2 -33    3.04    1.74
  -2   2 -34   11.02    2.16
  -2   2 -34    8.59    2.06
  -2   2 -35   -0.36    1.00
   2   4 -36   15.37    1.97
   2   4 -35    3.79    1.48
   2   4 -34   13.81    2.67
   2   4 -33   -0.93    1.76
   2   4 -32    3.72    2.31
   2   4 -32    0.99    1.40
   2   4 -31   60.31    5.98
   2   4 -31   68.69    6.52
   2   4 -31   67.02    5.63
   2   4 -30    0.31    1.94
   2   4 -30    3.74    2.07
   2   4 -30    2.75    2.45
   2   4 -29   25.75    4.23
   2   4 -29   27.77    5.06
   2   4 -29   25.55    4.54
   2   4 -28   -1.73    2.38
   2   4 -28    2.29    2.61
   2   4 -28   -1.60    2.25
   2   4 -27   -1.39    2.48
   2   4 -27    0.80    2.37
   2   4 -27   -0.88    1.96
   2   4 -26   18.53    4.04
   2   4 -26   13.52    3.73
   2   4 -26   18.82    4.08
   2   4 -25   85.24    8.35
   2   4 -25   89.34    7.37
   2   4 -25   85.78    8.21
   2   4 -25   94.27    8.58
   2   4 -24   17.44    3.98
   2   4 -24   12.17    3.53
   2   4 -24   11.28    3.03
   2   4 -24   11.55    3.20
   2   4 -23   51.18    6.59
   2   4 -23   55.32    6.54
   2   4 -23   59.85    6.12
   2   4 -23   60.30    6.64
   2   4 -22   27.74    4.82
   2   4 -22   19.73    3.69
  -2   4  22   11.73    5.24
   2   4 -22   19.94    4.16
   2   4 -22   15.46    4.04
  -2   4  21   10.01    4.76
   2   4 -21   10.63    2.81
   2   4 -21    8.46    2.97
   2   4 -20   72.24   11.74
  -2   4  20   93.43   13.69
   2   4 -19  124.25   14.91
  -2   4  19  120.73   15.26
  -2   4  18  676.88   36.21
   2   4 -18  628.06   33.26
  -2   4  17   29.93    7.77
   2   4 -17   25.93    6.83
  -2   4  16    9.28    4.50
   2   4 -16   14.38    5.17
   2   4 -15  114.95   13.65
  -2   4  15  104.27   14.74
  -2   4  14  206.67   20.14
   2   4 -14  276.00   19.62
   2   4 -13 1279.90   39.71
  -2   4  13  966.93   41.38
  -2   4  12  674.47   32.44
   2   4 -12  855.49   30.21
  -2   4  11  127.11   13.12
   2   4 -11  167.32   12.36
   2   4 -10  385.01   17.65
  -2   4  10  338.94   19.86
  -2   4   9   17.88    4.09
   2   4  -9   20.15    4.02
  -2   4   8   29.05    5.45
   2   4  -8   23.10    4.23
  -2   4   7    3.34    1.39
   2   4  -7    3.15    1.41
  -2   4   6   84.53    6.25
   2   4  -6   88.56    6.88
  -2   4   5   44.61    4.26
   2   4  -5   49.08    5.39
  -2   4   4 3419.97   30.02
   2   4  -4 3512.88   39.68
  -2   4   3  151.29    5.84
   2   4  -3  157.45    8.22
   2   4  -2  171.71    8.32
  -2   4   2  163.96    5.90
  -2   4   1 1228.05   15.89
   2   4  -1 1215.27   21.01
   2   4   0  529.06   13.80
  -2   4  -1  462.20   13.21
   2   4   1  425.87   12.74
  -2   4  -2   98.17    6.18
   2   4   2  100.39    6.37
   2   4   3  195.24    9.39
  -2   4  -3  196.62    9.00
  -2   4  -4  346.04   12.40
   2   4   4  327.85   12.87
   2   4   5 2969.03   41.42
  -2   4  -5 2935.71   37.78
  -2   4  -6 1071.96   24.38
   2   4   6 1050.52   27.11
   2   4   7  114.56   10.66
  -2   4  -7  112.28    8.79
  -2   4  -8    8.88    2.92
   2   4   8    8.64    3.24
   2   4   9   10.82    4.24
  -2   4  -9    7.29    2.61
  -2   4 -10   22.89    5.36
   2   4  10   27.92    6.92
  -2   4 -11   21.76    5.48
   2   4  11   16.26    4.51
  -2   4 -12 1692.57   46.46
   2   4  12 1473.08   50.85
   2   4  13  200.64   20.26
  -2   4 -13  247.48   18.99
   2   4  14   37.26    9.65
  -2   4 -14   49.96    9.18
  -2   4 -15  143.22   15.04
   2   4  15  132.41   17.45
  -2   4 -16  159.46   16.40
   2   4  16  150.10   18.01
   2   4  17  642.55   37.54
  -2   4 -17  597.24   31.77
   2   4  18    3.66    4.48
  -2   4 -18    5.11    3.34
   2   4  19   -3.22    5.43
   2   4  20  637.58   36.98
  -2   4 -21   14.77    3.98
  -2   4 -21   10.68    3.62
   2   4  21   13.51    5.59
  -2   4 -22  122.61    8.89
  -2   4 -22  102.30    8.88
   2   4  22  100.00   15.27
  -2   4 -23   70.45    7.15
  -2   4 -23   73.61    7.26
  -2   4 -23   72.63    6.24
  -2   4 -23   68.94    7.16
   2   4  23   69.07   12.54
  -2   4 -24    8.68    2.79
  -2   4 -24    7.94    3.19
  -2   4 -24   11.49    3.68
  -2   4 -25   21.61    4.10
  -2   4 -25   19.10    3.85
  -2   4 -25   15.16    3.96
  -2   4 -26   13.41    3.58
  -2   4 -26    9.49    3.64
  -2   4 -26   17.54    3.80
  -2   4 -27   47.44    5.70
  -2   4 -27   51.25    6.32
  -2   4 -27   56.48    6.18
  -2   4 -28   30.72    4.35
  -2   4 -28   34.75    5.05
  -2   4 -28   23.08    4.05
  -2   4 -29    9.27    3.11
  -2   4 -29    7.15    2.44
  -2   4 -29    5.55    2.63
  -2   4 -30   16.80    3.13
  -2   4 -30   13.77    3.00
  -2   4 -30   16.04    3.66
  -2   4 -31   10.35    2.87
  -2   4 -31    6.75    2.04
  -2   4 -31    4.00    1.68
  -2   4 -32   19.81    3.32
  -2   4 -32   13.41    2.52
  -2   4 -33    7.58    2.16
  -2   4 -34    6.27    1.79
  -2   4 -35   -1.17    1.00
   2   6 -34   -0.94    1.04
   2   6 -33    3.17    1.58
   2   6 -32    2.12    1.35
   2   6 -32    0.54    1.61
   2   6 -31    3.82    1.67
   2   6 -31    1.34    1.49
   2   6 -30   -0.90    1.82
   2   6 -30    4.09    2.23
   2   6 -30    0.29    1.39
   2   6 -29    2.25    2.27
   2   6 -29    4.06    2.35
   2   6 -29    0.15    1.32
   2   6 -28    2.33    2.57
   2   6 -28    2.28    1.77
   2   6 -28    1.74    2.14
   2   6 -28    0.34    2.17
   2   6 -27    6.05    3.17
   2   6 -27    8.42    2.93
   2   6 -27    6.49    2.87
   2   6 -27    5.21    2.22
   2   6 -26   22.94    4.39
   2   6 -26   26.56    4.48
   2   6 -26   28.76    5.02
   2   6 -25   82.24    7.61
   2   6 -25   71.91    7.39
   2   6 -25   84.23    8.01
   2   6 -24   45.21    6.15
   2   6 -24   45.08    5.95
   2   6 -24   49.60    6.09
   2   6 -23    7.34    3.02
   2   6 -23    3.28    2.62
   2   6 -23    2.21    2.32
   2   6 -22   36.66    5.67
   2   6 -22   37.58    8.70
   2   6 -22   46.84    5.72
   2   6 -22   37.20    5.68
   2   6 -21    5.77    2.33
   2   6 -21    8.16    3.83
   2   6 -21    3.08    2.01
   2   6 -21    6.90    2.76
   2   6 -20   25.08    4.32
   2   6 -20   23.27    4.34
   2   6 -20   28.23    4.54
   2   6 -20   22.87    6.90
   2   6 -19    5.56    3.82
   2   6 -19    6.33    3.07
   2   6 -18  365.92   27.41
   2   6 -17   11.08    5.04
   2   6 -16  496.21   29.46
   2   6 -15  291.08   21.72
   2   6 -14  157.76   14.96
   2   6 -13  371.48   21.55
  -2   6  13  285.10   21.02
   2   6 -12  260.06   17.30
  -2   6  12  227.13   16.86
  -2   6  11  129.44   11.60
   2   6 -11  143.11   12.15
   2   6 -10  125.44   10.84
  -2   6  10  115.47   10.10
  -2   6   9  173.74   11.42
   2   6  -9  183.15   12.67
   2   6  -8    5.21    2.41
  -2   6   8    4.66    2.10
   2   6  -7  886.57   25.59
  -2   6   7  836.23   21.02
  -2   6   6    9.35    2.59
   2   6  -6    9.05    3.06
   2   6  -5   28.67    4.78
  -2   6   5   18.62    2.39
  -2   6   4 4230.07   39.58
   2   6  -4 4581.83   54.66
   2   6  -3  339.35   14.80
  -2   6   3  318.49   10.54
   2   6  -2  405.27   15.18
  -2   6   2  392.09   11.75
   2   6  -2  422.73   16.53
   2   6  -1  118.52    7.91
   2   6   0  680.81   19.10
   2   6   1  507.51   16.56
  -2   6  -1  532.68   17.94
  -2   6  -2    9.29    2.72
   2   6   2    6.56    2.31
  -2   6  -3   71.30    6.73
   2   6   3   70.25    6.55
  -2   6  -4  587.72   19.30
   2   6   4  571.89   18.95
  -2   6  -5  224.39   12.20
   2   6   5  233.09   12.75
  -2   6  -6  365.94   16.13
   2   6   6  365.55   16.96
  -2   6  -7  658.32   22.52
   2   6   7  648.93   23.64
  -2   6  -8  125.74   10.62
   2   6   8  136.27   12.33
   2   6   9  406.73   21.68
  -2   6  -9  414.84   19.74
  -2   6 -10  508.15   23.04
   2   6  10  469.97   24.62
  -2   6 -11    6.63    3.59
   2   6  11    2.93    2.50
   2   6  12 1255.18   47.47
  -2   6 -12 1465.85   43.96
   2   6  13  281.31   24.38
  -2   6 -13  383.17   23.84
   2   6  14    7.16    3.58
  -2   6 -14   10.73    3.21
  -2   6 -15    3.91    3.45
   2   6  15    2.19    4.03
   2   6  16  287.95   28.69
  -2   6 -16  436.78   29.30
   2   6  17    1.86    3.44
  -2   6 -17   -1.56    2.68
  -2   6 -18   72.54   12.19
   2   6  18   52.91   12.50
  -2   6 -19    0.84    2.06
  -2   6 -19   -0.69    1.98
   2   6  19    4.38    3.02
  -2   6 -20  138.82   16.62
  -2   6 -20  110.81    8.70
  -2   6 -21    6.16    2.98
  -2   6 -21    4.57    2.45
  -2   6 -22   14.24    3.61
  -2   6 -22   15.93    3.35
  -2   6 -23  100.80    8.68
  -2   6 -23  104.15    8.58
  -2   6 -23  123.21    9.13
  -2   6 -24   17.54    3.61
  -2   6 -24   14.41    3.36
  -2   6 -24   16.92    4.16
  -2   6 -25    2.00    1.96
  -2   6 -25    1.02    2.26
  -2   6 -25    1.51    2.22
  -2   6 -26   -0.01    1.99
  -2   6 -26    0.73    2.24
  -2   6 -26    5.24    2.47
  -2   6 -27   18.32    3.82
  -2   6 -27   20.67    3.65
  -2   6 -27   20.14    4.03
  -2   6 -28   36.94    5.24
  -2   6 -28   34.93    4.07
  -2   6 -28   38.24    5.28
  -2   6 -29    2.29    2.16
  -2   6 -29    1.56    1.56
  -2   6 -29    0.72    1.69
  -2   6 -30   13.58    2.94
  -2   6 -30    9.94    2.06
  -2   6 -30    6.37    2.28
  -2   6 -31    0.14    1.51
  -2   6 -31    2.16    1.69
  -2   6 -32   18.46    2.65
  -2   6 -32   20.54    3.08
  -2   6 -33    1.67    1.30
  -2   6 -34    0.44    1.07
   2   8 -32    3.97    1.66
   2   8 -32   -0.40    1.17
   2   8 -31   16.03    2.62
   2   8 -31   16.75    2.21
   2   8 -31   14.55    2.72
   2   8 -30    9.23    2.80
   2   8 -30    6.17    2.07
   2   8 -30    5.68    1.64
   2   8 -29    4.39    1.85
   2   8 -29    3.77    2.02
   2   8 -29    4.62    2.07
   2   8 -28   -0.18    1.38
   2   8 -28    2.43    2.56
   2   8 -28   -1.18    1.87
   2   8 -28    1.24    1.68
   2   8 -27   35.55    3.43
   2   8 -27   37.62    4.85
   2   8 -27   38.62    5.54
   2   8 -27   35.45    4.80
   2   8 -27   30.10    4.55
   2   8 -26    1.95    1.73
   2   8 -26    3.31    2.81
   2   8 -26    0.99    1.32
   2   8 -26   -0.71    1.89
   2   8 -26    1.79    2.33
   2   8 -25   12.82    3.37
   2   8 -25   19.94    4.01
   2   8 -25   16.40    3.56
   2   8 -25   23.84    4.63
   2   8 -24   -1.82    2.52
   2   8 -24    4.65    3.11
   2   8 -24    4.92    3.10
   2   8 -23    2.03    2.23
   2   8 -23   -1.25    2.83
   2   8 -23    0.32    2.54
   2   8 -22   28.81    5.10
   2   8 -22   25.02    4.76
   2   8 -22   26.67    5.05
   2   8 -21   11.60    3.45
   2   8 -21    9.55    3.54
   2   8 -21   11.81    3.40
   2   8 -20   12.29    3.31
   2   8 -20    9.60    3.50
   2   8 -20   13.21    3.43
   2   8 -19    6.63    2.39
   2   8 -19    1.16    2.48
   2   8 -19    7.03    4.91
   2   8 -19    4.01    2.56
   2   8 -18   26.89    4.86
   2   8 -18   32.14    8.42
   2   8 -17    2.03    2.13
   2   8 -17    2.92    2.93
   2   8 -16   48.09    6.16
   2   8 -16   69.08   11.79
   2   8 -15  498.78   29.54
   2   8 -14  191.84   17.75
   2   8 -13  425.02   25.18
   2   8 -12   46.82    8.01
   2   8 -11    3.63    2.42
   2   8 -10  329.76   19.90
   2   8  -9  252.03   16.58
   2   8  -8   81.55    9.29
   2   8  -7  697.91   26.21
   2   8  -6  354.62   18.23
   2   8  -5   32.98    6.08
   2   8  -4 2173.03   44.56
   2   8  -3  106.66   10.01
   2   8  -2 1084.22   31.39
  -2   8   1  331.49   17.34
   2   8  -1  336.16   17.60
   2   8   0  218.94   12.93
  -2   8   0  219.62   13.80
  -2   8  -1  485.42   20.40
   2   8   1  476.85   18.79
  -2   8  -2   43.31    6.20
   2   8   2   36.47    5.20
  -2   8  -3  168.13   12.06
   2   8   3  160.75   11.02
   2   8   4 2425.37   43.86
  -2   8  -4 2557.27   47.36
   2   8   5  368.13   17.65
  -2   8  -5  384.60   18.85
  -2   8  -6  324.61   17.53
   2   8   6  307.16   16.67
  -2   8  -7  118.94   11.06
   2   8   7  101.13    9.68
   2   8   8  200.89   14.61
  -2   8  -8  225.50   15.64
   2   8   9 1389.80   40.23
  -2   8  -9 1462.90   40.89
  -2   8 -10  138.76   13.15
  -2   8 -11   40.97    7.50
  -2   8 -12   16.91    4.97
  -2   8 -13   45.30    9.12
  -2   8 -14    5.45    3.70
  -2   8 -15    4.07    3.43
  -2   8 -16    9.13    6.26
  -2   8 -17    1.06    2.91
  -2   8 -17    1.27    2.24
  -2   8 -18    4.74    4.10
  -2   8 -18    4.80    2.43
  -2   8 -19  108.69    8.85
  -2   8 -19   89.25    7.72
  -2   8 -20   16.11    3.66
  -2   8 -20   18.47    4.02
  -2   8 -21   75.11    7.61
  -2   8 -21   69.93    6.65
  -2   8 -22    0.13    1.96
  -2   8 -22   -0.61    2.05
  -2   8 -22    3.44    3.37
  -2   8 -23   57.81    7.13
  -2   8 -23   74.80    7.10
  -2   8 -23   65.95    6.72
  -2   8 -24    2.15    2.06
  -2   8 -24   -0.22    2.24
  -2   8 -24    3.56    2.29
  -2   8 -25   12.52    3.43
  -2   8 -25   12.37    3.73
  -2   8 -25   12.14    3.47
  -2   8 -26    1.71    1.77
  -2   8 -26    4.93    2.83
  -2   8 -26    0.10    1.91
  -2   8 -27   11.04    3.31
  -2   8 -27    9.59    2.93
  -2   8 -27   14.59    3.09
  -2   8 -27    9.72    2.87
  -2   8 -27    8.92    1.89
  -2   8 -28   -2.13    1.87
  -2   8 -28    2.38    1.88
  -2   8 -28    1.92    1.97
  -2   8 -28   -0.82    1.78
  -2   8 -29   21.17    2.95
  -2   8 -29   27.99    4.01
  -2   8 -29   25.48    3.71
  -2   8 -29   26.30    3.45
  -2   8 -30   10.89    2.08
  -2   8 -30   13.02    2.57
  -2   8 -30    9.20    2.14
  -2   8 -31   17.07    2.44
  -2   8 -31   21.09    2.89
  -2   8 -32    7.95    1.54
  -2   8 -32   13.34    2.16
   2  10 -30    7.31    1.58
   2  10 -30    6.90    2.06
   2  10 -29    4.71    1.35
   2  10 -29    3.76    2.01
   2  10 -28    3.24    2.20
   2  10 -28    4.76    1.96
   2  10 -27   59.24    6.17
   2  10 -27   61.32    4.02
   2  10 -27   59.01    5.63
   2  10 -27   67.92    5.67
   2  10 -26    4.07    2.37
   2  10 -26    1.85    2.14
   2  10 -26    2.36    1.36
   2  10 -26    2.55    2.10
   2  10 -25    7.46    2.60
   2  10 -25   10.20    3.41
   2  10 -25    6.00    1.88
   2  10 -25    6.88    2.59
   2  10 -24    1.14    1.19
   2  10 -24    0.99    2.66
   2  10 -24    0.88    1.91
   2  10 -24    1.12    2.15
   2  10 -23    5.68    1.69
   2  10 -23    5.57    2.83
   2  10 -23    3.72    2.57
   2  10 -23    8.12    3.14
   2  10 -22  378.26   16.21
   2  10 -22  400.59   17.42
   2  10 -22  368.00   16.82
   2  10 -21   10.63    3.23
   2  10 -21   13.21    3.79
   2  10 -21    9.09    3.16
   2  10 -20   10.79    3.40
   2  10 -20    5.19    2.88
   2  10 -20    7.72    3.06
   2  10 -19   72.25    7.97
   2  10 -19   77.17    7.71
   2  10 -18    0.99    3.03
   2  10 -18   -3.09    3.35
   2  10 -17   38.28    5.43
   2  10 -17   40.01    6.35
   2  10 -16  343.26   27.18
   2  10 -16  376.79   17.37
   2  10 -15   25.68    5.06
   2  10 -15   32.93    8.35
   2  10 -14  120.65   15.20
   2  10 -14  102.65    9.39
   2  10 -13   57.13    7.26
   2  10 -13   68.16   11.03
   2  10 -12   74.33   10.95
   2  10 -12   64.81    7.31
   2  10 -11   70.66   10.90
   2  10 -10  652.83   30.66
   2  10  -9  177.65   15.71
   2  10  -8   67.00    9.54
   2  10  -7  948.88   35.22
   2  10  -6  100.61   11.44
   2  10  -5  134.49   12.87
   2  10  -4  145.55   13.23
  -2  10   4  134.68   13.35
  -2  10   3   16.66    5.31
   2  10  -3   17.96    5.13
  -2  10   2  391.30   21.96
   2  10  -2  405.40   22.32
   2  10  -1   84.01   10.22
  -2  10   1   75.14    9.78
  -2  10   0   41.92    7.24
   2  10   0   41.13    8.30
  -2  10  -1  699.82   28.34
   2  10   1  711.41   30.44
  -2  10  -2  434.24   22.27
   2  10   2  408.85   23.82
  -2  10  -3   77.12    9.45
  -2  10  -4  266.03   17.70
  -2  10  -5   48.91    7.85
  -2  10  -6   15.37    4.84
  -2  10  -7  742.22   31.18
  -2  10  -8  171.47   15.19
  -2  10  -9  257.44   19.48
  -2  10 -10  164.84   16.08
  -2  10 -11   84.82   12.02
  -2  10 -12   53.06    9.97
  -2  10 -13    0.42    2.47
  -2  10 -13    3.52    3.63
  -2  10 -14  311.43   16.35
  -2  10 -14  413.78   29.29
  -2  10 -15   -1.65    2.75
  -2  10 -15   -1.31    3.45
  -2  10 -16   10.23    3.54
  -2  10 -17   15.23    4.00
  -2  10 -18   68.67    7.59
  -2  10 -19   63.40    7.74
  -2  10 -20    2.80    2.48
  -2  10 -21   20.29    3.93
  -2  10 -21   21.39    4.72
  -2  10 -22   36.13    5.36
  -2  10 -22   32.55    5.42
  -2  10 -23    9.83    3.32
  -2  10 -23    7.88    2.97
  -2  10 -24   40.50    5.54
  -2  10 -24   37.25    5.14
  -2  10 -24   40.96    5.34
  -2  10 -25    5.09    2.19
  -2  10 -25    1.77    2.07
  -2  10 -25    2.14    2.37
  -2  10 -26   23.66    3.65
  -2  10 -26   28.93    4.43
  -2  10 -26   28.99    4.02
  -2  10 -26   26.33    2.88
  -2  10 -27    5.45    2.40
  -2  10 -27    0.12    1.44
  -2  10 -27    1.75    1.04
  -2  10 -27    2.66    1.85
  -2  10 -28    8.83    2.20
  -2  10 -28    8.29    2.52
  -2  10 -28    5.85    1.83
  -2  10 -29   21.18    3.18
  -2  10 -29   26.88    2.88
  -2  10 -30    5.48    1.58
  -2  10 -30    3.83    1.18
   2  12 -28   10.30    1.81
   2  12 -28   10.82    1.90
   2  12 -27    1.44    1.40
   2  12 -27    0.22    0.54
   2  12 -27   -0.24    1.25
   2  12 -27   -0.85    1.18
   2  12 -26    0.13    1.32
   2  12 -26   -1.69    1.71
   2  12 -26    0.35    0.71
   2  12 -25    8.30    1.85
   2  12 -25   16.34    3.19
   2  12 -25   12.33    3.12
   2  12 -25   10.88    2.56
   2  12 -24   43.53    3.91
   2  12 -24   36.50    4.84
   2  12 -24   41.49    4.76
   2  12 -24   43.14    5.19
   2  12 -23    0.94    1.18
   2  12 -23    1.71    1.99
   2  12 -23    1.20    1.86
   2  12 -23    1.30    1.01
   2  12 -23   -1.20    1.94
   2  12 -22   12.11    3.25
   2  12 -22   15.01    2.53
   2  12 -22   14.72    3.59
   2  12 -22   17.91    3.09
   2  12 -22    7.67    2.98
   2  12 -21    4.04    2.81
   2  12 -21    4.51    2.69
   2  12 -21    3.81    2.41
   2  12 -21    2.26    1.70
   2  12 -20    3.44    2.02
   2  12 -20    1.26    2.50
   2  12 -20    0.30    1.94
   2  12 -20    1.80    2.42
   2  12 -19   34.98    5.28
   2  12 -19   44.20    6.33
   2  12 -19   53.04    6.68
   2  12 -18    4.22    2.71
   2  12 -18    5.07    2.87
   2  12 -18    3.92    2.64
   2  12 -17   -0.44    2.75
   2  12 -17    0.34    2.39
   2  12 -17   -0.32    2.20
   2  12 -16    0.93    2.24
   2  12 -16    3.51    3.20
   2  12 -16    1.52    2.39
   2  12 -15    4.09    3.39
   2  12 -15   -1.39    2.72
   2  12 -15    0.00    2.16
   2  12 -14   60.67    8.21
   2  12 -14   58.57    8.11
   2  12 -14   67.17    8.17
   2  12 -13  170.79   13.10
   2  12 -13  192.67   13.99
   2  12 -13  210.12   13.56
   2  12 -12  131.43   10.91
   2  12 -12  153.50   12.06
   2  12 -11  285.96   16.81
   2  12 -11  338.20   17.75
   2  12 -10   26.21    5.51
   2  12 -10   38.59    5.84
   2  12  -9   12.34    3.67
  -2  12   9    7.11    5.29
   2  12  -9   11.87    4.82
   2  12  -9   16.39    4.74
   2  12  -8   15.81    3.42
   2  12  -8   26.95    7.01
  -2  12   8   23.73    6.96
  -2  12   7  164.51   17.29
   2  12  -7  196.26   17.64
  -2  12   6  845.41   38.30
   2  12  -6  937.21   38.17
   2  12  -5   26.32    6.67
  -2  12   5   21.15    8.85
  -2  12   4   14.02    6.03
   2  12  -4    6.71    3.29
   2  12  -3   36.82    7.62
  -2  12   3   34.89    7.50
  -2  12   2   64.82    9.98
   2  12  -2   76.89   10.89
   2  12  -1    8.76    4.57
  -2  12   1    3.19    3.75
   2  12   0  103.32   14.24
  -2  12   0   90.75   11.81
   2  12   1  689.75   34.05
  -2  12  -1  696.18   31.75
  -2  12  -2  464.79   26.10
   2  12   2  475.93   28.45
  -2  12  -3   43.88    8.24
   2  12   3   37.63    8.09
   2  12   4   82.46   12.67
  -2  12  -4   79.01   10.84
   2  12   5   22.24    7.38
  -2  12  -5   23.26    6.24
   2  12   6  164.33   18.18
  -2  12  -6  168.28   16.18
  -2  12  -7   17.62    5.42
  -2  12  -8   70.69   11.16
  -2  12  -9    5.50    3.68
  -2  12 -12   32.27    5.62
  -2  12 -13    1.10    2.85
  -2  12 -14  165.82   12.14
  -2  12 -15   40.23    5.93
  -2  12 -16   16.63    4.61
  -2  12 -17    7.64    2.82
  -2  12 -17   11.69    3.73
  -2  12 -17    9.66    3.41
  -2  12 -18    8.69    2.98
  -2  12 -18    9.13    3.64
  -2  12 -18    3.03    2.15
  -2  12 -19    2.21    2.53
  -2  12 -19    1.71    2.32
  -2  12 -19   -2.91    3.06
  -2  12 -20    0.91    2.33
  -2  12 -20    5.20    2.94
  -2  12 -20    3.93    2.68
  -2  12 -21   16.28    3.84
  -2  12 -21   20.57    4.12
  -2  12 -21   10.92    3.27
  -2  12 -22    5.53    2.57
  -2  12 -22    4.40    2.05
  -2  12 -22    4.71    2.03
  -2  12 -23   10.69    2.28
  -2  12 -23   12.23    2.07
  -2  12 -23   12.77    3.09
  -2  12 -23   16.90    3.12
  -2  12 -23   13.93    3.33
  -2  12 -24    0.49    0.91
  -2  12 -24    0.67    1.50
  -2  12 -24    0.10    1.85
  -2  12 -24    0.50    1.53
  -2  12 -25   11.50    2.51
  -2  12 -25    9.13    2.28
  -2  12 -25    8.65    2.54
  -2  12 -25    7.66    1.65
  -2  12 -26    1.93    1.40
  -2  12 -26    2.64    1.05
  -2  12 -26    1.53    1.32
  -2  12 -26    1.33    1.40
  -2  12 -27    9.03    2.09
  -2  12 -27    8.75    1.18
  -2  12 -27   11.80    2.10
  -2  12 -28   -1.05    1.08
  -2  12 -28    1.80    0.85
  -2  12 -28    2.01    1.16
   2  14 -25    1.60    0.92
   2  14 -24    0.68    0.66
   2  14 -24   -0.15    1.16
   2  14 -24   -1.73    1.06
   2  14 -23    2.11    1.66
   2  14 -23    4.67    1.72
   2  14 -23    3.92    1.22
   2  14 -22    1.43    1.50
   2  14 -22    2.15    1.08
   2  14 -22    2.08    1.73
   2  14 -22    1.84    1.75
   2  14 -22    1.25    1.14
   2  14 -21   10.18    2.48
   2  14 -21    8.59    2.84
   2  14 -21    5.52    2.00
   2  14 -21   10.01    2.33
   2  14 -21    5.79    2.56
   2  14 -21    7.81    1.76
   2  14 -20   21.38    3.69
   2  14 -20   16.03    2.79
   2  14 -20   20.28    2.89
   2  14 -20   21.72    4.02
   2  14 -20   19.36    3.87
   2  14 -20   17.04    3.38
   2  14 -19   55.03    5.93
   2  14 -19   62.99    5.71
   2  14 -19   63.55    6.31
   2  14 -19   57.30    4.93
   2  14 -19   58.00    6.21
   2  14 -19   53.71    6.50
   2  14 -18    0.40    1.74
   2  14 -18    4.61    2.15
   2  14 -18    6.08    2.15
   2  14 -18    7.55    2.37
   2  14 -18    0.42    2.56
   2  14 -18    5.57    2.62
   2  14 -17   -0.58    1.98
   2  14 -17    0.98    2.04
   2  14 -17    1.90    1.44
   2  14 -17    2.35    2.14
   2  14 -16    0.77    1.81
   2  14 -16    0.27    1.42
   2  14 -16    0.48    2.39
   2  14 -16    3.23    2.85
   2  14 -15    7.65    3.21
   2  14 -15   14.19    3.42
   2  14 -15   17.54    4.76
   2  14 -15   11.88    3.02
   2  14 -14    8.30    2.83
   2  14 -14   10.90    3.42
   2  14 -14   15.96    4.71
   2  14 -14   10.34    3.55
   2  14 -13   94.13    9.18
   2  14 -13  109.19   10.48
   2  14 -13   84.04    7.81
   2  14 -13   91.92    9.20
   2  14 -12   97.20    8.93
   2  14 -12   84.96    8.88
   2  14 -12   94.04   10.03
   2  14 -12   97.54    9.43
   2  14 -11  114.50    9.91
   2  14 -11   89.57    8.55
   2  14 -11   96.71    9.97
   2  14 -11  119.20   10.27
   2  14 -10   -1.66    2.31
   2  14 -10   -6.60    4.16
   2  14 -10   -2.24    3.62
   2  14  -9  174.00   11.40
   2  14  -9  238.39   13.23
   2  14  -8   26.61    4.67
   2  14  -8   44.75    5.98
   2  14  -7    5.37    2.29
   2  14  -6  130.48    8.87
   2  14  -5    3.52    1.93
   2  14  -2   23.69    3.94
  -2  14 -10   -1.20    2.59
   2  14  10    1.62    1.06
  -2  14 -11   73.43    8.05
  -2  14 -11   71.14    8.18
  -2  14 -12   78.32    8.13
  -2  14 -12   64.54    7.61
  -2  14 -13   47.39    6.34
  -2  14 -13   40.81    6.53
   2  14  14    4.18    1.77
  -2  14 -14    0.95    2.02
  -2  14 -14    1.15    2.35
  -2  14 -15    4.73    2.34
  -2  14 -15    9.25    3.18
  -2  14 -16    7.82    3.02
  -2  14 -16    0.84    2.04
  -2  14 -17  173.76   10.76
  -2  14 -17  170.83   11.28
  -2  14 -17  176.18    9.45
  -2  14 -18    2.19    1.44
  -2  14 -18    1.87    2.19
  -2  14 -18    4.82    2.18
  -2  14 -18    0.38    2.19
  -2  14 -19    1.66    1.60
  -2  14 -19   -1.17    1.98
  -2  14 -19   -0.22    1.79
  -2  14 -19    2.00    2.03
  -2  14 -20   25.00    3.97
  -2  14 -20   20.56    3.04
  -2  14 -20   19.26    2.71
  -2  14 -20   24.66    3.63
  -2  14 -20   26.72    4.31
  -2  14 -21    4.29    2.19
  -2  14 -21    0.62    1.12
  -2  14 -21    1.15    0.87
  -2  14 -21    0.66    1.66
  -2  14 -21   -0.14    1.48
  -2  14 -21   -0.02    1.36
  -2  14 -22    0.43    0.77
  -2  14 -22   -0.10    1.41
  -2  14 -22    0.53    1.30
  -2  14 -22    0.57    1.44
  -2  14 -22   -1.42    1.40
  -2  14 -22    1.27    1.00
  -2  14 -23    4.16    1.35
  -2  14 -23    3.97    1.49
  -2  14 -23    3.97    1.72
  -2  14 -23    3.43    1.10
  -2  14 -23    5.30    1.86
  -2  14 -24    3.65    0.98
  -2  14 -24    6.78    1.62
  -2  14 -24    3.65    1.24
   2  16 -20   17.60    2.22
   2  16 -19    8.65    1.87
   2  16 -19    9.88    1.64
   2  16 -19    9.71    1.45
   2  16 -19    8.98    1.46
   2  16 -18    2.05    1.43
   2  16 -18    2.16    0.99
   2  16 -18    0.95    1.50
   2  16 -18    1.40    0.86
   2  16 -17   16.63    2.88
   2  16 -17    8.77    1.84
   2  16 -17   13.78    2.74
   2  16 -17   11.07    2.02
   2  16 -16   -0.21    1.54
   2  16 -16    1.84    1.14
   2  16 -16   -1.23    1.42
   2  16 -15   11.77    3.00
   2  16 -15   12.17    2.51
   2  16 -15   12.22    2.34
   2  16 -15   12.05    3.00
   2  16 -14   10.64    2.79
   2  16 -14    7.94    2.76
   2  16 -14    6.80    2.23
   2  16 -14    8.94    2.31
   2  16 -13    3.70    2.35
   2  16 -13    1.80    1.45
   2  16 -13    4.61    2.45
   2  16 -13    2.21    1.83
   2  16 -12    2.39    1.32
   2  16 -12    1.67    1.82
   2  16 -12    2.59    1.89
   2  16 -11   18.39    4.38
   2  16 -11   11.27    2.80
   2  16 -11   12.92    3.02
   2  16 -10   -0.87    2.04
   2  16 -10    0.81    1.62
   2  16 -10   -0.72    1.92
   2  16  -9   74.54    7.56
   2  16  -9   60.92    5.84
   2  16  -9   66.83    6.98
   2  16  -8   69.11    5.89
   2  16  -8   74.85    7.41
   2  16  -8   74.89    7.42
   2  16  -7   19.33    3.92
   2  16  -7   18.69    3.83
   2  16  -6   16.44    3.53
   2  16  -6   13.64    3.39
   2  16  -5   17.18    4.07
   2  16  -5   17.41    3.25
   2  16  -4  102.45    7.58
   2  16  -4  106.90    8.22
   2  16  -3   21.54    3.63
   2  16  -2    0.48    1.31
   2  16  -1   61.27    5.55
   2  16   0    1.18    1.76
   2  16   1  119.39    7.33
   2  16   2    3.07    1.49
   2  16   4   83.14    5.68
  -2  16  -6   -0.47    2.14
   2  16   7   33.36    3.85
  -2  16  -7   39.11    5.40
  -2  16  -8   -3.77    2.84
   2  16   8    2.46    1.41
  -2  16  -9  147.09    9.23
   2  16   9  182.35    8.26
  -2  16 -10  174.39   10.09
  -2  16 -11    0.56    1.53
   2  16  12   63.53    4.51
  -2  16 -12   47.72    5.24
  -2  16 -13   28.97    3.82
  -2  16 -14   37.74    4.31
  -2  16 -14   28.68    3.54
  -2  16 -15   22.36    3.08
  -2  16 -15   22.56    3.34
  -2  16 -15   27.28    3.38
  -2  16 -16    4.99    1.45
  -2  16 -16    2.77    1.13
  -2  16 -17   25.18    2.81
  -2  16 -17   28.75    2.95
  -2  16 -17   27.54    3.63
  -2  16 -18    2.58    1.16
  -2  16 -18    0.61    1.28
  -2  16 -18    2.13    1.05
  -2  16 -19   -0.40    0.57
  -2  16 -19    0.48    0.63
  -2  16 -19   -0.45    0.88
   2  18 -11   -0.09    0.76
   2  18 -10    0.70    0.77
   2  18 -10    2.06    0.97
   2  18 -10    2.26    0.93
   2  18  -9    2.50    1.42
   2  18  -9    1.10    0.93
   2  18  -8   -0.09    1.28
   2  18  -8   -0.06    0.98
   2  18  -7   91.71    5.85
   2  18  -7   80.28    5.66
   2  18  -6    3.18    1.32
   2  18  -6    3.50    1.09
  -2  18   5   46.68    3.56
   2  18  -5   47.10    4.39
   2  18  -4   47.41    4.25
  -2  18   4   46.53    3.82
   2  18  -3    0.08    1.14
  -2  18   3   -0.52    0.84
   2  18  -2    2.92    0.87
   2  18  -2   -0.26    1.29
   2  18  -1   92.88    5.12
   2  18  -1  108.76    7.00
   2  18  -1   94.24    5.27
   2  18   0    5.09    1.70
   2  18   0    3.94    1.90
   2  18   1  104.78    6.57
  -2  18  -2    7.12    1.57
   2  18   2    9.38    1.98
  -2  18  -3   -1.04    1.30
   2  18   3    2.38    1.20
   2  18   4   24.52    2.83
  -2  18  -4   22.27    2.87
  -2  18  -5   15.47    2.49
  -2  18  -5   15.20    2.54
   2  18   5   14.97    2.09
  -2  18  -6    2.74    1.17
  -2  18  -6    3.43    1.44
   2  18   6    6.06    1.51
   2  18   7  116.53    5.28
  -2  18  -7  109.12    6.38
  -2  18  -8   30.05    3.30
  -2  18  -8   27.54    3.13
  -2  18  -9   42.87    3.90
  -2  18  -9   43.09    3.57
  -2  18 -10   31.43    3.14
  -2  18 -10   35.98    3.18
  -2  18 -11    0.09    0.70
   3 -17 -16   82.51    5.28
   3 -17 -15   15.79    2.91
   3 -17 -14    4.88    2.38
   3 -17 -13   -2.81    2.38
  -3 -17  13    3.42    1.76
  -3 -17  12   66.53    5.98
   3 -17 -12   47.83    5.34
   3 -17 -11    8.20    2.72
  -3 -17  11   15.41    3.50
  -3 -17  10   23.55    4.43
   3 -17 -10    9.71    3.19
   3 -17  -9   33.36    5.49
  -3 -17   9   44.80    6.04
  -3 -17   8   26.71    5.22
   3 -17  -8   31.63    5.29
   3 -17  -7   10.64    3.89
  -3 -17   7    5.33    2.46
   3 -17  -7    4.29    2.96
  -3 -17   6   -1.27    2.96
   3 -17  -6    5.44    3.56
   3 -17  -6   -0.13    2.53
  -3 -17   5    9.55    4.26
   3 -17  -5    7.92    3.23
   3 -17  -5   10.76    3.61
   3 -17  -4   12.48    3.91
  -3 -17   4    0.62    3.15
   3 -17  -4    7.05    3.85
   3 -17  -3    5.11    3.53
  -3 -17   3    1.28    3.42
   3 -17  -3   10.27    3.73
   3 -17  -2    4.72    2.75
   3 -17  -2   -0.30    2.65
  -3 -17   2   -0.67    3.45
   3 -17  -1   -0.80    2.64
  -3 -17   1    6.25    4.06
  -3 -17   0    9.30    3.26
   3 -17   0    7.93    4.67
  -3 -17   0    9.06    4.44
  -3 -17  -1   -2.27    3.19
   3 -17   1   -0.85    3.64
  -3 -17  -1    0.46    2.13
  -3 -17  -2    5.97    4.04
   3 -17   2    7.22    4.42
   3 -17   3   39.78    6.98
  -3 -17  -3   28.62    5.76
  -3 -17  -3   27.03    5.06
  -3 -17  -4    7.33    3.91
  -3 -17  -4    1.70    2.77
   3 -17   4    2.26    2.69
  -3 -17  -5   34.88    5.61
  -3 -17  -5   46.09    7.09
   3 -17   5   44.64    6.90
  -3 -17  -6   21.23    4.18
   3 -17   6   27.55    5.37
  -3 -17  -6   29.75    5.62
   3 -17   7    7.23    3.06
  -3 -17  -7   15.81    4.42
   3 -17   8   28.05    4.83
  -3 -17  -8   22.89    4.44
   3 -17   9   27.39    4.66
  -3 -17  -9   21.56    4.46
   3 -17  10   26.61    4.24
  -3 -17 -10   21.96    4.30
   3 -17  11    0.73    1.66
  -3 -17 -11   -0.47    1.80
   3 -17  12   -1.31    1.35
  -3 -17 -12    0.24    1.79
  -3 -17 -13   19.54    3.51
  -3 -17 -14   32.75    3.65
  -3 -17 -15   46.87    4.03
   3 -15 -22   -0.83    1.39
   3 -15 -21   12.65    2.13
   3 -15 -21   15.01    2.76
   3 -15 -20   -0.87    1.43
   3 -15 -20    3.74    2.23
   3 -15 -19    5.25    2.65
   3 -15 -19    4.92    2.02
  -3 -15  19    3.13    1.07
  -3 -15  18   17.49    2.82
   3 -15 -18   24.94    4.15
   3 -15 -18   22.47    4.01
  -3 -15  18   13.84    2.70
  -3 -15  17   12.72    3.09
  -3 -15  17   18.46    3.29
   3 -15 -17   17.30    3.79
   3 -15 -17   13.87    3.55
  -3 -15  16   32.24    4.53
  -3 -15  16   56.43    5.50
   3 -15 -16   47.71    5.93
  -3 -15  16   27.84    4.37
   3 -15 -16   39.19    5.91
  -3 -15  15   20.21    4.11
   3 -15 -15   13.23    3.92
  -3 -15  15   18.62    3.65
   3 -15 -15   16.24    4.01
  -3 -15  15   12.49    3.23
  -3 -15  14   -1.88    2.46
  -3 -15  14    1.44    2.11
   3 -15 -14   -2.32    2.96
  -3 -15  14    4.23    2.32
   3 -15 -14    3.48    3.19
   3 -15 -13    2.77    2.90
  -3 -15  13   -0.67    2.04
  -3 -15  13    4.55    2.67
  -3 -15  13    0.41    2.29
  -3 -15  12   17.92    4.13
  -3 -15  12   20.38    4.59
  -3 -15  12   10.33    3.56
   3 -15 -12   17.29    4.81
   3 -15 -12   16.28    5.39
   3 -15 -11   15.35    4.99
  -3 -15  11    7.56    3.52
  -3 -15  11   10.78    3.22
  -3 -15  11   13.38    3.80
   3 -15 -11   16.68    4.97
   3 -15 -10   34.47    6.53
  -3 -15  10   55.98    7.96
  -3 -15  10   38.04    6.20
  -3 -15  10   33.35    5.84
   3 -15 -10   38.87    6.46
  -3 -15   9   89.54    9.21
   3 -15  -9   89.40   10.25
  -3 -15   9  101.98    9.32
   3 -15  -9   93.10    9.07
  -3 -15   9  116.64   11.61
   3 -15  -9   93.95    9.64
  -3 -15   8   61.38    7.25
   3 -15  -8   71.23    9.69
   3 -15  -8   46.95    7.90
  -3 -15   8   72.76    9.98
  -3 -15   8   66.66    7.81
   3 -15  -8   63.31    7.57
  -3 -15   7    0.36    2.17
   3 -15  -7    6.98    4.67
   3 -15  -7   -2.75    3.12
  -3 -15   7    1.11    3.15
  -3 -15   6    2.41    3.06
   3 -15  -6    2.21    3.72
   3 -15  -6    5.25    2.98
   3 -15  -5   29.63    7.33
   3 -15  -5   44.22    7.90
  -3 -15   5   36.58    7.95
  -3 -15   4   70.59   11.60
   3 -15  -4   73.13   10.00
   3 -15  -4   50.79    9.02
   3 -15  -3  227.37   15.77
  -3 -15   3  222.64   13.74
   3 -15  -3  196.05   16.45
  -3 -15   3  214.45   18.56
  -3 -15   2   -0.71    2.53
  -3 -15   2   -0.29    3.60
  -3 -15   1    3.78    3.48
   3 -15  -1    2.48    4.32
  -3 -15   1    7.20    3.91
   3 -15  -1   11.19    4.18
  -3 -15   0    0.75    3.42
   3 -15   0    3.92    4.60
   3 -15   0   -1.16    2.82
  -3 -15   0    0.34    3.68
   3 -15   1    4.76    4.37
  -3 -15  -1   11.78    4.65
   3 -15   1    6.74    3.41
  -3 -15  -1    2.56    3.84
  -3 -15  -2    3.89    3.86
   3 -15   2   14.60    5.81
  -3 -15  -2    8.45    4.41
  -3 -15  -3   14.67    5.51
   3 -15   3   11.14    6.17
  -3 -15  -3   26.03    6.49
   3 -15   3   14.11    3.64
  -3 -15  -4   53.54    8.36
   3 -15   4   64.26    6.82
   3 -15   4   53.44    9.15
  -3 -15  -4   72.36   10.56
  -3 -15  -5   80.41   10.87
   3 -15   5   83.14    7.90
  -3 -15  -5   67.98    9.41
   3 -15   5   77.33   10.38
   3 -15   6    5.10    4.28
  -3 -15  -6    8.95    4.98
  -3 -15  -6    0.17    3.04
   3 -15   6    7.90    3.35
   3 -15   7    6.78    4.32
   3 -15   7   10.21    4.43
  -3 -15  -7    2.08    2.34
   3 -15   8  211.09   12.52
  -3 -15  -8  251.31   16.87
   3 -15   9  156.14   12.00
   3 -15   9  132.62   10.50
  -3 -15  -9  128.72   11.73
   3 -15  10   -8.43    2.77
   3 -15  10   -0.34    2.32
  -3 -15 -10   -0.97    3.16
   3 -15  11   42.72    5.64
   3 -15  11   41.46    6.25
  -3 -15 -11   36.08    6.32
   3 -15  12   11.54    3.45
   3 -15  12    9.08    3.43
  -3 -15 -12   17.23    4.27
  -3 -15 -13   43.92    6.56
   3 -15  13   37.55    5.41
   3 -15  13   24.09    4.77
   3 -15  14   54.10    6.01
   3 -15  14   43.57    6.04
  -3 -15 -14   59.50    7.14
   3 -15  15   43.51    5.40
  -3 -15 -15   52.22    6.24
  -3 -15 -16   81.90    7.14
   3 -15  16   64.69    5.98
   3 -15  17    8.94    2.31
  -3 -15 -17   12.24    3.04
  -3 -15 -18   50.39    5.59
  -3 -15 -18   49.07    4.77
   3 -15  18   33.86    3.63
   3 -15  19   48.22    4.11
  -3 -15 -19   50.28    5.19
  -3 -15 -19   54.78    4.54
   3 -15  20    2.16    1.20
  -3 -15 -20    3.09    1.26
   3 -15  21    5.77    1.29
  -3 -15 -21    5.47    2.01
   3 -13 -26    3.48    1.50
  -3 -13  25   12.82    1.68
   3 -13 -25   14.74    2.12
   3 -13 -25   10.49    2.38
  -3 -13  24   13.74    2.12
   3 -13 -24   13.04    2.25
  -3 -13  24   14.49    2.11
   3 -13 -24   16.35    2.89
  -3 -13  23   -0.07    1.21
  -3 -13  23    3.41    1.37
   3 -13 -23    4.01    1.91
   3 -13 -23    2.54    1.81
   3 -13 -23    2.56    2.26
  -3 -13  22    0.73    1.42
   3 -13 -22    7.02    2.40
   3 -13 -22    6.21    2.87
   3 -13 -22    4.14    2.63
  -3 -13  22    3.31    1.74
  -3 -13  21   23.77    3.35
  -3 -13  21   18.33    3.47
   3 -13 -21   20.33    4.42
   3 -13 -21   19.01    3.69
   3 -13 -21   16.26    4.12
   3 -13 -20    4.83    2.67
   3 -13 -20    1.68    2.09
  -3 -13  20   -0.80    1.72
  -3 -13  20    1.06    1.65
   3 -13 -20   -2.13    2.49
  -3 -13  19   73.01    6.49
   3 -13 -19   58.06    6.75
   3 -13 -19   71.47    7.11
  -3 -13  19   64.98    7.43
   3 -13 -18   98.19    8.65
  -3 -13  18  116.52    8.49
   3 -13 -18  111.09    9.93
  -3 -13  17    0.88    2.52
   3 -13 -17    2.43    2.00
  -3 -13  17    3.33    1.99
  -3 -13  17    2.09    2.02
  -3 -13  17    2.43    2.31
   3 -13 -17   -0.73    3.17
  -3 -13  16   13.88    4.38
   3 -13 -16    9.20    2.96
  -3 -13  16   16.20    3.86
  -3 -13  16   25.05    4.68
   3 -13 -16   23.31    5.37
  -3 -13  16   25.31    4.97
   3 -13 -15   -3.26    2.87
  -3 -13  15   -0.33    2.31
  -3 -13  15    3.87    2.83
  -3 -13  15    2.35    2.17
   3 -13 -15   -0.30    2.06
  -3 -13  15    0.70    2.03
   3 -13 -14   42.73    6.90
  -3 -13  14   53.19    7.91
  -3 -13  14   51.76    7.23
  -3 -13  14   48.14    6.62
  -3 -13  14   60.13    7.35
  -3 -13  13    1.95    2.41
  -3 -13  13    9.22    3.84
  -3 -13  13    6.76    2.80
  -3 -13  13    4.77    3.40
  -3 -13  12   91.27    9.82
   3 -13 -12  108.31   10.65
  -3 -13  12  119.25   10.78
  -3 -13  12  113.38    9.59
  -3 -13  12  110.20   11.71
  -3 -13  11  104.75    9.12
  -3 -13  11   86.38    9.08
  -3 -13  11   99.37   11.44
   3 -13 -11   85.90    9.72
  -3 -13  11   84.63    9.50
  -3 -13  10  122.40    9.46
  -3 -13  10  115.31   10.04
   3 -13 -10  123.37   12.32
  -3 -13  10  126.29   11.91
  -3 -13  10  141.17   14.77
  -3 -13   9   26.56    5.80
   3 -13  -9   21.20    6.16
   3 -13  -9   12.82    3.85
  -3 -13   9   21.50    5.54
  -3 -13   9   17.51    5.73
  -3 -13   9   27.91    5.81
  -3 -13   8  236.37   18.83
   3 -13  -8  217.14   16.25
  -3 -13   8  261.15   17.55
  -3 -13   8  205.37   11.62
  -3 -13   8  209.83   12.63
   3 -13  -8  213.13   15.41
   3 -13  -7   24.69    7.53
  -3 -13   7   11.85    5.68
   3 -13  -7   -1.69    3.96
  -3 -13   7    1.82    4.00
  -3 -13   7    7.16    5.12
  -3 -13   7   16.16    4.49
  -3 -13   6    7.83    4.43
  -3 -13   6   14.20    3.53
   3 -13  -6    8.24    4.40
  -3 -13   6    9.22    5.06
  -3 -13   6    7.76    2.71
   3 -13  -6    6.35    4.49
  -3 -13   5    7.51    5.02
  -3 -13   5    0.47    1.64
  -3 -13   5    2.01    4.01
   3 -13  -5    3.29    4.45
  -3 -13   5    3.81    2.81
   3 -13  -5    5.52    3.78
  -3 -13   4   13.84    3.57
   3 -13  -4   10.93    5.09
  -3 -13   4   14.27    3.68
  -3 -13   4   11.47    6.48
  -3 -13   4   15.19    5.94
   3 -13  -4    6.83    3.96
  -3 -13   3   27.38    7.22
   3 -13  -3   21.98    6.38
  -3 -13   3   34.90    9.38
   3 -13  -3   38.95    7.26
  -3 -13   3   44.57    6.16
  -3 -13   2  217.08   17.09
  -3 -13   2  228.77   19.18
  -3 -13   2  252.85   12.74
   3 -13  -2  243.50   17.84
  -3 -13   2  260.92   12.20
   3 -13  -2  227.74   16.38
  -3 -13   1   98.28   12.91
   3 -13  -1  135.74   12.88
  -3 -13   1  137.29    9.53
   3 -13  -1  113.32   13.75
   3 -13  -1  132.45    8.33
  -3 -13   0   98.71   12.07
   3 -13   0   99.59   12.79
   3 -13   0  107.88    7.66
   3 -13   0  116.32   10.90
   3 -13   1   18.77    3.72
   3 -13   1   16.01    6.79
   3 -13   1   16.75    4.85
  -3 -13  -1    6.63    4.16
   3 -13   2   17.26    5.66
   3 -13   2   10.88    5.36
   3 -13   2   14.94    3.57
  -3 -13  -2   10.80    5.14
   3 -13   3   76.72   11.12
  -3 -13  -3   55.82    9.51
   3 -13   3   67.88    7.07
   3 -13   3   67.61    6.28
   3 -13   4  150.61    9.59
   3 -13   4  156.30   15.08
   3 -13   4  153.06   10.24
  -3 -13  -4  118.41   12.73
   3 -13   5   87.95   10.99
   3 -13   5   99.31   11.21
   3 -13   5   77.13    8.09
  -3 -13  -5   71.96    8.95
   3 -13   5   63.53    7.30
   3 -13   6  141.83    9.64
   3 -13   6  154.03   13.41
  -3 -13  -6  152.12   12.06
   3 -13   6  147.33    9.86
  -3 -13  -6  115.61   11.46
   3 -13   7   59.15    7.06
   3 -13   7   41.51    5.62
  -3 -13  -7   53.55    8.58
  -3 -13  -7   38.13    7.73
   3 -13   7   51.54    8.29
  -3 -13  -7   30.53    5.43
  -3 -13  -8  129.30   12.48
   3 -13   8  125.84   11.95
  -3 -13  -8  130.35   12.76
   3 -13   8  104.85    9.29
   3 -13   9   26.33    5.09
  -3 -13  -9   25.65    5.60
  -3 -13  -9   29.54    6.55
   3 -13   9   33.46    6.36
  -3 -13 -10   -1.12    4.09
   3 -13  10    5.81    2.48
  -3 -13 -10   -1.43    3.18
   3 -13  10    0.91    2.25
   3 -13  11   79.90    8.86
   3 -13  11   77.45    8.57
  -3 -13 -11   85.53   10.83
  -3 -13 -11   86.99   10.15
   3 -13  12   47.44    6.69
   3 -13  12   44.96    6.20
  -3 -13 -12   41.53    7.08
  -3 -13 -12   37.88    7.99
   3 -13  13   -0.71    3.06
  -3 -13 -13    4.70    3.21
   3 -13  13   10.65    3.24
  -3 -13 -13    2.94    4.11
   3 -13  14   95.20    8.78
   3 -13  14   89.58    8.67
  -3 -13 -14   80.07    8.84
  -3 -13 -14   68.91    9.64
  -3 -13 -15   12.74    4.95
  -3 -13 -15    9.20    3.99
   3 -13  15   10.98    3.47
   3 -13  15    2.76    2.87
  -3 -13 -16  169.81   13.02
   3 -13  16  134.02   10.34
  -3 -13 -16  168.70   11.80
   3 -13  17    6.25    2.63
  -3 -13 -17    4.26    2.96
  -3 -13 -17    4.94    3.05
  -3 -13 -18  115.92    9.93
   3 -13  18  107.39    8.03
  -3 -13 -18  124.33    9.22
  -3 -13 -19   10.98    2.96
  -3 -13 -19    9.99    4.20
   3 -13  19   13.78    2.73
  -3 -13 -20    6.94    2.20
  -3 -13 -20   10.36    2.90
   3 -13  20   11.53    2.64
   3 -13  21   23.02    3.10
  -3 -13 -21   24.66    3.52
   3 -13  22    6.70    1.84
   3 -13  23   -1.39    1.36
   3 -13  24   76.75    4.24
  -3 -13 -24   84.44    5.79
   3 -13  25   16.58    1.73
  -3 -13 -25   22.25    2.82
   3 -11 -30    4.36    1.06
   3 -11 -29   15.10    2.05
   3 -11 -28    3.76    1.66
   3 -11 -28    6.77    1.81
  -3 -11  28    5.22    1.39
   3 -11 -27   10.12    2.53
  -3 -11  27   12.39    2.19
   3 -11 -27   12.43    2.41
  -3 -11  26   39.27    4.08
   3 -11 -26   38.55    4.64
   3 -11 -26   38.32    4.12
  -3 -11  26   32.68    2.94
  -3 -11  25   -2.02    1.82
   3 -11 -25   -1.42    2.31
   3 -11 -25   -2.06    1.83
  -3 -11  25   -1.39    1.25
  -3 -11  24   26.64    3.25
   3 -11 -24   26.20    4.14
  -3 -11  24   23.59    3.98
   3 -11 -24   25.41    4.29
  -3 -11  23   10.75    3.27
   3 -11 -23    4.80    2.33
  -3 -11  23    8.21    2.33
   3 -11 -22   -2.50    2.11
   3 -11 -22    1.70    2.00
  -3 -11  22   -0.83    1.91
  -3 -11  22   -2.86    2.05
   3 -11 -21   97.36    8.37
  -3 -11  21  116.27    7.92
   3 -11 -21   96.25    9.01
  -3 -11  21   97.21    9.94
   3 -11 -20   15.90    4.15
  -3 -11  20   27.30    4.51
  -3 -11  20   19.20    5.13
   3 -11 -20   24.99    5.10
   3 -11 -19   -0.75    3.32
  -3 -11  19   -2.61    3.46
   3 -11 -19    4.61    2.50
  -3 -11  19   -3.01    2.63
   3 -11 -19   -1.49    3.13
  -3 -11  18  333.74   15.85
   3 -11 -18  239.18   14.85
   3 -11 -18  293.89   16.97
   3 -11 -18  291.17   15.70
  -3 -11  18  229.77   17.75
  -3 -11  18  313.17   14.36
   3 -11 -17   46.10    6.67
  -3 -11  17   46.70    6.46
   3 -11 -17   44.86    6.77
  -3 -11  17   53.98    6.71
  -3 -11  17   38.74    8.07
   3 -11 -17   45.71    7.46
   3 -11 -16   50.24    7.97
   3 -11 -16   42.11    7.04
  -3 -11  16   50.23    6.44
  -3 -11  16   52.61    7.28
  -3 -11  16   39.32    7.38
   3 -11 -16   44.57    6.43
  -3 -11  15    5.16    3.21
  -3 -11  15   14.54    4.86
   3 -11 -15    7.09    2.78
   3 -11 -15   11.21    4.64
  -3 -11  15   22.36    4.84
  -3 -11  15   15.45    4.80
   3 -11 -15   16.56    4.68
  -3 -11  14   17.62    4.39
   3 -11 -14    3.80    3.06
  -3 -11  14    8.32    3.63
  -3 -11  14    7.38    3.32
   3 -11 -14   11.10    3.69
   3 -11 -14    9.74    3.65
  -3 -11  14   13.73    4.27
  -3 -11  13   19.74    5.61
   3 -11 -13   14.60    5.14
  -3 -11  13   21.96    4.67
  -3 -11  13   25.51    5.39
  -3 -11  13   20.71    5.29
   3 -11 -13   20.23    5.53
   3 -11 -13   20.97    4.07
  -3 -11  12    2.01    2.39
  -3 -11  12    2.30    2.90
  -3 -11  12    6.01    3.34
  -3 -11  12    5.76    3.24
   3 -11 -12    2.92    2.16
   3 -11 -12    3.23    3.52
   3 -11 -12    7.44    3.87
  -3 -11  11   33.29    6.86
   3 -11 -11   26.74    5.98
   3 -11 -11   22.53    5.76
  -3 -11  11   25.31    4.81
  -3 -11  11   36.47    6.20
  -3 -11  11   25.02    5.15
  -3 -11  10   88.16    8.52
   3 -11 -10   86.64    9.96
   3 -11 -10  102.56   10.57
  -3 -11  10   90.57    9.46
  -3 -11  10   99.91   12.10
  -3 -11  10   93.14    7.71
   3 -11  -9  127.34   11.35
   3 -11  -9  113.66   10.73
  -3 -11   9  125.62    9.39
  -3 -11   9  121.57   11.27
  -3 -11   9  128.90    8.62
  -3 -11   9  113.12   12.85
  -3 -11   8   74.33    7.03
   3 -11  -8   57.16    6.90
  -3 -11   8   88.80   11.46
   3 -11  -8   93.54    9.22
  -3 -11   8   93.93   10.75
  -3 -11   8   82.80    7.13
   3 -11  -8   82.19    9.55
  -3 -11   7  155.09   14.20
  -3 -11   7  196.74   10.34
  -3 -11   7  180.40   14.26
   3 -11  -7  178.83   13.85
   3 -11  -7  186.05   12.06
   3 -11  -7  156.63   12.12
  -3 -11   7  186.98   10.55
  -3 -11   6   25.23    6.63
  -3 -11   6   20.08    6.07
   3 -11  -6   36.14    7.13
   3 -11  -6   34.36    4.98
  -3 -11   6   32.85    4.33
  -3 -11   6   34.39    5.58
  -3 -11   5  224.78   17.32
  -3 -11   5  217.90   16.60
  -3 -11   5  255.79   11.27
   3 -11  -2   94.50   12.90
   3 -11  -1   15.92    5.50
   3 -11   0  135.73   14.89
   3 -11   1   14.65    5.81
   3 -11   2   99.47   12.77
   3 -11   3    1.17    4.02
   3 -11   4  263.48   21.23
   3 -11   4  312.23   18.33
   3 -11   4  281.81   15.25
   3 -11   5    8.81    3.71
   3 -11   5   14.18    5.99
   3 -11   5    6.41    4.12
   3 -11   5   15.51    5.66
   3 -11   5   12.43    3.43
  -3 -11  -6    7.71    3.94
   3 -11   6    7.74    3.86
   3 -11   6    6.93    4.00
   3 -11   6    5.84    2.23
   3 -11   6    9.03    4.43
   3 -11   6   12.63    6.00
   3 -11   7  118.37    8.57
   3 -11   7  122.77   15.15
  -3 -11  -7  114.57   11.44
   3 -11   7  135.56   10.39
   3 -11   7  139.42   11.75
   3 -11   7  141.26   12.07
   3 -11   8   35.85    4.87
  -3 -11  -8   29.01    6.35
   3 -11   8   28.78    7.38
   3 -11   8   25.70    5.32
   3 -11   8   28.43    5.64
   3 -11   8   25.73    4.73
   3 -11   9   85.83    8.91
   3 -11   9   52.01   11.17
   3 -11   9   69.08    7.08
   3 -11   9   89.68    9.42
  -3 -11  -9   88.32   10.50
   3 -11   9   57.12    6.73
   3 -11  10   49.83    5.79
  -3 -11 -10   55.51    8.85
   3 -11  10   53.80    6.40
   3 -11  10   37.99    5.15
   3 -11  10   44.26    9.97
   3 -11  10   55.12    7.04
   3 -11  10   60.49    7.68
  -3 -11 -11  756.64   28.97
   3 -11  11  854.98   26.83
   3 -11  11  832.71   24.24
   3 -11  11  805.51   21.79
   3 -11  11  835.65   25.58
   3 -11  12  383.86   17.50
   3 -11  12  398.55   17.88
  -3 -11 -12  333.80   19.68
   3 -11  12  322.00   16.05
   3 -11  12  279.79   14.63
  -3 -11 -13  131.12   12.92
   3 -11  13  135.52   10.69
   3 -11  13  153.40   11.83
  -3 -11 -13  144.75   12.05
   3 -11  13  169.04   11.36
   3 -11  14   37.86    6.17
   3 -11  14   51.46    7.06
  -3 -11 -14   49.65    7.90
  -3 -11 -14   41.64    6.77
  -3 -11 -14   37.43    6.72
   3 -11  15  166.79   12.62
  -3 -11 -15  203.72   14.61
   3 -11  15  216.49   13.98
  -3 -11 -15  190.54   13.45
  -3 -11 -15  179.77   12.80
   3 -11  16  142.82   10.76
   3 -11  16  132.25   10.90
  -3 -11 -16  151.00   11.41
  -3 -11 -16  142.90   12.29
  -3 -11 -16  124.93   11.01
  -3 -11 -17   26.65    4.77
  -3 -11 -17   20.74    5.14
   3 -11  17   22.69    5.02
   3 -11  17   32.04    5.41
  -3 -11 -17   19.50    5.32
   3 -11  18   40.59    5.52
  -3 -11 -18   36.32    6.64
  -3 -11 -18   31.12    5.55
  -3 -11 -18   31.31    5.75
   3 -11  18   33.83    5.58
   3 -11  19   54.97    6.23
  -3 -11 -19   46.76    7.08
  -3 -11 -19   43.96    5.89
  -3 -11 -19   51.97    6.99
   3 -11  19   46.05    6.12
  -3 -11 -20    3.02    2.28
  -3 -11 -20   -1.39    2.90
   3 -11  20    1.36    1.96
   3 -11  20    1.02    2.20
  -3 -11 -20    2.94    2.12
   3 -11  21   14.77    3.16
  -3 -11 -21   15.11    3.77
  -3 -11 -21    6.08    3.32
   3 -11  21   12.93    2.97
   3 -11  22    4.61    2.20
  -3 -11 -22    2.40    2.64
  -3 -11 -22    3.36    2.28
   3 -11  22    4.57    2.31
  -3 -11 -23    4.61    2.52
   3 -11  23    4.60    1.72
  -3 -11 -23    6.18    2.23
   3 -11  24   88.97    5.46
  -3 -11 -24   96.85    6.75
   3 -11  25    6.40    1.80
  -3 -11 -25    2.81    1.68
  -3 -11 -26    1.25    1.16
   3 -11  26    0.74    0.93
  -3 -11 -27   35.87    3.16
  -3 -11 -27   31.51    3.46
   3 -11  27   33.98    2.57
  -3 -11 -28    4.22    1.19
  -3 -11 -28    7.81    1.51
   3  -9 -32    3.34    1.01
  -3  -9  31    3.65    1.12
   3  -9 -31    4.57    1.26
   3  -9 -30   24.81    2.92
  -3  -9  30   23.36    2.64
  -3  -9  29   12.27    2.40
   3  -9 -29   16.12    2.68
   3  -9 -28    0.57    1.53
  -3  -9  28    0.36    1.44
   3  -9 -28   -0.71    1.52
   3  -9 -27    0.51    1.55
  -3  -9  27    0.46    1.58
  -3  -9  26   84.34    7.40
   3  -9 -26   70.06    6.59
  -3  -9  25   -1.60    1.98
   3  -9 -25    0.09    1.81
  -3  -9  25    1.30    1.36
  -3  -9  24   25.77    4.93
   3  -9 -24   24.92    4.73
  -3  -9  24   22.82    3.41
  -3  -9  23   30.83    5.79
   3  -9 -23   32.54    5.29
  -3  -9  23   28.79    3.81
   3  -9 -22    1.33    2.30
  -3  -9  22   -0.35    2.96
  -3  -9  22    1.24    1.99
   3  -9 -22    1.18    2.91
   3  -9 -21  160.86   11.50
  -3  -9  21  128.67   12.30
  -3  -9  21  167.54    9.85
   3  -9 -21  126.94   11.29
  -3  -9  20   -1.74    3.63
   3  -9 -20    6.72    3.06
  -3  -9  20    0.75    2.15
   3  -9 -20    5.31    3.44
   3  -9 -20    3.92    2.40
   3  -9 -19   14.97    4.10
  -3  -9  19   10.87    4.93
   3  -9 -19   18.41    4.81
  -3  -9  19   19.65    4.24
  -3  -9  18   17.83    6.32
  -3  -9  18   16.81    5.61
   3  -9 -18    6.85    3.10
  -3  -9  18   22.91    3.79
   3  -9 -18    6.54    2.76
  -3  -9  17  265.99   18.49
  -3  -9  17  329.93   14.49
   3  -9 -17  272.41   15.78
   3  -9 -17  258.11   14.66
  -3  -9  17  286.10   25.65
   3  -9 -16   10.73    3.77
  -3  -9  16   13.24    3.43
  -3  -9  16   11.60    4.39
   3  -9 -16   10.49    4.38
  -3  -9  16   11.79    6.23
  -3  -9  16   14.22    5.06
  -3  -9  15  199.24   14.42
   3  -9 -15  195.19   12.76
  -3  -9  15  172.58   13.33
  -3  -9  15  195.71   20.26
  -3  -9  15  207.58   12.15
   3  -9 -15  177.39   12.77
   3  -9 -14   14.10    3.19
  -3  -9  14   30.24    8.18
  -3  -9  14   30.50    4.75
  -3  -9  14   19.58    4.55
   3  -9 -14   14.70    4.14
  -3  -9  13  150.86   16.55
  -3  -9  12  184.10   17.39
  -3  -9  11   12.14    4.67
  -3  -9  10   40.86    7.87
  -3  -9   9    8.38    3.21
  -3  -9   8   45.32    7.73
  -3  -9   8   48.74    7.48
  -3  -9   7   38.33    6.78
  -3  -9   7   36.92    6.44
  -3  -9   6  103.01   10.45
  -3  -9   6  114.21   10.92
  -3  -9   5  410.23   19.99
  -3  -9   5  430.46   21.06
  -3  -9   4   85.65    8.98
  -3  -9   4   93.42    9.87
   3  -9  -4   84.13   10.59
   3  -9  -3  140.56   13.15
  -3  -9   3  139.89   12.08
  -3  -9   2  165.07   13.17
   3  -9  -2  164.73   14.17
   3  -9  -1  458.41   23.04
  -3  -9   1  448.45   21.72
   3  -9   0  209.11   15.85
   3  -9   1  133.21   12.56
   3  -9   2   26.32    6.31
   3  -9   3   88.12   10.50
   3  -9   4   39.50    7.30
   3  -9   5   86.80   10.77
   3  -9   6  133.50   13.57
   3  -9   7  240.54   18.63
   3  -9   8    6.11    2.14
   3  -9   9    7.58    3.98
   3  -9   9    6.19    2.87
   3  -9  10   48.84    9.37
   3  -9  10   41.79    8.77
   3  -9  11  168.53   18.59
   3  -9  11  140.59   15.49
   3  -9  12   20.68    6.40
   3  -9  12   23.93    7.46
  -3  -9 -13  120.13   10.59
   3  -9  13  116.72   14.09
   3  -9  13  135.31   18.28
  -3  -9 -14    0.69    2.54
   3  -9  14    1.91    3.60
   3  -9  14   -2.36    3.66
   3  -9  15  115.81   14.41
   3  -9  15  117.46   18.55
  -3  -9 -15  129.97   11.28
   3  -9  15  118.97   11.12
  -3  -9 -15  138.47   10.30
   3  -9  16   72.41    9.05
   3  -9  16   80.88   12.39
  -3  -9 -16   70.19    8.34
  -3  -9 -16   68.04    7.66
   3  -9  17   36.14    6.45
  -3  -9 -17   36.88    5.46
   3  -9  17   36.80    8.26
  -3  -9 -17   38.18    6.54
   3  -9  18  132.73   12.13
  -3  -9 -18  144.10   11.58
  -3  -9 -18  144.88   10.41
  -3  -9 -19   63.24    7.46
   3  -9  19   56.26    7.45
   3  -9  20   45.96    6.56
   3  -9  20   48.39    5.68
  -3  -9 -20   35.91    6.09
  -3  -9 -21   91.53    9.36
   3  -9  21  104.60    8.92
   3  -9  21  124.18    8.56
  -3  -9 -22   60.60    7.49
   3  -9  22   55.17    6.10
   3  -9  22   63.34    6.09
  -3  -9 -23    3.76    2.81
   3  -9  23    6.78    2.36
   3  -9  23    5.89    2.18
   3  -9  24    8.20    2.31
  -3  -9 -24    6.66    3.01
   3  -9  24    5.89    2.28
  -3  -9 -25    8.30    2.69
   3  -9  25    9.27    2.12
   3  -9  25    9.93    2.25
   3  -9  26    7.74    2.11
  -3  -9 -26   11.65    2.70
   3  -9  26    8.91    1.94
  -3  -9 -27  154.73    8.31
   3  -9  27  142.20    6.15
   3  -9  27  134.82    6.43
  -3  -9 -28    2.83    1.81
   3  -9  28    2.94    1.08
  -3  -9 -28    1.08    1.42
  -3  -9 -29   22.19    2.81
  -3  -9 -30   11.81    1.89
  -3  -9 -31    2.44    1.02
   3  -7 -34    1.77    0.78
   3  -7 -33    9.48    1.58
  -3  -7  33    5.66    1.32
  -3  -7  32    9.96    1.92
   3  -7 -32    9.50    1.82
   3  -7 -31   21.74    2.82
  -3  -7  31   18.18    2.65
   3  -7 -30    1.62    1.31
   3  -7 -30   -0.44    1.48
  -3  -7  30    4.20    1.57
  -3  -7  29   57.83    5.50
   3  -7 -29   53.14    5.12
  -3  -7  28   62.20    6.11
   3  -7 -28   61.57    6.00
  -3  -7  27   65.41    6.61
   3  -7 -27   66.33    6.49
   3  -7 -27   51.17    5.84
   3  -7 -26   52.73    6.46
  -3  -7  26   59.32    6.65
  -3  -7  25   16.96    3.63
   3  -7 -25   11.99    3.52
  -3  -7  24    5.45    2.75
   3  -7 -24    5.77    2.81
   3  -7 -23  206.23   12.41
  -3  -7  23  235.68   14.21
  -3  -7  22   93.77    6.87
   3  -7 -22   66.40    7.39
  -3  -7  22   87.39    9.35
   3  -7 -21   56.44    7.00
  -3  -7  21   72.68   12.70
  -3  -7  21   52.77    7.77
  -3  -7  21   79.66    6.66
  -3  -7  20   10.55    2.43
  -3  -7  20   15.12    6.30
  -3  -7  20    6.97    4.05
   3  -7 -20    7.68    2.97
  -3  -7  19  104.45   12.02
  -3  -7  19  143.20   18.36
   3  -7 -19  118.22    9.73
  -3  -7  19  136.41    8.78
  -3  -7  18    7.43    4.08
  -3  -7  18    5.16    4.38
   3  -7 -18    2.84    3.11
  -3  -7  17    6.93    5.09
  -3  -7  16  372.91   27.55
  -3  -7  15   86.64   13.13
  -3  -7  14  502.08   29.25
  -3  -7  13  164.98   15.97
  -3  -7  13  155.25   13.77
  -3  -7  12    3.96    3.10
  -3  -7  12    3.00    2.25
  -3  -7  11  138.15   13.07
  -3  -7  11  136.32   11.69
  -3  -7  10   12.10    4.27
  -3  -7  10    9.24    2.90
  -3  -7   9  120.71   11.24
  -3  -7   9  129.32   10.61
  -3  -7   8    4.22    2.01
  -3  -7   8    4.08    2.17
  -3  -7   7  577.77   22.29
  -3  -7   7  585.64   21.05
  -3  -7   6   31.99    5.60
  -3  -7   6   26.84    5.09
  -3  -7   5  102.32    8.70
   3  -7  -5  100.28   10.36
  -3  -7   4   30.86    4.86
   3  -7  -4   24.92    5.07
   3  -7  -3   27.11    4.65
  -3  -7   3   26.89    4.26
   3  -7  -2  409.59   18.40
  -3  -7   2  428.98   17.35
   3  -7  -1   39.91    3.96
   3  -7  -1   39.33    5.70
  -3  -7   1   43.09    5.50
   3  -7   0  332.57   12.13
   3  -7   0  351.48   16.90
  -3  -7   0  374.10   16.56
  -3  -7  -1   70.77    7.39
   3  -7   1   69.70    7.55
   3  -7   1   61.11    5.64
   3  -7   2 1825.40   32.82
   3  -7   2 1965.12   40.21
   3  -7   3  105.22    8.41
   3  -7   3  115.37   10.10
   3  -7   4  129.70    9.97
   3  -7   4  134.62   10.99
   3  -7   5  141.14   11.66
   3  -7   5  129.56   10.66
   3  -7   6  111.03   10.63
   3  -7   6  115.63   10.80
   3  -7   7   28.44    5.92
   3  -7   7   28.89    6.62
   3  -7   8   46.22    7.66
   3  -7   8   43.28    7.17
   3  -7   9   29.24    6.50
   3  -7   9   28.73    6.69
   3  -7  10   55.97    9.41
   3  -7  10   53.24    9.20
   3  -7  11   21.91    7.02
   3  -7  11   20.19    6.79
   3  -7  12   27.01    7.45
   3  -7  12   21.42    6.74
   3  -7  13    5.90    3.60
   3  -7  13   -0.27    2.76
   3  -7  14   35.16    8.25
   3  -7  14   38.36   10.16
   3  -7  15   78.88   14.68
   3  -7  15   79.95   11.97
   3  -7  16    2.87    2.31
   3  -7  16    0.49    4.91
  -3  -7 -17    8.58    3.58
   3  -7  17   14.47    5.36
   3  -7  17   17.78    8.60
   3  -7  18   13.05    6.41
  -3  -7 -18    2.08    2.80
   3  -7  18    5.36    4.38
   3  -7  18    1.51    2.72
  -3  -7 -19   52.00    6.76
   3  -7  19   45.51    7.31
   3  -7  19   63.86   11.35
   3  -7  19   47.69   11.46
   3  -7  20  119.61   15.49
  -3  -7 -20  122.66    9.45
  -3  -7 -20  136.33   10.35
   3  -7  20  132.38   10.51
  -3  -7 -21   11.47    3.69
  -3  -7 -21   13.40    3.52
   3  -7  21    9.87    3.46
   3  -7  22  122.91    9.43
  -3  -7 -22   94.38    8.82
  -3  -7 -22  109.11    9.61
   3  -7  23   48.36    6.05
  -3  -7 -23   44.06    6.10
  -3  -7 -23   52.93    6.48
  -3  -7 -24   45.64    6.05
  -3  -7 -24   32.51    5.48
   3  -7  24   50.18    5.74
  -3  -7 -25   63.40    6.73
  -3  -7 -25   67.40    6.84
   3  -7  25   77.59    6.87
   3  -7  26   19.34    3.49
  -3  -7 -26   13.26    3.02
  -3  -7 -26   14.70    3.40
   3  -7  26   17.67    2.61
  -3  -7 -27   29.12    4.49
   3  -7  27   32.95    3.88
   3  -7  27   37.81    3.55
   3  -7  28    3.12    1.32
  -3  -7 -28    1.61    1.74
   3  -7  28    3.37    1.56
   3  -7  29   32.74    3.39
  -3  -7 -29   26.66    3.78
   3  -7  30   10.40    1.78
  -3  -7 -30    8.64    2.37
  -3  -7 -30   14.92    2.65
  -3  -7 -31    2.34    1.35
  -3  -7 -32   33.16    2.77
  -3  -7 -33   49.36    2.82
  -3  -5  35    2.34    0.90
  -3  -5  34    3.71    1.17
   3  -5 -34    7.24    1.41
   3  -5 -33    8.98    1.67
  -3  -5  33    5.94    1.69
   3  -5 -33    5.04    1.90
   3  -5 -32    4.22    1.97
   3  -5 -32    4.23    1.56
  -3  -5  32    3.36    1.41
   3  -5 -31   24.48    3.32
  -3  -5  31   20.90    3.17
   3  -5 -31   14.07    3.33
   3  -5 -30   13.00    3.62
  -3  -5  30   21.94    3.45
   3  -5 -30   20.17    3.32
  -3  -5  29   25.58    3.88
   3  -5 -29   16.81    3.94
   3  -5 -28   27.40    4.81
  -3  -5  28   38.85    5.11
   3  -5 -27   75.24    8.18
   3  -5 -26   -0.65    2.78
   3  -5 -25   65.72    7.87
   3  -5 -24    4.60    3.18
  -3  -5  23  124.27   16.47
   3  -5 -23  112.96   10.08
   3  -5 -22    0.61    1.90
  -3  -5  22    2.63    4.69
   3  -5 -21   12.93    3.80
  -3  -5  21   14.43    5.42
  -3  -5  20   19.83    6.01
  -3  -5  19   12.59    6.60
  -3  -5  18    3.76    3.75
  -3  -5  17  118.91   15.73
  -3  -5  16    3.63    3.54
  -3  -5  15   53.85    9.69
  -3  -5  14   86.44   11.66
  -3  -5  13  433.68   22.31
  -3  -5  13  414.86   23.56
  -3  -5  12   37.00    6.88
  -3  -5  12   37.05    6.28
  -3  -5  11   61.58    8.47
   3  -5 -11   58.08    7.41
  -3  -5  11   59.97    7.32
  -3  -5  10  563.66   20.23
   3  -5 -10  560.35   22.19
  -3  -5  10  594.24   23.85
   3  -5  -9  823.15   26.28
  -3  -5   9  832.92   23.12
  -3  -5   9  873.91   27.09
   3  -5  -8   69.46    7.59
  -3  -5   8   67.40    6.27
  -3  -5   8   73.98    7.57
   3  -5  -7  121.03    9.85
  -3  -5   7  119.27    7.82
  -3  -5   7  130.32    9.46
   3  -5  -6    8.84    3.12
   3  -5  -6   10.82    2.95
  -3  -5   6   10.89    2.35
   3  -5  -5   92.11    8.60
   3  -5  -5   90.98    7.88
  -3  -5   5   94.36    6.60
  -3  -5   4   61.87    5.58
   3  -5  -4   47.13    5.98
   3  -5  -4   49.67    6.88
  -3  -5   3 2103.39   30.14
   3  -5  -3 2087.53   34.66
   3  -5  -3 2113.80   41.67
   3  -5  -2 1518.89   29.10
  -3  -5   2 1546.31   26.05
  -3  -5   1  355.08   12.65
   3  -5  -1  332.70   13.54
   3  -5   0    9.15    1.83
   3  -5   0   10.12    2.70
  -3  -5   0    9.64    2.30
  -3  -5  -1   32.76    4.24
   3  -5   1   27.23    3.14
   3  -5   1   30.43    4.16
   3  -5   2    8.70    2.49
   3  -5   2    8.95    2.09
   3  -5   3  264.70   12.50
   3  -5   3  269.00   11.85
   3  -5   4  793.28   21.75
   3  -5   4  796.67   22.26
   3  -5   5  436.93   17.78
   3  -5   5  439.07   17.28
   3  -5   6   34.84    5.69
   3  -5   6   33.62    5.72
   3  -5   7   70.13    8.05
   3  -5   7   69.50    7.96
   3  -5   8  454.38   22.16
   3  -5   8  470.70   21.76
   3  -5   9 2334.07   53.56
   3  -5  10   59.92    9.83
   3  -5  11   18.44    6.20
   3  -5  12  211.41   17.54
   3  -5  13   17.93    5.83
   3  -5  14  347.29   23.20
   3  -5  15   12.32    4.74
   3  -5  16  157.31   16.12
   3  -5  17  411.82   26.67
   3  -5  18   -1.58    3.67
   3  -5  19  987.09   42.57
  -3  -5 -20    2.28    2.26
  -3  -5 -20    3.25    2.11
   3  -5  20   -0.73    3.12
   3  -5  21   25.04    7.44
  -3  -5 -21   34.44    5.73
  -3  -5 -21   36.46    5.41
  -3  -5 -22   26.33    4.92
   3  -5  22   29.26    8.13
  -3  -5 -23    0.19    2.43
  -3  -5 -24   15.01    4.25
  -3  -5 -25    8.07    3.37
  -3  -5 -26   12.79    3.65
   3  -5  27    6.15    2.21
  -3  -5 -27    7.92    3.05
   3  -5  28   10.23    2.38
  -3  -5 -28    8.72    3.25
  -3  -5 -29   51.29    6.26
   3  -5  29   50.23    4.53
  -3  -5 -30    4.23    2.38
   3  -5  30    5.22    1.61
  -3  -5 -31   30.75    4.22
   3  -5  31   33.63    3.27
  -3  -5 -32    2.53    1.35
   3  -5  32    1.76    1.05
  -3  -5 -32    1.24    1.43
  -3  -5 -33   18.81    2.73
  -3  -5 -33   27.40    2.50
  -3  -5 -34    1.76    0.83
  -3  -5 -34   -0.52    0.82
  -3  -3  36    6.98    1.23
   3  -3 -35    1.35    1.36
  -3  -3  35    2.17    1.10
   3  -3 -34    3.54    1.94
  -3  -3  34    5.06    1.52
   3  -3 -33   18.26    2.30
  -3  -3  33   19.07    2.82
   3  -3 -33   15.49    3.36
   3  -3 -32   50.41    5.96
   3  -3 -32   66.57    4.58
   3  -3 -31   11.89    2.39
   3  -3 -31   17.09    3.82
   3  -3 -30   29.32    5.01
   3  -3 -29   -0.25    2.23
   3  -3 -28    2.72    2.21
   3  -3 -28    2.55    1.98
   3  -3 -27   10.16    3.38
   3  -3 -27    7.54    3.63
   3  -3 -26    6.60    3.67
   3  -3 -26   15.01    3.90
   3  -3 -25  186.15   11.32
   3  -3 -25  201.25   12.93
  -3  -3  24   10.38    5.25
   3  -3 -24   15.15    4.40
   3  -3 -23  187.52   12.13
  -3  -3  23  223.87   21.37
  -3  -3  22    6.22    4.59
   3  -3 -22   12.88    3.25
  -3  -3  21  283.30   23.48
  -3  -3  20   16.31    5.90
  -3  -3  19    9.31    4.94
  -3  -3  18  222.30   19.72
  -3  -3  17   23.66    6.63
  -3  -3  16   75.85   11.83
  -3  -3  15  343.51   23.02
   3  -3 -15  306.03   22.11
   3  -3 -14 1470.98   48.65
  -3  -3  14 1599.01   46.97
  -3  -3  13 1463.30   42.51
   3  -3 -13 1361.44   43.99
   3  -3 -12  620.02   27.65
  -3  -3  12  657.71   26.68
   3  -3 -11  533.13   23.61
  -3  -3  11  544.16   22.77
  -3  -3  10  189.17   12.73
   3  -3 -10  198.08   13.69
  -3  -3   9  180.30   11.55
   3  -3  -9  175.60   11.67
   3  -3  -8  104.02    8.54
  -3  -3   8  111.47    8.47
   3  -3  -7  150.77    9.51
  -3  -3   7  165.73    9.59
   3  -3  -6  197.57   10.43
  -3  -3   6  208.33   10.09
  -3  -3   5  922.18   15.90
   3  -3  -5 1002.17   22.17
  -3  -3   4   84.37    4.66
   3  -3  -4   84.27    6.73
  -3  -3   3  168.66    6.10
   3  -3  -3  167.08    9.00
   3  -3  -2  630.36   17.35
  -3  -3   2  645.39   11.98
  -3  -3   1  138.39    8.40
   3  -3  -1  100.13    8.53
   3  -3   0 1974.25   32.95
  -3  -3   0 2033.53   23.35
   3  -3   1   10.75    1.79
   3  -3   2 3484.83   34.98
   3  -3   3   22.20    3.57
   3  -3   4 1324.75   28.21
   3  -3   5 2757.03   44.58
   3  -3   6 3276.28   52.95
   3  -3   7   21.27    5.07
   3  -3   8   79.95    9.54
   3  -3   9  315.93   18.42
   3  -3  10   56.96    8.17
   3  -3  11   49.23    8.38
   3  -3  12   93.33   11.15
   3  -3  13  207.46   16.65
   3  -3  14  245.30   18.80
   3  -3  15  159.21   15.34
   3  -3  16   39.87    8.22
   3  -3  17  144.87   15.39
   3  -3  18   87.28   12.39
   3  -3  19  343.30   24.34
   3  -3  20   84.92   12.42
   3  -3  21    4.42    4.00
  -3  -3 -21   -1.84    2.71
  -3  -3 -22   24.95    4.66
   3  -3  22   36.31    8.83
  -3  -3 -23   71.27    7.64
   3  -3  23   72.32   11.78
  -3  -3 -24  278.51   14.68
  -3  -3 -25  127.65   10.91
  -3  -3 -26    6.47    3.02
  -3  -3 -27   78.48    8.21
  -3  -3 -28   22.99    4.53
  -3  -3 -29   95.11    8.31
  -3  -3 -30   11.69    3.30
  -3  -3 -31   12.00    3.00
  -3  -3 -32    3.87    2.32
   3  -3  32    3.68    1.46
   3  -3  33    2.49    0.99
  -3  -3 -33    2.09    1.73
   3  -3  34   -0.23    0.68
  -3  -3 -34    1.52    1.23
  -3  -3 -34   -0.93    0.79
  -3  -3 -35    5.44    1.44
  -3  -1  36    3.27    1.10
   3  -1 -35    9.43    2.55
  -3  -1  35   13.78    1.92
   3  -1 -34    4.76    1.97
   3  -1 -34    0.97    1.63
   3  -1 -33    8.66    2.54
   3  -1 -33    7.29    2.76
   3  -1 -32   -0.36    1.76
   3  -1 -32   -0.66    1.90
   3  -1 -31   38.01    5.10
   3  -1 -31   47.08    5.92
   3  -1 -30    5.09    2.75
   3  -1 -30    3.77    2.85
   3  -1 -29   97.47    9.21
   3  -1 -29  101.98    8.39
   3  -1 -28    8.24    3.01
   3  -1 -28    7.69    3.40
   3  -1 -27   18.53    4.63
   3  -1 -27   16.69    4.70
   3  -1 -26    7.91    3.56
   3  -1 -26    7.69    3.77
   3  -1 -25   20.19    4.53
  -3  -1  25   26.52    7.01
   3  -1 -25   26.88    5.19
  -3  -1  24   35.91    8.87
   3  -1 -24   38.86    5.61
   3  -1 -24   37.78    5.84
   3  -1 -23   19.90    4.52
   3  -1 -23   18.04    3.87
  -3  -1  23   22.87    6.57
  -3  -1  22   47.95    9.47
   3  -1 -22   50.95    6.33
  -3  -1  21 1042.12   42.35
  -3  -1  20   39.78    8.26
  -3  -1  19  173.33   16.84
  -3  -1  18  331.37   22.54
  -3  -1  17  641.50   30.53
  -3  -1  16  146.43   14.29
  -3  -1  15   14.88    5.66
  -3  -1  14    4.31    3.64
  -3  -1  13  374.18   21.61
  -3  -1  12 1277.29   38.15
  -3  -1  11  762.38   27.76
  -3  -1  10   38.38    5.99
  -3  -1   9  366.44   16.53
  -3  -1   8   65.58    6.39
  -3  -1   7  443.68   14.95
  -3  -1   6 1131.39   21.43
  -3  -1   5  101.97    5.77
   3  -1  -4  453.94   12.74
   3  -1  -3 3278.55   24.40
   3  -1  -2  392.34    7.89
   3  -1   0 3331.41   18.88
   3  -1   1   29.17    4.55
   3  -1   2   56.74    4.71
   3  -1   3   91.18    7.11
   3  -1   4   12.42    3.71
   3  -1   5   13.20    3.16
   3  -1   6 2115.94   41.71
   3  -1   7 1065.08   31.08
   3  -1   8   72.56    8.99
   3  -1   9  508.22   23.42
   3  -1  10  298.01   17.96
   3  -1  11  676.57   27.80
   3  -1  12  465.08   23.70
   3  -1  13  227.14   17.20
   3  -1  14  421.05   23.68
   3  -1  15  445.46   25.28
   3  -1  16  322.77   22.25
   3  -1  17   41.25    8.18
   3  -1  18  155.54   15.87
   3  -1  19  110.20   13.57
   3  -1  20    1.99    3.18
   3  -1  21  209.06   19.81
  -3  -1 -22   30.98    5.70
  -3  -1 -22   29.94    4.99
   3  -1  22   24.09    7.45
   3  -1  23   42.12    9.23
  -3  -1 -23   44.62    6.57
  -3  -1 -23   38.39    5.35
  -3  -1 -24   74.35    7.87
   3  -1  24   83.89   13.05
  -3  -1 -24   70.83    7.17
  -3  -1 -25   15.59    4.64
  -3  -1 -25   26.88    4.65
  -3  -1 -26   17.13    3.93
  -3  -1 -26   15.79    4.11
  -3  -1 -27  526.23   17.60
  -3  -1 -27  506.39   19.48
  -3  -1 -28   72.82    8.02
  -3  -1 -28   83.44    7.42
  -3  -1 -29    1.26    1.84
  -3  -1 -29   -0.73    2.09
  -3  -1 -30   52.95    6.48
  -3  -1 -30   57.94    5.64
  -3  -1 -31   15.08    3.54
  -3  -1 -31   15.46    3.09
  -3  -1 -32   16.97    2.93
  -3  -1 -32   13.58    3.21
  -3  -1 -33    1.09    1.54
  -3  -1 -33   -0.25    1.48
   3  -1  34    3.69    1.38
  -3  -1 -34    3.30    1.59
  -3  -1 -35    5.07    1.66
   3  -1  35    6.67    1.14
  -3  -1 -36    0.40    0.78
   3   1 -36    1.85    1.09
   3   1 -35   13.91    2.39
   3   1 -34   -1.16    1.56
   3   1 -34   -1.86    1.78
   3   1 -33   12.17    2.86
   3   1 -33   10.19    2.68
   3   1 -32    2.93    1.82
   3   1 -32    0.07    1.95
   3   1 -31   44.89    5.69
   3   1 -31   36.65    5.40
   3   1 -30    4.63    2.50
   3   1 -30    6.53    2.87
   3   1 -29  113.79    9.15
   3   1 -29   89.57    8.52
   3   1 -28    5.41    3.15
   3   1 -28   11.66    3.70
   3   1 -27   17.51    4.04
   3   1 -27   15.79    4.13
   3   1 -26    8.54    3.25
   3   1 -26    9.62    3.47
  -3   1  25   23.26    6.92
   3   1 -25   24.14    4.37
   3   1 -25   21.29    4.76
   3   1 -24   35.36    5.41
   3   1 -24   40.33    5.62
  -3   1  24   29.63    7.47
  -3   1  23   20.24    6.63
   3   1 -23   20.99    4.66
   3   1 -23   18.77    4.56
  -3   1  22   39.50    8.80
  -3   1  21 1028.95   41.18
  -3   1  20   41.97    8.45
  -3   1  19  173.99   16.48
  -3   1  18  334.86   22.40
  -3   1  17  656.76   30.38
  -3   1  16  153.79   14.47
   3   1 -15    9.14    4.68
  -3   1  15   10.47    4.52
  -3   1  14    3.69    3.16
   3   1 -14    3.65    3.05
   3   1 -13  360.46   21.34
  -3   1  13  371.39   20.89
   3   1 -12 1237.31   38.83
  -3   1  12 1239.81   36.39
   3   1 -11  729.02   29.19
  -3   1  11  769.08   28.38
  -3   1  10   40.60    6.55
   3   1 -10   46.28    7.03
   3   1  -9  358.77   18.79
  -3   1   9  360.05   18.49
  -3   1   8   55.14    7.16
   3   1  -8   54.66    7.06
  -3   1   7  445.26   18.36
   3   1  -7  439.10   16.53
  -3   1   6 1217.59   28.42
   3   1  -6 1098.94   22.42
   3   1  -5  102.45    6.06
  -3   1   5  100.14    7.56
   3   1  -4  421.58   10.32
  -3   1   4  445.01   12.98
   3   1  -3 3095.81   25.38
   3   1  -3 3206.81   24.24
   3   1  -2  370.55    8.06
  -3   1   2  371.73    5.29
   3   1  -2  364.67    7.39
   3   1  -1  371.30    7.92
  -3   1   0 3058.14   15.54
   3   1   0 3306.59   24.07
   3   1   1   13.55    1.22
   3   1   1   13.70    1.90
  -3   1  -1   15.25    1.92
  -3   1  -2   52.17    4.18
   3   1   2   45.83    2.00
   3   1   2   51.57    5.01
  -3   1  -3   77.56    6.23
   3   1   3   84.39    5.80
  -3   1  -4    8.18    2.87
   3   1   4   10.73    2.98
   3   1   5   13.69    3.19
  -3   1  -5   11.50    3.36
   3   1   6 1992.81   40.68
  -3   1  -6 2034.62   43.16
   3   1   7 1023.43   31.62
  -3   1  -7 1138.09   33.89
   3   1   8   74.94   10.00
  -3   1  -8   82.27    9.88
   3   1   9  506.04   25.42
  -3   1  -9  539.21   24.39
   3   1  10  275.30   18.83
  -3   1 -10  286.98   18.20
   3   1  11  684.66   29.92
  -3   1 -11  658.01   28.26
   3   1  12  468.42   25.54
   3   1  13  245.69   18.66
   3   1  14  433.96   25.06
   3   1  15  462.74   26.64
   3   1  16  330.02   22.89
   3   1  17   46.98    9.13
   3   1  18  157.85   16.25
   3   1  19  103.62   13.21
   3   1  20   -2.08    3.28
   3   1  21  204.81   19.19
  -3   1 -22   27.49    5.10
   3   1  22   33.54    9.06
  -3   1 -22   24.15    4.50
  -3   1 -23   38.24    5.46
  -3   1 -23   43.71    5.50
   3   1  23   48.26    9.63
   3   1  24   76.80   12.23
  -3   1 -24   92.85    8.18
  -3   1 -24   74.28    7.93
  -3   1 -25   20.88    4.69
  -3   1 -25   26.05    4.59
  -3   1 -26   12.68    3.52
  -3   1 -26   16.15    3.88
  -3   1 -27  475.67   18.53
  -3   1 -27  529.79   18.28
  -3   1 -28   77.59    7.52
  -3   1 -28   84.58    8.22
  -3   1 -29   -2.16    2.16
  -3   1 -29   -1.15    2.49
  -3   1 -30   63.89    6.48
  -3   1 -30   53.92    6.35
  -3   1 -31    9.72    2.87
  -3   1 -31    8.38    2.72
  -3   1 -32   19.54    3.56
  -3   1 -32   17.68    3.32
  -3   1 -33    0.91    1.40
  -3   1 -33    1.36    1.59
  -3   1 -34    2.89    1.44
  -3   1 -34    2.72    1.58
  -3   1 -35    6.25    1.54
  -3   1 -35    6.69    1.62
   3   3 -36    6.02    1.47
   3   3 -35    0.61    1.28
   3   3 -34    6.84    2.20
   3   3 -33   12.42    2.79
   3   3 -33   19.33    3.70
   3   3 -32   56.93    5.99
   3   3 -32   46.40    5.49
   3   3 -31   10.22    2.82
   3   3 -31   15.46    3.62
   3   3 -30   23.29    4.64
   3   3 -30   21.39    4.36
   3   3 -29    1.22    2.65
   3   3 -29    4.31    2.81
   3   3 -29   -0.01    1.75
   3   3 -28   -0.05    2.16
   3   3 -28    2.90    2.55
   3   3 -28    1.59    2.68
   3   3 -27    6.86    2.89
   3   3 -27   13.30    3.97
   3   3 -27   13.77    3.37
   3   3 -26   10.99    3.12
   3   3 -26    9.81    3.10
   3   3 -26    6.35    3.38
   3   3 -25  191.70   12.44
   3   3 -25  203.00   11.65
   3   3 -25  190.73   12.57
   3   3 -24   14.43    3.78
   3   3 -24   16.28    3.21
   3   3 -24    9.34    3.25
   3   3 -23  193.14   11.61
   3   3 -23  188.35   10.91
  -3   3  23  190.13   18.89
   3   3 -23  184.59   12.08
  -3   3  22   13.31    5.09
   3   3 -22    6.44    2.68
   3   3 -22    6.26    3.05
   3   3 -22    8.45    2.45
  -3   3  21  280.32   22.31
  -3   3  20   15.45    5.28
  -3   3  19   12.98    5.47
   3   3 -19   15.12    5.67
   3   3 -18  236.01   19.78
  -3   3  18  208.88   18.62
   3   3 -17   19.53    5.89
  -3   3  17   16.04    5.57
  -3   3  16   72.21   11.01
   3   3 -16   63.21   10.17
  -3   3  15  329.96   22.53
   3   3 -15  317.27   21.83
   3   3 -14 1558.93   46.91
  -3   3  14 1579.52   49.20
  -3   3  13 1360.04   44.98
   3   3 -13 1454.66   42.47
  -3   3  12  601.07   29.75
   3   3 -12  659.64   26.77
   3   3 -11  557.93   22.80
  -3   3  11  483.68   26.10
  -3   3  10  150.30   13.54
   3   3 -10  177.46   12.12
  -3   3   9  137.22   11.93
   3   3  -9  167.39   10.60
   3   3  -8  101.54    7.93
  -3   3   8   96.61    8.94
  -3   3   7  144.70    9.62
   3   3  -7  151.59    8.67
   3   3  -6  190.11    9.11
  -3   3   6  194.64    9.34
  -3   3   5 1027.87   17.50
   3   3  -5  994.76   20.01
  -3   3   4   84.59    4.13
   3   3  -4   81.73    5.62
   3   3  -3  168.16    7.75
  -3   3   3  147.36    4.20
   3   3  -3  164.78    7.55
  -3   3   2  523.31    7.00
   3   3  -2  612.02   14.07
   3   3  -1  210.17   11.35
   3   3   0 1827.63   24.44
   3   3   1   10.14    1.90
  -3   3  -1   10.90    1.81
   3   3   2 3380.10   35.48
  -3   3  -2 3275.84   31.24
  -3   3  -3   20.79    3.10
   3   3   3   19.54    3.07
  -3   3  -4 1305.74   22.81
   3   3   4 1324.90   26.34
   3   3   5 2570.23   40.63
  -3   3  -5 2578.64   35.20
   3   3   6 3267.84   49.67
  -3   3  -6 3216.32   43.12
  -3   3  -7   18.19    3.70
   3   3   7   20.80    4.62
  -3   3  -8   75.05    8.23
   3   3   8   72.29    9.48
  -3   3  -9  295.74   17.01
   3   3   9  265.88   18.58
   3   3  10   52.05    9.17
  -3   3 -10   51.82    7.75
  -3   3 -11   49.80    8.09
   3   3  11   43.19    9.18
  -3   3 -12   88.27   11.12
   3   3  12   94.48   13.26
   3   3  13  214.34   20.40
  -3   3 -13  198.63   16.86
   3   3  14  244.22   21.32
  -3   3 -14  203.63   17.34
   3   3  15  166.63   18.16
  -3   3 -15  156.58   15.23
  -3   3 -16   36.78    7.73
   3   3  16   34.46    7.56
   3   3  17  144.23   17.30
   3   3  18   89.90   13.56
   3   3  19  331.36   25.56
   3   3  20   80.40   13.10
  -3   3 -21    1.66    1.78
  -3   3 -21    4.43    2.26
   3   3  21   -0.84    3.03
   3   3  22   31.67    8.48
  -3   3 -22   29.83    4.96
  -3   3 -22   23.00    4.33
  -3   3 -23   85.39    7.13
   3   3  23   75.06   12.88
  -3   3 -23   64.81    6.68
  -3   3 -23   62.04    6.49
  -3   3 -24  267.35   13.84
  -3   3 -24  286.90   13.64
  -3   3 -25  142.43   10.07
  -3   3 -25  149.56   10.41
  -3   3 -25  144.97   10.20
  -3   3 -26   12.00    3.18
  -3   3 -26    9.49    2.86
  -3   3 -26    5.21    2.85
  -3   3 -27   71.42    7.26
  -3   3 -27   72.37    7.36
  -3   3 -27   62.62    6.67
  -3   3 -28   23.05    3.80
  -3   3 -28   27.77    4.57
  -3   3 -28   23.99    4.15
  -3   3 -29   98.98    7.90
  -3   3 -29   90.69    7.71
  -3   3 -30    8.62    2.81
  -3   3 -30    9.71    2.52
  -3   3 -31   13.12    3.06
  -3   3 -31   11.80    3.00
  -3   3 -32    5.78    2.20
  -3   3 -32    2.66    2.01
  -3   3 -33    2.16    1.41
  -3   3 -33    1.50    1.84
  -3   3 -34    3.44    1.40
  -3   3 -34   -0.02    0.98
  -3   3 -35    6.51    1.60
   3   5 -35    2.83    1.31
   3   5 -34    4.84    1.76
   3   5 -33    8.84    2.34
   3   5 -32    4.64    2.03
   3   5 -32    3.56    1.43
   3   5 -31   16.21    3.35
   3   5 -31   20.60    3.69
   3   5 -30   16.41    3.35
   3   5 -30   14.24    3.46
   3   5 -30   14.61    3.94
   3   5 -29   21.80    4.28
   3   5 -29   30.40    4.70
   3   5 -29   26.57    4.95
   3   5 -28   35.01    5.37
   3   5 -28   32.68    4.73
   3   5 -28   34.60    5.51
   3   5 -28   25.73    4.03
   3   5 -28   24.45    4.42
   3   5 -27   88.76    8.19
   3   5 -27   96.80    8.67
   3   5 -27   87.59    7.25
   3   5 -27   93.57    7.57
   3   5 -27   76.18    7.73
   3   5 -26    2.49    2.91
   3   5 -26    4.02    2.67
   3   5 -26    2.32    2.74
   3   5 -26   -1.57    1.99
   3   5 -26    6.00    2.98
   3   5 -25   57.65    6.96
   3   5 -25   58.12    7.00
   3   5 -25   53.73    6.69
   3   5 -25   51.18    5.85
   3   5 -24    6.94    2.88
   3   5 -24    5.09    2.80
   3   5 -24   10.72    3.38
   3   5 -24    5.70    2.75
   3   5 -23  116.26    9.44
   3   5 -23  103.90    8.48
   3   5 -23  102.14    9.22
   3   5 -23  123.33    9.40
   3   5 -22    3.61    2.39
   3   5 -22    0.04    1.81
   3   5 -22    2.45    2.14
   3   5 -22   -1.92    2.30
   3   5 -22   -0.40    1.94
   3   5 -21   18.69    3.94
   3   5 -21   24.42    4.57
   3   5 -21   21.66    4.43
   3   5 -20   17.54    6.70
   3   5 -20   15.94    3.67
   3   5 -19   11.06    5.05
   3   5 -18    2.58    2.50
  -3   5  17   69.54   13.28
   3   5 -17  106.88   14.95
  -3   5  16    3.49    3.96
   3   5 -16    3.71    3.26
  -3   5  15   32.33    8.53
   3   5 -15   55.43    9.25
   3   5 -14   95.12   11.30
  -3   5  14   66.61   11.75
   3   5 -13  446.09   22.98
  -3   5  13  336.07   23.33
  -3   5  12   26.03    5.68
   3   5 -12   35.24    6.10
  -3   5  11   55.55    8.60
   3   5 -11   52.23    7.73
   3   5 -10  594.72   22.22
  -3   5  10  532.63   21.20
   3   5  -9  862.96   25.67
  -3   5   9  828.08   24.12
  -3   5   8   65.64    6.14
   3   5  -8   67.83    6.92
  -3   5   7  117.52    7.19
   3   5  -7  116.75    8.73
  -3   5   6    7.65    1.65
   3   5  -6   10.10    2.60
  -3   5   5   96.16    5.35
   3   5  -5   94.42    7.54
   3   5  -4   60.90    6.15
  -3   5   4   45.73    3.74
  -3   5   3 2000.51   21.30
   3   5  -3 2067.08   32.70
   3   5  -2 1483.35   27.12
   3   5  -1  339.62   12.86
   3   5   0    9.29    2.48
  -3   5  -1   28.84    3.77
   3   5   1   29.69    3.87
   3   5   2   10.35    2.53
  -3   5  -2   11.93    2.55
   3   5   3  260.80   12.18
  -3   5  -3  268.24   11.65
   3   5   4  805.26   22.54
  -3   5  -4  822.38   20.77
  -3   5  -5  458.61   16.32
   3   5   5  461.37   17.71
   3   5   6   30.69    5.19
  -3   5  -6   34.13    5.11
   3   5   7   63.62    7.38
  -3   5  -7   71.58    7.19
  -3   5  -8  444.74   19.12
   3   5   8  454.82   22.05
   3   5   9 2268.70   53.32
  -3   5  -9 2287.18   45.44
   3   5  10   49.53   10.11
  -3   5 -10   46.20    7.35
   3   5  11   18.54    7.09
  -3   5 -11   15.68    5.19
  -3   5 -12  225.31   17.43
   3   5  12  175.77   18.59
   3   5  13   16.04    6.77
  -3   5 -13   16.20    5.08
   3   5  14  281.45   25.38
  -3   5 -14  357.89   24.44
  -3   5 -15    8.75    4.56
   3   5  15   11.37    6.07
  -3   5 -16  152.29   16.35
   3   5  16  125.86   18.24
   3   5  17  373.47   30.98
  -3   5 -17  426.84   27.82
   3   5  18   -2.43    5.40
  -3   5 -18   -1.46    3.34
   3   5  19  924.77   47.79
  -3   5 -19  899.78   39.95
   3   5  20   -3.05    4.84
  -3   5 -20    2.56    2.64
  -3   5 -21   34.36    5.25
   3   5  21   33.26    9.35
   3   5  22   24.68    7.84
  -3   5 -22   27.16    4.48
  -3   5 -23    6.40    2.80
  -3   5 -23    4.45    2.80
  -3   5 -24   18.99    3.85
  -3   5 -24   27.00    4.74
  -3   5 -24   23.05    4.62
  -3   5 -25   11.07    3.30
  -3   5 -25    8.42    2.57
  -3   5 -25   15.11    3.41
  -3   5 -25   11.69    3.50
  -3   5 -26   12.60    3.53
  -3   5 -26   12.57    3.26
  -3   5 -26    9.32    2.72
  -3   5 -26   12.46    3.42
  -3   5 -27    0.03    1.70
  -3   5 -27    3.95    2.58
  -3   5 -28    8.66    2.94
  -3   5 -28   10.43    3.39
  -3   5 -28    8.73    2.86
  -3   5 -29   46.56    5.01
  -3   5 -29   49.00    4.51
  -3   5 -29   45.21    4.93
  -3   5 -29   57.90    6.00
  -3   5 -30    7.07    2.59
  -3   5 -30    3.15    1.58
  -3   5 -31   27.30    3.47
  -3   5 -31   32.02    4.28
  -3   5 -32    4.30    1.89
  -3   5 -33   19.47    2.81
  -3   5 -34    2.63    1.30
   3   7 -34    2.19    1.23
   3   7 -33    1.99    1.21
   3   7 -32    6.36    1.99
   3   7 -32    9.79    2.23
   3   7 -31   11.85    2.93
   3   7 -31   15.90    2.91
   3   7 -30    2.21    1.92
   3   7 -30    0.82    1.87
   3   7 -30   -0.73    1.20
   3   7 -29   50.29    5.57
   3   7 -29   56.03    6.29
   3   7 -29   41.92    4.40
   3   7 -28   50.01    5.85
   3   7 -28   46.87    5.33
   3   7 -28   58.46    5.59
   3   7 -28   48.29    5.76
   3   7 -27   56.79    6.18
   3   7 -27   68.06    6.33
   3   7 -27   69.23    7.20
   3   7 -27   65.21    6.83
   3   7 -26   59.34    6.42
   3   7 -26   68.73    7.38
   3   7 -26   58.30    6.60
   3   7 -26   60.94    6.31
   3   7 -25   13.21    2.61
   3   7 -25   10.37    3.27
   3   7 -25   10.77    3.71
   3   7 -25   11.43    3.54
   3   7 -25   12.74    3.95
   3   7 -24    5.73    3.10
   3   7 -24    9.25    3.63
   3   7 -24   10.49    3.32
   3   7 -23  236.10   13.53
   3   7 -23  215.86   12.55
   3   7 -23  228.56   12.61
   3   7 -22   70.38    7.38
   3   7 -22   87.57    7.90
   3   7 -22   71.44    7.43
   3   7 -21   65.70   11.89
   3   7 -21   72.46    7.28
   3   7 -21   60.76    6.44
   3   7 -21   68.91    7.06
   3   7 -20   13.40    5.45
   3   7 -20    7.81    2.84
   3   7 -20   10.39    3.62
   3   7 -20   14.20    3.40
   3   7 -19  116.70    9.06
   3   7 -19  154.45   10.75
   3   7 -19  140.19   17.73
   3   7 -19  135.27    9.57
   3   7 -18    7.48    2.89
   3   7 -18    6.52    4.33
   3   7 -17    4.70    3.70
   3   7 -16  398.38   26.62
   3   7 -15   87.27   12.23
   3   7 -14  552.49   28.50
   3   7 -13  170.01   15.02
   3   7 -12    3.37    2.11
   3   7 -11  140.46   12.38
   3   7 -10    7.28    2.98
   3   7  -9  130.43   11.35
   3   7  -8    4.79    2.63
   3   7  -7  587.99   22.32
   3   7  -6   26.31    5.10
   3   7  -5  102.13    9.40
   3   7  -4   26.21    4.86
   3   7  -3   28.10    4.75
   3   7  -2  442.71   18.57
   3   7  -1   41.98    5.49
   3   7   0  351.17   15.39
  -3   7   0  372.10   16.45
   3   7   1   69.43    6.96
  -3   7  -1   74.61    7.31
   3   7   2 1989.40   37.23
  -3   7  -2 2011.45   37.91
  -3   7  -3  116.09    9.05
   3   7   3  116.35    9.24
   3   7   4  132.92   10.26
  -3   7  -4  142.89   10.40
   3   7   5  142.26   11.06
  -3   7  -5  149.29   10.89
  -3   7  -6  114.28    9.79
   3   7   6  109.16   10.14
  -3   7  -7   29.96    5.65
   3   7   7   28.10    5.88
   3   7   8   46.46    7.14
  -3   7  -8   47.31    6.80
   3   7   9   32.22    6.86
  -3   7  -9   34.02    6.38
   3   7  10   45.44    8.42
  -3   7 -10   46.81    7.49
   3   7  11   11.88    5.30
  -3   7 -11   14.10    5.18
   3   7  12   18.64    7.06
  -3   7 -12   18.73    5.68
   3   7  13    8.41    5.78
  -3   7 -13    4.87    3.03
   3   7  14   23.97    7.73
  -3   7 -14   34.19    8.01
  -3   7 -15   90.75   13.48
   3   7  15   65.12   14.17
  -3   7 -16    3.27    2.31
   3   7  16    0.01    2.85
  -3   7 -17   18.64    7.39
  -3   7 -18    9.83    2.87
  -3   7 -18   12.83    6.22
  -3   7 -19   68.32    6.45
  -3   7 -19   68.00   11.65
  -3   7 -20  124.24    8.70
  -3   7 -20  104.59   14.50
  -3   7 -21   15.21    3.72
  -3   7 -21   16.02    4.10
  -3   7 -22  102.34    8.29
  -3   7 -22  139.05    9.97
  -3   7 -23   58.40    6.52
  -3   7 -23   45.21    5.76
  -3   7 -23   54.87    6.05
  -3   7 -24   42.65    5.69
  -3   7 -24   37.73    5.97
  -3   7 -24   36.66    5.32
  -3   7 -25   65.63    7.03
  -3   7 -25   74.71    6.84
  -3   7 -25   59.45    6.68
  -3   7 -26   20.44    3.71
  -3   7 -26   22.83    4.29
  -3   7 -26   17.34    3.79
  -3   7 -27   30.51    4.12
  -3   7 -27   28.41    4.26
  -3   7 -27   27.94    4.30
  -3   7 -28    3.20    2.11
  -3   7 -28    1.72    1.62
  -3   7 -28    3.58    2.27
  -3   7 -28    0.23    1.44
  -3   7 -29   33.96    4.31
  -3   7 -29   28.41    3.47
  -3   7 -29   32.51    4.23
  -3   7 -29   35.77    3.92
  -3   7 -30    9.56    1.96
  -3   7 -30    9.72    2.64
  -3   7 -30    9.99    2.50
  -3   7 -31    3.66    1.73
  -3   7 -31    2.05    1.71
  -3   7 -32   28.08    2.99
  -3   7 -32   29.65    3.07
  -3   7 -33   38.93    3.03
   3   9 -31    2.64    1.72
   3   9 -31    4.36    1.36
   3   9 -31    4.38    1.49
   3   9 -30   19.16    2.81
   3   9 -30   23.10    3.60
   3   9 -30   22.09    2.67
   3   9 -29    9.95    2.75
   3   9 -29   10.95    2.56
   3   9 -29   13.55    2.59
   3   9 -28    1.28    1.66
   3   9 -28    1.93    1.74
   3   9 -28   -1.88    1.92
   3   9 -28    1.79    1.94
   3   9 -27    1.55    1.43
   3   9 -27    0.95    1.94
   3   9 -27    2.44    1.07
   3   9 -27   -0.96    1.85
   3   9 -27    1.01    1.81
   3   9 -26   84.89    7.89
   3   9 -26   71.41    5.19
   3   9 -26   65.56    6.66
   3   9 -26   85.36    7.50
   3   9 -26   67.99    6.52
   3   9 -25   -0.59    1.93
   3   9 -25    1.90    2.23
   3   9 -25    0.84    1.94
   3   9 -25    0.16    1.20
   3   9 -25    0.35    1.66
   3   9 -24   24.46    3.52
   3   9 -24   20.57    4.76
   3   9 -24   14.59    3.59
   3   9 -24   23.26    4.32
   3   9 -24   21.65    4.21
   3   9 -23   24.38    4.05
   3   9 -23   22.59    4.90
   3   9 -23   22.59    4.40
   3   9 -23   32.35    4.99
   3   9 -22    1.02    2.27
   3   9 -22   -0.44    2.47
   3   9 -22   -0.17    2.34
   3   9 -22   -0.21    2.73
   3   9 -21  163.70   11.19
   3   9 -21  162.64   11.72
   3   9 -20    6.89    3.12
   3   9 -20    0.40    2.98
   3   9 -19   19.00    4.82
   3   9 -19   21.73    4.54
   3   9 -18    7.96    3.35
   3   9 -18   11.98    4.19
   3   9 -17  295.88   14.49
   3   9 -17  243.62   14.12
   3   9 -17  313.14   25.91
   3   9 -16   20.22    6.66
   3   9 -16   12.55    3.99
   3   9 -15  184.27   12.02
   3   9 -15  227.88   20.46
   3   9 -14   13.12    3.42
   3   9 -14   24.09    6.42
   3   9 -13  173.21   16.52
   3   9 -12  242.18   18.87
   3   9 -11    7.61    4.06
   3   9 -10   43.41    7.66
   3   9  -9    8.95    2.95
   3   9  -8   54.13    8.11
   3   9  -7   41.79    6.99
   3   9  -6  116.69   11.55
   3   9  -5  457.46   22.24
   3   9  -4   91.78   10.09
  -3   9   3  138.52   12.37
   3   9  -3  146.77   12.56
   3   9  -2  168.83   13.97
  -3   9   2  154.48   13.02
  -3   9   1  477.11   21.94
   3   9  -1  486.73   23.31
  -3   9   0  207.79   14.43
   3   9   0  220.99   15.79
   3   9   1  135.96   11.21
  -3   9  -1  137.73   11.64
   3   9   2   28.00    5.17
  -3   9  -2   29.22    5.60
  -3   9  -3   89.07    9.41
   3   9   3   87.81    9.13
   3   9   4   38.17    6.33
  -3   9  -4   38.83    6.69
   3   9   5   81.59    9.14
  -3   9  -5   88.28    9.76
  -3   9  -6  136.68   12.28
  -3   9  -7  263.38   17.65
  -3   9  -8   13.39    4.27
  -3   9  -9    9.90    3.93
  -3   9 -10   56.49    9.16
  -3   9 -11  181.73   16.96
  -3   9 -12   23.76    6.58
  -3   9 -13  153.33   16.98
  -3   9 -14    0.44    2.71
  -3   9 -15  138.13   17.23
  -3   9 -16  105.27   15.41
  -3   9 -17   40.13    9.46
  -3   9 -18  153.35   10.83
  -3   9 -19   53.02    6.63
  -3   9 -20   40.99    5.84
  -3   9 -20   45.80    5.52
  -3   9 -21  101.65    8.71
  -3   9 -21   93.50    7.83
  -3   9 -22   59.79    6.86
  -3   9 -22   71.08    7.40
  -3   9 -22   67.06    6.74
  -3   9 -23    2.12    2.07
  -3   9 -23    5.33    2.76
  -3   9 -23    3.05    2.10
  -3   9 -24    7.31    2.96
  -3   9 -24   11.80    3.31
  -3   9 -24    7.53    2.75
  -3   9 -25    9.98    3.39
  -3   9 -25    8.25    2.94
  -3   9 -25    8.38    2.80
  -3   9 -26    3.37    2.05
  -3   9 -26    9.44    2.64
  -3   9 -26    4.34    2.49
  -3   9 -26    4.22    1.85
  -3   9 -27  141.89    8.05
  -3   9 -27  143.24    9.30
  -3   9 -27  129.57    7.74
  -3   9 -27  137.83    6.00
  -3   9 -27  145.60    8.30
  -3   9 -28   -0.75    1.47
  -3   9 -28    3.23    1.68
  -3   9 -28    1.85    1.67
  -3   9 -28    0.47    1.83
  -3   9 -29   18.66    2.77
  -3   9 -29   19.03    2.72
  -3   9 -29   17.44    2.65
  -3   9 -29   16.15    3.20
  -3   9 -30   12.50    2.12
  -3   9 -30   11.79    2.28
  -3   9 -30   11.21    1.92
  -3   9 -31    2.35    1.28
   3  11 -29    5.12    2.10
   3  11 -29    7.27    1.66
   3  11 -29    8.28    1.84
   3  11 -28    6.06    1.63
   3  11 -28    1.80    1.63
   3  11 -27   13.63    2.50
   3  11 -27    7.80    2.46
   3  11 -27    9.91    1.78
   3  11 -26   37.11    4.82
   3  11 -26   38.70    4.72
   3  11 -26   37.40    4.24
   3  11 -26   41.97    3.52
   3  11 -25    1.29    1.64
   3  11 -25   -0.31    1.97
   3  11 -25   -0.81    1.72
   3  11 -25    1.75    1.31
   3  11 -24   26.10    4.96
   3  11 -24   28.15    4.62
   3  11 -24   23.52    3.38
   3  11 -24   24.86    4.13
   3  11 -23    9.35    2.79
   3  11 -23    8.04    2.92
   3  11 -23    8.28    3.01
   3  11 -23    6.16    1.72
   3  11 -23    6.75    2.15
   3  11 -22   -0.47    2.44
   3  11 -22    0.21    1.48
   3  11 -22   -0.70    1.42
   3  11 -22   -0.69    2.11
   3  11 -22    1.16    2.37
   3  11 -21  100.98    8.91
   3  11 -21  115.86    9.34
   3  11 -21  103.44    9.43
   3  11 -21  100.85    7.68
   3  11 -20   24.61    5.23
   3  11 -20   16.15    4.51
   3  11 -20   24.15    5.08
   3  11 -19   -3.01    2.48
   3  11 -19   -3.04    3.41
   3  11 -19   -2.22    2.93
   3  11 -18  248.72   15.11
   3  11 -18  269.97   15.95
   3  11 -17   34.10    6.28
   3  11 -17   50.52    7.15
   3  11 -17   39.07    5.92
   3  11 -16   34.15    6.48
   3  11 -16   44.78    6.50
   3  11 -16   50.20    6.82
   3  11 -15   14.07    4.18
   3  11 -15   10.53    3.79
   3  11 -15   22.08    5.02
   3  11 -14   13.74    4.10
   3  11 -14   11.16    3.91
   3  11 -14   12.32    3.68
   3  11 -13   26.80    4.97
   3  11 -13   24.78    5.23
   3  11 -13   26.36    6.94
   3  11 -13   23.78    5.68
   3  11 -12    1.75    2.35
   3  11 -12    5.44    2.84
   3  11 -12    3.33    3.09
   3  11 -12    1.17    2.22
   3  11 -11   18.95    6.08
   3  11 -11   32.87    5.66
   3  11 -11   21.07    5.24
   3  11 -10   89.91   12.10
   3  11 -10   93.67    8.44
   3  11 -10   69.28    8.33
   3  11  -9  122.89    9.18
   3  11  -9  133.43   14.28
   3  11  -8   81.17    7.15
   3  11  -8   69.43   10.69
   3  11  -7  205.91   17.53
  -3  11   6   34.52    7.41
   3  11  -6   44.03    8.34
  -3  11   5  267.37   20.00
   3  11  -5  273.48   19.72
   3  11  -4  409.86   23.97
  -3  11   4  385.78   23.88
  -3  11   3  106.40   12.21
   3  11  -3  112.86   12.57
   3  11  -2   93.24   11.59
  -3  11   2   83.67   10.61
   3  11  -1   17.98    5.29
  -3  11   1   15.04    5.10
   3  11   0  130.69   13.87
  -3  11   0  128.18   12.95
  -3  11  -1   16.45    4.72
   3  11   1    8.62    3.73
  -3  11  -2  109.19   11.81
   3  11   2  104.86   13.07
   3  11   3    4.65    4.95
  -3  11  -3    3.30    2.85
  -3  11  -4  277.34   19.14
  -3  11  -5   15.21    5.03
  -3  11  -6   10.02    4.26
  -3  11  -7  128.13   13.59
  -3  11  -8   35.39    7.24
  -3  11  -9   61.24   10.03
  -3  11 -10   51.91    9.45
  -3  11 -11  833.34   39.35
  -3  11 -11  619.54   23.82
  -3  11 -12  316.23   16.63
  -3  11 -12  300.75   24.44
  -3  11 -13  123.13   10.52
  -3  11 -14   46.65    6.68
  -3  11 -15  210.77   13.38
  -3  11 -16  155.33   11.42
  -3  11 -17   24.51    4.69
  -3  11 -18   32.24    5.88
  -3  11 -19   49.78    6.49
  -3  11 -20    1.72    2.61
  -3  11 -20    1.93    2.14
  -3  11 -21   11.02    3.49
  -3  11 -21    3.12    2.27
  -3  11 -22    0.91    2.41
  -3  11 -22    5.65    3.15
  -3  11 -22    1.91    2.18
  -3  11 -23    6.44    2.56
  -3  11 -23    4.01    2.44
  -3  11 -23    2.75    2.35
  -3  11 -24   84.15    6.88
  -3  11 -24   86.75    7.19
  -3  11 -24   97.58    7.67
  -3  11 -25    7.37    2.43
  -3  11 -25    6.49    2.62
  -3  11 -25    6.33    1.60
  -3  11 -25    4.38    2.01
  -3  11 -26    0.32    0.72
  -3  11 -26    2.00    1.56
  -3  11 -26    1.91    1.48
  -3  11 -26    2.83    1.89
  -3  11 -27   29.10    3.44
  -3  11 -27   34.64    3.98
  -3  11 -27   32.46    2.47
  -3  11 -27   33.33    3.50
  -3  11 -28    6.86    1.99
  -3  11 -28    5.76    1.63
  -3  11 -29    4.96    1.74
  -3  11 -29    1.98    0.80
   3  13 -27    0.24    0.93
   3  13 -26    2.05    1.02
   3  13 -26    1.47    0.79
   3  13 -26    4.22    1.57
   3  13 -25   14.22    2.60
   3  13 -25   15.28    2.74
   3  13 -25   15.33    2.52
   3  13 -25   14.33    1.90
   3  13 -24   14.36    2.15
   3  13 -24   15.85    3.06
   3  13 -24   13.94    3.03
   3  13 -24   13.28    2.61
   3  13 -23    2.36    1.15
   3  13 -23    4.13    1.57
   3  13 -23    0.80    1.44
   3  13 -23    0.27    1.68
   3  13 -23    1.04    2.08
   3  13 -23   -1.25    2.13
   3  13 -22    2.65    1.10
   3  13 -22    1.87    1.30
   3  13 -22   -0.43    1.90
   3  13 -22    2.28    1.74
   3  13 -22    1.25    2.09
   3  13 -21   18.34    2.87
   3  13 -21   18.52    3.79
   3  13 -21   23.68    5.06
   3  13 -21   14.53    3.74
   3  13 -21   24.95    3.39
   3  13 -20    0.43    1.40
   3  13 -20   -3.53    2.81
   3  13 -20   -0.66    2.09
   3  13 -20    0.87    1.32
   3  13 -20   -4.08    2.77
   3  13 -19   85.58    7.04
   3  13 -19   81.02    6.33
   3  13 -19   67.49    7.44
   3  13 -19   76.59    7.35
   3  13 -19   77.65    7.94
   3  13 -18  115.58    9.75
   3  13 -18  120.34    9.65
   3  13 -18  141.31    8.91
   3  13 -18  122.00   10.24
   3  13 -17    4.20    2.65
   3  13 -17    1.36    2.41
   3  13 -17    3.14    2.51
   3  13 -17    3.20    1.93
   3  13 -16   24.76    4.90
   3  13 -16   24.72    5.25
   3  13 -16   23.37    4.85
   3  13 -16   20.72    3.95
   3  13 -15   -0.26    1.98
   3  13 -15    0.26    2.29
   3  13 -15    0.23    2.29
   3  13 -15   -1.86    2.84
   3  13 -14   45.72    7.35
   3  13 -14   60.92    6.82
   3  13 -14   42.52    6.49
   3  13 -13    4.85    3.12
   3  13 -13    4.48    3.00
   3  13 -12  105.12   10.09
   3  13 -12   93.18    9.45
   3  13 -11   81.51    8.78
   3  13 -11   80.85    8.90
   3  13 -10  111.27    9.46
   3  13 -10  107.71   10.05
   3  13  -9   13.08    3.51
   3  13  -9   22.79    4.03
   3  13  -9   24.99    4.52
   3  13  -8  178.54   11.48
   3  13  -8  200.92   12.33
   3  13  -7    8.13    3.73
   3  13  -7    7.00    2.72
   3  13  -6    7.82    2.22
   3  13  -6    6.54    2.59
   3  13  -5    1.99    1.39
  -3  13 -10    2.65    1.98
  -3  13 -11   75.75    8.98
  -3  13 -12   38.43    6.62
  -3  13 -13    3.38    2.88
  -3  13 -14   63.75    8.05
  -3  13 -14   69.86    7.96
   3  13  15    9.59    2.69
  -3  13 -15    2.46    2.37
  -3  13 -15    2.54    2.73
  -3  13 -15    8.33    3.30
  -3  13 -16  165.48   10.86
  -3  13 -16  158.52   11.36
  -3  13 -16  128.77   11.00
  -3  13 -17   10.80    3.57
  -3  13 -17    4.24    2.83
  -3  13 -17    3.25    2.48
  -3  13 -18  124.98    9.69
  -3  13 -18  135.58    9.62
  -3  13 -18  135.99    9.91
  -3  13 -19    9.83    3.21
  -3  13 -19   12.04    3.22
  -3  13 -19    9.63    3.23
  -3  13 -20    6.18    2.46
  -3  13 -20   15.90    3.50
  -3  13 -20   13.26    3.87
  -3  13 -21   28.67    4.63
  -3  13 -21   27.71    4.36
  -3  13 -21   25.13    4.05
  -3  13 -21   25.78    3.35
  -3  13 -22    7.52    2.60
  -3  13 -22    8.39    2.46
  -3  13 -22   10.17    2.78
  -3  13 -22    9.40    1.76
  -3  13 -22    6.93    1.86
  -3  13 -23    0.65    1.43
  -3  13 -23    1.00    1.00
  -3  13 -23   -1.11    1.66
  -3  13 -23   -0.13    1.67
  -3  13 -24   99.54    6.00
  -3  13 -24  103.74    4.88
  -3  13 -24   84.49    5.70
  -3  13 -24   83.41    6.03
  -3  13 -25   19.40    2.80
  -3  13 -25   18.43    2.75
  -3  13 -25   24.68    2.20
  -3  13 -25   22.80    3.02
  -3  13 -25   20.44    2.72
  -3  13 -26    0.33    0.77
  -3  13 -26    1.18    0.97
   3  15 -22   -0.21    1.02
   3  15 -22   -0.24    0.99
   3  15 -22    0.53    0.83
   3  15 -21   12.52    1.95
   3  15 -21   12.80    1.76
   3  15 -21   12.47    2.35
   3  15 -21   11.94    2.27
   3  15 -20    0.07    1.29
   3  15 -20    2.31    2.01
   3  15 -20    1.34    1.06
   3  15 -20    0.81    1.09
   3  15 -19    6.00    2.50
   3  15 -19    9.20    1.98
   3  15 -19    4.88    1.86
   3  15 -18   23.41    3.12
   3  15 -18   20.45    3.81
   3  15 -18   22.86    3.30
   3  15 -17   18.78    3.59
   3  15 -17   21.51    3.10
   3  15 -17   19.15    3.11
   3  15 -17   18.60    3.79
   3  15 -16   42.44    5.28
   3  15 -16   34.49    4.82
   3  15 -16   42.72    6.03
   3  15 -16   39.25    4.68
   3  15 -16   35.41    4.33
   3  15 -15   15.47    3.37
   3  15 -15   22.53    3.60
   3  15 -15   17.26    3.61
   3  15 -15   22.15    3.70
   3  15 -14    2.17    1.96
   3  15 -14   -0.62    1.53
   3  15 -14    4.00    2.89
   3  15 -14    4.22    2.41
   3  15 -14   -2.45    2.42
   3  15 -13    3.87    2.56
   3  15 -13    2.98    2.29
   3  15 -13    2.10    2.21
   3  15 -13    4.10    2.15
   3  15 -13    4.53    3.08
   3  15 -12   15.39    3.46
   3  15 -12   18.66    4.66
   3  15 -12   17.83    3.94
   3  15 -11   13.54    3.28
   3  15 -11    9.62    3.79
   3  15 -10   37.43    5.79
   3  15 -10   37.74    5.34
   3  15  -9   96.52    8.27
   3  15  -9   99.57    8.13
   3  15  -8   60.44    6.36
   3  15  -7    0.76    1.44
   3  15  -6   -1.39    1.60
   3  15  -6   -2.44    2.11
   3  15  -5   37.25    5.12
   3  15  -4   76.01    7.42
   3  15  -3  226.45   12.20
   3  15  -3  237.38   11.87
   3  15  -2    2.89    1.91
   3  15  -2    3.82    2.01
   3  15  -1    6.06    2.19
   3  15   2    8.98    2.29
   3  15   3    9.80    2.50
   3  15   6    7.59    2.07
  -3  15  -7    0.39    1.70
   3  15   8  205.64    9.95
  -3  15  -8  189.98   11.67
  -3  15  -9  111.84    9.09
   3  15   9  123.64    7.49
   3  15  10    0.41    1.17
  -3  15 -10   -0.19    2.32
  -3  15 -11   40.60    5.96
  -3  15 -11   28.93    4.93
  -3  15 -12   10.45    3.00
  -3  15 -12   16.47    3.91
  -3  15 -13   28.71    4.81
  -3  15 -13   27.52    4.60
  -3  15 -13   23.63    4.11
  -3  15 -13   33.23    5.17
   3  15  13   33.45    3.84
  -3  15 -14   50.05    6.15
  -3  15 -14   53.68    6.07
  -3  15 -14   53.99    6.65
  -3  15 -14   51.47    5.34
  -3  15 -15   51.79    6.13
  -3  15 -15   41.20    4.62
  -3  15 -15   49.25    5.64
  -3  15 -15   55.03    5.93
  -3  15 -16   78.29    6.50
  -3  15 -16   64.93    6.29
  -3  15 -16   69.38    5.72
  -3  15 -16   68.80    6.93
  -3  15 -17   12.85    2.35
  -3  15 -17    5.50    2.29
  -3  15 -17   13.25    2.98
  -3  15 -17    3.67    1.87
  -3  15 -18   43.07    4.86
  -3  15 -18   59.77    5.50
  -3  15 -18   54.66    4.25
  -3  15 -18   48.52    4.72
  -3  15 -18   46.15    4.22
  -3  15 -19   52.10    4.71
  -3  15 -19   53.25    4.50
  -3  15 -19   52.20    3.88
  -3  15 -19   43.10    4.37
  -3  15 -19   56.94    4.31
  -3  15 -20   -0.15    0.95
  -3  15 -20    1.95    1.27
  -3  15 -20    0.03    1.32
  -3  15 -20   -0.68    1.07
  -3  15 -20    3.56    1.15
  -3  15 -21    4.26    1.10
   3  17 -16   85.06    4.46
   3  17 -16   74.24    4.84
   3  17 -16   83.32    4.11
   3  17 -15   14.48    2.47
   3  17 -15   15.60    2.06
   3  17 -15   14.06    2.09
   3  17 -15   12.23    1.68
   3  17 -14    1.24    0.91
   3  17 -14    2.17    1.30
   3  17 -14    2.10    0.85
   3  17 -14   -0.20    1.46
   3  17 -13    2.62    1.31
   3  17 -13    1.04    1.06
   3  17 -13    1.39    1.00
   3  17 -13    1.65    1.39
   3  17 -12   43.54    4.06
   3  17 -12   57.81    4.90
   3  17 -12   54.82    5.67
   3  17 -12   54.03    4.73
   3  17 -11   15.98    2.77
   3  17 -11   19.13    3.14
   3  17 -11   15.49    3.12
   3  17 -11   15.56    2.46
   3  17 -10   14.76    2.59
   3  17 -10   18.43    3.58
   3  17 -10   18.10    3.23
   3  17  -9   48.76    5.44
   3  17  -9   43.66    4.25
   3  17  -9   41.63    4.75
   3  17  -8   31.67    4.49
   3  17  -8   26.21    4.05
   3  17  -8   20.81    2.97
   3  17  -8   21.31    3.64
  -3  17   7    7.36    1.84
   3  17  -7    2.55    1.00
   3  17  -7    3.39    1.56
   3  17  -7    6.94    2.35
   3  17  -7    7.57    2.57
   3  17  -6    0.18    1.37
   3  17  -6   -1.23    1.72
   3  17  -6   -0.06    1.35
   3  17  -5   12.74    2.74
   3  17  -5   11.00    2.80
   3  17  -4    7.82    2.28
   3  17  -4    6.91    2.17
   3  17  -3   18.16    2.98
   3  17  -3   16.07    3.02
   3  17  -2    1.04    1.16
   3  17  -1    2.03    1.34
   3  17   0    7.51    1.88
  -3  17   0    7.67    1.90
  -3  17  -1    2.80    1.61
   3  17   1    1.28    0.97
  -3  17  -2    5.26    1.79
   3  17   2    5.70    1.66
   3  17   3   38.09    4.34
  -3  17  -3   32.26    4.09
   3  17   3   32.89    3.30
   3  17   4    2.23    1.59
  -3  17  -4   -3.50    2.10
   3  17   5   49.78    4.59
  -3  17  -5   46.95    5.34
  -3  17  -6   25.55    3.99
   3  17   6   25.80    3.19
  -3  17  -7    6.21    2.17
   3  17   7    6.85    1.78
  -3  17  -8   20.30    3.42
   3  17   8   22.33    2.71
  -3  17  -9   27.12    3.85
  -3  17  -9   27.32    3.73
  -3  17 -10   22.65    3.81
  -3  17 -10   25.45    3.65
   3  17  10   24.10    2.73
   3  17  11    0.41    0.78
  -3  17 -11    1.16    1.17
  -3  17 -11    3.50    2.10
  -3  17 -12    0.34    1.38
  -3  17 -12   -0.16    1.03
  -3  17 -12   -0.03    1.25
  -3  17 -13   23.01    2.90
  -3  17 -13   21.90    3.19
  -3  17 -14   32.37    3.27
  -3  17 -14   31.37    3.08
  -3  17 -15   51.64    3.50
   4 -18 -11   -0.77    1.44
  -4 -18  10    2.23    1.65
   4 -18 -10    2.86    1.71
   4 -18  -9   21.20    3.60
  -4 -18   9   27.24    3.86
   4 -18  -8    5.61    2.16
  -4 -18   8    1.62    1.80
   4 -18  -7    1.51    2.13
  -4 -18   7    2.75    1.98
   4 -18  -6    1.14    1.73
  -4 -18   6    7.62    3.01
  -4 -18   5    1.14    2.38
  -4 -18   4    5.65    4.40
  -4 -18   3   88.46    9.14
   4 -18  -3   82.30    8.43
   4 -18  -2   24.72    5.67
  -4 -18   2    7.72    4.43
   4 -18  -1   68.21    7.89
  -4 -18   1   67.53    7.99
  -4 -18   0   18.11    4.52
   4 -18   0   43.13    7.42
  -4 -18  -1    7.02    2.99
   4 -18   1    9.11    4.06
  -4 -18  -2    1.30    2.87
   4 -18   2   -2.07    2.89
  -4 -18  -3   17.76    3.58
   4 -18   3   19.72    4.56
  -4 -18  -3   18.13    3.31
  -4 -18  -4    3.76    2.67
  -4 -18  -4   -0.11    2.28
   4 -18   4    2.73    2.66
  -4 -18  -5   32.36    4.82
   4 -18   5   49.09    6.24
  -4 -18  -6   -3.51    1.92
   4 -18   6   -2.60    2.07
  -4 -18  -7   25.91    4.09
   4 -18   7   31.94    4.35
  -4 -18  -8   12.84    3.03
   4 -18   8   18.79    3.34
  -4 -18  -9    2.57    1.56
  -4 -18 -10    3.57    1.81
   4 -16 -19    8.34    2.35
   4 -16 -19    2.35    1.36
   4 -16 -18   -0.49    1.57
   4 -16 -18    2.33    1.82
   4 -16 -17    4.16    2.23
   4 -16 -17    6.58    2.16
   4 -16 -16   20.78    3.85
   4 -16 -16   14.54    3.57
   4 -16 -15    5.33    2.77
   4 -16 -15    3.30    2.39
  -4 -16  15    4.62    1.73
   4 -16 -14   -3.36    2.76
   4 -16 -14    1.28    2.69
  -4 -16  14    3.49    1.93
   4 -16 -13   28.08    5.00
   4 -16 -13   31.34    4.92
  -4 -16  13   44.24    5.46
   4 -16 -12   -1.50    2.40
   4 -16 -12    4.41    2.81
  -4 -16  12    0.51    1.99
   4 -16 -11   43.44    6.46
   4 -16 -11   48.55    6.25
  -4 -16  10    5.85    3.19
   4 -16 -10    3.91    2.73
   4 -16 -10    5.31    3.49
   4 -16  -9    8.78    3.74
  -4 -16   9    1.55    2.54
   4 -16  -9    2.64    2.67
   4 -16  -8   16.31    4.71
   4 -16  -8   16.98    5.52
  -4 -16   8   22.06    5.48
   4 -16  -7   24.02    5.87
   4 -16  -7   14.46    4.93
  -4 -16   7   16.32    5.86
   4 -16  -6   52.93    7.95
   4 -16  -6   75.57    9.10
  -4 -16   6   77.52    9.93
   4 -16  -5   97.38   11.05
  -4 -16   5  106.54   11.78
   4 -16  -5  128.88   11.71
  -4 -16   4   42.94    8.45
   4 -16  -4   38.63    7.85
  -4 -16   3   42.26    8.48
   4 -16  -3   50.19    7.08
   4 -16  -3   37.21    7.72
  -4 -16   2    4.39    2.98
   4 -16  -2    7.24    5.08
   4 -16  -2    6.51    3.35
  -4 -16   2    3.64    4.12
  -4 -16   1   51.33    7.29
   4 -16  -1   48.88    8.84
  -4 -16   1   55.63    9.40
   4 -16  -1   46.38    6.45
   4 -16   0   68.23    7.11
   4 -16   0   65.82   10.57
  -4 -16   0   61.63    8.22
  -4 -16   0   48.37    8.59
  -4 -16  -1   40.60    6.98
  -4 -16  -1   25.63    6.52
   4 -16   1   43.78    8.78
   4 -16   2   29.47    8.01
  -4 -16  -2   27.81    6.92
  -4 -16  -3   69.06    9.11
  -4 -16  -3   75.01    9.56
   4 -16   3   74.89   10.93
  -4 -16  -4    0.14    3.17
   4 -16   4    9.35    5.61
  -4 -16  -4   11.43    4.80
  -4 -16  -5   88.37   10.18
   4 -16   5   92.47   10.53
  -4 -16  -5   84.70    9.56
  -4 -16  -6    0.73    2.51
  -4 -16  -6    0.86    3.14
   4 -16   6    1.72    2.86
  -4 -16  -7   28.99    5.81
   4 -16   7   18.95    3.53
  -4 -16  -7   23.82    4.58
   4 -16   7   35.55    6.15
   4 -16   8   21.96    4.23
   4 -16   8   34.28    5.63
  -4 -16  -8   25.32    5.47
   4 -16   9   19.60    4.24
   4 -16   9    5.83    3.02
  -4 -16  -9   14.12    4.35
  -4 -16 -10   11.78    4.09
   4 -16  10   14.93    3.40
   4 -16  10   20.27    4.35
  -4 -16 -10   17.88    4.34
   4 -16  11    1.74    2.35
  -4 -16 -11    3.10    3.09
   4 -16  11   10.17    3.14
  -4 -16 -11    6.13    3.17
  -4 -16 -12   -9.12    4.95
  -4 -16 -12    1.17    2.64
   4 -16  12   -4.70    3.23
   4 -16  12    5.56    2.65
   4 -16  13   43.70    5.50
   4 -16  13   79.29    6.50
  -4 -16 -13   44.81    5.92
  -4 -16 -13   67.76    6.51
  -4 -16 -14   67.94    6.35
  -4 -16 -14   58.54    6.74
   4 -16  14   51.08    5.40
  -4 -16 -15   17.95    3.28
  -4 -16 -15   12.88    3.66
   4 -16  15   12.07    2.77
  -4 -16 -16   -1.28    1.85
   4 -16  16    2.46    1.68
  -4 -16 -16    2.03    1.84
  -4 -16 -17   -0.95    1.47
  -4 -16 -17    2.77    1.71
   4 -16  17    1.68    1.26
  -4 -16 -18    2.78    1.61
   4 -14 -25   -1.52    1.22
   4 -14 -24    0.33    1.39
   4 -14 -23    5.11    1.90
  -4 -14  23    7.90    1.50
  -4 -14  22    0.04    1.16
   4 -14 -22    1.73    1.75
   4 -14 -22   -1.75    1.47
  -4 -14  22   -0.82    1.08
  -4 -14  21    1.77    1.21
   4 -14 -21    0.76    1.67
   4 -14 -21    0.00    1.77
  -4 -14  21    2.45    1.38
   4 -14 -20    2.85    2.18
  -4 -14  20   -0.67    1.52
   4 -14 -20   -2.83    2.49
  -4 -14  20    0.49    1.72
  -4 -14  19    0.67    1.65
   4 -14 -19    1.66    1.94
   4 -14 -19    5.26    2.94
  -4 -14  19    1.23    1.96
  -4 -14  18    0.44    1.64
  -4 -14  18    1.18    1.77
   4 -14 -18    1.23    2.27
   4 -14 -18    1.66    2.36
   4 -14 -17   13.40    3.96
  -4 -14  17   11.05    3.49
  -4 -14  17   13.73    3.55
  -4 -14  17   15.53    3.42
   4 -14 -17   18.63    4.71
  -4 -14  16   21.94    5.01
  -4 -14  16   37.66    5.05
  -4 -14  16   38.14    5.42
   4 -14 -16   30.51    5.41
   4 -14 -16   35.21    6.16
   4 -14 -15   14.26    4.30
  -4 -14  15   15.80    3.58
   4 -14 -15    8.81    4.18
  -4 -14  15   17.51    4.74
  -4 -14  15   17.00    4.20
  -4 -14  14   39.06    6.55
  -4 -14  14   43.76    6.30
  -4 -14  14   49.86    6.95
   4 -14 -14   39.80    7.02
   4 -14 -14   42.40    6.68
  -4 -14  14   52.53    6.67
  -4 -14  13   27.63    5.62
   4 -14 -13   32.09    6.58
  -4 -14  13   50.19    6.79
   4 -14 -13   34.52    6.50
  -4 -14  13   41.60    6.80
  -4 -14  13   27.56    4.88
  -4 -14  12   11.94    4.30
   4 -14 -12    6.72    4.48
  -4 -14  12    1.79    2.33
  -4 -14  12   10.02    3.87
   4 -14 -12   10.81    4.47
  -4 -14  12   13.23    4.20
  -4 -14  11  191.46   15.77
  -4 -14  11  200.70   14.62
   4 -14 -11  159.10   13.63
  -4 -14  11  176.99   11.46
  -4 -14  11  153.66   11.86
   4 -14 -11  175.06   13.56
  -4 -14  10   -1.46    3.17
   4 -14 -10   -0.84    3.03
   4 -14 -10    8.56    5.44
  -4 -14  10    2.71    2.89
  -4 -14  10   -0.63    3.04
   4 -14 -10    3.62    3.98
  -4 -14  10    7.17    3.56
  -4 -14   9    0.87    3.29
  -4 -14   9    5.21    4.47
   4 -14  -9    2.50    3.49
  -4 -14   9    1.17    2.91
   4 -14  -9   -4.18    4.22
   4 -14  -9   10.48    4.35
  -4 -14   9   13.15    4.54
  -4 -14   8  159.67   11.94
  -4 -14   8  140.75   15.36
   4 -14  -8  130.33   13.24
   4 -14  -8  118.37   12.04
   4 -14  -8  153.34   11.80
  -4 -14   8  145.92   14.48
  -4 -14   7  175.15   15.84
  -4 -14   7  202.11   11.78
   4 -14  -7  192.90   12.69
   4 -14  -7  151.87   14.33
   4 -14  -7  184.58   15.08
  -4 -14   7  171.77   16.58
  -4 -14   7  173.07   12.12
   4 -14  -6   14.17    4.69
  -4 -14   6   42.35   10.58
   4 -14  -6   10.00    4.36
   4 -14  -6   49.02    9.93
  -4 -14   6   66.98   12.42
  -4 -14   6   41.90   10.99
   4 -14  -5  783.82   31.04
  -4 -14   5  849.63   35.75
  -4 -14   5  795.94   24.02
  -4 -14   5  751.20   22.48
   4 -14  -5  823.62   32.02
   4 -14  -4  152.18   16.14
  -4 -14   4  123.28   15.44
  -4 -14   4  137.63   12.54
   4 -14  -3  131.18   14.41
   4 -14  -3  175.88   14.73
  -4 -14   3  151.39   11.15
  -4 -14   3  141.45   12.22
  -4 -14   3  144.66   16.07
   4 -14  -2   86.99   10.39
   4 -14  -2   68.97   10.44
  -4 -14   2   55.68   10.22
  -4 -14   2   60.67    8.57
  -4 -14   1    4.51    5.75
   4 -14  -1   14.25    5.21
   4 -14  -1    8.24    6.04
   4 -14   0  138.67   14.59
  -4 -14   0  102.99   12.98
   4 -14   0  107.26    7.89
   4 -14   0  140.04   11.19
  -4 -14   0  117.95   12.39
   4 -14   1   29.43    5.20
   4 -14   1    9.91    3.80
   4 -14   1   21.03    7.43
  -4 -14  -1    1.45    3.13
  -4 -14  -1   -0.17    3.15
   4 -14   2    8.80    2.84
  -4 -14  -2   10.59    6.34
   4 -14   2   10.41    5.45
  -4 -14  -2    2.20    4.84
   4 -14   3   95.57    7.55
  -4 -14  -3  101.54   12.43
   4 -14   3  103.37   12.39
  -4 -14  -3   85.13   10.93
  -4 -14  -4   12.51    5.26
   4 -14   4   27.62    7.54
   4 -14   4   27.04    6.14
   4 -14   5  334.59   14.35
  -4 -14  -5  357.67   22.55
  -4 -14  -5  328.22   20.08
  -4 -14  -6    9.82    4.27
  -4 -14  -6    7.97    4.01
  -4 -14  -6   23.62    6.98
   4 -14   6   24.70    7.16
  -4 -14  -7   43.92    7.04
  -4 -14  -7   43.87    8.15
   4 -14   7   48.31    8.15
  -4 -14  -7   48.99    7.42
   4 -14   7   48.26    6.16
   4 -14   8    9.85    4.15
   4 -14   8    3.40    2.56
  -4 -14  -8    5.62    3.45
  -4 -14  -8    2.37    3.75
  -4 -14  -9   -4.92    4.80
  -4 -14  -9   -0.39    3.36
   4 -14   9    1.89    2.27
   4 -14   9   -0.56    3.17
  -4 -14 -10   82.06   10.39
  -4 -14 -10   79.81   10.20
   4 -14  10   89.68    8.69
   4 -14  10   99.86    9.51
   4 -14  11   34.71    5.59
   4 -14  11   31.14    5.98
  -4 -14 -11   33.58    6.49
  -4 -14 -11   37.55    7.68
   4 -14  12    2.34    2.48
  -4 -14 -12    6.85    3.68
   4 -14  12    4.42    2.50
  -4 -14 -12    0.95    3.26
   4 -14  13   31.32    5.72
   4 -14  13   46.96    5.84
  -4 -14 -13   36.48    6.74
  -4 -14 -13   42.59    6.90
   4 -14  14   13.83    3.31
  -4 -14 -14    9.79    4.16
  -4 -14 -14   11.24    3.54
   4 -14  14    5.34    3.28
  -4 -14 -15   63.35    8.14
   4 -14  15   53.35    6.69
  -4 -14 -15   63.62    7.35
   4 -14  15   67.33    6.36
  -4 -14 -16    1.02    2.31
   4 -14  16   -5.23    3.62
  -4 -14 -17   59.15    6.33
   4 -14  17   48.28    5.22
  -4 -14 -18    5.89    2.76
   4 -14  18    6.27    2.18
   4 -14  19   30.79    3.68
  -4 -14 -19   37.55    4.39
   4 -14  20    4.59    1.68
  -4 -14 -20    5.66    1.95
   4 -14  21   -1.59    1.27
   4 -14  22    1.68    1.04
  -4 -14 -22    2.45    1.54
   4 -14  23    2.33    0.93
  -4 -14 -23    3.80    1.59
   4 -12 -28    3.27    1.10
  -4 -12  27   -1.61    1.00
   4 -12 -27    0.72    1.07
   4 -12 -27   -1.81    1.22
  -4 -12  26    8.77    1.86
   4 -12 -26    9.66    2.12
   4 -12 -26    6.11    1.87
   4 -12 -25    2.99    2.15
   4 -12 -25    6.05    1.88
  -4 -12  25    3.52    1.34
  -4 -12  25    6.58    1.95
  -4 -12  24    2.48    1.43
   4 -12 -24    0.85    1.73
  -4 -12  24    0.71    1.15
   4 -12 -24    2.44    1.96
  -4 -12  23    2.08    1.79
   4 -12 -23    0.67    1.78
  -4 -12  23   -1.37    1.60
   4 -12 -23    3.97    2.71
   4 -12 -23   -0.51    1.65
   4 -12 -22   54.56    6.28
  -4 -12  22   47.37    6.22
  -4 -12  22   53.50    4.77
   4 -12 -22   52.32    5.98
   4 -12 -22   45.12    5.44
  -4 -12  21  105.72    9.23
   4 -12 -21  125.70    8.98
   4 -12 -21  112.67    9.06
  -4 -12  21  112.92    7.41
  -4 -12  20    3.60    2.20
   4 -12 -20    5.03    2.45
  -4 -12  20    2.65    2.16
   4 -12 -20    5.87    2.76
   4 -12 -19   31.42    5.45
  -4 -12  19   29.22    4.61
  -4 -12  19   22.70    5.37
   4 -12 -19   25.98    4.96
  -4 -12  19   34.48    4.92
  -4 -12  18    7.61    4.15
   4 -12 -18    0.48    2.75
   4 -12 -18    3.02    2.20
  -4 -12  18    3.81    2.41
  -4 -12  18    2.86    2.35
   4 -12 -17    3.24    2.18
  -4 -12  17    1.27    2.40
  -4 -12  17    3.41    2.98
   4 -12 -17    6.18    3.52
  -4 -12  17    7.31    2.98
  -4 -12  17    5.87    2.60
   4 -12 -16    4.47    2.77
  -4 -12  16   11.30    4.24
  -4 -12  16    6.35    3.13
  -4 -12  16    2.90    2.98
  -4 -12  16   11.99    4.07
   4 -12 -16    4.21    2.95
   4 -12 -15   18.80    5.40
  -4 -12  15   12.23    4.40
  -4 -12  15   13.33    3.71
  -4 -12  15   13.47    4.25
   4 -12 -15    7.51    2.56
  -4 -12  15   16.00    4.31
  -4 -12  14    1.99    2.44
  -4 -12  14    5.39    3.40
  -4 -12  14    5.10    3.23
  -4 -12  14    0.05    2.30
   4 -12 -14    4.44    3.39
   4 -12 -14    1.68    2.30
  -4 -12  13   42.95    6.74
   4 -12 -13   29.50    4.69
  -4 -12  13   65.29    9.36
  -4 -12  13   45.65    6.61
   4 -12 -13   53.38    7.98
  -4 -12  13   38.59    5.95
  -4 -12  12   17.60    5.91
  -4 -12  12    8.28    2.96
  -4 -12  12    9.29    3.29
   4 -12 -12   12.20    4.86
  -4 -12  12   20.16    4.86
  -4 -12  11   18.53    4.83
  -4 -12  11   19.18    6.35
  -4 -12  11   16.95    3.64
   4 -12 -11   12.46    4.34
  -4 -12  11   27.68    5.92
  -4 -12  10    5.47    2.89
  -4 -12  10   -3.78    2.11
  -4 -12  10    5.95    3.34
  -4 -12  10   -0.32    3.24
   4 -12 -10    4.08    3.50
  -4 -12   9  350.77   15.11
  -4 -12   9  277.83   21.32
   4 -12  -9  257.78   16.49
  -4 -12   9  330.62   19.62
   4 -12  -9  285.17   17.76
  -4 -12   9  293.48   15.44
  -4 -12   8 1012.64   33.98
  -4 -12   8 1056.47   24.65
  -4 -12   8  958.78   37.35
  -4 -12   8 1036.93   27.30
   4 -12  -8  991.01   32.94
   4 -12  -7   67.59   10.82
  -4 -12   7   52.16    8.83
   4 -12  -7   23.43    6.62
  -4 -12   7   30.34    6.67
  -4 -12   7   42.57    9.00
  -4 -12   7   41.59    7.06
   4 -12  -6   20.80    5.13
  -4 -12   6   20.62    4.11
   4 -12  -6   30.72    6.58
  -4 -12   6   22.49    6.60
  -4 -12   6   25.93    6.65
  -4 -12   6   24.83    4.33
   4 -12  -5   14.07    3.48
  -4 -12   5   26.85    7.24
   4 -12  -5   13.63    5.16
  -4 -12   5   16.28    5.34
  -4 -12   5   13.67    3.54
   4 -12  -5   27.08    6.65
  -4 -12   5   17.70    3.86
   4 -12  -4   38.50    6.96
  -4 -12   4   37.59    5.18
  -4 -12   4   23.58    9.54
   4 -12  -4   45.88    5.75
  -4 -12   4   45.60    5.82
  -4 -12   4   31.20    7.26
   4 -12  -4   37.66    7.18
  -4 -12   3   98.54    7.51
  -4 -12   3   82.83   10.79
  -4 -12   3   72.71    6.77
  -4 -12   3   90.33   12.44
   4 -12  -3   77.37   10.41
   4 -12  -3   83.67    8.02
   4 -12  -3  101.82   10.53
   4 -12  -2   40.48    7.86
  -4 -12   2   46.41    5.39
  -4 -12   2   44.43    7.99
   4 -12  -2   46.63    7.48
  -4 -12   2   39.23    8.36
   4 -12  -2   45.62    6.23
  -4 -12   2   34.41    4.64
   4 -12  -1   -0.02    3.48
  -4 -12   1   21.56    6.96
  -4 -12   1    1.35    2.65
   4 -12  -1    1.06    1.85
  -4 -12   1    9.27    7.26
   4 -12  -1    6.75    4.32
   4 -12  -1   13.93    4.33
  -4 -12   1    6.33    3.60
   4 -12  -1    5.52    5.09
  -4 -12   0  312.92   20.67
   4 -12   0  354.80   16.62
   4 -12   0  302.72   24.26
   4 -12   0  322.43   20.47
  -4 -12   0  355.06   19.10
  -4 -12   0  341.24   13.45
   4 -12   0  282.95   11.09
   4 -12   0  344.77   17.31
  -4 -12  -1    5.99    2.41
   4 -12   1   15.60    4.04
   4 -12   1   21.61    7.71
   4 -12   1   14.12    7.71
  -4 -12  -1    6.05    2.85
   4 -12   1   19.76    5.55
  -4 -12  -1    4.42    3.12
   4 -12   2   18.39    3.37
   4 -12   2   15.83    5.17
  -4 -12  -2    9.79    5.31
   4 -12   2   30.95    5.78
   4 -12   2   24.68    7.75
   4 -12   3   18.99    6.66
   4 -12   3   24.64    3.86
   4 -12   3   19.11    6.18
  -4 -12  -3   18.83    4.34
   4 -12   3   27.74    5.31
  -4 -12  -4   36.27    7.06
   4 -12   4   68.91   12.79
   4 -12   4   76.96    9.45
   4 -12   4   55.50    5.49
   4 -12   4   56.16    9.45
  -4 -12  -5  631.77   25.94
   4 -12   5  680.26   28.54
   4 -12   5  627.81   18.51
   4 -12   5  713.65   25.40
   4 -12   5  594.83   35.68
   4 -12   6   18.92    7.51
  -4 -12  -6   20.16    5.48
   4 -12   6   26.86    7.19
   4 -12   6   41.02    8.11
   4 -12   6   39.94    8.34
  -4 -12  -6    9.12    2.34
   4 -12   7   58.94   11.84
   4 -12   7   56.67    7.49
   4 -12   7   56.56    8.14
   4 -12   7   46.98    5.62
  -4 -12  -7   53.25    8.91
   4 -12   8  290.72   13.75
   4 -12   8  269.27   25.49
   4 -12   8  301.31   15.09
  -4 -12  -8  288.97   18.51
   4 -12   8  335.59   18.17
   4 -12   9    5.30    2.48
   4 -12   9   13.40    3.76
  -4 -12  -9   10.08    4.85
   4 -12   9    5.81    3.31
  -4 -12 -10    3.96    3.73
   4 -12  10   11.41    4.22
   4 -12  10   10.90    4.23
   4 -12  10    2.02    1.81
  -4 -12 -11  102.17   12.25
  -4 -12 -11  130.72   11.81
   4 -12  11  137.54   11.51
   4 -12  11  133.93   10.36
   4 -12  11  116.77    8.70
  -4 -12 -12   51.23    7.88
   4 -12  12   63.24    7.59
  -4 -12 -12   46.41    8.15
   4 -12  12   59.38    6.91
   4 -12  13  120.28    9.62
  -4 -12 -13   98.59   11.36
   4 -12  13  109.74   10.09
  -4 -12 -13  116.20   11.24
  -4 -12 -14   22.89    6.32
   4 -12  14   34.12    5.46
  -4 -12 -14   27.87    5.76
   4 -12  14   28.16    5.90
   4 -12  15   22.93    5.05
  -4 -12 -15    8.92    3.85
  -4 -12 -15   14.93    4.85
   4 -12  16  216.26   12.85
  -4 -12 -16  184.20   12.52
  -4 -12 -16  172.67   13.37
  -4 -12 -17    4.70    3.71
  -4 -12 -17    4.31    2.36
  -4 -12 -17   12.04    3.87
   4 -12  17    5.18    3.27
  -4 -12 -18   44.32    6.97
  -4 -12 -18   43.28    5.89
  -4 -12 -18   36.60    5.89
   4 -12  18   41.47    5.63
  -4 -12 -19   30.74    5.61
   4 -12  19   36.04    4.94
  -4 -12 -19   23.11    4.41
  -4 -12 -19   39.24    5.40
   4 -12  20    8.93    2.62
  -4 -12 -20    8.40    2.64
  -4 -12 -20    8.40    3.54
  -4 -12 -20    9.45    2.83
  -4 -12 -21    2.49    2.39
  -4 -12 -21    3.49    1.99
   4 -12  21    4.39    1.60
  -4 -12 -22    8.74    3.11
   4 -12  22    7.22    2.11
  -4 -12 -22    7.91    2.27
  -4 -12 -23    4.50    1.77
   4 -12  23    9.12    2.10
   4 -12  24   -2.03    1.34
  -4 -12 -24   -0.95    1.35
   4 -12  25   39.24    2.99
  -4 -12 -25   45.38    3.51
   4 -12  26    2.09    0.94
  -4 -12 -26    4.26    1.62
  -4 -12 -26    4.27    1.11
   4 -10 -31    1.19    0.78
  -4 -10  30    1.09    0.90
   4 -10 -30    1.06    0.98
  -4 -10  29   14.00    2.11
   4 -10 -29   13.11    2.28
   4 -10 -29   16.21    2.40
   4 -10 -28    1.63    1.54
  -4 -10  28    8.51    1.99
   4 -10 -28    6.56    1.94
   4 -10 -27   11.87    2.49
  -4 -10  27   13.05    2.72
   4 -10 -27    6.85    2.20
  -4 -10  26   38.31    4.65
   4 -10 -26   32.83    4.59
   4 -10 -26   32.75    4.31
  -4 -10  25   12.33    3.35
   4 -10 -25   13.10    3.09
   4 -10 -25   15.30    3.63
  -4 -10  25   13.47    2.41
   4 -10 -24   20.58    4.11
  -4 -10  24   20.32    4.27
  -4 -10  24   19.45    2.84
   4 -10 -23    3.17    2.79
  -4 -10  23    5.50    2.15
  -4 -10  23    1.29    2.73
  -4 -10  22    0.23    2.61
   4 -10 -22    1.50    2.22
  -4 -10  22    0.83    1.78
   4 -10 -22    5.34    2.73
  -4 -10  21   30.65    6.74
   4 -10 -21   27.08    5.19
  -4 -10  21   41.03    4.91
   4 -10 -21   36.32    5.37
   4 -10 -20   65.23    7.86
   4 -10 -20   58.78    6.96
  -4 -10  20   66.28    6.56
   4 -10 -19   28.78    5.46
   4 -10 -19   13.02    4.55
  -4 -10  19   27.05    4.55
   4 -10 -19   14.91    3.90
  -4 -10  19   11.12    4.45
   4 -10 -18    6.63    3.84
  -4 -10  18    8.17    3.04
   4 -10 -18    3.70    3.02
  -4 -10  18    6.00    2.81
   4 -10 -18    3.09    3.35
  -4 -10  18    8.08    4.32
   4 -10 -17    1.93    3.05
  -4 -10  17    5.56    3.36
   4 -10 -17    3.98    3.40
   4 -10 -17    7.20    3.87
  -4 -10  17    2.54    3.26
  -4 -10  17    5.64    4.68
  -4 -10  16  208.08   22.08
   4 -10 -16  216.72   14.55
   4 -10 -16  223.95   13.77
  -4 -10  16  255.60   14.00
  -4 -10  16  219.38   16.53
   4 -10 -16  219.73   15.28
  -4 -10  16  209.15   15.11
  -4 -10  15   43.41    5.81
   4 -10 -15   38.44    5.73
   4 -10 -15   38.13    6.88
  -4 -10  15   31.57    8.44
   4 -10 -15   45.90    7.03
  -4 -10  15   37.74    7.46
  -4 -10  15   31.92    6.61
  -4 -10  15   39.80    5.76
   4 -10 -14    1.83    3.06
  -4 -10  14   20.03    7.67
  -4 -10  14    8.74    2.82
  -4 -10  14   20.84    4.65
   4 -10 -14   12.23    4.10
  -4 -10  14   12.40    4.33
   4 -10 -14   13.55    4.89
  -4 -10  14   16.03    4.82
  -4 -10  13  233.79   14.53
  -4 -10  13  229.81   17.10
   4 -10 -13  278.51   13.11
  -4 -10  13  277.70   15.95
   4 -10 -13  252.75   15.47
  -4 -10  13  296.72   13.63
   4 -10 -13  252.69   15.87
  -4 -10  13  229.35   21.13
  -4 -10  12   30.96    6.78
  -4 -10  12   24.01    4.29
   4 -10 -12   32.54    6.31
  -4 -10  12   25.76    5.02
  -4 -10  12   19.96    6.45
   4 -10 -12   23.50    5.01
   4 -10 -12   12.04    2.75
   4 -10 -11  131.89   11.83
  -4 -10  11  160.05   12.27
   4 -10 -11  150.05   12.00
  -4 -10  11  165.56    9.54
  -4 -10  11  155.82   10.96
  -4 -10  11  136.08   14.04
  -4 -10  11  138.54   15.27
  -4 -10  10   17.93    5.68
  -4 -10   9  330.59   22.11
  -4 -10   8  915.82   35.05
  -4 -10   7  163.35   14.13
  -4 -10   6   59.31    8.43
  -4 -10   5    1.26    2.12
   4 -10  -4   17.00    5.94
  -4 -10   4   24.31    6.35
  -4 -10   4   19.69    5.60
   4 -10  -3  579.97   28.66
  -4 -10   3  594.83   27.05
   4 -10  -2   87.06   12.00
   4 -10  -1  547.91   27.84
   4 -10   0  596.23   29.44
   4 -10   1  238.55   18.80
   4 -10   2  244.57   19.09
   4 -10   3    0.25    2.74
   4 -10   4  106.35   13.04
   4 -10   5  587.44   30.72
   4 -10   6   16.18    5.14
   4 -10   7   59.27   10.24
   4 -10   8  445.57   29.31
   4 -10   9   15.60    4.04
   4 -10   9    6.81    4.42
   4 -10  10  114.37   16.16
  -4 -10 -10  107.00   11.34
   4 -10  10  120.31    9.04
  -4 -10 -11  125.27   11.44
   4 -10  11  111.38    8.91
   4 -10  11  122.33   17.08
   4 -10  11  124.98    9.67
   4 -10  12   30.15    4.83
   4 -10  12   45.03   11.42
   4 -10  12   38.87    5.38
  -4 -10 -12   28.32    5.92
   4 -10  13   36.23    5.82
   4 -10  13   27.37    9.22
  -4 -10 -13   29.62    5.85
  -4 -10 -14   33.05    6.38
   4 -10  14   41.77    5.77
   4 -10  14   23.14    9.55
   4 -10  15   52.98    6.65
  -4 -10 -15   49.05    6.50
  -4 -10 -15   40.88    7.05
   4 -10  16  146.63   11.17
  -4 -10 -16  132.55   10.88
  -4 -10 -16  141.78   11.53
  -4 -10 -17   24.48    4.58
  -4 -10 -17   22.16    5.74
   4 -10  17   37.63    5.47
  -4 -10 -18    3.96    3.13
   4 -10  18    3.27    3.09
  -4 -10 -18    1.26    3.27
   4 -10  18    1.42    2.39
  -4 -10 -19    7.39    3.99
   4 -10  19    3.70    2.32
   4 -10  19    4.26    2.56
  -4 -10 -19    4.37    2.37
   4 -10  20   19.26    3.97
   4 -10  20   16.33    3.79
  -4 -10 -20    9.30    3.97
   4 -10  21   13.68    3.22
   4 -10  21    8.04    2.74
  -4 -10 -21    7.97    3.59
  -4 -10 -22   58.43    7.04
   4 -10  22   57.01    5.20
  -4 -10 -23    3.86    2.87
   4 -10  23    3.56    2.04
  -4 -10 -24    2.79    1.95
   4 -10  24   -0.25    1.35
  -4 -10 -24   -1.09    1.59
  -4 -10 -25    5.39    2.10
  -4 -10 -25    8.64    2.97
   4 -10  25    5.75    1.60
  -4 -10 -26    0.65    1.28
   4 -10  26    1.45    1.11
   4 -10  27    1.71    1.09
  -4 -10 -27    2.58    1.52
  -4 -10 -28   34.96    3.28
   4 -10  28   30.11    2.31
  -4 -10 -29   -0.54    0.89
  -4 -10 -30    3.69    0.95
  -4  -8  33    2.68    0.95
   4  -8 -33    3.94    1.01
  -4  -8  32   -1.20    0.97
   4  -8 -32    2.03    1.13
   4  -8 -31   35.86    3.39
  -4  -8  31   34.65    3.37
   4  -8 -30    6.51    1.91
  -4  -8  30    2.57    1.44
   4  -8 -29    3.99    2.03
  -4  -8  29    2.38    1.60
  -4  -8  28   25.78    4.03
   4  -8 -28   19.02    3.34
   4  -8 -27    1.55    1.68
   4  -8 -27    1.99    2.01
  -4  -8  27    1.46    1.61
   4  -8 -26   37.90    5.14
  -4  -8  26   37.21    5.27
  -4  -8  25    8.34    3.03
   4  -8 -25    5.47    2.96
  -4  -8  24  139.90   11.26
   4  -8 -24  139.11   10.19
  -4  -8  23   13.68    3.11
  -4  -8  23   14.39    4.33
   4  -8 -23   17.31    4.08
  -4  -8  22   10.92    4.29
  -4  -8  22    7.41    2.70
   4  -8 -22   10.28    3.74
  -4  -8  21    4.00    2.72
  -4  -8  21    7.13    2.47
   4  -8 -21    4.16    2.88
   4  -8 -20    7.83    3.52
  -4  -8  20    8.20    3.31
  -4  -8  20    5.14    3.11
  -4  -8  20    7.04    5.16
  -4  -8  19  203.92   21.97
  -4  -8  19  202.17   10.84
   4  -8 -19  159.78   10.68
   4  -8 -19  129.66   11.09
  -4  -8  19  133.58   13.77
  -4  -8  18  208.66   22.27
   4  -8 -18  219.23   13.74
   4  -8 -18  210.83   12.96
  -4  -8  18  228.14   11.78
  -4  -8  18  176.48   15.11
  -4  -8  17  224.73   22.69
  -4  -8  17  226.87   12.12
  -4  -8  17  184.04   14.58
   4  -8 -17  173.85   12.40
   4  -8 -17  192.33   11.82
  -4  -8  16  108.40   14.84
  -4  -8  16   90.88   10.55
   4  -8 -16   91.54    8.98
  -4  -8  15  281.94   23.54
  -4  -8  14    4.51    3.13
  -4  -8  13  216.66   18.74
  -4  -8  12  137.91   14.26
  -4  -8  11  160.86   14.93
  -4  -8  10  198.07   15.85
  -4  -8   9   22.35    4.73
  -4  -8   9   20.91    5.13
  -4  -8   8   10.65    3.14
  -4  -8   8   14.23    4.23
  -4  -8   7  781.27   26.05
  -4  -8   7  758.38   27.25
  -4  -8   6  547.10   21.50
  -4  -8   6  503.60   21.42
   4  -8  -6  513.66   24.52
  -4  -8   5    7.21    2.72
   4  -8  -5    6.19    3.19
   4  -8  -4   99.53   10.32
  -4  -8   4  103.60    9.24
  -4  -8   3  242.91   14.15
   4  -8  -3  226.05   15.25
  -4  -8   2   12.08    3.49
   4  -8  -2   10.71    3.47
   4  -8  -1  954.38   30.81
  -4  -8   1  996.19   29.07
   4  -8   0  602.59   24.53
   4  -8   1 2676.80   51.71
   4  -8   2  777.56   28.45
   4  -8   3    8.30    3.94
   4  -8   4   69.20    8.83
   4  -8   4   59.46    7.58
   4  -8   5  122.84   11.97
   4  -8   5  110.42   10.98
   4  -8   6  113.01   12.00
   4  -8   6  121.70   12.33
   4  -8   7 1532.71   44.92
   4  -8   7 1763.40   48.69
   4  -8   8 1930.88   53.23
   4  -8   8 1748.90   50.22
   4  -8   9   46.52    8.28
   4  -8   9   52.41    9.14
   4  -8  10  274.01   20.56
   4  -8  10  293.50   22.79
   4  -8  11   25.74    6.42
   4  -8  11   23.62    6.73
   4  -8  12   27.96    7.38
   4  -8  12   28.42    8.05
   4  -8  13  451.06   27.26
   4  -8  13  485.09   34.97
   4  -8  14   92.29   12.42
   4  -8  14  107.59   17.38
   4  -8  15    3.02    3.78
   4  -8  15    0.91    2.71
  -4  -8 -15    1.94    3.27
  -4  -8 -16  157.12   11.51
   4  -8  16  131.52   20.77
   4  -8  16  136.09   15.83
   4  -8  17    1.39    4.30
   4  -8  17    1.59    2.80
   4  -8  17    2.50    2.76
  -4  -8 -17    1.44    2.77
   4  -8  18   64.14   10.79
  -4  -8 -18   47.50    6.79
   4  -8  18   56.77   14.25
   4  -8  18   47.66    6.55
   4  -8  19  200.56   19.62
   4  -8  19  218.18   14.01
  -4  -8 -19  225.56   13.71
  -4  -8 -20   30.74    5.81
   4  -8  20   23.18    4.42
  -4  -8 -21    4.67    3.05
   4  -8  21   10.22    3.25
  -4  -8 -22   44.66    6.05
   4  -8  22   55.14    6.17
   4  -8  23   11.36    2.91
  -4  -8 -23   13.58    4.18
   4  -8  24    3.35    1.48
   4  -8  24    2.83    1.52
  -4  -8 -24    0.98    1.99
   4  -8  25   18.48    3.33
   4  -8  25   23.52    3.20
  -4  -8 -25   17.58    3.30
  -4  -8 -25   12.40    3.45
  -4  -8 -26   12.92    3.02
   4  -8  26   16.31    2.75
  -4  -8 -26   14.06    3.16
   4  -8  27    1.41    1.46
  -4  -8 -27    0.44    1.37
   4  -8  27   -0.28    1.25
   4  -8  28   24.08    2.64
  -4  -8 -29   10.77    2.25
  -4  -8 -30   31.69    3.16
  -4  -8 -31   11.63    1.79
  -4  -8 -32    2.16    0.82
   4  -6 -34    1.15    0.81
  -4  -6  34   -2.07    0.98
  -4  -6  33   25.52    2.77
   4  -6 -33   25.12    2.55
  -4  -6  32    4.64    1.51
   4  -6 -32    6.03    1.60
   4  -6 -31    3.47    1.93
  -4  -6  31    5.85    1.98
   4  -6 -31    5.87    1.96
   4  -6 -30    5.70    1.92
  -4  -6  30    8.36    2.42
   4  -6 -30    3.95    2.03
  -4  -6  29    7.20    2.53
   4  -6 -29    2.32    2.57
   4  -6 -29    7.96    2.35
  -4  -6  29    2.98    2.05
  -4  -6  28   26.12    4.37
   4  -6 -28   18.54    3.90
  -4  -6  27   13.41    3.76
   4  -6 -27   13.96    3.43
   4  -6 -26   51.76    6.68
  -4  -6  26   54.10    6.27
  -4  -6  25   -0.84    2.00
   4  -6 -25    0.97    2.21
   4  -6 -24    4.71    2.95
  -4  -6  24    6.31    2.70
   4  -6 -23   50.31    5.92
   4  -6 -23   56.99    6.96
  -4  -6  23   69.32    8.17
  -4  -6  22  140.17   17.99
   4  -6 -22  110.06    9.38
   4  -6 -22  119.55    9.93
   4  -6 -21   -3.09    2.94
   4  -6 -21    4.90    2.46
  -4  -6  21    2.48    4.29
  -4  -6  20   48.64   10.53
   4  -6 -20   38.20    6.14
  -4  -6  19   92.52   14.60
  -4  -6  18   65.89   12.16
  -4  -6  17  722.16   38.44
  -4  -6  16   23.62    7.51
  -4  -6  15    9.88    3.75
  -4  -6  14   70.84   10.61
  -4  -6  13   48.73    6.98
  -4  -6  13   49.92    8.47
  -4  -6  12  186.46   12.89
  -4  -6  12  193.02   15.59
  -4  -6  11  216.64   13.25
  -4  -6  11  241.53   16.73
  -4  -6  10 1987.10   37.98
   4  -6 -10 1978.95   47.04
  -4  -6  10 2028.50   45.68
  -4  -6   9  151.59   11.90
   4  -6  -9  143.03   12.56
  -4  -6   9  142.64    9.66
   4  -6  -8   10.65    4.29
  -4  -6   8   15.65    4.31
  -4  -6   8   14.27    3.18
  -4  -6   7  164.73   10.13
   4  -6  -7  147.64   13.18
  -4  -6   7  166.49   11.54
  -4  -6   6  715.93   19.90
   4  -6  -6  712.85   27.48
   4  -6  -6  681.94   23.89
   4  -6  -5   24.12    5.47
   4  -6  -5   23.07    4.57
  -4  -6   5   31.01    4.39
   4  -6  -4  470.06   18.56
  -4  -6   4  476.22   15.95
   4  -6  -4  481.01   22.75
  -4  -6   3  120.45    7.91
   4  -6  -3  118.17    9.19
   4  -6  -2 3593.03   49.70
  -4  -6   2 3697.85   44.74
   4  -6  -1   80.20    4.99
   4  -6  -1   86.19    7.69
  -4  -6   1   92.47    7.21
   4  -6   0 1413.33   23.13
   4  -6   0 1452.11   31.42
   4  -6   1 2077.74   31.07
   4  -6   1 2145.63   38.47
   4  -6   2 1452.61   28.43
   4  -6   2 1446.32   32.09
   4  -6   3  208.11   12.27
   4  -6   3  204.98   11.61
   4  -6   4    8.74    2.96
   4  -6   4   11.27    2.99
   4  -6   5  195.48   13.55
   4  -6   5  199.75   13.14
   4  -6   6    9.41    3.27
   4  -6   6    7.06    3.12
   4  -6   7  276.18   17.07
   4  -6   7  268.52   17.52
   4  -6   8  152.58   14.11
   4  -6   8  161.81   14.04
   4  -6   9  342.66   21.53
   4  -6   9  317.92   20.67
   4  -6  10 3001.01   64.53
   4  -6  10 3003.69   68.08
   4  -6  11   25.22    8.39
   4  -6  11   18.84    6.11
   4  -6  12   22.65    5.81
   4  -6  12   26.67    7.81
   4  -6  13  290.42   26.23
   4  -6  13  308.78   21.55
   4  -6  14   14.22    4.71
   4  -6  14   12.73    5.02
   4  -6  15   66.31   14.62
   4  -6  15   73.82   11.25
   4  -6  16    0.06    4.23
   4  -6  16    4.29    2.95
   4  -6  17    3.91    3.94
   4  -6  17    1.08    2.22
   4  -6  18    5.61    4.28
   4  -6  18    7.99    5.85
  -4  -6 -18   -1.07    2.66
  -4  -6 -19    3.75    2.72
   4  -6  19    2.18    3.64
  -4  -6 -19    3.40    2.78
   4  -6  19    3.35    3.99
  -4  -6 -20    8.14    2.99
  -4  -6 -20    9.41    3.12
   4  -6  20   10.62    5.12
   4  -6  20   19.01    7.07
   4  -6  21  138.80   16.50
  -4  -6 -21  131.39    9.92
   4  -6  21  142.27   18.41
  -4  -6 -21  116.66    9.40
   4  -6  22   33.37    5.30
  -4  -6 -22   34.20    5.30
  -4  -6 -22   28.12    5.00
  -4  -6 -23   96.90    8.04
   4  -6  23  105.60    8.06
  -4  -6 -23   86.99    8.47
  -4  -6 -24   39.34    5.54
  -4  -6 -24   35.93    5.29
   4  -6  24   48.39    5.44
  -4  -6 -25    3.59    2.39
   4  -6  25    2.47    1.63
  -4  -6 -26   13.23    3.40
   4  -6  26   13.90    2.73
   4  -6  27    1.44    1.36
  -4  -6 -27   -0.96    2.05
  -4  -6 -28   20.75    3.92
   4  -6  28   21.66    3.11
   4  -6  29    5.27    1.72
  -4  -6 -29    3.25    2.24
  -4  -6 -30    7.94    2.20
   4  -6  30    6.86    1.50
  -4  -6 -31   12.57    2.33
  -4  -6 -31    8.60    2.29
  -4  -6 -32   25.94    3.06
  -4  -6 -32   34.24    3.02
  -4  -6 -33    2.05    0.98
  -4  -6 -33    0.31    0.85
  -4  -4  36   17.19    1.72
  -4  -4  35   11.06    1.72
   4  -4 -34    1.20    0.98
  -4  -4  34   -0.75    1.10
   4  -4 -34    0.84    1.34
   4  -4 -33    2.04    1.25
   4  -4 -33    2.54    2.02
  -4  -4  33   -1.27    1.26
   4  -4 -32   19.69    3.56
  -4  -4  32   24.95    3.54
   4  -4 -31   13.77    2.60
   4  -4 -31    7.88    2.93
  -4  -4  31   12.37    2.70
   4  -4 -30   47.42    5.00
   4  -4 -30   35.33    5.55
   4  -4 -29    6.10    2.97
   4  -4 -28    1.00    2.23
   4  -4 -27    5.54    3.47
   4  -4 -26  123.27   10.55
   4  -4 -25    4.28    2.90
  -4  -4  24    4.51    3.72
   4  -4 -24    8.65    2.92
  -4  -4  23    6.00    4.96
   4  -4 -23    1.47    2.28
  -4  -4  22   62.15   11.41
   4  -4 -22   55.62    6.83
  -4  -4  21   -2.86    3.42
  -4  -4  20   79.57   12.38
  -4  -4  19   11.92    6.15
  -4  -4  18   52.17   10.74
  -4  -4  17  229.59   20.87
  -4  -4  16  408.11   26.67
  -4  -4  15  156.31   15.75
   4  -4 -14 1223.89   42.66
  -4  -4  14 1279.24   41.82
   4  -4 -13  123.20   13.00
  -4  -4  13  130.47   12.59
   4  -4 -12    2.04    2.66
  -4  -4  12    4.62    2.12
   4  -4 -11  366.85   19.92
  -4  -4  11  405.23   19.86
   4  -4 -10 1569.78   38.91
  -4  -4  10 1735.62   38.40
  -4  -4   9   11.17    2.99
   4  -4  -9    9.57    3.35
  -4  -4   9   13.43    3.63
  -4  -4   8  101.68    6.78
  -4  -4   8  108.19    8.68
   4  -4  -8  104.02    9.33
   4  -4  -7  661.05   22.07
  -4  -4   7  650.23   15.79
  -4  -4   6 1460.83   22.05
   4  -4  -6 1529.47   29.85
   4  -4  -6 1472.65   32.45
  -4  -4   5  329.84   10.15
   4  -4  -5  335.99   13.47
   4  -4  -5  340.72   15.34
   4  -4  -4  666.86   18.20
   4  -4  -4  661.02   21.16
  -4  -4   4  663.13   14.24
   4  -4  -3  383.30   16.09
  -4  -4   3  404.40   11.18
  -4  -4   2 3837.96   34.78
   4  -4  -2 3759.53   50.86
   4  -4  -1  243.32    6.48
  -4  -4   1  286.03   10.14
   4  -4  -1  271.79   14.16
   4  -4   0  318.71    9.06
   4  -4   0  319.96   15.79
  -4  -4   0  314.59   10.99
   4  -4   1 1916.35   26.06
   4  -4   2 2572.62   35.08
   4  -4   2 2524.16   34.40
   4  -4   3   21.88    3.89
   4  -4   3   26.21    4.04
   4  -4   4  156.36   10.93
   4  -4   4  155.46    9.78
   4  -4   5  301.45   14.21
   4  -4   5  282.46   15.46
   4  -4   6  158.40   12.83
   4  -4   7   54.82    8.03
   4  -4   8  235.87   16.07
   4  -4   9  214.76   15.67
   4  -4  10 1774.59   46.40
   4  -4  11   91.74   11.05
   4  -4  12   11.34    4.88
   4  -4  13  133.50   13.89
   4  -4  14   59.21    9.58
   4  -4  15   12.13    4.72
   4  -4  16  112.04   13.17
   4  -4  17   46.52    9.20
   4  -4  18  139.46   15.52
   4  -4  19  215.04   19.75
   4  -4  20   81.54   12.73
  -4  -4 -20   74.42    7.78
   4  -4  21    2.59    3.20
  -4  -4 -21    3.80    2.99
   4  -4  22   -2.13    3.77
  -4  -4 -22    2.19    2.17
  -4  -4 -23   41.03    5.92
  -4  -4 -24   92.25    8.57
  -4  -4 -25    3.97    2.87
  -4  -4 -26    3.37    3.07
  -4  -4 -27   10.70    3.37
  -4  -4 -28   80.92    7.52
  -4  -4 -29   17.20    3.99
   4  -4  30    1.40    1.26
  -4  -4 -30    0.84    1.80
   4  -4  31   15.53    2.33
  -4  -4 -31   15.65    3.63
   4  -4  32   12.18    1.91
  -4  -4 -32   15.22    2.90
  -4  -4 -33    0.02    1.20
  -4  -4 -33    1.04    0.91
  -4  -4 -34    0.40    0.72
  -4  -4 -34    0.70    1.04
  -4  -2  36    2.53    1.08
  -4  -2  35    4.07    1.35
   4  -2 -35    0.64    1.20
   4  -2 -34    0.02    1.58
  -4  -2  34    1.29    1.25
   4  -2 -33    3.03    2.22
   4  -2 -33    5.29    2.04
   4  -2 -32   -2.65    1.79
   4  -2 -32    1.80    2.16
   4  -2 -31   40.82    5.91
   4  -2 -31   50.54    4.37
   4  -2 -31   48.87    5.39
   4  -2 -30   47.26    6.21
   4  -2 -30   49.38    5.55
   4  -2 -29    0.86    1.99
   4  -2 -29    2.13    2.43
   4  -2 -28   31.98    5.50
   4  -2 -28   33.97    5.33
   4  -2 -27    4.45    2.42
   4  -2 -27   -1.04    2.24
   4  -2 -26   10.93    3.86
   4  -2 -26   14.83    4.25
  -4  -2  25   -2.78    4.07
   4  -2 -25    1.26    2.48
   4  -2 -25    2.71    3.14
  -4  -2  24   58.20   11.03
   4  -2 -24   46.04    6.00
   4  -2 -24   47.09    6.80
   4  -2 -23    4.30    2.63
  -4  -2  23    7.00    3.82
   4  -2 -23    5.15    2.47
   4  -2 -22   98.63    8.80
  -4  -2  22   99.04   13.95
  -4  -2  21  138.40   15.91
  -4  -2  20    4.66    3.07
  -4  -2  19   27.04    7.23
   4  -2 -18  590.14   29.56
  -4  -2  18  533.66   29.58
  -4  -2  17  491.50   28.01
   4  -2 -17  545.90   28.80
   4  -2 -16  234.20   19.15
  -4  -2  16  231.36   19.01
   4  -2 -15   10.68    4.35
  -4  -2  15   15.60    6.04
  -4  -2  14  589.85   28.05
   4  -2 -14  587.74   30.06
   4  -2 -13  233.97   19.10
  -4  -2  13  246.96   17.51
  -4  -2  12  615.82   25.05
   4  -2 -12  557.56   27.21
   4  -2 -11   29.69    6.62
  -4  -2  11   45.39    7.07
   4  -2 -10   50.74    7.86
  -4  -2  10   61.97    7.29
   4  -2  -9  144.18   11.25
  -4  -2   9  147.44   10.07
  -4  -2   8  258.41   12.24
   4  -2  -8  261.62   13.84
   4  -2  -7   83.59    7.34
  -4  -2   7   82.49    6.43
   4  -2  -6 1509.27   28.62
   4  -2  -5    7.84    2.62
   4  -2  -5    7.30    2.16
  -4  -2   4  738.79    9.22
   4  -2  -4  717.15   14.79
   4  -2  -4  730.81   17.86
   4  -2  -3   46.45    4.76
   4  -2  -3   46.61    4.36
  -4  -2   3   54.21    2.82
  -4  -2   2   91.93    3.26
   4  -2   0    6.74    1.31
   4  -2   1  322.58   10.26
   4  -2   2 1599.69   28.06
   4  -2   3 2279.18   37.33
   4  -2   4 2878.44   44.98
   4  -2   5 6000.67   68.71
   4  -2   6 4105.90   58.91
   4  -2   7  133.08   11.42
   4  -2   8 1518.71   38.66
   4  -2   9   13.45    4.31
   4  -2  10  319.04   18.82
   4  -2  11  528.00   24.92
   4  -2  12    8.59    3.47
   4  -2  13    1.15    2.40
   4  -2  14  105.85   12.42
   4  -2  15  327.60   21.74
   4  -2  16  706.08   32.64
   4  -2  17   50.14    9.51
   4  -2  18  502.84   28.75
   4  -2  19   19.13    6.13
   4  -2  20   34.90    8.26
  -4  -2 -21   84.02    7.66
   4  -2  21   91.38   13.14
  -4  -2 -22   10.24    3.19
  -4  -2 -22   11.67    3.38
   4  -2  22   17.71    6.32
  -4  -2 -23   47.46    5.73
   4  -2  23   50.63   10.16
  -4  -2 -23   39.44    6.08
  -4  -2 -24   -0.87    2.27
  -4  -2 -24   -0.50    2.11
  -4  -2 -25  187.14   12.10
  -4  -2 -25  182.13   10.68
  -4  -2 -26    5.15    3.18
  -4  -2 -26    1.74    2.44
  -4  -2 -27  155.74   11.10
  -4  -2 -27  156.23    9.48
  -4  -2 -28   88.32    7.08
  -4  -2 -28   99.49    8.78
  -4  -2 -29   -2.40    1.88
  -4  -2 -29   -1.82    1.85
  -4  -2 -30   13.95    3.71
  -4  -2 -30   13.37    2.56
  -4  -2 -31   -0.22    1.74
  -4  -2 -31   -3.17    1.77
  -4  -2 -32    4.27    2.03
  -4  -2 -33    5.36    1.34
  -4  -2 -33    5.78    2.20
   4  -2  33    6.64    1.47
  -4  -2 -34    5.62    1.86
   4  -2  34    4.92    1.18
  -4  -2 -35    3.20    1.37
  -4   0  37   -0.25    0.59
  -4   0  36    8.29    1.54
   4   0 -35    2.58    1.42
   4   0 -34   -0.87    1.63
   4   0 -34    1.76    1.57
   4   0 -33   -2.38    1.88
   4   0 -33   -2.90    2.03
   4   0 -32   -1.01    1.89
   4   0 -32   -0.82    1.95
   4   0 -31   -1.28    2.36
   4   0 -31   -1.23    2.23
   4   0 -30    5.67    2.58
   4   0 -30    7.54    3.39
   4   0 -29    0.40    2.17
   4   0 -29    1.01    2.16
   4   0 -28   14.34    4.08
   4   0 -28   18.92    4.38
   4   0 -27    0.21    2.46
   4   0 -27    1.60    2.33
   4   0 -26  115.99   10.14
   4   0 -26  104.10    9.16
   4   0 -25    0.73    2.32
  -4   0  25    1.93    3.17
   4   0 -25   -6.82    2.95
  -4   0  24   -0.26    2.35
   4   0 -24    3.40    2.01
   4   0 -24    5.15    3.04
   4   0 -23    5.50    2.93
  -4   0  23    6.03    4.64
   4   0 -23    0.20    2.29
  -4   0  22   14.12    5.61
  -4   0  21    0.13    3.29
  -4   0  20  401.60   25.30
  -4   0  19    1.79    3.17
  -4   0  18  256.52   19.74
  -4   0  17   -1.01    2.10
  -4   0  16    9.93    4.41
  -4   0  15    6.84    5.27
  -4   0  14  462.49   24.73
  -4   0  13   -0.22    1.91
   4   0 -12   42.43    7.84
  -4   0  12   45.75    7.71
  -4   0  11    0.83    2.35
   4   0 -11   -1.12    2.48
   4   0 -10 1647.66   42.55
  -4   0  10 1455.66   36.02
   4   0  -9   -1.17    2.92
  -4   0   9   -0.25    1.66
   4   0  -8 2404.36   48.55
  -4   0   8 2193.11   36.55
  -4   0   7    1.27    1.19
   4   0  -7    0.95    2.03
  -4   0   6 6341.92   49.12
   4   0  -6 6221.78   69.24
   4   0  -5   -0.08    1.37
  -4   0   5    1.92    1.13
   4   0  -4   58.37    4.81
   4   0  -3    0.39    0.69
   4   0  -2   56.90    2.76
   4   0  -2   57.13    2.17
   4   0  -2   62.20    2.16
   4   0  -1    0.52    0.39
   4   0   0 3813.42   27.66
   4   0   0 3855.09   25.48
   4   0   1   31.62    3.08
   4   0   1   29.16    2.85
   4   0   2 5948.87   37.79
   4   0   2 5968.31   44.27
   4   0   3    2.18    2.56
   4   0   3   11.56    5.56
   4   0   4   66.59    6.55
   4   0   5    0.08    1.93
   4   0   6   42.60    6.50
   4   0   7   -1.57    2.57
   4   0   8 1209.10   37.26
   4   0   9    0.98    2.16
   4   0  10   91.08   10.97
   4   0  11   -0.54    3.13
   4   0  12  488.87   25.61
   4   0  13   -0.53    2.75
   4   0  14  182.59   16.53
   4   0  15    4.21    4.51
   4   0  16   43.05    8.63
   4   0  17    0.81    2.87
   4   0  18    8.63    4.36
   4   0  19    3.31    4.70
   4   0  20  187.63   18.21
  -4   0 -21    0.28    2.52
   4   0  21    1.15    2.79
  -4   0 -22   24.84    4.35
   4   0  22   14.22    6.19
  -4   0 -22   15.64    4.03
  -4   0 -23    4.82    2.75
   4   0  23    1.48    2.69
  -4   0 -23    0.06    2.30
  -4   0 -24  203.74   11.60
  -4   0 -24  211.40   12.49
   4   0  24  206.56   20.29
  -4   0 -25    0.43    2.06
  -4   0 -25    3.01    2.44
  -4   0 -26    8.99    3.40
  -4   0 -26   11.45    3.64
  -4   0 -27    1.09    2.08
  -4   0 -27    1.93    2.25
  -4   0 -28   27.84    4.86
  -4   0 -28   34.05    4.76
  -4   0 -29    2.29    2.42
  -4   0 -29    0.93    1.99
  -4   0 -30    4.71    2.41
  -4   0 -30    3.17    1.91
  -4   0 -31   -1.05    1.62
  -4   0 -31    2.48    1.78
  -4   0 -32   20.57    3.55
  -4   0 -32   20.72    3.43
  -4   0 -33   -0.99    1.54
  -4   0 -33    0.11    1.37
  -4   0 -34    5.60    1.86
  -4   0 -34    5.72    1.65
   4   0  35   -1.69    0.78
  -4   0 -35    1.35    1.19
   4   2 -36    4.38    1.56
   4   2 -35    2.56    1.61
   4   2 -34   -0.40    1.52
   4   2 -33    3.26    2.00
   4   2 -33    2.50    1.92
   4   2 -32    2.72    2.05
   4   2 -32   -0.52    1.79
   4   2 -31   36.31    5.40
   4   2 -31   48.94    6.24
   4   2 -30   41.23    5.79
   4   2 -30   64.12    6.82
   4   2 -29    3.63    2.46
   4   2 -29    2.22    2.41
   4   2 -28   26.27    4.97
   4   2 -28   33.60    5.44
   4   2 -27   -0.57    2.11
   4   2 -27    1.49    2.43
   4   2 -26   13.68    3.68
   4   2 -26    8.66    3.14
   4   2 -26   11.33    3.23
   4   2 -25    2.68    2.52
   4   2 -25    3.41    2.65
  -4   2  25    2.22    2.67
   4   2 -25   -1.21    2.33
   4   2 -24   44.96    6.17
   4   2 -24   44.10    6.05
  -4   2  24   45.95    9.27
   4   2 -24   44.37    5.75
   4   2 -23    2.47    2.80
   4   2 -23    9.19    3.10
  -4   2  23    4.74    3.65
   4   2 -23    5.77    3.03
  -4   2  22  100.93   13.25
   4   2 -22   97.77    8.64
   4   2 -22   95.55    8.22
  -4   2  21  117.23   14.16
  -4   2  20    7.62    3.76
  -4   2  19   23.92    6.73
  -4   2  18  552.31   28.69
   4   2 -18  502.30   27.88
   4   2 -17  480.74   26.84
  -4   2  17  502.45   27.08
   4   2 -16  206.36   17.30
  -4   2  16  223.41   17.60
  -4   2  15   13.24    4.92
   4   2 -15   11.95    3.85
  -4   2  14  590.89   27.42
   4   2 -14  521.97   27.12
  -4   2  13  266.43   18.03
   4   2 -13  255.78   18.60
   4   2 -12  595.72   26.49
  -4   2  12  624.21   26.78
   4   2 -11   44.47    6.90
  -4   2  11   40.19    7.50
   4   2 -10   58.65    7.25
  -4   2  10   60.29    8.31
   4   2  -9  157.03   10.71
  -4   2   9  133.18   11.37
   4   2  -8  260.12   12.24
  -4   2   8  232.58   14.51
   4   2  -7   79.57    6.43
  -4   2   7   71.40    7.62
  -4   2   6 1340.44   29.99
   4   2  -6 1444.09   23.87
  -4   2   5    5.07    1.81
   4   2  -5    7.35    1.82
   4   2  -4  719.52   15.24
   4   2  -4  700.78   14.52
   4   2  -3   45.18    4.33
   4   2  -3   37.38    3.48
   4   2  -2   80.58    4.81
   4   2  -1   90.72    4.98
   4   2   0   10.75    1.98
  -4   2   0    7.56    1.19
   4   2   1  297.50    9.59
  -4   2  -1  292.50    7.52
  -4   2  -2 1493.93   19.94
   4   2   2 1507.93   23.69
   4   2   2 1527.78   11.73
   4   2   3 2265.39   31.76
  -4   2  -3 2167.08   28.45
   4   2   4 2838.12   39.47
  -4   2  -4 2786.92   37.35
   4   2   5 5795.53   62.60
  -4   2  -5 5853.37   61.83
  -4   2  -6 3981.29   56.17
   4   2   6 3990.47   57.08
  -4   2  -7  123.01   11.29
   4   2   7  128.29   11.96
  -4   2  -8 1508.10   40.41
   4   2   8 1431.21   40.19
   4   2   9   13.26    4.94
  -4   2  -9   15.81    4.63
   4   2  10  310.58   21.40
  -4   2 -10  327.96   19.77
  -4   2 -11  501.95   24.75
   4   2  11  537.43   29.56
   4   2  12    7.81    4.89
  -4   2 -12    6.91    4.04
  -4   2 -13    2.25    2.54
   4   2  13    4.15    3.53
   4   2  14  101.65   13.80
   4   2  15  350.16   24.73
   4   2  16  720.19   35.36
   4   2  17   53.78    9.93
   4   2  18  541.79   31.29
   4   2  19   22.52    6.69
   4   2  20   41.26    9.38
  -4   2 -21   82.74    7.27
  -4   2 -21   81.40    7.42
   4   2  21   95.85   14.03
   4   2  22   18.58    6.25
  -4   2 -22   11.08    3.08
  -4   2 -22   12.19    3.32
  -4   2 -23   42.42    5.84
   4   2  23   46.97   10.39
  -4   2 -23   52.19    5.89
  -4   2 -23   49.09    5.71
  -4   2 -24    3.40    2.21
  -4   2 -24    2.44    2.72
   4   2  24   -4.79    4.14
  -4   2 -24    2.39    2.68
  -4   2 -25  171.37   11.19
  -4   2 -25  180.28   11.38
  -4   2 -26    0.81    1.96
  -4   2 -26    0.17    2.07
  -4   2 -27  153.83   10.27
  -4   2 -27  147.96   10.15
  -4   2 -28   91.11    8.15
  -4   2 -28  108.25    8.34
  -4   2 -29    1.02    2.06
  -4   2 -29   -0.22    1.77
  -4   2 -30   15.66    3.49
  -4   2 -30   13.65    3.43
  -4   2 -31    0.89    1.45
  -4   2 -31    0.38    1.65
  -4   2 -32    2.51    1.87
  -4   2 -32    3.53    2.13
  -4   2 -33    5.46    1.69
  -4   2 -33    5.04    1.78
  -4   2 -34    5.44    1.68
  -4   2 -34    5.00    1.58
  -4   2 -35    3.54    1.20
   4   4 -36   15.96    2.07
   4   4 -35    7.04    1.98
   4   4 -34    0.23    1.34
   4   4 -33    0.05    1.96
   4   4 -32   19.74    3.30
   4   4 -32   17.80    3.47
   4   4 -31   11.28    2.98
   4   4 -31   14.88    3.64
   4   4 -31    8.07    2.31
   4   4 -30   25.06    4.42
   4   4 -30   36.09    4.85
   4   4 -30   35.07    5.38
   4   4 -29    7.00    2.87
   4   4 -29    3.90    2.43
   4   4 -29    5.64    2.61
   4   4 -28    6.21    3.01
   4   4 -28    6.32    2.65
   4   4 -28    3.68    2.40
   4   4 -27    5.68    2.84
   4   4 -27    2.01    2.70
   4   4 -27    9.10    3.59
   4   4 -26  109.18    8.38
   4   4 -26  117.46   10.17
   4   4 -26  117.78    9.88
   4   4 -26  126.12    9.73
   4   4 -25    8.13    3.15
   4   4 -25    3.60    3.00
   4   4 -25    3.29    2.03
   4   4 -25    4.57    2.94
   4   4 -24    3.30    2.43
   4   4 -24   14.80    3.37
   4   4 -24    9.46    2.82
   4   4 -24   15.01    3.98
   4   4 -23    2.69    2.36
   4   4 -23    0.35    2.34
   4   4 -23    0.33    2.24
   4   4 -23   -0.79    2.45
   4   4 -22   48.18    5.95
   4   4 -22   46.93    6.11
   4   4 -22   56.31    6.26
   4   4 -22   58.81    6.71
   4   4 -21    1.39    2.07
   4   4 -21    0.28    2.50
   4   4 -21    0.33    1.97
   4   4 -20   71.94   11.63
  -4   4  20   69.22   11.38
   4   4 -19    8.71    4.84
  -4   4  19    6.38    4.31
  -4   4  18   51.28   10.05
   4   4 -18   54.38    9.57
  -4   4  17  189.71   18.77
   4   4 -17  229.04   20.16
   4   4 -16  394.71   25.83
  -4   4  16  333.60   25.17
  -4   4  15  110.92   13.87
   4   4 -15  152.58   15.38
   4   4 -14 1312.69   41.32
  -4   4  14 1003.66   43.75
   4   4 -13  124.05   12.21
  -4   4  13   99.47   13.30
  -4   4  12    3.36    2.62
   4   4 -12    7.67    3.24
  -4   4  11  307.12   19.44
   4   4 -11  401.27   18.63
  -4   4  10 1458.67   38.08
   4   4 -10 1689.87   35.93
  -4   4   9   12.11    3.13
   4   4  -9   12.24    3.16
  -4   4   8   99.79    7.59
   4   4  -8   93.55    7.94
   4   4  -7  680.30   19.56
  -4   4   7  686.22   16.57
  -4   4   6 1433.33   20.14
   4   4  -6 1471.06   27.34
  -4   4   5  305.22    7.61
   4   4  -5  348.04   12.88
   4   4  -4  662.83   17.84
   4   4  -4  668.33   17.90
   4   4  -3  393.54   13.35
   4   4  -3  396.16   13.50
   4   4  -2 3737.05   39.85
   4   4  -1  276.63   11.31
  -4   4   0  311.44   10.49
   4   4   0  310.74   11.62
   4   4   1 1944.56   29.60
  -4   4  -1 1929.43   26.14
   4   4   2 2557.41   35.65
  -4   4  -2 2511.51   30.80
   4   4   3   24.57    3.83
  -4   4  -3   25.34    3.41
   4   4   4  156.46   10.19
  -4   4  -4  166.93    9.70
  -4   4  -5  294.59   12.65
   4   4   5  283.22   14.73
  -4   4  -6  144.29    9.64
   4   4   6  139.19   11.28
  -4   4  -7   37.96    5.68
   4   4   7   43.94    7.01
  -4   4  -8  216.32   13.65
   4   4   8  225.45   16.02
   4   4   9  207.12   16.46
  -4   4  -9  214.50   14.57
  -4   4 -10 1766.51   44.82
   4   4  10 1654.68   50.01
   4   4  11   74.80   11.77
  -4   4 -11   80.62   10.13
   4   4  12    8.34    5.32
  -4   4 -12   10.80    4.52
   4   4  13  123.37   16.53
  -4   4 -13  131.18   14.33
  -4   4 -14   46.76    8.75
   4   4  14   54.82   11.91
   4   4  15   11.58    6.62
  -4   4 -15   15.31    5.92
   4   4  16   99.12   15.49
  -4   4 -16   96.34   12.61
   4   4  17   48.64   11.35
  -4   4 -17   38.96    8.49
   4   4  18  143.00   18.19
   4   4  19  214.72   22.31
   4   4  20   86.08   14.49
  -4   4 -21    3.36    2.56
   4   4  21    3.17    5.34
  -4   4 -21    4.42    3.09
  -4   4 -22    2.93    2.33
  -4   4 -22   -1.41    2.32
  -4   4 -23   46.05    5.73
  -4   4 -23   53.20    5.85
   4   4  23   46.45   10.42
  -4   4 -24   99.24    8.56
  -4   4 -24   90.13    8.02
  -4   4 -24  110.03    8.34
  -4   4 -25    3.68    2.43
  -4   4 -25    1.99    2.47
  -4   4 -25    2.81    2.53
  -4   4 -26    5.61    2.68
  -4   4 -26    3.11    2.31
  -4   4 -26    3.04    2.52
  -4   4 -27    4.66    2.66
  -4   4 -27    8.20    2.97
  -4   4 -27    7.51    2.62
  -4   4 -28   66.39    6.60
  -4   4 -28   73.13    6.92
  -4   4 -28   73.52    6.47
  -4   4 -29   16.80    3.34
  -4   4 -29   18.45    3.70
  -4   4 -29   16.72    3.18
  -4   4 -30    3.06    1.78
  -4   4 -30    2.59    1.89
  -4   4 -30    3.42    2.20
  -4   4 -31   16.34    3.34
  -4   4 -31   15.84    3.02
  -4   4 -32   10.02    2.27
  -4   4 -32   14.64    2.71
  -4   4 -33   -1.22    1.74
  -4   4 -34   -1.32    1.28
  -4   4 -35    1.87    1.02
   4   6 -35   25.10    2.48
   4   6 -34    0.35    1.11
   4   6 -33   22.57    3.39
   4   6 -32    5.29    2.09
   4   6 -32    3.17    2.04
   4   6 -31    4.66    2.29
   4   6 -31    7.00    2.47
   4   6 -30    5.29    1.79
   4   6 -30    1.26    1.73
   4   6 -30    7.42    2.70
   4   6 -29    9.59    2.72
   4   6 -29    9.09    3.48
   4   6 -29    6.72    3.07
   4   6 -28   25.75    3.89
   4   6 -28   16.24    3.70
   4   6 -28   17.06    3.70
   4   6 -28   23.75    4.44
   4   6 -27   14.38    3.47
   4   6 -27   12.20    3.75
   4   6 -27   16.63    3.61
   4   6 -27   17.34    4.16
   4   6 -26   50.41    6.12
   4   6 -26   49.42    5.79
   4   6 -26   50.23    6.52
   4   6 -26   48.43    6.40
   4   6 -25    0.13    1.82
   4   6 -25    4.19    2.92
   4   6 -25    1.62    2.07
   4   6 -25    3.52    3.28
   4   6 -24    8.50    3.52
   4   6 -24    7.14    3.03
   4   6 -24   10.28    3.25
   4   6 -23   55.79    6.91
   4   6 -23   61.77    7.05
   4   6 -23   66.13    7.04
   4   6 -22  126.46    9.99
   4   6 -22  127.42   10.14
   4   6 -22  159.60   10.84
   4   6 -22  135.20   16.56
   4   6 -21    1.65    2.63
   4   6 -21    5.29    2.76
   4   6 -21    0.37    3.66
   4   6 -21   -0.40    2.21
   4   6 -20   43.93    9.63
   4   6 -20   48.28    6.18
   4   6 -20   55.59    6.39
   4   6 -20   57.81    6.54
   4   6 -19   81.65   13.05
   4   6 -19   94.30    8.03
   4   6 -19  111.84    8.45
   4   6 -18   65.28   11.52
   4   6 -17  736.18   37.19
   4   6 -16   20.94    6.25
   4   6 -15   10.77    4.65
   4   6 -14   79.58   10.46
   4   6 -13   52.74    8.11
   4   6 -12  199.09   14.80
   4   6 -11  228.06   14.98
   4   6 -10 2007.22   42.75
   4   6  -9  144.25   11.11
   4   6  -8   14.57    3.76
   4   6  -7  158.63   11.29
   4   6  -6  711.40   22.75
   4   6  -5   28.03    5.12
   4   6  -4  482.82   18.17
   4   6  -3  126.92    9.29
   4   6  -3  130.50    9.22
   4   6  -2 3607.82   47.40
   4   6  -1   92.80    7.53
  -4   6   0 1498.36   29.35
   4   6   0 1432.94   29.69
  -4   6  -1 2194.56   35.33
   4   6   1 2099.19   36.46
   4   6   2 1457.74   31.16
  -4   6  -2 1540.39   29.77
  -4   6  -3  215.61   11.29
   4   6   3  208.08   12.19
  -4   6  -4    8.11    2.69
   4   6   4    9.30    2.92
  -4   6  -5  193.19   11.58
   4   6   5  200.12   12.96
  -4   6  -6   10.71    3.16
   4   6   6    6.17    2.87
  -4   6  -7  276.95   15.02
   4   6   7  268.96   16.60
  -4   6  -8  148.08   11.72
   4   6   8  135.46   12.68
   4   6   9  323.64   20.96
  -4   6  -9  350.69   19.00
  -4   6 -10 3064.00   59.72
   4   6  10 2918.07   66.68
  -4   6 -11   15.61    4.47
   4   6  11   15.26    6.43
   4   6  12   27.28    7.84
  -4   6 -12   32.88    7.06
   4   6  13  256.08   24.02
  -4   6 -13  322.48   22.82
  -4   6 -14   13.57    5.29
   4   6  14    4.86    4.14
   4   6  15   53.62   12.60
  -4   6 -15   77.36   12.10
   4   6  16   10.36    6.04
  -4   6 -16    5.03    2.83
   4   6  17    1.70    3.45
  -4   6 -17    0.53    2.14
  -4   6 -18    7.57    4.15
   4   6  18    4.46    3.69
   4   6  19    1.21    3.22
  -4   6 -19    3.69    2.31
  -4   6 -19    0.58    3.64
  -4   6 -20   10.73    3.32
   4   6  20    9.21    5.88
  -4   6 -21  133.24    9.61
  -4   6 -22   33.23    4.82
  -4   6 -23   86.22    7.78
  -4   6 -23  108.75    8.62
  -4   6 -24   42.87    5.45
  -4   6 -24   49.27    5.90
  -4   6 -24   37.79    5.44
  -4   6 -25    5.55    2.53
  -4   6 -25    3.33    2.57
  -4   6 -25    5.08    2.33
  -4   6 -26   16.57    3.18
  -4   6 -26   15.49    3.68
  -4   6 -26   12.80    3.46
  -4   6 -27    1.57    1.51
  -4   6 -27    0.32    1.78
  -4   6 -27   -0.65    1.89
  -4   6 -28   19.67    3.96
  -4   6 -28   18.03    3.71
  -4   6 -28   18.72    3.22
  -4   6 -29    2.61    1.94
  -4   6 -29    2.75    2.03
  -4   6 -29    3.60    1.66
  -4   6 -30    6.70    1.75
  -4   6 -30    7.95    2.28
  -4   6 -30    1.67    1.97
  -4   6 -31   12.61    2.43
  -4   6 -31   12.91    2.65
  -4   6 -32   31.71    3.37
  -4   6 -33    0.01    1.14
   4   8 -32    1.11    1.22
   4   8 -31   28.82    3.65
   4   8 -31   27.03    2.76
   4   8 -31   34.32    4.08
   4   8 -30    1.78    1.14
   4   8 -30    2.61    1.88
   4   8 -30    4.90    1.93
   4   8 -29    1.82    2.16
   4   8 -29    4.58    2.02
   4   8 -29    3.23    1.58
   4   8 -28   24.54    4.19
   4   8 -28   20.25    4.05
   4   8 -28   19.61    3.60
   4   8 -28   20.08    3.78
   4   8 -27    1.02    1.57
   4   8 -27    1.58    2.22
   4   8 -27    1.27    2.56
   4   8 -27    1.48    1.09
   4   8 -27    1.75    1.99
   4   8 -26   27.61    4.54
   4   8 -26   33.96    5.02
   4   8 -26   22.71    4.38
   4   8 -26   34.46    5.25
   4   8 -26   34.11    3.78
   4   8 -25   10.80    3.34
   4   8 -25    3.73    1.78
[truncated: 28,551,620 more chars]
