# Supplementary material for: The crystalline sponge method updated
Source: IUCrJ. 2016 Feb 12;3(Pt 2):139–51. doi: 10.1107/S2052252515024379 (PMC4775162; doi:10.1107/S2052252515024379)
Supplement: Supplementary file 2 [file m-03-00139-Dimethyl_cubanedicarboxylatesup2.hkl]

data_Dimethyl_cubanedicarboxylate                                               
_shelx_title ' exp_215_a.res in P-1'                                            
_shelx_refln_list_code          4                                               
_shelx_F_calc_maximum      797.99                                               
_exptl_crystal_F_000      3835.33                                               
_reflns_d_resolution_high  0.7996                                               
                                                                                
loop_                                                                           
 _space_group_symop_operation_xyz                                               
 'x, y, z'                                                                      
 '-x, -y, -z'                                                                   
                                                                                
_cell_length_a    14.8292                                                       
_cell_length_b    17.9234                                                       
_cell_length_c    29.9062                                                       
_cell_angle_alpha  96.836                                                       
_cell_angle_beta   93.529                                                       
_cell_angle_gamma 110.142                                                       
                                                                                
_shelx_F_squared_multiplier     1.000                                           
                                                                                
loop_                                                                           
 _refln_index_h                                                                 
 _refln_index_k                                                                 
 _refln_index_l                                                                 
 _refln_F_squared_calc                                                          
 _refln_F_squared_meas                                                          
 _refln_F_squared_sigma                                                         
 _refln_observed_status                                                         
   2   0   0        155.25      13783.87       567.89 o                         
   3   0   0     130223.80     175575.44      2896.82 o                         
   4   0   0        761.51        742.76        78.29 o                         
   5   0   0      20844.60      20248.57       562.55 o                         
   6   0   0      23684.45      23560.34      1471.89 o                         
   7   0   0         66.34        356.18       198.66 o                         
   8   0   0      20454.54      18753.36      1593.30 o                         
   9   0   0       1288.89       1337.45       521.73 o                         
  10   0   0       5831.66       6334.45      1451.83 o                         
  11   0   0        429.78        400.68       117.55 o                         
  12   0   0      19189.67      20968.89       976.64 o                         
  13   0   0       1207.36       1714.23       300.69 o                         
  14   0   0        931.91        217.72       398.32 o                         
  15   0   0       2158.11       2354.83       621.07 o                         
  16   0   0        668.09        349.16       223.74 o                         
  17   0   0        336.02        363.21       154.51 o                         
 -17   1   0         48.47        368.22       288.96 o                         
 -16   1   0        101.59        158.53       276.92 o                         
 -15   1   0       2811.54       4721.70       850.83 o                         
 -14   1   0       8818.47       7495.92      1040.46 o                         
 -13   1   0        506.36         49.16       372.24 o                         
 -12   1   0       1843.41       1421.41       374.39 o                         
 -11   1   0       1933.42       1942.70       244.44 o                         
 -10   1   0       5562.32       4227.06       825.75 o                         
  -9   1   0         48.87        197.66       260.87 o                         
  -8   1   0      53652.74      49658.12      2530.41 o                         
  -7   1   0      20936.74      18819.17       721.87 o                         
  -6   1   0      25548.61      38185.58       781.59 o                         
  -5   1   0        191.72        459.64        66.50 o                         
  -4   1   0       6128.53      26241.01       553.45 o                         
  -3   1   0      10134.12      14421.40       297.16 o                         
  -2   1   0     151111.34     300530.88      5468.68 o                         
   1   1   0     147069.11     124082.66      3635.59 o                         
   2   1   0       1884.50       1963.78       462.04 o                         
   3   1   0      35207.17      31371.46      5153.64 o                         
   4   1   0      83897.91      69553.27      2058.85 o                         
   5   1   0       8978.62       7819.00       768.56 o                         
   6   1   0     108251.17      85205.30      2915.69 o                         
   7   1   0        968.83        591.97       316.05 o                         
   8   1   0      11745.54      11550.41      1297.31 o                         
   9   1   0        351.24        -74.25       240.80 o                         
  10   1   0        391.74        511.28       184.80 o                         
  11   1   0      18025.59      13915.97       763.92 o                         
  12   1   0        242.25        378.29       175.58 o                         
  13   1   0        314.69        535.04       182.26 o                         
  14   1   0       1528.79       1510.41       432.94 o                         
  15   1   0        102.73        163.54       233.78 o                         
  16   1   0        519.81        795.65       319.06 o                         
 -17   2   0       1706.90       3120.38       500.66 o                         
 -16   2   0         31.99        349.16       246.82 o                         
 -15   2   0         70.71        234.78       265.88 o                         
 -14   2   0        808.23        469.56       249.83 o                         
 -13   2   0       2726.65       2030.75       568.89 o                         
 -12   2   0      17967.82      19752.66       800.18 o                         
 -11   2   0        316.27       1331.62       446.48 o                         
 -10   2   0         79.26        193.64       190.63 o                         
  -9   2   0      10445.75      12145.38      1292.30 o                         
  -8   2   0      35839.57      37704.37      2098.98 o                         
  -7   2   0      28349.81      33229.52      1199.23 o                         
  -6   2   0       3613.22      55521.27      1020.18 o                         
  -5   2   0      49749.85      48797.70       719.71 o                         
  -4   2   0       9952.92      11409.58       346.60 o                         
  -3   2   0       6869.97      14801.08       461.53 o                         
  -2   2   0      15868.06      19828.34       709.86 o                         
  -1   2   0      83386.27      83501.94      1410.19 o                         
   0   2   0     100142.03      72835.61      2198.31 o                         
   1   2   0       1273.97       1463.75        94.20 o                         
   2   2   0     172113.20     134620.94      1859.93 o                         
   3   2   0      65117.00      57287.48      1705.67 o                         
   4   2   0      30194.22      23768.03      1292.30 o                         
   5   2   0      18043.42      11556.43      1013.37 o                         
   6   2   0       3622.70       2534.43       567.89 o                         
   7   2   0         85.46        703.34       429.43 o                         
   8   2   0       4689.27       3746.46       783.61 o                         
   9   2   0        720.59        765.55       397.32 o                         
  10   2   0       3610.50       3230.76       265.16 o                         
  11   2   0      20225.11      18642.98       644.83 o                         
  12   2   0         35.98       -212.38       212.38 o                         
  13   2   0       2153.79       2112.35       333.64 o                         
  14   2   0         60.68        -87.20       280.93 o                         
  15   2   0        405.58        507.69       315.05 o                         
  16   2   0         29.43       -164.55       164.55 o                         
 -17   3   0       2482.25       1706.67       406.35 o                         
 -16   3   0       1722.23       2098.98       605.01 o                         
 -15   3   0       1316.60       1487.95       563.87 o                         
 -14   3   0       3563.92       4074.07       556.35 o                         
 -13   3   0       5188.04       5145.57       966.21 o                         
 -12   3   0        642.54       1211.45       260.22 o                         
 -11   3   0       1721.81       2898.66       534.78 o                         
 -10   3   0      16715.78      17162.06      1618.38 o                         
  -9   3   0      29657.84      30332.86      1996.64 o                         
  -8   3   0      11315.64      16220.74       646.07 o                         
  -7   3   0        233.96        926.46       135.63 o                         
  -6   3   0      38830.83      63041.08       913.34 o                         
  -5   3   0       2077.53      44176.15       974.99 o                         
  -4   3   0      34405.50      33462.02       845.93 o                         
  -3   3   0     197812.78     239079.95      3230.74 o                         
  -2   3   0       9915.19      13101.35       463.95 o                         
  -1   3   0      20062.98      25217.53       651.84 o                         
   0   3   0       9582.76      12479.58       308.28 o                         
   1   3   0     110235.47      95928.03       959.91 o                         
   2   3   0     458493.44     413330.41      9948.09 o                         
   3   3   0      38788.23      30630.85      1136.55 o                         
   4   3   0        305.90        514.71       178.59 o                         
   5   3   0       3258.40       2893.62       573.91 o                         
   6   3   0        483.46        415.38       260.87 o                         
   7   3   0      13704.88      12802.57      1382.60 o                         
   8   3   0       1110.50        737.45       492.64 o                         
   9   3   0      17234.90      16684.28       573.53 o                         
  10   3   0       6819.63       6739.02       375.40 o                         
  11   3   0       1334.05       1316.37       194.64 o                         
  12   3   0       3556.70       3542.15       639.13 o                         
  13   3   0       2924.77       3798.82       442.48 o                         
  14   3   0        105.39        -25.80       180.99 o                         
  15   3   0       1811.84       2228.41       435.45 o                         
 -18   4   0       1463.02       1980.59       325.08 o                         
 -17   4   0         94.97       -145.48       221.74 o                         
 -16   4   0         77.47        315.05       260.87 o                         
 -15   4   0       5598.72       6092.59       863.87 o                         
 -14   4   0       1602.93       1553.29       417.89 o                         
 -13   4   0        289.59        278.93       174.58 o                         
 -12   4   0      26141.72      29772.74      1143.72 o                         
 -11   4   0      10373.42      13036.91       715.48 o                         
 -10   4   0       4515.11       6473.52      1218.05 o                         
  -9   4   0        374.72       1249.88       226.74 o                         
  -8   4   0      54947.41     100488.99      2708.94 o                         
  -7   4   0        192.17        552.48       116.04 o                         
  -6   4   0     103957.45      89338.05      1142.62 o                         
  -5   4   0        294.42        134.64        98.33 o                         
  -4   4   0      11272.82      13141.64       576.74 o                         
  -3   4   0       3346.12       1741.97       196.42 o                         
  -2   4   0        236.45        525.36       239.30 o                         
  -1   4   0        268.87        340.49        77.76 o                         
   0   4   0      70857.77      68331.80      1004.75 o                         
   1   4   0       1040.92        877.34       116.72 o                         
   2   4   0       1068.18       1574.94       280.46 o                         
   3   4   0      23996.17      23828.40      1061.68 o                         
   4   4   0        596.10        493.64       193.64 o                         
   5   4   0        618.60        255.85       219.73 o                         
   6   4   0       4493.63       3144.46       675.25 o                         
   7   4   0        305.72        767.55       440.46 o                         
   8   4   0       8831.13       7019.34      1139.79 o                         
   9   4   0       1509.23       1167.73       156.22 o                         
  10   4   0       1810.64       2189.25       248.85 o                         
  11   4   0       3258.27       3692.74       356.15 o                         
  12   4   0       2470.41       2489.65       396.25 o                         
  13   4   0       1357.19       1786.81       411.87 o                         
  14   4   0        950.72        945.58       232.77 o                         
  15   4   0        576.51        677.25       258.86 o                         
 -18   5   0         32.17         85.28       131.44 o                         
 -17   5   0          5.82       -191.64       191.64 o                         
 -16   5   0       5774.28       4766.91       633.11 o                         
 -15   5   0       5736.12       6006.02       517.85 o                         
 -14   5   0       5939.18       6803.62       699.33 o                         
 -13   5   0        675.83        531.77       193.64 o                         
 -12   5   0        161.33        360.33       169.42 o                         
 -11   5   0      25766.95      30954.20      1103.91 o                         
 -10   5   0      61566.77     118091.66      4073.54 o                         
  -9   5   0        193.31        749.56       172.39 o                         
  -8   5   0        782.77       6071.31       913.54 o                         
  -7   5   0      14570.25      18979.18       769.13 o                         
  -6   5   0      53556.54      49339.78      1593.52 o                         
  -5   5   0      11458.29      11775.57       631.00 o                         
  -4   5   0      51222.45      59106.44      1340.04 o                         
  -3   5   0       3900.78       3930.08       332.11 o                         
  -2   5   0     183027.44     178542.00      2080.95 o                         
  -1   5   0      17147.87      18046.35       564.54 o                         
   0   5   0       5556.90       3396.31       199.78 o                         
   1   5   0        483.16       1173.05       149.92 o                         
   2   5   0      26066.08      21767.64      1774.90 o                         
   3   5   0      42185.97      34595.83      1401.34 o                         
   4   5   0      11311.84      10216.85       822.63 o                         
   5   5   0       3275.84       2924.72       650.16 o                         
   6   5   0        441.61       1176.91       558.86 o                         
   7   5   0       5470.73       4617.35       925.08 o                         
   8   5   0       6717.28       6405.40       330.03 o                         
   9   5   0        275.77        199.13       108.48 o                         
  10   5   0      10828.26      10024.76       572.96 o                         
  11   5   0        758.36        952.60       234.46 o                         
  12   5   0         62.91        -99.70       144.64 o                         
  13   5   0        100.49          8.31       167.31 o                         
  14   5   0       2116.31       2089.26       257.95 o                         
 -18   6   0        672.65        685.28       215.72 o                         
 -17   6   0        275.92        -39.13       213.71 o                         
 -16   6   0        709.59        782.52       198.44 o                         
 -15   6   0        646.88        495.28       235.41 o                         
 -14   6   0       2220.81       4492.94       766.55 o                         
 -13   6   0       9181.22      14022.62      1054.51 o                         
 -12   6   0      17111.10      34671.18      1271.71 o                         
 -11   6   0       4102.95      24186.77      1187.02 o                         
 -10   6   0       8123.47       8475.08       631.11 o                         
  -9   6   0       1563.88       3984.51       853.31 o                         
  -8   6   0      58905.42      55228.77      1373.91 o                         
  -7   6   0      53441.61      51416.98      1276.09 o                         
  -6   6   0        748.80        804.76       196.52 o                         
  -5   6   0      92141.33      80603.69      1786.82 o                         
  -4   6   0      36670.85      35333.17       856.77 o                         
  -3   6   0      22486.01      19273.43       598.85 o                         
  -2   6   0       6708.52       4383.20       292.39 o                         
  -1   6   0        195.15         78.43        73.04 o                         
   0   6   0        294.09        285.43        81.00 o                         
   1   6   0      14903.11      14191.14       560.02 o                         
   2   6   0       6080.76       6761.86       661.23 o                         
   3   6   0        326.06        769.47       358.19 o                         
   4   6   0       4484.27       3450.54       522.35 o                         
   5   6   0      13749.78      12715.28      1309.35 o                         
   6   6   0       7199.86       6127.37       962.20 o                         
   7   6   0       2020.45       1674.53       184.33 o                         
   8   6   0         33.02         76.48        92.31 o                         
   9   6   0        538.97        573.66       177.61 o                         
  10   6   0        950.01        809.29       183.72 o                         
  11   6   0       3516.72       2701.24       424.17 o                         
  12   6   0        653.60        611.03       183.81 o                         
  13   6   0         87.77        101.94       128.80 o                         
  14   6   0         48.12         -1.00        92.31 o                         
 -18   7   0        241.10        219.73       183.61 o                         
 -17   7   0       2613.63       3207.69       321.38 o                         
 -16   7   0        850.30        709.93       203.55 o                         
 -15   7   0        457.97       1260.19       405.35 o                         
 -14   7   0       4601.55       8535.38       829.76 o                         
 -13   7   0       6893.83      13527.98      1066.55 o                         
 -12   7   0        138.34        102.49       133.91 o                         
 -11   7   0        304.07       1029.48       246.16 o                         
 -10   7   0      41908.68      40882.26      1306.83 o                         
  -9   7   0      96237.27      96260.46      1955.67 o                         
  -8   7   0        710.30        590.66       121.01 o                         
  -7   7   0      55069.78      51925.06      1299.88 o                         
  -6   7   0        147.63        116.87       138.32 o                         
  -5   7   0       1914.49       1985.36       296.45 o                         
  -4   7   0      13347.38      10978.09       504.82 o                         
  -3   7   0      13543.71      12584.00       724.17 o                         
  -2   7   0      19943.77      19265.16       658.03 o                         
  -1   7   0        124.50        104.35        66.85 o                         
   0   7   0       1739.79       2055.82       225.05 o                         
   1   7   0       1526.78       1193.71       174.07 o                         
   2   7   0       4929.19       5201.48       618.36 o                         
   3   7   0      15157.95      14773.00      1077.46 o                         
   4   7   0       3965.32       6627.02      1255.68 o                         
   5   7   0       1260.49       1457.85       525.75 o                         
   6   7   0      15763.30      14840.79       599.03 o                         
   7   7   0       7763.25       6218.49       344.51 o                         
   8   7   0         69.98        154.91       107.59 o                         
   9   7   0       7520.19       6515.97       419.37 o                         
  10   7   0        920.81       1025.94       203.30 o                         
  11   7   0       1356.40        966.07       239.79 o                         
  12   7   0         85.75         41.82       126.78 o                         
  13   7   0        466.92        574.91       183.61 o                         
 -18   8   0        339.79       -216.72       231.77 o                         
 -17   8   0        493.99        301.30       195.15 o                         
 -16   8   0       1407.85       3174.06       926.08 o                         
 -15   8   0        634.10        991.30       318.06 o                         
 -14   8   0       9673.44      11165.12       982.27 o                         
 -13   8   0         62.76       -117.42       172.57 o                         
 -12   8   0      18630.05      19662.93       745.28 o                         
 -11   8   0      24544.57      25398.61      1364.04 o                         
 -10   8   0       3234.72       3065.26       288.54 o                         
  -9   8   0        868.10       1024.04       283.49 o                         
  -8   8   0        147.85        138.89       181.96 o                         
  -7   8   0       3455.73       3379.11       475.58 o                         
  -6   8   0       2644.58       1822.43       314.66 o                         
  -5   8   0       1183.09        751.16       180.47 o                         
  -4   8   0      87859.41      78063.62      1378.52 o                         
  -3   8   0       1494.82       2086.04       335.40 o                         
  -2   8   0        403.86        581.70       116.44 o                         
  -1   8   0       4754.66       4532.57       370.03 o                         
   0   8   0        145.57        205.46       152.82 o                         
   1   8   0      21586.97      18863.84      1112.47 o                         
   2   8   0       2630.81       4817.63       546.72 o                         
   3   8   0      15464.50      12407.15      1001.81 o                         
   4   8   0       1254.15       1135.78       415.38 o                         
   5   8   0       6759.86       6018.01       976.25 o                         
   6   8   0         88.74        -39.37       100.57 o                         
   7   8   0       5739.77       5415.98       285.78 o                         
   8   8   0        788.78       1140.23       202.02 o                         
   9   8   0       2673.17       2350.36       261.48 o                         
  10   8   0        490.16        221.65       170.12 o                         
  11   8   0       1085.93       1152.14       256.21 o                         
  12   8   0       1534.37       1359.52       339.13 o                         
  13   8   0       1853.34       1798.98       278.93 o                         
 -18   9   0       2893.82       3983.24       510.70 o                         
 -17   9   0          6.78        191.03       131.87 o                         
 -16   9   0        687.14        813.71       250.83 o                         
 -15   9   0        483.10        352.17       162.54 o                         
 -14   9   0       1355.55       1353.66       271.40 o                         
 -13   9   0       1312.66       1436.31       186.52 o                         
 -12   9   0        273.23        267.02        92.11 o                         
 -11   9   0        280.02        273.34        87.38 o                         
 -10   9   0      13798.52      14111.86       505.19 o                         
  -9   9   0          1.41        140.96       189.91 o                         
  -8   9   0       2416.90       2229.12       400.54 o                         
  -7   9   0         35.20          7.13       169.58 o                         
  -6   9   0      34991.81      36685.31      1458.18 o                         
  -5   9   0       8243.58       8062.51       692.29 o                         
  -4   9   0       4345.20       4682.74       510.94 o                         
  -3   9   0      17514.59      13964.76       810.09 o                         
  -2   9   0       5041.31       4597.33       454.99 o                         
  -1   9   0       1913.93       2575.59       406.36 o                         
   0   9   0       8462.11      11528.11       691.17 o                         
   1   9   0       2818.14       2976.77       460.49 o                         
   2   9   0      10054.17       8620.11       896.80 o                         
   3   9   0        972.59        537.69       181.40 o                         
   4   9   0       5160.23       3706.72       542.23 o                         
   5   9   0       2447.42       1965.23       182.26 o                         
   6   9   0        113.15        282.35        95.72 o                         
   7   9   0          0.10        -10.33        85.69 o                         
   8   9   0       5834.98       5209.40       301.08 o                         
   9   9   0        551.92        268.58       186.55 o                         
  10   9   0        269.60        642.14       298.99 o                         
  11   9   0       1074.95       1632.43       411.37 o                         
  12   9   0        154.55        328.09       169.56 o                         
 -18  10   0        188.19       -123.41       159.53 o                         
 -17  10   0        397.80        439.28       291.97 o                         
 -16  10   0       1784.81       1787.94       396.32 o                         
 -15  10   0        519.65        805.61       229.87 o                         
 -14  10   0       1419.80       1099.72       170.38 o                         
 -13  10   0       3746.83       5877.55       636.63 o                         
 -12  10   0      20877.90      19578.98       787.58 o                         
 -11  10   0       4264.08       4091.00       262.90 o                         
 -10  10   0       6097.65       7384.58       368.19 o                         
  -9  10   0       6540.08       4642.93       365.80 o                         
  -8  10   0       7828.17       6688.01       698.87 o                         
  -7  10   0      34943.51      32796.94      1531.38 o                         
  -6  10   0       5924.99       5853.58       621.96 o                         
  -5  10   0        103.04        192.03       138.46 o                         
  -4  10   0       1135.99       1685.84       334.57 o                         
  -3  10   0       1340.96        937.40       256.47 o                         
  -2  10   0      10892.05       9756.03       681.09 o                         
  -1  10   0       2296.16       1812.41       317.05 o                         
   0  10   0      43443.84      46082.23      3203.65 o                         
   1  10   0        273.55        679.26       517.72 o                         
   2  10   0       1072.14        409.36       297.99 o                         
   3  10   0         57.17        228.13       126.55 o                         
   4  10   0       3893.82       3768.13       253.14 o                         
   5  10   0         18.14        -30.34        87.62 o                         
   6  10   0      10315.62       9762.88       392.38 o                         
   7  10   0        324.53        207.41       101.52 o                         
   8  10   0         29.12         42.52       100.54 o                         
   9  10   0         96.63        -94.31       229.76 o                         
  10  10   0         26.96       -179.60       202.67 o                         
  11  10   0         13.91       -153.51       153.51 o                         
  12  10   0         95.20        -53.18        93.31 o                         
 -18  11   0        246.42       -231.77       231.77 o                         
 -17  11   0        619.27        590.84       163.89 o                         
 -16  11   0         19.92        -46.37       172.28 o                         
 -15  11   0      11561.17      10869.00       702.34 o                         
 -14  11   0       8586.05      10605.08       612.62 o                         
 -13  11   0        617.55        819.32       173.89 o                         
 -12  11   0       9475.56       9495.76       507.81 o                         
 -11  11   0       5863.40       5858.21       320.27 o                         
 -10  11   0       3816.47       4181.97       517.90 o                         
  -9  11   0      42007.18      40842.12       841.37 o                         
  -8  11   0        640.63        445.93        96.82 o                         
  -7  11   0         36.30        215.75       177.36 o                         
  -6  11   0       3833.78       3853.17       535.22 o                         
  -5  11   0         70.54        345.39       238.66 o                         
  -4  11   0       1818.36       1715.19       353.17 o                         
  -3  11   0        950.08        731.47       220.30 o                         
  -2  11   0      15505.14      11711.54       948.52 o                         
  -1  11   0       1043.67       1383.18       775.58 o                         
   0  11   0      16210.05      14447.04      1836.10 o                         
   1  11   0          7.68        242.81       239.80 o                         
   2  11   0       3260.00       4013.73       301.34 o                         
   3  11   0       7372.40       6395.27       327.00 o                         
   4  11   0        311.21        335.77        74.08 o                         
   5  11   0        493.89        447.73       103.12 o                         
   6  11   0        365.16        294.80        94.17 o                         
   7  11   0        472.46        445.52       118.90 o                         
   8  11   0       1357.19       1393.51       200.53 o                         
   9  11   0        556.39        455.51       251.84 o                         
  10  11   0       1414.98       1483.93       319.06 o                         
  11  11   0         67.99       -106.35       132.44 o                         
 -18  12   0         77.26       -186.62       186.62 o                         
 -17  12   0        528.95        565.42       191.16 o                         
 -16  12   0       3645.63       3436.31      1151.33 o                         
 -15  12   0        562.47        356.67       147.22 o                         
 -14  12   0       1044.12       1187.91       193.60 o                         
 -13  12   0       2834.33       3277.39       387.49 o                         
 -12  12   0       1067.12       1036.35       203.83 o                         
 -11  12   0      10248.98       9496.36       426.24 o                         
 -10  12   0       1329.14       1925.28       181.75 o                         
  -9  12   0         55.35        143.18        76.16 o                         
  -8  12   0       2185.31       1700.24       210.46 o                         
  -7  12   0       3770.32       4142.94       344.53 o                         
  -6  12   0       3411.65       2645.29       472.25 o                         
  -5  12   0       4434.17       3891.46       542.52 o                         
  -4  12   0        359.38        196.30       176.25 o                         
  -3  12   0        563.47        577.13       270.68 o                         
  -2  12   0        131.46        278.01       225.75 o                         
  -1  12   0        902.79        628.59       180.73 o                         
   0  12   0       1700.10       1682.77       196.24 o                         
   1  12   0       1504.57       1329.91       180.08 o                         
   2  12   0       1402.11       1337.33       125.76 o                         
   3  12   0       1335.41       1054.20       136.00 o                         
   4  12   0         24.26        -13.71        74.82 o                         
   5  12   0       3859.27       3310.73       240.95 o                         
   6  12   0         22.84         28.44       104.94 o                         
   7  12   0          6.70        -86.01       134.15 o                         
   8  12   0        549.84       1085.63       363.71 o                         
   9  12   0         84.70        167.56       183.61 o                         
  10  12   0         42.97        106.35       122.41 o                         
 -17  13   0       1546.67       1200.99       347.15 o                         
 -16  13   0       1119.45       1283.48       237.41 o                         
 -15  13   0       3762.33       4447.39       386.64 o                         
 -14  13   0        833.37        626.67       178.80 o                         
 -13  13   0        215.69        183.73       129.80 o                         
 -12  13   0       2417.53       2911.92       288.43 o                         
 -11  13   0        964.79        802.80       166.52 o                         
 -10  13   0       2593.28       2404.28       202.45 o                         
  -9  13   0       2608.54       2319.67       201.23 o                         
  -8  13   0       1433.11       1727.81       212.52 o                         
  -7  13   0         40.27         28.71        74.78 o                         
  -6  13   0        794.62        666.69       140.60 o                         
  -5  13   0       2812.97       1769.80       188.52 o                         
  -4  13   0        175.80        280.01       170.13 o                         
  -3  13   0       6778.66       5912.12       309.24 o                         
  -2  13   0       2025.99       2169.65       182.73 o                         
  -1  13   0       2585.96       2751.30       214.00 o                         
   0  13   0       6431.52       5749.68       304.56 o                         
   1  13   0        100.38        133.42       110.17 o                         
   2  13   0        926.14       1582.37       178.75 o                         
   3  13   0        677.57        622.51       164.61 o                         
   4  13   0       1872.40       1865.03       219.85 o                         
   5  13   0        320.25        626.41       132.55 o                         
   6  13   0       1093.27        839.90       146.65 o                         
   7  13   0        730.22        692.40       132.69 o                         
   8  13   0        921.62       1463.87       358.19 o                         
   9  13   0         66.44        560.86       198.66 o                         
  10  13   0        251.22        396.32       118.39 o                         
 -16  14   0         80.60        266.39       169.22 o                         
 -15  14   0        560.92        449.94       154.51 o                         
 -14  14   0        364.58        288.50       122.13 o                         
 -13  14   0        996.96        971.37       178.90 o                         
 -12  14   0       3173.68       2873.29       282.76 o                         
 -11  14   0       3317.26       2907.84       468.06 o                         
 -10  14   0       5668.35       5975.38       342.42 o                         
  -9  14   0       1848.48       1768.11       201.93 o                         
  -8  14   0        254.45        214.93        92.74 o                         
  -7  14   0        635.31        402.31       110.59 o                         
  -6  14   0        716.13        610.39       111.62 o                         
  -5  14   0       1425.70       1643.00       149.87 o                         
  -4  14   0       1969.16       1809.09       148.76 o                         
  -3  14   0        481.15        365.42        98.19 o                         
  -2  14   0        135.49         89.40        76.66 o                         
  -1  14   0        415.20        294.07        85.64 o                         
   0  14   0       6801.34       6085.89       329.58 o                         
   1  14   0          0.02        -62.67        92.65 o                         
   2  14   0        316.78        512.10       156.90 o                         
   3  14   0         70.64       1251.12       255.30 o                         
   4  14   0         84.63        488.83       145.34 o                         
   5  14   0        388.42       1176.54       171.63 o                         
   6  14   0         68.68        849.91       150.94 o                         
   7  14   0        488.30        436.78       141.97 o                         
   8  14   0         15.10         40.13       121.40 o                         
   9  14   0          2.11        243.81       115.38 o                         
 -17  15   0         11.71         93.31       130.43 o                         
 -16  15   0         98.24        -26.09       153.51 o                         
 -15  15   0         81.33        112.01        85.95 o                         
 -14  15   0       1955.56       1860.09       215.32 o                         
 -13  15   0       2000.33       1359.00       187.30 o                         
 -12  15   0       5409.29       6066.06       385.28 o                         
 -11  15   0       2210.56       2215.72       259.56 o                         
 -10  15   0         28.94       -145.23       145.23 o                         
  -9  15   0        530.12        183.77       132.71 o                         
  -8  15   0        680.84        724.65       133.70 o                         
  -7  15   0       1295.47       1281.67       146.03 o                         
  -6  15   0        184.87        167.11        68.47 o                         
  -5  15   0        526.51        824.50       139.22 o                         
  -4  15   0       1375.88        972.47       144.76 o                         
  -3  15   0        183.39        -17.97       101.84 o                         
  -2  15   0         75.88          6.13        79.35 o                         
  -1  15   0        810.67        646.48       115.65 o                         
   0  15   0       2587.78       2431.24       228.26 o                         
   1  15   0        765.24        492.86       151.13 o                         
   2  15   0       1624.92       1458.13       186.75 o                         
   3  15   0        463.92       1015.03       170.68 o                         
   4  15   0        929.26        703.55       127.59 o                         
   5  15   0        489.72        368.16       103.89 o                         
   6  15   0        117.68        195.99        86.54 o                         
   7  15   0        396.37        719.39       233.78 o                         
   8  15   0        162.33        374.24       124.41 o                         
 -16  16   0        593.83        358.19       195.65 o                         
 -15  16   0        920.41        872.90       281.94 o                         
 -14  16   0        588.71        698.62       157.02 o                         
 -13  16   0       2068.01       1588.18       318.29 o                         
 -12  16   0        105.76         -3.94        86.26 o                         
 -11  16   0       3001.22       3703.31       470.56 o                         
 -10  16   0        323.59        329.09       203.68 o                         
  -9  16   0       2951.85       3921.04       344.62 o                         
  -8  16   0        288.08        214.57        82.93 o                         
  -7  16   0         91.29        170.42        94.28 o                         
  -6  16   0       2121.69       1763.81       198.40 o                         
  -5  16   0        519.09        461.53       106.03 o                         
  -4  16   0         48.10        -19.40       133.54 o                         
  -3  16   0        259.36        127.35        98.85 o                         
  -2  16   0        750.43        693.94       141.12 o                         
  -1  16   0       3490.95       3805.41       309.91 o                         
   0  16   0         50.63       1026.36       166.91 o                         
   1  16   0         89.52         94.80        97.60 o                         
   2  16   0        707.62       1232.33       162.86 o                         
   3  16   0       1618.39       1698.15       176.77 o                         
   4  16   0        411.64        352.33        85.08 o                         
   5  16   0        377.65        397.49        86.28 o                         
   6  16   0          0.67        -30.10       100.33 o                         
   7  16   0         78.18        200.67        91.30 o                         
 -15  17   0         37.33         -4.01       243.81 o                         
 -14  17   0        189.39        336.44       124.14 o                         
 -13  17   0        140.78        265.73       154.05 o                         
 -12  17   0         76.68        262.41       121.59 o                         
 -11  17   0        631.84        595.98       167.54 o                         
 -10  17   0        131.52       -135.45       135.45 o                         
  -9  17   0        471.71        336.97       108.15 o                         
  -8  17   0        740.01        699.04       131.94 o                         
  -7  17   0          8.21        -92.27        92.27 o                         
  -6  17   0        287.97        123.80       128.00 o                         
  -5  17   0        435.02        526.37       185.50 o                         
  -4  17   0          0.67        157.93       147.99 o                         
  -3  17   0       1987.02       1700.41       206.67 o                         
  -2  17   0        959.03       1005.53       139.30 o                         
  -1  17   0        860.72       1097.27       153.09 o                         
   0  17   0        574.68       1153.48       155.64 o                         
   1  17   0         84.65         89.85        93.70 o                         
   2  17   0        467.14        579.98       109.35 o                         
   3  17   0          7.74         72.50        91.96 o                         
   4  17   0        701.20        541.46       142.98 o                         
   5  17   0         73.56        110.95       139.97 o                         
 -15  18   0        235.16        333.89       101.51 o                         
 -14  18   0        108.49         94.87       116.39 o                         
 -13  18   0        124.43        187.74       103.65 o                         
 -12  18   0        662.55        501.16       109.99 o                         
 -11  18   0       2333.17       1786.68       216.35 o                         
 -10  18   0        511.05        455.32       131.30 o                         
  -9  18   0         80.81         61.90        84.83 o                         
  -8  18   0        726.10        591.27       111.82 o                         
  -7  18   0        343.33        421.32       145.82 o                         
  -6  18   0        439.27        191.32       256.35 o                         
  -5  18   0         63.23         44.25       136.96 o                         
  -4  18   0        220.30        751.13       533.77 o                         
  -3  18   0       1546.88       1455.84       196.88 o                         
  -2  18   0         64.36        739.29       134.76 o                         
  -1  18   0        226.87       1770.33       198.71 o                         
   0  18   0        286.09        560.10       100.57 o                         
   1  18   0        141.64         87.54       106.08 o                         
   2  18   0        865.13        671.08       111.11 o                         
   3  18   0        101.72        176.19        68.10 o                         
   4  18   0        286.70        276.92       121.40 o                         
 -14  19   0         14.90        -24.41        62.42 o                         
 -13  19   0       1467.12       1131.78       173.81 o                         
 -12  19   0        186.45        129.73       103.11 o                         
 -11  19   0        111.15        -40.92       114.70 o                         
 -10  19   0        718.93       1214.75       585.45 o                         
  -9  19   0        151.65        281.76        93.40 o                         
  -8  19   0        152.23        342.54       147.99 o                         
  -7  19   0       1638.76       1647.66       234.69 o                         
  -6  19   0       1932.55       2159.92       279.53 o                         
  -5  19   0          6.35        581.83       160.43 o                         
  -4  19   0        717.13        824.66       168.14 o                         
  -3  19   0          6.49        454.26       164.57 o                         
  -2  19   0        109.76        172.77       117.10 o                         
  -1  19   0          8.84       -101.12       101.12 o                         
   0  19   0         11.60        318.38       218.73 o                         
   1  19   0          3.05       -156.52       215.22 o                         
   2  19   0          4.55         86.29        70.23 o                         
 -13  20   0        210.60         82.27        89.30 o                         
 -12  20   0          0.29         31.71       226.75 o                         
 -11  20   0         34.75        -46.05        76.88 o                         
 -10  20   0         26.45         75.66       109.87 o                         
  -9  20   0        787.98        577.47       140.05 o                         
  -8  20   0         39.29        184.64       107.50 o                         
  -7  20   0         56.91        -17.44       177.09 o                         
  -6  20   0          8.98        800.05       156.21 o                         
  -5  20   0        114.42        478.31       154.01 o                         
  -4  20   0         65.69        221.20       189.13 o                         
  -3  20   0          5.80        123.77        86.15 o                         
  -2  20   0        142.21        217.53        95.57 o                         
  -1  20   0          4.95         75.61        62.71 o                         
   0  20   0         11.22         72.16        57.48 o                         
 -10  21   0         71.62        -97.70        98.33 o                         
  -9  21   0        179.32         13.04        69.23 o                         
  -8  21   0         77.85         86.32        99.83 o                         
  -7  21   0        589.85        387.21        85.63 o                         
  -6  21   0          3.70        -65.22        65.22 o                         
  -5  21   0        438.78        672.55       106.99 o                         
  -4  21   0         19.47         54.18        83.78 o                         
  -3  21   0         18.04         46.56        51.97 o                         
  -2  21   0        151.92         82.27        83.28 o                         
  -1  21   0          9.63         -3.01        54.18 o                         
   5 -22   1         68.93        -59.20        59.20 o                         
   1 -21   1         19.97        -76.25        76.25 o                         
   2 -21   1          4.72         22.07        71.24 o                         
   3 -21   1          0.12        -31.10       103.34 o                         
   4 -21   1        126.47         45.42        50.26 o                         
   5 -21   1         74.98        131.90       208.69 o                         
   6 -21   1         22.56        -47.83        60.82 o                         
   7 -21   1          2.88        -51.81        53.08 o                         
   8 -21   1        139.71        346.71        76.62 o                         
   9 -21   1         65.34        -17.12        53.57 o                         
  10 -21   1         17.97         90.87       173.08 o                         
  11 -21   1          0.22        101.34        98.33 o                         
   0 -20   1         50.07        -99.33        99.33 o                         
   1 -20   1         25.67        -25.69        87.79 o                         
   2 -20   1         13.06        -74.12        74.12 o                         
   3 -20   1        144.66        483.83       334.61 o                         
   4 -20   1        211.41        242.94       103.85 o                         
   5 -20   1         32.46        144.01        85.34 o                         
   6 -20   1        372.44       1353.75       182.94 o                         
   7 -20   1        419.25        614.88       100.68 o                         
   8 -20   1         16.58        121.85        94.73 o                         
   9 -20   1        268.20        261.68       101.90 o                         
  10 -20   1         51.53         35.11        93.81 o                         
  11 -20   1         62.19        -20.42        72.77 o                         
  12 -20   1         83.02        165.88        75.70 o                         
  13 -20   1        441.62        421.40       145.48 o                         
  -1 -19   1          0.14         92.19       128.43 o                         
   0 -19   1         72.00        201.90       115.98 o                         
   1 -19   1       1377.38       1429.26       336.12 o                         
   2 -19   1         69.23        288.13       115.80 o                         
   3 -19   1        253.90        810.65       187.82 o                         
   4 -19   1          0.28        -67.49        87.28 o                         
   5 -19   1       1285.53       1156.26       208.66 o                         
   6 -19   1         40.43        408.92       235.28 o                         
   7 -19   1       1040.60        935.35       183.61 o                         
   8 -19   1       1156.45       1264.36       506.68 o                         
   9 -19   1         86.09        -78.91        78.91 o                         
  10 -19   1         22.05        -51.75       112.67 o                         
  11 -19   1        414.66        349.76       140.36 o                         
  12 -19   1        270.62        268.35       111.14 o                         
  13 -19   1         68.53         34.96        98.33 o                         
  14 -19   1          2.28        106.35       135.45 o                         
  -4 -18   1        140.15        379.26       131.44 o                         
  -3 -18   1         67.61        -37.90       203.18 o                         
  -2 -18   1        192.94        220.01        66.55 o                         
  -1 -18   1        354.65        405.91       160.31 o                         
   0 -18   1        836.28       1041.95       137.44 o                         
   1 -18   1          4.91        -22.13        87.26 o                         
   2 -18   1        524.59        388.16        98.26 o                         
   3 -18   1          2.45       1458.31       184.53 o                         
   4 -18   1         13.77        -53.55       116.07 o                         
   5 -18   1       2987.32       3291.69       427.92 o                         
   6 -18   1        113.18        256.86       152.95 o                         
   7 -18   1         19.01       -109.36       109.36 o                         
   8 -18   1         34.19        -97.29        97.29 o                         
   9 -18   1        190.62        -37.25        76.12 o                         
  10 -18   1        316.21        665.22       154.73 o                         
  11 -18   1         64.42         34.64        96.67 o                         
  12 -18   1         35.92         56.52        90.18 o                         
  13 -18   1         23.99         -3.75        77.15 o                         
  14 -18   1        346.13        398.51       201.17 o                         
  15 -18   1        163.80        223.74       153.51 o                         
  -6 -17   1         11.17        187.62        97.32 o                         
  -5 -17   1          3.56         51.17       112.37 o                         
  -4 -17   1         32.14         80.56        60.18 o                         
  -3 -17   1        100.00        409.62       203.33 o                         
  -2 -17   1       1115.72       1130.51       149.71 o                         
  -1 -17   1        322.21        340.10        94.93 o                         
   0 -17   1         24.76        644.52       126.30 o                         
   1 -17   1        201.12        453.29       105.33 o                         
   2 -17   1        885.19       1607.69       210.72 o                         
   3 -17   1       3395.73       3447.03       300.00 o                         
   4 -17   1       1186.53       1024.55       163.62 o                         
   5 -17   1         41.73       -103.16       103.16 o                         
   6 -17   1        232.46        153.58       106.05 o                         
   7 -17   1        272.15         71.01        79.58 o                         
   8 -17   1         57.07         31.44       104.27 o                         
   9 -17   1        976.41        854.68       144.69 o                         
  10 -17   1        145.53       -191.64       191.64 o                         
  11 -17   1       1664.63       2083.93       358.19 o                         
  12 -17   1        156.55        177.27       122.40 o                         
  13 -17   1        763.48        951.40       218.75 o                         
  14 -17   1        191.75         73.80       114.54 o                         
  15 -17   1       1216.16        771.57       235.78 o                         
  -7 -16   1         77.84        -73.24        73.24 o                         
  -6 -16   1        157.91        252.84       126.42 o                         
  -5 -16   1       1385.71       1345.60       149.98 o                         
  -4 -16   1         59.79        -68.06        68.06 o                         
  -3 -16   1        175.21        -74.16       123.97 o                         
  -2 -16   1        530.16        541.49       105.71 o                         
  -1 -16   1         57.41         98.64        84.85 o                         
   0 -16   1         23.87        140.80        95.73 o                         
   1 -16   1         19.38       1574.21       320.33 o                         
   2 -16   1        260.60         88.39       103.29 o                         
   3 -16   1        696.73        570.31       156.00 o                         
   4 -16   1        105.42        248.21        88.31 o                         
   5 -16   1        508.95        320.43       113.70 o                         
   6 -16   1       2419.29       1929.63       203.18 o                         
   7 -16   1        934.26       1035.01       155.64 o                         
   8 -16   1        993.20        929.02       144.07 o                         
   9 -16   1       5287.05       4928.56       313.14 o                         
  10 -16   1        230.14        127.78       110.57 o                         
  11 -16   1         54.59        -25.08       155.52 o                         
  12 -16   1          1.54        -66.73        90.40 o                         
  13 -16   1        447.49        458.12       113.87 o                         
  14 -16   1         56.04         29.62       102.75 o                         
  15 -16   1         11.05         52.64       249.83 o                         
  16 -16   1        198.03        398.32       186.62 o                         
  -8 -15   1          2.89        -12.04        83.28 o                         
  -7 -15   1        968.56        921.06       244.81 o                         
  -6 -15   1         23.10        199.38        97.73 o                         
  -5 -15   1        349.99        498.36       125.14 o                         
  -4 -15   1         71.74        511.14       156.98 o                         
  -3 -15   1         59.32        320.14        99.91 o                         
  -2 -15   1        229.30         72.97        93.00 o                         
  -1 -15   1        328.33        150.73       100.94 o                         
   0 -15   1         43.69         46.01        94.57 o                         
   1 -15   1       8626.95       8239.59       397.50 o                         
   2 -15   1       2127.11       1383.84       165.59 o                         
   3 -15   1       4579.99       3857.85       262.23 o                         
   4 -15   1        397.27        374.62        77.32 o                         
   5 -15   1        899.26        840.18       152.82 o                         
   6 -15   1        242.58        170.61        90.30 o                         
   7 -15   1       5902.12       6021.94       386.99 o                         
   8 -15   1        359.09        302.55       145.63 o                         
   9 -15   1         41.96        123.53       121.91 o                         
  10 -15   1        113.53       -110.60       110.60 o                         
  11 -15   1        115.98        136.82       150.50 o                         
  12 -15   1       1819.33       1997.51       232.67 o                         
  13 -15   1        591.71        473.07       113.63 o                         
  14 -15   1        633.00        684.82       139.42 o                         
  15 -15   1        552.21        696.96       204.17 o                         
  16 -15   1         12.47       -220.73       220.73 o                         
  17 -15   1        942.88        786.62       222.74 o                         
  -9 -14   1         32.66        -52.17        79.26 o                         
  -8 -14   1          2.98        -55.18       114.38 o                         
  -7 -14   1        176.80        253.71        93.21 o                         
  -6 -14   1         34.47         -5.44        91.18 o                         
  -5 -14   1       1636.94       1680.39       184.09 o                         
  -4 -14   1        771.24       1398.92       185.31 o                         
  -3 -14   1       3460.96       3464.29       273.58 o                         
  -2 -14   1        131.17        182.69        90.51 o                         
  -1 -14   1       5586.31       6032.50       564.42 o                         
   0 -14   1        973.61        559.30       111.81 o                         
   1 -14   1       1467.19       1019.03       159.47 o                         
   2 -14   1       2374.53       2166.98       196.42 o                         
   3 -14   1         36.25         43.28        82.51 o                         
   4 -14   1       4817.95       4773.73       324.25 o                         
   5 -14   1       1616.60       1311.84       143.69 o                         
   6 -14   1       4636.44       3671.07       262.68 o                         
   7 -14   1        522.50        430.53       117.27 o                         
   8 -14   1         30.34          8.73        95.23 o                         
   9 -14   1       5466.31       5574.82       375.35 o                         
  10 -14   1       1683.65       1394.39       172.88 o                         
  11 -14   1        373.32        545.99       126.73 o                         
  12 -14   1        529.12        456.08       166.86 o                         
  13 -14   1       3810.90       4129.54       338.84 o                         
  14 -14   1        438.31        235.95       193.88 o                         
  15 -14   1        216.83        225.65       162.24 o                         
  16 -14   1        121.96        107.63       160.53 o                         
 -10 -13   1        172.17        -72.24       104.35 o                         
  -9 -13   1         13.37        253.84       180.60 o                         
  -8 -13   1       1162.43       1242.10       185.42 o                         
  -7 -13   1          7.21       1180.65       186.29 o                         
  -6 -13   1          5.29         27.81       102.21 o                         
  -5 -13   1       1317.30       2260.69       255.38 o                         
  -4 -13   1       2126.46       2035.10       218.96 o                         
  -3 -13   1         80.22        430.36       252.40 o                         
  -2 -13   1        836.52        928.46       159.82 o                         
  -1 -13   1        224.94        304.43       141.11 o                         
   0 -13   1        441.05        445.54        90.20 o                         
   1 -13   1       1059.88        944.95       131.22 o                         
   2 -13   1        295.71        551.16       145.45 o                         
   3 -13   1      11154.75      11008.11       484.75 o                         
   4 -13   1       1870.04        991.30       449.49 o                         
   5 -13   1       2862.38       2095.97       172.88 o                         
   6 -13   1         85.55        106.59        66.61 o                         
   7 -13   1         37.99        128.31       112.62 o                         
   8 -13   1         16.26        -58.20       142.64 o                         
   9 -13   1        278.91        229.30        74.83 o                         
  10 -13   1       1614.02       1219.64       155.58 o                         
  11 -13   1       2006.58       1918.42       206.64 o                         
  12 -13   1        891.27        689.78       179.27 o                         
  13 -13   1        185.52         82.40       130.51 o                         
  14 -13   1        160.76        188.60       137.41 o                         
  15 -13   1        957.00        791.20       353.17 o                         
  16 -13   1        313.39        228.18       436.95 o                         
  17 -13   1         59.85         12.04       166.55 o                         
 -10 -12   1        296.28         49.16       112.37 o                         
  -9 -12   1         35.97        537.79       269.90 o                         
  -8 -12   1        502.77        449.84       149.66 o                         
  -7 -12   1       1693.60       2255.75       281.36 o                         
  -6 -12   1         68.69        200.35       205.91 o                         
  -5 -12   1       3544.01       3031.90       260.23 o                         
  -4 -12   1         12.70         76.01       107.63 o                         
  -3 -12   1       7972.25       7024.78       359.07 o                         
  -2 -12   1       1049.09       1293.67       139.60 o                         
  -1 -12   1         49.39        103.84        91.10 o                         
   0 -12   1       1315.93       1083.98       143.39 o                         
   1 -12   1       4695.76       4515.01      1133.77 o                         
   2 -12   1        784.74        744.04       515.71 o                         
   3 -12   1        610.99        771.88       205.08 o                         
   4 -12   1       1270.49       1221.82       316.88 o                         
   5 -12   1       1042.03       1440.57       322.32 o                         
   6 -12   1        796.87        528.95       261.87 o                         
   7 -12   1       2275.77       2439.27       254.33 o                         
   8 -12   1       7348.78       6069.19       425.07 o                         
   9 -12   1       4237.01       4215.40       277.69 o                         
  10 -12   1       4605.20       4770.11       315.04 o                         
  11 -12   1        625.18       1069.04       187.82 o                         
  12 -12   1         49.00         74.98       103.67 o                         
  13 -12   1         10.54         19.45       101.53 o                         
  14 -12   1       2546.00       3086.62       388.70 o                         
  15 -12   1         49.09         62.09        92.41 o                         
  16 -12   1       3140.94       3179.55      1127.25 o                         
  17 -12   1          3.32         58.57       115.14 o                         
  18 -12   1         18.61       -156.52       172.57 o                         
 -11 -11   1        264.89         80.27       123.41 o                         
 -10 -11   1        210.49        156.52       166.55 o                         
  -9 -11   1         35.12        392.30       252.84 o                         
  -8 -11   1        805.08        798.80       139.32 o                         
  -7 -11   1       1975.67       1731.44       231.15 o                         
  -6 -11   1       2184.34       1890.08       212.19 o                         
  -5 -11   1        532.27        345.97       103.87 o                         
  -4 -11   1        151.52        183.51       103.84 o                         
  -3 -11   1        814.47        968.63       140.83 o                         
  -2 -11   1        652.93        517.25       111.13 o                         
  -1 -11   1       1205.99       1448.82       648.16 o                         
   0 -11   1       4203.79       4658.49      1130.76 o                         
   1 -11   1      36412.86      31377.05      1778.41 o                         
   2 -11   1        452.27        526.28       154.16 o                         
   3 -11   1      15798.72      14139.68       909.13 o                         
   4 -11   1      20843.79      19470.16      1086.29 o                         
   5 -11   1        447.16        790.42       243.07 o                         
   6 -11   1         64.77        -78.65       148.52 o                         
   7 -11   1       1497.84       1338.41       314.76 o                         
   8 -11   1      21960.47      20506.24       743.34 o                         
   9 -11   1        848.43        647.44       114.55 o                         
  10 -11   1        108.56        291.52       112.18 o                         
  11 -11   1        199.93        206.39       111.50 o                         
  12 -11   1       3333.24       4017.35       328.41 o                         
  13 -11   1        567.25        416.36       132.22 o                         
  14 -11   1       6314.14       6652.42       521.48 o                         
  15 -11   1       2743.80       2838.78       283.52 o                         
  16 -11   1       1331.06       1288.28       325.08 o                         
  17 -11   1        192.42        452.62       183.11 o                         
  18 -11   1         30.82        -87.29       164.55 o                         
 -12 -10   1         82.21         94.31       103.34 o                         
 -11 -10   1        433.02        431.43       198.66 o                         
 -10 -10   1        949.04        888.96       357.19 o                         
  -9 -10   1       1719.95       2390.95       507.69 o                         
  -8 -10   1        154.18        122.97        95.73 o                         
  -7 -10   1        376.53        192.64       106.81 o                         
  -6 -10   1        714.84        696.56       134.38 o                         
  -5 -10   1       2927.31       2420.84       226.01 o                         
  -4 -10   1       5915.45       4550.52       282.63 o                         
  -3 -10   1       7346.26       7371.51      1450.82 o                         
  -2 -10   1       6279.09       5771.19      1280.26 o                         
  -1 -10   1       2352.36       2021.72       890.96 o                         
   0 -10   1         42.95        390.30       347.15 o                         
   1 -10   1      41684.58      37089.65      1262.34 o                         
   2 -10   1      36154.00      29993.94      1192.04 o                         
   3 -10   1        748.86        927.31       225.40 o                         
   4 -10   1      13924.60      13070.82       857.41 o                         
   5 -10   1      17825.33      16267.63       985.66 o                         
   6 -10   1      26167.80      27694.18      1326.88 o                         
   7 -10   1       5976.99       5966.08       642.27 o                         
   8 -10   1       1555.43       1105.43       547.32 o                         
   9 -10   1        415.77        869.15       173.23 o                         
  10 -10   1       1497.80       1317.19       159.07 o                         
  11 -10   1       1483.69       1432.97       358.69 o                         
  12 -10   1       1631.70       1674.50       213.85 o                         
  13 -10   1       2883.62       2849.71       274.76 o                         
  14 -10   1        461.80        703.40       213.30 o                         
  15 -10   1        163.87        221.22       170.40 o                         
  16 -10   1        725.81        855.85       390.30 o                         
  17 -10   1         11.71        -10.17       130.98 o                         
  18 -10   1        716.32        553.84       245.82 o                         
 -12  -9   1       1280.16       1306.34       269.90 o                         
 -11  -9   1       1393.00       1519.05       333.11 o                         
 -10  -9   1        449.66        317.05       278.93 o                         
  -9  -9   1       1745.73       1809.76       354.96 o                         
  -8  -9   1       1088.96       1131.24       146.54 o                         
  -7  -9   1       4235.49       4283.67       277.03 o                         
  -6  -9   1        604.78        434.90       106.52 o                         
  -5  -9   1         61.21         35.59        89.78 o                         
  -4  -9   1       1959.42       2097.31       502.54 o                         
  -3  -9   1       3603.06       3568.60       596.25 o                         
  -2  -9   1       7307.87       5624.03       682.30 o                         
  -1  -9   1      77694.92      90023.33      4468.86 o                         
   0  -9   1       1602.03       1279.39       283.44 o                         
   1  -9   1       1031.89       1687.17       259.09 o                         
   2  -9   1      13406.99      13495.83       763.70 o                         
   3  -9   1       5467.05       4129.92       442.56 o                         
   4  -9   1       7245.68       6045.60       585.69 o                         
   5  -9   1       2835.72       2488.91       391.49 o                         
   6  -9   1       5326.62       5012.38       551.14 o                         
   7  -9   1      11309.71      11348.97       843.78 o                         
   8  -9   1       6712.08       5437.32       632.43 o                         
   9  -9   1         42.15        231.21       184.04 o                         
  10  -9   1        208.95        414.01       111.01 o                         
  11  -9   1       2772.50       2789.08       389.92 o                         
  12  -9   1       2964.74       2842.27       257.53 o                         
  13  -9   1        136.88         85.08       102.71 o                         
  14  -9   1       4026.76       4401.47       984.27 o                         
  15  -9   1        537.84        362.20       181.60 o                         
  16  -9   1       1339.52       1405.67       335.11 o                         
  17  -9   1         45.97         77.98       119.99 o                         
  18  -9   1        617.90        468.56       167.56 o                         
 -13  -8   1         29.66       -172.57       172.57 o                         
 -12  -8   1          3.89        499.66       212.71 o                         
 -11  -8   1       1564.19       1404.02       286.95 o                         
 -10  -8   1          0.13        -18.97       153.98 o                         
  -9  -8   1        655.98        397.24       157.28 o                         
  -8  -8   1      11859.26      10366.81       515.81 o                         
  -7  -8   1       1871.33       1786.80       182.11 o                         
  -6  -8   1       5634.03       4490.41       277.64 o                         
  -5  -8   1      11561.37       8186.22      1094.64 o                         
  -4  -8   1        272.73        323.79       239.77 o                         
  -3  -8   1      11188.21       9304.00       887.76 o                         
  -2  -8   1      16977.47      13734.64       966.60 o                         
  -1  -8   1        458.78        834.00       234.97 o                         
   0  -8   1       3522.58       3887.67       300.26 o                         
   1  -8   1         82.29        247.97        92.55 o                         
   2  -8   1       6924.73       6069.74       375.71 o                         
   3  -8   1       4537.97       3269.96       271.50 o                         
   4  -8   1      13098.40      10890.43       708.51 o                         
   5  -8   1      28343.77      28522.13      1171.83 o                         
   6  -8   1       6887.89       4829.54       514.33 o                         
   7  -8   1       8562.69       7894.70       676.07 o                         
   8  -8   1       5868.98       5177.96       597.66 o                         
   9  -8   1        114.55        360.27       159.53 o                         
  10  -8   1      25224.38      25617.12       842.76 o                         
  11  -8   1        445.58        469.23       115.57 o                         
  12  -8   1        182.19        267.07       101.19 o                         
  13  -8   1       3138.46       3721.51       451.20 o                         
  14  -8   1       5794.23       6853.79       769.56 o                         
  15  -8   1        620.64       1231.09       370.23 o                         
  16  -8   1         19.19        311.80       185.35 o                         
  17  -8   1        640.66        785.36       326.08 o                         
  18  -8   1        603.66       1112.70       291.97 o                         
 -13  -7   1         51.24       -109.36       109.36 o                         
 -12  -7   1         45.18        -44.91       137.41 o                         
 -11  -7   1       2922.73       2887.26       425.20 o                         
 -10  -7   1       3412.59       2310.76       395.64 o                         
  -9  -7   1       9373.33       9570.72       486.91 o                         
  -8  -7   1        908.98       1021.32       163.31 o                         
  -7  -7   1       4211.91       3226.63       242.25 o                         
  -6  -7   1       1862.90       2596.63       683.27 o                         
  -5  -7   1       1898.97       2246.47       586.95 o                         
  -4  -7   1      21320.96      16747.06      1173.37 o                         
  -3  -7   1      15076.84      16362.03      1128.76 o                         
  -2  -7   1      12311.76      11793.39      1158.85 o                         
  -1  -7   1        151.90        214.90        95.64 o                         
   0  -7   1       1185.12        879.46       127.70 o                         
   1  -7   1      22143.11      23205.86       707.98 o                         
   2  -7   1      22209.71      22779.24       649.74 o                         
   3  -7   1      66321.95      68383.19      1098.10 o                         
   4  -7   1       1180.38       1443.22       250.94 o                         
   5  -7   1      17568.18      17986.94       883.84 o                         
   6  -7   1      17744.76      13791.90       572.76 o                         
   7  -7   1        760.52        770.56       123.59 o                         
   8  -7   1       3947.83       3334.37       322.40 o                         
   9  -7   1      12751.88      10699.55       638.38 o                         
  10  -7   1       4954.19       4186.52       420.23 o                         
  11  -7   1        550.04        775.61       183.11 o                         
  12  -7   1       9079.19       9260.46      1397.65 o                         
  13  -7   1        607.86       1085.61       453.51 o                         
  14  -7   1        273.74        357.19       300.00 o                         
  15  -7   1       4241.30       7022.35       761.53 o                         
  16  -7   1        958.82       1117.90       292.47 o                         
  17  -7   1        214.75        467.11       177.73 o                         
  18  -7   1         28.26       -134.45       134.45 o                         
 -14  -6   1        342.97        377.25       146.49 o                         
 -13  -6   1        151.77        127.76       113.35 o                         
 -12  -6   1        410.09        224.44       172.57 o                         
 -11  -6   1       1192.20       1058.32       269.21 o                         
 -10  -6   1       4295.92       4004.43       382.11 o                         
  -9  -6   1       1826.58       1595.89       203.97 o                         
  -8  -6   1      10724.69      10045.91       430.52 o                         
  -7  -6   1        111.62         72.13        88.49 o                         
  -6  -6   1         31.37        260.87       306.02 o                         
  -5  -6   1      42637.46      39769.23      2252.49 o                         
  -4  -6   1       8099.76       7672.23       781.97 o                         
  -3  -6   1       6566.69       5759.91       650.66 o                         
  -2  -6   1       1265.63       1049.94       275.12 o                         
  -1  -6   1        635.56        577.53        85.96 o                         
   0  -6   1       9528.05       8698.45       345.03 o                         
   1  -6   1     151236.62     133914.28      1821.24 o                         
   2  -6   1      66819.41      58527.54       948.56 o                         
   3  -6   1      28989.84      26845.54       655.35 o                         
   4  -6   1      11715.45      12451.18       666.84 o                         
   5  -6   1      53830.52      46348.98      1336.12 o                         
   6  -6   1       4375.63       4508.00       330.55 o                         
   7  -6   1       1291.41        982.92       166.74 o                         
   8  -6   1       3539.35       3109.75       326.40 o                         
   9  -6   1      17439.55      17091.05       787.50 o                         
  10  -6   1      14410.46      14317.21       907.22 o                         
  11  -6   1       7482.65       7870.65       605.12 o                         
  12  -6   1        852.66       1151.61       225.21 o                         
  13  -6   1       1815.83      13441.69      1004.34 o                         
  14  -6   1       9114.88      10563.12       926.08 o                         
  15  -6   1        281.40        511.44       217.68 o                         
  16  -6   1       1169.82       1314.30       281.39 o                         
  17  -6   1         80.85         34.77       115.38 o                         
  18  -6   1       1693.50       1742.79       310.03 o                         
 -14  -5   1        906.35        740.37       150.94 o                         
 -13  -5   1         82.53        136.59       156.44 o                         
 -12  -5   1         70.63         73.27       185.05 o                         
 -11  -5   1       5985.55       5103.88       533.95 o                         
 -10  -5   1       1223.29       1630.15       259.61 o                         
  -9  -5   1      24819.72      26311.66       788.36 o                         
  -8  -5   1      11154.29       9703.57       396.37 o                         
  -7  -5   1      16039.25      12904.91      1442.80 o                         
  -6  -5   1      12816.05      12395.21      1339.45 o                         
  -5  -5   1      24074.63      19287.13      1499.99 o                         
  -4  -5   1       7498.94       7075.00       707.26 o                         
  -3  -5   1       8445.12       6595.78       593.51 o                         
  -2  -5   1        461.26        663.04       212.99 o                         
  -1  -5   1      83009.77      62724.17       915.69 o                         
   0  -5   1         76.10        -50.69        76.00 o                         
   1  -5   1      22518.37      20689.97       661.27 o                         
   2  -5   1      86908.70      73476.52      1308.06 o                         
   3  -5   1      29400.05      28711.37      1672.06 o                         
   4  -5   1       3585.60       4106.98       351.56 o                         
   5  -5   1      32070.99      32331.81       797.53 o                         
   6  -5   1       7416.19       5223.46       275.34 o                         
   7  -5   1      43143.57      42672.76      1088.39 o                         
   8  -5   1       3453.36       4718.84       456.24 o                         
   9  -5   1       8086.74      11389.46      1159.17 o                         
  10  -5   1        934.20       8057.79      1131.76 o                         
  11  -5   1       5371.97      13361.59       733.43 o                         
  12  -5   1       8259.08      12698.79       793.10 o                         
  13  -5   1       4504.07       6572.85       709.36 o                         
  14  -5   1        947.73       1300.32       342.14 o                         
  15  -5   1         26.04        118.80       161.53 o                         
  16  -5   1       3284.31       3502.80       457.52 o                         
  17  -5   1      10088.03      10803.92      1015.38 o                         
  18  -5   1        763.20        787.62       238.79 o                         
 -15  -4   1        373.88        156.52       146.49 o                         
 -14  -4   1        269.49        266.21       145.48 o                         
 -13  -4   1       1380.54       1418.80       309.53 o                         
 -12  -4   1         55.42        538.66       210.98 o                         
 -11  -4   1      18083.47      19688.72      1160.86 o                         
 -10  -4   1        212.23        392.75       121.71 o                         
  -9  -4   1      11806.80      10608.12       475.71 o                         
  -8  -4   1      18407.77      18093.16      1791.96 o                         
  -7  -4   1       8376.08       8069.83      1114.71 o                         
  -6  -4   1       1085.79       1111.70       377.25 o                         
  -5  -4   1      19509.52      18614.89      1413.70 o                         
  -4  -4   1      61096.30      60483.45      1872.97 o                         
  -3  -4   1     107316.17      87831.32      2651.32 o                         
  -2  -4   1       2416.91       2598.23       367.72 o                         
  -1  -4   1      31145.11      22598.26       587.68 o                         
   0  -4   1        544.63        788.45        89.76 o                         
   1  -4   1     117801.72     106239.43      1576.24 o                         
   2  -4   1        602.13        366.19        77.94 o                         
   3  -4   1      99698.76      94106.91      2212.36 o                         
   4  -4   1      24133.71      21752.77       732.84 o                         
   5  -4   1        697.73        695.70       177.95 o                         
   6  -4   1      25846.56      25792.12       567.97 o                         
   7  -4   1        782.00       3446.44       426.62 o                         
   8  -4   1        225.18       7601.22       502.35 o                         
   9  -4   1       1656.34      16637.09       901.95 o                         
  10  -4   1       6862.72      25187.75      1993.63 o                         
  11  -4   1         66.81        131.94       126.31 o                         
  12  -4   1       1184.48       1232.47       244.08 o                         
  13  -4   1       1164.53       1300.32       318.06 o                         
  14  -4   1       8525.28       9422.72      1148.82 o                         
  15  -4   1        726.41        653.21       211.85 o                         
  16  -4   1       3077.93       4731.73       779.59 o                         
  17  -4   1       1275.21        930.09       310.03 o                         
 -16  -3   1        108.54         34.11       102.34 o                         
 -15  -3   1          4.08        -15.05       183.61 o                         
 -14  -3   1       2587.26       2866.93       527.75 o                         
 -13  -3   1       1277.53       1893.95       459.53 o                         
 -12  -3   1         97.35        691.82       252.79 o                         
 -11  -3   1      12232.36      11401.22       558.41 o                         
 -10  -3   1       3839.44       4104.10       301.39 o                         
  -9  -3   1       1111.02       1466.20       201.44 o                         
  -8  -3   1      10052.22      11483.18      1424.74 o                         
  -7  -3   1      11455.46      12063.11      1371.56 o                         
  -6  -3   1      73581.16      78766.90      3063.19 o                         
  -5  -3   1      25013.49      22377.41      1475.91 o                         
  -4  -3   1       5384.70       5666.84       644.14 o                         
  -3  -3   1        160.37        191.68       144.13 o                         
  -2  -3   1        386.47        823.99       208.19 o                         
  -1  -3   1      14737.66      15309.65       289.11 o                         
   0  -3   1      24958.45      22557.23       477.76 o                         
   1  -3   1      53359.04      51630.87       868.39 o                         
   2  -3   1     167375.19     143276.11      2794.79 o                         
   3  -3   1      13101.02      17165.07       856.85 o                         
   4  -3   1      63390.45      86276.38      1112.93 o                         
   5  -3   1      68832.67      57001.59       762.33 o                         
   6  -3   1       3626.05       8744.40       336.77 o                         
   7  -3   1      59147.86      68064.03      1279.42 o                         
   8  -3   1       4767.82      45069.67      2806.83 o                         
   9  -3   1        197.60       1640.45       655.18 o                         
  10  -3   1      12591.59      13638.35      1451.83 o                         
  11  -3   1        633.26        363.95       155.43 o                         
  12  -3   1       4040.38       3785.18       427.68 o                         
  13  -3   1       4265.05       5115.45       470.21 o                         
  14  -3   1       1741.34       2017.99       289.83 o                         
  15  -3   1       1075.43        868.89       411.37 o                         
  16  -3   1      11211.94      13123.64      1252.16 o                         
  17  -3   1       1888.55       2328.74       493.64 o                         
 -16  -2   1       2659.67       2965.86       434.44 o                         
 -15  -2   1         38.68        197.66       265.88 o                         
 -14  -2   1       1127.37       1353.50       570.90 o                         
 -13  -2   1        172.00        791.75       216.50 o                         
 -12  -2   1         11.83         18.57       282.94 o                         
 -11  -2   1       2201.40       2338.55       227.62 o                         
 -10  -2   1      35510.27      34309.54       864.86 o                         
  -9  -2   1       2167.91       2232.42       575.91 o                         
  -8  -2   1       9735.27      11355.76      1335.44 o                         
  -7  -2   1        509.94        374.24       307.02 o                         
  -6  -2   1       4245.25       3783.58       634.11 o                         
  -5  -2   1      10001.55       9155.44       923.07 o                         
  -4  -2   1        304.68        468.56       215.72 o                         
  -3  -2   1        305.94        496.53       142.95 o                         
  -2  -2   1      39690.88      27512.93       813.63 o                         
  -1  -2   1       7571.77       5413.01       188.13 o                         
   0  -2   1       1047.79        985.77       105.85 o                         
   1  -2   1      10520.37      14039.51       486.12 o                         
   2  -2   1       1259.36       1130.76       188.63 o                         
   3  -2   1      46154.98      77971.53       914.90 o                         
   4  -2   1       5533.15      38323.61       555.83 o                         
   5  -2   1     176020.50     264943.69      1754.99 o                         
   6  -2   1       3866.83      18129.46       580.56 o                         
   7  -2   1      27147.13      26634.76       933.62 o                         
   8  -2   1      82706.55     107235.56      3615.02 o                         
   9  -2   1       5960.53       4606.32       778.59 o                         
  10  -2   1      16731.94      17932.63      1672.56 o                         
  11  -2   1        113.85        399.10       127.62 o                         
  12  -2   1       5274.24       4840.92       386.38 o                         
  13  -2   1       1879.04       2975.90       707.35 o                         
  14  -2   1      17947.34      20365.72      1746.81 o                         
  15  -2   1        513.12        331.10       319.06 o                         
  16  -2   1        209.96        554.84       391.30 o                         
  17  -2   1        382.41        951.16       304.01 o                         
 -16  -1   1        372.91        687.29       271.90 o                         
 -15  -1   1        122.60        109.36       316.05 o                         
 -14  -1   1       1295.81       1020.39       509.69 o                         
 -13  -1   1       1932.83       2257.18       310.45 o                         
 -12  -1   1       4229.96       3682.83       412.59 o                         
 -11  -1   1       1554.80       2592.79       343.18 o                         
 -10  -1   1      10377.07      11643.52       581.81 o                         
  -9  -1   1        634.17       1373.57       487.62 o                         
  -8  -1   1       2566.40       2365.87       599.99 o                         
  -7  -1   1      42250.34      37577.95      2174.23 o                         
  -6  -1   1        479.26        715.38       242.81 o                         
  -5  -1   1        166.26         92.31       138.46 o                         
  -4  -1   1       3905.91       2333.73       261.27 o                         
  -3  -1   1     154185.22     131812.86      1847.15 o                         
  -2  -1   1      17862.97      10247.73       487.01 o                         
  -1  -1   1      30932.04      21175.88       436.97 o                         
   1  -1   1     194743.61        337.12       303.01 o                         
   2  -1   1      26959.56      36475.99       573.48 o                         
   3  -1   1       6373.33       7114.28       195.85 o                         
   4  -1   1      86634.20     101298.45       880.25 o                         
   5  -1   1       9001.62      15027.17       637.05 o                         
   6  -1   1      28300.66      32201.32       879.41 o                         
   7  -1   1        106.04        626.22       179.60 o                         
   8  -1   1      19383.25      27719.17      1875.24 o                         
   9  -1   1      14228.29      16071.44      1544.13 o                         
  10  -1   1      16926.35      14759.08      1617.38 o                         
  11  -1   1      12694.09      15600.50       697.77 o                         
  12  -1   1      24111.37      23710.48      1061.03 o                         
  13  -1   1       2917.29       3091.12       364.60 o                         
  14  -1   1        164.10        320.06       274.91 o                         
  15  -1   1         16.61        147.49       347.15 o                         
  16  -1   1       7855.32       8774.17       955.18 o                         
  17  -1   1       3293.99       3128.40       455.51 o                         
 -17   0   1        857.26        969.22       219.73 o                         
 -16   0   1       1609.76       2031.76       473.57 o                         
 -15   0   1          3.27        -56.19       268.89 o                         
 -14   0   1        687.68        422.40       312.04 o                         
 -13   0   1         81.61        496.65       409.36 o                         
 -12   0   1       8992.04      10948.40      1337.45 o                         
 -11   0   1      39019.43      39752.94      1106.61 o                         
 -10   0   1       5764.38       6136.44       610.75 o                         
  -9   0   1       6011.65       6889.91      1073.57 o                         
  -8   0   1       4529.95       4087.59       805.68 o                         
  -7   0   1       4717.12       5287.58       781.60 o                         
  -6   0   1      40621.01      37885.72      1230.03 o                         
  -5   0   1       2480.56       2250.55       175.65 o                         
  -4   0   1      36393.73      32431.00       477.50 o                         
  -3   0   1        558.00        464.51        77.99 o                         
  -2   0   1       1554.83       1429.71        83.65 o                         
  -1   0   1      58979.40      64304.81      1019.39 o                         
   1   0   1      40107.98          0.00       161.54 o                         
   2   0   1     421326.50     617129.12     14553.91 o                         
   3   0   1       7699.28      17964.26      1310.36 o                         
   4   0   1     189582.44     188797.33      1568.27 o                         
   5   0   1       1123.29       1423.35       163.43 o                         
   6   0   1      24940.71      23703.86       661.51 o                         
   7   0   1      19626.53      21818.55      1560.19 o                         
   8   0   1         14.13       1401.66       544.81 o                         
   9   0   1        343.39        894.98       518.72 o                         
  10   0   1      11285.39      11012.45       552.84 o                         
  11   0   1        227.99        187.29       165.09 o                         
  12   0   1       7981.04       7392.81       562.94 o                         
  13   0   1        132.43        234.46       128.13 o                         
  14   0   1        940.69       1544.71       284.81 o                         
  15   0   1       7040.90       7895.25      1022.40 o                         
  16   0   1       3723.92       4830.06       670.23 o                         
  17   0   1        842.17       1134.77       237.79 o                         
 -17   1   1         79.36        220.73       188.63 o                         
 -16   1   1         36.63       -217.72       217.72 o                         
 -15   1   1         43.00        103.34       325.08 o                         
 -14   1   1       7734.98       8871.50      1200.99 o                         
 -13   1   1      25878.00      27844.58      2047.81 o                         
 -12   1   1       3179.83       3892.04      1355.01 o                         
 -11   1   1        196.83        138.20       178.84 o                         
 -10   1   1      31072.99      33340.86      2439.11 o                         
  -9   1   1      20454.52      19955.35      1727.74 o                         
  -8   1   1     215271.66     214978.80      5253.47 o                         
  -7   1   1       3548.97       2905.29       254.08 o                         
  -6   1   1      17595.62      14138.39       413.14 o                         
  -5   1   1      41744.98      38729.32       627.24 o                         
  -4   1   1      46582.54      61430.79       953.41 o                         
  -3   1   1      63209.60      78154.68      1383.60 o                         
  -2   1   1      19888.77      35314.42       898.99 o                         
  -1   1   1      62896.43      17350.69       599.99 o                         
   1   1   1        461.89        378.35        85.24 o                         
   2   1   1      27272.91      18416.22      1382.60 o                         
   3   1   1      45205.61      58850.86       643.30 o                         
   4   1   1      19046.19      18006.90       917.55 o                         
   5   1   1      32780.88      20131.77      2985.93 o                         
   6   1   1        252.03       1371.56       362.20 o                         
   7   1   1      13741.50      17073.77      1453.83 o                         
   8   1   1      67516.95      69955.60      3271.88 o                         
   9   1   1       1213.72       1463.87       486.62 o                         
  10   1   1         93.85        302.74       130.73 o                         
  11   1   1       1469.64       1483.96       223.87 o                         
  12   1   1       1263.72       1117.73       263.91 o                         
  13   1   1      11010.50      11714.88       739.46 o                         
  14   1   1       9626.55      12662.71      1356.51 o                         
  15   1   1        710.93        804.68       395.31 o                         
  16   1   1       1907.07       1649.48       368.22 o                         
 -17   2   1         79.86       -169.56       182.61 o                         
 -16   2   1      15423.71      16245.02      1424.74 o                         
 -15   2   1       2115.28       2110.02       585.95 o                         
 -14   2   1        152.38        764.54       459.53 o                         
 -13   2   1       2013.58       1985.60       548.82 o                         
 -12   2   1       1868.14       2217.40       246.29 o                         
 -11   2   1       5665.77       6846.75       589.96 o                         
 -10   2   1      39541.25      42088.95      2653.82 o                         
  -9   2   1       9091.23      11165.12      1266.21 o                         
  -8   2   1      42131.42      43270.88      2279.58 o                         
  -7   2   1      20591.05      22549.35       581.09 o                         
  -6   2   1       4025.07       8290.26       783.76 o                         
  -5   2   1       3475.89      29454.48      1861.69 o                         
  -4   2   1      33055.43      40456.00       918.04 o                         
  -3   2   1       5291.94       7090.66       321.12 o                         
  -2   2   1     340505.16     672741.44     12078.66 o                         
  -1   2   1       2931.25       2213.94       644.14 o                         
   0   2   1       6827.29       8390.19       233.95 o                         
   1   2   1       5750.17       4682.74       319.14 o                         
   2   2   1      15325.63      17017.52      2019.21 o                         
   3   2   1       6124.20       5283.57       532.77 o                         
   4   2   1      17656.25      15668.10      1063.54 o                         
   5   2   1         70.11        971.23       389.29 o                         
   6   2   1      71166.29      67581.71      2773.22 o                         
   7   2   1       8296.36       8522.34      1075.58 o                         
   8   2   1      39590.09      40762.54      2549.48 o                         
   9   2   1       5672.69       5534.08       582.59 o                         
  10   2   1       2616.47       2150.90       215.00 o                         
  11   2   1      19722.60      19536.11       874.56 o                         
  12   2   1       1681.15       1733.97       315.72 o                         
  13   2   1       2111.56       2539.21       387.73 o                         
  14   2   1       7375.39       8115.67       592.40 o                         
  15   2   1       1562.22       2030.75       488.62 o                         
  16   2   1        132.96        -48.16       164.55 o                         
 -17   3   1          9.80        272.91       252.84 o                         
 -16   3   1        491.71        477.59       265.88 o                         
 -15   3   1        177.87       -323.07       384.28 o                         
 -14   3   1        849.57       1216.11       231.34 o                         
 -13   3   1         14.24        148.22       134.95 o                         
 -12   3   1       3941.18       5834.62       912.03 o                         
 -11   3   1       1005.42       1101.11       227.41 o                         
 -10   3   1      38810.09      43036.10      2630.75 o                         
  -9   3   1      13262.51      12641.03      1280.26 o                         
  -8   3   1      12737.48      13303.29       601.65 o                         
  -7   3   1       6947.82       5451.44       312.72 o                         
  -6   3   1       8340.40       9786.87       374.79 o                         
  -5   3   1      96227.66     265684.06      3061.19 o                         
  -4   3   1      15496.92      94672.55      2348.81 o                         
  -3   3   1      37584.88      31521.32      4002.31 o                         
  -2   3   1      53380.91      51705.04      1691.62 o                         
  -1   3   1      38093.90      28557.69      1372.06 o                         
   0   3   1       2764.41       1854.14       152.92 o                         
   1   3   1       4679.28       6314.48       270.51 o                         
   2   3   1        123.42        151.80        49.94 o                         
   3   3   1      41687.48      26463.13      1155.34 o                         
   4   3   1     118892.79     109889.38      3005.99 o                         
   5   3   1       5244.92       5613.67       742.47 o                         
   6   3   1       1999.50       2525.40       577.92 o                         
   7   3   1       5976.95       3899.97       712.37 o                         
   8   3   1      15699.61      14892.52      1609.35 o                         
   9   3   1        484.84        776.24       117.61 o                         
  10   3   1        471.55        367.75       150.18 o                         
  11   3   1       5754.53       6316.58       437.93 o                         
  12   3   1       2110.38       2393.20       376.15 o                         
  13   3   1        347.36        372.96       267.89 o                         
  14   3   1         90.80        105.16       109.02 o                         
  15   3   1         24.76        224.75       225.75 o                         
 -18   4   1         98.81        -92.31       184.61 o                         
 -17   4   1       2441.04       2517.37       523.74 o                         
 -16   4   1         94.85        -88.29       300.00 o                         
 -15   4   1       1006.78        422.40       196.15 o                         
 -14   4   1       1959.72       2862.38       367.31 o                         
 -13   4   1       1216.67       1728.75       354.18 o                         
 -12   4   1      11763.36      15959.78      2414.53 o                         
 -11   4   1      16955.93      18615.98       849.78 o                         
 -10   4   1        268.58       1059.52       782.60 o                         
  -9   4   1      14884.59      14669.75       931.84 o                         
  -8   4   1       9417.49       9155.62       520.36 o                         
  -7   4   1       5684.45      67522.80      1094.68 o                         
  -6   4   1      14456.56      18122.60       628.60 o                         
  -5   4   1       9385.90      13909.36       726.52 o                         
  -4   4   1     106784.48     150023.28      4904.81 o                         
  -3   4   1       7875.72       8553.31       662.70 o                         
  -2   4   1      23235.16      17069.60      1018.89 o                         
  -1   4   1      32476.11      25925.45       741.57 o                         
   0   4   1       8675.83       7383.54       841.60 o                         
   1   4   1      44707.23      42428.08       801.24 o                         
   2   4   1      22345.06      19798.49       547.79 o                         
   3   4   1       8858.81       7705.39       623.06 o                         
   4   4   1      16992.43      12381.17      1094.64 o                         
   5   4   1        372.06        752.50       269.90 o                         
   6   4   1      37415.34      31636.19      2068.88 o                         
   7   4   1      32885.70      27630.88      2070.89 o                         
   8   4   1         56.62         36.08       269.90 o                         
   9   4   1      27833.64      26236.41       686.84 o                         
  10   4   1      24748.30      23880.78       764.40 o                         
  11   4   1        259.46        436.34       159.04 o                         
  12   4   1       3047.75       2961.30       413.39 o                         
  13   4   1        527.87        702.20       225.60 o                         
  14   4   1          7.11        229.23       149.00 o                         
  15   4   1       3169.75       2573.56       380.26 o                         
 -18   5   1        695.43        618.06       218.73 o                         
 -17   5   1        618.60        291.97       231.77 o                         
 -16   5   1        837.96        965.73       256.89 o                         
 -15   5   1        183.18        319.53       140.65 o                         
 -14   5   1       5491.01       6112.32       683.27 o                         
 -13   5   1        221.87        346.15       215.72 o                         
 -12   5   1       2558.97       2526.39       447.70 o                         
 -11   5   1       3439.93       5806.10       573.91 o                         
 -10   5   1       5944.80       9391.23      1153.84 o                         
  -9   5   1      16780.16      15843.37       746.08 o                         
  -8   5   1      49991.45      49401.28      1274.60 o                         
  -7   5   1       5388.69      18911.12       819.45 o                         
  -6   5   1       3974.10       7247.65       981.76 o                         
  -5   5   1      24110.14      18791.72       816.63 o                         
  -4   5   1      86675.46      81152.07      1723.73 o                         
  -3   5   1       2674.03       2282.21       283.41 o                         
  -2   5   1        455.34        334.11        93.32 o                         
  -1   5   1      49152.34      48525.80      1452.33 o                         
   0   5   1        810.70        621.13       101.70 o                         
   1   5   1       1464.05       1199.42       154.76 o                         
   2   5   1        187.59        652.67       120.93 o                         
   3   5   1        843.98       1399.38       323.12 o                         
   4   5   1       2021.87       1719.72       433.44 o                         
   5   5   1      58008.87      52760.43      2571.55 o                         
   6   5   1       9664.90       7365.49      1033.44 o                         
   7   5   1       3515.46       4654.48       915.04 o                         
   8   5   1      12051.04      10963.33       450.62 o                         
   9   5   1        368.93        452.16       122.95 o                         
  10   5   1        705.83        563.13       186.68 o                         
  11   5   1       2501.30       2015.68       260.37 o                         
  12   5   1         43.21         61.31       179.10 o                         
  13   5   1       5462.80       6620.80       523.60 o                         
  14   5   1        619.99        552.62       289.46 o                         
 -18   6   1        357.25        416.38       214.71 o                         
 -17   6   1        366.10        549.83       341.13 o                         
 -16   6   1       4663.25       5285.09       465.49 o                         
 -15   6   1       1700.14       1643.88       292.55 o                         
 -14   6   1        414.19        433.44       301.00 o                         
 -13   6   1       2067.56       1573.23       380.26 o                         
 -12   6   1         34.58        831.98       210.85 o                         
 -11   6   1       7169.62      12907.06       609.94 o                         
 -10   6   1      21843.82      25135.25      1286.66 o                         
  -9   6   1       2110.09       2951.60       323.67 o                         
  -8   6   1      59112.63      73404.76      1654.00 o                         
  -7   6   1      25108.31      25519.15       883.14 o                         
  -6   6   1       3351.59       4174.55       460.21 o                         
  -5   6   1      22403.09      21972.74       942.67 o                         
  -4   6   1       1539.78       1750.56       213.25 o                         
  -3   6   1      41141.45      33639.62       842.97 o                         
  -2   6   1      40829.23      36416.48      1270.51 o                         
  -1   6   1      47411.03      41598.68       975.19 o                         
   0   6   1        920.27       1347.76       287.27 o                         
   1   6   1      23121.77      20715.05       692.56 o                         
   2   6   1      22197.62      17530.67       588.32 o                         
   3   6   1      23122.13      20024.98      2363.36 o                         
   4   6   1       1513.41       1040.46       410.36 o                         
   5   6   1        182.19        639.13       414.38 o                         
   6   6   1      13278.20      13893.20      1483.93 o                         
   7   6   1      13869.47      12243.71       465.52 o                         
   8   6   1       1070.59       1140.31       164.74 o                         
   9   6   1         41.72         48.19       116.99 o                         
  10   6   1       1218.83        784.48       183.30 o                         
  11   6   1       2553.63       2512.73       412.54 o                         
  12   6   1        685.67        423.86       154.58 o                         
  13   6   1        819.55       1236.55       224.11 o                         
  14   6   1          1.07        -26.09        99.33 o                         
 -18   7   1       3090.00       2570.55       420.40 o                         
 -17   7   1        241.80        396.52       162.30 o                         
 -16   7   1       1427.13       1505.01       264.37 o                         
 -15   7   1        389.17        412.37       228.76 o                         
 -14   7   1        483.63        557.85       284.95 o                         
 -13   7   1      10518.78      13212.41      1007.35 o                         
 -12   7   1       3798.01      11009.58       725.70 o                         
 -11   7   1        136.46        103.53        89.88 o                         
 -10   7   1        140.74        304.00       215.39 o                         
  -9   7   1         45.28        140.06       110.52 o                         
  -8   7   1      14243.71      13176.70       689.68 o                         
  -7   7   1      58166.36      58825.72      1823.89 o                         
  -6   7   1       8865.27       8608.23       677.95 o                         
  -5   7   1       4867.82       4898.46       468.67 o                         
  -4   7   1       1379.22       1524.39       273.73 o                         
  -3   7   1      14199.87      12267.16       558.13 o                         
  -2   7   1      10472.15       9352.23       497.96 o                         
  -1   7   1        454.52        433.92       116.58 o                         
   0   7   1        317.40        467.46       114.16 o                         
   1   7   1      14891.41      13670.87       547.92 o                         
   2   7   1       2205.75       1846.80       393.19 o                         
   3   7   1       1072.22       1849.45       432.48 o                         
   4   7   1       3770.03       5665.84       966.21 o                         
   5   7   1       9159.64       8890.56      1205.01 o                         
   6   7   1         26.67        423.18       149.06 o                         
   7   7   1       1094.27        675.73       155.38 o                         
   8   7   1       1614.46       1663.18       186.84 o                         
   9   7   1       4370.16       4074.23       341.39 o                         
  10   7   1        715.58        512.97       218.45 o                         
  11   7   1        467.79        340.51       164.95 o                         
  12   7   1       1592.63       1503.12       270.71 o                         
  13   7   1        242.01        239.80       182.61 o                         
 -18   8   1       2361.24       2559.51       427.42 o                         
 -17   8   1         12.03         -8.89       114.38 o                         
 -16   8   1        268.45        578.55       217.63 o                         
 -15   8   1       2833.44       7929.37       796.65 o                         
 -14   8   1        135.97       7468.56      1588.28 o                         
 -13   8   1       2924.61       4779.16      1069.56 o                         
 -12   8   1       5465.22       5099.95       600.68 o                         
 -11   8   1        827.46        652.10       108.68 o                         
 -10   8   1      12294.39      15188.53       737.37 o                         
  -9   8   1       9078.81       9166.07       813.37 o                         
  -8   8   1       1553.81       1471.12       268.56 o                         
  -7   8   1      19230.56      18592.34      1078.37 o                         
  -6   8   1       7398.24       5627.98       555.27 o                         
  -5   8   1      15720.56      17644.37       729.00 o                         
  -4   8   1      26933.29      25220.69       829.45 o                         
  -3   8   1       8344.52       8722.43       517.54 o                         
  -2   8   1     130605.94     134388.17      2663.65 o                         
  -1   8   1      10427.41       8604.71       470.03 o                         
   0   8   1       7752.90       6145.79       639.79 o                         
   1   8   1      39926.71      30364.01       976.76 o                         
   2   8   1        711.02        320.61       171.71 o                         
   3   8   1        204.54        488.29       267.21 o                         
   4   8   1       1343.52       1058.52       361.20 o                         
   5   8   1      14483.92      12332.34       602.89 o                         
   6   8   1       1034.73        900.17       113.14 o                         
   7   8   1       4189.27       3550.08       270.76 o                         
   8   8   1        760.12        571.37       174.22 o                         
   9   8   1       1367.89       1386.15       206.04 o                         
  10   8   1       1189.30       1655.25       317.12 o                         
  11   8   1        360.08        419.39       191.64 o                         
  12   8   1         62.39        210.70       242.81 o                         
  13   8   1        476.14        410.36       145.48 o                         
 -18   9   1        579.90        677.25       281.94 o                         
 -17   9   1        214.58        986.40       213.55 o                         
 -16   9   1         23.50        270.90       196.65 o                         
 -15   9   1        894.65        837.52       241.09 o                         
 -14   9   1       1115.98       1791.06       337.12 o                         
 -13   9   1        186.97        161.68       102.93 o                         
 -12   9   1       9279.26       9655.10       465.34 o                         
 -11   9   1       1909.00       2823.78       230.70 o                         
 -10   9   1       3783.25       3749.92       309.68 o                         
  -9   9   1       5504.12       4839.64       649.80 o                         
  -8   9   1        532.08        577.81       233.38 o                         
  -7   9   1       1266.70        875.72       234.69 o                         
  -6   9   1      32861.82      30175.77      1360.11 o                         
  -5   9   1       4376.55       3564.39       334.58 o                         
  -4   9   1      42900.77      41302.04      1459.17 o                         
  -3   9   1      12952.23      11278.91       584.92 o                         
  -2   9   1       2120.79       2168.29       256.60 o                         
  -1   9   1      62482.26      56383.17      1525.33 o                         
   0   9   1       2956.23       3790.20       376.65 o                         
   1   9   1       5375.47       6347.50       769.91 o                         
   2   9   1       4895.43       3870.53       590.86 o                         
   3   9   1       3390.20       3217.05       472.14 o                         
   4   9   1       5336.64       5846.99       502.21 o                         
   5   9   1       9280.13       8649.80       300.30 o                         
   6   9   1       1397.96       1147.12       124.97 o                         
   7   9   1       3316.79       2957.12       230.33 o                         
   8   9   1       1145.05        835.55       181.67 o                         
   9   9   1       6485.46       6206.53       448.83 o                         
  10   9   1       2746.37       2361.85       508.69 o                         
  11   9   1         27.28        134.45       221.74 o                         
  12   9   1         28.96        -90.30       166.55 o                         
 -18  10   1        366.69        403.34       201.67 o                         
 -17  10   1       1251.29       1477.89       266.64 o                         
 -16  10   1       1619.74       2246.47       450.50 o                         
 -15  10   1        163.88         90.94       180.01 o                         
 -14  10   1       2638.45       2047.80       265.89 o                         
 -13  10   1       2086.27       2339.69       256.75 o                         
 -12  10   1       1088.34       1134.43       241.53 o                         
 -11  10   1       3668.92       5075.53       320.35 o                         
 -10  10   1       1195.57       1432.92       150.76 o                         
  -9  10   1       2920.91       3078.24       302.47 o                         
  -8  10   1       1287.07       1784.17       367.71 o                         
  -7  10   1        123.56         97.53       209.57 o                         
  -6  10   1       7187.24       6283.58       665.49 o                         
  -5  10   1      39568.45      41083.57      1585.22 o                         
  -4  10   1       2164.47       2499.85       380.89 o                         
  -3  10   1      15440.48      16119.41       948.74 o                         
  -2  10   1        235.24        201.63       200.77 o                         
  -1  10   1       2640.83       3578.17       498.41 o                         
   0  10   1       3803.21       4551.13       959.19 o                         
   1  10   1      25071.79      27848.60      2591.62 o                         
   2  10   1       1737.15       2038.78       727.42 o                         
   3  10   1      15167.92      13323.33       525.79 o                         
   4  10   1       3687.72       3256.20       217.06 o                         
   5  10   1          8.04         18.13        72.75 o                         
   6  10   1        203.67        414.50       102.38 o                         
   7  10   1       5598.00       5174.78       329.93 o                         
   8  10   1        824.56        735.03       140.68 o                         
   9  10   1        102.68        -83.28       208.69 o                         
  10  10   1        366.83        182.61       202.67 o                         
  11  10   1       1959.56       1486.94       329.09 o                         
  12  10   1          3.30        -18.06       100.33 o                         
 -18  11   1        233.11        540.80       201.67 o                         
 -17  11   1         86.43        -63.55       101.44 o                         
 -16  11   1       1990.05       1645.83       277.64 o                         
 -15  11   1        114.13        -68.06       113.55 o                         
 -14  11   1        636.29        927.76       172.60 o                         
 -13  11   1       3906.10       3651.08       327.29 o                         
 -12  11   1        914.03       1579.47       213.62 o                         
 -11  11   1      10708.71      12635.26       573.23 o                         
 -10  11   1        293.01        184.82        97.92 o                         
  -9  11   1        716.62        762.59       114.86 o                         
  -8  11   1       9150.21       9505.39       514.12 o                         
  -7  11   1      14084.50      13235.46      1006.45 o                         
  -6  11   1       2968.80       2258.34       417.68 o                         
  -5  11   1       2247.44       1868.04       381.00 o                         
  -4  11   1       1524.52       2269.84       394.63 o                         
  -3  11   1        221.77        628.09       260.87 o                         
  -2  11   1       1200.24       1395.33       433.44 o                         
  -1  11   1       2100.98       2079.32       434.44 o                         
   0  11   1       2534.29       2798.30       787.62 o                         
   1  11   1      14225.91      14898.54      1928.41 o                         
   2  11   1      12532.77       9867.10       376.23 o                         
   3  11   1        195.35        185.19        89.43 o                         
   4  11   1       2356.11       2181.34       182.93 o                         
   5  11   1       4424.55       3593.07       241.34 o                         
   6  11   1       2051.33       2067.44       184.82 o                         
   7  11   1       2703.92       2214.74       220.43 o                         
   8  11   1       1012.13        939.69       149.48 o                         
   9  11   1       1033.60       1198.99       369.23 o                         
  10  11   1         49.42        142.47       188.63 o                         
  11  11   1        505.73        525.75       181.60 o                         
 -18  12   1       1925.33       1625.40       281.94 o                         
 -17  12   1        568.91        393.31       245.82 o                         
 -16  12   1        844.66        760.42       241.30 o                         
 -15  12   1        167.53         66.29       105.43 o                         
 -14  12   1       1797.18       1865.99       279.11 o                         
 -13  12   1       6118.38       6171.28       431.89 o                         
 -12  12   1       2253.83       2437.28       266.94 o                         
 -11  12   1       1028.68       1014.55       151.14 o                         
 -10  12   1       9703.05       8691.09       413.89 o                         
  -9  12   1       3394.98       2897.42       208.85 o                         
  -8  12   1       5254.66       4679.82       299.56 o                         
  -7  12   1        859.22        744.04       117.50 o                         
  -6  12   1        474.95        141.47       259.86 o                         
  -5  12   1         52.24        615.05       296.99 o                         
  -4  12   1       4807.57       2866.53       700.33 o                         
  -3  12   1        481.87        566.39       194.03 o                         
  -2  12   1         43.63        -34.93       159.06 o                         
  -1  12   1      17790.85      18651.62       951.33 o                         
   0  12   1       1859.48       1384.25       146.07 o                         
   1  12   1       1041.06        820.88       133.38 o                         
   2  12   1         63.79        -56.26        65.64 o                         
   3  12   1       2380.96       2341.90       191.34 o                         
   4  12   1        458.04        394.73        95.49 o                         
   5  12   1       1361.02       1065.93       135.27 o                         
   6  12   1        904.82       1049.06       155.57 o                         
   7  12   1        703.01        679.43       147.01 o                         
   8  12   1        571.16        743.44       248.56 o                         
   9  12   1          3.11        240.80       205.68 o                         
  10  12   1        110.03        474.58       176.59 o                         
 -17  13   1        730.06        466.55       232.77 o                         
 -16  13   1        169.46        -92.32       154.01 o                         
 -15  13   1       1430.01       1744.70       423.41 o                         
 -14  13   1       3131.20       2946.64       295.77 o                         
 -13  13   1       2851.61       2623.64       269.55 o                         
 -12  13   1        709.52        428.90       138.96 o                         
 -11  13   1         45.45        -84.02       113.88 o                         
 -10  13   1       2821.63       2136.18       203.96 o                         
  -9  13   1       4154.84       4070.41       254.25 o                         
  -8  13   1       1785.18       1807.12       206.87 o                         
  -7  13   1        138.75        119.11        73.48 o                         
  -6  13   1       3930.25       3535.61       244.16 o                         
  -5  13   1       1121.67       1522.17       165.14 o                         
  -4  13   1         24.10         58.23        79.87 o                         
  -3  13   1       5234.70       4378.86       273.05 o                         
  -2  13   1        512.55        383.66        77.62 o                         
  -1  13   1         85.00         46.01        84.39 o                         
   0  13   1        461.51        322.99        85.59 o                         
   1  13   1         72.73         39.36        95.36 o                         
   2  13   1        183.30         66.91        72.16 o                         
   3  13   1       1506.30       1797.82       176.51 o                         
   4  13   1        337.68        415.82       113.88 o                         
   5  13   1        379.04        667.46       157.17 o                         
   6  13   1        182.34        116.23        95.96 o                         
   7  13   1         60.49        -19.42        87.35 o                         
   8  13   1        778.29       1053.50       320.06 o                         
   9  13   1         69.47        268.89       146.49 o                         
  10  13   1        300.94        272.91        93.31 o                         
 -17  14   1        357.86        135.45       138.46 o                         
 -16  14   1       2420.89       2311.69       437.45 o                         
 -15  14   1          1.08        111.13        95.19 o                         
 -14  14   1        179.81        144.31        91.42 o                         
 -13  14   1        515.10        431.08       129.16 o                         
 -12  14   1        439.68        239.56       132.49 o                         
 -11  14   1       1785.83       1606.80       224.28 o                         
 -10  14   1       2893.55       3150.67       256.96 o                         
  -9  14   1       2820.68       2949.37       297.76 o                         
  -8  14   1        665.07       1217.04       161.04 o                         
  -7  14   1       6629.72       6754.12       318.97 o                         
  -6  14   1         15.29        160.71        98.33 o                         
  -5  14   1        164.00        -69.07        69.07 o                         
  -4  14   1       1498.85       1384.21       129.31 o                         
  -3  14   1         27.85        273.39       110.79 o                         
  -2  14   1         61.33        -18.95        85.00 o                         
  -1  14   1       3083.65       3098.38       230.88 o                         
   0  14   1        536.63        729.97       130.12 o                         
   1  14   1         42.18        -37.89       118.90 o                         
   2  14   1       2768.18       2316.24       225.28 o                         
   3  14   1       1117.11       1004.05       169.96 o                         
   4  14   1        208.40        190.01        86.01 o                         
   5  14   1         37.64        -43.90        79.37 o                         
   6  14   1         38.87        658.11       196.78 o                         
   7  14   1        204.63       1048.39       318.06 o                         
   8  14   1        128.05        276.92       102.34 o                         
   9  14   1         89.57        270.90       106.35 o                         
 -17  15   1        292.73        -51.17       130.43 o                         
 -16  15   1        198.02        469.56       248.83 o                         
 -15  15   1         11.36       -177.59       268.89 o                         
 -14  15   1         89.55        -83.42        96.83 o                         
 -13  15   1        782.08        725.53       240.48 o                         
 -12  15   1        396.74        443.11       162.55 o                         
 -11  15   1       1989.72       2168.18       259.05 o                         
 -10  15   1        488.86        329.09       157.52 o                         
  -9  15   1       2009.87       1921.02       255.90 o                         
  -8  15   1       2205.63       1888.65       185.91 o                         
  -7  15   1       1041.51        924.26       128.06 o                         
  -6  15   1        793.83        764.61        92.79 o                         
  -5  15   1        204.86         40.41        82.90 o                         
  -4  15   1       1046.20       1546.10       207.89 o                         
  -3  15   1       8308.52       9228.77       467.72 o                         
  -2  15   1       1427.84       1711.40       194.61 o                         
  -1  15   1        573.96        707.95       139.64 o                         
   0  15   1        554.89        620.16       140.22 o                         
   1  15   1        578.95        249.10       103.11 o                         
   2  15   1        101.09         -2.57       125.41 o                         
   3  15   1          5.18       1568.53       268.78 o                         
   4  15   1       1571.19       1241.66       159.55 o                         
   5  15   1       2607.47       3104.82       263.09 o                         
   6  15   1          0.76         17.44        97.78 o                         
   7  15   1        528.89        640.13       199.66 o                         
   8  15   1        206.64        188.63        99.33 o                         
 -16  16   1        140.06       -123.41       141.47 o                         
 -15  16   1        565.66        206.69       202.67 o                         
 -14  16   1        120.39        163.88       118.97 o                         
 -13  16   1        192.54        165.63       136.59 o                         
 -12  16   1        196.70        119.54       112.21 o                         
 -11  16   1        437.30        385.03       187.62 o                         
 -10  16   1        940.89        623.07       225.75 o                         
  -9  16   1       2954.67       4075.55       475.58 o                         
  -8  16   1        768.99       1235.65       183.39 o                         
  -7  16   1          8.93        -61.67        72.30 o                         
  -6  16   1        323.80        192.80        73.16 o                         
  -5  16   1         10.73        -38.77       125.63 o                         
  -4  16   1        899.97        657.04       139.40 o                         
  -3  16   1       2346.60       2370.36       259.62 o                         
  -2  16   1        957.80       1068.35       155.96 o                         
  -1  16   1       1547.66       1443.00       174.17 o                         
   0  16   1          7.26         56.16        94.07 o                         
   1  16   1       5089.45       7220.38       462.04 o                         
   2  16   1        262.92        569.36       120.47 o                         
   3  16   1         79.29        632.56       129.00 o                         
   4  16   1         20.54        966.78       149.17 o                         
   5  16   1        384.70        236.18       103.42 o                         
   6  16   1         50.11        -56.19       102.34 o                         
   7  16   1        193.93        697.32       149.50 o                         
 -15  17   1         37.68         51.17       139.46 o                         
 -14  17   1       1262.31       1056.51       351.17 o                         
 -13  17   1         33.17         29.44       192.64 o                         
 -12  17   1        544.98        384.10       139.38 o                         
 -11  17   1          3.39        167.60       132.36 o                         
 -10  17   1        279.12        543.81       203.68 o                         
  -9  17   1        565.92        644.14       167.43 o                         
  -8  17   1          9.02         47.71        81.41 o                         
  -7  17   1        389.85        238.34        82.49 o                         
  -6  17   1        110.09         49.79       113.81 o                         
  -5  17   1        420.21        214.61       125.97 o                         
  -4  17   1        514.38        -24.28       201.67 o                         
  -3  17   1       3345.30       3405.29       285.35 o                         
  -2  17   1          9.21         41.23       141.87 o                         
  -1  17   1       2245.74       2307.96       197.38 o                         
   0  17   1        397.07        638.98       122.01 o                         
   1  17   1         35.63         55.91        80.27 o                         
   2  17   1        869.81        998.98       130.83 o                         
   3  17   1        155.34        335.36       100.51 o                         
   4  17   1        272.24        186.47        85.50 o                         
   5  17   1        181.79        169.23       150.00 o                         
 -15  18   1         24.36        -14.76        63.95 o                         
 -14  18   1          1.88        -40.79        86.22 o                         
 -13  18   1        349.50        145.02       126.68 o                         
 -12  18   1          0.97         17.64       120.82 o                         
 -11  18   1        557.44        604.91       133.10 o                         
 -10  18   1        364.02        276.36       108.28 o                         
  -9  18   1       2769.44       2636.57       256.88 o                         
  -8  18   1        162.24         49.80       101.69 o                         
  -7  18   1          3.30        -57.82       105.79 o                         
  -6  18   1        116.98          4.59       110.77 o                         
  -5  18   1         32.62         14.55       147.49 o                         
  -4  18   1        605.93        661.48       184.54 o                         
  -3  18   1        242.42        128.44       115.70 o                         
  -2  18   1        218.92       1267.38       232.18 o                         
  -1  18   1        581.05        730.04       133.10 o                         
   0  18   1         72.73        768.86       121.92 o                         
   1  18   1         16.63         77.45        83.73 o                         
   2  18   1        376.18        275.31       106.75 o                         
   3  18   1        100.00         94.06       118.90 o                         
   4  18   1         34.36        -58.19        58.19 o                         
 -14  19   1        190.26        -50.13        97.32 o                         
 -13  19   1        493.67        558.08       315.05 o                         
 -12  19   1         19.34          9.12        96.10 o                         
 -11  19   1        951.62       1000.23       184.44 o                         
 -10  19   1         88.89        -63.44       346.65 o                         
  -9  19   1        163.58        796.19       785.61 o                         
  -8  19   1        973.67        902.11       168.41 o                         
  -7  19   1         83.43        103.29       153.01 o                         
  -6  19   1        434.03        538.36       153.09 o                         
  -5  19   1        406.70        279.83       121.11 o                         
  -4  19   1        765.34        661.05       146.04 o                         
  -3  19   1        271.02       2572.98       288.32 o                         
  -2  19   1       1270.34       1449.68       212.71 o                         
  -1  19   1        172.06        180.34        96.75 o                         
   0  19   1          7.20         98.66       160.03 o                         
   1  19   1         37.61         78.26        61.23 o                         
   2  19   1        344.24        215.72        74.25 o                         
 -13  20   1        488.84        163.54       109.36 o                         
 -12  20   1        155.84         -2.84        67.50 o                         
 -11  20   1          6.16         59.79        72.94 o                         
 -10  20   1          1.42        -29.90        71.80 o                         
  -9  20   1         15.72        -76.19        95.99 o                         
  -8  20   1         19.59         54.84        60.05 o                         
  -7  20   1        332.78       1274.93       536.28 o                         
  -6  20   1         23.41        673.66       145.99 o                         
  -5  20   1       1124.07       1147.28       168.00 o                         
  -4  20   1          7.90         33.21       199.66 o                         
  -3  20   1        224.34        307.52       108.57 o                         
  -2  20   1          0.07         44.15        75.75 o                         
  -1  20   1        123.44        174.17        73.71 o                         
   0  20   1        153.80         91.67       111.37 o                         
 -10  21   1         46.05        125.42        73.24 o                         
  -9  21   1         24.83        467.55       133.44 o                         
  -8  21   1        312.42        606.75        95.71 o                         
  -7  21   1        343.75        188.19       101.34 o                         
  -6  21   1        152.04        287.83       104.35 o                         
  -5  21   1          4.82        642.65       191.64 o                         
  -4  21   1          1.04        -28.97        85.79 o                         
  -3  21   1        452.41        269.22        68.58 o                         
  -2  21   1         24.66        114.38        77.26 o                         
   4 -22   2          1.38        -64.21        64.21 o                         
   5 -22   2         14.99         12.04        58.19 o                         
   6 -22   2         45.72         47.16        65.22 o                         
   1 -21   2         16.64        124.41        88.29 o                         
   2 -21   2        114.40        169.56        87.29 o                         
   3 -21   2         19.90         17.06        73.24 o                         
   4 -21   2        134.76        123.41       111.37 o                         
   5 -21   2         16.09       -129.43       129.43 o                         
   6 -21   2         11.65        -66.22        66.22 o                         
   7 -21   2          2.06         38.90        56.54 o                         
   8 -21   2         87.89        101.40       104.99 o                         
   9 -21   2        330.81        651.17       163.54 o                         
  10 -21   2         84.28        -35.12        97.32 o                         
  11 -21   2          5.48       -118.39       119.40 o                         
   0 -20   2        150.48         35.12        67.22 o                         
   1 -20   2          6.85        -35.12       109.36 o                         
   2 -20   2         15.06        -63.87        63.87 o                         
   3 -20   2          0.60          4.65        82.20 o                         
   4 -20   2        122.31        345.68       105.97 o                         
   5 -20   2         45.89        315.62       118.84 o                         
   6 -20   2         17.05        679.83       217.22 o                         
   7 -20   2        320.08         56.53        67.57 o                         
   8 -20   2          4.86        345.46       106.73 o                         
   9 -20   2        186.72        168.14        74.99 o                         
  10 -20   2         43.89        612.20       468.56 o                         
  11 -20   2          6.32        -23.87        68.54 o                         
  12 -20   2         24.88         70.09        60.90 o                         
  13 -20   2        906.06        628.09       175.58 o                         
  -2 -19   2        255.75        113.38        76.25 o                         
  -1 -19   2         15.40        310.91       277.42 o                         
   0 -19   2         34.81        120.10        74.22 o                         
   1 -19   2        374.09        139.02        85.74 o                         
   2 -19   2         12.47        389.50       131.99 o                         
   3 -19   2          5.02        288.58       217.72 o                         
   4 -19   2        628.23        832.48       177.80 o                         
   5 -19   2         17.71         82.98       175.08 o                         
   6 -19   2         36.65        189.74       198.66 o                         
   7 -19   2        336.95        305.21       123.85 o                         
   8 -19   2        185.36        158.39       102.84 o                         
   9 -19   2        195.18        149.12        60.39 o                         
  10 -19   2        355.43        253.55        99.67 o                         
  11 -19   2         65.07         63.33        73.88 o                         
  12 -19   2        576.81        318.64       114.60 o                         
  13 -19   2          5.34        -68.59        68.59 o                         
  14 -19   2         29.66         14.05       101.34 o                         
  -4 -18   2        751.02        573.91       162.54 o                         
  -3 -18   2        201.41        176.15        64.58 o                         
  -2 -18   2        645.52        711.40       103.03 o                         
  -1 -18   2       1258.24       1215.86       140.12 o                         
   0 -18   2        219.51        268.75        75.64 o                         
   1 -18   2        507.25        621.71       130.33 o                         
   2 -18   2         46.41        269.52       103.69 o                         
   3 -18   2        322.40        432.97       158.80 o                         
   4 -18   2       2078.86       2265.75       217.32 o                         
   5 -18   2        103.18       2501.55       655.18 o                         
   6 -18   2        850.30       1285.90       231.77 o                         
   7 -18   2         35.13        -78.88        81.11 o                         
   8 -18   2          4.18        -26.72       100.42 o                         
   9 -18   2         42.09        122.09        91.34 o                         
  10 -18   2         11.97         52.56       128.43 o                         
  11 -18   2        165.00         65.96        93.83 o                         
  12 -18   2        280.94        259.20       129.28 o                         
  13 -18   2        187.23        252.56        99.96 o                         
  14 -18   2          3.97          9.31        73.19 o                         
  15 -18   2        346.10        139.46       156.52 o                         
  -6 -17   2         22.52        187.62        84.28 o                         
  -5 -17   2          0.02         76.25       127.42 o                         
  -4 -17   2          3.13        -14.36        62.99 o                         
  -3 -17   2        616.13        442.97        86.94 o                         
  -2 -17   2        117.57        307.80        98.41 o                         
  -1 -17   2          5.99        -82.96        82.96 o                         
   0 -17   2        150.14        348.79       100.10 o                         
   1 -17   2        358.37       1258.52       160.04 o                         
   2 -17   2       1036.49        936.30       157.65 o                         
   3 -17   2         90.30         58.56        80.46 o                         
   4 -17   2        877.60        851.68       149.99 o                         
   5 -17   2        570.00        461.59       116.93 o                         
   6 -17   2       2439.14       2665.78       242.65 o                         
   7 -17   2       1043.03       1216.73       145.79 o                         
   8 -17   2          6.81        -78.62        78.62 o                         
   9 -17   2       5024.85       4982.56       274.81 o                         
  10 -17   2       1817.76       2070.89       343.14 o                         
  11 -17   2       2108.04       2229.41       371.23 o                         
  12 -17   2        609.85        673.17       219.23 o                         
  13 -17   2       1794.81       1417.28       226.95 o                         
  14 -17   2        161.20        252.42       186.12 o                         
  15 -17   2         23.36       -166.55       166.55 o                         
  -7 -16   2          3.16         67.22        93.31 o                         
  -6 -16   2         89.43         -8.03       109.36 o                         
  -5 -16   2        236.74        208.83        82.97 o                         
  -4 -16   2        579.35        701.62       110.05 o                         
  -3 -16   2        453.83        717.54       120.77 o                         
  -2 -16   2        492.80        751.99       137.29 o                         
  -1 -16   2        103.01        145.87        87.48 o                         
   0 -16   2         14.65        341.99       114.04 o                         
   1 -16   2         17.52        -83.51       112.02 o                         
   2 -16   2         21.29         79.80        79.29 o                         
   3 -16   2        984.97       1487.91       256.66 o                         
   4 -16   2        339.85         97.09        76.51 o                         
   5 -16   2       1724.33       1899.74       203.60 o                         
   6 -16   2        118.35         15.99        70.58 o                         
   7 -16   2       6090.58       6528.20       317.16 o                         
   8 -16   2       2831.40       3373.39       347.60 o                         
   9 -16   2        434.73        408.97       103.36 o                         
  10 -16   2        145.70         64.81       110.85 o                         
  11 -16   2       6314.32       6034.06       624.08 o                         
  12 -16   2        526.14        621.83       132.58 o                         
  13 -16   2        873.50        863.26       155.30 o                         
  14 -16   2        619.18        355.07        95.12 o                         
  15 -16   2        248.19        370.65       168.06 o                         
  16 -16   2          0.31        -89.30       135.45 o                         
  -8 -15   2         10.78        -75.25        75.25 o                         
  -7 -15   2          5.99        -68.23       141.47 o                         
  -6 -15   2        144.61        197.02        75.21 o                         
  -5 -15   2         23.96         -9.60        64.26 o                         
  -4 -15   2        194.88        243.15        85.15 o                         
  -3 -15   2        969.36       1414.76       175.84 o                         
  -2 -15   2         71.56         30.91        84.30 o                         
  -1 -15   2       1525.74       3281.20       274.54 o                         
   0 -15   2        918.16       2040.46       330.67 o                         
   1 -15   2       4853.15       4365.68       296.66 o                         
   2 -15   2       2903.73       2168.42       202.31 o                         
   3 -15   2       3948.31       3939.23       258.90 o                         
   4 -15   2          6.57         -1.30        80.80 o                         
   5 -15   2         48.85       -123.65       146.33 o                         
   6 -15   2         75.87        111.24        91.58 o                         
   7 -15   2        803.84       1126.59       258.86 o                         
   8 -15   2         32.54       -108.33       108.33 o                         
   9 -15   2       4063.41       3817.11       348.20 o                         
  10 -15   2        277.06        763.46       183.03 o                         
  11 -15   2       6678.06       5739.69       518.22 o                         
  12 -15   2        530.82        567.23       157.57 o                         
  13 -15   2          8.26        -70.66        90.69 o                         
  14 -15   2        656.12        496.76       124.42 o                         
  15 -15   2         26.11         22.37        82.71 o                         
  16 -15   2        377.63        575.91       289.96 o                         
  17 -15   2       1957.68        918.05       235.78 o                         
  -9 -14   2        216.99        221.74       114.38 o                         
  -8 -14   2        241.66        288.96       193.64 o                         
  -7 -14   2       1001.53        669.93       254.85 o                         
  -6 -14   2        578.06       1009.06       162.36 o                         
  -5 -14   2        388.38        276.56        97.03 o                         
  -4 -14   2         20.79        511.52       122.77 o                         
  -3 -14   2        306.22        156.38       128.16 o                         
  -2 -14   2       3704.19       3993.24       297.56 o                         
  -1 -14   2          4.78        -98.18       108.54 o                         
   0 -14   2        239.80        426.39       154.41 o                         
   1 -14   2        136.31        172.20        97.41 o                         
   2 -14   2        671.36        537.85       133.02 o                         
   3 -14   2       2190.15       1862.00       179.14 o                         
   4 -14   2        875.26        998.37       160.13 o                         
   5 -14   2       1078.96        818.18       265.88 o                         
   6 -14   2      13112.04      12594.49       519.18 o                         
   7 -14   2        627.46        724.29       129.80 o                         
   8 -14   2       1997.57       1773.76       203.98 o                         
   9 -14   2       5190.89       4582.72       437.96 o                         
  10 -14   2        313.55        350.33       104.64 o                         
  11 -14   2         68.13         47.79       120.76 o                         
  12 -14   2       2794.34       2487.98       287.20 o                         
  13 -14   2        123.10        100.92       115.46 o                         
  14 -14   2       1402.17       1818.04       264.16 o                         
  15 -14   2       8408.86       8156.51       469.34 o                         
  16 -14   2        458.53        345.60       121.32 o                         
  17 -14   2         63.66         62.21       131.44 o                         
 -10 -13   2        163.37         57.19        73.24 o                         
  -9 -13   2        294.13        362.20       205.68 o                         
  -8 -13   2        873.22        686.46       138.54 o                         
  -7 -13   2        148.49         54.86        83.94 o                         
  -6 -13   2        835.54       2588.68       270.32 o                         
  -5 -13   2         59.67         61.68        91.96 o                         
  -4 -13   2        431.67        496.90       125.89 o                         
  -3 -13   2         75.97        331.94       200.82 o                         
  -2 -13   2       3983.47       5039.18       358.53 o                         
  -1 -13   2        364.01        280.14        95.40 o                         
   0 -13   2       5966.23       4821.71       332.14 o                         
   1 -13   2       3405.14       2758.39       258.34 o                         
   2 -13   2       1574.51       1254.97       218.94 o                         
   3 -13   2         28.00         20.69       190.13 o                         
   4 -13   2       7563.51       6183.47       658.56 o                         
   5 -13   2       1259.74       1061.42       173.22 o                         
   6 -13   2        394.87         52.33        79.70 o                         
   7 -13   2        131.88        101.71       102.56 o                         
   8 -13   2       1460.24       1357.39       198.88 o                         
   9 -13   2        365.95        527.89       124.28 o                         
  10 -13   2        613.87        636.48       202.05 o                         
  11 -13   2        679.56        861.66       169.51 o                         
  12 -13   2       1194.07       1502.26       205.14 o                         
  13 -13   2       8317.62       8794.79       500.03 o                         
  14 -13   2        217.56        316.84       130.36 o                         
  15 -13   2        169.70        232.27       161.04 o                         
  16 -13   2       2114.74       1639.68       214.02 o                         
  17 -13   2        133.56          7.86       223.24 o                         
 -11 -12   2         14.53         15.05        80.27 o                         
 -10 -12   2          2.29        174.58       143.48 o                         
  -9 -12   2         26.69        531.77       236.79 o                         
  -8 -12   2         85.40        219.88       116.53 o                         
  -7 -12   2       3038.45       3283.16       291.06 o                         
  -6 -12   2         52.48        296.82       171.89 o                         
  -5 -12   2       4119.99       4091.66       291.35 o                         
  -4 -12   2         17.16        -65.83       111.11 o                         
  -3 -12   2       1085.61        901.33       127.38 o                         
  -2 -12   2        485.53        457.97        97.20 o                         
  -1 -12   2        306.25        342.33       104.35 o                         
   0 -12   2        245.15         76.85       124.69 o                         
   1 -12   2       6113.80       5875.54      1238.12 o                         
   2 -12   2        114.31         97.61       258.36 o                         
   3 -12   2        178.16        249.03       132.36 o                         
   4 -12   2        381.48        314.42       198.05 o                         
   5 -12   2       3654.63       4014.13       552.47 o                         
   6 -12   2         70.98        234.60       176.69 o                         
   7 -12   2       2786.36       3951.65       318.28 o                         
   8 -12   2       4693.19       4421.12       362.29 o                         
   9 -12   2       3146.92       3107.65       248.01 o                         
  10 -12   2       1115.98       1241.52       177.39 o                         
  11 -12   2       7589.52       7848.08       498.34 o                         
  12 -12   2        447.38        427.08       109.35 o                         
  13 -12   2         32.35          5.92       111.15 o                         
  14 -12   2       4850.24       5051.70       552.34 o                         
  15 -12   2       3133.39       2649.47       255.95 o                         
  16 -12   2         59.29         89.30       144.48 o                         
  17 -12   2          4.76         -8.66        97.42 o                         
 -11 -11   2        643.49        858.86       206.69 o                         
 -10 -11   2        556.41        349.16       186.62 o                         
  -9 -11   2          4.33        675.25       291.97 o                         
  -8 -11   2       1231.81       1330.69       209.67 o                         
  -7 -11   2        158.79        -21.02       107.22 o                         
  -6 -11   2         55.91         35.67       105.71 o                         
  -5 -11   2        579.28        377.27       129.08 o                         
  -4 -11   2       3233.38       2638.32       228.67 o                         
  -3 -11   2       3113.34       2795.94       215.19 o                         
  -2 -11   2        114.58         51.66        81.15 o                         
  -1 -11   2        119.81       -163.54       461.53 o                         
   0 -11   2      14840.74      12413.28      1787.94 o                         
   1 -11   2         30.65        -29.22       184.61 o                         
   2 -11   2        314.51        260.82       254.35 o                         
   3 -11   2      28445.16      31244.13      1321.38 o                         
   4 -11   2          6.67        165.25       172.59 o                         
   5 -11   2       9828.86       7929.87       721.97 o                         
   6 -11   2       1355.79       1515.88       350.45 o                         
   7 -11   2        916.65        811.84       304.83 o                         
   8 -11   2       6044.63       6919.90       434.57 o                         
   9 -11   2        748.05        695.99       127.04 o                         
  10 -11   2        280.03        187.10        92.80 o                         
  11 -11   2         45.55        131.09       119.33 o                         
  12 -11   2       4604.45       4254.24       294.21 o                         
  13 -11   2       3065.90       3551.07       323.36 o                         
  14 -11   2        597.44        611.39       212.52 o                         
  15 -11   2         81.62        -62.94        85.24 o                         
  16 -11   2       1003.46        750.50       278.93 o                         
  17 -11   2       2435.92       2089.20       558.36 o                         
  18 -11   2        599.73        287.96       109.36 o                         
 -12 -10   2        133.05         18.06        89.30 o                         
 -11 -10   2         55.97        -60.20       135.45 o                         
 -10 -10   2        142.27        192.64       235.78 o                         
  -9 -10   2       1286.99       1062.53       356.18 o                         
  -8 -10   2       4939.35       5124.38       373.97 o                         
  -7 -10   2        741.62        794.05       126.36 o                         
  -6 -10   2         72.40        223.60       123.49 o                         
  -5 -10   2      10161.58       8478.33       387.55 o                         
  -4 -10   2       2776.79       2467.44       207.32 o                         
  -3 -10   2       7652.48       6795.60      1415.71 o                         
  -2 -10   2       5315.37       5052.80      1190.96 o                         
  -1 -10   2        326.28        139.46       442.47 o                         
   0 -10   2      45312.20      42381.92      3151.48 o                         
   1 -10   2        565.93        644.41       137.82 o                         
   2 -10   2       7847.85       7545.66       677.25 o                         
   3 -10   2      11187.80      10063.12       737.42 o                         
   4 -10   2       3363.51       3030.52       418.07 o                         
   5 -10   2          4.51        438.44       219.88 o                         
   6 -10   2      38087.50      37910.45      1572.97 o                         
   7 -10   2       1502.91       1405.05       340.82 o                         
   8 -10   2      11582.92      10341.58       899.94 o                         
   9 -10   2       1960.43       1823.67       229.78 o                         
  10 -10   2       1035.81        721.89       137.22 o                         
  11 -10   2       2514.63       2080.10       266.24 o                         
  12 -10   2        984.27       1044.94       195.30 o                         
  13 -10   2        229.76        551.16       156.40 o                         
  14 -10   2       4147.48       4325.13       476.58 o                         
  15 -10   2       7721.64       7823.01       804.68 o                         
  16 -10   2       5376.28       5245.44       630.10 o                         
  17 -10   2       1542.49       1614.55       242.71 o                         
  18 -10   2       2486.59       1837.11       325.08 o                         
 -12  -9   2       2545.54       2901.65       386.28 o                         
 -11  -9   2        150.90        237.79       181.60 o                         
 -10  -9   2       3493.66       3833.75       577.92 o                         
  -9  -9   2        806.63        707.21       236.43 o                         
  -8  -9   2       1085.17       1148.62       151.09 o                         
  -7  -9   2          6.55         32.61       129.03 o                         
  -6  -9   2       7394.00       5747.76       361.01 o                         
  -5  -9   2        763.24        890.73       148.29 o                         
  -4  -9   2        628.03        537.79       563.87 o                         
  -3  -9   2       4446.32       2743.12       801.67 o                         
  -2  -9   2      32150.28      30339.88      2713.02 o                         
  -1  -9   2         26.19        174.58       284.95 o                         
   0  -9   2       2619.93       2674.25       521.23 o                         
   1  -9   2      22306.98      20054.83      1110.69 o                         
   2  -9   2      38317.41      35178.18      1221.90 o                         
   3  -9   2       8094.39       6885.90       578.19 o                         
   4  -9   2      12991.01      13435.28       829.84 o                         
   5  -9   2       2937.55       2703.16       397.58 o                         
   6  -9   2       4465.03       3957.08       508.21 o                         
   7  -9   2       1401.66       1335.02       264.48 o                         
   8  -9   2       2314.09       1237.11       286.15 o                         
   9  -9   2       7453.96       6915.08       730.81 o                         
  10  -9   2       2207.63       2649.74       244.31 o                         
  11  -9   2        498.65        491.75       109.66 o                         
  12  -9   2       8886.11       8796.16      1645.47 o                         
  13  -9   2       9601.37      11627.25       804.67 o                         
  14  -9   2      30070.40      34591.02      1725.74 o                         
  15  -9   2       2034.68       2041.79       418.39 o                         
  16  -9   2       3316.51       3675.22       547.82 o                         
  17  -9   2        158.33         52.41       112.45 o                         
  18  -9   2       1082.69        584.94       216.72 o                         
 -13  -8   2        120.13         99.33       119.40 o                         
 -12  -8   2        410.99        213.71       183.61 o                         
 -11  -8   2       1445.83       1593.13       391.30 o                         
 -10  -8   2        386.29        524.36       202.80 o                         
  -9  -8   2       1181.22       1271.12       312.04 o                         
  -8  -8   2         19.00        -59.36       121.26 o                         
  -7  -8   2       4585.72       4242.97       295.12 o                         
  -6  -8   2      15292.19      11932.32       456.61 o                         
  -5  -8   2        110.30       -392.30       392.30 o                         
  -4  -8   2       1021.49        830.65       266.52 o                         
  -3  -8   2       2820.02       3840.25       635.31 o                         
  -2  -8   2        244.02        248.98       133.95 o                         
  -1  -8   2       3015.50       2154.75       202.19 o                         
   0  -8   2      21090.64      17825.83       749.30 o                         
   1  -8   2         77.37        138.46        76.77 o                         
   2  -8   2      10673.04       9398.08       585.00 o                         
   3  -8   2       1192.26       1171.74       243.19 o                         
   4  -8   2       2773.01       3352.10       392.86 o                         
   5  -8   2       2171.14       2479.86       317.72 o                         
   6  -8   2       6561.49       7027.93       604.05 o                         
   7  -8   2      50685.56      47078.05      1677.01 o                         
   8  -8   2       2624.74       2273.97       391.88 o                         
   9  -8   2       2804.28       2732.81       466.63 o                         
  10  -8   2       9331.47      10060.65       594.15 o                         
  11  -8   2        121.94        382.43       184.61 o                         
  12  -8   2      17224.62      18592.10      2245.97 o                         
  13  -8   2       6323.90       7480.87       812.70 o                         
  14  -8   2       1544.27       1967.54       480.60 o                         
  15  -8   2        138.24         56.19       218.73 o                         
  16  -8   2       1070.57       1113.42       254.55 o                         
  17  -8   2          9.84       1212.72       405.85 o                         
  18  -8   2          3.45        670.23       222.74 o                         
 -13  -7   2         51.24        392.30       185.62 o                         
 -12  -7   2         67.68        151.69       166.05 o                         
 -11  -7   2       8785.38       8773.56       671.60 o                         
 -10  -7   2        377.02        152.67       165.40 o                         
  -9  -7   2        604.70        495.72       160.13 o                         
  -8  -7   2       2158.07       2359.87       217.86 o                         
  -7  -7   2       8396.83       7774.14       370.12 o                         
  -6  -7   2       5620.74       5306.64       886.95 o                         
  -5  -7   2         36.28        214.71       313.04 o                         
  -4  -7   2       2272.09       1587.71       340.42 o                         
  -3  -7   2      71589.16      59961.19      2000.65 o                         
  -2  -7   2       1196.94        905.35       250.38 o                         
  -1  -7   2      57277.75      46902.47       983.23 o                         
   0  -7   2        582.49        741.96       150.59 o                         
   1  -7   2       4113.02       3314.22       274.86 o                         
   2  -7   2      27769.96      23383.41       736.03 o                         
   3  -7   2      33230.93      30675.15      1044.99 o                         
   4  -7   2       3190.80       3591.89       208.58 o                         
   5  -7   2      29008.19      27027.73       771.22 o                         
   6  -7   2      29579.96      26373.69       773.22 o                         
   7  -7   2      27583.69      27446.77       890.10 o                         
   8  -7   2      16047.58      16331.17       740.75 o                         
   9  -7   2       9451.16       9344.75       600.07 o                         
  10  -7   2        653.69        888.96       409.36 o                         
  11  -7   2         73.06        209.32       141.43 o                         
  12  -7   2       2171.90       2481.25       474.58 o                         
  13  -7   2      19035.70      21453.33      1308.35 o                         
  14  -7   2       2261.72       2851.48       532.77 o                         
  15  -7   2         61.92       4083.58       615.05 o                         
  16  -7   2        884.48       2243.25       324.38 o                         
  17  -7   2         24.94        813.11       193.02 o                         
  18  -7   2       5586.33       4290.27       505.68 o                         
 -14  -6   2       1134.25        984.27       208.69 o                         
 -13  -6   2       1643.19       1507.15       241.35 o                         
 -12  -6   2        404.84        293.11       210.70 o                         
 -11  -6   2       1121.25       1249.81       357.69 o                         
 -10  -6   2        359.78        272.00       200.14 o                         
  -9  -6   2        534.20        681.08       138.49 o                         
  -8  -6   2        591.48        538.78       109.90 o                         
  -7  -6   2        483.37        321.14       101.08 o                         
  -6  -6   2        801.93       1542.13       567.89 o                         
  -5  -6   2        415.32        940.13       364.21 o                         
  -4  -6   2       2766.14       2619.53       460.90 o                         
  -3  -6   2      61299.45      55020.83      2533.42 o                         
  -2  -6   2       2364.62       2101.78       391.11 o                         
  -1  -6   2       9499.14       9827.87       407.14 o                         
   0  -6   2      54334.82      50245.98       785.48 o                         
   1  -6   2        663.31        460.90        95.69 o                         
   2  -6   2      15531.63      12545.56       382.57 o                         
   3  -6   2      96766.03      79125.73      1549.44 o                         
   4  -6   2      60708.34      51213.78       838.79 o                         
   5  -6   2       3303.50       2369.34       207.58 o                         
   6  -6   2       4440.04       3855.22       303.05 o                         
   7  -6   2        392.78        612.75       134.00 o                         
   8  -6   2         66.67        112.74       117.34 o                         
   9  -6   2        319.15        451.90       172.63 o                         
  10  -6   2      12218.66      13582.82       892.22 o                         
  11  -6   2      59037.11      62928.84      1600.94 o                         
  12  -6   2        498.55       3982.24       733.44 o                         
  13  -6   2        533.46       4434.75       621.07 o                         
  14  -6   2       2991.20       6303.96       712.37 o                         
  15  -6   2         44.18        259.96       184.69 o                         
  16  -6   2      11487.59      10725.25       634.79 o                         
  17  -6   2        213.01        119.67       123.83 o                         
  18  -6   2       1975.67       1530.09       300.00 o                         
 -14  -5   2        675.61        459.62       169.06 o                         
 -13  -5   2        264.93        173.55       243.81 o                         
 -12  -5   2       2394.14       2271.35       355.23 o                         
 -11  -5   2        572.11        431.90       250.72 o                         
 -10  -5   2       3780.30       3721.22       341.39 o                         
  -9  -5   2       1136.11       1014.20       195.94 o                         
  -8  -5   2       1383.16       1474.46       173.12 o                         
  -7  -5   2        623.97        892.97       408.36 o                         
  -6  -5   2        899.89       1998.65       582.94 o                         
  -5  -5   2       3368.87       3197.63       674.24 o                         
  -4  -5   2      35331.02      30090.66      2312.69 o                         
  -3  -5   2      27769.03      25110.75      1178.90 o                         
  -2  -5   2        219.12        332.18        63.41 o                         
  -1  -5   2        477.34        838.51       197.06 o                         
   0  -5   2      94364.91      78447.23       960.24 o                         
   1  -5   2      32749.55      23881.11       711.48 o                         
   2  -5   2      30893.62      28953.24       838.29 o                         
   3  -5   2        191.22        278.09        67.68 o                         
   4  -5   2      84991.37      72059.35      2141.94 o                         
   5  -5   2       2792.14       1461.01       157.37 o                         
   6  -5   2     124250.57     119996.22      1682.18 o                         
   7  -5   2        158.80        178.04        81.41 o                         
   8  -5   2      30129.60      32751.22      1031.52 o                         
   9  -5   2      49836.27      49586.72      1611.23 o                         
  10  -5   2        219.12        381.27       318.06 o                         
  11  -5   2       1067.58       5967.48       528.71 o                         
  12  -5   2       6686.38      22371.26      1003.84 o                         
  13  -5   2        149.09       3755.49       610.03 o                         
  14  -5   2       9843.59       9268.92       984.77 o                         
  15  -5   2       4763.64       3950.65       441.21 o                         
  16  -5   2        728.50        806.28       185.83 o                         
  17  -5   2       1212.19        922.07       342.14 o                         
  18  -5   2       2117.26       1896.31       312.04 o                         
 -15  -4   2        245.35        736.45       275.92 o                         
 -14  -4   2       2965.61       2801.16       338.03 o                         
 -13  -4   2        869.15        662.99       355.68 o                         
 -12  -4   2        111.86        -27.52       154.39 o                         
 -11  -4   2        634.46       1289.20       298.11 o                         
 -10  -4   2        576.72        563.79       135.94 o                         
  -9  -4   2       3327.63       3417.31       270.39 o                         
  -8  -4   2        409.42         52.17       274.91 o                         
  -7  -4   2      10893.96      12920.96      1398.65 o                         
  -6  -4   2      22525.05      19855.02      1607.34 o                         
  -5  -4   2      22802.85      18328.94      1376.58 o                         
  -4  -4   2        570.01        439.22       203.37 o                         
  -3  -4   2       1323.08        782.25       377.25 o                         
  -2  -4   2      56860.48      43185.86      3331.08 o                         
  -1  -4   2        940.22        914.26       122.69 o                         
   0  -4   2       9548.39       7450.51       253.70 o                         
   1  -4   2        460.34        523.75       157.26 o                         
   2  -4   2      34454.06      32531.17      3136.43 o                         
   3  -4   2      34892.15      33448.66       692.58 o                         
   4  -4   2      74366.36      68344.19      1003.80 o                         
   5  -4   2     119304.66     107880.92      1727.77 o                         
   6  -4   2      41497.62      36947.16       908.63 o                         
   7  -4   2       1898.65       2978.50       470.26 o                         
   8  -4   2      85604.76      89570.20      2002.09 o                         
   9  -4   2      15090.82      20708.49      1004.14 o                         
  10  -4   2       7555.18      28091.41      2001.66 o                         
  11  -4   2       2218.45      40990.02      1425.01 o                         
  12  -4   2       8999.09       9631.13       652.26 o                         
  13  -4   2       6060.88       7056.46       704.34 o                         
  14  -4   2          0.80        -73.14       121.45 o                         
  15  -4   2       1099.90       1089.19       296.99 o                         
  16  -4   2       3231.88       3792.61       742.47 o                         
  17  -4   2       1347.86        908.02       327.09 o                         
 -16  -3   2        660.37        731.43       206.69 o                         
 -15  -3   2        412.23        545.81       279.93 o                         
 -14  -3   2         29.43       -257.86       257.86 o                         
 -13  -3   2       3193.16       3323.89       497.15 o                         
 -12  -3   2       3313.13       3155.34       382.64 o                         
 -11  -3   2      20539.70      19924.08      1216.04 o                         
 -10  -3   2        186.91        209.19       120.00 o                         
  -9  -3   2      10770.50      12240.29       479.01 o                         
  -8  -3   2        243.26        304.01       318.06 o                         
  -7  -3   2        415.21        822.74       419.39 o                         
  -6  -3   2      23533.33      24456.32      1722.73 o                         
  -5  -3   2      11428.63      11095.89      1034.44 o                         
  -4  -3   2      20874.55      21120.99      1422.73 o                         
  -3  -3   2       3288.02       2976.79       806.18 o                         
  -2  -3   2      42089.41      32507.92      1172.90 o                         
  -1  -3   2       1053.02       1131.67       108.81 o                         
   0  -3   2      95452.16      92664.40      1163.59 o                         
   1  -3   2       4581.09       2914.69       302.00 o                         
   2  -3   2      79519.19      70956.77       813.70 o                         
   3  -3   2      32558.17      25048.49       629.60 o                         
   4  -3   2      69523.44      72289.88      1158.84 o                         
   5  -3   2      25091.89      27292.66       911.79 o                         
   6  -3   2     276231.97     286668.28      2483.94 o                         
   7  -3   2       5124.61      23530.24       930.74 o                         
   8  -3   2       3411.87      42585.48      1342.96 o                         
   9  -3   2      54058.94      71014.12      3154.49 o                         
  10  -3   2       6207.15       9994.23      1344.47 o                         
  11  -3   2       1835.26       2195.70       342.64 o                         
  12  -3   2       1197.15        894.05       160.12 o                         
  13  -3   2       2253.04       2114.73       523.24 o                         
  14  -3   2         98.63        237.18       131.45 o                         
  15  -3   2       5250.01       5698.95       869.89 o                         
  16  -3   2        252.39        140.47       279.93 o                         
  17  -3   2        117.16        262.87       256.85 o                         
 -16  -2   2        244.79        207.69       158.53 o                         
 -15  -2   2        372.44        213.71       314.04 o                         
 -14  -2   2        106.52        208.69       352.17 o                         
 -13  -2   2       9116.58       9962.22       884.44 o                         
 -12  -2   2        722.64        666.30       230.77 o                         
 -11  -2   2       2116.66       2547.28       316.84 o                         
 -10  -2   2        103.21        566.70       129.05 o                         
  -9  -2   2       1130.30        629.09       458.52 o                         
  -8  -2   2      13746.96      12133.34      1401.66 o                         
  -7  -2   2       5819.34       4987.58       809.69 o                         
  -6  -2   2       3293.05       2848.47       581.93 o                         
  -5  -2   2       7718.42       7488.90       801.67 o                         
  -4  -2   2       4061.89       5315.42       439.16 o                         
  -3  -2   2     137651.89     108324.84      2058.32 o                         
  -2  -2   2      99671.29      96969.23      1633.00 o                         
  -1  -2   2      39943.82      31656.03      1298.01 o                         
   0  -2   2       3060.88       3667.19       285.95 o                         
   1  -2   2        198.14         85.28        58.19 o                         
   2  -2   2      60322.21      48345.62      1479.92 o                         
   3  -2   2     146101.58     142286.12      1534.60 o                         
   4  -2   2      70084.70      63121.14       924.04 o                         
   5  -2   2       2696.79      15824.55       522.71 o                         
   6  -2   2       6026.83      13071.77       601.84 o                         
   7  -2   2     124425.45     112904.76      3675.72 o                         
   8  -2   2      58308.91      92076.16      3324.05 o                         
   9  -2   2      12029.28      11100.91      1238.12 o                         
  10  -2   2       1709.48       1654.50       453.51 o                         
  11  -2   2      11327.81      12423.22       686.27 o                         
  12  -2   2        218.21         92.14       115.86 o                         
  13  -2   2       1143.73       1396.67       293.81 o                         
  14  -2   2         25.54        633.11       406.35 o                         
  15  -2   2       1457.81       2468.21       626.08 o                         
  16  -2   2        823.14        632.10       320.06 o                         
  17  -2   2        982.28        552.84       214.71 o                         
 -16  -1   2        770.47        667.22       243.81 o                         
 -15  -1   2        224.31        459.53       379.26 o                         
 -14  -1   2       1311.07       1733.76       643.14 o                         
 -13  -1   2         34.34        558.86       370.23 o                         
 -12  -1   2       4945.91       5374.22       489.17 o                         
 -11  -1   2         36.12        240.78       163.17 o                         
 -10  -1   2         17.63        378.92       262.09 o                         
  -9  -1   2       8531.00       7717.66      1202.00 o                         
  -8  -1   2       3784.74       4516.02       775.58 o                         
  -7  -1   2      10602.73      11451.08      1181.93 o                         
  -6  -1   2       1112.02       1093.64       351.17 o                         
  -5  -1   2      88525.60      83193.73       945.27 o                         
  -4  -1   2       2952.33       2267.43       150.87 o                         
  -3  -1   2      52599.48      50280.07       637.20 o                         
  -2  -1   2       3094.62       2172.10       230.58 o                         
  -1  -1   2      13148.22      19132.09      1476.91 o                         
   0  -1   2     316955.78          0.00       200.05 o                         
   1  -1   2       4760.71        367.22        77.26 o                         
   2  -1   2      12198.67      13061.29       388.22 o                         
   3  -1   2       8534.35      40170.18       752.97 o                         
   4  -1   2       8257.63      12976.59       473.86 o                         
   5  -1   2       9767.37      28827.92       797.04 o                         
   6  -1   2      51682.28     101874.06      8297.09 o                         
   7  -1   2       2725.84       7647.23      2189.28 o                         
   8  -1   2      24292.98      21965.04      1677.58 o                         
   9  -1   2        248.75        393.31       265.88 o                         
  10  -1   2       7639.83       6999.27      1123.74 o                         
  11  -1   2       1433.76       1444.71       231.08 o                         
  12  -1   2       5725.59       6751.14       507.61 o                         
  13  -1   2        990.75       1128.42       229.79 o                         
  14  -1   2       4886.38       4625.98       435.16 o                         
  15  -1   2         21.98        301.00       363.21 o                         
  16  -1   2         95.83       -196.65       196.65 o                         
  17  -1   2        724.32        503.67       194.65 o                         
 -17   0   2         61.97        133.44       134.45 o                         
 -16   0   2        984.96       1373.57       441.47 o                         
 -15   0   2         55.24        862.87       450.50 o                         
 -14   0   2       4481.52       5151.13       934.11 o                         
 -13   0   2         28.98        238.79       278.93 o                         
 -12   0   2       1789.39       2765.19       709.36 o                         
 -11   0   2       5930.43       5161.85       610.84 o                         
 -10   0   2      12065.74       9849.19       862.87 o                         
  -9   0   2        674.56       1629.42       590.96 o                         
  -8   0   2      10214.27      12569.79      1324.40 o                         
  -7   0   2      10978.18       9444.40      1056.51 o                         
  -6   0   2       2789.31       3962.76       265.91 o                         
  -5   0   2      14333.28      14140.91       464.51 o                         
  -4   0   2     110171.16     100589.97      1295.85 o                         
  -3   0   2      31626.37      38992.19      1255.17 o                         
  -2   0   2     101007.95      96300.20      1792.96 o                         
  -1   0   2       8033.05       5259.46       221.57 o                         
   1   0   2       6067.14       3110.34       253.84 o                         
   2   0   2        702.78       1620.36       207.69 o                         
   3   0   2      50213.55     100635.15      4776.88 o                         
   4   0   2     122899.57     212176.14     15588.34 o                         
   5   0   2      39460.16      41809.97       858.77 o                         
   6   0   2     141725.16     163746.75      1841.90 o                         
   7   0   2        108.71       1237.11       385.28 o                         
   8   0   2     112137.02     108626.19      3891.94 o                         
   9   0   2      10590.01      10902.25      1312.36 o                         
  10   0   2        707.39        716.92       170.87 o                         
  11   0   2      14536.94      14384.50       702.16 o                         
  12   0   2        102.63         55.93       200.33 o                         
  13   0   2       6192.09       8835.53       646.68 o                         
  14   0   2        131.61        114.22       223.74 o                         
  15   0   2        911.57       1532.09       520.73 o                         
  16   0   2       1034.25        946.15       310.03 o                         
 -17   1   2        993.83        752.92       156.33 o                         
 -16   1   2        115.84        270.90       254.85 o                         
 -15   1   2        756.54        978.25       493.64 o                         
 -14   1   2        593.07        695.31       452.50 o                         
 -13   1   2        183.91        573.91       465.55 o                         
 -12   1   2      18937.96      19410.34      1256.43 o                         
 -11   1   2       3221.00       3463.95      1376.58 o                         
 -10   1   2       2602.87       2974.89       701.33 o                         
  -9   1   2      29754.08      33200.39      2268.54 o                         
  -8   1   2      26031.68      23831.24      1756.84 o                         
  -7   1   2      24804.62      26801.47       778.09 o                         
  -6   1   2     238750.14     235400.47      2169.41 o                         
  -5   1   2      46294.20      49654.20      1082.46 o                         
  -4   1   2      26251.09      39180.82       841.30 o                         
  -3   1   2      37961.05      79744.62     18017.41 o                         
  -2   1   2       6795.29      15055.06       805.68 o                         
  -1   1   2        422.07       1270.22       251.84 o                         
   0   1   2       6245.18      21510.24       901.50 o                         
   1   1   2       1077.98        979.26       185.62 o                         
   2   1   2      72512.42      76926.79      1718.71 o                         
   3   1   2     141113.53     147977.34      4394.61 o                         
   4   1   2      43411.80      36479.57      1459.35 o                         
   5   1   2         96.64        261.78        57.01 o                         
   6   1   2      78629.30      66511.16      2624.73 o                         
   7   1   2       8754.42      10436.70      1135.78 o                         
   8   1   2      11093.84      12543.71      1403.67 o                         
   9   1   2      46126.83      41399.66      2704.99 o                         
  10   1   2       1951.54       1871.36       199.06 o                         
  11   1   2         41.64        195.46        91.05 o                         
  12   1   2        161.78        109.86       143.91 o                         
  13   1   2         10.23        173.84       194.85 o                         
  14   1   2       8304.11       7788.22       571.13 o                         
  15   1   2        237.50        361.68       207.69 o                         
  16   1   2          6.28        -26.09       155.52 o                         
 -17   2   2          9.55       -218.73       218.73 o                         
 -16   2   2          9.12        -54.18       332.10 o                         
 -15   2   2       3532.23       3138.44       717.39 o                         
 -14   2   2       5008.48       4774.88       930.09 o                         
 -13   2   2       1618.75       4002.31       823.74 o                         
 -12   2   2       9466.80      10570.19       580.27 o                         
 -11   2   2       1668.61       3157.42       566.38 o                         
 -10   2   2      25536.84      25805.81      2083.93 o                         
  -9   2   2       8113.22       8900.59      1142.80 o                         
  -8   2   2      20529.05      23335.69       780.57 o                         
  -7   2   2      16848.52      19579.38       686.66 o                         
  -6   2   2       2870.39       4718.60       290.22 o                         
  -5   2   2      16387.16      24453.90       663.36 o                         
  -4   2   2       9930.92      33636.78      6914.49 o                         
  -3   2   2      40983.21      41051.28      1679.08 o                         
  -2   2   2       1152.55       1577.16       192.74 o                         
  -1   2   2         95.93       1046.48       285.95 o                         
   0   2   2     142022.69     199837.73      8682.37 o                         
   1   2   2       9409.36       5762.10       465.05 o                         
   2   2   2      21993.13      23404.82      1081.60 o                         
   3   2   2      54531.27      59213.25      3091.78 o                         
   4   2   2      11353.58       9975.17       870.90 o                         
   5   2   2      40511.06      35504.05      1825.07 o                         
   6   2   2        365.78        644.14       269.90 o                         
   7   2   2       1093.19       2189.28       515.71 o                         
   8   2   2       7014.09       6505.63      1065.54 o                         
   9   2   2       6414.22       6844.40       480.01 o                         
  10   2   2         10.61        128.70       128.09 o                         
  11   2   2       1043.57       1003.41       169.23 o                         
  12   2   2        774.10        985.71       171.78 o                         
  13   2   2       1711.45       2121.93       497.65 o                         
  14   2   2        954.06       1306.64       249.18 o                         
  15   2   2        130.06        802.73       190.00 o                         
  16   2   2        359.68        704.34       214.71 o                         
 -18   3   2         18.67       -117.39       117.39 o                         
 -17   3   2         16.06        -13.04       185.62 o                         
 -16   3   2        421.17        728.42       384.28 o                         
 -15   3   2       1744.88       2641.78       685.28 o                         
 -14   3   2       4957.38       4511.40       436.15 o                         
 -13   3   2       1310.25       1231.76       266.77 o                         
 -12   3   2        753.08        986.35       601.50 o                         
 -11   3   2       7176.27       8366.19       999.82 o                         
 -10   3   2         20.09         57.19       231.77 o                         
  -9   3   2        644.72        470.56       227.76 o                         
  -8   3   2      64721.57      62919.29      1429.79 o                         
  -7   3   2      10705.93      13729.01       508.96 o                         
  -6   3   2      31313.33     170122.61      2780.96 o                         
  -5   3   2      18588.38      16716.18      1286.78 o                         
  -4   3   2       8049.94      12829.19       464.79 o                         
  -3   3   2      47522.84     105008.97      9115.31 o                         
  -2   3   2      42094.33      59122.99      9350.59 o                         
  -1   3   2      46337.72      38138.62      3201.65 o                         
   0   3   2      56510.47      48547.02       783.89 o                         
   1   3   2     119478.91     120503.48      3057.66 o                         
   2   3   2       4174.90       4150.71       227.82 o                         
   3   3   2      27335.12      25256.79       701.83 o                         
   4   3   2      28041.40      20628.59      1341.46 o                         
   5   3   2      37925.73      33398.05      1859.18 o                         
   6   3   2      21980.39      19825.92      1594.30 o                         
   7   3   2       6456.49       4894.27       884.94 o                         
   8   3   2       2692.06       2073.90       567.89 o                         
   9   3   2       4073.53       2785.53       240.33 o                         
  10   3   2          4.99        169.27        98.88 o                         
  11   3   2        123.17        259.84       136.44 o                         
  12   3   2        627.19        765.79       169.69 o                         
  13   3   2       2511.24       2870.96       776.58 o                         
  14   3   2        497.26        555.93       268.89 o                         
  15   3   2        402.03        350.45       227.76 o                         
 -18   4   2       2447.03       1940.79      1134.77 o                         
 -17   4   2        972.33        934.11       327.09 o                         
 -16   4   2         26.20       -167.56       283.94 o                         
 -15   4   2      13567.37      15005.07       776.48 o                         
 -14   4   2        296.32        391.29       172.45 o                         
 -13   4   2       1012.12       1398.65       314.04 o                         
 -12   4   2         85.93        156.94       308.53 o                         
 -11   4   2       3386.27       3058.22       395.82 o                         
 -10   4   2      53913.44      53632.33      2872.55 o                         
  -9   4   2       4412.77      11293.20       946.20 o                         
  -8   4   2        369.60      48810.13      4588.76 o                         
  -7   4   2      22718.36      24643.28       780.85 o                         
  -6   4   2       7085.95      12486.25       655.16 o                         
  -5   4   2      18313.61      29583.86      1298.32 o                         
  -4   4   2     190066.84     246535.19     14487.67 o                         
  -3   4   2     113827.48     132215.86      2047.42 o                         
  -2   4   2     222385.27     214963.42      5588.58 o                         
  -1   4   2        462.04        612.43       109.84 o                         
   0   4   2      17210.42      16552.43       948.94 o                         
   1   4   2      73496.95      61484.20      1837.11 o                         
   2   4   2        181.14        615.46       112.43 o                         
   3   4   2      13541.51      14595.59       882.31 o                         
   4   4   2      25035.26      20861.37      1437.78 o                         
   5   4   2        698.55        944.14       359.19 o                         
   6   4   2      18111.82      13377.48      1357.51 o                         
   7   4   2        588.84       1002.33       479.59 o                         
   8   4   2        281.30        234.64        86.67 o                         
   9   4   2         51.34        -61.72       103.62 o                         
  10   4   2       5614.94       4997.35       466.66 o                         
  11   4   2       1235.15       1771.77       254.98 o                         
  12   4   2         71.27         64.89       163.68 o                         
  13   4   2        804.43       1212.99       269.75 o                         
  14   4   2         46.49        -24.14       117.29 o                         
 -18   5   2        192.32        463.54       178.59 o                         
 -17   5   2       2313.95       1078.59       372.24 o                         
 -16   5   2        612.71        718.74       217.70 o                         
 -15   5   2        431.23        314.85       210.70 o                         
 -14   5   2        533.87        685.28       265.88 o                         
 -13   5   2       1439.86       1473.90       337.12 o                         
 -12   5   2      23625.35      22461.85       996.29 o                         
 -11   5   2        558.74       8730.77       933.51 o                         
 -10   5   2        329.67        566.97       292.97 o                         
  -9   5   2        137.96      16095.68      1631.93 o                         
  -8   5   2      40926.23      40704.26      1164.62 o                         
  -7   5   2        797.11      90519.65      2148.52 o                         
  -6   5   2      82369.15     106748.75      3047.63 o                         
  -5   5   2      12508.92      12088.10      1086.61 o                         
  -4   5   2       9068.79      10131.81       486.15 o                         
  -3   5   2       8391.67       7742.10       529.39 o                         
  -2   5   2       1685.50       1778.24       193.66 o                         
  -1   5   2        997.51        636.71       194.06 o                         
   0   5   2      78751.77      80538.35      3163.38 o                         
   1   5   2       2578.31       1692.15       232.12 o                         
   2   5   2     178466.53     175751.64      1752.79 o                         
   3   5   2       9007.70       8930.75       741.19 o                         
   4   5   2       1114.84       2274.56       508.69 o                         
   5   5   2       2835.08       3497.63       727.42 o                         
   6   5   2      14359.52      13501.89      1423.73 o                         
   7   5   2         16.87        344.14       328.09 o                         
   8   5   2        114.63         48.11        84.41 o                         
   9   5   2        162.05        505.70       178.09 o                         
  10   5   2        822.03       1016.67       204.71 o                         
  11   5   2        464.12        448.99       151.64 o                         
  12   5   2        337.81        408.07       271.90 o                         
  13   5   2        132.87        168.15       147.56 o                         
  14   5   2        546.76        630.96       175.08 o                         
 -18   6   2        868.48        587.95       216.72 o                         
 -17   6   2       2013.46       2700.98       572.90 o                         
 -16   6   2         22.88        -22.12       166.94 o                         
 -15   6   2         14.89        104.43       174.40 o                         
 -14   6   2       6833.07       6953.12       724.41 o                         
 -13   6   2       3470.11       4846.11       762.54 o                         
 -12   6   2      10362.60      11037.37       759.05 o                         
 -11   6   2       5888.90       6471.53       418.19 o                         
 -10   6   2      18221.13      27011.71      1313.03 o                         
  -9   6   2      23365.40      63985.68      2072.65 o                         
  -8   6   2      26367.16      63788.20      1909.17 o                         
  -7   6   2      30981.34      28342.77      1192.11 o                         
  -6   6   2      96626.77     105857.79      2231.17 o                         
  -5   6   2      13308.12      12056.90       900.50 o                         
  -4   6   2      32452.38      31055.44       888.23 o                         
  -3   6   2      11778.25       8273.89       450.59 o                         
  -2   6   2      30220.33      26205.79       810.12 o                         
  -1   6   2      25393.01      22676.19       878.03 o                         
   0   6   2      91553.62      84849.84      1578.70 o                         
   1   6   2      20559.41      20496.63       650.87 o                         
   2   6   2        255.05        371.60       101.63 o                         
   3   6   2     120596.47      98869.88      2647.41 o                         
   4   6   2      51870.18      46529.71      2452.15 o                         
   5   6   2       5644.89       6205.63       981.26 o                         
   6   6   2      10891.53       8808.29      1221.06 o                         
   7   6   2        204.80        254.86        84.18 o                         
   8   6   2       3674.05       3378.81       273.56 o                         
   9   6   2        360.78        225.21       136.56 o                         
  10   6   2        283.05        381.58       147.31 o                         
  11   6   2        243.21        232.11       146.86 o                         
  12   6   2        575.98        669.80       214.53 o                         
  13   6   2        804.23       1075.67       223.73 o                         
  14   6   2        536.40        464.54       151.50 o                         
 -18   7   2        450.37        -79.26       166.55 o                         
 -17   7   2        206.36        454.51       327.09 o                         
 -16   7   2         48.32        -58.83       146.99 o                         
 -15   7   2        859.57       1032.43       280.93 o                         
 -14   7   2       1298.52       2250.37       391.68 o                         
 -13   7   2       5165.63       6023.98       537.41 o                         
 -12   7   2      16879.92      22343.69      2324.23 o                         
 -11   7   2      50920.77      53147.89      1088.37 o                         
 -10   7   2       3989.88       5674.76       690.13 o                         
  -9   7   2       2851.38       2823.19       438.93 o                         
  -8   7   2       7924.59      10880.44       728.80 o                         
  -7   7   2        305.02        547.93       205.30 o                         
  -6   7   2      20598.60      20145.19      1046.06 o                         
  -5   7   2       2084.72       2885.41       427.53 o                         
  -4   7   2        950.84       1180.64       268.82 o                         
  -3   7   2      35901.20      32484.96       955.48 o                         
  -2   7   2      25271.08      22767.97       903.37 o                         
  -1   7   2       4525.13       4229.40       396.14 o                         
   0   7   2       4420.30       2918.29       342.14 o                         
   1   7   2      14711.88      13610.89       915.36 o                         
   2   7   2         79.73        560.17       209.76 o                         
   3   7   2        232.13        613.67       245.23 o                         
   4   7   2      25269.69      25474.70      1952.49 o                         
   5   7   2        123.07        -54.18       301.00 o                         
   6   7   2        259.79        771.24       171.30 o                         
   7   7   2       3107.45       3524.47       265.21 o                         
   8   7   2         60.98        101.23       105.30 o                         
   9   7   2        434.86        473.84       175.44 o                         
  10   7   2        225.44        318.58       123.48 o                         
  11   7   2         39.80        -52.99       163.53 o                         
  12   7   2         49.27         65.22       147.49 o                         
  13   7   2        421.80        548.82       201.67 o                         
 -18   8   2        500.65         89.30       183.61 o                         
 -17   8   2        857.74        744.48       238.79 o                         
 -16   8   2         53.85        555.24       205.88 o                         
 -15   8   2       4312.41       5050.79       626.08 o                         
 -14   8   2       3114.88       6532.24       562.08 o                         
 -13   8   2       5343.31       5338.87       594.98 o                         
 -12   8   2        251.65       2234.99       480.44 o                         
 -11   8   2       1507.90       1476.95       175.53 o                         
 -10   8   2       5297.41       4804.07       348.37 o                         
  -9   8   2        138.17        226.79       175.58 o                         
  -8   8   2      21396.70      22788.01      1070.53 o                         
  -7   8   2        164.37        -73.48       190.26 o                         
  -6   8   2       6800.77       6881.62       613.52 o                         
  -5   8   2      59130.63      58670.42      1764.05 o                         
  -4   8   2      55812.56      47759.93      1230.13 o                         
  -3   8   2      50683.55      45637.79      1493.67 o                         
  -2   8   2         96.65        147.04       113.68 o                         
  -1   8   2         27.20        -19.72       153.30 o                         
   0   8   2       6284.22       5488.72       784.79 o                         
   1   8   2        419.81        333.15       155.52 o                         
   2   8   2        435.68       1026.45       311.58 o                         
   3   8   2         42.51        166.37       137.86 o                         
   4   8   2       5318.44       4623.37       921.06 o                         
   5   8   2       1679.96       1745.39       183.24 o                         
   6   8   2       6867.90       6250.62       259.70 o                         
   7   8   2       2532.17       2584.77       215.26 o                         
   8   8   2          5.01        -31.50       142.07 o                         
   9   8   2          1.92          6.71       104.06 o                         
  10   8   2         56.89        -17.48       113.69 o                         
  11   8   2       2175.46       2567.54       479.59 o                         
  12   8   2        539.10        846.82       260.87 o                         
  13   8   2        271.08        157.52       121.40 o                         
 -18   9   2         68.12        376.25       225.75 o                         
 -17   9   2       1952.98       1781.25       515.21 o                         
 -16   9   2        752.58       2067.88       396.32 o                         
 -15   9   2        485.46        336.28       276.42 o                         
 -14   9   2         26.19       1036.97       412.48 o                         
 -13   9   2       1761.11       2034.65       245.75 o                         
 -12   9   2      26551.96      27561.00       904.54 o                         
 -11   9   2        358.35        196.18       122.08 o                         
 -10   9   2      13240.92      14939.62       457.60 o                         
  -9   9   2        169.38        435.45       182.61 o                         
  -8   9   2        986.02       1073.11       311.69 o                         
  -7   9   2      63932.76      62826.56      2064.46 o                         
  -6   9   2       3565.64       3522.22       481.69 o                         
  -5   9   2       2355.95       2229.79       306.10 o                         
  -4   9   2        242.67        389.97       148.39 o                         
  -3   9   2       8107.61       8012.82       527.15 o                         
  -2   9   2       1619.04       1610.62       279.12 o                         
  -1   9   2       1503.38       1052.41       315.29 o                         
   0   9   2      53868.50      46947.27      1340.57 o                         
   1   9   2        128.29        -43.86       195.62 o                         
   2   9   2       2094.35       2168.08       422.53 o                         
   3   9   2        100.72        606.46       318.51 o                         
   4   9   2       4039.58       3565.14       211.30 o                         
   5   9   2       2603.80       2335.28       161.11 o                         
   6   9   2        283.93        141.63        69.90 o                         
   7   9   2        125.91        150.55       116.59 o                         
   8   9   2        755.73        420.54       143.60 o                         
   9   9   2       1366.92       1440.07       219.11 o                         
  10   9   2          8.91         50.17       177.59 o                         
  11   9   2       1431.33       1591.29       394.31 o                         
  12   9   2        207.81        201.67       160.53 o                         
 -18  10   2        948.01        514.71       229.76 o                         
 -17  10   2       1263.59       1126.75       374.24 o                         
 -16  10   2        302.78       1339.71       459.53 o                         
 -15  10   2       4153.68       4574.29       754.51 o                         
 -14  10   2      16323.26      16550.84       718.38 o                         
 -13  10   2         44.51        -26.43       118.72 o                         
 -12  10   2       8532.29       8994.95       478.63 o                         
 -11  10   2        307.35        396.47       166.11 o                         
 -10  10   2       1334.85       1555.98       153.02 o                         
  -9  10   2      24945.01      22768.40       789.93 o                         
  -8  10   2        103.05        177.43       128.21 o                         
  -7  10   2       2628.28       3149.97       515.00 o                         
  -6  10   2        499.78        356.75       180.57 o                         
  -5  10   2         21.38        -64.76       169.92 o                         
  -4  10   2      38164.48      36494.56      1482.52 o                         
  -3  10   2       5445.76       7002.28       954.17 o                         
  -2  10   2       2358.05       2959.88      1056.51 o                         
  -1  10   2       7853.68       7553.18      1308.85 o                         
   0  10   2       4162.54       6032.06      1156.85 o                         
   1  10   2         34.43        294.98       248.83 o                         
   2  10   2       5009.85       3996.29       995.31 o                         
   3  10   2        305.96        131.60        67.53 o                         
   4  10   2        142.03        104.99        82.21 o                         
   5  10   2       2525.52       2247.65       187.84 o                         
   6  10   2        104.35        193.49        91.34 o                         
   7  10   2         81.50        -72.17        95.02 o                         
   8  10   2       1638.93       1144.83       189.89 o                         
   9  10   2         65.35        212.71       208.69 o                         
  10  10   2        386.31        539.79       234.78 o                         
  11  10   2        937.63       1186.95       324.08 o                         
  12  10   2        554.71        384.28       124.41 o                         
 -18  11   2        514.64         74.25       130.43 o                         
 -17  11   2        551.14        235.78       251.84 o                         
 -16  11   2        450.75        311.43       123.62 o                         
 -15  11   2         18.75         26.39       108.28 o                         
 -14  11   2       1023.10       1008.20       174.96 o                         
 -13  11   2        288.36        438.37       121.11 o                         
 -12  11   2      14112.64      15044.47       633.27 o                         
 -11  11   2      20495.86      20122.22       647.77 o                         
 -10  11   2       5250.37       5008.39       284.35 o                         
  -9  11   2       6102.92       4963.62       266.03 o                         
  -8  11   2        461.96        351.52       140.16 o                         
  -7  11   2      15699.41      16123.61      1683.60 o                         
  -6  11   2      27174.79      25402.46      2092.96 o                         
  -5  11   2       3430.18       2845.46       657.19 o                         
  -4  11   2       5253.90       5808.31       994.31 o                         
  -3  11   2      14942.61      12569.96      2251.49 o                         
  -2  11   2       2801.31       2900.94       493.17 o                         
  -1  11   2      11418.97      11482.91       883.62 o                         
   0  11   2       1106.70       1704.67       703.34 o                         
   1  11   2        110.55        159.85        78.59 o                         
   2  11   2       1279.31       1214.44       119.23 o                         
   3  11   2        360.29        194.29        78.07 o                         
   4  11   2        188.13        220.48        73.32 o                         
   5  11   2         17.52         38.57        94.26 o                         
   6  11   2       1836.41       1422.50       155.19 o                         
   7  11   2       1575.31       1425.04       190.17 o                         
   8  11   2       5876.56       5746.88       369.24 o                         
   9  11   2         73.74        269.90       188.63 o                         
  10  11   2          0.65        129.43       179.60 o                         
  11  11   2        129.26         55.18       106.35 o                         
 -18  12   2         64.02        129.43       169.56 o                         
 -17  12   2        806.17        285.95       174.58 o                         
 -16  12   2          2.74         -9.56       147.00 o                         
 -15  12   2       2080.45       1704.87       206.20 o                         
 -14  12   2       6746.05       6071.88       409.98 o                         
 -13  12   2       2743.39       1989.99       250.58 o                         
 -12  12   2       3731.95       4714.08       363.81 o                         
 -11  12   2      11192.79      10774.03       512.16 o                         
 -10  12   2        149.11        242.12        87.58 o                         
  -9  12   2       8325.54       7577.09       354.84 o                         
  -8  12   2      11826.68      10373.30       445.11 o                         
  -7  12   2       2841.02       2834.95       221.52 o                         
  -6  12   2      11065.34      12586.85      1536.11 o                         
  -5  12   2      15868.10      13967.44      1575.24 o                         
  -4  12   2       1571.61       2101.99       519.73 o                         
  -3  12   2       6670.39       6397.08       716.18 o                         
  -2  12   2       1380.60       1241.71       556.85 o                         
  -1  12   2       1683.55       1623.28       181.95 o                         
   0  12   2       1282.25       1512.98       153.62 o                         
   1  12   2        643.34        561.52       122.16 o                         
   2  12   2        737.45        603.43       103.46 o                         
   3  12   2       1288.07        997.89       128.54 o                         
   4  12   2       1393.14       1291.71       157.27 o                         
   5  12   2        233.80        164.22        80.46 o                         
   6  12   2       1709.35       1791.39       202.66 o                         
   7  12   2         82.48        230.08       111.16 o                         
   8  12   2         35.98        245.65       156.04 o                         
   9  12   2        336.33        554.84       269.90 o                         
  10  12   2         14.67         80.27       119.40 o                         
 -17  13   2        370.38         54.18       167.56 o                         
 -16  13   2         76.49       -103.51       144.55 o                         
 -15  13   2        498.57        382.78       185.12 o                         
 -14  13   2        574.24        443.44       126.77 o                         
 -13  13   2       1574.44       1337.97       213.48 o                         
 -12  13   2       1839.80       1663.63       210.38 o                         
 -11  13   2        618.04        488.01       124.25 o                         
 -10  13   2      18833.33      18248.55       668.09 o                         
  -9  13   2       3190.71       3267.08       229.39 o                         
  -8  13   2         64.86         30.42        93.29 o                         
  -7  13   2       2664.23       2950.30       239.71 o                         
  -6  13   2        379.69        708.66       108.93 o                         
  -5  13   2       2951.47       2337.32       171.60 o                         
  -4  13   2       6257.52       6049.15       278.32 o                         
  -3  13   2        697.03        819.62       114.27 o                         
  -2  13   2       2913.09       2699.44       229.46 o                         
  -1  13   2         97.84        112.82        77.04 o                         
   0  13   2       1283.91       1040.26       146.02 o                         
   1  13   2        237.90         17.04        84.05 o                         
   2  13   2        175.03        299.50       139.21 o                         
   3  13   2       1304.16        844.24       128.02 o                         
   4  13   2        364.41        249.79        93.92 o                         
   5  13   2       3127.67       3061.95       223.49 o                         
   6  13   2         19.46         66.29        92.76 o                         
   7  13   2        311.23        613.18       191.90 o                         
   8  13   2         82.69        304.01       198.66 o                         
   9  13   2        211.37        649.16       207.69 o                         
 -17  14   2        695.36        904.01       263.88 o                         
 -16  14   2        630.27        684.28       310.03 o                         
 -15  14   2       1299.76        991.33       237.46 o                         
 -14  14   2         62.93          8.58       109.03 o                         
 -13  14   2       1389.06        856.43       146.81 o                         
 -12  14   2       1140.98       1354.66       196.87 o                         
 -11  14   2        110.88        203.64       109.40 o                         
 -10  14   2       4024.64       3778.85       337.13 o                         
  -9  14   2       2027.03       1857.35       234.00 o                         
  -8  14   2          8.16        264.93       102.18 o                         
  -7  14   2         78.37        283.82        95.09 o                         
  -6  14   2       2667.14       3057.66       205.68 o                         
  -5  14   2        471.39        277.86        92.71 o                         
  -4  14   2       3260.56       3046.07       254.81 o                         
  -3  14   2       2847.76       2546.97       225.64 o                         
  -2  14   2       3466.17       3058.89       254.83 o                         
  -1  14   2        151.35         33.07        86.16 o                         
   0  14   2       1159.85        827.51       159.21 o                         
   1  14   2        113.82        302.52       101.53 o                         
   2  14   2       1599.77       2003.71       214.48 o                         
   3  14   2         49.41        114.70       106.12 o                         
   4  14   2         51.92        -42.31        92.69 o                         
   5  14   2        626.16        697.80       146.00 o                         
   6  14   2        841.46        836.41       145.87 o                         
   7  14   2        476.68        576.61       149.27 o                         
   8  14   2        248.62        743.47       206.69 o                         
   9  14   2          3.04         22.07        73.24 o                         
 -17  15   2        275.82         12.04        94.31 o                         
 -16  15   2        237.41        409.36       213.71 o                         
 -15  15   2       1389.16       5555.47       756.52 o                         
 -14  15   2         51.53        200.30       105.53 o                         
 -13  15   2        164.27         18.39       106.71 o                         
 -12  15   2         16.34        191.43       107.54 o                         
 -11  15   2        816.02        547.58       123.99 o                         
 -10  15   2        195.67        493.64       228.76 o                         
  -9  15   2        158.00        262.87       173.58 o                         
  -8  15   2        299.02        335.98        93.03 o                         
  -7  15   2        944.04       1014.52       139.58 o                         
  -6  15   2       3631.87       2248.81       176.96 o                         
  -5  15   2         92.73         84.58        93.08 o                         
  -4  15   2         29.58        282.44       212.25 o                         
  -3  15   2        347.08        320.24       118.88 o                         
  -2  15   2        981.63        969.38       173.84 o                         
  -1  15   2        643.32        593.12       125.04 o                         
   0  15   2       1586.50       2050.97       222.19 o                         
   1  15   2        429.14        436.60       128.51 o                         
   2  15   2       1179.36       1524.68       249.41 o                         
   3  15   2        265.96        316.69        86.07 o                         
   4  15   2        221.32        134.84        89.06 o                         
   5  15   2       1367.64       1348.11       177.52 o                         
   6  15   2        439.00        297.73       129.93 o                         
   7  15   2        591.42        801.67       184.61 o                         
   8  15   2        207.95        401.33       108.36 o                         
 -16  16   2          0.69       -176.59       176.59 o                         
 -15  16   2        103.52       -102.34       209.70 o                         
 -14  16   2        106.15          5.02       207.69 o                         
 -13  16   2         29.82        -13.00        97.24 o                         
 -12  16   2       1543.92       1790.25       268.28 o                         
 -11  16   2        729.78        639.16       190.04 o                         
 -10  16   2         72.47         51.17       133.44 o                         
  -9  16   2       3561.79       3422.38       441.47 o                         
  -8  16   2       1908.21       1452.45       206.87 o                         
  -7  16   2        134.19         46.75        77.65 o                         
  -6  16   2       1598.16       2047.81       210.39 o                         
  -5  16   2        345.79        502.66       348.66 o                         
  -4  16   2       1195.24       1118.09       180.61 o                         
  -3  16   2       4080.39       3751.23       310.86 o                         
  -2  16   2         54.19         -3.32       102.85 o                         
  -1  16   2       2909.35       2708.56       268.95 o                         
   0  16   2       3899.17       4040.73       280.64 o                         
   1  16   2        130.02        -98.28        98.28 o                         
   2  16   2        325.58        552.40       119.89 o                         
   3  16   2        579.84       2124.47       202.87 o                         
   4  16   2         88.75        -82.41       111.87 o                         
   5  16   2         28.44         56.99       112.88 o                         
   6  16   2         92.48        276.92       112.37 o                         
 -15  17   2          7.07        142.47       198.66 o                         
 -14  17   2        560.63        667.22       240.80 o                         
 -13  17   2        161.47         89.30       157.52 o                         
 -12  17   2        996.34       1359.66       228.03 o                         
 -11  17   2       4663.52       4413.14       413.35 o                         
 -10  17   2         73.33         85.14       118.59 o                         
  -9  17   2       1223.17       1051.73       210.20 o                         
  -8  17   2       1219.49       1553.08       196.63 o                         
  -7  17   2       1287.47       1530.73       177.45 o                         
  -6  17   2        116.94        -88.29       157.52 o                         
  -5  17   2        993.39        503.41       137.17 o                         
  -4  17   2        323.75        547.99       409.36 o                         
  -3  17   2        461.17        231.37       169.56 o                         
  -2  17   2         70.88        164.89       134.24 o                         
  -1  17   2        215.21        238.11        97.17 o                         
   0  17   2         79.90        377.59        91.34 o                         
   1  17   2        805.86       1634.10       166.22 o                         
   2  17   2         16.82         11.88        71.52 o                         
   3  17   2        130.37         94.12        98.33 o                         
   4  17   2        812.24        807.55       137.96 o                         
   5  17   2        144.41        184.45        67.22 o                         
 -15  18   2        268.06        257.01       226.25 o                         
 -14  18   2        472.58        611.75       154.48 o                         
 -13  18   2        589.99        397.99       141.24 o                         
 -12  18   2        291.48        165.06       145.48 o                         
 -11  18   2       1203.30       1247.79       242.27 o                         
 -10  18   2        478.68        371.50       162.30 o                         
  -9  18   2        591.49        829.74       206.70 o                         
  -8  18   2        138.86        178.93       109.57 o                         
  -7  18   2          2.76         39.63        92.64 o                         
  -6  18   2        114.58         42.34       305.01 o                         
  -5  18   2        283.22         -9.94       126.65 o                         
  -4  18   2         37.08        -10.05       123.91 o                         
  -3  18   2         63.47        348.10       296.49 o                         
  -2  18   2        118.45        382.80       154.34 o                         
  -1  18   2       2367.41       2604.03       376.25 o                         
   0  18   2          6.79       -105.97       105.97 o                         
   1  18   2         25.06        115.74        66.58 o                         
   2  18   2         87.08        265.21        94.99 o                         
   3  18   2         53.74         77.14        62.00 o                         
   4  18   2        128.16        137.46        70.23 o                         
 -14  19   2        194.60         36.15       129.43 o                         
 -13  19   2         47.07        -90.85        90.85 o                         
 -12  19   2         96.09        197.51       107.07 o                         
 -11  19   2         21.95         68.54       190.63 o                         
 -10  19   2        132.88        -26.99       103.00 o                         
  -9  19   2        199.50        401.84       148.97 o                         
  -8  19   2        614.67        357.38       118.91 o                         
  -7  19   2          0.81        -91.00        94.71 o                         
  -6  19   2       1470.28       1187.54       208.89 o                         
  -5  19   2        680.95        646.39       161.56 o                         
  -4  19   2        360.09       1018.39       466.55 o                         
  -3  19   2        442.26       1560.14       224.82 o                         
  -2  19   2         15.72         55.69       131.94 o                         
  -1  19   2          1.66        179.57        88.23 o                         
   0  19   2        507.40        443.00       116.42 o                         
   1  19   2         47.61        152.33        97.32 o                         
   2  19   2        390.06        233.78        89.30 o                         
 -13  20   2         37.70       -109.36       109.36 o                         
 -12  20   2        764.66        924.65       127.64 o                         
 -11  20   2        275.76        395.85       103.63 o                         
 -10  20   2        820.83        865.76       148.42 o                         
  -9  20   2        138.91        249.63       103.47 o                         
  -8  20   2         80.53        338.50       184.11 o                         
  -7  20   2        310.97        188.32       102.84 o                         
  -6  20   2         64.42        104.39        87.29 o                         
  -5  20   2        114.58        552.94       117.49 o                         
  -4  20   2          1.81        424.12       175.08 o                         
  -3  20   2        280.71        178.33        91.53 o                         
  -2  20   2          4.64        882.79       386.79 o                         
  -1  20   2         13.29        119.75       134.45 o                         
   0  20   2         14.47        295.98       101.34 o                         
 -10  21   2         20.10         71.24        78.26 o                         
  -9  21   2        105.06        271.90       101.34 o                         
  -8  21   2         32.78        169.56        90.30 o                         
  -7  21   2        428.22        526.40        96.85 o                         
  -6  21   2         79.42        387.99        85.84 o                         
  -5  21   2         49.78        535.37       108.49 o                         
  -4  21   2        396.29        339.27       141.47 o                         
  -3  21   2          9.14         39.85        54.68 o                         
  -2  21   2         26.76        -46.15        60.20 o                         
   4 -22   3          1.45          5.02        50.17 o                         
   5 -22   3         11.89         71.24        59.20 o                         
   6 -22   3        205.28         97.32        60.20 o                         
   1 -21   3          6.51        118.39        75.25 o                         
   2 -21   3          6.80        -81.27        83.28 o                         
   3 -21   3        119.34       -110.37       110.37 o                         
   4 -21   3        166.11        344.14       153.51 o                         
   5 -21   3         21.39        117.39       115.38 o                         
   6 -21   3         14.58       -112.37       112.37 o                         
   7 -21   3         22.99         84.28       108.36 o                         
   8 -21   3         35.25        268.70       407.86 o                         
   9 -21   3        148.16        113.26       129.43 o                         
  10 -21   3        183.55        394.31       153.51 o                         
  11 -21   3        235.66        931.10       204.68 o                         
  -1 -20   3          3.19         44.15        64.21 o                         
   0 -20   3         17.13        107.36        91.30 o                         
   1 -20   3        185.21          5.02        97.32 o                         
   2 -20   3        336.98        151.50       138.46 o                         
   3 -20   3         42.21        -65.53       126.92 o                         
   4 -20   3          8.93         87.18        88.71 o                         
   5 -20   3         27.44        210.91        90.54 o                         
   6 -20   3         96.96         59.28        82.80 o                         
   7 -20   3        809.20        445.08       123.91 o                         
   8 -20   3         56.15        379.21       104.92 o                         
   9 -20   3          4.27        571.39       142.47 o                         
  10 -20   3        284.67        387.04       122.97 o                         
  11 -20   3         40.11        165.01       256.35 o                         
  12 -20   3        218.69         63.21       109.36 o                         
  13 -20   3          5.96         48.16        84.28 o                         
  -2 -19   3         29.93         31.10        58.19 o                         
  -1 -19   3        220.10        190.34        87.13 o                         
   0 -19   3         17.73          9.17        52.79 o                         
   1 -19   3        211.17        292.53        78.05 o                         
   2 -19   3        143.51        373.55       119.13 o                         
   3 -19   3         15.09        -53.54        99.24 o                         
   4 -19   3          7.60        251.06       122.34 o                         
   5 -19   3        811.06       1745.60       241.85 o                         
   6 -19   3         81.20        395.74       121.99 o                         
   7 -19   3        271.50        324.31       120.55 o                         
   8 -19   3        102.68        207.27        73.91 o                         
   9 -19   3         54.72        133.90        88.38 o                         
  10 -19   3        150.43         56.99        87.98 o                         
  11 -19   3          7.50        -61.71       181.27 o                         
  12 -19   3          6.08        -65.49        93.00 o                         
  13 -19   3        368.24        336.89       324.58 o                         
  14 -19   3        927.23        883.94       225.75 o                         
  -4 -18   3          1.33        183.61        93.31 o                         
  -3 -18   3         86.33        131.15        58.61 o                         
  -2 -18   3         71.98         90.25        50.13 o                         
  -1 -18   3        227.44        166.67        96.30 o                         
   0 -18   3         40.78        177.36        83.77 o                         
   1 -18   3        955.64       1124.33       219.84 o                         
   2 -18   3        839.13        882.99       144.15 o                         
   3 -18   3          0.54       3023.89       262.80 o                         
   4 -18   3        110.17        575.86       128.75 o                         
   5 -18   3         81.69       1003.89       200.85 o                         
   6 -18   3       1722.97       3088.94       254.47 o                         
   7 -18   3        315.32        381.00        82.07 o                         
   8 -18   3        800.02        725.09       115.81 o                         
   9 -18   3         88.23         78.48        85.47 o                         
  10 -18   3         81.04         21.82       137.46 o                         
  11 -18   3        941.16        421.15       142.00 o                         
  12 -18   3        103.03        104.87       112.68 o                         
  13 -18   3        713.23        769.27       128.66 o                         
  14 -18   3         30.51          7.56        55.17 o                         
  15 -18   3        324.48        150.50       111.37 o                         
  -6 -17   3          4.00         41.14        76.25 o                         
  -5 -17   3        291.25        275.02       108.36 o                         
  -4 -17   3        127.58         82.10        90.77 o                         
  -3 -17   3         33.29         59.46        64.92 o                         
  -2 -17   3        795.76        640.78       123.10 o                         
  -1 -17   3         43.54         67.09        79.80 o                         
   0 -17   3         61.34        863.56       147.25 o                         
   1 -17   3         39.49       1183.80       166.84 o                         
   2 -17   3        174.37        -26.23       103.14 o                         
   3 -17   3        101.26        398.01       112.09 o                         
   4 -17   3       2900.98       2742.82       244.78 o                         
   5 -17   3       2159.19       2599.67       226.54 o                         
   6 -17   3        498.49        555.62       137.18 o                         
   7 -17   3         14.83         30.82        71.48 o                         
   8 -17   3       2702.98       2899.58       223.03 o                         
   9 -17   3        465.47        456.40       107.46 o                         
  10 -17   3         25.03        186.24       109.80 o                         
  11 -17   3        224.98        249.83       171.57 o                         
  12 -17   3       1679.92       2154.59       380.26 o                         
  13 -17   3         40.93        -97.42       115.42 o                         
  14 -17   3        675.81        414.55       140.97 o                         
  15 -17   3          9.74         89.77        74.92 o                         
  -7 -16   3         15.94        142.47        74.25 o                         
  -6 -16   3         69.20        -39.40       201.67 o                         
  -5 -16   3          5.09         15.40       109.89 o                         
  -4 -16   3       1644.90       1432.67       147.08 o                         
  -3 -16   3        109.50        440.05       116.38 o                         
  -2 -16   3       1229.40       1445.09       176.33 o                         
  -1 -16   3        229.83        758.44       159.97 o                         
   0 -16   3        124.48        389.02       101.27 o                         
   1 -16   3       3453.87       3009.10       249.22 o                         
   2 -16   3        291.57        665.32       133.01 o                         
   3 -16   3        493.69        769.34       149.44 o                         
   4 -16   3        497.40        454.69        93.84 o                         
   5 -16   3        682.95        678.76       211.70 o                         
   6 -16   3       1151.20        995.27       143.95 o                         
   7 -16   3        444.74        265.70        91.09 o                         
   8 -16   3         59.60         44.06       124.48 o                         
   9 -16   3       3395.05       2805.60       285.19 o                         
  10 -16   3       6625.18       6189.64       479.09 o                         
  11 -16   3         33.31        153.01       133.08 o                         
  12 -16   3       1312.89       1460.71       205.93 o                         
  13 -16   3       1995.97       1699.66       192.78 o                         
  14 -16   3          0.58         -7.61        79.62 o                         
  15 -16   3        349.71        668.41       149.98 o                         
  16 -16   3        233.62       -128.43       156.52 o                         
  -8 -15   3        205.03        250.83       125.42 o                         
  -7 -15   3         12.52        344.74       235.28 o                         
  -6 -15   3          6.09         31.51        94.50 o                         
  -5 -15   3         52.08        -69.98        69.98 o                         
  -4 -15   3        179.16        980.36       143.31 o                         
  -3 -15   3       1490.81       1480.23       176.29 o                         
  -2 -15   3        290.36        406.92       105.72 o                         
  -1 -15   3       4955.01      10166.31       459.66 o                         
   0 -15   3         52.55        826.67       148.14 o                         
   1 -15   3        475.19        250.20        97.71 o                         
   2 -15   3        615.88        767.00       178.55 o                         
   3 -15   3      10107.94       9586.80       412.90 o                         
   4 -15   3       1177.51       1495.34       194.78 o                         
   5 -15   3        599.62        581.36       126.63 o                         
   6 -15   3         88.38        265.31       106.41 o                         
   7 -15   3         98.77        197.75       125.92 o                         
   8 -15   3        225.29        331.74       131.13 o                         
   9 -15   3       6564.70       7545.83       556.35 o                         
  10 -15   3         68.83        -20.46       122.20 o                         
  11 -15   3         49.52        -33.69        86.25 o                         
  12 -15   3         19.26          0.87        88.00 o                         
  13 -15   3         67.28       -102.45       102.45 o                         
  14 -15   3       1981.99       1763.21       214.86 o                         
  15 -15   3       1374.46       1783.71       217.79 o                         
  16 -15   3        104.99        -92.76        92.76 o                         
  17 -15   3        783.60        459.53       193.64 o                         
  -9 -14   3        227.78        172.57       115.38 o                         
  -8 -14   3          4.45         14.05       121.40 o                         
  -7 -14   3        657.50        355.94       121.50 o                         
  -6 -14   3        279.40        104.22        84.98 o                         
  -5 -14   3       3699.19       4156.54       266.53 o                         
  -4 -14   3          3.69         96.50        97.75 o                         
  -3 -14   3         38.96       2631.05       247.81 o                         
  -2 -14   3        743.60        943.96       153.20 o                         
  -1 -14   3         76.98         75.86       123.56 o                         
   0 -14   3        941.93       1234.96       178.14 o                         
   1 -14   3        230.08        134.40       132.81 o                         
   2 -14   3        501.37        518.06       115.81 o                         
   3 -14   3      11759.71      11321.83       478.89 o                         
   4 -14   3        459.99        360.97        94.28 o                         
   5 -14   3       2330.69       2761.47       226.01 o                         
   6 -14   3       2241.55       2543.14       495.15 o                         
   7 -14   3       3988.48       3915.61       374.53 o                         
   8 -14   3       1347.65        782.91       188.94 o                         
   9 -14   3       9717.90       9723.33       755.51 o                         
  10 -14   3       1061.61       1191.58       141.04 o                         
  11 -14   3        603.44        541.40       137.49 o                         
  12 -14   3        532.97        337.58       105.35 o                         
  13 -14   3        639.12        736.38       159.38 o                         
  14 -14   3       1548.32       1679.55       215.12 o                         
  15 -14   3       2350.88       2827.34       392.58 o                         
  16 -14   3        586.32        501.97       111.55 o                         
  17 -14   3         79.50       -137.46       171.57 o                         
 -10 -13   3        163.53        398.32       129.43 o                         
  -9 -13   3         23.34        -59.20       131.44 o                         
  -8 -13   3         27.43         31.93       110.87 o                         
  -7 -13   3       1041.84       1875.10       216.11 o                         
  -6 -13   3        844.84        832.31       163.36 o                         
  -5 -13   3        398.59        491.21       140.70 o                         
  -4 -13   3        837.71        724.63       152.56 o                         
  -3 -13   3         65.66        -37.25       105.21 o                         
  -2 -13   3       1662.35       1138.52       188.61 o                         
  -1 -13   3       3386.48       4077.63       320.60 o                         
   0 -13   3         15.59        103.63        92.06 o                         
   1 -13   3      10715.17      11067.47       491.08 o                         
   2 -13   3       6095.26       5551.01       436.25 o                         
   3 -13   3        771.22        513.95       157.78 o                         
   4 -13   3       6539.14       5656.15       365.75 o                         
   5 -13   3       1291.29       1385.42       191.28 o                         
   6 -13   3        206.02        154.69       130.16 o                         
   7 -13   3      26339.23      24647.29       832.32 o                         
   8 -13   3        185.61        207.90       122.41 o                         
   9 -13   3       3965.16       3799.30       289.07 o                         
  10 -13   3       9181.11       9174.13       501.20 o                         
  11 -13   3       3310.01       3134.81       317.31 o                         
  12 -13   3        105.99       -103.13       107.60 o                         
  13 -13   3         20.13          1.96       107.88 o                         
  14 -13   3       2149.26       2034.44       366.72 o                         
  15 -13   3         12.57       -105.71       140.05 o                         
  16 -13   3         43.54        244.99       126.06 o                         
  17 -13   3        290.49         33.88       315.55 o                         
 -11 -12   3         78.86         22.07        76.25 o                         
 -10 -12   3        495.84        785.61       234.78 o                         
  -9 -12   3          4.58        224.75       196.65 o                         
  -8 -12   3        711.56        714.75       182.61 o                         
  -7 -12   3        927.22        821.65       155.55 o                         
  -6 -12   3        111.03       2271.61       420.02 o                         
  -5 -12   3        653.21        986.52       219.64 o                         
  -4 -12   3       2475.50       2358.87       288.28 o                         
  -3 -12   3       4850.92       5064.92       351.50 o                         
  -2 -12   3        805.32        669.90       149.06 o                         
  -1 -12   3         72.16        143.97       100.03 o                         
   0 -12   3       1605.77       1636.35       229.52 o                         
   1 -12   3       1997.65       2131.09       729.43 o                         
   2 -12   3        926.47        857.69       252.20 o                         
   3 -12   3      17880.03      14996.87      1283.27 o                         
   4 -12   3        146.77        -54.72       160.34 o                         
   5 -12   3      18601.22      16303.34      1083.71 o                         
   6 -12   3       2102.12       1512.07       342.35 o                         
   7 -12   3        396.66        456.83       132.41 o                         
   8 -12   3       9305.73      10927.29       584.80 o                         
   9 -12   3       4993.71       4968.56       336.04 o                         
  10 -12   3       2654.72       3132.16       274.94 o                         
  11 -12   3       1583.61       1774.69       343.64 o                         
  12 -12   3       2107.10       2235.80       226.00 o                         
  13 -12   3        825.62       1014.83       177.25 o                         
  14 -12   3       1948.43       2876.60       325.91 o                         
  15 -12   3        508.15        729.49       181.64 o                         
  16 -12   3          8.03        -30.10       172.57 o                         
  17 -12   3        336.70        226.03       274.91 o                         
 -11 -11   3        188.79        140.47       107.36 o                         
 -10 -11   3        146.88        290.97       211.70 o                         
  -9 -11   3         68.05        185.62       212.71 o                         
  -8 -11   3       1454.39       2792.05       283.15 o                         
  -7 -11   3        298.08       1110.47       221.99 o                         
  -6 -11   3         27.66        -48.25       169.74 o                         
  -5 -11   3        307.61        606.37       211.00 o                         
  -4 -11   3         98.10        182.27        97.35 o                         
  -3 -11   3       4738.50       3893.26       266.27 o                         
  -2 -11   3      10486.45       8650.52       539.96 o                         
  -1 -11   3        784.99       1168.89       681.27 o                         
   0 -11   3       1346.46       1717.71       771.57 o                         
   1 -11   3       6925.75       6598.54      1646.98 o                         
   2 -11   3      10907.83       9769.48       944.14 o                         
   3 -11   3       1545.08       1651.99       328.42 o                         
   4 -11   3       2936.68       3584.25       494.81 o                         
   5 -11   3       1983.60       2174.53       405.19 o                         
   6 -11   3       5720.75       5061.02       633.83 o                         
   7 -11   3       1901.55       1477.37       350.33 o                         
   8 -11   3        218.88        265.31       107.50 o                         
   9 -11   3       2180.67       1513.09       200.29 o                         
  10 -11   3       1232.38       1535.32       203.21 o                         
  11 -11   3       2805.07       2734.34       261.97 o                         
  12 -11   3        406.64        690.02       254.35 o                         
  13 -11   3         23.91          5.77        99.60 o                         
  14 -11   3         76.34        140.82       115.22 o                         
  15 -11   3        262.52        369.22       108.75 o                         
  16 -11   3        264.95        293.98       202.67 o                         
  17 -11   3         33.59        119.38       156.02 o                         
  18 -11   3        570.22        536.78       251.84 o                         
 -12 -10   3        322.75        297.99       119.40 o                         
 -11 -10   3       1411.71       1107.68       283.94 o                         
 -10 -10   3        144.61         25.08       145.48 o                         
  -9 -10   3          9.16        149.50       276.92 o                         
  -8 -10   3          0.23        -46.20        96.23 o                         
  -7 -10   3       2606.81       2490.48       261.17 o                         
  -6 -10   3       1975.06       1829.28       263.40 o                         
  -5 -10   3      10368.21       9029.23       468.63 o                         
  -4 -10   3        356.56        282.09        84.67 o                         
  -3 -10   3       1491.73       1112.70       585.95 o                         
  -2 -10   3       4320.19       4498.96      1182.93 o                         
  -1 -10   3       1672.88       2521.38       852.84 o                         
   0 -10   3       3925.55       3142.21       643.14 o                         
   1 -10   3        273.25        374.24       234.78 o                         
   2 -10   3       7403.81       7423.34       622.43 o                         
   3 -10   3      14697.17      13721.57       858.37 o                         
   4 -10   3       3021.62       2307.08       375.96 o                         
   5 -10   3       4201.16       4598.14       557.79 o                         
   6 -10   3        979.53       1313.28       296.84 o                         
   7 -10   3      15695.05      15281.38      1043.72 o                         
   8 -10   3       1944.02       2360.79       451.10 o                         
   9 -10   3       3091.90       3267.60       241.45 o                         
  10 -10   3       1101.57       1623.60       204.44 o                         
  11 -10   3       1928.84       1696.02       215.85 o                         
  12 -10   3       2290.08       1994.76       213.11 o                         
  13 -10   3        965.64       1197.04       190.29 o                         
  14 -10   3        688.23        566.23       158.39 o                         
  15 -10   3       1662.99       2010.69       570.90 o                         
  16 -10   3       3071.36       3559.84       619.06 o                         
  17 -10   3        148.46        225.09       161.56 o                         
  18 -10   3        102.81         87.29       154.51 o                         
 -12  -9   3        301.61        248.83       140.47 o                         
 -11  -9   3       2358.65       1870.22       400.33 o                         
 -10  -9   3         33.23        -63.03       115.00 o                         
  -9  -9   3         38.66        -54.31       179.82 o                         
  -8  -9   3       2536.45       2020.41       219.70 o                         
  -7  -9   3       4318.65       4023.87       316.05 o                         
  -6  -9   3       4889.49       4262.77       306.74 o                         
  -5  -9   3       1668.61       1026.14       158.39 o                         
  -4  -9   3       1190.22        410.36       479.59 o                         
  -3  -9   3      11686.51      10105.60      1676.57 o                         
  -2  -9   3      20895.15      19023.26      2222.39 o                         
  -1  -9   3       6494.32       4945.44      1115.71 o                         
   0  -9   3      23126.23      20944.81      1571.22 o                         
   1  -9   3      27337.03      27858.17      1041.77 o                         
   2  -9   3        163.02        271.07       123.38 o                         
   3  -9   3       4223.60       3349.57       389.76 o                         
   4  -9   3      46817.37      42020.29      1451.17 o                         
   5  -9   3      36622.84      34188.87      1389.40 o                         
   6  -9   3        379.67        272.79       140.69 o                         
   7  -9   3      40192.40      36575.86      1552.58 o                         
   8  -9   3      10118.93       9626.10       828.14 o                         
   9  -9   3       1130.06       1329.57       296.98 o                         
  10  -9   3      14985.32      13823.26       533.07 o                         
  11  -9   3         82.54        191.75       106.68 o                         
  12  -9   3        162.72        326.63       178.59 o                         
  13  -9   3       2148.22       2129.26       335.77 o                         
  14  -9   3       7222.53       8435.05       883.94 o                         
  15  -9   3        203.05        365.21       341.13 o                         
  16  -9   3       2276.29       2147.66       318.88 o                         
  17  -9   3        347.92        616.05       154.34 o                         
  18  -9   3         22.46        227.76       178.59 o                         
 -13  -8   3       1066.30       1035.44       206.69 o                         
 -12  -8   3         13.98        142.43       145.99 o                         
 -11  -8   3       1198.71        815.33       236.91 o                         
 -10  -8   3      14764.47      15077.68       901.08 o                         
  -9  -8   3       8268.92       8662.37       716.50 o                         
  -8  -8   3         52.86        176.73       116.15 o                         
  -7  -8   3       3836.20       3459.56       273.78 o                         
  -6  -8   3         56.04        -44.31       102.67 o                         
  -5  -8   3      23896.03      20377.76      1635.44 o                         
  -4  -8   3       3546.99       3886.35       598.63 o                         
  -3  -8   3         68.92        352.03       181.27 o                         
  -2  -8   3      15782.97      14358.58       916.86 o                         
  -1  -8   3       3736.07       2689.78       239.47 o                         
   0  -8   3      15558.08      12374.14       801.67 o                         
   1  -8   3      35491.03      28437.54       989.61 o                         
   2  -8   3      66058.91      61182.77      1514.17 o                         
   3  -8   3       7994.25       8230.68       594.47 o                         
   4  -8   3        288.17        281.29       163.34 o                         
   5  -8   3     100160.18      93513.73      2138.74 o                         
   6  -8   3      51682.15      43332.55      1537.48 o                         
   7  -8   3       2233.13       2502.00       408.53 o                         
   8  -8   3      40146.18      42622.98      1692.98 o                         
   9  -8   3       4588.44       3407.33       681.27 o                         
  10  -8   3        162.24        155.57       136.73 o                         
  11  -8   3         74.37        377.49       147.92 o                         
  12  -8   3       6402.20       7469.50       785.11 o                         
  13  -8   3       4861.10       5767.18       674.24 o                         
  14  -8   3         39.06         95.32       166.55 o                         
  15  -8   3        428.99        713.37       273.91 o                         
  16  -8   3        270.22        405.27       328.59 o                         
  17  -8   3       1672.95       1726.06       239.92 o                         
  18  -8   3        217.65        313.04       196.65 o                         
 -13  -7   3        427.67        390.93       147.49 o                         
 -12  -7   3         91.43         73.44       155.18 o                         
 -11  -7   3       1653.20       1253.24       413.88 o                         
 -10  -7   3       1734.07       2604.39       424.90 o                         
  -9  -7   3        153.60        114.93       175.72 o                         
  -8  -7   3        479.40        275.63        99.86 o                         
  -7  -7   3        160.97         69.87        84.54 o                         
  -6  -7   3        210.48        154.51       164.55 o                         
  -5  -7   3      11785.42       9151.43      1085.61 o                         
  -4  -7   3        415.95        540.82       260.87 o                         
  -3  -7   3      20138.40      13479.98       922.50 o                         
  -2  -7   3      33077.14      27604.41      1215.78 o                         
  -1  -7   3     102259.84      90207.02      2894.60 o                         
   0  -7   3        143.95        468.06       128.41 o                         
   1  -7   3       8098.01       5248.00       631.06 o                         
   2  -7   3       2766.71       4247.56       380.82 o                         
   3  -7   3       5611.02       3216.28       362.85 o                         
   4  -7   3      23427.33      19304.29       870.85 o                         
   5  -7   3        540.05       1083.82       275.65 o                         
   6  -7   3      11282.09       9077.85       449.90 o                         
   7  -7   3       4319.35       5187.33       378.64 o                         
   8  -7   3       6323.69       7038.01       489.37 o                         
   9  -7   3       6485.94       5948.78       851.83 o                         
  10  -7   3       5221.52       6022.97       462.08 o                         
  11  -7   3        120.55        251.84       144.48 o                         
  12  -7   3      19833.09      19330.27      1158.85 o                         
  13  -7   3        108.45        115.38       177.59 o                         
  14  -7   3       1172.86       1949.48       578.92 o                         
  15  -7   3       1354.26       2680.91       569.89 o                         
  16  -7   3       1347.56       1492.41       329.84 o                         
  17  -7   3        388.19       1350.33       214.35 o                         
  18  -7   3        602.26       1882.26       337.12 o                         
 -14  -6   3       2249.92       2145.13       283.94 o                         
 -13  -6   3        223.53        179.83       126.25 o                         
 -12  -6   3       1686.32       1948.54       330.94 o                         
 -11  -6   3       3265.38       4066.48       491.67 o                         
 -10  -6   3         33.57        -86.90       355.18 o                         
  -9  -6   3       5795.18       6136.32       404.60 o                         
  -8  -6   3        151.94        336.43       119.90 o                         
  -7  -6   3       1018.07        918.29       148.43 o                         
  -6  -6   3         93.31         44.15       214.71 o                         
  -5  -6   3      10593.77       7598.26       949.16 o                         
  -4  -6   3       2676.63       3125.40       500.31 o                         
  -3  -6   3      15232.12      14530.80       924.39 o                         
  -2  -6   3      18121.07      17996.84       519.05 o                         
  -1  -6   3      24243.93      22724.09       648.89 o                         
   0  -6   3      11104.76      15236.62       414.14 o                         
   1  -6   3      52054.14      48381.85      1110.85 o                         
   2  -6   3      18335.58      15540.59       664.30 o                         
   3  -6   3       1697.74        938.27       167.36 o                         
   4  -6   3        913.51        714.02        88.29 o                         
   5  -6   3      85844.95      76386.45      1450.28 o                         
   6  -6   3       4694.72       4260.70       313.52 o                         
   7  -6   3       8777.72       6779.68       444.35 o                         
   8  -6   3       9049.71       8180.02       522.06 o                         
   9  -6   3       1657.33       1713.52       280.88 o                         
  10  -6   3      19365.84      20350.59      1071.29 o                         
  11  -6   3       1767.89       1540.90       276.91 o                         
  12  -6   3       4524.58       5842.43       831.77 o                         
  13  -6   3      12789.10      13519.95      1015.38 o                         
  14  -6   3       5103.04       5619.69       656.18 o                         
  15  -6   3         14.51        956.33       231.66 o                         
  16  -6   3       4318.29       4645.16       545.31 o                         
  17  -6   3       4462.32       3867.82       306.18 o                         
  18  -6   3       1295.91       1264.20       263.88 o                         
 -14  -5   3         31.20       -113.38       209.70 o                         
 -13  -5   3       3825.58       3908.96       418.13 o                         
 -12  -5   3        620.89        851.43       358.69 o                         
 -11  -5   3       4467.90       5161.94       549.50 o                         
 -10  -5   3         28.30       -223.88       223.88 o                         
  -9  -5   3        430.96        740.43       156.97 o                         
  -8  -5   3        838.44       1197.13       152.96 o                         
  -7  -5   3        260.99        326.08       347.15 o                         
  -6  -5   3       1038.45       1757.84       542.80 o                         
  -5  -5   3      13733.92      15467.43      1342.46 o                         
  -4  -5   3        463.28        403.64       190.13 o                         
  -3  -5   3      74452.08      66038.35      2993.45 o                         
  -2  -5   3      11944.08       9796.44       359.19 o                         
  -1  -5   3      41598.00      35557.77       698.02 o                         
   0  -5   3      17946.71      17867.84       451.25 o                         
   1  -5   3       4101.85       4212.54       303.72 o                         
   2  -5   3       8901.92       7733.89       452.56 o                         
   3  -5   3     155827.44     128651.84      8563.97 o                         
   4  -5   3      50502.41      51053.90       926.76 o                         
   5  -5   3      12913.26      10013.25       439.52 o                         
   6  -5   3       6837.69       8174.46       452.50 o                         
   7  -5   3        431.21        596.86       123.18 o                         
   8  -5   3       5192.12       5111.79       486.90 o                         
   9  -5   3       4142.60       5050.60       523.65 o                         
  10  -5   3       1380.20       3375.22      1084.61 o                         
  11  -5   3       6147.34       6250.52       515.76 o                         
  12  -5   3        873.43       1477.07       267.22 o                         
  13  -5   3         57.63       4890.26       635.11 o                         
  14  -5   3       9738.30       9131.63       661.90 o                         
  15  -5   3       3668.16       3979.78       405.01 o                         
  16  -5   3       1712.47       2089.65       427.92 o                         
  17  -5   3       2988.04       3348.13       556.85 o                         
 -15  -4   3        255.21        295.98       268.89 o                         
 -14  -4   3         22.91        408.36       330.10 o                         
 -13  -4   3       1840.20       2025.03       341.22 o                         
 -12  -4   3        677.90        596.66       232.59 o                         
 -11  -4   3       5123.71       6249.36       908.52 o                         
 -10  -4   3       5960.24       4194.77       397.40 o                         
  -9  -4   3        742.85       1296.38       178.45 o                         
  -8  -4   3        417.43        254.85       205.68 o                         
  -7  -4   3      50966.61      44283.24      2559.51 o                         
  -6  -4   3       1495.94       2704.99       626.08 o                         
  -5  -4   3      48666.42      44739.76      2129.08 o                         
  -4  -4   3        340.56        684.30       343.64 o                         
  -3  -4   3       2319.51       2063.10       322.57 o                         
  -2  -4   3       3145.70       2443.76       149.21 o                         
  -1  -4   3      32791.78      23156.76       951.16 o                         
   0  -4   3      20755.26      18998.64       443.85 o                         
   1  -4   3     187628.14     166352.09      1757.59 o                         
   2  -4   3      48595.80      41478.92      1417.71 o                         
   3  -4   3       1754.88       1201.07       138.39 o                         
   4  -4   3        140.55        374.49        86.93 o                         
   5  -4   3      47304.00      52129.80      1008.73 o                         
   6  -4   3       1099.60       1713.44       179.24 o                         
   7  -4   3       1309.36       1843.28       797.15 o                         
   8  -4   3      17783.46      22150.45      3275.89 o                         
   9  -4   3       9238.08      11291.74       753.76 o                         
  10  -4   3       4747.54      30094.06      2182.26 o                         
  11  -4   3        856.74       1794.74       600.50 o                         
  12  -4   3       3350.71       3813.14       445.80 o                         
  13  -4   3        662.94       1181.93       428.42 o                         
  14  -4   3       5332.67       6411.83       526.76 o                         
  15  -4   3         38.91        -96.23       115.47 o                         
  16  -4   3        922.82       1262.20       409.36 o                         
  17  -4   3        158.96        123.41       234.78 o                         
 -16  -3   3       1236.40       1694.63       305.01 o                         
 -15  -3   3       2414.32       1630.42       470.56 o                         
 -14  -3   3       1455.46       1879.25       588.96 o                         
 -13  -3   3         20.89        148.28       195.78 o                         
 -12  -3   3        123.05        304.45       284.45 o                         
 -11  -3   3        404.53        509.89       202.63 o                         
 -10  -3   3       4393.54       3791.56       299.28 o                         
  -9  -3   3      14478.43      13184.99       489.83 o                         
  -8  -3   3      16727.80      19090.48      1727.74 o                         
  -7  -3   3      34879.09      34523.79      2185.27 o                         
  -6  -3   3      46835.17      40551.84      2183.26 o                         
  -5  -3   3      18014.76      20987.79      1421.73 o                         
  -4  -3   3        430.61        251.42       153.37 o                         
  -3  -3   3      12000.44       9842.23       511.40 o                         
  -2  -3   3     113937.34     107898.93      1034.59 o                         
  -1  -3   3      18213.61      16373.86       409.50 o                         
   0  -3   3       6456.03       4863.60       186.59 o                         
   1  -3   3       1138.97       1689.62       265.88 o                         
   2  -3   3       7256.25       9952.07       440.46 o                         
   3  -3   3      16785.89      15357.44       733.94 o                         
   4  -3   3      10407.15      12690.04       437.39 o                         
   5  -3   3       7162.52       8796.89       447.11 o                         
   6  -3   3      13299.69      14738.70       699.29 o                         
   7  -3   3      22465.16      23985.18       976.35 o                         
   8  -3   3       2769.73      45811.76      2341.28 o                         
   9  -3   3       1792.80      26862.32      1905.34 o                         
  10  -3   3       3455.55      15672.11      1719.72 o                         
  11  -3   3        342.61        268.64       231.27 o                         
  12  -3   3       2761.17       4903.20       659.19 o                         
  13  -3   3       2798.48       2563.04       291.48 o                         
  14  -3   3       4531.78       4977.36       432.99 o                         
  15  -3   3         27.44        174.58       362.20 o                         
  16  -3   3        117.09         -1.00       213.71 o                         
  17  -3   3       1912.50       2010.69       390.30 o                         
 -16  -2   3        165.81        391.30       182.61 o                         
 -15  -2   3       1607.65       2211.35       579.93 o                         
 -14  -2   3        697.18        205.68       277.92 o                         
 -13  -2   3       4635.70       3778.56       804.68 o                         
 -12  -2   3       7774.18       8016.13       600.89 o                         
 -11  -2   3        252.76         13.42       162.56 o                         
 -10  -2   3       3845.80       3865.93       278.22 o                         
  -9  -2   3       3155.74       2593.62       752.50 o                         
  -8  -2   3      15413.36      14068.78      1511.02 o                         
  -7  -2   3      18227.65      17835.30      1529.08 o                         
  -6  -2   3        652.86        832.77       323.07 o                         
  -5  -2   3      45003.66      36727.91      1403.17 o                         
  -4  -2   3      91306.41      84891.02      1752.01 o                         
  -3  -2   3     148737.20     122407.46      2406.50 o                         
  -2  -2   3      75411.89      71675.03      1496.35 o                         
  -1  -2   3       1508.69        441.89        83.48 o                         
   0  -2   3       2293.29       4244.11       338.12 o                         
   1  -2   3     125197.45     139651.34      1389.62 o                         
   2  -2   3      28619.55      38383.62       890.96 o                         
   3  -2   3     159755.72     154692.05      1625.46 o                         
   4  -2   3       5598.96      55949.87     10949.41 o                         
   5  -2   3      55775.75      53125.34      1185.18 o                         
   6  -2   3        748.83       2311.25       276.22 o                         
   7  -2   3        693.79      26280.16       947.14 o                         
   8  -2   3       1839.20       9811.62      1132.77 o                         
   9  -2   3      12151.89      42401.99      2527.40 o                         
  10  -2   3       3994.47       5599.62       995.31 o                         
  11  -2   3       1525.91        912.10       341.13 o                         
  12  -2   3      14251.78      14564.78       661.49 o                         
  13  -2   3       6651.58       7527.32       591.91 o                         
  14  -2   3        873.53        795.54       211.78 o                         
  15  -2   3        122.86       1077.58       389.29 o                         
  16  -2   3        775.28        750.50       355.18 o                         
  17  -2   3        972.24       1057.52       254.85 o                         
 -17  -1   3        294.23         25.08       104.35 o                         
 -16  -1   3         68.70        304.62       142.58 o                         
 -15  -1   3       1093.41        972.23       457.52 o                         
 -14  -1   3       6966.96       8169.16      1197.98 o                         
 -13  -1   3          1.30        311.03       444.48 o                         
 -12  -1   3       1000.14       1320.39       513.71 o                         
 -11  -1   3      13106.24      12457.60      1004.53 o                         
 -10  -1   3         92.09        488.26       258.70 o                         
  -9  -1   3        562.64        583.94       505.68 o                         
  -8  -1   3        607.34        278.93       244.81 o                         
  -7  -1   3      11144.50       7752.78       992.30 o                         
  -6  -1   3      36727.53      36256.08      1319.38 o                         
  -5  -1   3     111017.02      94443.61      1106.90 o                         
  -4  -1   3      63384.46      58116.62       835.12 o                         
  -3  -1   3       7066.72       7191.73       937.12 o                         
  -2  -1   3       1978.59       1674.23       237.29 o                         
  -1  -1   3     183689.95     187727.27      2133.60 o                         
   0  -1   3        421.91        161.54        51.17 o                         
   1  -1   3      19308.26      13102.57       563.87 o                         
   2  -1   3      68839.56      72673.67      1887.78 o                         
   3  -1   3     125411.12     225767.67     12474.99 o                         
   4  -1   3      11016.11      25452.32       722.73 o                         
   5  -1   3       2270.70       5748.42       364.77 o                         
   6  -1   3         43.33      47605.23      1133.79 o                         
   7  -1   3       3108.74      28915.23      2867.53 o                         
   8  -1   3       1231.42        800.66       385.28 o                         
   9  -1   3        145.68       1159.86       397.32 o                         
  10  -1   3       2342.23       2052.83       527.75 o                         
  11  -1   3       1661.05       2646.54       327.89 o                         
  12  -1   3      26453.24      28363.31      1137.12 o                         
  13  -1   3       3366.59       3256.88       389.86 o                         
  14  -1   3       4284.16       5723.88       524.04 o                         
  15  -1   3       9077.33      10058.44      1087.62 o                         
  16  -1   3       5821.40       6119.35       782.60 o                         
  17  -1   3         39.90        419.39       171.57 o                         
 -17   0   3         39.35          1.00       141.47 o                         
 -16   0   3        110.85        116.39       211.70 o                         
 -15   0   3         19.33        355.18       367.22 o                         
 -14   0   3       1798.66       2950.81       750.50 o                         
 -13   0   3      16438.11      17602.53      1662.53 o                         
 -12   0   3         30.18         64.21       277.92 o                         
 -11   0   3       1627.38       1904.13       427.62 o                         
 -10   0   3        774.55        774.93       166.16 o                         
  -9   0   3          9.94       -320.06       404.34 o                         
  -8   0   3      21110.49      23376.73      1798.98 o                         
  -7   0   3       9433.03       9754.21       716.41 o                         
  -6   0   3       2766.87       2482.59       219.12 o                         
  -5   0   3      23563.68      18780.14      1199.99 o                         
  -4   0   3      10495.20      12778.67       522.62 o                         
  -3   0   3       9516.10       7797.93       630.10 o                         
  -2   0   3       8474.18       8142.07       583.94 o                         
  -1   0   3       6522.14       8339.42       306.06 o                         
   0   0   3       5103.11       4963.50       465.55 o                         
   1   0   3       3515.14       5024.71       404.34 o                         
   2   0   3       1427.12       4323.38       463.54 o                         
   3   0   3       9181.15       6293.26       322.27 o                         
   4   0   3       4529.02      23542.94      1342.96 o                         
   5   0   3      13417.84      14314.55      1219.55 o                         
   6   0   3       8983.18       8418.70      1541.63 o                         
   7   0   3       3632.25       3521.71       744.48 o                         
   8   0   3      45782.40      43676.23      2518.37 o                         
   9   0   3       7025.69       5924.70       974.24 o                         
  10   0   3      27936.73      28115.01       917.44 o                         
  11   0   3        695.19        683.53       118.88 o                         
  12   0   3        198.52        173.64       174.58 o                         
  13   0   3      14849.20      15855.45       940.63 o                         
  14   0   3      10667.59      14079.47      1633.93 o                         
  15   0   3         82.99        -87.86       137.15 o                         
  16   0   3        992.29        566.88       247.82 o                         
 -17   1   3        404.48        423.99       136.21 o                         
 -16   1   3       1234.17       2768.20       630.10 o                         
 -15   1   3       4654.57       4869.19       913.04 o                         
 -14   1   3       1286.18       2155.17       643.14 o                         
 -13   1   3        164.46         35.12       346.15 o                         
 -12   1   3        330.44        156.45       237.29 o                         
 -11   1   3       9497.74      10836.37       904.03 o                         
 -10   1   3      10787.75      11619.64      1442.80 o                         
  -9   1   3       5788.55       5314.67       944.14 o                         
  -8   1   3      50796.61      53090.98      1710.94 o                         
  -7   1   3      21720.52      20053.30       689.14 o                         
  -6   1   3         81.90        256.14        79.98 o                         
  -5   1   3     163296.44     157956.73      7291.75 o                         
  -4   1   3       4045.61       2482.14       246.52 o                         
  -3   1   3      91947.74      91364.79      2254.50 o                         
  -2   1   3      98255.75     140444.98      2519.38 o                         
  -1   1   3        771.14       1466.88       283.94 o                         
   0   1   3      21844.32      18904.86      1160.86 o                         
   1   1   3       5353.86       3029.07       375.25 o                         
   2   1   3     138573.67     222748.66      3174.56 o                         
   3   1   3      57302.20      72238.60     17180.12 o                         
   4   1   3      31573.47      28486.89      1874.73 o                         
   5   1   3       7907.84       7713.97       356.99 o                         
   6   1   3      38911.61      42549.48      2147.14 o                         
   7   1   3      22952.72      21185.44      1671.56 o                         
   8   1   3         26.54        451.50       188.63 o                         
   9   1   3        509.88        697.32       479.59 o                         
  10   1   3      27952.22      26210.46       701.94 o                         
  11   1   3      11765.01      11241.40       502.85 o                         
  12   1   3       4792.50       5009.47       558.86 o                         
  13   1   3       2842.98       2741.33       393.63 o                         
  14   1   3       5621.68       6440.37       532.12 o                         
  15   1   3       2263.42       2357.47       338.12 o                         
  16   1   3       1687.58       1891.29       346.15 o                         
 -17   2   3         22.80       -163.54       225.75 o                         
 -16   2   3       2328.99       2976.90       633.11 o                         
 -15   2   3        216.88        268.89       257.86 o                         
 -14   2   3       2007.12       1712.69       571.90 o                         
 -13   2   3       4806.59       5213.33       874.91 o                         
 -12   2   3       7150.37       8017.89       526.51 o                         
 -11   2   3       6907.66       7346.39       825.24 o                         
 -10   2   3      61902.45      62119.55      3339.10 o                         
  -9   2   3      11114.09      10561.12      1259.19 o                         
  -8   2   3       4107.41       3215.79       302.44 o                         
  -7   2   3      12968.75      14019.02       604.98 o                         
  -6   2   3       1775.65       3927.74       375.46 o                         
  -5   2   3      49667.39      39903.64      2138.61 o                         
  -4   2   3     151132.73     166027.05      2984.93 o                         
  -3   2   3     140395.56     159405.06      2222.00 o                         
  -2   2   3       4750.46       6012.99       625.08 o                         
  -1   2   3        759.11       1705.67       497.65 o                         
   0   2   3       2008.62       3360.46       329.72 o                         
   1   2   3       6827.80       6000.19       996.81 o                         
   2   2   3     126408.89     106171.02      2483.26 o                         
   3   2   3         75.63        260.87       239.80 o                         
   4   2   3        159.77        198.92        47.16 o                         
   5   2   3      39000.20      38332.46      1912.36 o                         
   6   2   3      31646.14      34017.11      1985.60 o                         
   7   2   3      36175.89      38817.07      2316.70 o                         
   8   2   3       2029.09       2628.74       682.27 o                         
   9   2   3       1400.63       1213.76       156.67 o                         
  10   2   3       3756.60       3452.17       273.50 o                         
  11   2   3       6403.64       7911.71       585.40 o                         
  12   2   3       3338.74       2964.63       293.22 o                         
  13   2   3         69.20        166.06       215.72 o                         
  14   2   3        673.56       1347.45       271.05 o                         
  15   2   3       1341.85       1233.01       211.19 o                         
 -18   3   3         39.53        -59.20       110.37 o                         
 -17   3   3       1011.26        453.51       264.88 o                         
 -16   3   3       3148.25       3129.41       655.18 o                         
 -15   3   3         66.53        296.99       340.13 o                         
 -14   3   3      11357.19      14903.42       809.66 o                         
 -13   3   3       3179.53       3614.05       384.98 o                         
 -12   3   3      18955.62      18632.74       917.06 o                         
 -11   3   3       4814.97       5047.00       436.15 o                         
 -10   3   3      26451.57      26064.67      2084.93 o                         
  -9   3   3       3514.33       4396.62       819.73 o                         
  -8   3   3       4666.23       6301.48       563.43 o                         
  -7   3   3      46473.19      38405.10      1240.14 o                         
  -6   3   3       1137.51       5253.95      1485.94 o                         
  -5   3   3       5223.42      30118.76      3202.15 o                         
  -4   3   3      19309.68      24588.10       843.64 o                         
  -3   3   3       1030.07       5777.77       681.77 o                         
  -2   3   3     148756.03     214628.53     43768.03 o                         
  -1   3   3      37621.74      39139.14      2065.87 o                         
   0   3   3       5154.11       4275.50       385.88 o                         
   1   3   3     135640.14     144411.80      2262.16 o                         
   2   3   3      40378.58      46026.93      2311.19 o                         
   3   3   3      24517.62      24218.53      1405.67 o                         
   4   3   3        536.17        999.32       285.95 o                         
   5   3   3      26510.25      21029.93      1526.07 o                         
   6   3   3      11726.56       9329.02      1127.75 o                         
   7   3   3        465.27        730.43       282.94 o                         
   8   3   3        740.12        313.04       250.83 o                         
   9   3   3       6199.92       4938.91       349.16 o                         
  10   3   3      11669.36      10158.28       479.42 o                         
  11   3   3         17.20        221.37       127.38 o                         
  12   3   3        776.22        753.11       163.32 o                         
  13   3   3       7081.13       8609.17       649.10 o                         
  14   3   3         90.68         90.18       114.11 o                         
  15   3   3       1483.73       1512.15       207.69 o                         
 -18   4   3          0.30          7.63        87.03 o                         
 -17   4   3         19.12       -295.98       295.98 o                         
 -16   4   3      12626.56      14296.54      1361.53 o                         
 -15   4   3        616.41        745.89       239.16 o                         
 -14   4   3        183.13        251.44       167.31 o                         
 -13   4   3       1731.32       1869.22       410.36 o                         
 -12   4   3       2678.01       2537.57       348.47 o                         
 -11   4   3        797.25       1006.31       366.72 o                         
 -10   4   3       2682.38       2463.19       609.03 o                         
  -9   4   3       3796.17       3925.44       463.28 o                         
  -8   4   3      18321.33      22011.89       871.77 o                         
  -7   4   3      12428.79      21715.54      2913.69 o                         
  -6   4   3       2689.08       2379.00       302.06 o                         
  -5   4   3       4308.46       5674.47       435.72 o                         
  -4   4   3      23370.25      25231.35       754.34 o                         
  -3   4   3      74261.77      82265.92      8680.87 o                         
  -2   4   3      22699.43      32769.69      2919.21 o                         
  -1   4   3     125308.07     144264.58     10289.71 o                         
   0   4   3      54228.69      53407.84      1084.69 o                         
   1   4   3      17563.22      16644.95       588.97 o                         
   2   4   3        273.65        632.37       133.68 o                         
   3   4   3       2408.03       2028.74       162.04 o                         
   4   4   3        826.09        868.89       350.16 o                         
   5   4   3      44689.37      39546.49      2187.27 o                         
   6   4   3       8680.76       8869.49      1135.78 o                         
   7   4   3         17.31       -355.18       355.18 o                         
   8   4   3      26371.93      24772.57       637.13 o                         
   9   4   3       1540.74       1346.73       172.91 o                         
  10   4   3       3111.66       2926.24       286.70 o                         
  11   4   3        871.26        841.09       196.69 o                         
  12   4   3        665.57        566.58       169.49 o                         
  13   4   3       1595.18       2400.56       353.09 o                         
  14   4   3       2605.15       2653.00       312.83 o                         
  15   4   3        167.35         15.05        85.28 o                         
 -18   5   3        953.40        891.09       168.56 o                         
 -17   5   3        695.07       1002.33       366.22 o                         
 -16   5   3       3037.23       2839.41       326.72 o                         
 -15   5   3       1192.10       1455.50       434.95 o                         
 -14   5   3        246.03        410.36       234.78 o                         
 -13   5   3         47.40        427.42       281.94 o                         
 -12   5   3       7092.60       5812.94       626.41 o                         
 -11   5   3      11870.72      11153.33       806.84 o                         
 -10   5   3      31552.82      30363.29      2230.92 o                         
  -9   5   3       3798.19       7630.02       782.89 o                         
  -8   5   3      45406.06      44583.96      1250.77 o                         
  -7   5   3      25593.65      26372.00      1094.23 o                         
  -6   5   3      52514.57      51511.91      2971.88 o                         
  -5   5   3      15058.81      14580.65       692.72 o                         
  -4   5   3       1314.92       1741.39       381.93 o                         
  -3   5   3      18307.22      15419.57       702.61 o                         
  -2   5   3       1694.73       1489.97       261.32 o                         
  -1   5   3      25969.76      32861.71      1328.91 o                         
   0   5   3       1060.00        961.06       139.92 o                         
   1   5   3      10282.90      10523.85       455.44 o                         
   2   5   3      18973.71      15303.13      1182.86 o                         
   3   5   3      49881.01      47868.16      2285.60 o                         
   4   5   3     163464.81     148904.12      4241.10 o                         
   5   5   3       2526.62       1783.93       559.86 o                         
   6   5   3       2212.62       2079.92       643.14 o                         
   7   5   3      16214.15      15308.90      1748.81 o                         
   8   5   3        294.42        516.87       114.89 o                         
   9   5   3        835.56        785.74       137.52 o                         
  10   5   3       1607.21       1755.97       240.97 o                         
  11   5   3       4836.31       5378.64       429.55 o                         
  12   5   3       4499.84       4256.26       475.32 o                         
  13   5   3       1733.04       2193.87       303.69 o                         
  14   5   3        218.88        153.51       106.35 o                         
 -18   6   3       2496.88       2770.21       459.53 o                         
 -17   6   3       1872.00       2120.05       465.55 o                         
 -16   6   3        634.83        698.38       166.23 o                         
 -15   6   3       2981.77       3294.00       421.15 o                         
 -14   6   3       8028.64       9198.59       830.76 o                         
 -13   6   3        443.42        327.53       151.44 o                         
 -12   6   3      14675.91      21071.19      1170.65 o                         
 -11   6   3       1375.10       3949.05       408.29 o                         
 -10   6   3      24877.34      30119.37      1417.43 o                         
  -9   6   3      25124.58      25861.12      1302.42 o                         
  -8   6   3       8745.75       9358.12      1117.72 o                         
  -7   6   3      49942.79      48093.90      2408.01 o                         
  -6   6   3      19454.30      20507.97      1005.22 o                         
  -5   6   3        591.35        918.75       196.59 o                         
  -4   6   3       1240.42       1090.06       169.30 o                         
  -3   6   3         94.00        295.21       110.56 o                         
  -2   6   3       6102.93       3866.96       452.52 o                         
  -1   6   3      40050.70      35527.04      2024.60 o                         
   0   6   3      19782.66      24154.69      1917.84 o                         
   1   6   3      10360.27       6731.11       386.20 o                         
   2   6   3      55837.55      49284.93      1229.75 o                         
   3   6   3        674.65        501.67       330.10 o                         
   4   6   3       3069.13       3189.61       672.24 o                         
   5   6   3      79745.30      70095.07      3323.05 o                         
   6   6   3         29.83        468.56       297.99 o                         
   7   6   3      13222.54      11500.65       457.44 o                         
   8   6   3       4893.16       4146.92       300.81 o                         
   9   6   3       3443.88       4283.77       394.31 o                         
  10   6   3       2835.33       3053.32       350.87 o                         
  11   6   3       1293.24       1474.60       244.40 o                         
  12   6   3        479.08        535.93       184.52 o                         
  13   6   3         33.45         92.31       143.48 o                         
  14   6   3         12.60         16.05        88.29 o                         
 -18   7   3       1057.19       1161.86       348.16 o                         
 -17   7   3        454.51        197.66       231.77 o                         
 -16   7   3        456.39        365.86       148.61 o                         
 -15   7   3       1232.13       1290.29       306.02 o                         
 -14   7   3       9939.07      11547.22       757.51 o                         
 -13   7   3        566.82       4626.18       707.82 o                         
 -12   7   3        682.30       1248.53       234.20 o                         
 -11   7   3        754.61       1994.68       176.67 o                         
 -10   7   3      16780.12      19197.38      1162.43 o                         
  -9   7   3      33134.69      41247.54      2600.14 o                         
  -8   7   3       4467.23       3546.79       690.30 o                         
  -7   7   3      50026.92      43721.16      1620.79 o                         
  -6   7   3        417.97        411.70       132.42 o                         
  -5   7   3       3717.09       2744.52       356.77 o                         
  -4   7   3       2334.21       2207.93       250.59 o                         
  -3   7   3       9144.97       9200.18       536.02 o                         
  -2   7   3      28201.23      24150.45      1663.03 o                         
  -1   7   3      41114.85      38449.17      1194.14 o                         
   0   7   3       4458.70       5370.75       960.40 o                         
   1   7   3         98.98         40.65       119.90 o                         
   2   7   3      12154.01      10429.08       728.96 o                         
   3   7   3       2331.51       1434.77       555.85 o                         
   4   7   3        351.07        868.89       526.75 o                         
   5   7   3      34313.49      34352.22      2416.03 o                         
   6   7   3       1586.01       1624.13       182.56 o                         
   7   7   3      12574.48      10913.61       474.68 o                         
   8   7   3        288.17        347.06       134.39 o                         
   9   7   3        679.85        886.74       197.74 o                         
  10   7   3       1391.40       1498.64       226.89 o                         
  11   7   3        216.96        127.19       149.75 o                         
  12   7   3         10.16       -171.57       171.57 o                         
  13   7   3       1448.17       1720.72       315.05 o                         
 -18   8   3        345.07        433.44       223.74 o                         
 -17   8   3       1307.08        802.67       385.28 o                         
 -16   8   3       4061.19       4169.03       421.43 o                         
 -15   8   3       2895.08       3836.42       557.85 o                         
 -14   8   3        874.23       4719.10       581.94 o                         
 -13   8   3       4197.09       4968.03       478.92 o                         
 -12   8   3       1396.43       3003.45       439.51 o                         
 -11   8   3        100.86        204.65       115.46 o                         
 -10   8   3       4613.57       5445.98       512.99 o                         
  -9   8   3      13508.04      12851.18      1045.98 o                         
  -8   8   3       7044.34       7356.46      1106.68 o                         
  -7   8   3         84.44         44.00       239.58 o                         
  -6   8   3      11245.08      10446.13       778.82 o                         
  -5   8   3      11548.00      10260.69       607.47 o                         
  -4   8   3       4619.26       4519.83       405.39 o                         
  -3   8   3      15450.15      14396.91      1031.93 o                         
  -2   8   3       1540.17        882.53       396.21 o                         
  -1   8   3        167.63       1687.87       331.00 o                         
   0   8   3       4040.69       4622.07       415.04 o                         
   1   8   3      34386.76      27649.36      1649.88 o                         
   2   8   3        437.29        237.71       174.56 o                         
   3   8   3       3277.92       2141.88       462.23 o                         
   4   8   3      24638.22      19596.52      1707.18 o                         
   5   8   3      15827.55      14633.63       474.68 o                         
   6   8   3        735.64        743.15       104.78 o                         
   7   8   3        154.62        232.62        91.52 o                         
   8   8   3       1138.16       1145.83       192.10 o                         
   9   8   3        919.20        575.41       149.21 o                         
  10   8   3         67.62         81.34       110.90 o                         
  11   8   3        682.98       1225.07       373.24 o                         
  12   8   3        394.22        620.06       225.75 o                         
  13   8   3        137.31        122.41        89.30 o                         
 -18   9   3       2394.11       1794.76       567.39 o                         
 -17   9   3        940.83       1100.66       401.33 o                         
 -16   9   3         54.47       1404.67       387.29 o                         
 -15   9   3        896.90       1053.46       338.12 o                         
 -14   9   3        642.38       5906.46      1412.20 o                         
 -13   9   3       5467.50       5641.17       388.18 o                         
 -12   9   3       8574.47       8620.75       449.84 o                         
 -11   9   3       7052.39       9362.58       464.71 o                         
 -10   9   3       5307.69       4969.92       287.47 o                         
  -9   9   3        736.53        621.07       362.20 o                         
  -8   9   3       3582.07       5024.71       983.27 o                         
  -7   9   3      54304.59      51901.57      2946.80 o                         
  -6   9   3        110.28         74.62       110.64 o                         
  -5   9   3      23489.99      23011.89       934.58 o                         
  -4   9   3      10919.00       8416.29       774.58 o                         
  -3   9   3       2221.71       1961.69       381.51 o                         
  -2   9   3      22243.75      23641.92      1040.37 o                         
  -1   9   3        349.56        578.20       210.31 o                         
   0   9   3       2031.64       2331.16       362.68 o                         
   1   9   3       6084.93       6160.53       722.01 o                         
   2   9   3      22398.36      24849.92      1529.33 o                         
   3   9   3      13906.22      13793.86      1620.39 o                         
   4   9   3      12236.11      11247.47       355.77 o                         
   5   9   3        159.60        110.38        67.34 o                         
   6   9   3        190.39        205.99        95.36 o                         
   7   9   3       2798.84       2569.40       211.92 o                         
   8   9   3        519.58        469.96       141.39 o                         
   9   9   3        820.41        945.50       199.28 o                         
  10   9   3          6.34       -205.68       205.68 o                         
  11   9   3        173.08        218.73       175.58 o                         
  12   9   3       1456.97       1689.62       302.00 o                         
 -18  10   3        573.67        963.20       274.91 o                         
 -17  10   3        987.13       1095.64       306.02 o                         
 -16  10   3         85.25       1969.48       793.64 o                         
 -15  10   3          6.47        814.97       322.03 o                         
 -14  10   3        334.79        189.70       126.37 o                         
 -13  10   3       2690.43       2880.87       271.18 o                         
 -12  10   3       4071.88       4321.88       296.34 o                         
 -11  10   3       1689.57       1765.44       187.71 o                         
 -10  10   3       6215.58       4769.03       312.97 o                         
  -9  10   3       1448.40       1769.34       168.08 o                         
  -8  10   3       3650.87       5056.81      1022.40 o                         
  -7  10   3      20233.31      18699.18      1850.15 o                         
  -6  10   3      10096.05       8436.05      1190.96 o                         
  -5  10   3          4.40        146.49       258.86 o                         
  -4  10   3      26070.65      27375.02      1995.64 o                         
  -3  10   3        188.91        375.31       176.16 o                         
  -2  10   3       3168.84       3742.36       448.13 o                         
  -1  10   3       3042.80       1993.04       288.85 o                         
   0  10   3        743.51        940.41       361.36 o                         
   1  10   3      41031.51      37134.80      2334.76 o                         
   2  10   3       5138.35       4664.38       689.78 o                         
   3  10   3       2923.74       2375.66       168.54 o                         
   4  10   3        254.28        244.83        90.17 o                         
   5  10   3       3345.52       2822.17       207.94 o                         
   6  10   3        252.24        195.59        84.83 o                         
   7  10   3        929.02        706.63       133.77 o                         
   8  10   3          6.02         26.00       129.19 o                         
   9  10   3       2597.27       2561.95       338.06 o                         
  10  10   3        268.08         16.05       177.59 o                         
  11  10   3        367.50        394.31       193.64 o                         
  12  10   3        542.76        705.35       151.50 o                         
 -18  11   3       1189.39        855.85       191.64 o                         
 -17  11   3         20.84         46.15       165.55 o                         
 -16  11   3         34.93        -50.57       115.21 o                         
 -15  11   3       1934.90       2769.34       378.69 o                         
 -14  11   3         24.91         22.65       111.04 o                         
 -13  11   3         67.69        101.40       104.78 o                         
 -12  11   3       3787.95       4121.34       344.65 o                         
 -11  11   3       2253.45       2021.35       203.43 o                         
 -10  11   3       1769.70       1720.09       221.58 o                         
  -9  11   3       1596.15       1180.25       146.32 o                         
  -8  11   3         38.47         -2.49        85.79 o                         
  -7  11   3         16.42       -204.68       238.79 o                         
  -6  11   3        947.90       1113.70       319.06 o                         
  -5  11   3       1636.18       1196.98       515.71 o                         
  -4  11   3       1218.26        959.19       459.53 o                         
  -3  11   3       6552.58       7531.86      1706.17 o                         
  -2  11   3        529.36        329.98       168.92 o                         
  -1  11   3      29179.05      26266.54      3501.14 o                         
   0  11   3       2108.43       2160.18       656.18 o                         
   1  11   3       5225.56       3907.13       269.39 o                         
   2  11   3         90.14        178.99        74.32 o                         
   3  11   3         25.30        -16.07        75.24 o                         
   4  11   3         54.29         12.56        82.43 o                         
   5  11   3       1569.94       1347.32       156.89 o                         
   6  11   3        181.17        173.16       105.79 o                         
   7  11   3        233.72        223.85        89.92 o                         
   8  11   3         31.54         68.57       139.61 o                         
   9  11   3       1397.48       1194.97       367.22 o                         
  10  11   3       1837.37       1783.93       344.14 o                         
  11  11   3         69.27        321.07       151.50 o                         
 -18  12   3        228.02        397.32       165.55 o                         
 -17  12   3       5658.78       5100.96       623.07 o                         
 -16  12   3        986.34        672.95       190.18 o                         
 -15  12   3        453.02        217.94       154.49 o                         
 -14  12   3       7555.88       9220.08       500.56 o                         
 -13  12   3        548.94        357.60       112.26 o                         
 -12  12   3        662.07        860.98       177.43 o                         
 -11  12   3        840.14        620.93       124.04 o                         
 -10  12   3       5178.85       3951.52       310.04 o                         
  -9  12   3       6164.29       5912.48       294.57 o                         
  -8  12   3        160.81        115.08        56.11 o                         
  -7  12   3       8193.14       5870.92       325.34 o                         
  -6  12   3       1050.99        546.30       189.63 o                         
  -5  12   3      26411.98      30218.48      2311.69 o                         
  -4  12   3          1.18         96.16       149.22 o                         
  -3  12   3       9891.38      10103.63       897.23 o                         
  -2  12   3       4193.05       3804.49       296.64 o                         
  -1  12   3        537.16        613.57       149.05 o                         
   0  12   3        971.63       1005.09       124.56 o                         
   1  12   3       2458.24       2509.34       211.98 o                         
   2  12   3        583.48        711.09       111.64 o                         
   3  12   3       2608.20       2843.44       215.34 o                         
   4  12   3         86.74         20.97        77.45 o                         
   5  12   3        835.21        728.85       124.85 o                         
   6  12   3       1496.47       1270.93       179.49 o                         
   7  12   3       1515.67       1205.36       147.40 o                         
   8  12   3        152.68        220.08       141.88 o                         
   9  12   3        104.62       -169.56       169.56 o                         
  10  12   3         42.77        115.38       128.43 o                         
 -17  13   3         79.47        142.47       196.65 o                         
 -16  13   3       7346.78       5763.16       750.50 o                         
 -15  13   3        699.23        777.13       220.28 o                         
 -14  13   3          3.07         46.00       111.82 o                         
 -13  13   3       1048.35        673.05       165.37 o                         
 -12  13   3          5.64        209.17       129.03 o                         
 -11  13   3        601.39        713.32       139.13 o                         
 -10  13   3       4556.79       4240.24       346.47 o                         
  -9  13   3       2017.86       2177.56       186.46 o                         
  -8  13   3        387.34        564.39       146.22 o                         
  -7  13   3       1053.28       1572.35       183.18 o                         
  -6  13   3        555.42        524.83        95.43 o                         
  -5  13   3       1208.88       1658.48       202.66 o                         
  -4  13   3       4229.99       3394.45       196.02 o                         
  -3  13   3        161.33        -35.97        74.41 o                         
  -2  13   3        416.40        783.51       184.67 o                         
  -1  13   3        294.70        344.28        93.53 o                         
   0  13   3        463.38        518.66        98.91 o                         
   1  13   3         10.34        128.67        92.01 o                         
   2  13   3         11.21        116.96        75.36 o                         
   3  13   3       1466.55       1257.64       144.19 o                         
   4  13   3        961.72       1046.20       139.06 o                         
   5  13   3       1023.73        657.20       102.41 o                         
   6  13   3        368.38        427.94       166.85 o                         
   7  13   3        261.06        144.79       130.43 o                         
   8  13   3         15.39        -31.10       118.39 o                         
   9  13   3         26.48        225.75       149.50 o                         
 -17  14   3        571.47        352.17       168.56 o                         
 -16  14   3        428.82        176.59       174.58 o                         
 -15  14   3        185.16         55.18       221.74 o                         
 -14  14   3        574.21       1048.04       199.37 o                         
 -13  14   3        736.72        838.99       176.81 o                         
 -12  14   3        745.77        674.54       140.28 o                         
 -11  14   3        375.21        378.25        94.69 o                         
 -10  14   3        812.75       1150.24       195.81 o                         
  -9  14   3        404.21        485.61       169.56 o                         
  -8  14   3       2071.50       1688.25       211.24 o                         
  -7  14   3       1712.42       1303.79       154.13 o                         
  -6  14   3        716.32        982.88       121.45 o                         
  -5  14   3        358.20        236.75        70.12 o                         
  -4  14   3       1765.76       1736.06       188.13 o                         
  -3  14   3        834.60        835.51       146.61 o                         
  -2  14   3         41.62         86.48        81.84 o                         
  -1  14   3        466.78        371.68        92.36 o                         
   0  14   3        107.90         42.69        74.82 o                         
   1  14   3       1780.26       1152.46       206.37 o                         
   2  14   3       3148.23       2363.66       228.97 o                         
   3  14   3       2270.49       2326.85       197.17 o                         
   4  14   3       1995.24       2006.57       198.58 o                         
   5  14   3        368.91        199.97       132.60 o                         
   6  14   3         85.83        265.43       190.13 o                         
   7  14   3         11.04        -14.21        86.74 o                         
   8  14   3        627.90        510.70       166.55 o                         
 -16  15   3        193.55        157.52       147.49 o                         
 -15  15   3        445.35         84.28       190.63 o                         
 -14  15   3       1336.14       1422.07       246.61 o                         
 -13  15   3        552.86        591.55       174.05 o                         
 -12  15   3       2974.61       3667.73       398.31 o                         
 -11  15   3        397.77        566.80       174.08 o                         
 -10  15   3         66.76        251.84       168.56 o                         
  -9  15   3       1549.82       1372.56       291.97 o                         
  -8  15   3        426.77        717.39       222.74 o                         
  -7  15   3        447.93         91.19        99.06 o                         
  -6  15   3       2037.86       2302.84       212.11 o                         
  -5  15   3       4199.90       4107.37       521.39 o                         
  -4  15   3        804.06        529.94       126.61 o                         
  -3  15   3        391.66        454.15       122.51 o                         
  -2  15   3          5.79        -19.01       106.10 o                         
  -1  15   3       4314.09       4034.12       274.96 o                         
   0  15   3        280.03        265.91        99.19 o                         
   1  15   3       1163.64       1016.24       157.97 o                         
   2  15   3         30.54         76.77        90.58 o                         
   3  15   3       1558.25       1460.95       181.45 o                         
   4  15   3        108.28         26.53       141.63 o                         
   5  15   3       1801.96       2136.61       267.82 o                         
   6  15   3        183.96        557.81       132.99 o                         
   7  15   3        271.38         66.22        84.28 o                         
 -16  16   3        487.66        557.85       201.67 o                         
 -15  16   3          1.11        116.39       167.56 o                         
 -14  16   3       3777.84       3588.93       607.02 o                         
 -13  16   3         16.75        -48.70       118.56 o                         
 -12  16   3        139.22        100.34       129.76 o                         
 -11  16   3        405.18        605.71       170.51 o                         
 -10  16   3        454.98        794.33       228.91 o                         
  -9  16   3          0.05       -101.34       152.51 o                         
  -8  16   3          8.83       -110.87       110.87 o                         
  -7  16   3       3576.00       3477.33       271.41 o                         
  -6  16   3        270.58        131.55        86.10 o                         
  -5  16   3         68.41         75.36       135.38 o                         
  -4  16   3        150.09        307.56       135.23 o                         
  -3  16   3        437.76        612.71       124.56 o                         
  -2  16   3        762.31        459.08       106.79 o                         
  -1  16   3        644.83        890.47       176.88 o                         
   0  16   3         18.09         37.73        91.38 o                         
   1  16   3          3.13        -34.41        82.25 o                         
   2  16   3        257.70        127.40        88.58 o                         
   3  16   3         78.35         69.66        88.11 o                         
   4  16   3        333.78        419.71       143.67 o                         
   5  16   3        282.91        266.85       184.61 o                         
   6  16   3        423.81        576.92       151.50 o                         
 -15  17   3          2.11       -206.69       206.69 o                         
 -14  17   3        290.49        506.68       239.80 o                         
 -13  17   3          2.47       -191.64       230.77 o                         
 -12  17   3        277.53         99.33       208.69 o                         
 -11  17   3         67.86        220.75       157.81 o                         
 -10  17   3         22.89        -12.84       114.79 o                         
  -9  17   3       3573.26       3863.06       306.56 o                         
  -8  17   3       1537.66       1312.98       162.22 o                         
  -7  17   3       1808.64       1653.66       258.90 o                         
  -6  17   3         13.44        -19.09       112.58 o                         
  -5  17   3        146.19        520.01       161.54 o                         
  -4  17   3         84.11         -8.13       126.28 o                         
  -3  17   3        383.01        485.10       171.22 o                         
  -2  17   3        492.46        589.68       255.85 o                         
  -1  17   3         10.24        -48.78       113.51 o                         
   0  17   3          5.07         34.25        85.53 o                         
   1  17   3          5.38         -8.28       121.14 o                         
   2  17   3         61.05        -50.15        71.64 o                         
   3  17   3        390.49        514.19       129.74 o                         
   4  17   3         76.81         67.09        80.27 o                         
   5  17   3       1411.39       1168.23       126.14 o                         
 -15  18   3         38.13         37.44       206.69 o                         
 -14  18   3         76.81        116.87        93.76 o                         
 -13  18   3         71.48         70.20       117.39 o                         
 -12  18   3        144.78         -4.27       117.13 o                         
 -11  18   3        928.97        809.85       197.19 o                         
 -10  18   3        437.22        572.33       193.22 o                         
  -9  18   3        751.24        561.50       186.56 o                         
  -8  18   3         23.53         31.61        87.59 o                         
  -7  18   3         95.60        -77.10        92.45 o                         
  -6  18   3        333.54        267.18       169.06 o                         
  -5  18   3         48.39        -55.44       138.08 o                         
  -4  18   3        878.51       1192.42       231.08 o                         
  -3  18   3       1100.15       1581.78       246.42 o                         
  -2  18   3         60.68         13.82       113.99 o                         
  -1  18   3        147.97         45.39       106.11 o                         
   0  18   3        136.39         -3.11        94.14 o                         
   1  18   3        215.45        146.21        81.84 o                         
   2  18   3        130.44        265.88       131.44 o                         
   3  18   3         97.24        188.63        94.31 o                         
 -14  19   3        100.94         46.45       128.43 o                         
 -13  19   3          2.80         44.66       187.62 o                         
 -12  19   3        202.54        259.67       111.28 o                         
 -11  19   3        353.79        288.10       125.48 o                         
 -10  19   3         61.32        116.78       150.50 o                         
  -9  19   3        528.81        247.01       241.30 o                         
  -8  19   3          1.43        -65.87        65.87 o                         
  -7  19   3         77.67        102.72        85.33 o                         
  -6  19   3        261.52        140.79       127.93 o                         
  -5  19   3        709.48        756.07       162.40 o                         
  -4  19   3         12.83         99.69       111.71 o                         
  -3  19   3         22.76       1839.12       515.71 o                         
  -2  19   3         66.91        305.37       120.57 o                         
  -1  19   3        413.34        584.00       131.85 o                         
   0  19   3         93.52        184.85       213.21 o                         
   1  19   3         43.58        108.36       109.36 o                         
   2  19   3        151.31         -4.01        76.25 o                         
 -12  20   3        246.74        208.37        65.89 o                         
 -11  20   3        585.02        546.59       107.80 o                         
 -10  20   3        383.07        390.72       104.92 o                         
  -9  20   3        430.68        452.28       107.39 o                         
  -8  20   3        915.64        813.71       227.76 o                         
  -7  20   3        120.43        147.56        79.71 o                         
  -6  20   3        237.49        321.76        99.05 o                         
  -5  20   3        136.33         83.18        83.80 o                         
  -4  20   3        521.93        542.28       189.13 o                         
  -3  20   3          0.09        247.43       106.00 o                         
  -2  20   3          1.27        108.90        80.36 o                         
  -1  20   3         57.75        144.13        95.82 o                         
   0  20   3          2.99        -24.08        63.21 o                         
 -10  21   3         59.57         95.32        89.30 o                         
  -9  21   3        282.56        152.51        85.28 o                         
  -8  21   3        441.88        341.13       110.37 o                         
  -7  21   3        175.91        268.04        67.35 o                         
  -6  21   3         97.37        502.36       118.39 o                         
  -5  21   3         62.06        122.30        57.34 o                         
  -4  21   3          8.32        435.35        88.93 o                         
  -3  21   3          5.13        699.15        99.91 o                         
   4 -22   4         31.25        -26.09        60.20 o                         
   5 -22   4          5.12          1.00        68.23 o                         
   6 -22   4        194.20        116.39        64.21 o                         
   7 -22   4          1.94        -27.09        60.20 o                         
   1 -21   4          0.79        -33.11        61.20 o                         
   2 -21   4          1.46        -16.05        80.27 o                         
   3 -21   4         58.02        -55.18        93.31 o                         
   4 -21   4         10.34         23.08        84.28 o                         
   5 -21   4        126.97         83.28        85.28 o                         
   6 -21   4         57.20       -122.41       122.41 o                         
   7 -21   4          5.06         78.23        79.79 o                         
   8 -21   4          3.71        -42.41       109.87 o                         
   9 -21   4        162.00        317.91        81.81 o                         
  10 -21   4        121.57        336.12       147.49 o                         
  11 -21   4        103.98        172.57       116.39 o                         
  -1 -20   4         12.17         25.08        61.20 o                         
   0 -20   4         12.09         23.08        76.25 o                         
   1 -20   4        233.75        242.81       125.42 o                         
   2 -20   4         23.20       -126.42       126.42 o                         
   3 -20   4          5.10        -86.29       111.37 o                         
   4 -20   4        165.57         52.29       201.67 o                         
   5 -20   4          1.84         32.77       139.46 o                         
   6 -20   4        233.20        125.48       160.03 o                         
   7 -20   4          4.64        174.38        90.68 o                         
   8 -20   4         86.09        201.12        76.27 o                         
   9 -20   4          9.75        -21.25        67.02 o                         
  10 -20   4         68.02       -179.60       179.60 o                         
  11 -20   4         35.39       -207.69       207.69 o                         
  12 -20   4         31.02       -118.39       118.39 o                         
  13 -20   4         57.17        -49.16       107.36 o                         
  -2 -19   4         14.20         64.72        48.92 o                         
  -1 -19   4         89.80         40.76        73.05 o                         
   0 -19   4          0.36        135.90        81.91 o                         
   1 -19   4        320.45        172.72        74.98 o                         
   2 -19   4        285.00        212.58       105.27 o                         
   3 -19   4         41.01         -2.95        76.76 o                         
   4 -19   4          1.95         51.68       124.41 o                         
   5 -19   4         15.41         22.26       115.89 o                         
   6 -19   4         64.26        413.92       115.01 o                         
   7 -19   4         18.90        -88.61       181.10 o                         
   8 -19   4        782.02       2855.49       204.89 o                         
   9 -19   4        532.38        568.05       103.15 o                         
  10 -19   4          2.03        -70.17        70.17 o                         
  11 -19   4         89.02        183.41        91.51 o                         
  12 -19   4         35.22         80.15        72.47 o                         
  13 -19   4        613.35        440.54       113.39 o                         
  14 -19   4         83.76         25.08       102.34 o                         
  -4 -18   4          5.07         -0.76        81.27 o                         
  -3 -18   4        130.93         72.52        58.85 o                         
  -2 -18   4         71.66        100.16        77.17 o                         
  -1 -18   4         20.71          6.41        76.03 o                         
   0 -18   4        977.08       1172.61       153.38 o                         
   1 -18   4        344.11        352.81        91.70 o                         
   2 -18   4        420.57        348.11        97.11 o                         
   3 -18   4        164.18        515.15       139.19 o                         
   4 -18   4        871.63       1829.24       262.05 o                         
   5 -18   4       1550.00       2913.80       221.60 o                         
   6 -18   4        863.58        898.89       167.41 o                         
   7 -18   4       1242.19       1012.53       123.71 o                         
   8 -18   4         41.06         58.01       103.69 o                         
   9 -18   4        243.84        195.61       108.76 o                         
  10 -18   4        552.86        305.00       120.37 o                         
  11 -18   4          9.41        123.20       109.09 o                         
  12 -18   4        161.16         19.74        79.74 o                         
  13 -18   4        307.11         60.18        70.25 o                         
  14 -18   4         24.06          2.72        54.00 o                         
  15 -18   4         43.24       -160.53       160.53 o                         
  -6 -17   4         67.00       -103.34       103.34 o                         
  -5 -17   4         53.68        -20.28        58.02 o                         
  -4 -17   4         27.78        162.80        97.38 o                         
  -3 -17   4         89.22         57.32        57.20 o                         
  -2 -17   4        561.73        543.15       143.62 o                         
  -1 -17   4         48.60         40.07        99.64 o                         
   0 -17   4        119.50        167.92        84.37 o                         
   1 -17   4        599.17        577.60       122.71 o                         
   2 -17   4          2.33       3590.60       304.68 o                         
   3 -17   4        578.16        381.39       108.85 o                         
   4 -17   4       1375.83       2394.08       306.31 o                         
   5 -17   4        167.02        172.26        86.82 o                         
   6 -17   4        429.04        380.46       165.37 o                         
   7 -17   4        215.20        146.89        77.78 o                         
   8 -17   4          1.76        -54.82        73.35 o                         
   9 -17   4        185.41         80.90        73.73 o                         
  10 -17   4        567.96        494.83       115.13 o                         
  11 -17   4        187.39         15.12       129.43 o                         
  12 -17   4        802.69       1017.38       255.85 o                         
  13 -17   4        793.54        915.08       344.65 o                         
  14 -17   4        197.61          5.48       330.60 o                         
  15 -17   4        218.31        253.36        87.58 o                         
  -7 -16   4         39.00        -40.13        78.26 o                         
  -6 -16   4          4.79         15.36       205.68 o                         
  -5 -16   4        107.19        -22.69        61.02 o                         
  -4 -16   4       1263.28       1609.84       151.67 o                         
  -3 -16   4         48.58        141.11        78.23 o                         
  -2 -16   4        279.04        376.15       110.39 o                         
  -1 -16   4        111.30        314.55       116.17 o                         
   0 -16   4       1176.47       1075.92       152.99 o                         
   1 -16   4          8.02        923.71       144.21 o                         
   2 -16   4          8.17        171.41       103.07 o                         
   3 -16   4       3139.05       3002.24       262.08 o                         
   4 -16   4       3934.60       4620.00       322.66 o                         
   5 -16   4         29.96        -14.95       106.91 o                         
   6 -16   4       3667.18       2700.93       220.04 o                         
   7 -16   4         94.05        -75.66        97.48 o                         
   8 -16   4         44.97        -31.32        97.23 o                         
   9 -16   4          2.65        -44.05       110.75 o                         
  10 -16   4        524.30        518.76       146.57 o                         
  11 -16   4       2724.62       2830.80       322.80 o                         
  12 -16   4       2323.93       2335.08       358.19 o                         
  13 -16   4          9.80        143.36       152.98 o                         
  14 -16   4        285.06        255.03        89.04 o                         
  15 -16   4        323.16        161.33       115.93 o                         
  -8 -15   4         27.95        -99.33        99.33 o                         
  -7 -15   4        124.89        -74.55        74.55 o                         
  -6 -15   4        123.10         51.88        72.37 o                         
  -5 -15   4        207.38        155.10        96.91 o                         
  -4 -15   4        378.79        639.19       116.62 o                         
  -3 -15   4        135.54        325.31       167.27 o                         
  -2 -15   4        348.75        946.54       158.28 o                         
  -1 -15   4       1158.42       1945.94       197.22 o                         
   0 -15   4        114.12         84.89        76.82 o                         
   1 -15   4       2639.66       3283.87       257.89 o                         
   2 -15   4       5066.97       4223.73       269.66 o                         
   3 -15   4         90.99        440.80       160.03 o                         
   4 -15   4        424.43        288.11       129.32 o                         
   5 -15   4       6293.54       5896.45       361.29 o                         
   6 -15   4         29.39        -82.93        82.93 o                         
   7 -15   4        432.74        491.83       136.84 o                         
   8 -15   4       1393.74        818.80       175.70 o                         
   9 -15   4       4180.43       3366.32       365.21 o                         
  10 -15   4         78.07         73.56       125.10 o                         
  11 -15   4        614.26        919.06       157.80 o                         
  12 -15   4        140.26          8.20        95.40 o                         
  13 -15   4          4.35         19.82        88.37 o                         
  14 -15   4       1124.83       1308.00       203.94 o                         
  15 -15   4       2224.20       1695.36       191.34 o                         
  16 -15   4         49.34        -24.11        57.74 o                         
  -9 -14   4         23.08        173.58       108.36 o                         
  -8 -14   4        148.76        164.42        80.77 o                         
  -7 -14   4          5.59        -15.42        75.81 o                         
  -6 -14   4        218.83        112.04        89.07 o                         
  -5 -14   4       1266.45       1445.92       201.09 o                         
  -4 -14   4       4172.94       4344.51       419.54 o                         
  -3 -14   4        821.44        700.00       138.18 o                         
  -2 -14   4         15.31        -26.18       115.62 o                         
  -1 -14   4        622.63        742.10       161.58 o                         
   0 -14   4        221.70       1230.69       309.22 o                         
   1 -14   4       1104.94       1201.48       334.24 o                         
   2 -14   4        380.06        462.10       161.17 o                         
   3 -14   4         54.84        -61.93       100.59 o                         
   4 -14   4         22.84       -114.54       114.54 o                         
   5 -14   4       5291.19       5118.99       379.39 o                         
   6 -14   4       1714.01       1414.70       251.63 o                         
   7 -14   4       4706.73       4434.80       403.92 o                         
   8 -14   4       3192.60       2918.18       358.94 o                         
   9 -14   4        105.36        215.72       204.68 o                         
  10 -14   4         85.38        106.73       105.67 o                         
  11 -14   4       4943.03       4868.64       316.50 o                         
  12 -14   4        531.95        504.53       125.14 o                         
  13 -14   4       1996.30       2246.04       265.66 o                         
  14 -14   4        297.22        359.80       197.09 o                         
  15 -14   4        416.80        399.36       106.88 o                         
  16 -14   4         47.17        225.70       138.46 o                         
  17 -14   4        646.76        532.30       205.68 o                         
 -10 -13   4        535.87        492.64       136.45 o                         
  -9 -13   4          3.10          9.03       104.35 o                         
  -8 -13   4         13.34        -64.29        85.67 o                         
  -7 -13   4        482.29        350.38       101.33 o                         
  -6 -13   4        851.29       1961.96       241.83 o                         
  -5 -13   4        274.60        510.20       136.18 o                         
  -4 -13   4        361.90        358.70       141.54 o                         
  -3 -13   4       1780.71       2994.68       465.11 o                         
  -2 -13   4       3125.92       2632.66       262.01 o                         
  -1 -13   4       1418.34       1803.83       229.78 o                         
   0 -13   4       6015.59       5148.84       345.40 o                         
   1 -13   4       7692.22       7928.09       485.87 o                         
   2 -13   4         40.22        215.79       122.22 o                         
   3 -13   4       5209.09       4680.45       354.13 o                         
   4 -13   4        219.73        227.93        90.47 o                         
   5 -13   4       3575.18       3269.22       303.51 o                         
   6 -13   4      12106.59      11437.58       599.30 o                         
   7 -13   4      11119.21       9642.14       608.05 o                         
   8 -13   4       4947.58       4497.74       446.33 o                         
   9 -13   4       6564.44       6748.43       378.69 o                         
  10 -13   4        170.19         43.69       121.30 o                         
  11 -13   4       4569.98       4755.68       384.96 o                         
  12 -13   4       3568.51       3876.44       289.09 o                         
  13 -13   4        933.16       1212.80       200.06 o                         
  14 -13   4        862.66        903.87       152.98 o                         
  15 -13   4        219.88         31.91       134.69 o                         
  16 -13   4        124.55        224.21       150.00 o                         
  17 -13   4       1103.30       1107.11       168.81 o                         
 -10 -12   4          7.58       -106.35       143.48 o                         
  -9 -12   4        692.03       1173.90       456.52 o                         
  -8 -12   4        430.85        666.49       183.22 o                         
  -7 -12   4       1595.23       2702.81       272.04 o                         
  -6 -12   4       1857.07       2785.43       281.34 o                         
  -5 -12   4        374.80       1954.06       356.14 o                         
  -4 -12   4         24.11        733.69       271.46 o                         
  -3 -12   4       4962.53       3975.34       314.50 o                         
  -2 -12   4       2228.82       3053.63       279.64 o                         
  -1 -12   4        440.82        891.50       305.85 o                         
   0 -12   4         31.83         76.19       138.52 o                         
   1 -12   4       5037.08       4815.01      1149.82 o                         
   2 -12   4       5900.81       5368.85       731.43 o                         
   3 -12   4       9932.55       8737.05       946.15 o                         
   4 -12   4        314.92         -4.01       171.57 o                         
   5 -12   4       1152.34       1178.92       417.39 o                         
   6 -12   4       4014.63       3330.07       670.23 o                         
   7 -12   4       3006.26       2877.25       310.34 o                         
   8 -12   4        216.00        180.21       131.44 o                         
   9 -12   4        626.79        554.78       129.61 o                         
  10 -12   4       2654.53       3076.16       280.85 o                         
  11 -12   4        611.47       1005.15       197.17 o                         
  12 -12   4       1190.82       1158.11       194.40 o                         
  13 -12   4         91.40         -1.19       106.09 o                         
  14 -12   4        238.43        511.68       174.64 o                         
  15 -12   4       1267.07       1097.77       210.85 o                         
  16 -12   4         10.99         33.11       165.55 o                         
  17 -12   4       1964.04       1646.75       250.83 o                         
 -11 -11   4        127.94        668.22       212.71 o                         
 -10 -11   4        204.21        338.12       228.76 o                         
  -9 -11   4        125.39        188.63       150.50 o                         
  -8 -11   4        158.61        664.92       192.41 o                         
  -7 -11   4        118.14        -54.54       173.03 o                         
  -6 -11   4        577.71       2532.44       409.10 o                         
  -5 -11   4       6504.87       6215.41       524.74 o                         
  -4 -11   4        135.11        373.80       125.30 o                         
  -3 -11   4        642.49        364.14       137.63 o                         
  -2 -11   4       3641.13       4010.14       501.05 o                         
  -1 -11   4        550.17       1557.18       824.74 o                         
   0 -11   4        218.22         69.23       407.35 o                         
   1 -11   4      10590.03       8645.66       714.66 o                         
   2 -11   4       3984.76       3295.96       538.79 o                         
   3 -11   4       8257.92       8438.06       942.13 o                         
   4 -11   4        497.17        469.97       198.78 o                         
   5 -11   4        108.97        129.15       131.00 o                         
   6 -11   4       6783.84       7875.46       752.85 o                         
   7 -11   4         87.78        322.71       193.58 o                         
   8 -11   4        321.16        313.72       116.01 o                         
   9 -11   4       3388.37       2975.28       241.32 o                         
  10 -11   4        558.75        531.77       130.66 o                         
  11 -11   4        860.91       1013.81       182.44 o                         
  12 -11   4         93.52        352.39       164.32 o                         
  13 -11   4       2300.47       2015.69       288.99 o                         
  14 -11   4        468.35        403.73       118.90 o                         
  15 -11   4       4372.65       4264.75       354.33 o                         
  16 -11   4       5669.24       5434.07       613.04 o                         
  17 -11   4       1666.37       1402.45       235.78 o                         
 -12 -10   4          1.39        271.90       113.38 o                         
 -11 -10   4          3.82         59.20       151.50 o                         
 -10 -10   4       3052.55       3740.44       580.93 o                         
  -9 -10   4        247.21        606.74       219.73 o                         
  -8 -10   4        193.13        327.07       119.47 o                         
  -7 -10   4        511.60        534.58       162.79 o                         
  -6 -10   4       1784.62       1449.14       219.82 o                         
  -5 -10   4       7183.79       6523.22       336.41 o                         
  -4 -10   4       2685.12       2016.02       209.92 o                         
  -3 -10   4        523.95        296.99       363.21 o                         
  -2 -10   4       1825.30       1988.61       793.64 o                         
  -1 -10   4         16.85        -72.24       493.64 o                         
   0 -10   4        359.00        343.61       193.31 o                         
   1 -10   4      10236.42       9944.06       854.84 o                         
   2 -10   4       2586.75       2470.21       494.64 o                         
   3 -10   4       6630.05       7570.55       631.46 o                         
   4 -10   4      11731.16      11487.46       811.17 o                         
   5 -10   4      20971.55      19087.60      1103.77 o                         
   6 -10   4       2270.43       2991.11       441.25 o                         
   7 -10   4       2737.59       2593.07       437.89 o                         
   8 -10   4       1790.95       1685.60       541.80 o                         
   9 -10   4       3319.34       3813.11       319.60 o                         
  10 -10   4        158.02        205.98        83.70 o                         
  11 -10   4       7007.44       5455.13       360.98 o                         
  12 -10   4       2030.71       1831.11       253.10 o                         
  13 -10   4       3218.78       3284.56       383.26 o                         
  14 -10   4       8696.63       9550.80      1547.65 o                         
  15 -10   4       3619.20       4540.10       619.06 o                         
  16 -10   4        680.98        909.02       320.06 o                         
  17 -10   4        658.31        632.63       182.47 o                         
 -12  -9   4        148.69         83.28        98.33 o                         
 -11  -9   4        146.62        530.82       134.13 o                         
 -10  -9   4        254.76        121.22       135.99 o                         
  -9  -9   4       2097.36       2384.94       391.97 o                         
  -8  -9   4       1244.60       1273.22       265.54 o                         
  -7  -9   4        736.81       1196.38       251.74 o                         
  -6  -9   4      13987.54      12874.99       538.73 o                         
  -5  -9   4         88.31        -37.21       102.07 o                         
  -4  -9   4       1123.74       1046.48       549.83 o                         
  -3  -9   4        740.12        320.06       411.37 o                         
  -2  -9   4          0.38       -134.45       276.92 o                         
  -1  -9   4       1549.95       1045.48       587.95 o                         
   0  -9   4      23163.43      20284.59       953.22 o                         
   1  -9   4        968.22        460.53       204.68 o                         
   2  -9   4       1448.97       1212.19       242.76 o                         
   3  -9   4      32066.25      26272.62      1195.47 o                         
   4  -9   4       5613.63       6758.16       583.57 o                         
   5  -9   4       1251.89       1287.72       263.50 o                         
   6  -9   4      49703.59      44358.17      2107.01 o                         
   7  -9   4       1460.84       1699.27       346.76 o                         
   8  -9   4      12564.83      15315.11      1082.74 o                         
   9  -9   4      11746.57      11622.65      1318.38 o                         
  10  -9   4       4092.04       3657.87       272.74 o                         
  11  -9   4        301.23        341.10       131.82 o                         
  12  -9   4      13451.24      15180.06      1047.48 o                         
  13  -9   4       3473.28       3983.77       590.96 o                         
  14  -9   4        309.19        -34.11       191.64 o                         
  15  -9   4       1116.49        893.97       320.06 o                         
  16  -9   4        900.85        840.23       219.13 o                         
  17  -9   4       2836.87       2935.02       699.83 o                         
  18  -9   4         78.91        228.76       135.45 o                         
 -13  -8   4        228.56         57.19       117.39 o                         
 -12  -8   4         79.42         20.52        80.51 o                         
 -11  -8   4        596.82       1006.93       374.24 o                         
 -10  -8   4       1190.98       1563.84       298.73 o                         
  -9  -8   4       2420.25       2390.17       415.38 o                         
  -8  -8   4      22605.38      21805.83       835.38 o                         
  -7  -8   4        717.26       1141.20       143.29 o                         
  -6  -8   4      13225.59      12128.95       446.79 o                         
  -5  -8   4        834.56       1646.47       509.69 o                         
  -4  -8   4      18920.99      15880.93      1824.57 o                         
  -3  -8   4      13845.67      11895.04       892.09 o                         
  -2  -8   4      21529.33      15835.43      1037.45 o                         
  -1  -8   4       3070.62       3001.49       320.39 o                         
   0  -8   4      10390.95      10487.87       732.44 o                         
   1  -8   4        535.72        376.25       161.54 o                         
   2  -8   4       8812.12       6195.25       502.78 o                         
   3  -8   4       2450.71       2014.90       323.28 o                         
   4  -8   4      13397.41      11910.31       769.22 o                         
   5  -8   4        287.53        295.78       119.53 o                         
   6  -8   4      53134.18      47075.23      1635.82 o                         
   7  -8   4       7045.16       6907.07       662.64 o                         
   8  -8   4      13946.25      13811.93      1319.39 o                         
   9  -8   4        750.01        778.59       341.13 o                         
  10  -8   4       4434.25       4535.31       502.67 o                         
  11  -8   4       3386.94       3821.70       414.17 o                         
  12  -8   4          4.96       -107.36       232.77 o                         
  13  -8   4       2967.22       2933.75       493.64 o                         
  14  -8   4        940.86        583.94       167.56 o                         
  15  -8   4       3979.19       4566.18       610.03 o                         
  16  -8   4         25.56         28.28       146.33 o                         
  17  -8   4       1186.10       1312.20       228.75 o                         
  18  -8   4       6783.36       4583.24       456.52 o                         
 -13  -7   4       6011.08       5188.09       333.68 o                         
 -12  -7   4       1950.22       2380.05       344.68 o                         
 -11  -7   4       1509.89       1261.19       292.94 o                         
 -10  -7   4        156.27        219.71       202.14 o                         
  -9  -7   4         16.54        -83.44       283.94 o                         
  -8  -7   4       3006.16       2779.27       243.51 o                         
  -7  -7   4         87.97         26.88        90.18 o                         
  -6  -7   4       3390.46       3027.06       608.02 o                         
  -5  -7   4      18685.04      14900.03      1115.87 o                         
  -4  -7   4       1049.23        960.15       303.33 o                         
  -3  -7   4      22914.30      17963.95      1049.18 o                         
  -2  -7   4      37784.19      31421.58      1255.65 o                         
  -1  -7   4        604.15        521.94       137.16 o                         
   0  -7   4       1166.26       1114.28       154.56 o                         
   1  -7   4      43482.71      30599.75      1273.23 o                         
   2  -7   4      12781.27      10210.64       593.95 o                         
   3  -7   4         14.81        233.77       108.06 o                         
   4  -7   4      97552.77      84482.75      2013.19 o                         
   5  -7   4      22585.74      19611.13       962.20 o                         
   6  -7   4       5893.92       5101.38       507.78 o                         
   7  -7   4        737.80        886.60       241.80 o                         
   8  -7   4       7576.83       8455.11       966.21 o                         
   9  -7   4       3209.27       3480.57       684.28 o                         
  10  -7   4         11.51        -85.57       118.19 o                         
  11  -7   4       3519.52       4670.53       554.84 o                         
  12  -7   4        326.13        574.91       248.83 o                         
  13  -7   4        612.49        481.60       321.07 o                         
  14  -7   4       5082.83       6370.18       713.37 o                         
  15  -7   4        660.47        398.56       141.46 o                         
  16  -7   4      10951.42      11901.98       690.41 o                         
  17  -7   4         29.17        496.31       149.33 o                         
 -14  -6   4       1118.69       1063.54       178.59 o                         
 -13  -6   4        140.06        242.95       281.44 o                         
 -12  -6   4        551.55        567.25       225.84 o                         
 -11  -6   4       6796.67       7555.71       642.51 o                         
 -10  -6   4       2216.59       2900.36       444.30 o                         
  -9  -6   4      11708.70      10404.35       643.75 o                         
  -8  -6   4        178.23         30.03        88.44 o                         
  -7  -6   4        136.13         32.67       115.16 o                         
  -6  -6   4       2676.75       2427.07       568.89 o                         
  -5  -6   4        843.84        480.73       243.80 o                         
  -4  -6   4       6804.03       5449.92       636.00 o                         
  -3  -6   4        418.72       2658.46       522.83 o                         
  -2  -6   4      15659.14      10311.17       399.08 o                         
  -1  -6   4       4456.03       6145.30       330.67 o                         
   0  -6   4      27378.82      16433.20       649.16 o                         
   1  -6   4      21220.51      17819.87       708.91 o                         
   2  -6   4      13435.73      10968.60       584.22 o                         
   3  -6   4      36795.31      29887.66      1001.25 o                         
   4  -6   4      23190.59      17236.38       656.47 o                         
   5  -6   4      11586.70       9204.97       412.61 o                         
   6  -6   4      11676.64      10092.41       487.46 o                         
   7  -6   4      66542.46      55111.65      1259.40 o                         
   8  -6   4       6536.49       7197.55       569.26 o                         
   9  -6   4       6071.54       6614.47       625.19 o                         
  10  -6   4      10572.03      10241.33       753.42 o                         
  11  -6   4       1602.51       1664.84       305.52 o                         
  12  -6   4      17112.86      16942.33      1070.56 o                         
  13  -6   4        331.78        357.19       295.98 o                         
  14  -6   4       5922.78       7200.94       780.60 o                         
  15  -6   4         51.21        914.55       245.82 o                         
  16  -6   4       2081.40       1903.55       281.08 o                         
  17  -6   4        433.65        630.18       155.51 o                         
 -15  -5   4        523.05        444.48       137.46 o                         
 -14  -5   4       3109.53       3038.10       591.97 o                         
 -13  -5   4       1809.67       1555.84       277.66 o                         
 -12  -5   4       1840.41       2452.76       385.58 o                         
 -11  -5   4       3417.86       3437.13       413.51 o                         
 -10  -5   4       3200.49       2234.16       332.12 o                         
  -9  -5   4        442.85        433.43       116.11 o                         
  -8  -5   4       4135.65       2425.19       220.72 o                         
  -7  -5   4       5289.56       5610.66       901.00 o                         
  -6  -5   4      43474.54      39057.87      2246.47 o                         
  -5  -5   4        728.76       1863.23       699.83 o                         
  -4  -5   4        159.94        315.08       263.38 o                         
  -3  -5   4      52749.18      45894.68      1538.32 o                         
  -2  -5   4      11422.02       8755.57       330.75 o                         
  -1  -5   4      35811.37      30679.42       688.78 o                         
   0  -5   4       3294.13       4467.22       244.45 o                         
   1  -5   4       2317.59       2453.16       346.15 o                         
   2  -5   4      60517.89      44712.62      1347.98 o                         
   3  -5   4      39908.29      31592.56      1441.75 o                         
   4  -5   4     128989.21     115661.05      1980.58 o                         
   5  -5   4      93673.73      87396.75      1513.96 o                         
   6  -5   4      34770.86      35269.11       937.73 o                         
   7  -5   4       4365.82       3326.33       363.11 o                         
   8  -5   4      70378.82      78072.27      1936.09 o                         
   9  -5   4        244.58         59.83       142.17 o                         
  10  -5   4       1989.70       2281.59       516.72 o                         
  11  -5   4       2101.30       2385.14       401.84 o                         
  12  -5   4       7444.47      10031.54      1233.60 o                         
  13  -5   4       3245.48       3190.61       519.73 o                         
  14  -5   4        628.80       2912.36       381.57 o                         
  15  -5   4       3798.86       4862.40       560.36 o                         
  16  -5   4       1644.01       1360.21       217.90 o                         
  17  -5   4         18.31        -60.20       164.55 o                         
 -15  -4   4        758.07        531.77       212.71 o                         
 -14  -4   4        326.62        252.84       287.96 o                         
 -13  -4   4        276.14        232.77       392.30 o                         
 -12  -4   4        205.55        502.41       158.03 o                         
 -11  -4   4       7137.65       7313.52       592.50 o                         
 -10  -4   4       3784.03       3387.04       423.60 o                         
  -9  -4   4       1226.01       1284.83       192.67 o                         
  -8  -4   4       6563.04       5478.21       949.16 o                         
  -7  -4   4       1210.03       1762.86       480.60 o                         
  -6  -4   4       3080.32       2292.62       602.00 o                         
  -5  -4   4         71.74       1016.38       382.27 o                         
  -4  -4   4        723.33       1601.84       417.56 o                         
  -3  -4   4       1540.06       1930.58       311.48 o                         
  -2  -4   4       2345.11       2495.45       172.64 o                         
  -1  -4   4       3336.74       3520.38       221.08 o                         
   0  -4   4     174468.98     158149.80      8096.92 o                         
   1  -4   4     115556.29     112831.17      2042.79 o                         
   2  -4   4      66429.75      64063.01      1856.17 o                         
   3  -4   4      89818.90      90801.59      1208.29 o                         
   4  -4   4      28777.34      27843.38       958.69 o                         
   5  -4   4        656.21       1406.55       180.52 o                         
   6  -4   4     136748.67     143891.27      2252.78 o                         
   7  -4   4       2053.96       2230.21       312.10 o                         
   8  -4   4         61.90        165.01       161.00 o                         
   9  -4   4      23896.12      35899.93      5419.52 o                         
  10  -4   4      36993.55      41622.39      2484.26 o                         
  11  -4   4      20496.92      23024.38       957.62 o                         
  12  -4   4       2992.55       3597.17       416.76 o                         
  13  -4   4       3540.68       4567.08       358.29 o                         
  14  -4   4       6999.67       6895.59       553.74 o                         
  15  -4   4       4651.61       4366.74       876.41 o                         
  16  -4   4        956.96       2446.13       628.09 o                         
  17  -4   4       1372.87       1570.22       362.20 o                         
 -16  -3   4         86.61         42.14       138.46 o                         
 -15  -3   4        616.86        684.28       288.96 o                         
 -14  -3   4       2333.23       1958.51       553.84 o                         
 -13  -3   4      10175.96      13944.37      1582.26 o                         
 -12  -3   4        361.21        463.80       211.56 o                         
 -11  -3   4       5057.69       5220.56       498.04 o                         
 -10  -3   4        562.71       1051.32       229.75 o                         
  -9  -3   4         31.41        156.41       225.40 o                         
  -8  -3   4       8201.43       7675.52      1091.63 o                         
  -7  -3   4       1706.20       2643.79       655.18 o                         
  -6  -3   4         24.87       2083.93       682.27 o                         
  -5  -3   4       7725.86       7201.95       820.73 o                         
  -4  -3   4     110807.54      93635.02      2171.75 o                         
  -3  -3   4       9411.41       7013.49       226.61 o                         
  -2  -3   4       8078.68       5930.41       239.04 o                         
  -1  -3   4      26951.17      19758.49       571.36 o                         
   0  -3   4     104815.43      83784.60      1180.67 o                         
   1  -3   4      15190.07      18831.62       714.38 o                         
   2  -3   4      74385.70      57711.89      1142.80 o                         
   3  -3   4     128779.71     121748.81      1915.37 o                         
   4  -3   4     212181.77     193984.28      4928.39 o                         
   5  -3   4       1509.78       2001.08       244.76 o                         
   6  -3   4       2875.44       2870.90       466.55 o                         
   7  -3   4      30134.51      36623.75      3071.71 o                         
   8  -3   4      98509.06     184668.95      9177.52 o                         
   9  -3   4      13974.34      28613.14      1984.60 o                         
  10  -3   4        189.97        838.79       353.17 o                         
  11  -3   4        734.32       1135.36       242.92 o                         
  12  -3   4       7080.71       6597.10       670.23 o                         
  13  -3   4       3220.30       2156.89       241.69 o                         
  14  -3   4       7338.66       7027.23       405.15 o                         
  15  -3   4       1629.65       1500.99       483.61 o                         
  16  -3   4       1226.81       1925.40       485.61 o                         
  17  -3   4        296.95        -59.20       183.61 o                         
 -16  -2   4         20.28         11.04       181.60 o                         
 -15  -2   4       4417.79       4861.68      1577.75 o                         
 -14  -2   4       1701.89       1917.38       624.08 o                         
 -13  -2   4       4145.73       6399.28      1015.38 o                         
 -12  -2   4         13.02        230.77       453.51 o                         
 -11  -2   4         99.76        785.86       384.60 o                         
 -10  -2   4        131.92        378.55       224.58 o                         
  -9  -2   4      14318.23      17054.71      1724.73 o                         
  -8  -2   4       4855.05       4749.79       883.94 o                         
  -7  -2   4      13989.72      13274.14      1341.46 o                         
  -6  -2   4      72566.54      63883.46      1861.99 o                         
  -5  -2   4       2379.79       2790.17       395.89 o                         
  -4  -2   4       5062.09       3169.63       198.60 o                         
  -3  -2   4      44857.62      41399.86      1343.69 o                         
  -2  -2   4      46520.01      43336.87      1458.35 o                         
  -1  -2   4      27401.19      20387.79       970.23 o                         
   0  -2   4        787.39        676.02        90.20 o                         
   1  -2   4      72318.77      43629.46       917.05 o                         
   2  -2   4      24188.91      25186.75       859.86 o                         
   3  -2   4      67173.64      71250.78      2907.67 o                         
   4  -2   4      10469.08       9829.18       484.20 o                         
   5  -2   4       2797.60       3125.92       527.75 o                         
   6  -2   4      40952.93      81037.77      3774.05 o                         
   7  -2   4       2854.84       4194.72       385.97 o                         
   8  -2   4       1307.64      23478.06      1690.62 o                         
   9  -2   4        216.13        368.22       261.87 o                         
  10  -2   4       8083.32       9260.79      1351.49 o                         
  11  -2   4        159.15       1065.14       274.43 o                         
  12  -2   4      14074.56      13630.09       544.81 o                         
  13  -2   4          1.98        -29.37       151.03 o                         
  14  -2   4      12304.24      12566.25       745.56 o                         
  15  -2   4        903.89        759.76       453.01 o                         
  16  -2   4         35.44       -133.44       287.96 o                         
  17  -2   4        264.15        498.66       188.63 o                         
 -17  -1   4       2048.33       1729.75       275.92 o                         
 -16  -1   4       1905.72       1798.47       232.56 o                         
 -15  -1   4        486.76        782.60       337.12 o                         
 -14  -1   4        332.55        451.50       318.06 o                         
 -13  -1   4        423.27        609.03       487.62 o                         
 -12  -1   4       1373.08       1117.72       491.63 o                         
 -11  -1   4      21524.78      20367.39      1262.02 o                         
 -10  -1   4         63.99        353.17       210.70 o                         
  -9  -1   4         50.37        758.52       429.43 o                         
  -8  -1   4        759.15        781.60       343.14 o                         
  -7  -1   4       3502.97       3824.12       470.93 o                         
  -6  -1   4      14332.67      13486.58       837.81 o                         
  -5  -1   4       1608.06       2149.55       181.03 o                         
  -4  -1   4     122980.27     110727.16      2799.31 o                         
  -3  -1   4      25278.82      26547.97       981.14 o                         
  -2  -1   4       2981.60       2710.95       424.91 o                         
  -1  -1   4       1268.79       1148.82       155.70 o                         
   0  -1   4       1206.08       1294.30       229.76 o                         
   1  -1   4      26406.22      29987.71      1065.54 o                         
   2  -1   4      56112.76      51481.38       995.65 o                         
   3  -1   4      57837.29      62612.43      1481.93 o                         
   4  -1   4      71169.16      80523.72      1789.45 o                         
   5  -1   4      80661.27     170918.41      6545.26 o                         
   6  -1   4        606.86      56350.30      1265.26 o                         
   7  -1   4          7.58      29302.56      1008.54 o                         
   8  -1   4      26383.55      87387.56      3592.95 o                         
   9  -1   4      25776.34      28057.29      2100.99 o                         
  10  -1   4       2412.41       2290.40       364.28 o                         
  11  -1   4        925.45       1240.01       482.10 o                         
  12  -1   4       2858.06       2505.87       316.70 o                         
  13  -1   4       3008.27       3424.60       482.10 o                         
  14  -1   4        655.49        531.12       270.40 o                         
  15  -1   4       1184.70       1823.15       282.95 o                         
  16  -1   4        232.46        260.87       179.60 o                         
 -17   0   4        125.57        190.63       142.47 o                         
 -16   0   4        249.93       1739.78       513.71 o                         
 -15   0   4         13.39       -331.10       331.10 o                         
 -14   0   4        820.46       1294.30       549.83 o                         
 -13   0   4       5381.05       4236.09       839.79 o                         
 -12   0   4       4446.27       4601.30       839.79 o                         
 -11   0   4       1736.82       1295.35       584.94 o                         
 -10   0   4       3637.85       3107.67       423.20 o                         
  -9   0   4       6250.46       5433.07       945.14 o                         
  -8   0   4        931.14       1118.03       245.66 o                         
  -7   0   4       4338.04       4126.78       481.70 o                         
  -6   0   4     100291.77      86715.43      1343.20 o                         
  -5   0   4     102648.65      90110.55      1750.32 o                         
  -4   0   4      70068.05      64765.35      2122.06 o                         
  -3   0   4       4549.59       6181.55       608.02 o                         
  -2   0   4      24370.43      21267.32       676.75 o                         
  -1   0   4      31274.35      31206.76      1197.98 o                         
   0   0   4      18724.79      15159.41       929.09 o                         
   1   0   4      46072.57      52138.36      1564.20 o                         
   2   0   4     185379.50     308913.16      3771.54 o                         
   3   0   4      56521.94     162631.30     12201.07 o                         
   4   0   4      22550.87     128444.72      8025.19 o                         
   5   0   4      29260.70      32443.67       878.33 o                         
   6   0   4     124139.16     206431.83     10505.43 o                         
   7   0   4      77961.64      74015.10      2991.95 o                         
   8   0   4       4831.44       6174.53       930.09 o                         
   9   0   4       9811.15      12471.47      1445.81 o                         
  10   0   4        642.45        875.52       210.41 o                         
  11   0   4      55298.07      54685.79      1367.79 o                         
  12   0   4        134.49        166.93       158.03 o                         
  13   0   4        148.80        497.86       451.50 o                         
  14   0   4       9887.25       9407.65       661.60 o                         
  15   0   4        124.53        114.64       111.06 o                         
  16   0   4          1.08        251.84       199.66 o                         
 -17   1   4        112.61        104.26       109.13 o                         
 -16   1   4        123.26        421.40       394.31 o                         
 -15   1   4       2732.46       3311.01       670.23 o                         
 -14   1   4        284.63        475.58       275.92 o                         
 -13   1   4       5152.06       7426.69      1149.82 o                         
 -12   1   4        949.70        937.44       378.71 o                         
 -11   1   4       1732.94       1827.32       369.95 o                         
 -10   1   4       4895.95       4855.14       915.04 o                         
  -9   1   4      15609.73      17193.91      1061.18 o                         
  -8   1   4       9383.66       9735.18      1089.12 o                         
  -7   1   4        179.78        289.22        96.50 o                         
  -6   1   4      38029.04      42133.66      1530.59 o                         
  -5   1   4       9256.25       6462.59       696.82 o                         
  -4   1   4      36132.59      39335.98      1595.30 o                         
  -3   1   4       3050.23       4178.90       530.76 o                         
  -2   1   4       4087.06       6037.07       592.97 o                         
  -1   1   4      76344.13      88611.63      2367.87 o                         
   0   1   4     636780.12     525885.62      6285.90 o                         
   1   1   4       4183.20      48069.84      1723.73 o                         
   2   1   4      55416.65     161707.67      2989.94 o                         
   3   1   4        485.34      17255.38      1256.18 o                         
   4   1   4       3373.10       6327.90       415.39 o                         
   5   1   4        268.11        583.99       152.54 o                         
   6   1   4        159.93       1355.51       511.70 o                         
   7   1   4      49006.09      51135.03      2584.59 o                         
   8   1   4      21948.46      17924.60      1675.57 o                         
   9   1   4       3307.98       3442.45       796.65 o                         
  10   1   4       1574.12       1741.97       195.10 o                         
  11   1   4        872.08        897.69       150.18 o                         
  12   1   4      11934.00      11385.29       771.19 o                         
  13   1   4        204.48        239.11       222.24 o                         
  14   1   4       4515.62       4546.58       447.93 o                         
  15   1   4        693.44        661.49       159.22 o                         
  16   1   4        125.58         17.06       133.44 o                         
 -17   2   4        564.77       1471.89       423.41 o                         
 -16   2   4        245.48        529.76       383.27 o                         
 -15   2   4      15274.50      19019.24      1654.50 o                         
 -14   2   4       8271.48       6407.30       989.29 o                         
 -13   2   4       2477.15       2234.43       609.03 o                         
 -12   2   4         79.54         12.40       113.19 o                         
 -11   2   4       4394.40       6058.70       469.45 o                         
 -10   2   4        193.24       2446.13      1127.75 o                         
  -9   2   4        127.18        196.71       150.10 o                         
  -8   2   4      27746.43      26543.42       905.62 o                         
  -7   2   4      43249.41      39157.38      1641.46 o                         
  -6   2   4     128047.98     135058.27     10052.93 o                         
  -5   2   4      13468.47      17055.71      1061.53 o                         
  -4   2   4       3210.16       4005.34       373.90 o                         
  -3   2   4      68360.23      70605.77      2249.48 o                         
  -2   2   4     274461.66     360090.31      5170.19 o                         
  -1   2   4      63453.78      57906.86      3918.03 o                         
   0   2   4        701.08       2411.08       264.86 o                         
   1   2   4      24661.30      58314.90      2233.43 o                         
   2   2   4      45395.05      56462.74      1984.60 o                         
   3   2   4        212.78        233.78       198.66 o                         
   4   2   4       1106.55       1026.87       165.40 o                         
   5   2   4       2571.79       3929.06       679.26 o                         
   6   2   4     232369.20     207392.59      4993.60 o                         
   7   2   4      14155.44      14492.19      1431.76 o                         
   8   2   4      17054.52      18190.48      1729.75 o                         
   9   2   4      13999.07      14227.33       519.02 o                         
  10   2   4       4003.74       3473.87       288.24 o                         
  11   2   4      11662.86      10818.92       548.77 o                         
  12   2   4       2692.98       3098.24       311.09 o                         
  13   2   4        246.92        905.19       257.22 o                         
  14   2   4        586.24        372.71       215.72 o                         
  15   2   4         60.18        -15.55        93.81 o                         
 -18   3   4       1836.95       1430.76       276.92 o                         
 -17   3   4       4556.59       6489.58       802.67 o                         
 -16   3   4        582.05        550.83       351.17 o                         
 -15   3   4       4946.81       5967.84       964.21 o                         
 -14   3   4       2118.50       1553.29       616.55 o                         
 -13   3   4        347.50        629.94       193.63 o                         
 -12   3   4        314.16        247.11       370.73 o                         
 -11   3   4       4851.44       4790.86       444.59 o                         
 -10   3   4      15618.90      14539.34      1550.15 o                         
  -9   3   4        683.38       1440.98       287.70 o                         
  -8   3   4      65129.92      71623.38      1543.27 o                         
  -7   3   4        538.91       1126.87       224.49 o                         
  -6   3   4      26514.78      24012.84      1195.48 o                         
  -5   3   4       4105.75       4290.27       618.06 o                         
  -4   3   4      28632.87      74144.75      1830.91 o                         
  -3   3   4      99148.37     161837.81      8579.53 o                         
  -2   3   4     108951.78     173641.36      3947.12 o                         
  -1   3   4      39542.16      67688.77      6372.19 o                         
   0   3   4      44946.94      67980.20      1565.59 o                         
   1   3   4     109679.41     104801.44      2035.27 o                         
   2   3   4      55870.73      41262.20      1877.24 o                         
   3   3   4       3269.54       2830.41       511.70 o                         
   4   3   4      73492.99      65457.65      2586.60 o                         
   5   3   4        191.67        216.72       224.75 o                         
   6   3   4        692.77        360.20       196.65 o                         
   7   3   4      12991.77      12948.05      1446.81 o                         
   8   3   4      12840.86      11523.32      1481.93 o                         
   9   3   4      13479.51      12418.67       518.34 o                         
  10   3   4       2549.80       3304.86       297.73 o                         
  11   3   4       5072.34       4788.79       375.62 o                         
  12   3   4         77.95        -66.86       108.02 o                         
  13   3   4        652.05        581.92       148.98 o                         
  14   3   4        545.08        715.80       192.59 o                         
  15   3   4        127.57       -113.14       113.14 o                         
 -18   4   4        190.75        104.04       177.59 o                         
 -17   4   4       2708.34       2246.47       505.68 o                         
 -16   4   4          4.14       -396.32       396.32 o                         
 -15   4   4         10.16          8.31       210.70 o                         
 -14   4   4       1760.32       1946.15       594.48 o                         
 -13   4   4      18673.79      20465.05      1180.93 o                         
 -12   4   4        146.97        412.57       241.30 o                         
 -11   4   4       4840.93       6737.09       470.09 o                         
 -10   4   4       6532.02       7980.54      1130.76 o                         
  -9   4   4       1163.95        929.03       202.10 o                         
  -8   4   4      12918.81      11827.48       762.77 o                         
  -7   4   4      20092.22      24773.84      1328.42 o                         
  -6   4   4      59517.54      86029.05      3070.21 o                         
  -5   4   4      94048.78     174102.48      3031.08 o                         
  -4   4   4     112000.99     134374.55      3212.18 o                         
  -3   4   4      29396.04      27000.81      1068.87 o                         
  -2   4   4      22222.87      29086.77      1197.91 o                         
  -1   4   4       9656.06      11325.91       664.88 o                         
   0   4   4       3913.63       8697.13      1081.60 o                         
   1   4   4      68001.54      63379.35      1423.56 o                         
   2   4   4      30540.74      29264.31      1724.73 o                         
   3   4   4        757.38        318.74        89.37 o                         
   4   4   4         68.80         80.27       220.73 o                         
   5   4   4      23791.31      22367.37      1685.60 o                         
   6   4   4      18068.05      15916.92      1537.11 o                         
   7   4   4       5592.18       3697.29       791.63 o                         
   8   4   4        113.39        189.23        98.82 o                         
   9   4   4        262.43        349.57       129.95 o                         
  10   4   4       7556.81       8160.49       504.14 o                         
  11   4   4        744.75        851.41       191.92 o                         
  12   4   4        218.72        233.95       113.53 o                         
  13   4   4        167.29        361.38       164.99 o                         
  14   4   4        147.73        347.04       117.87 o                         
 -18   5   4        812.59        719.24       266.39 o                         
 -17   5   4         17.84        -31.10       237.79 o                         
 -16   5   4         21.78        193.64       281.94 o                         
 -15   5   4       2651.27       3476.44       404.96 o                         
 -14   5   4        948.50        776.69       224.55 o                         
 -13   5   4        860.71       1033.32       236.08 o                         
 -12   5   4         75.92        132.02       155.51 o                         
 -11   5   4       9541.21       8428.23       462.53 o                         
 -10   5   4        673.96       1080.32       277.16 o                         
  -9   5   4      34038.39      42029.68      1745.36 o                         
  -8   5   4     113549.66     187585.56      3424.61 o                         
  -7   5   4       1547.91       4888.25       780.60 o                         
  -6   5   4      56022.73      61005.85      2573.56 o                         
  -5   5   4       3962.17      27490.05      1310.64 o                         
  -4   5   4       4492.66       5710.72      1201.49 o                         
  -3   5   4       1015.20        777.49       242.82 o                         
  -2   5   4      14902.24      14261.23      1511.53 o                         
  -1   5   4        145.66        195.65       112.33 o                         
   0   5   4     127086.14     135832.05      3728.15 o                         
   1   5   4       1572.55       1866.89       496.58 o                         
   2   5   4      10707.62      14714.63       583.08 o                         
   3   5   4        308.53        419.39       258.86 o                         
   4   5   4      45872.99      44547.12      2422.05 o                         
   5   5   4       1589.35       1192.97       416.38 o                         
   6   5   4       3996.92       3115.36       733.44 o                         
   7   5   4      19953.55      17035.07       620.86 o                         
   8   5   4       6714.36       5422.03       325.80 o                         
   9   5   4        730.04       1056.28       185.55 o                         
  10   5   4       3063.27       3340.85       348.02 o                         
  11   5   4         44.20        235.04       168.35 o                         
  12   5   4          1.10       -136.28       136.28 o                         
  13   5   4       1186.69       1286.51       225.89 o                         
  14   5   4        152.69        285.95       163.54 o                         
 -18   6   4          7.04        -39.15        90.80 o                         
 -17   6   4        286.42       -217.72       276.92 o                         
 -16   6   4          2.43        -25.27       121.85 o                         
 -15   6   4       4497.78       4394.28       470.51 o                         
 -14   6   4       2877.81       3516.94       413.21 o                         
 -13   6   4       6287.29       6402.85      1157.35 o                         
 -12   6   4       3640.82       3451.35       372.41 o                         
 -11   6   4       2524.55       3117.47       340.06 o                         
 -10   6   4       7933.86      23582.20      1622.76 o                         
  -9   6   4      20604.17      26910.02      2886.60 o                         
  -8   6   4      26796.60      24902.66      1260.62 o                         
  -7   6   4      32042.43      34713.42      2158.18 o                         
  -6   6   4     112752.01     151671.41      9279.85 o
[truncated: 1,964,172 more chars]
