# Supplementary material for: The crystalline sponge method updated
Source: IUCrJ. 2016 Feb 12;3(Pt 2):139–51. doi: 10.1107/S2052252515024379 (PMC4775162; doi:10.1107/S2052252515024379)
Supplement: Supplementary file 3 [file m-03-00139-cyclohexanesup3.hkl]

data_cyclohexane                                                                
_shelx_title ' exp_10_a.res in C2/c'                                            
_shelx_refln_list_code          4                                               
_shelx_F_calc_maximum     1541.81                                               
_exptl_crystal_F_000      7776.00                                               
_reflns_d_resolution_high  0.7928                                               
                                                                                
loop_                                                                           
 _space_group_symop_operation_xyz                                               
 'x, y, z'                                                                      
 '-x, y, -z+1/2'                                                                
 'x+1/2, y+1/2, z'                                                              
 '-x+1/2, y+1/2, -z+1/2'                                                        
 '-x, -y, -z'                                                                   
 'x, -y, z-1/2'                                                                 
 '-x+1/2, -y+1/2, -z'                                                           
 'x+1/2, -y+1/2, z-1/2'                                                         
                                                                                
_cell_length_a    34.3760                                                       
_cell_length_b    15.0832                                                       
_cell_length_c    29.6413                                                       
_cell_angle_alpha  90.000                                                       
_cell_angle_beta  100.675                                                       
_cell_angle_gamma  90.000                                                       
                                                                                
_shelx_F_squared_multiplier     1.000                                           
                                                                                
loop_                                                                           
 _refln_index_h                                                                 
 _refln_index_k                                                                 
 _refln_index_l                                                                 
 _refln_F_squared_calc                                                          
 _refln_F_squared_meas                                                          
 _refln_F_squared_sigma                                                         
 _refln_observed_status                                                         
   4   0   0     875267.06     887598.38      4820.86 o                         
   6   0   0        489.75       2522.67       326.62 o                         
   8   0   0     494104.84     447439.06      4312.95 o                         
  10   0   0     245856.45     241034.38      3559.50 o                         
  12   0   0     161542.52     154702.66      4957.36 o                         
  14   0   0      60997.18      61251.08      2775.43 o                         
  16   0   0      26189.27      30731.68      1665.56 o                         
  18   0   0      12754.92      18409.49      1076.87 o                         
  20   0   0     842361.00     903486.00     33507.57 o                         
  22   0   0      93314.98      98584.10      5759.10 o                         
  24   0   0      36739.98      40762.56      3635.01 o                         
  26   0   0      70392.41      73895.76      1682.76 o                         
  28   0   0      41926.51      42570.74      1187.50 o                         
  30   0   0        759.88       1501.56       287.79 o                         
  32   0   0       2059.96       1808.30       273.89 o                         
  34   0   0      21192.07      21967.23      1261.74 o                         
  36   0   0       5806.33       5806.70       446.59 o                         
  38   0   0       1078.30        832.38       187.81 o                         
  40   0   0          7.92        -66.54       139.93 o                         
   1   1   0      36081.75      21935.01       724.23 o                         
   3   1   0     609315.62     740756.56     20637.74 o                         
   5   1   0      34307.28      34409.73       761.13 o                         
   7   1   0     249946.03     292977.78      2326.40 o                         
   9   1   0      43990.37      55060.33      1144.04 o                         
  11   1   0      10903.74       8546.39       566.20 o                         
  13   1   0      71975.97      68598.28      1550.80 o                         
  15   1   0         77.78        968.36       222.99 o                         
  17   1   0      14465.03      17619.46       809.41 o                         
  19   1   0      41373.39      34387.45      1210.99 o                         
  21   1   0        601.72        574.32       274.54 o                         
  23   1   0       8569.50       9503.39       971.81 o                         
  25   1   0       7066.51       6988.32      1523.65 o                         
  27   1   0      15680.80      15820.97       491.79 o                         
  29   1   0       2308.16       2386.26       224.22 o                         
  31   1   0      12053.53      11536.35       402.03 o                         
  33   1   0       6744.42       7606.33       367.41 o                         
  35   1   0       6713.21       5926.77       350.82 o                         
  37   1   0        314.54        426.97       132.88 o                         
  39   1   0       1208.22       1141.60       144.54 o                         
  41   1   0       8213.92       6284.15       291.52 o                         
   0   2   0     549532.06     457844.78      3912.67 o                         
   2   2   0      12816.13      29161.93      5004.79 o                         
   4   2   0       2767.23       1855.74       243.79 o                         
   6   2   0     446687.94     401369.28      5773.36 o                         
   8   2   0    1538128.25    1495954.25      9081.09 o                         
  10   2   0      20110.81      22810.96       716.09 o                         
  12   2   0     470721.72     461937.53      6649.81 o                         
  14   2   0      99528.26     109434.88      1802.42 o                         
  16   2   0     205750.06     216410.72      2738.47 o                         
  18   2   0       6143.80       7136.07       551.37 o                         
  20   2   0      98250.57      92898.92      2384.01 o                         
  22   2   0      36163.48      34046.23      2336.08 o                         
  24   2   0          7.92        422.69       463.92 o                         
  26   2   0      48234.19      46083.82       767.82 o                         
  28   2   0       3198.75       3577.23       246.08 o                         
  30   2   0      14831.26      14247.44       505.87 o                         
  32   2   0        240.22        477.16       158.11 o                         
  34   2   0      41186.70      44640.76       759.77 o                         
  36   2   0        401.93        733.74       169.31 o                         
  38   2   0       8449.07       7342.52       343.99 o                         
  40   2   0        208.41       -110.46       110.46 o                         
  42   2   0       2661.59       2209.70       388.72 o                         
   1   3   0      19140.99      26931.53       688.82 o                         
   3   3   0     424524.09     450690.00     12670.75 o                         
   5   3   0     135932.19     135654.83      2339.05 o                         
   7   3   0      39448.75      61245.71      1030.73 o                         
   9   3   0      53304.49      59418.59      1072.65 o                         
  11   3   0      52748.26      55046.86      1129.48 o                         
  13   3   0       1728.67       3173.43       339.29 o                         
  15   3   0     138313.25     158486.38      2240.71 o                         
  17   3   0     172289.70     170508.08      3244.53 o                         
  19   3   0       1763.99       1792.22       360.96 o                         
  21   3   0      30508.06      27897.83      1688.15 o                         
  23   3   0      42769.75      42416.52      2767.20 o                         
  25   3   0       3598.16       4810.72       305.90 o                         
  27   3   0      10153.68       8947.78       484.57 o                         
  29   3   0       1654.28       1656.29       204.22 o                         
  31   3   0        149.99        256.98       149.04 o                         
  33   3   0        464.33        699.15       164.39 o                         
  35   3   0        655.59        313.47       138.63 o                         
  37   3   0       9103.32       9852.94       566.05 o                         
  39   3   0       3358.37       2746.20       245.97 o                         
  41   3   0         15.08         99.26       130.85 o                         
   0   4   0      18065.72      14433.97       757.05 o                         
   2   4   0     121982.94     123721.45      1909.08 o                         
   4   4   0      83708.13      72882.15      1143.18 o                         
   6   4   0     296520.56     295598.22      2533.76 o                         
   8   4   0     168293.86     159915.09      2188.28 o                         
  10   4   0      19672.48      24511.86      1273.65 o                         
  12   4   0      42309.82      39816.34      1309.90 o                         
  14   4   0      37684.36      40713.60      1386.55 o                         
  16   4   0     142148.77     144796.94      2762.62 o                         
  18   4   0     407631.88     439888.50      6436.49 o                         
  20   4   0       1901.05       4711.56       793.62 o                         
  22   4   0      31299.66      29536.70      4368.25 o                         
  24   4   0        924.29       3644.04       318.91 o                         
  26   4   0      76969.96      70303.03      1293.25 o                         
  28   4   0      10245.63      11054.17       408.14 o                         
  30   4   0      16501.61      15940.96       628.66 o                         
  32   4   0       1498.57       1783.53       211.78 o                         
  34   4   0      11194.38       9365.08       385.01 o                         
  36   4   0       7606.21       7089.93       308.59 o                         
  38   4   0      23796.58      20245.76      1695.91 o                         
  40   4   0       3498.57       3257.42       252.74 o                         
   1   5   0      18294.31      22486.39       741.31 o                         
   3   5   0       1256.93       2193.23       260.75 o                         
   5   5   0       4924.55       6278.94       429.19 o                         
   7   5   0      64207.54      57999.87      2186.06 o                         
   9   5   0      16244.18      14638.91       747.91 o                         
  11   5   0       6047.46      10895.38       713.73 o                         
  13   5   0     135029.44     146810.92      2674.23 o                         
  15   5   0          8.60        577.48       367.18 o                         
  17   5   0       2500.09       6175.18       813.77 o                         
  19   5   0       6600.21       5455.44       781.06 o                         
  21   5   0      14316.72      16088.78      1463.37 o                         
  23   5   0       8613.43       7716.81       435.70 o                         
  25   5   0      10102.52       8817.17       381.73 o                         
  27   5   0       1253.71        929.97       205.35 o                         
  29   5   0       7793.71       8678.26       398.51 o                         
  31   5   0       5056.56       4554.90       301.33 o                         
  33   5   0         95.43        119.09       135.51 o                         
  35   5   0         16.39        159.62       138.22 o                         
  37   5   0        808.63        755.26       138.32 o                         
  39   5   0         91.12        226.25       135.08 o                         
  41   5   0        884.91       -240.64       240.64 o                         
   0   6   0      35438.69      40935.92      1597.60 o                         
   2   6   0     170217.44     158223.64      2665.48 o                         
   4   6   0     368617.47     334347.06      3479.98 o                         
   6   6   0      29153.64      28571.54      1011.14 o                         
   8   6   0     290342.78     292312.00      3890.27 o                         
  10   6   0       1947.48       2858.03       393.80 o                         
  12   6   0      60822.36      63192.82      2356.41 o                         
  14   6   0        540.72       4940.69       797.68 o                         
  16   6   0      52526.84      57098.00      2518.13 o                         
  18   6   0     165253.62     168407.25      4504.52 o                         
  20   6   0       4375.85       8610.77      1172.96 o                         
  22   6   0      11251.15      12353.88       480.93 o                         
  24   6   0       7870.97       9996.58       552.43 o                         
  26   6   0      44235.13      41109.42       869.97 o                         
  28   6   0       8372.43       7839.26       436.53 o                         
  30   6   0       7436.37       7884.20       456.54 o                         
  32   6   0       3894.67       3274.09       263.10 o                         
  34   6   0         58.98       -169.59       169.59 o                         
  36   6   0       1432.04       1396.15       167.12 o                         
  38   6   0       8051.52       7758.01       389.95 o                         
  40   6   0       3353.73       2601.77       522.16 o                         
   1   7   0      10321.99       7363.14       645.67 o                         
   3   7   0      83617.10      81806.44      1564.90 o                         
   5   7   0      63885.75      54992.26      1809.39 o                         
   7   7   0       3369.67       8027.05       714.59 o                         
   9   7   0       3117.59       3139.79       475.62 o                         
  11   7   0      24040.86      21159.64      1682.70 o                         
  13   7   0     101426.32     102190.86      3806.29 o                         
  15   7   0      87489.71      86729.77      3717.82 o                         
  17   7   0      55832.56      58785.96      3280.14 o                         
  19   7   0      12067.44      13771.59      1671.20 o                         
  21   7   0        995.39       2458.20       244.53 o                         
  23   7   0      35217.10      32536.10       759.38 o                         
  25   7   0       1382.15       1637.05       269.48 o                         
  27   7   0       1977.09       2175.66       297.63 o                         
  29   7   0        882.29       1080.90       209.97 o                         
  31   7   0        596.32        143.84       167.20 o                         
  33   7   0       1040.55        817.82       187.46 o                         
  35   7   0        622.91        738.05       146.13 o                         
  37   7   0       8523.78       7849.35       351.20 o                         
  39   7   0       5246.39       4184.40       293.94 o                         
   0   8   0     159311.52     150639.78      3981.93 o                         
   2   8   0      47909.69      49490.62      1333.64 o                         
   4   8   0     133676.33     141745.36      3101.48 o                         
   6   8   0      93061.66      95944.91      2611.46 o                         
   8   8   0      42209.76      45434.51      1846.82 o                         
  10   8   0     152387.19     154256.19      4691.73 o                         
  12   8   0      56511.99      52575.75      2873.07 o                         
  14   8   0      22951.84      23014.75      2161.43 o                         
  16   8   0      83330.28      89228.42      4156.81 o                         
  18   8   0      11626.25      11385.50       484.69 o                         
  20   8   0     116509.02     124060.12      1971.69 o                         
  22   8   0       2968.17       3405.52       272.09 o                         
  24   8   0       7678.36       9919.67       489.58 o                         
  26   8   0      18605.68      18966.24       752.48 o                         
  28   8   0        449.90        679.92       246.37 o                         
  30   8   0      26400.20      27665.99       766.31 o                         
  32   8   0       4475.22       4445.78       374.38 o                         
  34   8   0       7389.11       7265.07       409.60 o                         
  36   8   0        704.18        672.82       111.83 o                         
  38   8   0       1422.40       1326.89       152.55 o                         
   1   9   0       5440.26       5830.63       658.63 o                         
   3   9   0      54192.27      49168.95      2045.64 o                         
   5   9   0      75182.23      67771.47      2354.88 o                         
   7   9   0      14205.45      12058.94      1024.33 o                         
   9   9   0      44713.98      43406.72      2616.34 o                         
  11   9   0      10820.43      10662.87      1367.68 o                         
  13   9   0       4242.44       5706.96      1166.52 o                         
  15   9   0      34570.03      34961.96      2142.11 o                         
  17   9   0        329.39        945.53       155.80 o                         
  19   9   0      55512.82      57002.27      1014.29 o                         
  21   9   0       1624.38       1027.31       185.22 o                         
  23   9   0       2385.02       2000.06       242.55 o                         
  25   9   0      21364.62      22755.59       825.89 o                         
  27   9   0       1026.91        954.99       277.20 o                         
  29   9   0       4346.99       4604.07       343.86 o                         
  31   9   0       1788.39       2194.35       240.47 o                         
  33   9   0       1374.13       1600.85       201.44 o                         
  35   9   0       1472.56       1466.25       160.45 o                         
  37   9   0         69.23        -73.54       123.92 o                         
   0  10   0     449246.34     454008.53      8124.05 o                         
   2  10   0      11651.33       9629.71      1030.94 o                         
   4  10   0     131171.83     142871.08      3751.85 o                         
   6  10   0      41054.04      37914.09      1957.48 o                         
   8  10   0      81021.38      85480.39      3158.41 o                         
  10  10   0      12137.68      10563.66      1172.19 o                         
  12  10   0      65825.81      68317.23      1268.52 o                         
  14  10   0      49930.24      45257.87       809.78 o                         
  16  10   0         16.34       1656.11       224.84 o                         
  18  10   0      76859.46      81821.57      1266.70 o                         
  20  10   0     141195.95     143624.69      1706.94 o                         
  22  10   0      39510.44      43522.04       950.89 o                         
  24  10   0       7247.04       7498.15       435.75 o                         
  26  10   0      12838.69      15429.53       690.33 o                         
  28  10   0       7317.88       8740.13       534.80 o                         
  30  10   0       3602.88       4044.15       248.92 o                         
  32  10   0       3275.22       3795.44       265.98 o                         
  34  10   0       5802.04       4801.12       343.39 o                         
  36  10   0        568.87        361.04       348.23 o                         
   1  11   0      10078.73       9342.57      1080.13 o                         
   3  11   0      31732.24      30370.65      1848.31 o                         
   5  11   0      75689.97      74266.59      2899.50 o                         
   7  11   0        284.89       1657.14       322.68 o                         
   9  11   0        694.94       1918.09       248.07 o                         
  11  11   0       1347.27       4544.72       459.24 o                         
  13  11   0      13325.57      11000.49       401.00 o                         
  15  11   0      70681.17      64863.23      1476.27 o                         
  17  11   0      54247.75      54835.50      1045.27 o                         
  19  11   0         70.78       1358.90       207.52 o                         
  21  11   0       2374.61       2568.17       292.00 o                         
  23  11   0       1554.57       2138.66       224.30 o                         
  25  11   0        905.76        939.26       225.36 o                         
  27  11   0        755.94       1138.53       229.18 o                         
  29  11   0         28.87        156.75       107.37 o                         
  31  11   0       2413.86       3108.13       338.69 o                         
  33  11   0        558.70        439.75       369.05 o                         
   0  12   0      18796.48      19738.40      1391.32 o                         
   2  12   0      24438.30      23341.57       702.04 o                         
   4  12   0      72384.32      73583.02      1596.46 o                         
   6  12   0      13817.75      13917.77       550.13 o                         
   8  12   0     135152.64     136124.72      2355.93 o                         
  10  12   0      12555.09      12063.85       694.08 o                         
  12  12   0     171608.14     172654.44      2297.78 o                         
  14  12   0        993.56       1039.96       216.68 o                         
  16  12   0      11613.31      11454.72       538.73 o                         
  18  12   0       4383.29       4749.45       335.65 o                         
  20  12   0       3556.89       5200.81       537.04 o                         
  22  12   0       3340.37       4037.83       348.42 o                         
  24  12   0       6054.85       6670.52       631.56 o                         
  26  12   0       2885.90       2675.16       263.41 o                         
  28  12   0        430.47        486.89       187.69 o                         
  30  12   0        480.32        516.64       213.38 o                         
  32  12   0       1628.76       1201.61       476.65 o                         
   1  13   0        697.06       1594.71       289.23 o                         
   3  13   0      24706.63      24792.52      1180.20 o                         
   5  13   0       6095.00       6487.66       626.04 o                         
   7  13   0        144.10        155.07       190.21 o                         
   9  13   0      14272.85      14794.26       543.84 o                         
  11  13   0      12624.89      14681.15       601.82 o                         
  13  13   0       7536.88       8267.24       397.22 o                         
  15  13   0       4865.20       5065.06       374.18 o                         
  17  13   0      17009.79      18147.31       657.34 o                         
  19  13   0      10397.20      11653.94       550.02 o                         
  21  13   0      10272.41      11296.87       566.28 o                         
  23  13   0       8456.67       9525.39       509.73 o                         
  25  13   0       2476.23       2926.40       308.59 o                         
  27  13   0        688.79        749.86       157.67 o                         
  29  13   0        578.33        603.95       217.03 o                         
  31  13   0         19.12         60.16       157.34 o                         
   0  14   0        189.81        860.60      1112.95 o                         
   2  14   0       1085.18       3530.48       654.94 o                         
   4  14   0      26464.59      26719.70      1112.60 o                         
   6  14   0        333.97       1179.47       766.25 o                         
   8  14   0       7410.69       6965.87       367.88 o                         
  10  14   0       8526.94      10111.98       969.41 o                         
  12  14   0      20711.95      20806.96       678.13 o                         
  14  14   0         11.39       1630.30       302.13 o                         
  16  14   0        372.76        565.18       183.33 o                         
  18  14   0      10237.10      12424.95       578.94 o                         
  20  14   0        458.53        379.09       169.97 o                         
  22  14   0        746.92       1228.82       209.62 o                         
  24  14   0         61.23        184.24       173.85 o                         
  26  14   0       2073.41       2206.64       252.44 o                         
  28  14   0         77.19        -41.59       135.57 o                         
   1  15   0         81.83        106.86       279.32 o                         
   3  15   0        288.76        153.25       401.36 o                         
   5  15   0       8036.75       8437.15       536.87 o                         
   7  15   0       1882.10       2516.63       419.27 o                         
   9  15   0      14840.07      15309.06       662.70 o                         
  11  15   0      11326.87      12020.41       579.86 o                         
  13  15   0      16786.38      17579.41       595.78 o                         
  15  15   0      11716.92      13264.94       564.77 o                         
  17  15   0        428.39        791.49       524.79 o                         
  19  15   0       5315.51       6256.27       439.61 o                         
  21  15   0       3312.84       3682.10       322.40 o                         
  23  15   0       5049.27       5779.60       437.26 o                         
  25  15   0        302.67        222.13       187.42 o                         
   0  16   0       5360.23       3806.26       814.91 o                         
   2  16   0        119.02       1778.16       536.92 o                         
   4  16   0      17920.55      16009.15      1024.28 o                         
   6  16   0       2594.33       4429.98      1032.25 o                         
   8  16   0      17990.39      15717.26       717.64 o                         
  10  16   0      11892.71      13604.41       559.63 o                         
  12  16   0      11057.60      10077.29       527.26 o                         
  14  16   0        103.20       1156.09       392.40 o                         
  16  16   0         12.87         22.37       404.07 o                         
  18  16   0      12722.13      13587.76       891.13 o                         
  20  16   0        132.05        181.91       137.74 o                         
  22  16   0        333.29        634.81       277.21 o                         
   1  17   0       1302.60       1065.16       224.76 o                         
   3  17   0       1364.91       1855.52       267.07 o                         
   5  17   0      10747.63       9357.80       624.18 o                         
   7  17   0        140.19        841.42       199.73 o                         
   9  17   0        383.08        544.71       213.16 o                         
  11  17   0        100.03         78.63       371.14 o                         
  13  17   0       3396.83       3851.04       371.45 o                         
  15  17   0       3491.67       3687.65       261.88 o                         
  17  17   0       1695.25       1897.43       249.54 o                         
   0  18   0        332.38        784.38       733.48 o                         
   2  18   0        581.53       1114.51       604.82 o                         
   4  18   0       9086.31      10653.25      1360.60 o                         
   6  18   0        172.70       1466.37      1313.00 o                         
   8  18   0        415.59        272.35       272.85 o                         
  10  18   0       1622.07       1507.92       233.96 o                         
  12  18   0        580.03        639.01       283.50 o                         
 -41   1   1         25.64        536.48       152.80 o                         
 -39   1   1       1051.41        715.21       126.71 o                         
 -37   1   1        150.83        102.34       129.71 o                         
 -35   1   1      10014.34      10160.63       389.18 o                         
 -33   1   1      24155.54      28036.05       627.23 o                         
 -31   1   1       4929.50       5697.47       312.63 o                         
 -29   1   1       5989.14       6153.14       336.90 o                         
 -27   1   1        173.06        250.48       132.91 o                         
 -25   1   1      30318.09      32767.77      2366.85 o                         
 -23   1   1       8140.63      13599.32      1203.06 o                         
 -21   1   1       1786.69       3217.28       478.25 o                         
 -19   1   1      81572.89      90158.59      1902.13 o                         
 -17   1   1        395.05       1328.66       225.02 o                         
 -15   1   1     130240.65     125655.70      1940.00 o                         
 -13   1   1       1209.41       1185.86       198.39 o                         
 -11   1   1     214189.50     249298.27      2304.62 o                         
  -9   1   1     107800.03      87893.36      1228.95 o                         
  -7   1   1     297570.12     308271.47      2148.97 o                         
  -5   1   1      31883.49      33507.88      1533.39 o                         
  -3   1   1      46438.33      85912.12      1832.55 o                         
  -1   1   1     427765.38     418527.69      6335.23 o                         
   1   1   1     125694.55     129307.94     10724.18 o                         
   3   1   1       2286.92       3506.68       573.43 o                         
   5   1   1      46548.25      17503.24       494.65 o                         
   7   1   1      11939.09      20661.24       658.98 o                         
   9   1   1       2555.24      34538.21      3647.58 o                         
  11   1   1       6422.92       7349.17       510.22 o                         
  13   1   1      57385.18      49345.21      1365.93 o                         
  15   1   1      62576.52      81041.70      2361.51 o                         
  17   1   1       4059.93       4632.86       437.56 o                         
  19   1   1      50566.91      59748.83      1948.79 o                         
  21   1   1      25833.14      29422.18      1235.08 o                         
  23   1   1      52079.38      51078.73      2872.97 o                         
  25   1   1      17231.29      21206.86       634.12 o                         
  27   1   1       2260.66       2086.54       197.51 o                         
  29   1   1       1761.32       2713.80       219.89 o                         
  31   1   1       2963.90       2987.23       237.96 o                         
  33   1   1      17029.13      18245.85       536.37 o                         
  35   1   1       2118.16       2664.04       248.06 o                         
  37   1   1       1954.02       1928.49       182.23 o                         
  39   1   1       2887.40       2588.71       194.65 o                         
  41   1   1        473.77        165.11       100.12 o                         
 -42   2   1        104.79        273.28       187.07 o                         
 -40   2   1        573.75        456.47       114.93 o                         
 -38   2   1        473.14        478.90       171.69 o                         
 -36   2   1      12816.05      13350.61       419.94 o                         
 -34   2   1       7677.15       8724.49       377.49 o                         
 -32   2   1       1039.78       1141.16       188.18 o                         
 -30   2   1       1425.78       2452.80       263.54 o                         
 -28   2   1       5576.93       6925.16       335.32 o                         
 -26   2   1       2516.06       2913.41       222.65 o                         
 -24   2   1       6329.83       6545.88      1117.41 o                         
 -22   2   1       1250.48       1520.99       448.82 o                         
 -20   2   1       5343.74       6123.51       644.35 o                         
 -18   2   1      61783.13      59823.81      1515.32 o                         
 -16   2   1     183587.94     169094.44      2353.97 o                         
 -14   2   1      50050.95      52079.23      1215.44 o                         
 -12   2   1       1823.89       2844.70       288.49 o                         
 -10   2   1      53289.72      55485.84      1035.05 o                         
  -8   2   1     372084.31     287926.56     23844.36 o                         
  -6   2   1      17753.80      26655.00      3983.61 o                         
  -4   2   1       8152.83      20990.97      1152.28 o                         
  -2   2   1       2315.46       6876.55       237.87 o                         
   0   2   1     130676.20     126611.15      1278.06 o                         
   2   2   1    1197364.00    1308857.50     11985.41 o                         
   4   2   1      57592.95      69864.66      1882.91 o                         
   6   2   1     224884.47     250129.08      2396.51 o                         
   8   2   1       3464.91       2469.92       243.00 o                         
  10   2   1      13264.50      38571.09      2268.33 o                         
  12   2   1       6841.72       8887.21       504.98 o                         
  14   2   1     121600.75     139766.61      2113.31 o                         
  16   2   1       2012.77       4435.74       440.74 o                         
  18   2   1      19645.02      19281.04       907.59 o                         
  20   2   1       9638.62      10295.73       821.58 o                         
  22   2   1      62552.41      64196.75      2529.17 o                         
  24   2   1      32866.14      31799.76      2400.05 o                         
  26   2   1       2635.52       3800.63       247.56 o                         
  28   2   1         96.18        834.81       159.29 o                         
  30   2   1       8031.39       7929.25       369.92 o                         
  32   2   1          6.14        489.82       143.60 o                         
  34   2   1       1118.20       1377.43       177.01 o                         
  36   2   1        199.44         95.39       144.77 o                         
  38   2   1      11249.57      10806.80       369.68 o                         
  40   2   1      11702.33       9408.41       527.51 o                         
 -41   3   1       1135.58        906.87       270.47 o                         
 -39   3   1      10850.30       9116.81       463.36 o                         
 -37   3   1        809.30        737.29       142.77 o                         
 -35   3   1       9385.11       8750.33       384.75 o                         
 -33   3   1       3832.46       3931.05       278.82 o                         
 -31   3   1        660.36        601.37       154.65 o                         
 -29   3   1       2653.56       2938.96       261.69 o                         
 -27   3   1        815.64       1804.70       208.18 o                         
 -25   3   1       1114.11       1439.80       178.45 o                         
 -23   3   1       4395.01       2072.69      1249.46 o                         
 -21   3   1       3195.22       3647.02       636.29 o                         
 -19   3   1        462.40        783.34       242.46 o                         
 -17   3   1     109849.32     109766.12      2406.01 o                         
 -15   3   1      17547.01      16291.68       865.02 o                         
 -13   3   1      47477.63      50181.13      1273.20 o                         
 -11   3   1      21689.84      45010.14      2288.37 o                         
  -9   3   1      31279.74      31613.44      1651.57 o                         
  -7   3   1      70413.85      77983.34      1358.87 o                         
  -5   3   1     864577.50     928787.75     16449.05 o                         
  -3   3   1       6028.88      35022.36      6708.72 o                         
  -1   3   1     579437.19     481236.38      3926.16 o                         
   1   3   1       3572.11       1993.22       227.31 o                         
   3   3   1        859.20       2457.75       244.67 o                         
   5   3   1     195525.94     241988.61      2563.77 o                         
   7   3   1      20772.51      22141.03       722.78 o                         
   9   3   1     158718.73     172866.09      1985.91 o                         
  11   3   1     145493.16     133222.30      1839.04 o                         
  13   3   1      36461.89      47519.38      2029.73 o                         
  15   3   1       2832.08       7396.47       522.27 o                         
  17   3   1       3753.38       3775.34       513.66 o                         
  19   3   1        560.67       1933.37       430.58 o                         
  21   3   1      90063.20      95607.03      3159.05 o                         
  23   3   1       9075.86      13251.97      1276.74 o                         
  25   3   1       5088.24       5562.02       289.06 o                         
  27   3   1       1496.18       1662.73       196.97 o                         
  29   3   1        563.13        915.34       164.88 o                         
  31   3   1       2566.38       2479.47       225.21 o                         
  33   3   1          6.83        195.42       123.38 o                         
  35   3   1       4120.27       3726.54       241.08 o                         
  37   3   1        337.63        211.58       151.65 o                         
  39   3   1        668.83        526.69       125.90 o                         
  41   3   1       2383.53       1950.37       226.83 o                         
 -40   4   1       1725.99       1175.80       153.02 o                         
 -38   4   1       1286.59       1702.59       241.25 o                         
 -36   4   1        813.03        545.89       146.39 o                         
 -34   4   1        328.69        569.71       175.58 o                         
 -32   4   1      30488.02      32438.44       771.71 o                         
 -30   4   1        827.19        644.40       160.82 o                         
 -28   4   1         39.18        270.14       151.38 o                         
 -26   4   1      25832.59      27159.28       649.05 o                         
 -24   4   1       1847.11       3304.65       394.22 o                         
 -22   4   1      18758.98      19762.08      1551.41 o                         
 -20   4   1        729.66       3779.03       667.87 o                         
 -18   4   1      37723.90      40032.16      1575.62 o                         
 -16   4   1      60057.76      62645.01      1831.09 o                         
 -14   4   1       4134.45      13855.36      1233.42 o                         
 -12   4   1     229313.48     242297.44      3206.11 o                         
 -10   4   1      31390.92      30113.29       957.37 o                         
  -8   4   1       9102.74       9150.35       518.56 o                         
  -6   4   1      25879.70      33213.22       962.61 o                         
  -4   4   1      60700.43      60689.29      2222.55 o                         
  -2   4   1     262720.06     282745.16      2505.17 o                         
   0   4   1     143035.83     145167.66      1683.13 o                         
   2   4   1      99680.65     104176.97      2727.21 o                         
   4   4   1     443618.53     446337.38      3623.62 o                         
   6   4   1     175059.80     180856.27      2045.75 o                         
   8   4   1     171916.84     158777.59      2027.93 o                         
  10   4   1     257110.22     254023.83      2314.96 o                         
  12   4   1     105212.66     108169.30      1571.42 o                         
  14   4   1      33093.36      31324.64      1189.93 o                         
  16   4   1      68386.35      82581.57      2865.70 o                         
  18   4   1      39902.28      34374.25      1862.86 o                         
  20   4   1      14694.50      13622.60      1292.72 o                         
  22   4   1      63615.84      64894.23      2808.94 o                         
  24   4   1      15115.13      12680.62       417.32 o                         
  26   4   1       4692.76       5335.99       321.64 o                         
  28   4   1       1337.65       1206.09       193.13 o                         
  30   4   1        162.29         94.77       140.09 o                         
  32   4   1       7643.05       7415.14       362.17 o                         
  34   4   1         12.18        217.64       131.92 o                         
  36   4   1      19954.07      18450.96       515.99 o                         
  38   4   1        254.11        369.27       171.04 o                         
  40   4   1         55.24        -73.07       199.29 o                         
 -41   5   1        587.98        497.22       445.41 o                         
 -39   5   1        102.48         73.87       101.85 o                         
 -37   5   1      12126.35      12119.69       444.40 o                         
 -35   5   1       9197.70       8926.54       431.32 o                         
 -33   5   1         18.88        189.55       139.71 o                         
 -31   5   1       3128.12       3103.85       261.03 o                         
 -29   5   1      37717.09      40117.33      1127.99 o                         
 -27   5   1       9241.56       8350.29       385.71 o                         
 -25   5   1       1285.89       1777.00       173.87 o                         
 -23   5   1      73710.97      77293.04      2035.24 o                         
 -21   5   1      24476.76      25880.59      1790.86 o                         
 -19   5   1      50451.51      52025.10      2390.15 o                         
 -17   5   1      93225.80     103218.35      3182.73 o                         
 -15   5   1      45620.25      51363.48      1702.50 o                         
 -13   5   1     132703.92     129158.62      2549.96 o                         
 -11   5   1      26825.79      32613.02      1136.31 o                         
  -9   5   1     103472.48      98884.90      1875.06 o                         
  -7   5   1      46665.22      42082.28      1221.71 o                         
  -5   5   1      17740.67      16283.51       733.31 o                         
  -3   5   1      83667.12      79408.55      1736.70 o                         
  -1   5   1        554.56       2990.91       304.71 o                         
   1   5   1     843153.75     798630.00     11766.16 o                         
   3   5   1       7988.71       6833.46       390.02 o                         
   5   5   1      29576.45      24941.57       870.39 o                         
   7   5   1     253554.08     244313.83      2741.49 o                         
   9   5   1      63359.59      48742.45      1231.23 o                         
  11   5   1      22790.67      31985.57      1021.56 o                         
  13   5   1      15555.30      14240.84      1093.24 o                         
  15   5   1     188588.88     192573.17      4260.94 o                         
  17   5   1      21118.19      28037.13      1719.90 o                         
  19   5   1      41077.54      43715.94      2250.34 o                         
  21   5   1     122169.57     129795.64      4109.21 o                         
  23   5   1       6587.14       7147.41       371.21 o                         
  25   5   1       2430.92       2688.38       230.73 o                         
  27   5   1         78.36        743.74       164.32 o                         
  29   5   1      15326.35      15778.10       543.11 o                         
  31   5   1       1897.00       2042.50       219.21 o                         
  33   5   1       6813.29       6566.82       351.53 o                         
  35   5   1        140.91         82.59       161.65 o                         
  37   5   1         40.96          3.09       207.06 o                         
  39   5   1       2628.10       2598.51       235.24 o                         
 -40   6   1        922.31        131.50       119.66 o                         
 -38   6   1       3380.30       2915.67       238.24 o                         
 -36   6   1       3254.13       2335.36       221.38 o                         
 -34   6   1        825.90        744.87       156.54 o                         
 -32   6   1       2441.60       2077.40       235.76 o                         
 -30   6   1      10711.87      10576.77       431.61 o                         
 -28   6   1       1301.61       1169.53       219.82 o                         
 -26   6   1      41781.50      41234.49      2300.95 o                         
 -24   6   1      29487.38      25948.48       923.26 o                         
 -22   6   1       3019.80       3376.26       291.07 o                         
 -20   6   1      68200.48      68551.98      2454.16 o                         
 -18   6   1      18504.70      19957.65      1566.16 o                         
 -16   6   1     235542.39     220976.12      4824.16 o                         
 -14   6   1       6229.46       8490.50      1013.47 o                         
 -12   6   1      18413.19      18209.89      1270.33 o                         
 -10   6   1        393.86       7365.62       609.69 o                         
  -8   6   1      23078.13      22680.46      1008.28 o                         
  -6   6   1     353520.09     325118.66      4006.20 o                         
  -4   6   1      16570.42      20019.89       754.91 o                         
  -2   6   1      34512.58      27960.55      1124.34 o                         
   0   6   1      59521.52      51143.15      1480.32 o                         
   2   6   1     118448.02     120637.00      2048.16 o                         
   4   6   1     515022.59     492011.19      5452.41 o                         
   6   6   1       1684.23       2410.24       296.25 o                         
   8   6   1       4701.33       5583.20       573.13 o                         
  10   6   1     152524.36     146367.77      2954.95 o                         
  12   6   1      50459.73      52460.59      2555.16 o                         
  14   6   1      22646.20      23454.89      1542.92 o                         
  16   6   1      12395.58      11834.49      1185.14 o                         
  18   6   1      23462.72      18927.43      1598.96 o                         
  20   6   1      57121.65      60488.34      3405.57 o                         
  22   6   1       3087.94       4676.38       308.59 o                         
  24   6   1        111.21       1033.10       197.78 o                         
  26   6   1       7799.50       8764.62       590.98 o                         
  28   6   1       6128.95       5256.82       292.38 o                         
  30   6   1      10988.50      10549.96       489.26 o                         
  32   6   1        805.54        510.47       146.57 o                         
  34   6   1       2809.89       2323.16       235.62 o                         
  36   6   1        222.10         28.95       117.47 o                         
  38   6   1       2499.76       2664.25       233.83 o                         
  40   6   1       1094.37        -46.28       164.28 o                         
 -39   7   1        900.99        937.20       112.63 o                         
 -37   7   1       3563.70       3863.05       219.09 o                         
 -35   7   1       1565.63       1511.25       194.45 o                         
 -33   7   1        849.82        892.96       193.51 o                         
 -31   7   1       1495.54       1126.02       195.12 o                         
 -29   7   1      14095.90      14070.25       707.32 o                         
 -27   7   1       1510.59       2668.24       312.23 o                         
 -25   7   1       2995.45       3121.78       290.76 o                         
 -23   7   1      17077.47      18490.71       547.63 o                         
 -21   7   1      21453.31      21190.96       548.04 o                         
 -19   7   1        923.19       1710.22       429.83 o                         
 -17   7   1     121874.70     124319.22      3988.43 o                         
 -15   7   1      31181.43      35824.59      2083.37 o                         
 -13   7   1       5299.97       6422.72       879.97 o                         
 -11   7   1      97727.48      94747.64      3454.48 o                         
  -9   7   1      87925.51      84064.29      2304.09 o                         
  -7   7   1     154409.92     146022.03      2988.63 o                         
  -5   7   1      33988.02      33746.48      1216.58 o                         
  -3   7   1       5635.98       9470.69       577.04 o                         
  -1   7   1       3784.37       5246.30       570.23 o                         
   1   7   1       9820.14      10534.18       657.46 o                         
   3   7   1      10522.52      15852.08       708.52 o                         
   5   7   1       6331.70       6128.52       633.64 o                         
   7   7   1     140261.27     139168.48      2961.05 o                         
   9   7   1      43035.80      40896.76      1670.90 o                         
  11   7   1        265.10        391.56       321.17 o                         
  13   7   1     138559.09     140559.92      4591.76 o                         
  15   7   1       5455.04       6552.39      1105.93 o                         
  17   7   1       2188.67       3882.72       981.18 o                         
  19   7   1       4073.36       5360.17      1157.24 o                         
  21   7   1      22859.03      23928.74       830.47 o                         
  23   7   1      11791.16      10786.05       446.36 o                         
  25   7   1        136.40        408.50       199.65 o                         
  27   7   1      29185.64      31721.96      1107.90 o                         
  29   7   1      10031.29      10891.95       430.70 o                         
  31   7   1       4700.68       4842.22       368.47 o                         
  33   7   1       6487.66       5713.23       368.47 o                         
  35   7   1         34.21        127.28       117.33 o                         
  37   7   1         15.32         43.13       161.59 o                         
  39   7   1        719.77        738.41       144.85 o                         
 -38   8   1       2347.96       1909.54       163.21 o                         
 -36   8   1       3955.66       3827.30       230.03 o                         
 -34   8   1       5969.98       5238.76       318.54 o                         
 -32   8   1        698.29        927.66       206.06 o                         
 -30   8   1       7318.06       7990.23       440.78 o                         
 -28   8   1       5971.33       6498.94       604.14 o                         
 -26   8   1      10055.94      10207.93       590.51 o                         
 -24   8   1      14800.65      14152.97       574.10 o                         
 -22   8   1       4841.46       5168.68       336.95 o                         
 -20   8   1         33.34        511.61       177.22 o                         
 -18   8   1       4007.05       4884.25       332.96 o                         
 -16   8   1      99374.67     102360.73      3494.18 o                         
 -14   8   1     184625.31     188055.72      5606.03 o                         
 -12   8   1       1927.80       2425.70       734.88 o                         
 -10   8   1      61353.23      69373.30      3123.98 o                         
  -8   8   1     140886.56     140445.94      3190.62 o                         
  -6   8   1     529360.56     541673.44      6514.73 o                         
  -4   8   1     240760.42     223866.78      3371.58 o                         
  -2   8   1      88599.62      77431.01      2015.54 o                         
   0   8   1      12719.09      12634.33       951.10 o                         
   2   8   1     115845.88     107870.84      2003.37 o                         
   4   8   1     636027.06     630057.00      6539.48 o                         
   6   8   1     115313.02     105889.41      2758.06 o                         
   8   8   1      27364.61      22673.98      1338.37 o                         
  10   8   1     137699.16     134753.06      4467.51 o                         
  12   8   1     104929.88     106440.06      4178.51 o                         
  14   8   1      53564.04      52142.16      3070.47 o                         
  16   8   1      18361.60      21018.74      2101.34 o                         
  18   8   1     110901.91     112522.81      1533.78 o                         
  20   8   1        911.77        807.00       161.03 o                         
  22   8   1       3863.32       3515.69       277.80 o                         
  24   8   1      28119.46      32336.02       982.26 o                         
  26   8   1      13195.80      13924.54       841.93 o                         
  28   8   1       6856.50       6714.45       433.39 o                         
  30   8   1        109.77        259.60       160.44 o                         
  32   8   1        274.18        309.92       157.02 o                         
  34   8   1        959.46       1335.94       216.09 o                         
  36   8   1        218.61        244.27       118.34 o                         
  38   8   1       2664.62       2109.46       182.77 o                         
 -37   9   1        120.41        -31.06       101.18 o                         
 -35   9   1      10899.92      10284.14       384.33 o                         
 -33   9   1        262.47        549.75       129.41 o                         
 -31   9   1        122.84        185.99       135.32 o                         
 -29   9   1       1130.06       2291.65       325.76 o                         
 -27   9   1       1176.99       1736.61       260.58 o                         
 -25   9   1       1914.97       3349.04       332.60 o                         
 -23   9   1       1395.90       1059.32       237.93 o                         
 -21   9   1       5478.57       5856.19       354.41 o                         
 -19   9   1      21498.89      20483.70       667.41 o                         
 -17   9   1       7593.80       9354.51       363.59 o                         
 -15   9   1      10289.13      10742.18      1343.46 o                         
 -13   9   1        647.46       3592.71       737.67 o                         
 -11   9   1        926.94       1689.07       518.71 o                         
  -9   9   1         40.28       1422.95       527.44 o                         
  -7   9   1      18140.90      21763.90      1218.17 o                         
  -5   9   1       2379.68       2452.38       561.13 o                         
  -3   9   1      96835.12     108220.62      2599.74 o                         
  -1   9   1      20569.10      17572.96      1058.93 o                         
   1   9   1     132018.84     125401.98      2796.93 o                         
   3   9   1      31553.81      31417.58      1571.54 o                         
   5   9   1       5119.90       6974.17       803.90 o                         
   7   9   1      13760.76      11432.97       999.70 o                         
   9   9   1       2969.91       2959.17       764.32 o                         
  11   9   1         46.92       1442.40       709.53 o                         
  13   9   1      11282.89      11550.33      1564.41 o                         
  15   9   1        517.14       1238.36       264.25 o                         
  17   9   1      20263.54      19490.86       630.98 o                         
  19   9   1      35667.40      35045.45       805.09 o                         
  21   9   1       1271.91       1021.60       205.57 o                         
  23   9   1       3091.59       3338.98       289.29 o                         
  25   9   1       1289.85       1176.16       254.46 o                         
  27   9   1       3404.55       3217.86       356.84 o                         
  29   9   1       1806.51       2310.05       224.86 o                         
  31   9   1        116.48        321.90       124.25 o                         
  33   9   1       7485.91       7867.78       402.35 o                         
  35   9   1       1085.25        995.47       200.65 o                         
  37   9   1       1773.50       1969.29       224.27 o                         
 -36  10   1       1886.83       1094.19       192.72 o                         
 -34  10   1         12.80          8.37       116.24 o                         
 -32  10   1       8856.46       7034.88       371.98 o                         
 -30  10   1      14950.60      15488.12       743.85 o                         
 -28  10   1      14239.62      13970.62       610.97 o                         
 -26  10   1       3546.73       5084.67       438.06 o                         
 -24  10   1      16563.74      18630.59       627.69 o                         
 -22  10   1       7783.21      11706.45      1694.68 o                         
 -20  10   1        556.92       2488.00       862.58 o                         
 -18  10   1      52329.25      56596.00      1042.14 o                         
 -16  10   1      26524.25      26774.36       598.49 o                         
 -14  10   1      41673.06      41865.77       742.75 o                         
 -12  10   1       9569.72      10095.18      1131.52 o                         
 -10  10   1        627.00       3067.81       824.95 o                         
  -8  10   1      78780.90      78280.26      3726.22 o                         
  -6  10   1      27156.00      23358.34      1542.07 o                         
  -4  10   1     133219.69     130173.50      3565.05 o                         
  -2  10   1      16796.58      19020.84      1211.94 o                         
   0  10   1       5455.91      10684.23      1020.65 o                         
   2  10   1     176276.61     161897.59      3964.87 o                         
   4  10   1      48897.31      50005.88      2302.47 o                         
   6  10   1      62015.48      63998.79      2201.93 o                         
   8  10   1      50853.43      60601.82      3332.28 o                         
  10  10   1      23734.24      24417.22      2244.28 o                         
  12  10   1       1745.24       1638.13       235.05 o                         
  14  10   1       3504.98       3331.19       283.87 o                         
  16  10   1         63.49        640.72       158.87 o                         
  18  10   1      37065.36      42060.32      1243.97 o                         
  20  10   1       7072.79       8687.15      1165.86 o                         
  22  10   1       9290.59       9546.73       467.70 o                         
  24  10   1       1887.64       2528.90       363.49 o                         
  26  10   1      15623.16      18337.78       746.14 o                         
  28  10   1      18292.05      17137.14       532.31 o                         
  30  10   1       7811.48       8353.29       416.00 o                         
  32  10   1       4138.72       3662.29       365.82 o                         
  34  10   1       1792.61       1229.27       424.59 o                         
  36  10   1        964.97        657.12       217.50 o                         
 -33  11   1       3214.61       3670.08       352.46 o                         
 -31  11   1       5826.86       5982.01       376.91 o                         
 -29  11   1        152.28         12.44       134.53 o                         
 -27  11   1       5360.04       5472.16       362.08 o                         
 -25  11   1         55.48        -21.22       172.02 o                         
 -23  11   1        101.48        172.88       154.33 o                         
 -21  11   1       4435.26       4259.44       317.95 o                         
 -19  11   1       5109.53       7453.49       387.80 o                         
 -17  11   1       2303.61       2884.23       295.00 o                         
 -15  11   1      11640.87      11754.52       413.96 o                         
 -13  11   1      44752.97      45665.37       787.47 o                         
 -11  11   1     110983.07     107747.24      1262.67 o                         
  -9  11   1       2964.44       3185.52       298.01 o                         
  -7  11   1      22259.74      22044.85       909.68 o                         
  -5  11   1       1145.51       2124.79       586.88 o                         
  -3  11   1       1915.44       3788.59       706.57 o                         
  -1  11   1      19557.87      21453.46      1384.92 o                         
   1  11   1      44831.18      42219.81      2174.87 o                         
   3  11   1       2531.93       2994.10       604.75 o                         
   5  11   1       8775.51       9789.09      1083.14 o                         
   7  11   1      26797.74      25641.03       929.61 o                         
   9  11   1      79507.60      83243.16      1348.57 o                         
  11  11   1       1606.13       1831.46       198.03 o                         
  13  11   1       1533.23        793.86       177.81 o                         
  15  11   1      23649.89      24390.04       608.26 o                         
  17  11   1       1229.41       2131.66       377.36 o                         
  19  11   1      10732.60       9203.28       492.07 o                         
  21  11   1      15570.06      17495.20       945.24 o                         
  23  11   1        262.04        988.93       212.99 o                         
  25  11   1       7092.33       7249.66       446.63 o                         
  27  11   1       7393.26       7169.71       406.56 o                         
  29  11   1        399.17        469.41       129.02 o                         
  31  11   1        461.48         86.39       187.74 o                         
  33  11   1        519.13        612.12       159.46 o                         
 -32  12   1      10197.53       8881.24       624.73 o                         
 -30  12   1         69.60        303.83       197.82 o                         
 -28  12   1       1383.79       1179.91       182.25 o                         
 -26  12   1       1218.49       1455.17       212.44 o                         
 -24  12   1      28316.25      29854.01       851.20 o                         
 -22  12   1       2877.21       3195.61       285.30 o                         
 -20  12   1      18398.69      19722.23       716.54 o                         
 -18  12   1      14258.41      14633.90       556.63 o                         
 -16  12   1       4631.32       4712.74       305.55 o                         
 -14  12   1       8749.43       8847.82       609.20 o                         
 -12  12   1      30887.58      32565.99       804.61 o                         
 -10  12   1      25655.86      36459.67      1894.38 o                         
  -8  12   1       5018.74       4601.00       534.42 o                         
  -6  12   1      10313.34      13051.52       621.13 o                         
  -4  12   1        221.83       1331.18       312.50 o                         
  -2  12   1        662.23       1619.70       250.78 o                         
   0  12   1       3495.50       5362.06       424.78 o                         
   2  12   1     158974.75     157415.84      2063.04 o                         
   4  12   1        911.28       2263.17       464.76 o                         
   6  12   1       1568.83       2588.02       246.01 o                         
   8  12   1        987.09       5525.39      1363.88 o                         
  10  12   1      85349.89      89743.30      2222.46 o                         
  12  12   1      24547.75      27044.29      2020.52 o                         
  14  12   1       2286.99       2668.83       229.12 o                         
  16  12   1      13868.55      12793.28       578.19 o                         
  18  12   1        295.40        703.43       174.42 o                         
  20  12   1      18781.93      17935.01       698.51 o                         
  22  12   1      31190.65      32283.20      1081.40 o                         
  24  12   1      29144.04      29584.44       886.97 o                         
  26  12   1        784.61        802.50       182.16 o                         
  28  12   1       7530.22       7099.87       392.82 o                         
  30  12   1      12609.62      10859.42       640.66 o                         
  32  12   1       2678.07       1875.01       228.20 o                         
 -31  13   1        440.33        429.75       223.28 o                         
 -29  13   1         78.88        211.33       424.59 o                         
 -27  13   1       3453.86       2693.56       277.43 o                         
 -25  13   1        174.17        828.83       184.20 o                         
 -23  13   1       1595.84       2016.37       251.24 o                         
 -21  13   1      20343.93      22753.11       722.67 o                         
 -19  13   1      13655.09      13349.18       586.61 o                         
 -17  13   1         10.98        542.86       211.91 o                         
 -15  13   1       5640.07       5382.96       330.02 o                         
 -13  13   1       8549.77       8109.08       438.29 o                         
 -11  13   1        295.72       1126.24       219.34 o                         
  -9  13   1        343.09       1139.30       546.01 o                         
  -7  13   1       2766.22       2409.30       280.28 o                         
  -5  13   1       7657.67       8624.93       542.15 o                         
  -3  13   1      25515.69      29725.45      1513.49 o                         
  -1  13   1      10494.27       8292.53       452.93 o                         
   1  13   1       1858.10       2747.53       378.73 o                         
   3  13   1       3139.43       3525.85       524.99 o                         
   5  13   1        694.87       1943.90       434.10 o                         
   7  13   1      14377.26      12721.61       663.83 o                         
   9  13   1      10805.11      11036.96       681.40 o                         
  11  13   1      10325.79      10452.35       639.76 o                         
  13  13   1       2064.95       1828.10       248.06 o                         
  15  13   1        102.53        601.93       230.77 o                         
  17  13   1      58567.88      65981.91      1236.16 o                         
  19  13   1      10247.71      10461.18       600.85 o                         
  21  13   1      10185.72      11070.66       542.21 o                         
  23  13   1       1402.03       1889.55       266.89 o                         
  25  13   1      17928.79      20232.21      1018.95 o                         
  27  13   1        846.35        535.03       195.66 o                         
  29  13   1        105.84        562.81       328.56 o                         
 -28  14   1         33.12        -34.78       249.89 o                         
 -26  14   1        513.87        635.87       173.57 o                         
 -24  14   1       2339.65       1931.48       291.72 o                         
 -22  14   1       6159.42       6619.86       381.26 o                         
 -20  14   1       1937.81       1889.02       264.48 o                         
 -18  14   1       9050.87      10173.33       504.92 o                         
 -16  14   1       2931.84       3060.28       356.07 o                         
 -14  14   1        129.28        763.76       344.93 o                         
 -12  14   1       9039.85       9404.83       471.14 o                         
 -10  14   1      84183.47      86962.05      1930.14 o                         
  -8  14   1        486.44        572.58       176.84 o                         
  -6  14   1      46679.88      52785.76      1983.35 o                         
  -4  14   1       1118.24       1806.88       391.61 o                         
  -2  14   1       4842.01       7994.40       818.33 o                         
   0  14   1        243.87       1680.42       538.03 o                         
   2  14   1      57406.85      58601.32      1757.04 o                         
   4  14   1       1497.34       2735.98      1182.24 o                         
   6  14   1        223.30        797.53       207.81 o                         
   8  14   1       1555.08       1709.53       251.28 o                         
  10  14   1      78093.27      81711.74      1455.72 o                         
  12  14   1       9085.57       9107.03       531.29 o                         
  14  14   1      65412.26      66904.09      1784.11 o                         
  16  14   1      11217.85      12644.20       604.04 o                         
  18  14   1      15180.96      15231.07       694.87 o                         
  20  14   1       1096.85       1014.32       195.79 o                         
  22  14   1      13595.43      13444.71       969.12 o                         
  24  14   1       1666.88       1444.46       210.39 o                         
  26  14   1        717.98       1190.03       183.83 o                         
  28  14   1       2663.89       1444.78       204.34 o                         
 -25  15   1         35.85        -80.98       189.73 o                         
 -23  15   1        444.33        556.90       132.72 o                         
 -21  15   1        529.93        596.25       185.33 o                         
 -19  15   1      14952.74      15614.72       789.69 o                         
 -17  15   1       4321.31       4254.89       328.65 o                         
 -15  15   1       2022.97       2772.49       282.00 o                         
 -13  15   1       2466.36       2990.77       326.61 o                         
 -11  15   1      22486.59      24015.22       683.37 o                         
  -9  15   1       2761.92       3803.12       347.74 o                         
  -7  15   1        709.46        864.97       171.01 o                         
  -5  15   1       3144.23       3396.34       367.97 o                         
  -3  15   1        891.58       1407.68       338.48 o                         
  -1  15   1      11424.12      10693.37       936.39 o                         
   1  15   1       1188.85        948.35       511.31 o                         
   3  15   1        636.82       1453.34       460.53 o                         
   5  15   1        597.03       1538.84       772.81 o                         
   7  15   1      11981.42       9950.24       738.19 o                         
   9  15   1      18442.95      20123.79       800.79 o                         
  11  15   1       4586.71       4925.03       448.29 o                         
  13  15   1        518.75        726.67       200.56 o                         
  15  15   1        741.28        763.37       426.84 o                         
  17  15   1       2259.19       2495.47       323.82 o                         
  19  15   1       2793.67       3455.72       275.38 o                         
  21  15   1        896.10        966.40       185.97 o                         
  23  15   1       5274.42       5357.02       322.02 o                         
  25  15   1        427.17       -135.68       135.68 o                         
 -22  16   1        203.47        593.51       272.42 o                         
 -20  16   1       7877.15       6548.27       624.19 o                         
 -18  16   1       3187.68       3811.31       283.95 o                         
 -16  16   1      39664.30      38173.56      1779.35 o                         
 -14  16   1          4.04        205.82       204.04 o                         
 -12  16   1      10105.88      11117.82       536.13 o                         
 -10  16   1      21091.90      21980.17      1639.08 o                         
  -8  16   1       7305.19       7629.44       928.92 o                         
  -6  16   1      37022.70      37366.28      1014.31 o                         
  -4  16   1      10911.74      11544.00       719.61 o                         
  -2  16   1      14906.90      15720.27      1068.08 o                         
   0  16   1       3219.95       3501.53       347.26 o                         
   2  16   1      26976.90      26242.78      1147.58 o                         
   4  16   1       9032.97       8943.34       720.59 o                         
   6  16   1      19550.88      19346.64      1095.20 o                         
   8  16   1        161.77       3005.49       694.66 o                         
  10  16   1      28964.16      30463.43       948.71 o                         
  12  16   1        790.38       1271.15       505.25 o                         
  14  16   1      33834.55      37021.20      2173.82 o                         
  16  16   1       1049.77       1049.11       195.56 o                         
  18  16   1       8603.65       8130.48       424.26 o                         
  20  16   1       5332.94       5377.11       317.96 o                         
  22  16   1      15545.55      12810.42      1827.92 o                         
 -19  17   1       2160.28       2124.09       351.70 o                         
 -17  17   1         10.61        -48.84       116.57 o                         
 -15  17   1        236.10        205.19       107.93 o                         
 -13  17   1         15.47        310.51       129.55 o                         
 -11  17   1      29523.21      29432.65      1134.09 o                         
  -9  17   1       1989.30       1388.24       221.77 o                         
  -7  17   1        220.54        233.59       215.17 o                         
  -5  17   1         72.01        896.40       433.22 o                         
  -3  17   1        877.90        464.21       385.78 o                         
  -1  17   1       2083.60       1254.29       288.55 o                         
   1  17   1        756.04        785.03       262.09 o                         
   3  17   1        427.64        198.92       175.84 o                         
   5  17   1        332.14        210.52       189.51 o                         
   7  17   1       8929.60       8688.16       605.17 o                         
   9  17   1      16772.51      18120.16       899.14 o                         
  11  17   1       4233.88       4446.12       576.77 o                         
  13  17   1        762.04        589.84       191.82 o                         
  15  17   1        282.68        365.02       276.19 o                         
  17  17   1        142.31        132.11       137.38 o                         
 -12  18   1      12205.37      13488.30       893.07 o                         
 -10  18   1       1272.95       1349.85       232.12 o                         
  -8  18   1      31448.84      33223.46      4177.17 o                         
  -6  18   1       1895.20       2305.87       356.01 o                         
  -4  18   1      20078.42      19445.11      1425.39 o                         
  -2  18   1      22488.21      21378.87      1386.29 o                         
   0  18   1       3795.02       1778.20       923.21 o                         
   2  18   1      21016.38      21007.84      2562.86 o                         
   4  18   1       2158.57       2574.82       291.94 o                         
   6  18   1      35077.20      39329.61      1828.83 o                         
   8  18   1        311.23        778.64       295.87 o                         
  10  18   1       8088.15       9249.03      1155.75 o                         
  12  18   1         13.21       -129.86       140.63 o                         
 -40   0   2       7465.78       6608.30       796.42 o                         
 -38   0   2         36.36         86.95       162.75 o                         
 -36   0   2       4649.60       5898.32       454.76 o                         
 -34   0   2      19342.00      20388.37       770.74 o                         
 -32   0   2      19609.53      24554.64       761.96 o                         
 -30   0   2      43219.34      44305.79      1091.29 o                         
 -28   0   2        820.59       2500.45       335.80 o                         
 -26   0   2      13136.89      14425.49       723.55 o                         
 -24   0   2        824.45        150.40       682.58 o                         
 -22   0   2     569073.12     615612.94     21867.91 o                         
 -20   0   2        693.19       4661.08       869.56 o                         
 -18   0   2     156802.12     155967.45      2833.99 o                         
 -16   0   2      24825.82      31277.64      1205.86 o                         
 -14   0   2      61577.50      64406.42      1566.41 o                         
 -12   0   2     305677.62     284671.22      4110.50 o                         
 -10   0   2     641506.12     603097.38      3933.03 o                         
  -8   0   2     385275.75     340880.12      2582.98 o                         
  -6   0   2     107369.07      92699.16      1722.69 o                         
  -4   0   2      29289.41      13681.66       398.13 o                         
   0   0   2      27167.02       9792.08       749.68 o                         
   2   0   2      19305.52      10023.47       946.35 o                         
   4   0   2    1438227.38    1378361.00      6650.43 o                         
   6   0   2      26158.47      75613.34      1804.16 o                         
   8   0   2      17763.80      22360.05      1113.77 o                         
  10   0   2     596615.81     574273.25      5973.08 o                         
  12   0   2     555786.56     602369.88      7540.73 o                         
  14   0   2     219143.91     225113.27      4392.72 o                         
  16   0   2      26490.23      27763.60      1667.37 o                         
  18   0   2      34812.68      37988.15      2100.87 o                         
  20   0   2       6286.72      13979.00      1090.31 o                         
  22   0   2      18390.85      16061.78      1553.49 o                         
  24   0   2     185002.02     194622.33      7964.17 o                         
  26   0   2      91339.53      86895.52      1800.84 o                         
  28   0   2      12109.53      15657.85       696.77 o                         
  30   0   2       2308.42       2895.00       325.44 o                         
  32   0   2      52334.18      57224.68      1549.15 o                         
  34   0   2       1604.97       1614.99       299.33 o                         
  36   0   2       1127.50       1072.88       229.11 o                         
  38   0   2        534.82        566.52       165.10 o                         
  40   0   2       4891.81       3979.20       332.84 o                         
 -41   1   2       4079.64       3476.14       296.47 o                         
 -39   1   2       2786.67       2057.31       206.41 o                         
 -37   1   2       1889.60       1812.24       199.59 o                         
 -35   1   2         23.67        -72.41       131.24 o                         
 -33   1   2        131.66        219.33       144.55 o                         
 -31   1   2      38567.15      42393.29       772.35 o                         
 -29   1   2         45.22        217.61       141.68 o                         
 -27   1   2       6249.10       6929.78       318.63 o                         
 -25   1   2      23589.02      22615.23      1597.27 o                         
 -23   1   2      17228.00      18648.08      1408.61 o                         
 -21   1   2       1460.07       1806.32       349.75 o                         
 -19   1   2      19394.64      21078.29       900.72 o                         
 -17   1   2      16965.78      12840.86       652.56 o                         
 -15   1   2     140317.95     139797.67      1683.05 o                         
 -13   1   2      19336.07      17361.75       549.34 o                         
 -11   1   2      19255.25      18059.77       611.72 o                         
  -9   1   2     100176.80      98905.79      1593.49 o                         
  -7   1   2      19402.25      23400.08       621.71 o                         
  -5   1   2      33398.84      35725.13       635.60 o                         
  -3   1   2     132145.39      86561.86      1122.34 o                         
  -1   1   2        359.39        593.60       105.94 o                         
   1   1   2      32617.35      70985.34      3059.46 o                         
   3   1   2       1853.51      11316.12       562.30 o                         
   5   1   2       2804.14       7383.55       905.18 o                         
   7   1   2     418391.72     562389.62      3598.90 o                         
   9   1   2      14443.22      31172.16       965.18 o                         
  11   1   2      44727.72      41969.86      1187.05 o                         
  13   1   2     277611.69     271743.00      3287.59 o                         
  15   1   2      18851.04      17760.32       902.07 o                         
  17   1   2      55659.68      56380.39      1718.01 o                         
  19   1   2      27647.96      27270.87      1129.32 o                         
  21   1   2        863.46       1238.11       242.51 o                         
  23   1   2      65255.23      67194.67      3346.03 o                         
  25   1   2       4956.70       4097.35       246.11 o                         
  27   1   2       3937.91       4544.38       310.16 o                         
  29   1   2        750.62        884.74       168.16 o                         
  31   1   2         31.29        294.07       143.74 o                         
  33   1   2       2030.09       2305.48       217.50 o                         
  35   1   2       7059.20       7305.49       361.18 o                         
  37   1   2       3064.08       2545.72       191.10 o                         
  39   1   2         79.40         89.89       104.61 o                         
  41   1   2        130.95        -54.27       122.54 o                         
 -42   2   2       2778.21       1571.09       244.05 o                         
 -40   2   2        843.94        675.38       121.45 o                         
 -38   2   2       6597.75       5265.92       262.86 o                         
 -36   2   2        127.31        177.15       145.51 o                         
 -34   2   2      12849.26      13590.65       450.31 o                         
 -32   2   2      11523.93      12297.30       468.30 o                         
 -30   2   2      88327.63      94002.25      1217.01 o                         
 -28   2   2      15648.00      15331.55       474.17 o                         
 -26   2   2       7980.70       9172.57       379.18 o                         
 -24   2   2      15992.22      16616.19      1344.56 o                         
 -22   2   2      91630.54      91266.82      4755.77 o                         
 -20   2   2      45491.23      43108.25      1587.42 o                         
 -18   2   2      38941.17      42811.74      1479.93 o                         
 -16   2   2      71803.59      72484.16      1507.13 o                         
 -14   2   2     262816.12     243195.39      2546.15 o                         
 -12   2   2       6357.58       7028.94       416.67 o                         
 -10   2   2     719548.88     664254.75      4905.67 o                         
  -8   2   2     435880.94     381378.12     17575.60 o                         
  -6   2   2     502602.47     433464.78     20630.18 o                         
  -4   2   2      19172.41      20517.08      1313.09 o                         
  -2   2   2     235519.17     229737.80      1674.51 o                         
   0   2   2      25460.25      48007.46       743.15 o                         
   2   2   2       5198.68       7685.12       455.60 o                         
   4   2   2     325333.06     353093.97      4195.01 o                         
   6   2   2     102385.80     116130.43      1446.08 o                         
   8   2   2      67286.11      72730.09      1262.48 o                         
  10   2   2      30567.24      38160.99      1062.19 o                         
  12   2   2     930735.44     856806.31      5526.80 o                         
  14   2   2       1444.47       5382.34       718.37 o                         
  16   2   2     179159.52     182474.39      2668.09 o                         
  18   2   2      78479.85      90866.30      2029.72 o                         
  20   2   2     144957.48     141805.81      3674.54 o                         
  22   2   2       9469.13      10355.61      1027.96 o                         
  24   2   2      91648.55      89190.13      4120.60 o                         
  26   2   2       2056.40       2631.23       205.86 o                         
  28   2   2       6145.80       7388.65       370.72 o                         
  30   2   2       7752.45       6743.32       340.50 o                         
  32   2   2       8940.96       8961.08       358.07 o                         
  34   2   2       4549.54       4645.15       276.92 o                         
  36   2   2         80.15          2.51       135.90 o                         
  38   2   2      22392.72      19835.38       600.47 o                         
  40   2   2       2161.34       1808.20       170.19 o                         
 -41   3   2       4139.93       2830.02       302.04 o                         
 -39   3   2          3.43        135.78       191.71 o                         
 -37   3   2         64.59        160.46       116.52 o                         
 -35   3   2       2585.77       2797.97       230.67 o                         
 -33   3   2      23614.62      24393.27       613.87 o                         
 -31   3   2       3066.62       3630.44       275.87 o                         
 -29   3   2       1299.23       1475.79       213.86 o                         
 -27   3   2      25019.91      25686.49       675.25 o                         
 -25   3   2        742.97       1325.24       207.02 o                         
 -23   3   2        777.72       1181.50       495.80 o                         
 -21   3   2      63311.95      69690.86      2159.18 o                         
 -19   3   2       2361.76       3953.27       515.17 o                         
 -17   3   2      73969.87      62895.25      1814.18 o                         
 -15   3   2      53760.36      50448.70      1531.53 o                         
 -13   3   2     398741.62     387575.78      3982.38 o                         
 -11   3   2       5906.08       5929.64       393.62 o                         
  -9   3   2       7607.87       7764.39       671.84 o                         
  -7   3   2     143747.94     136494.91      2281.69 o                         
  -5   3   2     235132.17     265210.28      7667.45 o                         
  -3   3   2     143365.09     132986.36      7179.17 o                         
  -1   3   2     403724.66     453541.66      3216.61 o                         
   1   3   2      35453.62      32748.75       755.99 o                         
   3   3   2     725093.81     780748.88     11714.84 o                         
   5   3   2     919328.19     921083.94      9271.00 o                         
   7   3   2      16226.63      16327.59       518.20 o                         
   9   3   2      45574.29      49357.96       992.78 o                         
  11   3   2      19499.72      16794.05       685.88 o                         
  13   3   2      57280.92      53628.11      1304.57 o                         
  15   3   2     124557.79     135579.33      2223.88 o                         
  17   3   2        801.38       5420.94       722.64 o                         
  19   3   2      14119.72      15066.48      1232.37 o                         
  21   3   2       3054.57       3267.10       620.32 o                         
  23   3   2      35735.66      36097.48      2083.98 o                         
  25   3   2      78306.58      81289.87       995.97 o                         
  27   3   2       2872.11       2766.14       213.29 o                         
  29   3   2        582.36        582.98       153.72 o                         
  31   3   2       2390.60       2178.01       207.82 o                         
  33   3   2       3957.50       3502.75       228.47 o                         
  35   3   2       2004.57       1789.57       182.17 o                         
  37   3   2       1175.14        986.07       168.93 o                         
  39   3   2       1083.10       1282.41       200.63 o                         
  41   3   2        985.07        495.07       128.46 o                         
 -40   4   2       8720.77       7210.74       291.72 o                         
 -38   4   2       4939.39       4483.66       268.72 o                         
 -36   4   2       9450.80       9659.95       354.10 o                         
 -34   4   2      27612.48      26823.89       657.74 o                         
 -32   4   2        777.33        906.99       194.98 o                         
 -30   4   2       7506.14       7177.98       375.29 o                         
 -28   4   2      18699.63      17439.67       561.72 o                         
 -26   4   2      17922.44      19183.22       561.45 o                         
 -24   4   2      15609.01      15817.28       750.38 o                         
 -22   4   2      91733.29      94492.09      3234.52 o                         
 -20   4   2       6197.58       6232.97       793.65 o                         
 -18   4   2      91696.46      83443.88      2251.31 o                         
 -16   4   2       5232.49       9106.79       737.29 o                         
 -14   4   2     470242.53     436033.84      4572.61 o                         
 -12   4   2       4878.77       6351.65       655.68 o                         
 -10   4   2      33936.50      28737.69       978.85 o                         
  -8   4   2       1590.67       5575.60       575.77 o                         
  -6   4   2      94006.31      74223.53      1792.34 o                         
  -4   4   2     945792.25     876383.25      7034.41 o                         
  -2   4   2      48263.35      38423.34       875.41 o                         
   0   4   2     444477.94     436408.09      4890.01 o                         
   2   4   2      14578.14      22400.75       642.03 o                         
   4   4   2     619011.00     587554.25      3911.83 o                         
   6   4   2     409243.00     368743.34      3344.89 o                         
   8   4   2     136328.00     131695.62      1576.26 o                         
  10   4   2      42336.57      44571.98       980.62 o                         
  12   4   2     187082.83     181603.30      2118.65 o                         
  14   4   2       7283.54       6686.77       812.64 o                         
  16   4   2     538002.12     538498.38     10259.20 o                         
  18   4   2      37940.62      37433.70      1976.33 o                         
  20   4   2     190700.03     195521.80      5998.15 o                         
  22   4   2      60248.43      65403.45      2883.38 o                         
  24   4   2      22708.23      21455.83       728.60 o                         
  26   4   2        367.56        626.26       127.53 o                         
  28   4   2      31362.68      32406.22       669.38 o                         
  30   4   2      21735.47      19053.71       579.70 o                         
  32   4   2      10836.64      10631.60       446.44 o                         
  34   4   2        231.73        346.59       128.97 o                         
  36   4   2      14546.50      13426.68       477.04 o                         
  38   4   2       9175.69       7201.49       368.90 o                         
  40   4   2       3722.06       2681.10       224.92 o                         
 -41   5   2       1032.97        791.08       166.43 o                         
 -39   5   2          6.37       -106.90       106.90 o                         
 -37   5   2       1089.64        950.43       149.92 o                         
 -35   5   2         34.48        572.27       161.92 o                         
 -33   5   2         45.50        214.82       154.84 o                         
 -31   5   2       1948.75       1708.50       214.48 o                         
 -29   5   2       2915.40       2885.04       283.63 o                         
 -27   5   2       7078.15       6859.24       345.73 o                         
 -25   5   2        437.58       1234.87       172.46 o                         
 -23   5   2       3138.64       3309.76       373.14 o                         
 -21   5   2      40015.08      40821.23      2209.39 o                         
 -19   5   2      14323.98      15114.66      1057.39 o                         
 -17   5   2       1991.56       2767.05       548.73 o                         
 -15   5   2       8541.75       7374.79       683.96 o                         
 -13   5   2       2667.81       3314.58       550.62 o                         
 -11   5   2      56422.70      54653.40      1936.01 o                         
  -9   5   2     153392.36     154371.92      3451.26 o                         
  -7   5   2      62708.59      60687.07      1465.88 o                         
  -5   5   2      29175.68      28829.77       977.02 o                         
  -3   5   2     349640.34     351094.31      3652.02 o                         
  -1   5   2      54838.27      60022.59      1249.15 o                         
   1   5   2        978.83       4516.94       390.32 o                         
   3   5   2        363.09       2318.22       276.51 o                         
   5   5   2      19709.28      19431.95       812.69 o                         
   7   5   2      59828.84      56834.71      1436.70 o                         
   9   5   2      23111.47      28785.51      1021.34 o                         
  11   5   2     243900.48     264796.59      3746.68 o                         
  13   5   2        203.59        950.69       326.50 o                         
  15   5   2      46628.57      51167.17      2275.16 o                         
  17   5   2       4347.34       4562.91       725.99 o                         
  19   5   2       1844.92       1492.12       442.12 o                         
  21   5   2       5953.79       9164.69      1408.06 o                         
  23   5   2       7823.24       6586.60       373.50 o                         
  25   5   2        552.97        875.85       167.97 o                         
  27   5   2       2426.04       3388.77       224.42 o                         
  29   5   2      11001.78      11066.63       415.83 o                         
  31   5   2       1565.95        830.98       158.88 o                         
  33   5   2        354.48        417.17       147.76 o                         
  35   5   2        601.29        484.47       129.15 o                         
  37   5   2         14.60       -100.51       132.52 o                         
  39   5   2       1045.94        662.66       139.79 o                         
 -40   6   2       5690.46       5082.55       713.13 o                         
 -38   6   2         38.13        143.04        97.77 o                         
 -36   6   2       5781.83       6040.68       359.81 o                         
 -34   6   2        885.06       1407.26       209.24 o                         
 -32   6   2        242.45        559.14       178.51 o                         
 -30   6   2        281.35        261.41       195.49 o                         
 -28   6   2      15740.83      16592.96       588.53 o                         
 -26   6   2      21524.13      21618.31       638.41 o                         
 -24   6   2      25818.68      23519.29       617.00 o                         
 -22   6   2      26396.91      27275.57       751.13 o                         
 -20   6   2        938.58       1595.34       437.16 o                         
 -18   6   2       5088.60       5405.83       712.56 o                         
 -16   6   2      14429.80      16832.11      1358.71 o                         
 -14   6   2     288145.50     281111.62      4132.02 o                         
 -12   6   2     135953.58     135766.67      3378.24 o                         
 -10   6   2       3827.87       3755.15       427.12 o                         
  -8   6   2      21976.59      23718.53      1031.17 o                         
  -6   6   2       6616.44       4930.83       419.15 o                         
  -4   6   2     852991.81     841611.50      7325.73 o                         
  -2   6   2     115191.10      94140.18      1519.42 o                         
   0   6   2     649410.00     650162.38      6758.91 o                         
   2   6   2        723.21       1940.99       251.47 o                         
   4   6   2     384304.47     341547.78      4540.74 o                         
   6   6   2     648419.56     623675.88      7596.07 o                         
   8   6   2     530992.25     502695.09      5402.02 o                         
  10   6   2       4342.49       3754.25       471.93 o                         
  12   6   2     194060.89     202377.59      5150.16 o                         
  14   6   2      59849.56      58373.89      2903.97 o                         
  16   6   2     133081.73     135241.66      4720.96 o                         
  18   6   2        914.98       2256.38       646.97 o                         
  20   6   2      91274.26     107808.07      4668.65 o                         
  22   6   2      34397.93      32190.89      1449.00 o                         
  24   6   2       9110.54       9336.43       424.02 o                         
  26   6   2       8258.96       9892.32       473.76 o                         
  28   6   2      35374.60      35362.07       731.96 o                         
  30   6   2      16397.53      16093.21       613.02 o                         
  32   6   2       4630.05       4307.88       326.99 o                         
  34   6   2        130.61        248.27       143.49 o                         
  36   6   2       3427.22       2320.42       230.78 o                         
  38   6   2        225.86        147.04       130.21 o                         
 -39   7   2        382.18        275.21       150.85 o                         
 -37   7   2       1108.03        947.68       127.84 o                         
 -35   7   2       9067.61       8516.56       416.45 o                         
 -33   7   2       8392.43       7640.22       441.89 o                         
 -31   7   2        189.36        277.67       161.63 o                         
 -29   7   2        811.22       1257.68       297.08 o                         
 -27   7   2      23487.64      21722.69       800.20 o                         
 -25   7   2       5224.28       5367.89       359.77 o                         
 -23   7   2       8904.67       7407.44       376.31 o                         
 -21   7   2      49019.55      48017.23       826.71 o                         
 -19   7   2       1509.25       2934.85       555.14 o                         
 -17   7   2       5331.43       5096.90       732.29 o                         
 -15   7   2     132865.92     129541.03      3808.15 o                         
 -13   7   2      11418.80      16061.00      1354.10 o                         
 -11   7   2      71492.33      65075.97      2487.05 o                         
  -9   7   2     127398.82     133066.27      2878.21 o                         
  -7   7   2     413166.16     412201.34      5781.26 o                         
  -5   7   2      63829.63      74569.34      1798.64 o                         
  -3   7   2      92995.71      98913.90      2415.54 o                         
  -1   7   2      74681.59      82634.87      1789.06 o                         
   1   7   2     143389.92     141188.06      2089.50 o                         
   3   7   2     480388.31     449172.12      8618.25 o                         
   5   7   2      28765.62      30307.36      1178.23 o                         
   7   7   2       3348.24       4058.01       572.53 o                         
   9   7   2      36074.86      31899.99      1507.18 o                         
  11   7   2      16434.07      15470.19      1494.20 o                         
  13   7   2      19286.81      23075.71      1950.28 o                         
  15   7   2       6653.35       6807.68      1158.99 o                         
  17   7   2      23982.41      22908.20      2103.06 o                         
  19   7   2       5442.05       6471.75      1202.46 o                         
  21   7   2       5460.66       6720.42       440.11 o                         
  23   7   2      39026.83      37318.44      2113.00 o                         
  25   7   2       2473.50       2744.30       330.89 o                         
  27   7   2       2719.38       2999.52       283.36 o                         
  29   7   2         94.62        162.67       138.34 o                         
  31   7   2       1291.60       1478.88       226.62 o                         
  33   7   2        482.06        670.97       195.58 o                         
  35   7   2        487.27        710.13       147.42 o                         
  37   7   2       2117.11       1650.78       163.62 o                         
  39   7   2        434.59        448.88       196.67 o                         
 -38   8   2        533.66        368.41        97.86 o                         
 -36   8   2         28.40        139.80       122.99 o                         
 -34   8   2       3760.64       4074.91       306.18 o                         
 -32   8   2      10421.60      10703.04       583.24 o                         
 -30   8   2      20803.29      21752.88       853.62 o                         
 -28   8   2      20635.40      24946.25       953.75 o                         
 -26   8   2      38560.00      39408.59      1116.80 o                         
 -24   8   2       9103.34       7755.35       437.19 o                         
 -22   8   2      41669.39      42862.00       862.59 o                         
 -20   8   2       5429.52       4309.58       270.47 o                         
 -18   8   2       1358.45       2580.73       631.07 o                         
 -16   8   2      59895.45      61609.77      2650.04 o                         
 -14   8   2      21416.25      24689.00      1642.96 o                         
 -12   8   2      42571.82      47264.89      2140.50 o                         
 -10   8   2      48556.24      49859.16      2111.34 o                         
  -8   8   2      10759.95       9202.82       725.78 o                         
  -6   8   2     314150.66     324962.78      4200.42 o                         
  -4   8   2       2077.17       2552.67       380.06 o                         
  -2   8   2     263931.44     245164.28      4126.34 o                         
   0   8   2      38556.03      41466.52      1227.14 o                         
   2   8   2      10021.21       8637.75       636.59 o                         
   4   8   2     183657.91     180347.17      3547.81 o                         
   6   8   2       3624.81       9769.80       879.06 o                         
   8   8   2     223767.88     234984.44      4295.79 o                         
  10   8   2      24546.79      27754.95      1536.40 o                         
  12   8   2     110002.12     111174.05      4393.62 o                         
  14   8   2        191.88        620.75       468.16 o                         
  16   8   2      35606.66      37023.73      2800.71 o                         
  18   8   2      34065.38      30412.15       801.91 o                         
  20   8   2      52377.34      58521.17      1135.71 o                         
  22   8   2       1188.94       1557.98       204.92 o                         
  24   8   2      49283.70      52363.76      1251.60 o                         
  26   8   2       1413.11       1764.57       282.88 o                         
  28   8   2      11806.80      13503.56       536.49 o                         
  30   8   2       9422.37       8921.96       422.95 o                         
  32   8   2       4205.26       4368.67       281.42 o                         
  34   8   2       8625.58       7392.89       327.82 o                         
  36   8   2        401.96        404.78       133.78 o                         
  38   8   2       2075.41       1433.88       181.48 o                         
 -37   9   2        214.02         -0.95       185.69 o                         
 -35   9   2        444.49        365.99       130.46 o                         
 -33   9   2        356.48          5.44       163.15 o                         
 -31   9   2       1744.25       2284.03       417.23 o                         
 -29   9   2       1793.62       1957.73       302.15 o                         
 -27   9   2      22239.21      23449.73       820.95 o                         
 -25   9   2       8824.75       9701.32       516.80 o                         
 -23   9   2        139.92        533.67       199.40 o                         
 -21   9   2       5158.05       5059.35       317.45 o                         
 -19   9   2       1908.96       1762.91       184.95 o                         
 -17   9   2      23772.59      21892.21       512.22 o                         
 -15   9   2     168678.59     183708.58      4761.59 o                         
 -13   9   2       5730.72       6938.90       962.85 o                         
 -11   9   2       7670.11       9663.07      1059.96 o                         
  -9   9   2      28286.32      28401.04      1684.00 o                         
  -7   9   2     199809.41     186671.23      3971.96 o                         
  -5   9   2      41977.55      41898.67      1890.99 o                         
  -3   9   2      34509.36      37758.86      1568.24 o                         
  -1   9   2      47044.28      48371.25      1662.56 o                         
   1   9   2       5144.29       4788.80       820.39 o                         
   3   9   2       3635.69       6480.99       753.02 o                         
   5   9   2      31869.73      33113.52      1680.64 o                         
   7   9   2      23729.23      21770.20      1388.63 o                         
   9   9   2        300.63       1592.92       463.00 o                         
  11   9   2      61536.76      58700.66      3295.52 o                         
  13   9   2      39013.13      45030.60      3035.06 o                         
  15   9   2      56174.58      57239.68      1938.77 o                         
  17   9   2       8271.28       8841.82       435.26 o                         
  19   9   2         15.84        800.90       182.68 o                         
  21   9   2         87.57        234.80       168.35 o                         
  23   9   2      29760.91      31512.62       898.15 o                         
  25   9   2       5567.03       4470.00       442.13 o                         
  27   9   2       2519.51       1941.50       243.16 o                         
  29   9   2      18489.85      17535.28       482.24 o                         
  31   9   2       3128.11       3657.91       240.74 o                         
  33   9   2        751.17        953.96       250.99 o                         
  35   9   2        130.36        145.00       175.79 o                         
  37   9   2        250.46       -198.99       198.99 o                         
 -36  10   2        610.47        550.11       183.05 o                         
 -34  10   2        304.36        343.50       116.22 o                         
 -32  10   2       7541.16       6847.06       367.82 o                         
 -30  10   2      19993.08      21895.65       757.97 o                         
 -28  10   2        258.50        470.41       449.19 o                         
 -26  10   2      28418.77      32883.84       919.21 o                         
 -24  10   2      13301.54      13489.38       545.65 o                         
 -22  10   2     110314.34     121340.20      1626.76 o                         
 -20  10   2      31748.98      34027.95      1197.13 o                         
 -18  10   2     114563.93     124785.10      1327.49 o                         
 -16  10   2       6632.13       6160.62       349.61 o                         
 -14  10   2      49310.81      48878.34       793.66 o                         
 -12  10   2      70643.76      63753.65      1919.66 o                         
 -10  10   2     152644.50     147162.55      5105.06 o                         
  -8  10   2       2414.23       2398.90       790.22 o                         
  -6  10   2      35366.25      38672.94      1981.72 o                         
  -4  10   2      18578.88      18091.23      1408.20 o                         
  -2  10   2      79639.40      89985.52      2565.03 o                         
   0  10   2        899.22       2514.94       595.15 o                         
   2  10   2      93187.49      99360.22      3151.15 o                         
   4  10   2      57836.19      56120.83      2873.30 o                         
   6  10   2        885.59       1572.93       508.50 o                         
   8  10   2       8312.75      10122.24      1428.06 o                         
  10  10   2      78522.98      74028.25      3865.09 o                         
  12  10   2      23755.21      23427.76       746.37 o                         
  14  10   2        117.83        564.81       169.32 o                         
  16  10   2      30863.45      32932.04       844.41 o                         
  18  10   2       5586.20       6784.06       550.64 o                         
  20  10   2       7615.60       5852.18       423.94 o                         
  22  10   2      10155.14       9161.69       536.93 o                         
  24  10   2      27818.59      28311.22       953.71 o                         
  26  10   2      25598.24      26162.82       868.65 o                         
  28  10   2       2011.25       2276.32       231.27 o                         
  30  10   2        540.50        933.38       195.12 o                         
  32  10   2      17395.68      20356.79       764.82 o                         
  34  10   2       1416.31        829.07       177.77 o                         
 -33  11   2       3030.10       2924.25       259.43 o                         
 -31  11   2         22.50        217.61       259.85 o                         
 -29  11   2         67.61        196.98       139.69 o                         
 -27  11   2       1066.91       1432.55       235.59 o                         
 -25  11   2         35.56        258.29       168.12 o                         
 -23  11   2        172.44       1097.52       490.65 o                         
 -21  11   2         27.52       -126.90       228.55 o                         
 -19  11   2      21174.07      22952.41       680.35 o                         
 -17  11   2      47230.07      47842.38       949.31 o                         
 -15  11   2       1161.90       1136.41       278.30 o                         
 -13  11   2       3418.35       3235.66       295.52 o                         
 -11  11   2      28383.05      27960.61       932.81 o                         
  -9  11   2      33561.06      32496.72       847.61 o                         
  -7  11   2       8609.73       9730.26       721.82 o                         
  -5  11   2        591.03       1775.65       489.48 o                         
  -3  11   2      15349.12      20835.87      1548.17 o                         
  -1  11   2     136442.72     131286.45      3824.23 o                         
   1  11   2       2041.36       4648.18       832.28 o                         
   3  11   2      26829.40      24274.48      1671.78 o                         
   5  11   2       5751.22       5044.40       467.08 o                         
   7  11   2       3163.68       6035.93       585.07 o                         
   9  11   2       4519.11       6896.58       434.47 o                         
  11  11   2       6263.61       5600.28       322.44 o                         
  13  11   2       2886.39       3610.03       280.53 o                         
  15  11   2      15946.23      18562.13       665.75 o                         
  17  11   2       9787.53       8758.25       424.53 o                         
  19  11   2      37979.32      37717.57      1103.78 o                         
  21  11   2      10027.16      10877.06       543.60 o                         
  23  11   2       4740.17       3993.23       338.23 o                         
  25  11   2        625.26        745.15       222.40 o                         
  27  11   2         18.75        378.46       159.70 o                         
  29  11   2       1681.05       1818.16       237.40 o                         
  31  11   2       2197.15       2260.68       323.41 o                         
  33  11   2        532.39        197.82       127.84 o                         
 -32  12   2       6034.61       6616.06       449.57 o                         
 -30  12   2       5305.86       4638.08       330.97 o                         
 -28  12   2        657.49       1063.57       340.76 o                         
 -26  12   2       2017.12       1966.68       246.18 o                         
 -24  12   2       1721.73       2785.59       276.04 o                         
 -22  12   2       3314.71       3721.54       287.98 o                         
 -20  12   2        156.23        474.28       238.73 o                         
 -18  12   2      19572.67      19302.07      1080.00 o                         
 -16  12   2       2013.24       2833.16       426.66 o                         
 -14  12   2      40495.79      43210.34       891.66 o                         
 -12  12   2       2745.88       4424.72       659.34 o                         
 -10  12   2     125524.48     130953.43      2137.46 o                         
  -8  12   2      69707.38      67777.25      1469.27 o                         
  -6  12   2      22373.80      22474.82       757.70 o                         
  -4  12   2       9901.96       9735.91       513.77 o                         
  -2  12   2      17806.57      14444.73       563.88 o                         
   0  12   2      18882.16      21920.02       737.85 o                         
   2  12   2     108006.77     110871.26      1940.24 o                         
   4  12   2       2432.44       5216.81       679.63 o                         
   6  12   2       5064.62       7201.77       605.18 o                         
   8  12   2       1468.70       1088.20       263.93 o                         
  10  12   2      45679.34      49324.95      1355.83 o                         
  12  12   2       7746.72       7463.58       665.53 o                         
  14  12   2        226.86        171.23       170.13 o                         
  16  12   2      14789.64      14473.44       563.44 o                         
  18  12   2       6449.13       5949.47       372.53 o                         
  20  12   2       9237.67       9959.48       585.56 o                         
  22  12   2        635.49        651.36       198.42 o                         
  24  12   2      17126.59      19368.22       737.01 o                         
  26  12   2        216.78        425.34       178.01 o                         
  28  12   2       4146.96       4196.13       304.81 o                         
  30  12   2        167.52        133.17       156.85 o                         
  32  12   2        195.25         30.59       210.56 o                         
 -31  13   2         77.24         29.37       121.48 o                         
 -29  13   2       3514.92       3835.79       599.28 o                         
 -27  13   2        759.38        988.00       202.50 o                         
 -25  13   2       5031.50       4545.71       363.64 o                         
 -23  13   2       2395.03       1970.47       259.47 o                         
 -21  13   2       1533.27       1811.47       286.11 o                         
 -19  13   2        995.91        985.93       227.94 o                         
 -17  13   2      13983.49      12991.70       803.67 o                         
 -15  13   2        419.35        632.60       171.32 o                         
 -13  13   2      12961.68      12268.96       593.88 o                         
 -11  13   2         76.44        826.43       161.18 o                         
  -9  13   2      63403.93      63639.39      1084.32 o                         
  -7  13   2       7358.82       6787.04       452.59 o                         
  -5  13   2       2783.54       1897.67       291.33 o                         
  -3  13   2      60391.03      56449.27      1459.23 o                         
  -1  13   2        967.85       1078.81       269.98 o                         
   1  13   2       2770.71       2829.80       379.54 o                         
   3  13   2       2658.84       3178.09       541.87 o                         
   5  13   2      35706.21      30098.56      2491.02 o                         
   7  13   2      13354.28      16825.74       692.79 o                         
   9  13   2       1348.18       1994.09       256.99 o                         
  11  13   2      28407.33      27550.12       874.30 o                         
  13  13   2      13385.40      14149.08       619.56 o                         
  15  13   2       7136.22       7728.23       435.03 o                         
  17  13   2      59998.23      65469.16      1373.58 o                         
  19  13   2       3563.07       3681.49       490.97 o                         
  21  13   2        188.97        187.90       174.64 o                         
  23  13   2       2047.94       2102.89       281.45 o                         
  25  13   2      18007.02      18191.62       659.17 o                         
  27  13   2       1586.79       1600.09       193.33 o                         
  29  13   2        358.27        263.57       161.97 o                         
 -28  14   2         39.08        495.93       374.84 o                         
 -26  14   2        274.91        590.75       170.41 o                         
 -24  14   2         31.45        367.36       258.05 o                         
 -22  14   2       3752.14       3797.31       308.85 o                         
 -20  14   2       3649.64       3535.79       332.77 o                         
 -18  14   2       8285.82       9679.16       610.11 o                         
 -16  14   2        387.51        376.63       202.04 o                         
 -14  14   2      29293.00      30825.13       723.77 o                         
 -12  14   2       6892.18       9622.27      1435.76 o                         
 -10  14   2       9275.24      11125.96       536.04 o                         
  -8  14   2      20026.55      23320.76      2450.04 o                         
  -6  14   2       6563.87       9004.94      1439.15 o                         
  -4  14   2      18946.94      16868.93      1248.42 o                         
  -2  14   2       6899.94       6315.62       653.16 o                         
   0  14   2      32867.24      33939.71      1302.86 o                         
   2  14   2      19979.32      26028.05      2470.02 o                         
   4  14   2       1807.35       1836.67       487.56 o                         
   6  14   2       3323.17       3509.08       407.82 o                         
   8  14   2      17250.61      17303.02       682.48 o                         
  10  14   2       2816.70       2967.89       686.82 o                         
  12  14   2       2564.13       4509.10       564.31 o                         
  14  14   2       3573.63       6194.52      1129.17 o                         
  16  14   2      47649.14      54254.68      2161.77 o                         
  18  14   2         40.35        469.45       334.55 o                         
  20  14   2       9363.48       9994.92       726.18 o                         
  22  14   2       2720.86       3279.34       317.19 o                         
  24  14   2       4645.84       5205.70       516.10 o                         
  26  14   2        126.93       -120.64       120.64 o                         
  28  14   2       1242.05        649.80       147.22 o                         
 -25  15   2       2674.96       2469.88       276.02 o                         
 -23  15   2       2162.64       1968.05       205.59 o                         
 -21  15   2        898.33        869.54       157.78 o                         
 -19  15   2       4109.23       4494.58       395.30 o                         
 -17  15   2       3452.81       2798.67       303.12 o                         
 -15  15   2        425.12        463.39       166.01 o                         
 -13  15   2       1570.11       1503.31       241.05 o                         
 -11  15   2        580.80       1482.52       219.41 o                         
  -9  15   2      26777.24      25982.11       922.86 o                         
  -7  15   2        886.43       1171.33       218.80 o                         
  -5  15   2        395.99        843.90       229.23 o                         
  -3  15   2        454.59        416.90       266.29 o                         
  -1  15   2      10820.73      11135.15       919.43 o                         
   1  15   2        431.58        985.59       522.87 o                         
   3  15   2       2236.67       1989.02       397.49 o                         
   5  15   2      11749.80      11428.75       853.53 o                         
   7  15   2       1893.52       2131.44       448.75 o                         
   9  15   2       4630.13       4906.79       623.89 o                         
  11  15   2      37367.72      40508.20       981.63 o                         
  13  15   2        663.51       1440.48       223.06 o                         
  15  15   2        211.56        197.48       163.90 o                         
  17  15   2       9210.93       8557.99       687.75 o                         
  19  15   2        875.86        944.32       174.10 o                         
  21  15   2        367.91        261.59       115.58 o                         
  23  15   2       4893.00       4132.14       387.29 o                         
  25  15   2       4830.99       3773.40       354.78 o                         
 -22  16   2        718.17        868.57       171.58 o                         
 -20  16   2        140.44         -4.49       305.58 o                         
 -18  16   2       1887.99       2054.66       327.33 o                         
 -16  16   2        364.79       1359.63       408.18 o                         
 -14  16   2        568.28        748.77       235.03 o                         
 -12  16   2       7107.92      10043.89       690.82 o                         
 -10  16   2       1317.20       1924.16       232.67 o                         
  -8  16   2        646.69       1124.03       230.77 o                         
  -6  16   2      23364.54      23914.76       745.86 o                         
  -4  16   2       1422.04       1390.50       283.61 o                         
  -2  16   2        219.17        930.21       424.57 o                         
   0  16   2      12370.84      10856.93       646.84 o                         
   2  16   2        350.19       1063.28       662.60 o                         
   4  16   2       7738.93       7390.77       732.00 o                         
   6  16   2       2632.95       3857.31       545.73 o                         
   8  16   2      66914.58      74862.88      1388.49 o                         
  10  16   2       4151.68       4388.97       319.64 o                         
  12  16   2         64.57        343.65       154.33 o                         
  14  16   2        666.72        822.52       240.99 o                         
  16  16   2       7483.83       8783.15       604.82 o                         
  18  16   2        529.38        715.88       160.50 o                         
  20  16   2       1273.17       1201.97       604.01 o                         
  22  16   2       4521.39       3022.00       912.80 o                         
 -19  17   2        140.52        624.73       256.83 o                         
 -17  17   2       1059.27        844.71       137.48 o                         
 -15  17   2         88.30        203.44       186.69 o                         
 -13  17   2         47.29        -53.28       266.45 o                         
 -11  17   2        134.68        927.22       357.34 o                         
  -9  17   2       1100.53       1161.68       202.99 o                         
  -7  17   2       5870.19       6476.00       534.64 o                         
  -5  17   2       1511.61       1222.27       386.61 o                         
  -3  17   2        170.83        281.81       236.65 o                         
  -1  17   2       3449.98       3284.00       433.21 o                         
   1  17   2        357.48        474.69       354.28 o                         
   3  17   2       1435.12       1341.04       260.75 o                         
   5  17   2        519.44        752.24       162.31 o                         
   7  17   2        546.10        641.33       252.14 o                         
   9  17   2       8474.81       8811.17       520.35 o                         
  11  17   2       2136.93       1949.97       563.41 o                         
  13  17   2       1978.30       2109.31       281.54 o                         
  15  17   2         38.99        258.86       273.86 o                         
  17  17   2        191.62        358.12       269.54 o                         
 -12  18   2       5518.85       5365.81      1378.14 o                         
 -10  18   2         58.53         57.94       155.97 o                         
  -8  18   2        210.45         69.37       278.87 o                         
  -6  18   2       9348.39      10173.70      1033.64 o                         
  -4  18   2         86.03        724.80      1186.60 o                         
  -2  18   2        803.76        358.15       706.01 o                         
   0  18   2       3533.64       3631.41       380.24 o                         
   2  18   2       1899.84       1826.59       260.09 o                         
   4  18   2         11.12        106.84       243.61 o                         
   6  18   2        737.24       1866.83      1143.39 o                         
   8  18   2      14266.57      13698.84      2392.90 o                         
  10  18   2       1161.45        749.77       355.17 o                         
  12  18   2       1241.53       1265.20       229.23 o                         
 -41   1   3        228.28        327.67       161.82 o                         
 -39   1   3        476.11        382.65       123.52 o                         
 -37   1   3         59.58        106.55       136.05 o                         
 -35   1   3        135.82        436.36       127.59 o                         
 -33   1   3       6998.16       7466.66       356.78 o                         
 -31   1   3      14589.02      15549.89       509.04 o                         
 -29   1   3      22113.52      22649.57       541.19 o                         
 -27   1   3       1489.72       1633.00       210.15 o                         
 -25   1   3      14942.93      17242.00      1423.45 o                         
 -23   1   3      78123.90      83583.60      3609.08 o                         
 -21   1   3      74569.98      72964.85      2544.69 o                         
 -19   1   3       6247.10       9373.78       723.10 o                         
 -17   1   3       7716.68       7844.91       514.26 o                         
 -15   1   3      81578.23      77612.12      1052.58 o                         
 -13   1   3      70525.12      64098.61       882.44 o                         
 -11   1   3     465297.38     423972.47      2489.62 o                         
  -9   1   3       1020.67       1599.92       190.94 o                         
  -7   1   3      17015.31      16370.78       452.70 o                         
  -5   1   3      33629.04      31222.93       710.10 o                         
  -3   1   3     833464.06     739967.19     10444.82 o                         
  -1   1   3      53279.48      94025.44      1965.42 o                         
   1   1   3      49356.68      77634.34      1568.20 o                         
   3   1   3      11717.45      19474.94       843.36 o                         
   5   1   3     228191.31     199087.30      2907.55 o                         
   7   1   3     622142.50     703343.19     16079.75 o                         
   9   1   3     371726.53     351105.78      3316.39 o                         
  11   1   3      10394.04      14594.42      1129.16 o                         
  13   1   3       6901.30      23904.62      1896.29 o                         
  15   1   3     146588.61     157917.75      2796.53 o                         
  17   1   3     169672.92     171708.39      3319.34 o                         
  19   1   3      26990.08      36231.73      1712.94 o                         
  21   1   3       6855.31       6085.37       705.12 o                         
  23   1   3       8893.10       8074.95      1208.27 o                         
  25   1   3        378.52        741.30       148.81 o                         
  27   1   3      39200.45      41829.02       768.87 o                         
  29   1   3       8930.29       8505.48       404.22 o                         
  31   1   3        652.41        734.43       163.49 o                         
  33   1   3        340.72        453.33       173.42 o                         
  35   1   3       6632.37       7198.27       337.85 o                         
  37   1   3      15614.27      13815.57       470.85 o                         
  39   1   3       1143.00        733.95       113.59 o                         
  41   1   3       2305.77       1787.67       287.74 o                         
 -42   2   3       3432.77       2075.10       235.41 o                         
 -40   2   3        421.13        568.53       135.70 o                         
 -38   2   3         28.26       -100.15       130.02 o                         
 -36   2   3       5632.79       5768.32       286.70 o                         
 -34   2   3       1671.00       1175.59       175.09 o                         
 -32   2   3      29981.67      31773.01       730.41 o                         
 -30   2   3         48.43        853.42       211.33 o                         
 -28   2   3       2236.64       2194.35       214.75 o                         
 -26   2   3      37175.25      36391.00       703.79 o                         
 -24   2   3       8824.43       8910.64      1035.25 o                         
 -22   2   3       7598.97       7697.75       903.64 o                         
 -20   2   3     237013.64     241037.80      3869.13 o                         
 -18   2   3      41603.31      46712.26      1546.39 o                         
 -16   2   3      10752.12      11534.97       531.36 o                         
 -14   2   3     151928.14     144390.64      1926.69 o                         
 -12   2   3      54244.52      57655.27      1191.80 o                         
 -10   2   3       2066.93        897.47       168.07 o                         
  -8   2   3      14295.09      16236.54       884.35 o                         
  -6   2   3     768865.19     697729.25      4361.17 o                         
  -4   2   3       9216.21      11053.65       506.89 o                         
  -2   2   3      28340.97      34419.77       638.48 o                         
   0   2   3     511268.34     572915.62      5027.95 o                         
   2   2   3      81170.20      65969.60      1315.99 o                         
   4   2   3     447009.25     515680.44      8114.72 o                         
   6   2   3    1060070.62    1144285.75     13220.27 o                         
   8   2   3      18633.43      17980.17       665.16 o                         
  10   2   3       2931.62       6052.48       463.27 o                         
  12   2   3     150701.25     165565.55      2528.95 o                         
  14   2   3     135462.95     139274.75      2502.04 o                         
  16   2   3      78085.35      83399.38      2073.29 o                         
  18   2   3     118737.64     106526.92      2619.48 o                         
  20   2   3      28988.18      30647.57      1504.85 o                         
  22   2   3       6465.19      10618.13      1085.89 o                         
  24   2   3      38386.40      43582.12      1043.21 o                         
  26   2   3      38316.19      35833.54       699.98 o                         
  28   2   3       8009.60       7029.95       330.79 o                         
  30   2   3         65.33        245.49       150.16 o                         
  32   2   3       1647.26       1490.78       183.15 o                         
  34   2   3       5689.09       5574.00       319.48 o                         
  36   2   3       1735.39       1687.05       216.30 o                         
  38   2   3       4137.54       4041.88       271.07 o                         
  40   2   3       1010.67        462.04       147.62 o                         
 -41   3   3         29.74        434.32       195.26 o                         
 -39   3   3      10059.85       9985.65       398.31 o                         
 -37   3   3          4.44        -97.57       114.46 o                         
 -35   3   3       5606.36       5588.52       299.79 o                         
 -33   3   3         84.30        635.30       191.47 o                         
 -31   3   3        224.24        561.89       169.72 o                         
 -29   3   3      31329.42      30137.23       719.04 o                         
 -27   3   3      11387.30       9896.49       367.62 o                         
 -25   3   3       8039.71       9961.55       493.40 o                         
 -23   3   3      21270.38      20188.21      1483.25 o                         
 -21   3   3       3282.22       3497.05       530.59 o                         
 -19   3   3        184.32        751.99       290.80 o                         
 -17   3   3      24893.26      20857.88       894.10 o                         
 -15   3   3      28196.94      29673.18      1200.74 o                         
 -13   3   3     175964.89     153995.44      2527.78 o                         
 -11   3   3      26357.78      23519.07      1085.71 o                         
  -9   3   3     155736.05     119194.17     14676.34 o                         
  -7   3   3     146371.17     196145.89      5877.77 o                         
  -5   3   3      21272.36      24243.55       865.32 o                         
  -3   3   3      56275.85      36852.16      1006.76 o                         
  -1   3   3     631006.69     575258.75      3680.70 o                         
   1   3   3     415862.62     439752.56      2897.78 o                         
   3   3   3       2829.08       4805.19       430.69 o                         
   5   3   3      52765.78      91617.41      1913.09 o                         
   7   3   3       8137.13       6342.95       331.99 o                         
   9   3   3     214408.78     231667.61      3488.19 o                         
  11   3   3       1667.11       3794.61       381.14 o                         
  13   3   3      70868.36     111860.98      1956.69 o                         
  15   3   3      64876.13      70938.13      2021.67 o                         
  17   3   3        427.42       1223.13       310.84 o                         
  19   3   3      30824.37      33299.68      1873.02 o                         
  21   3   3       1480.38       2147.89       479.68 o                         
  23   3   3       8057.87       9474.46      1141.42 o                         
  25   3   3      62500.59      59966.65       887.53 o                         
  27   3   3       9333.07       9414.34       357.52 o                         
  29   3   3       4831.02       4981.71       274.67 o                         
  31   3   3       5199.00       5271.35       297.10 o                         
  33   3   3        594.10        713.36       134.69 o                         
  35   3   3         21.80        170.56       147.48 o                         
  37   3   3       1744.43       1293.04       184.79 o                         
  39   3   3          5.45         30.66       132.07 o                         
  41   3   3       1395.54        848.49       406.08 o                         
 -42   4   3         76.56        187.42       226.75 o                         
 -40   4   3       3355.77       2844.07       271.48 o                         
 -38   4   3       4551.92       3743.37       228.09 o                         
 -36   4   3       5420.65       5587.02       309.36 o                         
 -34   4   3         28.90         58.36       166.86 o                         
 -32   4   3       4157.54       4779.77       320.54 o                         
 -30   4   3       7173.02       8323.94       390.93 o                         
 -28   4   3      33032.09      31524.41       725.54 o                         
 -26   4   3      11681.01      10771.69       423.01 o                         
 -24   4   3       4273.36       3629.63       764.79 o                         
 -22   4   3      17854.11      15072.53      1294.26 o                         
 -20   4   3      43845.68      45787.62      1777.97 o                         
 -18   4   3       1096.48       2084.32       332.70 o                         
 -16   4   3      32011.55      34621.90      1202.69 o                         
 -14   4   3      43834.04      37429.24      1366.07 o                         
 -12   4   3      50147.02      51258.39      1754.75 o                         
 -10   4   3      18710.53      19336.63      1335.54 o                         
  -8   4   3     175100.62     152576.81      2927.92 o                         
  -6   4   3     241558.45     240795.88      2509.71 o                         
  -4   4   3      77982.92      91710.94      1526.98 o                         
  -2   4   3      36156.69      34434.85       836.32 o                         
   0   4   3     427355.66     419067.75      7912.78 o                         
   2   4   3      44444.57      44793.87      1051.83 o                         
   4   4   3       7131.15       5699.19       436.09 o                         
   6   4   3       2680.42       3060.26       340.79 o                         
   8   4   3      22226.04      20527.92      1113.73 o                         
  10   4   3      50310.34      51837.65      1710.14 o                         
  12   4   3      31647.98      32832.90      1151.19 o                         
  14   4   3     441222.66     453546.72      5048.93 o                         
  16   4   3       8698.76       8761.91       933.29 o                         
  18   4   3      47241.96      45941.75      2235.71 o                         
  20   4   3       5560.19       7731.80       963.06 o                         
  22   4   3      45351.36      40640.43      2813.17 o                         
  24   4   3      16871.98      17784.97       566.65 o                         
  26   4   3      16184.55      16270.23       442.80 o                         
  28   4   3       4159.31       3994.39       256.51 o                         
  30   4   3       2521.19       3219.09       239.41 o                         
  32   4   3       1094.89        909.38       168.49 o                         
  34   4   3       6880.77       6478.23       331.79 o                         
  36   4   3        665.86        725.63       169.53 o                         
  38   4   3         14.44         -2.91       226.43 o                         
  40   4   3       2213.18       1957.59       202.66 o                         
 -41   5   3       1715.11       1432.47       297.33 o                         
 -39   5   3       1898.84       1736.01       187.50 o                         
 -37   5   3       1438.45       1230.86       168.03 o                         
 -35   5   3       4295.41       3552.41       319.43 o                         
 -33   5   3       8601.31       9266.30       398.42 o                         
 -31   5   3       5527.41       6133.80       349.95 o                         
 -29   5   3       2693.07       1843.48       212.14 o                         
 -27   5   3        374.63       1874.50       241.57 o                         
 -25   5   3      32364.54      33038.27       707.62 o                         
 -23   5   3       2156.70       1958.15       287.60 o                         
 -21   5   3       7790.52       7648.44       948.08 o                         
 -19   5   3      66089.90      66841.41      2178.33 o                         
 -17   5   3       3667.87       5578.71       556.69 o                         
 -15   5   3      18287.69      20347.06      1108.96 o                         
 -13   5   3        680.84        969.86       327.84 o                         
 -11   5   3     217457.33     239356.38      4008.92 o                         
  -9   5   3     360440.50     333812.69      4613.48 o                         
  -7   5   3     364378.00     373618.00      5658.03 o                         
  -5   5   3     205342.72     192492.91      2266.22 o                         
  -3   5   3     458237.19     475952.91      4634.30 o                         
  -1   5   3      50789.13      49226.47      1155.41 o                         
   1   5   3      21487.53      32838.57       875.00 o                         
   3   5   3      66045.91      61510.75      1392.00 o                         
   5   5   3      96020.32      94583.98      1869.62 o                         
   7   5   3        325.32        899.11       249.57 o                         
   9   5   3      28755.29      33620.43      1201.09 o                         
  11   5   3     278092.50     247608.62      3440.29 o                         
  13   5   3       3003.74       7998.89      1023.38 o                         
  15   5   3      11516.36      14153.46      1431.60 o                         
  17   5   3     123787.95     132400.89      4662.79 o                         
  19   5   3     191304.14     192003.94      5949.07 o                         
  21   5   3      39408.98      49667.88      3178.88 o                         
  23   5   3       3265.31       4619.13       276.21 o                         
  25   5   3      12649.91      12274.15       425.66 o                         
  27   5   3       3843.53       3806.90       236.79 o                         
  29   5   3       2122.83       1632.48       187.42 o                         
  31   5   3       2775.50       3159.75       232.99 o                         
  33   5   3      17302.23      17074.80       565.40 o                         
  35   5   3       1299.99       1105.16       165.61 o                         
  37   5   3        201.58        378.18       151.19 o                         
  39   5   3       8175.20       7439.64       344.60 o                         
 -40   6   3          1.44        281.58       156.63 o                         
 -38   6   3       8480.07       7631.34       323.56 o                         
 -36   6   3        182.11        155.87       214.32 o                         
 -34   6   3      13025.78      11548.67       640.98 o                         
 -32   6   3       4729.57       3648.57       312.62 o                         
 -30   6   3       1428.46       1716.98       231.85 o                         
 -28   6   3         32.52        147.26       156.78 o                         
 -26   6   3       1681.68       1163.91       161.13 o                         
 -24   6   3       1647.47       2376.01       246.94 o                         
 -22   6   3       1098.79       2078.80       286.34 o                         
 -20   6   3      19527.45      22660.09      1398.07 o                         
 -18   6   3      83945.09      88188.32      2605.08 o                         
 -16   6   3      12456.14      13245.22      1007.38 o                         
 -14   6   3      35013.11      39832.72      1627.17 o                         
 -12   6   3     301684.69     291098.09      4927.94 o                         
 -10   6   3      75130.53      85828.42      1914.94 o                         
  -8   6   3       5266.23       7514.64       597.83 o                         
  -6   6   3      69658.58      58531.61      1396.15 o                         
  -4   6   3      22115.10      28665.09      1022.84 o                         
  -2   6   3      70179.86      75562.52      1516.23 o                         
   0   6   3      39193.39      33218.00      1068.86 o                         
   2   6   3      17516.48      16371.42       767.76 o                         
   4   6   3      40220.92      48457.23      1367.33 o                         
   6   6   3      52609.01      52225.75      1531.87 o                         
   8   6   3     402642.75     368222.78      4121.77 o                         
  10   6   3      11976.46      14931.50      1009.04 o                         
  12   6   3       7611.61       7794.70      1065.23 o                         
  14   6   3       5292.93       5356.26       971.16 o                         
  16   6   3      31362.10      29954.70      2282.56 o                         
  18   6   3       2359.53       1681.81       897.63 o                         
  20   6   3      39973.75      37150.50      2770.75 o                         
  22   6   3       6717.21       5179.79       335.11 o                         
  24   6   3      34374.89      31479.76       913.17 o                         
  26   6   3       4050.93       3663.73       283.37 o                         
  28   6   3       1325.27       1404.49       189.67 o                         
  30   6   3       6500.82       6308.08       330.17 o                         
  32   6   3        353.34        413.75       132.52 o                         
  34   6   3       1602.55       1536.61       179.87 o                         
  36   6   3       5871.06       5984.12       375.58 o                         
  38   6   3       2746.81       2446.71       249.59 o                         
 -39   7   3       1104.49        627.64       192.22 o                         
 -37   7   3        191.65        350.21       121.86 o                         
 -35   7   3         15.97        -46.44       154.91 o                         
 -33   7   3        573.62        279.43       174.98 o                         
 -31   7   3       6640.01       6356.69       482.83 o                         
 -29   7   3       2036.66       2023.17       276.09 o                         
 -27   7   3       1170.57       1226.53       235.44 o                         
 -25   7   3      36234.00      38687.93       892.58 o                         
 -23   7   3       5529.64       6043.77       330.80 o                         
 -21   7   3        617.93        867.37       138.10 o                         
 -19   7   3       7546.28       8164.19       879.36 o                         
 -17   7   3       8298.29      10993.71      1015.52 o                         
 -15   7   3      10960.07      11888.18       989.45 o                         
 -13   7   3      19938.56      24391.89      1352.55 o                         
 -11   7   3       1947.93       6958.76       806.54 o                         
  -9   7   3       4805.34       5720.68       565.48 o                         
  -7   7   3      31215.61      30320.55      1235.63 o                         
  -5   7   3      25671.49      37644.89      1311.35 o                         
  -3   7   3       7106.36       6325.48       606.23 o                         
  -1   7   3      85611.80      78859.55      1755.72 o                         
   1   7   3      25932.81      26534.49       934.39 o                         
   3   7   3      31117.39      26148.37      1057.61 o                         
   5   7   3      73404.74      73264.78      1892.08 o                         
   7   7   3       3605.34       3572.77       525.29 o                         
   9   7   3      40698.95      44904.59      1843.63 o                         
  11   7   3      99818.51     103819.90      2982.00 o                         
  13   7   3      16463.02      17863.60      1754.45 o                         
  15   7   3       6889.53       7108.38      1206.98 o                         
  17   7   3      37481.46      35767.98      2678.24 o                         
  19   7   3      17522.78      16320.63       803.64 o                         
  21   7   3         67.64        437.00       158.77 o                         
  23   7   3      23602.91      23608.64       981.37 o                         
  25   7   3       6744.82       6537.74       474.82 o                         
  27   7   3      20074.29      19291.07       627.86 o                         
  29   7   3       2257.64       2342.35       250.85 o                         
  31   7   3      25284.83      27331.16       692.29 o                         
  33   7   3       1350.67        988.31       174.94 o                         
  35   7   3        971.37        803.15       178.26 o                         
  37   7   3        682.42        373.45       120.14 o                         
 -38   8   3       3727.35       3281.12       392.64 o                         
 -36   8   3        789.31        957.56       142.80 o                         
 -34   8   3       2151.26       2479.50       255.70 o                         
 -32   8   3        400.49        454.36       193.27 o                         
 -30   8   3       1902.25       1692.36       292.68 o                         
 -28   8   3        159.01        684.37       364.03 o                         
 -26   8   3      81782.34      88729.09      1638.24 o                         
 -24   8   3       2455.55       3003.66       371.66 o                         
 -22   8   3       6525.78       6989.37       376.22 o                         
 -20   8   3        464.42        996.95       163.45 o                         
 -18   8   3      25774.01      28226.66      1847.85 o                         
 -16   8   3        529.77       1774.92       503.61 o                         
 -14   8   3        596.16        752.65       329.65 o                         
 -12   8   3     132596.69     128705.48      3483.49 o                         
 -10   8   3       3742.25       2865.36       541.24 o                         
  -8   8   3       2727.44       4695.11       568.95 o                         
  -6   8   3      44123.83      43772.20      1822.20 o                         
  -4   8   3      62284.06      54211.06      1977.00 o                         
  -2   8   3      23880.15      24471.45      1336.57 o                         
   0   8   3      23909.22      21424.86       894.93 o                         
   2   8   3      37803.24      36695.02      1326.56 o                         
   4   8   3       1298.65       2121.54       442.73 o                         
   6   8   3       6440.57       6002.95       711.51 o                         
   8   8   3     166573.22     176778.95      3847.27 o                         
  10   8   3       6923.90       4949.26       693.50 o                         
  12   8   3      18820.75      18778.73      1875.59 o                         
  14   8   3       1065.04       2535.43       779.29 o                         
  16   8   3      80335.02      81544.42      4266.96 o                         
  18   8   3      16182.76      17146.55       615.62 o                         
  20   8   3       2678.71       3004.54       351.78 o                         
  22   8   3       9340.51       9443.55       482.23 o                         
  24   8   3       2617.29       3110.03       399.30 o                         
  26   8   3       1249.19       1767.27       253.04 o                         
  28   8   3       6440.12       7202.06       379.25 o                         
  30   8   3       1094.47        900.46       176.25 o                         
  32   8   3       3367.06       2550.81       209.42 o                         
  34   8   3       1631.33       1946.98       327.93 o                         
  36   8   3        542.09        347.67       156.30 o                         
 -37   9   3       2336.58       1816.97       260.50 o                         
 -35   9   3         72.53         32.04       112.34 o                         
 -33   9   3        269.37        219.98       141.43 o                         
 -31   9   3      16854.31      18944.55       625.22 o                         
 -29   9   3         85.62        106.88       198.41 o                         
 -27   9   3        836.41       1187.59       300.03 o                         
 -25   9   3       1757.87       2837.09       284.54 o                         
 -23   9   3      20310.34      20902.85       652.04 o                         
 -21   9   3       1648.23       1943.96       205.42 o                         
 -19   9   3       5754.31       6205.26       283.34 o                         
 -17   9   3       6312.49       5036.53       239.02 o                         
 -15   9   3       4801.24       5295.85       939.40 o                         
 -13   9   3      29946.18      30130.21      1853.17 o                         
 -11   9   3      15682.07      17686.46      1379.91 o                         
  -9   9   3      25332.59      24026.24      1928.56 o                         
  -7   9   3        655.20       1765.80       550.43 o                         
  -5   9   3       4062.92       6837.85       677.46 o                         
  -3   9   3      32783.13      32734.00      1448.69 o                         
  -1   9   3       1017.78       1977.73       443.60 o                         
   1   9   3      15766.90      16809.00      1463.99 o                         
   3   9   3      22242.90      20440.29      1286.25 o                         
   5   9   3      94907.60      93876.28      2844.44 o                         
   7   9   3       4064.91       4716.16       662.95 o                         
   9   9   3       8528.97       9180.47       985.75 o                         
  11   9   3      19144.44      16230.24      1837.31 o                         
  13   9   3        256.51       1537.32       614.73 o                         
  15   9   3        874.52       1252.31       217.41 o                         
  17   9   3      48473.97      47339.23       985.06 o                         
  19   9   3       1828.11       2422.02       247.96 o                         
  21   9   3         62.66        232.64       221.27 o                         
  23   9   3        695.82        647.00       217.29 o                         
  25   9   3       1058.64       1223.42       249.27 o                         
  27   9   3       4435.84       4068.60       310.11 o                         
  29   9   3       2727.04       3409.51       321.01 o                         
  31   9   3        404.18        498.43       160.41 o                         
  33   9   3       3509.78       2727.09       309.98 o                         
  35   9   3        877.64        792.20       142.75 o                         
 -36  10   3        993.71        860.74       177.32 o                         
 -34  10   3       1162.56       1607.78       170.29 o                         
 -32  10   3         54.77        406.48       160.22 o                         
 -30  10   3        863.00        943.16       187.08 o                         
 -28  10   3       9333.46       9874.06       554.46 o                         
 -26  10   3      16840.30      19679.04       675.33 o                         
 -24  10   3      24195.66      26170.37       738.31 o                         
 -22  10   3       1679.84       4154.09       402.38 o                         
 -20  10   3      78858.02      84456.75      2311.22 o                         
 -18  10   3      40429.08      39780.87      1194.16 o                         
 -16  10   3      11086.67      13984.58       557.08 o                         
 -14  10   3       2703.70       4854.80       264.10 o                         
 -12  10   3      21454.99      25689.85      1221.81 o                         
 -10  10   3       1383.96       2000.56       756.83 o                         
  -8  10   3       1856.22       1891.77       771.66 o                         
  -6  10   3      33786.19      33243.19      1829.85 o                         
  -4  10   3     133265.80     136662.19      3159.01 o                         
  -2  10   3        337.26       4186.56       646.04 o                         
   0  10   3     155937.42     155939.31      4716.21 o                         
   2  10   3      18055.33      17905.27      1649.50 o                         
   4  10   3         44.97         79.44       283.53 o                         
   6  10   3      63096.44      56886.74      2414.08 o                         
   8  10   3       2102.50       5894.69       861.72 o                         
  10  10   3      25308.41      27146.60      2447.50 o                         
  12  10   3      99308.50      98777.20      1466.68 o                         
  14  10   3      23845.40      23735.83       649.28 o                         
  16  10   3      12901.09      14002.76       537.47 o                         
  18  10   3      22790.57      22937.71       736.19 o                         
  20  10   3       1310.61       1719.26       265.94 o                         
  22  10   3      29245.98      29381.73       911.55 o                         
  24  10   3       3906.34       3817.82       369.22 o                         
  26  10   3      10556.74      10871.95       579.91 o                         
  28  10   3       1310.18       1721.93       247.97 o                         
  30  10   3      12771.60      12911.49       790.73 o                         
  32  10   3      10472.09       9358.70       580.66 o                         
  34  10   3       4307.19       3339.69       266.27 o                         
 -33  11   3       1236.18       1314.44       145.00 o                         
 -31  11   3       1728.56       2292.62       197.22 o                         
 -29  11   3       2251.20       2877.32       317.49 o                         
 -27  11   3       1182.21       1852.89       386.60 o                         
 -25  11   3        784.13       1008.94       193.03 o                         
 -23  11   3      27590.07      29583.91       771.03 o                         
 -21  11   3       2169.87       1757.85       203.12 o                         
 -19  11   3       1065.68        842.51       206.02 o                         
 -17  11   3      11621.06      13207.63       434.34 o                         
 -15  11   3      23557.35      23434.80       564.70 o                         
 -13  11   3        871.20       1089.66       213.63 o                         
 -11  11   3       2887.79       3346.12       270.52 o                         
  -9  11   3      41429.87      41973.05       913.07 o                         
  -7  11   3      14748.61      12442.80       693.27 o                         
  -5  11   3      31302.28      28626.66      1520.18 o                         
  -3  11   3      24567.57      25366.72      2026.51 o                         
  -1  11   3      37259.79      39699.82      2142.07 o                         
   1  11   3      23477.01      19932.93      1521.38 o                         
   3  11   3         98.39        689.35       486.92 o                         
   5  11   3      11513.88      12336.50       863.94 o                         
   7  11   3       1126.48       1318.18       402.99 o                         
   9  11   3      80749.55      74534.24      1153.80 o                         
  11  11   3       7936.35       8451.64       372.97 o                         
  13  11   3      23175.01      22499.78       649.83 o                         
  15  11   3      42537.59      43334.63      1037.36 o                         
  17  11   3      13443.68      15101.09       542.56 o                         
  19  11   3        401.60        776.77       201.79 o                         
  21  11   3         13.61        236.11       168.51 o                         
  23  11   3        224.25        187.22       196.71 o                         
  25  11   3        531.85        623.10       175.75 o                         
  27  11   3       3696.50       3799.42       290.79 o                         
  29  11   3      11518.01      10559.30       576.43 o                         
  31  11   3       1561.92        858.85       320.46 o                         
  33  11   3         21.10        273.84       131.52 o                         
 -32  12   3         89.01         63.92       134.26 o                         
 -30  12   3        836.26        705.42       139.89 o                         
 -28  12   3      17992.17      19858.10       827.56 o                         
 -26  12   3        356.44        265.65       180.12 o                         
 -24  12   3       5208.41       5490.49       324.22 o                         
 -22  12   3       6274.84       6711.13       357.29 o                         
 -20  12   3      72439.56      74255.57      2112.25 o                         
 -18  12   3       5896.88       5705.59       332.79 o                         
 -16  12   3      24780.79      25554.78       745.65 o                         
 -14  12   3        459.90       1885.56       298.55 o                         
 -12  12   3      63825.36      65989.74      1121.20 o                         
 -10  12   3       8633.59       9982.39       584.62 o                         
  -8  12   3      39569.32      44483.30      1419.88 o                         
  -6  12   3      11740.40      16225.33      1689.75 o                         
  -4  12   3      14627.64      19761.61       712.25 o                         
  -2  12   3       4387.64       7252.36       515.32 o                         
   0  12   3      94593.70      99572.23      2191.76 o                         
   2  12   3       8816.24      11306.75      1136.49 o                         
   4  12   3       5746.41       5515.94       467.14 o                         
   6  12   3     134092.61     135285.27      2045.14 o                         
   8  12   3      37939.12      41366.04       924.76 o                         
  10  12   3      18392.81      21149.33       668.69 o                         
  12  12   3      18033.57      20281.92       662.97 o                         
  14  12   3      40223.08      40926.62      1044.73 o                         
  16  12   3       1342.43       1792.11       259.22 o                         
  18  12   3       4703.55       5226.20       364.31 o                         
  20  12   3       2495.50       4601.23       338.94 o                         
  22  12   3      22113.83      21338.53       758.58 o                         
  24  12   3         17.64        449.75       190.28 o                         
  26  12   3      18856.49      17458.81       658.84 o                         
  28  12   3       1125.04       1611.43       231.34 o                         
  30  12   3       4332.59       3284.67       338.89 o                         
  32  12   3         96.12         67.24        83.99 o                         
 -31  13   3         21.07         -4.63       180.48 o                         
 -29  13   3         27.29         48.80       107.67 o                         
 -27  13   3       4581.27       5057.97       693.66 o                         
 -25  13   3        118.48       2476.18      1468.24 o                         
 -23  13   3        709.74        303.78       177.31 o                         
 -21  13   3        108.81        583.45       212.95 o                         
 -19  13   3       2625.07       2720.57       252.37 o                         
 -17  13   3      39901.96      43882.41      1020.39 o                         
 -15  13   3      13167.21      13867.46       500.94 o                         
 -13  13   3       4946.89       5162.53       328.23 o                         
 -11  13   3       1873.64       2666.78       576.75 o                         
  -9  13   3      18883.28      17261.45       622.21 o                         
  -7  13   3       3399.85       7417.62       487.88 o                         
  -5  13   3      12264.09      11885.87       807.81 o                         
  -3  13   3       6414.25       8309.98       813.88 o                         
  -1  13   3        133.97        553.60       268.06 o                         
   1  13   3      29669.83      30346.83      1156.05 o                         
   3  13   3      17525.88      15576.20       911.02 o                         
   5  13   3      15905.60      18423.89      1379.63 o                         
   7  13   3        556.65       1080.13       251.45 o                         
   9  13   3      12556.24      11286.02       541.00 o                         
  11  13   3      20589.30      22219.65      2004.23 o                         
  13  13   3       7879.50       9357.25       463.54 o                         
  15  13   3       8460.84      10748.17       564.84 o                         
  17  13   3       1394.23       2670.12       825.57 o                         
  19  13   3      20879.22      20863.48       802.72 o                         
  21  13   3       4705.42       4074.15       349.32 o                         
  23  13   3      13592.41      13771.77       622.95 o                         
  25  13   3       2821.58       3254.85       285.72 o                         
  27  13   3       3437.37       3593.46       300.00 o                         
  29  13   3       3846.00       3025.98       289.17 o                         
 -28  14   3      11230.01       9816.06      1350.11 o                         
 -26  14   3        209.45        361.63       133.78 o                         
 -24  14   3       6843.71       8133.72       489.08 o                         
 -22  14   3         85.64        828.19       428.18 o                         
 -20  14   3      10565.67      10540.37       491.79 o                         
 -18  14   3        306.18        487.48       174.26 o                         
 -16  14   3       4360.29       4333.39       329.88 o                         
 -14  14   3      16587.33      20388.74       605.22 o                         
 -12  14   3      62860.98      69006.41      1585.57 o                         
 -10  14   3        635.22        940.77       321.71 o                         
  -8  14   3      82714.13      92112.42      1860.97 o                         
  -6  14   3      62966.53      57999.53      1441.95 o                         
  -4  14   3      30578.16      33519.32      1173.63 o                         
  -2  14   3      36817.49      37050.54      1659.54 o                         
   0  14   3      83035.34      87785.14      2443.00 o                         
   2  14   3      17167.37      18732.88      1160.55 o                         
   4  14   3      20489.29      20922.35      1045.77 o                         
   6  14   3      65337.55      70608.77      2141.18 o                         
   8  14   3      36447.71      40122.55      1736.00 o                         
  10  14   3        304.40        304.91       184.59 o                         
  12  14   3      48754.22      52245.82      1165.53 o                         
  14  14   3      82664.88      86997.06      1611.18 o                         
  16  14   3      19319.50      20779.86       805.82 o                         
  18  14   3      21954.38      18733.15       750.56 o                         
  20  14   3       2393.57       2370.66       271.12 o                         
  22  14   3      12387.26      11832.89       546.52 o                         
  24  14   3       2178.80       1491.28       226.20 o                         
  26  14   3      10069.10       8956.86       735.72 o                         
  28  14   3         76.23        -94.87       173.54 o                         
 -25  15   3       1113.42       1118.80       219.03 o                         
 -23  15   3       1611.34       1269.56       232.35 o                         
 -21  15   3       2424.07       2706.25       250.57 o                         
 -19  15   3       1944.78       2104.00       285.46 o                         
 -17  15   3         49.92        275.78       182.39 o                         
 -15  15   3         47.34        287.57       244.89 o                         
 -13  15   3       2756.72       2580.78       245.30 o                         
 -11  15   3      16816.57      18637.58       652.18 o                         
  -9  15   3         66.66        305.55       195.96 o                         
  -7  15   3       3145.01       3817.81       387.20 o                         
  -5  15   3         54.07        566.59       239.38 o                         
  -3  15   3      55425.12      51883.59      1341.88 o                         
  -1  15   3       5046.78       4854.15       604.82 o                         
   1  15   3        361.87        904.57       319.50 o                         
   3  15   3       2564.79       3236.12       460.08 o                         
   5  15   3       9161.61      10568.12       709.51 o                         
   7  15   3        854.19       1479.95       311.92 o                         
   9  15   3       2323.11       2943.43       259.42 o                         
  11  15   3      24654.97      25311.74       764.06 o                         
  13  15   3       1427.68       1806.79       223.55 o                         
  15  15   3         83.42        132.79       148.20 o                         
  17  15   3       4362.97       4844.26       354.77 o                         
  19  15   3        365.93        549.48       141.89 o                         
  21  15   3          8.40          8.81       130.64 o                         
  23  15   3         83.83        297.08       132.56 o                         
  25  15   3       1207.43       1020.57       237.17 o                         
 -22  16   3        596.21        461.49       437.31 o                         
 -20  16   3      13445.65      14227.68      1397.32 o                         
 -18  16   3       4522.31       5024.27       492.06 o                         
 -16  16   3       6318.09       6097.78       433.27 o                         
 -14  16   3        505.94        527.90       202.99 o                         
 -12  16   3      42777.12      45859.75      1519.71 o                         
 -10  16   3        469.38        558.93       139.64 o                         
  -8  16   3      18633.71      18192.99       594.35 o                         
  -6  16   3        156.02        286.25       196.38 o                         
  -4  16   3       7318.91       8482.17       489.17 o                         
  -2  16   3       5862.31       5577.74       685.45 o                         
   0  16   3      14140.36      14715.55       964.17 o                         
   2  16   3       4133.47       5821.15       839.88 o                         
   4  16   3      16495.71      16141.60       876.69 o                         
   6  16   3      20933.71      23074.87       904.56 o                         
   8  16   3      45419.66      44358.78      1182.31 o                         
  10  16   3        926.18       1284.61       232.65 o                         
  12  16   3       9702.13       9602.32       474.23 o                         
  14  16   3       9893.43      10467.54       764.70 o                         
  16  16   3       4427.07       4310.33       303.64 o                         
  18  16   3       7447.45       7294.54       381.94 o                         
  20  16   3        154.62        186.17       280.07 o                         
  22  16   3       2262.16       1436.88       273.03 o                         
 -19  17   3       1458.47       1728.42       360.96 o                         
 -17  17   3        772.94        619.20       172.42 o                         
 -15  17   3        533.39        392.69       135.30 o                         
 -13  17   3       2346.30       2280.44       240.96 o                         
 -11  17   3       9622.24       9839.10       667.00 o                         
  -9  17   3        117.83        258.05       224.45 o                         
  -7  17   3      10413.86      10060.75       585.88 o                         
  -5  17   3       1241.07       1223.43       245.19 o                         
  -3  17   3       3304.57       2890.40       695.58 o                         
  -1  17   3       1201.55       1619.85       345.27 o                         
   1  17   3        604.32       -180.15       241.99 o                         
   3  17   3       7889.40       7730.70       426.43 o                         
   5  17   3      22524.55      21148.52       756.07 o                         
   7  17   3        462.10        172.40       295.90 o                         
   9  17   3       6716.42       6488.74       619.49 o                         
  11  17   3       2679.47       3361.61       328.72 o                         
  13  17   3       1152.45       1274.88       209.27 o                         
  15  17   3       1052.97        822.07       261.64 o                         
  17  17   3        412.26        518.73       164.05 o                         
 -12  18   3       4875.74       5311.38       795.97 o                         
 -10  18   3         10.12        174.77       177.77 o                         
  -8  18   3        205.13         88.31       272.19 o                         
  -6  18   3       3572.91       4352.82       512.98 o                         
  -4  18   3      22089.67      21619.54       819.78 o                         
  -2  18   3        223.50        -59.60       352.67 o                         
   0  18   3      21110.38      19923.20      1248.73 o                         
   2  18   3        350.60        458.44       209.31 o                         
   4  18   3       5249.81       4890.63       337.49 o                         
   6  18   3       1973.73       2257.31       299.07 o                         
   8  18   3       5127.01       5183.23      1606.95 o                         
  10  18   3       8749.95       8475.14      1616.03 o                         
  12  18   3       1198.43       1168.48       296.17 o                         
 -42   0   4        667.00        320.92       197.83 o                         
 -40   0   4      14971.03      14799.39       884.88 o                         
 -38   0   4       1002.91       1582.04       294.42 o                         
 -36   0   4        776.45        811.35       180.33 o                         
 -34   0   4      55193.23      56782.28      1084.51 o                         
 -32   0   4      36314.56      39450.14      1044.83 o                         
 -30   0   4      33940.29      34269.56       976.84 o                         
 -28   0   4      11410.43      12674.86       629.13 o                         
 -26   0   4       5972.25       5616.08       545.99 o                         
 -24   0   4       3183.57       3995.97      1314.25 o                         
 -22   0   4       2198.29       1992.06       681.42 o                         
 -20   0   4       4282.60       4573.65       763.27 o                         
 -18   0   4     970846.94     870631.56      9159.71 o                         
 -16   0   4      32093.82      28684.63      1053.55 o                         
 -14   0   4     100383.80     101307.66      1821.87 o                         
 -12   0   4     122382.45     114459.45      1932.94 o                         
 -10   0   4      99131.18     102170.61      1243.96 o                         
  -8   0   4    2052389.88    2040169.50      6750.92 o                         
  -6   0   4      53924.98      79302.99      1552.33 o                         
  -4   0   4      12802.97      13505.76      1112.95 o                         
  -2   0   4       3307.24       7195.38       587.70 o                         
   0   0   4     258645.47     252722.95      5152.88 o                         
   2   0   4    1676743.25    1894623.62     19447.61 o                         
   4   0   4      13250.00      15407.72      1515.55 o                         
   6   0   4     572333.00     528583.75      7555.76 o                         
   8   0   4     521371.88     606162.62      6384.50 o                         
  10   0   4     532413.69     480370.91      6094.90 o                         
  12   0   4      35255.57      41197.30      1897.91 o                         
  14   0   4     183634.03     166769.64      4598.72 o                         
  16   0   4     163597.95     176954.41      4477.43 o                         
  18   0   4        546.15       5345.61       994.08 o                         
  20   0   4      68800.45      63210.97      2995.68 o                         
  22   0   4      72903.05      67251.17      4854.39 o                         
  24   0   4       4960.24       5492.33       458.29 o                         
  26   0   4       4310.43       5284.53       366.43 o                         
  28   0   4      42453.66      45231.96      1011.13 o                         
  30   0   4       2998.37       2024.81       307.70 o                         
  32   0   4      16194.40      14414.18       790.79 o                         
  34   0   4       2374.48       2718.31       344.58 o                         
  36   0   4      16255.17      15046.96       614.57 o                         
  38   0   4       3187.75       2756.30       320.33 o                         
  40   0   4       2561.90       1990.35       225.05 o                         
 -41   1   4        705.05        389.36       126.72 o                         
 -39   1   4        775.60        723.81       170.69 o                         
 -37   1   4       7763.16       7182.64       318.88 o                         
 -35   1   4        131.30        666.33       151.18 o                         
 -33   1   4       2792.49       3110.69       212.47 o                         
 -31   1   4      14378.20      13413.33       411.53 o                         
 -29   1   4       1480.53       1984.01       192.47 o                         
 -27   1   4      77908.52      75397.47      1023.59 o                         
 -25   1   4       9178.38       9579.67      1354.86 o                         
 -23   1   4       9421.40      11422.63      1113.37 o                         
 -21   1   4     107284.62     109781.88      3099.02 o                         
 -19   1   4      46068.39      45010.81      1533.55 o                         
 -17   1   4        103.24        275.03       156.25 o                         
 -15   1   4      70101.05      74459.04      1197.00 o                         
 -13   1   4      49147.24      42521.01       853.40 o                         
 -11   1   4      21402.72      22212.60       581.58 o                         
  -9   1   4      97855.59      88964.41      1173.70 o                         
  -7   1   4     615387.88     599689.94      3417.37 o                         
  -5   1   4      30333.37      51169.82       816.17 o                         
  -3   1   4     109355.38     101298.50      2158.16 o                         
  -1   1   4     129195.32     100072.59      2645.03 o                         
   1   1   4     221448.73     209583.09      3957.13 o                         
   3   1   4       2902.97       2399.11       417.83 o                         
   5   1   4      12494.96      10889.23       838.48 o                         
   7   1   4     232641.28     260963.81      3092.57 o                         
   9   1   4       7852.92      62288.64      7249.51 o                         
  11   1   4      75405.35      71766.52      1703.43 o                         
  13   1   4      12936.32      12655.47       797.51 o                         
  15   1   4       1175.86       5479.64       658.84 o                         
  17   1   4      98032.01      91665.20      2327.34 o                         
  19   1   4        474.83       1180.10       355.03 o                         
  21   1   4       1574.11       2260.86       446.82 o                         
  23   1   4      31711.43      29469.00      2329.54 o                         
  25   1   4        818.03       1241.64       159.62 o                         
  27   1   4      18086.91      17804.07       470.79 o                         
  29   1   4       2376.80       2342.28       205.34 o                         
  31   1   4        123.11        256.18       128.10 o                         
  33   1   4       3660.89       3469.15       277.86 o                         
  35   1   4         23.61         70.31       134.99 o                         
  37   1   4       2978.06       3491.81       236.62 o                         
  39   1   4       4231.79       3424.64       228.55 o                         
  41   1   4         12.73        -56.42       241.79 o                         
 -42   2   4       2391.98       2010.06       320.63 o                         
 -40   2   4       1518.10        907.95       192.78 o                         
 -38   2   4       5719.93       5090.80       252.48 o                         
 -36   2   4        686.29        713.26       145.45 o                         
 -34   2   4         74.19        148.83       152.36 o                         
 -32   2   4      29598.34      32919.78       704.85 o                         
 -30   2   4       5882.50       6360.78       314.65 o                         
 -28   2   4      38410.62      37661.16       809.48 o                         
 -26   2   4      58058.59      61427.04       996.20 o                         
 -24   2   4     150130.44     152453.33      4269.81 o                         
 -22   2   4       8082.50       8716.23       956.08 o                         
 -20   2   4      92983.03      91002.91      2815.00 o                         
 -18   2   4     145497.23     134637.02      2616.54 o                         
 -16   2   4     154835.19     152177.73      1862.13 o                         
 -14   2   4       3773.01       4492.44       316.95 o                         
 -12   2   4      17441.61      20975.49       614.06 o                         
 -10   2   4     464223.50     407661.78      5763.34 o                         
  -8   2   4      26946.60      28098.22       660.17 o                         
  -6   2   4     942471.31     837781.69      4169.19 o                         
  -4   2   4     161226.77     167863.12      1370.14 o                         
  -2   2   4       8560.29       7951.99       449.31 o                         
   0   2   4     129407.33     120506.02      1407.91 o                         
   2   2   4     427560.72     396192.50     13329.57 o                         
   4   2   4     627755.50     654707.06      5458.60 o                         
   6   2   4     235376.81     252766.08      3765.21 o                         
   8   2   4     204292.95     242648.48      2623.45 o                         
  10   2   4      68404.19      72626.58      1819.14 o                         
  12   2   4      30446.00      34790.68      1217.34 o                         
  14   2   4       3064.45       5037.01       557.48 o                         
  16   2   4     489500.16     515567.41      8640.84 o                         
  18   2   4       3820.78       8289.70       807.30 o                         
  20   2   4      77840.45      78830.13      2458.57 o                         
  22   2   4      34404.76      33172.21      2001.03 o                         
  24   2   4      92662.31      89038.05      1187.95 o                         
  26   2   4      28048.04      32156.59       669.55 o                         
  28   2   4      41635.50      41799.11       775.95 o                         
  30   2   4       1806.59       2784.66       220.34 o                         
  32   2   4         40.30        124.78       129.14 o                         
  34   2   4       2308.43       1902.11       196.99 o                         
  36   2   4      21705.29      19576.02       545.28 o                         
  38   2   4        538.10        528.17       124.39 o                         
  40   2   4       3595.55       2487.26       236.35 o                         
 -41   3   4       1150.92        732.11       270.73 o                         
 -39   3   4       5540.36       5582.71       359.33 o                         
 -37   3   4       2343.17       2053.46       180.17 o                         
 -35   3   4       3226.54       4174.97       284.28 o                         
 -33   3   4        620.48        966.98       196.44 o                         
 -31   3   4        873.36       1736.21       219.79 o                         
 -29   3   4       1040.37       1225.20       194.59 o                         
 -27   3   4       8532.83       7454.66       338.62 o                         
 -25   3   4      31278.54      29309.34       904.05 o                         
 -23   3   4        520.08        805.97       341.96 o                         
 -21   3   4       3988.19       2930.60       548.77 o                         
 -19   3   4     147852.12     151047.11      2979.70 o                         
 -17   3   4      91593.62      94152.90      1905.46 o                         
 -15   3   4      34335.51      37438.29      1147.66 o                         
 -13   3   4      37711.67      32432.59      1112.80 o                         
 -11   3   4      21082.62      17954.90       787.38 o                         
  -9   3   4      39922.87      34036.21      1017.09 o                         
  -7   3   4      92780.00      84083.01      1540.61 o                         
  -5   3   4     288013.75     307332.09      4012.00 o                         
  -3   3   4      16966.69      19418.54       581.34 o                         
  -1   3   4     172153.22     147952.73      1675.37 o                         
   1   3   4      38977.91      46101.64      1192.16 o                         
   3   3   4     284516.91     304719.72      3404.18 o                         
   5   3   4      21304.45      23504.63      1097.57 o                         
   7   3   4      59110.49      65222.56      1927.93 o                         
   9   3   4      67772.34      66316.80      2043.15 o                         
  11   3   4       8923.08       9047.99       569.64 o                         
  13   3   4      31070.24      26487.69      1416.89 o                         
  15   3   4      51184.53      69115.60      2077.97 o                         
  17   3   4       3903.34       8543.67       784.03 o                         
  19   3   4      58694.70      60904.77      2618.88 o                         
  21   3   4      52959.21      58004.58      3267.97 o                         
  23   3   4       2403.10       3829.52       578.77 o                         
  25   3   4        463.64       2999.61       214.15 o                         
  27   3   4       3431.69       3383.11       225.89 o                         
  29   3   4      31259.93      33857.28       689.96 o                         
  31   3   4        186.40        232.51       128.32 o                         
  33   3   4       1570.13       1547.07       172.09 o                         
  35   3   4      15307.59      16401.39       639.70 o                         
  37   3   4       1926.19       2290.21       221.68 o                         
  39   3   4       2392.20       2048.60       215.29 o                         
 -42   4   4        146.70        -43.96       208.24 o                         
 -40   4   4       1027.10        944.47       359.50 o                         
 -38   4   4       1267.74       1450.31       158.99 o                         
 -36   4   4      34685.58      37024.79       688.70 o                         
 -34   4   4       7644.45       7688.06       372.21 o                         
 -32   4   4      23995.44      25705.09       671.91 o                         
 -30   4   4      21435.74      23487.94       717.99 o                         
 -28   4   4      14240.73      13458.14       485.88 o                         
 -26   4   4      22415.97      21798.16       634.91 o                         
 -24   4   4     101968.15      98765.99      3778.20 o                         
 -22   4   4      46002.87      48700.10      2998.18 o                         
 -20   4   4       3658.70       5314.00       676.92 o                         
 -18   4   4      11966.18      12185.97       760.74 o                         
 -16   4   4     329325.00     303634.34      3551.49 o                         
 -14   4   4      77487.51      71780.93      1848.52 o                         
 -12   4   4      76101.50      81233.47      1853.08 o                         
 -10   4   4     970085.38     941654.06     10098.62 o                         
  -8   4   4      78801.59      79478.21      1666.34 o                         
  -6   4   4     421489.78     440161.88      3044.60 o                         
  -4   4   4     149973.64     153745.78      1804.21 o                         
  -2   4   4     867580.12     798578.62      5506.18 o                         
   0   4   4      40561.46      38208.07       950.99 o                         
   2   4   4      85224.40      78487.60      1481.45 o                         
   4   4   4      35427.95      36828.19      1170.38 o                         
   6   4   4      37060.08      22593.78       949.19 o                         
   8   4   4       6998.40       7879.19       593.03 o                         
  10   4   4     445917.69     461630.19      9219.93 o                         
  12   4   4      17229.77      15057.79       901.65 o                         
  14   4   4     236033.84     251498.06      4464.16 o                         
  16   4   4      14261.77      15756.06      1536.25 o                         
  18   4   4     194518.02     202916.80      5917.62 o                         
  20   4   4      85789.85      75054.59      3772.86 o                         
  22   4   4       8687.85      10061.09      1453.16 o                         
  24   4   4      39635.08      40851.79       660.71 o                         
  26   4   4       2168.77       2941.95       211.81 o                         
  28   4   4      26235.93      24447.41       580.49 o                         
  30   4   4       4714.20       4003.88       258.76 o                         
  32   4   4      23867.64      24831.94       596.58 o                         
  34   4   4        210.74        193.32       141.78 o                         
  36   4   4       9231.54       9396.96       445.12 o                         
  38   4   4       4809.63       3973.69       293.80 o                         
  40   4   4       4462.09       3366.29       252.15 o                         
 -41   5   4       1040.12        411.69       172.06 o                         
 -39   5   4         21.83        282.32       118.46 o                         
 -37   5   4       1003.48       1095.12       157.73 o                         
 -35   5   4        684.29        580.08       182.62 o                         
 -33   5   4         25.63        150.87       158.29 o                         
 -31   5   4       1331.50       1155.56       206.73 o                         
 -29   5   4          3.41        469.66       186.61 o                         
 -27   5   4       3103.22       2850.51       257.47 o                         
 -25   5   4       5288.08       5385.77       322.03 o                         
 -23   5   4      46293.75      50497.55      1336.65 o                         
 -21   5   4       1324.48       2819.67       634.10 o                         
 -19   5   4        903.47       1177.28       268.22 o                         
 -17   5   4       1776.76       1514.17       288.44 o                         
 -15   5   4       1147.21       1121.33       272.23 o                         
 -13   5   4      26001.06      29345.46      1263.28 o                         
 -11   5   4      33898.75      36167.75      1350.50 o                         
  -9   5   4      11696.43      15807.78       993.58 o                         
  -7   5   4      58979.27      64443.16      1338.07 o                         
  -5   5   4     370748.72     389114.69      3944.49 o                         
  -3   5   4       5798.20      12146.65       757.45 o                         
  -1   5   4       4869.00       9048.98       552.11 o                         
   1   5   4      24317.61      21106.24       806.04 o                         
   3   5   4     173520.66     186279.50      2521.82 o                         
   5   5   4      56405.26      57600.74      1530.93 o                         
   7   5   4       1044.41       2019.47       339.32 o                         
   9   5   4      64338.50      63112.79      1772.14 o                         
  11   5   4      21579.84      23139.23      1144.56 o                         
  13   5   4     102218.18     111630.77      4004.31 o                         
  15   5   4       1141.85       1779.03       552.79 o                         
  17   5   4        653.67       1807.62       616.60 o                         
  19   5   4       2418.14       4177.71      1009.09 o                         
  21   5   4       3170.32       5434.36       975.93 o                         
  23   5   4        268.51        500.47       144.50 o                         
  25   5   4       1870.48       2305.17       177.26 o                         
  27   5   4      12026.04      11117.72       396.46 o                         
  29   5   4        375.68        581.53       143.13 o                         
  31   5   4       3361.57       3482.10       253.84 o                         
  33   5   4        648.90        645.83       133.90 o                         
  35   5   4        143.03        467.22       150.67 o                         
  37   5   4         41.63        -61.47       160.82 o                         
  39   5   4        205.86         55.13       103.69 o                         
 -40   6   4        696.61        475.43       139.95 o                         
 -38   6   4       3087.99       3153.83       227.04 o                         
 -36   6   4      17206.61      18831.52      1367.45 o                         
 -34   6   4        196.97        436.76       215.34 o                         
 -32   6   4       1998.30       2245.42       268.17 o                         
 -30   6   4         93.37         85.19       156.48 o                         
 -28   6   4        384.21        448.70       157.80 o                         
 -26   6   4       2154.51       2502.69       222.40 o                         
 -24   6   4      38625.67      38909.83       724.17 o                         
 -22   6   4      98661.43      98992.90      1638.95 o                         
 -20   6   4      11690.97      11111.58       992.54 o                         
 -18   6   4      46927.17      46385.39      1883.08 o                         
 -16   6   4     165763.88     173588.91      3027.28 o                         
 -14   6   4     174343.31     180194.89      3395.04 o                         
 -12   6   4       5058.30      10860.92       857.46 o                         
 -10   6   4     669259.75     644555.25      6455.66 o                         
  -8   6   4       7783.90      13854.68       906.63 o                         
  -6   6   4     272290.38     274000.94      3010.84 o                         
  -4   6   4     103379.69     110422.98      2130.51 o                         
  -2   6   4    1056303.88    1018165.19     15520.30 o                         
   0   6   4      82551.14      86418.60      1561.67 o                         
   2   6   4     151411.58     132064.59      2220.96 o                         
   4   6   4       1538.84       2181.88       333.46 o                         
   6   6   4     442841.69     406582.31      4434.41 o                         
   8   6   4      62594.83      59168.65      1756.25 o                         
  10   6   4    1107093.12    1129591.50      9482.95 o                         
  12   6   4      46942.39      46315.04      2085.45 o                         
  14   6   4      79948.46      78809.65      3641.64 o                         
  16   6   4       8306.43       6900.03      1120.09 o                         
  18   6   4     260228.30     266264.72      7415.26 o                         
  20   6   4      32183.22      31420.40      1739.82 o                         
  22   6   4       5159.68       6254.54       382.10 o                         
  24   6   4       2879.95       3317.56       259.59 o                         
  26   6   4       3279.54       3813.76       251.83 o                         
  28   6   4       3270.81       3018.00       241.03 o                         
  30   6   4      12257.66      11355.22       440.44 o                         
  32   6   4      17422.98      15674.04       477.48 o                         
  34   6   4        474.29        747.69       194.01 o                         
  36   6   4        123.80        -21.83       133.71 o                         
  38   6   4       1422.85       1039.42       129.63 o                         
 -39   7   4        627.61        201.52       110.39 o                         
 -37   7   4        535.69        590.14       123.01 o                         
 -35   7   4       2987.48       2416.02       264.15 o                         
 -33   7   4       2731.52       2965.42       302.01 o                         
 -31   7   4      11575.86       9914.83       589.67 o                         
 -29   7   4         51.24        577.23       202.54 o                         
 -27   7   4        583.85        523.47       243.81 o                         
 -25   7   4       4664.75       6385.42       390.47 o                         
 -23   7   4       4919.51       4856.54       321.76 o                         
 -21   7   4        247.63        853.62       174.01 o                         
 -19   7   4      17837.37      18796.92      1303.66 o                         
 -17   7   4      69378.16      69359.91      2396.17 o                         
 -15   7   4       2285.60       3242.38       547.80 o                         
 -13   7   4       1622.40       4949.05       707.31 o                         
 -11   7   4      46571.63      47679.53      1813.99 o                         
  -9   7   4      45427.52      45480.80      1496.61 o                         
  -7   7   4      67611.65      53123.17      1488.40 o                         
  -5   7   4      12014.30      13588.91      1001.66 o                         
  -3   7   4       3645.89       6394.26       658.20 o                         
  -1   7   4       1903.45       3836.89       371.87 o                         
   1   7   4     223319.56     212728.50      3003.74 o                         
   3   7   4      32346.08      31257.75      1201.52 o                         
   5   7   4      69343.29      63790.44      1833.91 o                         
   7   7   4     217699.80     217390.91      3997.75 o                         
   9   7   4      48431.77      49103.93      1990.39 o                         
  11   7   4      12723.82      15858.95      1243.69 o                         
  13   7   4     122776.86     126207.91      4739.82 o                         
  15   7   4      14548.83      12953.94      1612.31 o                         
  17   7   4      33363.67      37296.21      2839.44 o                         
  19   7   4      47502.95      46774.91      1049.10 o                         
  21   7   4      91566.74      94689.80      1363.84 o                         
  23   7   4        519.23        907.17       224.14 o                         
  25   7   4        301.83        710.44       183.08 o                         
  27   7   4        509.93       1070.33       186.67 o                         
  29   7   4        749.78       1253.04       202.55 o                         
  31   7   4        518.36        284.57       133.12 o                         
  33   7   4        756.05        659.12       128.14 o                         
  35   7   4       6743.50       6540.03       400.09 o                         
  37   7   4         35.53         89.80        95.98 o                         
 -38   8   4        449.48        552.42       136.69 o                         
 -36   8   4       1020.74       1040.11       153.01 o                         
 -34   8   4        320.58        244.54       197.30 o                         
 -32   8   4       4557.99       5238.34       372.86 o                         
 -30   8   4       1188.81        851.82       199.12 o                         
 -28   8   4      27408.22      30264.96      1320.13 o                         
 -26   8   4       1033.18       1655.78       338.54 o                         
 -24   8   4      43346.64      45120.51       996.12 o                         
 -22   8   4       8557.55      10279.83       448.37 o                         
 -20   8   4      12103.59      11124.57       411.66 o                         
 -18   8   4      69274.52      71581.66      1957.96 o                         
 -16   8   4       3457.00       5486.33       791.91 o                         
 -14   8   4      36886.06      38578.43      1839.42 o                         
 -12   8   4       6742.27       7278.91       860.98 o                         
 -10   8   4      22037.60      22608.14      1424.42 o                         
  -8   8   4       2069.59       2068.13       503.06 o                         
  -6   8   4      82369.77      83977.75      2458.66 o                         
  -4   8   4      22087.32      24243.66      1317.00 o                         
  -2   8   4     489273.38     488363.19      5939.27 o                         
   0   8   4        430.59       3686.48       443.67 o                         
   2   8   4     605519.69     565381.62     11701.01 o                         
   4   8   4      15484.55      15401.17       935.66 o                         
   6   8   4      89350.48      88823.21      2693.32 o                         
   8   8   4      16472.39      20635.96      1375.20 o                         
  10   8   4       3801.16       6942.15       852.20 o                         
  12   8   4      18393.21      19615.93      1950.70 o                         
  14   8   4      29297.27      34285.86      2689.74 o                         
  16   8   4      58339.14      59449.86      3735.20 o                         
  18   8   4      16988.44      20491.67       674.97 o                         
  20   8   4      28613.80      28839.36       808.46 o                         
  22   8   4      64802.26      65023.41      1419.46 o                         
  24   8   4      21619.54      24207.20       954.65 o                         
  26   8   4      18086.42      18884.57       606.00 o                         
  28   8   4      19432.26      18453.13       581.64 o                         
  30   8   4       3950.03       4100.48       318.09 o                         
  32   8   4       3973.71       3811.46       306.18 o                         
  34   8   4       5396.68       4712.85       296.42 o                         
  36   8   4       1832.41       1595.59       225.16 o                         
 -37   9   4       2934.58       2760.15       182.91 o                         
 -35   9   4        151.93        -32.10       122.43 o                         
 -33   9   4        159.95        370.92       375.84 o                         
 -31   9   4         17.06        474.67       194.84 o                         
 -29   9   4       6887.28       6806.34       456.61 o                         
 -27   9   4      10153.08      11973.20       753.19 o                         
 -25   9   4       1390.91       1441.70       245.91 o                         
 -23   9   4      40030.36      45735.36       950.34 o                         
 -21   9   4      11236.69      11951.29       403.48 o                         
 -19   9   4        414.27       1579.23       182.61 o                         
 -17   9   4       9171.52       9248.27       325.09 o                         
 -15   9   4       6552.05       6895.64       939.47 o                         
 -13   9   4       4435.28       3173.43       699.62 o                         
 -11   9   4       6063.04       4455.68       851.57 o                         
  -9   9   4      87400.11      80173.70      3439.22 o                         
  -7   9   4     162751.14     170760.47      3815.92 o                         
  -5   9   4      13446.20      12504.51       907.62 o                         
  -3   9   4      22072.61      20563.60      1137.11 o                         
  -1   9   4      39872.62      35056.79      1644.00 o                         
   1   9   4     366516.81     344630.75     13206.47 o                         
   3   9   4      10423.96       8972.63       900.21 o                         
   5   9   4       6567.95       6501.06       785.61 o                         
   7   9   4       1190.33       2749.78       560.05 o                         
   9   9   4      56306.43      52084.54      2363.73 o                         
  11   9   4      71361.92      74118.25      3916.24 o                         
  13   9   4      60334.51      64122.37      3785.83 o                         
  15   9   4       3501.81       3909.13       298.38 o                         
  17   9   4       7005.78       7444.16       407.33 o                         
  19   9   4       5548.89       5476.78       409.31 o                         
  21   9   4      36135.09      37928.02      1091.81 o                         
  23   9   4       1750.00       2710.82       351.37 o                         
  25   9   4       5182.67       4941.65       432.52 o                         
  27   9   4       1388.53       2018.35       285.13 o                         
  29   9   4       9330.34       9503.23       608.50 o                         
  31   9   4       4909.98       4304.49       299.90 o                         
  33   9   4      20702.57      20240.28       844.19 o                         
  35   9   4        410.12        529.78       123.13 o                         
 -36  10   4       4067.07       3392.27       344.08 o                         
 -34  10   4       1453.29       1936.27       181.57 o                         
 -32  10   4       8289.94       7050.46       387.11 o                         
 -30  10   4        128.86        371.34       443.21 o                         
 -28  10   4      29102.27      28967.97       905.24 o                         
 -26  10   4        612.13        622.60       229.74 o                         
 -24  10   4        183.50        583.20       186.90 o                         
 -22  10   4       1079.10       2995.63       918.23 o                         
 -20  10   4      60000.43      67301.60      1108.91 o                         
 -18  10   4      51938.78      52095.11       833.92 o                         
 -16  10   4      17272.45      19297.73       501.62 o                         
 -14  10   4      10248.96      10886.95       372.42 o                         
 -12  10   4      72512.52      73850.82      1498.51 o                         
 -10  10   4        396.57        341.39       408.55 o                         
  -8  10   4      94510.41      88817.55      3842.73 o                         
  -6  10   4      12434.01      11659.89      1084.48 o                         
  -4  10   4       5058.33       4652.68       573.18 o                         
  -2  10   4      38236.77      31152.14      1454.14 o                         
   0  10   4       4714.27       5301.61       981.23 o                         
   2  10   4      61059.71      60576.66      3001.74 o                         
   4  10   4      26661.62      25367.92      1992.75 o                         
   6  10   4       5230.12       5862.22       801.84 o                         
   8  10   4      17999.14      20280.63      1527.21 o                         
  10  10   4       2881.65       1888.70       509.68 o                         
  12  10   4       7267.07       5262.17       357.48 o                         
  14  10   4      52494.07      52956.82      1060.63 o                         
  16  10   4      41478.10      45093.46       928.46 o                         
  18  10   4      43619.36      41451.32       983.52 o                         
  20  10   4        916.92       1793.29       259.57 o                         
  22  10   4        896.79        849.06       186.71 o                         
  24  10   4      14082.16      14375.18       665.35 o                         
  26  10   4       2179.26       2526.38       290.68 o                         
  28  10   4      27077.81      27513.03       799.60 o                         
  30  10   4       1863.23       1937.76       275.53 o                         
  32  10   4       3876.29       2692.54       293.32 o                         
  34  10   4       1098.91        517.63       148.50 o                         
 -33  11   4       1926.69       1688.26       175.64 o                         
 -31  11   4       1151.87       1394.81       164.13 o                         
 -29  11   4       3970.66       5035.02       384.75 o                         
 -27  11   4       3518.69       2922.97       314.30 o                         
 -25  11   4        216.74        427.56       153.24 o                         
 -23  11   4       9678.18      11245.45       451.33 o                         
 -21  11   4       9531.83      11398.85       500.86 o                         
 -19  11   4        261.24        500.18       159.38 o                         
 -17  11   4       1411.15       2277.08       214.04 o                         
 -15  11   4      17192.50      16846.72       507.50 o                         
 -13  11   4      33424.41      32677.45       663.51 o                         
 -11  11   4       5829.47       5782.35       300.78 o                         
  -9  11   4       6475.82       6271.19       355.57 o                         
  -7  11   4       2253.89       2780.57       405.12 o                         
  -5  11   4      58490.93      48598.97      1153.99 o                         
  -3  11   4      87215.23      92122.22      3914.39 o                         
  -1  11   4       7672.16       7897.36       976.34 o                         
   1  11   4        103.80        925.34       391.22 o                         
   3  11   4      63353.77      66147.14      2092.72 o                         
   5  11   4       3795.76       4084.68       478.46 o                         
   7  11   4      11669.12      12831.70       662.61 o                         
   9  11   4      12165.74      11754.34       672.56 o                         
  11  11   4      98045.51     106161.12      2182.44 o                         
  13  11   4        567.10        973.12       202.48 o                         
  15  11   4        559.32        900.99       180.36 o                         
  17  11   4       3526.19       4871.82       349.29 o                         
  19  11   4       8523.30      10464.22       604.45 o                         
  21  11   4       1409.35       1458.78       244.63 o                         
  23  11   4      10161.42       9630.92       541.95 o                         
  25  11   4       1053.93        734.34       184.76 o                         
  27  11   4         79.79        -99.72       180.13 o                         
  29  11   4         28.92        224.14       148.09 o                         
  31  11   4        925.78       1169.85       226.65 o                         
  33  11   4         10.07         37.14       239.45 o                         
 -32  12   4        816.84        771.69       147.38 o                         
 -30  12   4       7233.76       6162.20       390.91 o                         
 -28  12   4       4121.99       5091.08       415.33 o                         
 -26  12   4       4330.74       4681.20       521.80 o                         
 -24  12   4       1552.35       1715.38       213.48 o                         
 -22  12   4       3966.67       4964.03       318.83 o                         
 -20  12   4      25420.19      27441.18       714.09 o                         
 -18  12   4        501.15        947.28       315.17 o                         
 -16  12   4       2012.93       2907.97       442.12 o                         
 -14  12   4       1267.36       2365.91       685.79 o                         
 -12  12   4       8214.18       9085.09       407.63 o                         
 -10  12   4      23249.27      24513.05       770.69 o                         
  -8  12   4        813.58        917.48       250.37 o                         
  -6  12   4     117204.53     123296.84      3557.31 o                         
  -4  12   4      11549.04       9489.20       509.93 o                         
  -2  12   4       1330.26       1381.79       266.40 o                         
   0  12   4        389.93       1646.41       470.52 o                         
   2  12   4      17507.25      16772.00       701.60 o                         
   4  12   4      14372.45      13716.42       928.68 o                         
   6  12   4       3541.86       4310.88       683.05 o                         
   8  12   4      11760.66      12892.69       583.37 o                         
  10  12   4       7708.61       8561.22       455.60 o                         
  12  12   4       2645.33       2366.29       259.55 o                         
  14  12   4      74237.06      80853.74      1257.65 o                         
  16  12   4      58402.97      58452.26      1659.77 o                         
  18  12   4       8945.17       9662.81       856.32 o                         
  20  12   4      14282.40      13074.60       608.04 o                         
  22  12   4       7963.36       8218.85       513.29 o                         
  24  12   4       4446.07       4728.79       374.55 o                         
  26  12   4        446.72        623.85       184.36 o                         
  28  12   4       2684.12       3030.53       277.48 o                         
  30  12   4        111.05        272.19       171.22 o                         
 -29  13   4       1387.02       1435.04       147.77 o                         
 -27  13   4         43.24        187.13       361.69 o                         
 -25  13   4      37585.32      40883.00      1142.27 o                         
 -23  13   4       3356.80       2497.25       251.32 o                         
 -21  13   4       1886.47       2272.73       222.43 o                         
 -19  13   4      12045.75      12401.01       487.85 o                         
 -17  13   4       9392.20      10270.01       454.16 o                         
 -15  13   4        658.04       1534.23       205.96 o                         
 -13  13   4       2098.42       2218.06       256.03 o                         
 -11  13   4      40350.31      40767.04       897.37 o                         
  -9  13   4         80.37        384.38       163.24 o                         
  -7  13   4       7720.17       9561.54       477.22 o                         
  -5  13   4     123028.89     119516.13      2128.79 o                         
  -3  13   4        592.46       2839.36       417.72 o                         
  -1  13   4       9719.58       9817.45       836.65 o                         
   1  13   4       1258.83        877.98       438.13 o                         
   3  13   4      37350.19      34026.43      1584.53 o                         
   5  13   4        453.40       1333.72       319.63 o                         
   7  13   4        441.08        559.38       216.80 o                         
   9  13   4        223.22        768.46       206.60 o                         
  11  13   4       4341.50       3293.21       297.24 o                         
  13  13   4       1007.55       1375.73       227.76 o                         
  15  13   4      62438.56      63771.62      1211.11 o                         
  17  13   4       2384.51       2323.89       325.05 o                         
  19  13   4       1064.70       1259.79       226.69 o                         
  21  13   4       4108.50       4496.04       351.32 o                         
  23  13   4       6570.22       7164.86       455.15 o                         
  25  13   4         76.41         67.66       290.55 o                         
  27  13   4        336.55        179.18       168.83 o                         
  29  13   4       4509.10       4208.75       328.56 o                         
 -28  14   4       1711.30       1669.66       626.85 o                         
 -26  14   4         38.54        -45.35       123.47 o                         
 -24  14   4      10181.96       9512.96       549.69 o                         
 -22  14   4      14996.74      15796.49       595.12 o                         
 -20  14   4      11039.36      12843.69       598.00 o                         
 -18  14   4         46.11       1118.54       673.83 o                         
 -16  14   4       1721.61       2422.56       242.39 o                         
 -14  14   4      17866.48      19772.44       610.15 o                         
 -12  14   4       5819.42       7337.41       450.52 o                         
 -10  14   4      31849.81      29485.43      1272.29 o                         
  -8  14   4        308.81       3614.95      1429.15 o                         
  -6  14   4      21803.51      23323.52      1500.76 o                         
  -4  14   4      22977.01      29965.59      1662.17 o                         
  -2  14   4      40816.34      42211.22      2634.54 o                         
   0  14   4        188.41       1783.69       852.48 o                         
   2  14   4       8931.45      10270.14      1021.27 o                         
   4  14   4       4735.55       4974.28       725.39 o                         
   6  14   4      19715.72      22962.07      1856.38 o                         
   8  14   4       3838.74       3821.32       499.28 o                         
  10  14   4      38226.07      37117.45       845.81 o                         
  12  14   4      21292.06      20641.99       739.74 o                         
  14  14   4      30925.26      35494.82      1915.88 o                         
  16  14   4        765.32       1915.11       324.54 o                         
  18  14   4      10745.36      11572.10       554.78 o                         
  20  14   4      10152.38      11597.53       551.78 o                         
  22  14   4       1979.20       2115.39       293.40 o                         
  24  14   4         13.19        -12.81       167.68 o                         
  26  14   4        400.19        140.59       136.21 o                         
 -25  15   4       4435.25       4742.71       767.49 o                         
 -23  15   4        283.03        204.84       222.02 o                         
 -21  15   4        317.34        505.42       168.60 o                         
 -19  15   4        849.40        839.41       168.73 o                         
 -17  15   4       7613.79       7268.73       370.88 o                         
 -15  15   4       9843.01       9857.67       530.15 o                         
 -13  15   4        119.59        299.83       145.89 o                         
 -11  15   4      21899.07      23962.91       715.75 o                         
  -9  15   4        498.75        791.90       286.48 o                         
  -7  15   4        547.13        753.67       289.76 o                         
  -5  15   4       7868.95       7732.59       625.40 o                         
  -3  15   4      15134.78      16118.95      1057.37 o                         
  -1  15   4         26.78        905.22       372.69 o                         
   1  15   4         74.29        841.64       413.85 o                         
   3  15   4      13860.83      14204.23       989.89 o                         
   5  15   4       1841.79       2063.24       365.52 o                         
   7  15   4        422.08        824.03       233.34 o                         
   9  15   4       1007.55        971.05       177.37 o                         
  11  15   4       7812.18       7845.66       430.86 o                         
  13  15   4       1239.84       1719.23       224.32 o                         
  15  15   4       5920.18       6216.33       489.20 o                         
  17  15   4       3580.13       4276.03       316.05 o                         
  19  15   4       1130.07       1399.20       208.14 o                         
  21  15   4       9283.51       9048.78       690.58 o                         
  23  15   4        385.87        676.31       179.32 o                         
 -22  16   4      19427.24      18956.64      2607.00 o                         
 -20  16   4       2945.00       3090.70       358.82 o                         
 -18  16   4       4136.10       4083.23       411.49 o                         
 -16  16   4       2663.81       3346.03       315.43 o                         
 -14  16   4      25843.24      29718.23      2183.03 o                         
 -12  16   4      10286.00      13459.74       513.91 o                         
 -10  16   4        757.92        784.85       200.27 o                         
  -8  16   4       1259.73       1586.87       299.35 o                         
  -6  16   4        356.77       1013.02       527.32 o                         
  -4  16   4       9331.45       9465.67       571.56 o                         
  -2  16   4      23552.10      23294.19      1197.54 o                         
   0  16   4       1359.85       1263.94       801.01 o                         
   2  16   4      21551.44      19167.95       939.04 o                         
   4  16   4        361.36       1035.41       594.47 o                         
   6  16   4      40670.15      42444.49      1183.83 o                         
   8  16   4        188.15        436.62       225.34 o                         
  10  16   4       2326.23       2494.85       333.01 o                         
  12  16   4      10447.66      10753.86       663.93 o                         
  14  16   4        429.49        578.39       222.09 o                         
  16  16   4       4694.47       4966.40       310.96 o                         
  18  16   4       1545.73       1394.18       525.99 o                         
  20  16   4       3868.42       4230.56       426.81 o                         
 -19  17   4       6101.18       5902.55       592.34 o                         
 -17  17   4       1158.50        569.88       131.00 o                         
 -15  17   4        725.91        640.96       181.02 o                         
 -13  17   4        414.78        686.40       166.76 o                         
 -11  17   4       2026.15       1432.63       206.06 o                         
  -9  17   4       4160.98       2986.62       278.43 o                         
  -7  17   4       1754.51       1765.84       209.68 o                         
  -5  17   4       4974.13       4012.98       382.62 o                         
  -3  17   4        998.12       1600.29       298.57 o                         
  -1  17   4       5880.73       6002.20       468.74 o                         
   1  17   4        636.38        815.86       501.96 o                         
   3  17   4         71.42        338.67       292.21 o                         
   5  17   4         98.30        988.73       299.34 o                         
   7  17   4       1798.45       1769.32       248.42 o                         
   9  17   4         96.69        -40.01       156.94 o                         
  11  17   4        667.78        951.14       497.89 o                         
  13  17   4       9667.46      10516.70       532.35 o                         
  15  17   4       1157.85       1590.62       249.54 o                         
  17  17   4         34.53       -189.73       189.73 o                         
 -12  18   4        628.49        576.50       362.59 o                         
 -10  18   4        102.87         30.86       178.67 o                         
  -8  18   4        449.03        437.86       143.44 o                         
  -6  18   4       1706.46       1989.01       218.92 o                         
  -4  18   4        123.54        224.62       384.99 o                         
  -2  18   4      10278.33       9356.85      1606.73 o                         
   0  18   4          1.97        313.36       426.37 o                         
   2  18   4       5311.28       4790.71       453.16 o                         
   4  18   4         64.85        185.04       262.39 o                         
   6  18   4       7941.97       8018.94      1455.42 o                         
   8  18   4       3371.76       3560.82       452.62 o                         
  10  18   4         62.24        198.44       379.47 o                         
  12  18   4       1803.19       2133.34       363.27 o                         
 -41   1   5        520.54        375.88       135.70 o                         
 -39   1   5       2162.43       1705.96       217.10 o                         
 -37   1   5       5722.76       5595.67       272.07 o                         
 -35   1   5       8343.97       8708.94       354.27 o                         
 -33   1   5      11332.09      10781.42       395.47 o                         
 -31   1   5         25.74         -2.88       132.63 o                         
 -29   1   5       3024.24       3305.38       250.72 o                         
 -27   1   5      10722.41       8434.26       340.05 o                         
 -25   1   5       2636.79       1440.21       599.28 o                         
 -23   1   5       4908.34       4623.69       707.81 o                         
 -21   1   5      20124.21      17622.84      1262.94 o                         
 -19   1   5      95846.41      91175.94      2183.53 o                         
 -17   1   5      75784.77      72893.90      1502.48 o                         
 -15   1   5      22699.07      18483.06       606.39 o                         
 -13   1   5     232160.47     223566.08      2846.94 o                         
 -11   1   5      54066.56      48073.82       873.27 o                         
  -9   1   5      35469.43      32476.76       885.53 o                         
  -7   1   5      44153.83      45178.20       856.34 o                         
  -5   1   5     154102.31     149534.20      2202.52 o                         
  -3   1   5      20743.35      23537.21       846.22 o                         
  -1   1   5      43641.48      53041.46      1531.82 o                         
   1   1   5      62352.24      58538.23      1707.40 o                         
   3   1   5       2432.93       2986.92       431.91 o                         
   5   1   5     375863.00     392724.66      4927.60 o                         
   7   1   5      89108.50      96671.93      6352.59 o                         
   9   1   5       3567.54      17723.08      1600.48 o                         
  11   1   5     382366.31     372796.22      4075.18 o                         
  13   1   5      58986.57      61981.90      1770.93 o                         
  15   1   5     130166.20     127805.55      2697.53 o                         
  17   1   5      61645.95      85979.32      2332.92 o                         
  19   1   5     189298.20     182536.77      4306.34 o                         
  21   1   5       8338.31       9742.40      1310.87 o                         
  23   1   5       7238.38      11183.34      1436.69 o                         
  25   1   5      36813.89      36062.37       632.94 o                         
  27   1   5      15030.70      14354.98       463.07 o                         
  29   1   5       3589.27       3976.97       242.96 o                         
  31   1   5      24549.83      25618.53       831.74 o                         
  33   1   5        523.35        483.10       124.13 o                         
  35   1   5       7277.38       7530.91       321.64 o                         
  37   1   5        325.17        227.49       121.60 o                         
  39   1   5      13699.93      12342.04       426.14 o                         
  41   1   5       3785.42       3001.02       397.98 o                         
 -42   2   5        350.48        792.48       233.96 o                         
 -40   2   5        925.83        786.81       151.91 o                         
 -38   2   5       3316.93       3316.60       217.38 o                         
 -36   2   5       2355.56       2793.07       215.07 o                         
 -34   2   5       4752.69       4732.90       291.79 o                         
 -32   2   5      28051.66      29515.92       653.32 o                         
 -30   2   5       4993.31       4999.67       285.10 o                         
 -28   2   5      16539.87      16803.00       472.10 o                         
 -26   2   5        182.98        790.80       199.87 o                         
 -24   2   5       1397.71       1554.52       592.73 o                         
 -22   2   5        229.13        590.37       335.37 o                         
 -20   2   5       3105.40       1847.31       394.64 o                         
 -18   2   5       4942.18       5865.10       601.29 o                         
 -16   2   5     610745.62     592149.38      7209.73 o                         
 -14   2   5       9406.21      10639.68       565.23 o                         
 -12   2   5         83.24        569.69       173.86 o                         
 -10   2   5     134416.08     105979.98      1368.96 o                         
  -8   2   5      33754.30      36157.92       801.20 o                         
  -6   2   5     451538.25     452033.62      3800.57 o                         
  -4   2   5         34.43       1584.86       235.28 o                         
  -2   2   5      15305.69      14496.41       580.84 o                         
   0   2   5     165677.95     141084.73      2798.56 o                         
   2   2   5     352919.84     400912.12     14507.74 o                         
   4   2   5    1248939.50    1359859.88     12483.09 o                         
   6   2   5     404453.81     463355.34     15919.20 o                         
   8   2   5      48968.99      58467.57      2567.15 o                         
  10   2   5      69213.19      74529.23      2814.84 o                         
  12   2   5      66738.44      74917.55      1875.78 o                         
  14   2   5     182444.58     213613.66      4266.51 o                         
  16   2   5      34571.07      34077.26      1765.90 o                         
  18   2   5       7826.01      11415.81      1386.09 o                         
  20   2   5      49025.53      48442.92      2312.11 o                         
  22   2   5     226532.86     224751.69      6564.72 o                         
  24   2   5      33914.77      37010.10       852.66 o                         
  26   2   5        195.50       1483.84       188.32 o                         
  28   2   5        502.47       1417.20       166.99 o                         
  30   2   5        227.62        449.43       140.14 o                         
  32   2   5       4107.83       3833.80       255.19 o                         
  34   2   5         90.73        273.40       140.72 o                         
  36   2   5       1621.00       2209.13       216.12 o                         
  38   2   5       1366.21       1426.15       168.82 o                         
  40   2   5       2457.00       2017.75       210.07 o                         
 -41   3   5         75.22        106.41       153.29 o                         
 -39   3   5       2096.11       1773.61       232.37 o                         
 -37   3   5        276.29        664.86       143.97 o                         
 -35   3   5      15585.77      16660.54       496.48 o                         
 -33   3   5        468.62        765.89       178.47 o                         
 -31   3   5         60.64        494.03       193.28 o                         
 -29   3   5        137.67         42.91       162.13 o                         
 -27   3   5       2729.65       3815.12       265.24 o                         
 -25   3   5      39636.10      38362.48       905.01 o                         
 -23   3   5      33008.38      34347.77      1937.73 o                         
 -21   3   5       1119.66        880.80       343.09 o                         
 -19   3   5      28014.29      28601.78      1302.28 o                         
 -17   3   5        836.86       1285.88       270.14 o                         
 -15   3   5      23743.40      26384.32       972.39 o                         
 -13   3   5      79198.00      71437.94      1645.75 o                         
 -11   3   5      22799.23      21446.95       883.09 o                         
  -9   3   5     326919.34     317707.09      3746.50 o                         
  -7   3   5      10201.81       8764.22       346.28 o                         
  -5   3   5     147591.67     110436.06      4332.93 o                         
  -3   3   5     203650.91     227389.22      4579.82 o                         
  -1   3   5       2821.43       2365.16       271.93 o                         
   1   3   5      62767.86      88864.39      3544.77 o                         
   3   3   5     571760.69     607442.31     12731.15 o                         
   5   3   5     440613.62     477693.06      5118.59 o                         
   7   3   5      72021.27      81417.23      3287.16 o                         
   9   3   5      67430.95      59693.75      2085.63 o                         
  11   3   5      48737.19      55731.26      2848.31 o                         
  13   3   5     108814.58     117177.18      3776.08 o                         
  15   3   5      25239.64      29993.33      2015.51 o                         
  17   3   5       5262.04      11641.33      1129.26 o                         
  19   3   5      16040.38      21791.17      1982.13 o                         
  21   3   5       2840.15       3939.48       807.17 o                         
  23   3   5      30278.54      28306.31       779.89 o                         
  25   3   5       6992.19       6917.25       307.73 o                         
  27   3   5      15916.28      16104.54       443.51 o                         
  29   3   5       6939.26       5647.45       257.69 o                         
  31   3   5      10795.01      10952.38       349.87 o                         
  33   3   5       2769.85       2538.04       227.12 o                         
  35   3   5       1029.80       1587.05       212.46 o                         
  37   3   5          4.77       -139.17       139.17 o                         
  39   3   5        474.27        600.27       143.62 o                         
 -42   4   5        133.44        468.81       325.09 o                         
 -40   4   5        115.76        -70.26       170.33 o                         
 -38   4   5        294.31        467.20       134.91 o                         
 -36   4   5       5307.55       5003.12       410.00 o                         
 -34   4   5       1801.27       2667.11       254.93 o                         
 -32   4   5       1706.67       3779.84       384.79 o                         
 -30   4   5      29815.90      30422.13       804.43 o                         
 -28   4   5       6672.38       6969.39       361.76 o                         
 -26   4   5      36205.98      36542.24       799.55 o                         
 -24   4   5      24656.26      23392.40      1128.18 o                         
 -22   4   5      90248.13      87107.22      3098.69 o                         
 -20   4   5      37318.43      34104.07      1554.16 o                         
 -18   4   5      23856.09      21049.60       988.89 o                         
 -16   4   5      13040.70      10628.04       696.13 o                         
 -14   4   5       7756.13       8485.95       650.07 o                         
 -12   4   5      22061.20      22546.52      1018.06 o                         
 -10   4   5       3853.01       3190.46       382.80 o                         
  -8   4   5     145439.14     153562.78      2343.83 o                         
  -6   4   5     113979.79     105167.45      1511.60 o                         
  -4   4   5      86081.92      75244.13      1707.29 o                         
  -2   4   5       4024.63      11107.90       535.50 o                         
   0   4   5      18592.86      61846.99      2514.47 o                         
   2   4   5     692253.19     681772.62      4654.91 o                         
   4   4   5      64410.41      67410.13      1636.35 o                         
   6   4   5      67163.82      61012.35      1897.15 o                         
   8   4   5      45848.11      47486.68      1834.76 o                         
  10   4   5      69115.39      61893.43      1895.51 o                         
  12   4   5       3648.82       3875.51       510.51 o                         
  14   4   5        657.96       6892.09       749.94 o                         
  16   4   5       4536.42       6002.88      1028.35 o                         
  18   4   5     141039.02     135994.75      5021.48 o                         
  20   4   5       5135.43       8572.26      1297.20 o                         
  22   4   5       2403.77       2195.02       400.97 o                         
  24   4   5      31223.32      29844.58       563.00 o                         
  26   4   5      23382.30      23245.80       534.94 o                         
  28   4   5      15551.25      15909.98       480.38 o                         
  30   4   5        112.83        776.99       137.62 o                         
  32   4   5       3797.62       3484.04       234.39 o                         
  34   4   5       3590.16       3463.95       253.80 o                         
  36   4   5        332.81        483.51       166.94 o                         
  38   4   5       5363.12       4006.68       310.59 o                         
  40   4   5        791.77        579.21       207.06 o                         
 -41   5   5       1021.98        750.04       206.77 o                         
 -39   5   5       1458.58       1628.30       197.77 o                         
 -37   5   5       2868.80       2768.24       228.85 o                         
 -35   5   5       3123.93       3388.70       288.25 o                         
 -33   5   5      12054.70      12718.96       543.05 o                         
 -31   5   5      10640.59      11225.75       531.72 o                         
 -29   5   5      28380.16      29655.90       781.09 o                         
 -27   5   5      15914.85      14139.13       523.48 o                         
 -25   5   5        968.22       1036.47       176.60 o                         
 -23   5   5      16760.22      16221.76       794.99 o                         
 -21   5   5      38422.64      39544.85      2133.07 o                         
 -19   5   5       2047.71       2455.18       376.53 o                         
 -17   5   5      46522.23      46516.59      1516.22 o                         
 -15   5   5      51346.83      45102.31      1616.49 o                         
 -13   5   5      62344.20      61031.67      1817.60 o                         
 -11   5   5      34158.25      31713.77      1276.85 o                         
  -9   5   5     116559.30     123577.27      2362.67 o                         
  -7   5   5        601.17       1212.92       179.35 o                         
  -5   5   5      10549.18       9281.55      1872.79 o                         
  -3   5   5      20478.44      21795.62       713.69 o                         
  -1   5   5     320805.44     322508.53      3330.36 o                         
   1   5   5      57463.83      61293.36      1425.51 o                         
   3   5   5     119126.39     104022.93      1994.74 o                         
   5   5   5      68567.36      63063.44      1691.98 o                         
   7   5   5     108614.41     122092.53      2475.87 o                         
   9   5   5     183135.72     217475.20      3518.88 o                         
  11   5   5       6666.06       8340.82       754.45 o                         
  13   5   5         34.72        107.86       280.80 o                         
  15   5   5      63342.73      54052.96      3066.59 o                         
  17   5   5       1132.40       3630.80       963.61 o                         
  19   5   5      11851.96      11698.46      1623.08 o                         
  21   5   5      61202.75      57559.08      1376.31 o                         
  23   5   5     139256.58     137956.20      2026.20 o                         
  25   5   5        445.12       2008.26       208.24 o                         
  27   5   5       1950.64       1696.06       187.49 o                         
  29   5   5        923.05        850.18       157.99 o                         
  31   5   5         72.14         92.98       135.29 o                         
  33   5   5        717.89        724.96       145.73 o                         
  35   5   5        981.91        971.00       203.00 o                         
  37   5   5       6220.06       5256.52       383.12 o                         
  39   5   5         39.56        103.93        78.68 o                         
 -40   6   5        145.69       -106.29       179.01 o                         
 -38   6   5       3514.94       3013.38       260.30 o                         
 -36   6   5       5240.37       5885.22       418.53 o                         
 -34   6   5      20896.87      22863.58       845.71 o                         
 -32   6   5        229.26        338.91       234.26 o                         
 -30   6   5       2221.90       2035.52       245.68 o                         
 -28   6   5       1046.37       1462.51       192.66 o                         
 -26   6   5       7255.05       7371.65       361.86 o                         
 -24   6   5       7081.15       6612.15       423.97 o                         
 -22   6   5       4167.77       3289.02       336.02 o                         
 -20   6   5        141.29        757.12       400.23 o                         
 -18   6   5       6759.40       5527.82       590.17 o                         
 -16   6   5      24669.09      21888.35      1252.94 o                         
 -14   6   5     308953.56     303653.81      5894.26 o                         
 -12   6   5       5052.66       6725.00       707.72 o                         
 -10   6   5      19765.76      26763.77      1261.64 o                         
  -8   6   5      86349.38      81003.65      2055.66 o                         
  -6   6   5      88857.55      95315.59      2002.13 o                         
  -4   6   5       4644.47       6292.23       558.99 o                         
  -2   6   5       4748.34       5587.62       628.94 o                         
   0   6   5      41939.14      40940.61      1236.38 o                         
   2   6   5      59026.93      52121.87      1454.89 o                         
   4   6   5      41033.82      45572.31      1473.76 o                         
   6   6   5       3771.15       4390.31       518.68 o                         
   8   6   5       1495.39       3980.18       470.55 o                         
  10   6   5      45833.64      53072.34      2183.57 o                         
  12   6   5      75801.32      70532.30      2684.26 o                         
  14   6   5        540.00        740.35       449.92 o                         
  16   6   5      34256.50      36164.77      2685.55 o                         
  18   6   5       2084.73       3893.37      1273.76 o                         
  20   6   5      47402.49      45918.36      1478.20 o                         
  22   6   5      18720.16      16827.36       643.04 o                         
  24   6   5      19230.06      18993.84       512.17 o                         
  26   6   5       2551.83       2045.29       184.47 o                         
  28   6   5       7515.14       8593.00       397.85 o                         
  30   6   5       5702.35       4810.66       294.07 o                         
  32   6   5         61.62        114.83       116.71 o                         
  34   6   5       5121.40       4778.01       301.96 o                         
  36   6   5       1614.09       1133.81       214.50 o                         
  38   6   5       3369.52       2314.35       175.55 o                         
 -39   7   5          0.78         90.77        98.43 o                         
 -37   7   5        169.23        256.88       141.69 o                         
 -35   7   5       4842.87       4863.27       342.56 o                         
 -33   7   5         18.29        332.96       271.90 o                         
 -31   7   5         30.34         46.68       217.42 o                         
 -29   7   5         41.64          5.22       244.80 o                         
 -27   7   5      16243.27      16347.31       560.51 o                         
 -25   7   5        707.39       1141.90       190.39 o                         
 -23   7   5       3814.08       3414.85       246.23 o                         
 -21   7   5      53999.12      55333.03       800.78 o                         
 -19   7   5       5961.78       7384.36       860.61 o                         
 -17   7   5       7705.86       6881.22       782.14 o                         
 -15   7   5       1434.58       2208.44       482.02 o                         
 -13   7   5      84755.72      84879.96      2464.82 o                         
 -11   7   5        435.90       2181.42       451.27 o                         
  -9   7   5       3456.59       2974.65       396.32 o                         
  -7   7   5      59814.48      53738.05      1662.15 o                         
  -5   7   5      14390.94      15655.83       992.33 o                         
  -3   7   5      20525.35      23532.11      1257.69 o                         
  -1   7   5     144698.17     140680.91      2357.35 o                         
   1   7   5      26394.31      26219.46      1078.39 o                         
   3   7   5      34228.55      32574.73      1278.32 o                         
   5   7   5        925.06        477.79       285.88 o                         
   7   7   5       1835.33       1108.78       264.44 o                         
   9   7   5      44525.61      40110.77      1904.38 o                         
  11   7   5      55930.83      56254.07      2399.88 o                         
  13   7   5       7320.21      10633.13      1380.87 o                         
  15   7   5     117702.77     116569.73      5023.61 o                         
  17   7   5       9020.92       9361.50      1500.75 o                         
  19   7   5       6440.03       7638.20       535.55 o                         
  21   7   5          7.84         16.43       179.21 o                         
  23   7   5      37360.11      38970.09      1116.06 o                         
  25   7   5       1720.08       2274.83       263.29 o                         
  27   7   5      12435.94      12835.55       560.16 o                         
  29   7   5        117.18        336.94       159.82 o                         
  31   7   5      17725.99      17424.77       607.01 o                         
  33   7   5       6313.60       6168.54       478.91 o                         
  35   7   5      14455.72      15784.38       789.58 o                         
  37   7   5        248.59        184.89       187.36 o                         
 -38   8   5        859.96        984.79       122.89 o                         
 -36   8   5       3485.26       3802.57       271.38 o                         
 -34   8   5       2598.90       2738.24       273.96 o                         
 -32   8   5       2520.26       2935.51       332.81 o                         
 -30   8   5         75.28        437.78       236.66 o                         
 -28   8   5      13937.49      12583.25       664.38 o                         
 -26   8   5        163.07        255.37       187.52 o                         
 -24   8   5       4807.24       6790.89      1005.33 o                         
 -22   8   5      30969.51      31520.91       803.32 o                         
 -20   8   5       6383.50       6550.86       343.12 o                         
 -18   8   5      56698.61      52601.75      1251.07 o                         
 -16   8   5       1768.54       3149.13       622.70 o                         
 -14   8   5      81453.51      79050.20      2616.61 o                         
 -12   8   5       2667.83       3222.45       552.83 o                         
 -10   8   5     152548.94     145137.50      4325.11 o                         
  -8   8   5     154207.41     148476.00      6172.95 o                         
  -6   8   5       6411.01       6600.98       712.07 o                         
  -4   8   5       1855.33       1567.26       392.91 o                         
  -2   8   5       3566.58       7303.73       773.73 o                         
   0   8   5     435561.69     407414.84     10559.56 o                         
   2   8   5      80947.89      84655.46      2143.58 o                         
   4   8   5      32324.46      27673.53      1292.53 o                         
   6   8   5      29121.34      25216.11      1478.50 o                         
   8   8   5      88995.91      80555.87      2785.99 o                         
  10   8   5      39775.01      39152.14      2030.74 o                         
  12   8   5     134839.00     140611.11      5398.06 o                         
  14   8   5       8604.08       8131.22      1378.20 o                         
  16   8   5        162.15       1067.19       195.71 o                         
  18   8   5       3591.93       3853.50       504.23 o                         
  20   8   5      98866.53     104658.16      1696.79 o                         
  22   8   5       8348.78       8457.65       572.81 o                         
  24   8   5        439.87        633.49       326.62 o                         
  26   8   5        444.93        498.75       231.72 o                         
  28   8   5       5484.34       5279.38       464.55 o                         
  30   8   5        515.45        797.75       206.15 o                         
  32   8   5       2693.45       2582.42       257.75 o                         
  34   8   5       1018.81        514.93       143.56 o                         
  36   8   5        963.77       1188.89       158.85 o                         
 -37   9   5        132.95         16.29       122.16 o                         
 -35   9   5        173.44         57.06       109.58 o                         
 -33   9   5      13029.43      13929.19       561.45 o                         
 -31   9   5         43.73        -42.91       170.99 o                         
 -29   9   5        450.20        631.28       243.68 o                         
 -27   9   5       3696.80       3781.14       348.88 o                         
 -25   9   5        626.77        750.21       216.35 o                         
 -23   9   5      10976.83      10057.51       460.32 o                         
 -21   9   5        536.92       1242.87       177.02 o                         
 -19   9   5       1392.85       2634.98       203.79 o                         
 -17   9   5       5400.94       5640.97       263.38 o                         
 -15   9   5      47349.05      42300.29      2708.12 o                         
 -13   9   5      35056.50      35510.33      2432.30 o                         
 -11   9   5      16874.54      17890.02      1691.87 o                         
  -9   9   5      28112.32      29890.43      2186.56 o                         
  -7   9   5      32236.70      29830.71      1615.97 o                         
  -5   9   5       3562.25       9206.54       939.87 o                         
  -3   9   5     112752.66      99933.53      2810.27 o                         
  -1   9   5       4070.29       4188.70       616.23 o                         
   1   9   5       2152.28       4334.64       678.69 o                         
   3   9   5      23635.24      19759.64      1312.27 o                         
   5   9   5      74692.25      73488.35      2621.33 o                         
   7   9   5      56129.58      51253.34      2306.01 o                         
   9   9   5      39614.64      46011.09      2288.05 o                         
  11   9   5      33548.73      37070.39      2871.56 o                         
  13   9   5      16966.82      18927.19      1400.64 o                         
  15   9   5      10545.35      10857.36       471.47 o                         
  17   9   5      33547.09      31691.75       817.18 o                         
  19   9   5      16235.23      16834.68       776.06 o                         
  21   9   5       7112.74       6410.15       464.01 o                         
  23   9   5       1042.38       1511.25       282.59 o                         
  25   9   5       2315.20       2104.45       274.67 o                         
  27   9   5        606.07       1063.81       226.45 o                         
  29   9   5        452.67        498.12       154.50 o                         
  31   9   5       7002.27       7326.20       358.66 o                         
  33   9   5         64.84        142.27       179.01 o                         
  35   9   5       3399.02       3402.10       217.76 o                         
 -36  10   5       1145.00        968.86       366.34 o                         
 -34  10   5       2881.17       2432.61       195.99 o                         
 -32  10   5       1091.23        848.62       151.26 o                         
 -30  10   5       6566.55       7521.52       773.90 o                         
 -28  10   5       2779.03       4009.18       393.39 o                         
 -26  10   5      20693.76      19850.90       718.48 o                         
 -24  10   5        780.26       1229.26       224.84 o                         
 -22  10   5      66478.54      70831.54      1135.22 o                         
 -20  10   5        342.83       1300.72       235.80 o                         
 -18  10   5        250.67        999.05       179.62 o                         
 -16  10   5      34239.84      39341.76       804.77 o                         
 -14  10   5      40604.36      37865.57       750.81 o                         
 -12  10   5       7507.28       8758.09       449.42 o                         
 -10  10   5      11379.32      11254.91      1417.35 o                         
  -8  10   5      19597.41      21365.75      1992.52 o                         
  -6  10   5      36471.73      31594.40      1547.45 o                         
  -4  10   5        308.22        394.75       270.39 o                         
  -2  10   5      25529.50      29293.96      1644.00 o                         
   0  10   5      95297.77     101657.45      3877.04 o                         
   2  10   5      10649.11      10803.33      1307.43 o                         
   4  10   5     135841.81     136060.97      4675.75 o                         
   6  10   5        344.94       1973.40       625.72 o                         
   8  10   5      28680.31      25113.56      1753.95 o                         
  10  10   5      35071.61      32633.42      1312.24 o                         
  12  10   5      48954.04      51420.22      1019.35 o                         
  14  10   5       2183.05       2193.80       232.35 o                         
  16  10   5       3077.59       3320.87       334.69 o                         
  18  10   5       4570.27       4198.76       396.93 o                         
  20  10   5      25080.68      26227.01       847.82 o                         
  22  10   5       1970.15       2297.27       311.06 o                         
  24  10   5       5505.83       5466.47       413.27 o                         
  26  10   5      11621.05      11013.67       532.95 o                         
  28  10   5      13328.58      13326.09       610.11 o                         
  30  10   5      10129.88       9921.16       531.31 o                         
  32  10   5       9529.84       8890.51       468.47 o                         
  34  10   5       3950.99       3237.37       226.68 o                         
 -33  11   5       1065.36        662.87       120.15 o                         
 -31  11   5       1578.83       1893.49       206.73 o                         
 -29  11   5        995.71       1605.61       270.45 o                         
 -27  11   5        187.86        197.04       155.27 o                         
 -25  11   5        657.97        588.62       182.23 o                         
 -23  11   5       2539.74       2848.70       255.01 o                         
 -21  11   5      14425.94      17194.42       562.59 o                         
 -19  11   5      18361.15      18910.27       530.78 o                         
 -17  11   5       2263.61       2413.50       203.18 o                         
 -15  11   5      25461.73      23220.80       588.48 o                         
 -13  11   5      15307.44      14872.69       761.30 o                         
 -11  11   5        375.48        589.00       150.38 o                         
  -9  11   5        421.29        693.35       166.04 o                         
  -7  11   5      40142.96      39176.32       803.90 o                         
  -5  11   5        604.29        876.47       188.13 o                         
  -3  11   5      64548.82      57634.23      2426.57 o                         
  -1  11   5      45300.91      39299.04      1555.05 o                         
   1  11   5       2417.21       1814.25       388.85 o                         
   3  11   5       2797.75       2704.65       412.15 o                         
   5  11   5      26780.15      24075.87       999.03 o                         
   7  11   5      43796.45      33414.89      6932.19 o                         
   9  11   5      10120.07       8759.75       564.08 o                         
  11  11   5      13300.56      14314.88       756.91 o                         
  13  11   5       1625.23       1441.90       181.98 o                         
  15  11   5       8492.31       8562.03       401.07 o                         
  17  11   5      27352.30      26996.64       993.75 o                         
  19  11   5      18614.68      20265.90       749.23 o                         
  21  11   5         34.82        -36.84       186.11 o                         
  23  11   5       5177.19       5924.00       404.03 o                         
  25  11   5      13697.91      15834.61       714.86 o                         
  27  11   5       9359.74      10306.05       476.17 o                         
  29  11   5        271.56        480.81       226.10 o                         
  31  11   5       2159.76       2355.23       280.30 o                         
  33  11   5       2452.51       1722.21       188.76 o                         
 -32  12   5        918.24        765.01       139.12 o                         
 -30  12   5       8765.47       7974.80       447.88 o                         
 -28  12   5        794.47       1325.28       236.75 o                         
 -26  12   5      17695.65      16003.54       624.16 o                         
 -24  12   5        475.72        421.50       144.53 o                         
 -22  12   5      21893.13      21513.94       744.66 o                         
 -20  12   5         85.09        664.16       204.43 o                         
 -18  12   5      22345.14      22944.82       590.59 o                         
 -16  12   5      60455.82      63596.54      1076.87 o                         
 -14  12   5      65451.86      67670.53      1187.00 o                         
 -12  12   5       2309.64       2859.97       241.70 o                         
 -10  12   5      49093.56      50814.73      1252.09 o                         
  -8  12   5      18022.17      17158.70       734.34 o                         
  -6  12   5     102936.88     102892.45      2269.94 o                         
  -4  12   5       1886.33       3255.60       446.75 o                         
  -2  12   5       3112.61       4019.14       487.54 o                         
   0  12   5        332.72       2824.81       328.17 o                         
   2  12   5       6191.58       5373.46       400.45 o                         
   4  12   5     145880.91     148301.69      3912.13 o                         
   6  12   5      10258.90      13836.52       674.51 o                         
   8  12   5      23567.39      25377.55       712.72 o                         
  10  12   5       3536.45       3822.53       419.68 o                         
  12  12   5      56614.86      60278.89      1006.76 o                         
  14  12   5       9255.58       7846.35       575.56 o                         
  16  12   5       8666.54       9439.10       513.29 o                         
  18  12   5       4035.10       4211.74       407.98 o                         
  20  12   5       3120.84       3753.44       341.11 o                         
  22  12   5       2094.14       2193.47       286.76 o                         
  24  12   5       5183.66       5824.20       389.38 o                         
  26  12   5       7731.48       6101.51       417.55 o                         
  28  12   5        123.46        -18.96       120.37 o                         
  30  12   5       3413.35       2502.61       262.88 o                         
 -29  13   5       1453.94       1353.71       151.46 o                         
 -27  13   5        843.55       2542.31       822.07 o                         
 -25  13   5        232.73       1804.63       330.44 o                         
 -23  13   5        749.06        710.78       192.51 o                         
 -21  13   5       2336.41       1685.54       368.00 o                         
 -19  13   5       3414.92       3479.15       290.78 o                         
 -17  13   5         27.38       1290.70       274.85 o                         
 -15  13   5        679.61        760.65       178.02 o                         
 -13  13   5       5366.26       4687.78       299.69 o                         
 -11  13   5      14670.67      13897.98       491.21 o                         
  -9  13   5      15085.07      14442.70       658.52 o                         
  -7  13   5        360.51        692.53       606.78 o                         
  -5  13   5       3293.19       4526.15       501.71 o                         
  -3  13   5        619.21        641.42       207.92 o                         
  -1  13   5      86354.71      91920.11      1996.88 o                         
   1  13   5      13471.86      14517.50       802.14 o                         
   3  13   5      18189.96      18066.38      1219.85 o                         
   5  13   5       1883.96       1647.15       275.05 o                         
   7  13   5       6231.03       7423.31       855.67 o                         
   9  13   5      21429.31      20001.75       718.38 o                         
  11  13   5      22295.87      22031.44       638.35 o                         
  13  13   5       5526.11       5448.62       353.45 o                         
  15  13   5       1631.51       2105.82       343.69 o                         
  17  13   5      18270.97      20337.86       974.75 o                         
  19  13   5       3047.41       3678.64       318.11 o                         
  21  13   5        539.43        681.26       189.14 o                         
  23  13   5      17711.38      17232.27       653.62 o                         
  25  13   5          8.61        -54.43       160.20 o                         
  27  13   5       8723.04       7456.33       404.38 o                         
  29  13   5         58.03        -60.74       111.06 o                         
 -28  14   5       2927.21       2236.57       413.06 o                         
 -26  14   5       1389.43       1361.18       233.97 o                         
 -24  14   5       8057.27       8047.99       750.43 o                         
 -22  14   5       7820.35       8169.22       456.03 o                         
 -20  14   5        109.64        684.58       196.55 o                         
 -18  14   5      34868.60      36072.43       826.46 o                         
 -16  14   5      10355.00      10783.90       460.97 o                         
 -14  14   5      19175.11      20457.93       608.39 o                         
 -12  14   5         51.48        726.88       190.18 o                         
 -10  14   5       8184.37       9244.27       497.10 o                         
  -8  14   5      84889.31      86467.80      1667.78 o                         
  -6  14   5      23830.56      23548.31       694.39 o                         
  -4  14   5     175582.17     181709.89      2902.02 o                         
  -2  14   5        370.44       1772.80       822.82 o                         
   0  14   5      28695.76      29598.82      1151.12 o                         
   2  14   5      29605.44      25273.64      1074.29 o                         
   4  14   5      77522.03      78231.67      2398.95 o                         
   6  14   5      13596.72      13704.56       887.64 o                         
   8  14   5         90.68        188.31       275.63 o                         
  10  14   5       3719.32       4821.72       323.11 o                         
  12  14   5      64008.29      68844.55      3049.06 o                         
  14  14   5      15284.03      16160.31      1016.63 o                         
  16  14   5      43088.82      45017.36      2071.62 o                         
  18  14   5      21209.78      22678.60       854.64 o                         
  20  14   5      11053.50      10893.63       630.54 o                         
  22  14   5        362.28        702.31       195.95 o                         
  24  14   5       7901.42       7253.75       411.23 o                         
  26  14   5       2053.68       1574.76       171.51 o                         
 -25  15   5        341.29        416.55       447.74 o                         
 -23  15   5      10239.59      10980.76       638.23 o                         
 -21  15   5       1259.26       1149.83       191.07 o                         
 -19  15   5         63.55        119.25       145.56 o                         
 -17  15   5       1328.89       1800.32       256.58 o                         
 -15  15   5       4169.14       4942.43       379.98 o                         
 -13  15   5       1227.83       1445.00       194.43 o                         
 -11  15   5         22.01        129.33       192.64 o                         
  -9  15   5       2197.21       2943.47       336.37 o                         
  -7  15   5       6661.28       5896.31       532.15 o                         
  -5  15   5       2149.95       2073.81       414.01 o                         
  -3  15   5       8595.20       8643.72       777.32 o                         
  -1  15   5       2117.70       1456.96       529.83 o                         
   1  15   5      13541.51      13825.86       943.61 o                         
   3  15   5      18819.85      18068.56      1090.01 o                         
   5  15   5       3738.19       4118.77       546.31 o                         
   7  15   5        923.55       1277.93       264.12 o                         
   9  15   5       7835.37       8238.79       538.96 o                         
  11  15   5       2300.56       2523.68       224.48 o                         
  13  15   5       1541.12       1447.95       228.15 o                         
  15  15   5       2276.64       2655.82       291.26 o                         
  17  15   5       2358.08       2411.44       244.86 o                         
  19  15   5       1278.72       1062.75       179.14 o                         
  21  15   5         33.80         54.82       137.88 o                         
  23  15   5        173.58        371.20       131.20 o                         
 -22  16   5       7593.78       6282.69       809.72 o                         
 -20  16   5       3224.33       3337.33       351.12 o                         
 -18  16   5       9760.99      10735.37       502.41 o                         
 -16  16   5      12222.79      13176.20       547.42 o                         
 -14  16   5      18404.57      22975.98       835.32 o                         
 -12  16   5       3484.82       3633.34       299.70 o                         
 -10  16   5       5299.16       5582.11       328.21 o                         
  -8  16   5      16300.33      15735.85       867.53 o                         
  -6  16   5      13701.71      13503.18       738.43 o                         
  -4  16   5      25879.65      25925.67      1200.16 o                         
  -2  16   5       3973.60       5656.27      1129.04 o                         
   0  16   5       8072.54       9385.33       848.72 o                         
   2  16   5       1072.40       1818.24       548.24 o                         
   4  16   5      19387.82      19672.86       799.24 o                         
   6  16   5       4759.82       5570.40       746.77 o                         
   8  16   5       2123.47       2026.36       285.24 o                         
  10  16   5      11591.02      13177.00       703.70 o                         
  12  16   5      21811.82      22896.88       970.85 o                         
  14  16   5        427.56        592.51       174.65 o                         
  16  16   5       6995.79       8044.94       445.28 o                         
  18  16   5       6771.49       7591.28       560.56 o                         
  20  16   5       7061.42       5781.70       341.19 o                         
 -19  17   5        735.13        842.23       303.11 o                         
 -17  17   5        354.11        378.10       111.60 o                         
 -15  17   5       1616.11       1707.79       224.46 o                         
 -13  17   5       2344.14       2645.76       306.22 o                         
 -11  17   5       1069.11       1043.18       191.88 o                         
  -9  17   5       3205.64       2823.59       260.36 o                         
  -7  17   5        684.74        552.56       220.39 o                         
  -5  17   5       1656.73       1550.83       204.03 o                         
  -3  17   5       2301.40       2498.27       331.07 o                         
  -1  17   5       6280.55       5244.07       527.75 o                         
   1  17   5       3369.26       3175.79       346.81 o                         
   3  17   5      10508.49      10543.31       587.32 o                         
   5  17   5      10332.21      10906.29       657.48 o                         
   7  17   5        191.31        450.93       146.06 o                         
   9  17   5       3208.96       3492.98       338.57 o                         
  11  17   5        124.58        318.47       203.05 o                         
  13  17   5         89.06         79.30       108.05 o                         
  15  17   5       4690.75       4632.23       335.72 o                         
  17  17   5       1921.91       1777.01       296.17 o                         
 -12  18   5       8560.76       7603.23      1231.99 o                         
 -10  18   5       2207.97       1933.40       244.70 o                         
  -8  18   5       1139.67       1496.72       217.60 o                         
  -6  18   5       4458.59       3796.55       495.07 o                         
  -4  18   5       1528.04       1092.38       202.03 o                         
  -2  18   5      11938.14      10369.67       596.39 o                         
   0  18   5      13932.73      12509.83       469.66 o                         
   2  18   5       3699.46       2998.26       401.49 o                         
   4  18   5       9482.30       9191.20       911.07 o                         
   6  18   5         67.35         43.70       248.75 o                         
   8  18   5      13334.34      13402.47      2283.74 o                         
  10  18   5       9961.95       9896.35      1921.63 o                         
 -42   0   6         41.08       -117.19       145.70 o                         
 -40   0   6       5596.13       4405.95       452.84 o                         
 -38   0   6      10607.98       9368.13       584.71 o                         
 -36   0   6       5287.03       6002.95       405.67 o                         
 -34   0   6       1979.11       2423.56       306.49 o                         
 -32   0   6       1840.19       2480.51       300.88 o                         
 -30   0   6      46348.66      49520.54      1281.93 o                         
 -28   0   6      13866.78      13313.87       631.58 o                         
 -26   0   6       7293.25       7694.96       476.61 o                         
 -24   0   6        142.82       1786.27      1062.04 o                         
 -22   0   6      23939.03      24350.64      2901.53 o                         
 -20   0   6      35759.75      37382.31      2072.58 o                         
 -18   0   6       1023.90        351.22       290.24 o                         
 -16   0   6      14310.61      13897.30      1829.07 o                         
 -14   0   6     756716.19     662446.00     10684.07 o                         
 -12   0   6       4314.60       5028.73       487.07 o                         
 -10   0   6      95361.19      86580.11      2499.38 o                         
  -8   0   6     136388.52     166354.39      4664.66 o                         
  -6   0   6    2155970.75    2162477.75     51827.30 o                         
  -4   0   6    1407374.12    1458217.62     13899.13 o                         
  -2   0   6      73607.93      96888.57      7743.20 o                         
   0   0   6        250.13       9047.66      1609.26 o                         
   2   0   6     420886.84     403694.44      9109.51 o                         
   4   0   6       9585.27       9856.87      1503.98 o                         
   6   0   6    2377189.00    2313588.25     21872.54 o                         
   8   0   6     345773.84     380401.22      9123.39 o                         
  10   0   6     746805.25     777667.88     13528.90 o                         
  12   0   6       6931.58      38215.05      3264.80 o                         
  14   0   6    1085177.38    1110869.50     17427.69 o                         
  16   0   6     236532.92     299473.06      9681.02 o                         
  18   0   6     238221.56     273421.75      9556.07 o                         
  20   0   6      41226.79      33668.39      3544.77 o                         
  22   0   6      35077.80      49902.15      4470.30 o                         
  24   0   6     147518.80     151017.53      2456.67 o                         
  26   0   6      15419.81      13517.81       556.64 o                         
  28   0   6      12807.00      13358.64       665.82 o                         
  30   0   6       6379.04       7785.04       533.16 o                         
  32   0   6      15233.21      13699.80       621.92 o                         
  34   0   6       2874.92       2266.33       243.06 o                         
  36   0   6      10688.89      10367.42       528.77 o                         
  38   0   6       1097.86       1069.73       225.61 o                         
  40   0   6       6622.12       5768.49       638.61 o                         
 -43   1   6         94.30         41.65       150.40 o                         
 -41   1   6        620.57        683.65       205.56 o                         
 -39   1   6        675.85        677.48       168.78 o                         
 -37   1   6        449.31        334.72       178.45 o                         
 -35   1   6       3048.93       2520.55       229.33 o                         
 -33   1   6       9379.83      10636.16       369.02 o                         
 -31   1   6         16.71         98.19       128.61 o                         
 -29   1   6       4275.08       4109.31       271.53 o                         
 -27   1   6       8112.40       7666.28       340.19 o                         
 -25   1   6      10490.57       9259.80      1352.11 o                         
 -23   1   6       3014.72       3195.81       660.45 o                         
 -21   1   6      50568.74      51996.97      2196.83 o                         
 -19   1   6       1242.47       2471.85       561.09 o                         
 -17   1   6     127411.00     123487.62      2381.37 o                         
 -15   1   6      19318.28      21686.65       769.27 o                         
 -13   1   6      13991.67      11276.12       529.37 o                         
 -11   1   6      68737.53      59973.71      1762.51 o                         
  -9   1   6     445436.00     402574.47     11949.68 o                         
  -7   1   6     570651.69     547858.94      9088.55 o                         
  -5   1   6       3370.09       3459.14       326.99 o                         
  -3   1   6     235781.80     264000.41      6993.43 o                         
  -1   1   6     100503.57     104289.41      2933.34 o                         
   1   1   6       1390.96       2541.83       488.82 o                         
   3   1   6     503628.12     473972.88      7469.05 o                         
   5   1   6     234438.38     263502.50      9229.33 o                         
   7   1   6      61049.97      67594.91      2720.74 o                         
   9   1   6       8907.69      14858.27      1460.95 o                         
  11   1   6     212871.78     227477.39      5616.80 o                         
  13   1   6     270497.94     285782.62      7801.05 o                         
  15   1   6       9309.44      18375.02      1662.97 o                         
  17   1   6     197015.77     206688.86      5781.73 o                         
  19   1   6      18931.14      22131.09      2005.01 o                         
  21   1   6      85434.85      98337.84      4303.44 o                         
  23   1   6       1607.23       1557.15       190.06 o                         
  25   1   6       5200.96       6178.78       304.09 o                         
  27   1   6      21810.03      22379.57       543.44 o                         
  29   1   6       5487.57       5717.79       322.57 o                         
  31   1   6       3249.66       2876.85       217.27 o                         
  33   1   6        162.14        254.45       128.78 o                         
  35   1   6        101.77          2.20       122.60 o                         
  37   1   6       1792.25       1274.03       165.95 o                         
  39   1   6         46.87       -139.38       146.77 o                         
 -42   2   6       1898.70       1055.17       190.80 o                         
 -40   2   6       1896.39       1637.96       206.72 o                         
 -38   2   6       3513.24       3845.90       270.36 o                         
 -36   2   6        306.53        627.74       151.43 o                         
 -34   2   6        275.97        241.03       144.97 o                         
 -32   2   6       9639.80       8696.18       376.05 o                         
 -30   2   6        101.05        632.64       188.26 o                         
 -28   2   6      87944.91      90966.42      1235.19 o                         
 -26   2   6        132.38       1261.85       201.16 o                         
 -24   2   6      70598.92      65305.60      2721.29 o                         
 -22   2   6        331.04        451.11       302.80 o                         
 -20   2   6     307288.94     298740.47      5744.61 o                         
 -18   2   6      75357.55      67605.12      1858.26 o                         
 -16   2   6     132831.16     135306.66      2074.63 o                         
 -14   2   6     340035.56     301428.56      3145.44 o                         
 -12   2   6     116751.31     108662.01      1523.89 o                         
 -10   2   6      12542.32       9883.77       455.81 o                         
  -8   2   6       3074.26       4232.94       339.97 o                         
  -6   2   6     666513.00     593751.75      7557.43 o                         
  -4   2   6     388328.34     332780.72      9527.06 o                         
  -2   2   6     405567.34     355483.03      6402.08 o                         
   0   2   6     189403.47     175448.47      4047.06 o                         
   2   2   6     717953.56     611238.44     28544.81 o                         
   4   2   6     929483.44     931203.12      8653.29 o                         
   6   2   6    1373398.88    1407393.75     25452.84 o                         
   8   2   6      35879.35      25967.16      1450.64 o                         
  10   2   6      62833.88      63674.34      3175.72 o                         
  12   2   6      11974.60      13077.83      1369.93 o                         
  14   2   6     118007.81     108141.47      3907.28 o                         
  16   2   6       7199.20       6696.93      1065.91 o                         
  18   2   6      52135.48      52262.58      2957.50 o                         
  20   2   6      71567.49      78559.31      3060.71 o                         
  22   2   6     112361.74     113197.50      4828.32 o                         
  24   2   6       7432.66       7259.75       316.38 o                         
  26   2   6      90812.80      89681.02      1103.22 o                         
  28   2   6      21423.34      21228.58       530.26 o                         
  30   2   6      30808.93      33020.70       660.92 o                         
  32   2   6       1878.39       1388.33       159.80 o                         
  34   2   6      13806.92      12480.65       435.86 o                         
  36   2   6        192.92        428.81       132.50 o                         
  38   2   6       1291.04       1215.19       156.08 o                         
  40   2   6       4888.26       2782.89       225.27 o                         
 -41   3   6         61.62        -56.91       153.29 o                         
 -39   3   6       2199.58       2049.38       202.08 o                         
 -37   3   6       1482.62       1648.91       181.50 o                         
 -35   3   6      10013.02      10847.05       435.03 o                         
 -33   3   6        810.56       1097.32       204.16 o                         
 -31   3   6      26847.08      28712.48       775.44 o                         
 -29   3   6      28960.93      31163.06       697.64 o                         
 -27   3   6        719.42       1143.53       186.71 o                         
 -25   3   6        587.40        413.42       182.13 o                         
 -23   3   6       4778.08       5801.79       809.47 o                         
 -21   3   6         89.14        477.39       294.06 o                         
 -19   3   6      32905.21      32046.77      1404.22 o                         
 -17   3   6      46448.74      45667.19      1335.74 o                         
 -15   3   6     256840.05     250390.09      2986.42 o                         
 -13   3   6      15012.65      16456.53       837.01 o                         
 -11   3   6      26527.48      26953.74       992.05 o                         
  -9   3   6     214185.88     191544.59      3122.30 o                         
  -7   3   6      24601.68      22700.50      1239.86 o                         
  -5   3   6     317793.91     298117.31      2263.54 o                         
  -3   3   6      41195.54      45669.77      1122.01 o                         
  -1   3   6     157838.12     161475.11      4214.88 o                         
   1   3   6      74389.92      83112.24      3098.96 o                         
   3   3   6     708374.50     751776.62      6417.80 o                         
   5   3   6      85078.92     109515.76      2661.18 o                         
   7   3   6     130683.10     138325.42      3714.69 o                         
   9   3   6      75137.09      86429.02      2975.77 o                         
  11   3   6       7890.76      15394.30      1457.83 o                         
  13   3   6       9444.33      14742.87      1443.49 o                         
  15   3   6      13001.84      21516.91      1784.96 o                         
  17   3   6        213.96        539.41       334.64 o                         
  19   3   6       6720.46       7054.17      1184.55 o                         
  21   3   6      24553.04      30066.42      2502.17 o                         
  23   3   6      75353.67      79486.95      1366.71 o                         
  25   3   6      20753.61      20513.28       498.22 o                         
  27   3   6      13958.90      14395.83       430.13 o                         
  29   3   6      10010.70       9466.21       347.80 o                         
  31   3   6        306.80        404.91       139.09 o                         
  33   3   6       1739.82       1969.65       207.58 o                         
  35   3   6         57.38        312.54       160.07 o                         
  37   3   6       1084.78        937.05       152.86 o                         
  39   3   6       1680.21       1240.23       158.62 o                         
 -42   4   6        176.63        427.60       168.41 o                         
 -40   4   6       2733.31       2233.93       347.00 o                         
 -38   4   6       6071.73       6063.02       317.25 o                         
 -36   4   6       7169.14       6353.97       496.19 o                         
 -34   4   6      11282.58      12532.21       490.73 o                         
 -32   4   6      82305.91      87412.26      2420.62 o                         
 -30   4   6       2903.51       2252.80       312.84 o                         
 -28   4   6      15994.09      16543.05       564.80 o                         
 -26   4   6      10031.87       9776.01       464.88 o                         
 -24   4   6      26062.95      25535.60       958.37 o                         
 -22   4   6        481.14        340.76       448.61 o                         
 -20   4   6     111937.86     103197.15      2697.48 o                         
 -18   4   6      10077.67      11564.85       733.99 o                         
 -16   4   6      53338.89      57331.34      1580.75 o                         
 -14   4   6       1032.42       1849.86       312.31 o                         
 -12   4   6    1299937.38    1219449.88     16035.36 o                         
 -10   4   6      13041.30      14056.49       771.15 o                         
  -8   4   6     189808.19     192798.31      2687.03 o                         
  -6   4   6      33551.92      25484.59      5694.26 o                         
  -4   4   6     345544.38     339150.78      2620.60 o                         
  -2   4   6      21368.90      20805.87       698.21 o                         
   0   4   6     181222.78     168002.34      1999.32 o                         
   2   4   6     256770.84     245050.09      3496.21 o                         
   4   4   6      24313.18      33898.93      1472.39 o                         
   6   4   6       5700.22       5063.47       620.79 o                         
   8   4   6     287387.06     251814.62      5201.60 o                         
  10   4   6       3912.83      14946.46      1189.13 o                         
  12   4   6       3458.76       4979.87       663.51 o                         
  14   4   6      65492.24      65472.01      2575.12 o                         
  16   4   6       6310.96       4810.90       734.56 o                         
  18   4   6      39415.52      33261.47      2572.99 o                         
  20   4   6      12054.00      14638.46      1779.67 o                         
  22   4   6     115144.19     108825.58      1275.47 o                         
  24   4   6      50431.49      50520.79       786.63 o                         
  26   4   6        139.56        808.96       137.50 o                         
  28   4   6       2083.38       1387.74       159.91 o                         
  30   4   6       3700.64       3707.78       250.84 o                         
  32   4   6       6859.47       6323.05       329.58 o                         
  34   4   6       3134.87       2579.71       226.49 o                         
  36   4   6       2112.89       1565.71       220.39 o                         
  38   4   6        444.87        506.19       153.11 o                         
 -41   5   6        471.64        517.88       149.76 o                         
 -39   5   6       1288.02       1197.04       162.48 o                         
 -37   5   6        834.29        630.35       152.22 o                         
 -35   5   6        142.59        154.38       249.34 o                         
 -33   5   6       1266.47       1313.08       240.83 o                         
 -31   5   6       4459.29       5288.19       432.54 o                         
 -29   5   6       2326.01       2029.22       288.24 o                         
 -27   5   6       7723.95       7387.25       467.49 o                         
 -25   5   6       4167.13       4161.15       287.30 o                         
 -23   5   6      13248.14      13317.89       774.25 o                         
 -21   5   6      25970.51      24868.70      1415.88 o                         
 -19   5   6        760.77        744.88       241.62 o                         
 -17   5   6       4945.49       4742.24       513.01 o                         
 -15   5   6       1465.68       1324.07       307.10 o                         
 -13   5   6       3844.77       5879.22       628.75 o                         
 -11   5   6      19051.94      20590.08      1028.63 o                         
  -9   5   6       5797.91       9524.60       736.38 o                         
  -7   5   6     165638.02     170609.17      2712.51 o                         
  -5   5   6       4660.35       2897.89       751.93 o                         
  -3   5   6       2332.58       2183.00       242.03 o                         
  -1   5   6     107050.52     108769.38      1711.13 o                         
   1   5   6       3392.22       5430.18       473.88 o                         
   3   5   6       7026.93       7709.96       625.42 o                         
   5   5   6      64779.83      62068.14      1770.64 o                         
   7   5   6      21417.71      25193.81      1200.12 o                         
   9   5   6      22352.75      22212.18      1186.04 o                         
  11   5   6       8162.91       7705.04       731.53 o                         
  13   5   6       1810.32       1646.16       377.07 o                         
  15   5   6      18268.97      18055.80      1832.16 o                         
  17   5   6      55802.02      54115.92      3368.08 o                         
  19   5   6       9514.77      11260.73      1616.16 o                         
  21   5   6        237.37        223.38       179.78 o                         
  23   5   6       1645.22       1516.89       172.33 o                         
  25   5   6       3707.84       4092.07       255.72 o                         
  27   5   6       1162.57       1113.22       160.87 o                         
  29   5   6       1096.75       1364.64       180.79 o                         
  31   5   6       2051.87       1957.08       172.44 o                         
  33   5   6        123.79        118.42       123.04 o                         
  35   5   6       2388.45       2259.96       306.87 o                         
  37   5   6        992.01        674.15       153.77 o                         
  39   5   6        403.80        539.88        90.16 o                         
 -40   6   6       3355.13       2427.97       409.21 o                         
 -38   6   6       4192.42       5193.77       317.04 o                         
 -36   6   6         48.31        -43.27       141.46 o                         
 -34   6   6      16671.46      19982.42       977.63 o                         
 -32   6   6      28324.96      26252.05      2117.71 o                         
 -30   6   6       2970.61       3928.20       319.00 o                         
 -28   6   6        928.92       1245.57       212.89 o                         
 -26   6   6      27584.70      26226.10       685.71 o                         
 -24   6   6      23131.05      21527.93       571.64 o                         
 -22   6   6        191.59        552.67       190.31 o                         
 -20   6   6      66827.02      62130.90      2769.92 o                         
 -18   6   6       8365.81       8654.64       738.59 o                         
 -16   6   6      22733.52      24462.98      1309.42 o                         
 -14   6   6       4797.28       4757.51       587.37 o                         
 -12   6   6     754069.19     761431.75      9469.08 o                         
 -10   6   6      41535.93      43005.09      1577.66 o                         
  -8   6   6      23541.16      21616.29      1260.17 o                         
  -6   6   6        203.82       9582.17       787.02 o                         
  -4   6   6     172732.70     163490.16      2665.79 o                         
  -2   6   6       1489.00       2663.60       350.20 o                         
   0   6   6      98646.36      84186.76      1818.42 o                         
   2   6   6      86414.26      83363.95      1934.24 o                         
   4   6   6        685.40       1931.15       357.97 o                         
   6   6   6      65994.31      64034.09      1916.89 o                         
   8   6   6     305542.38     295153.62      4342.71 o                         
  10   6   6     275941.34     272645.06      4409.97 o                         
  12   6   6       1246.15       1625.77       427.19 o                         
  14   6   6     129873.97     134433.75      5194.07 o                         
  16   6   6      27815.49      26192.57      2382.13 o                         
  18   6   6      35846.61      31459.54      2706.07 o                         
  20   6   6      29365.57      27736.07       998.77 o                         
  22   6   6      73318.16      73504.32      1262.84 o                         
  24   6   6        955.26       1044.77       211.97 o                         
  26   6   6       2160.45       1154.13       196.14 o                         
  28   6   6       9167.74       9638.77       397.95 o                         
  30   6   6       3545.84       3634.08       275.48 o                         
  32   6   6       2558.03       2515.20       285.88 o                         
  34   6   6        200.73        304.46       125.10 o                         
  36   6   6       2431.18       1708.91       236.03 o                         
  38   6   6        181.54        222.76        73.76 o                         
 -39   7   6        308.03        365.94       113.71 o                         
 -37   7   6       1470.01       1902.17       189.80 o                         
 -35   7   6        407.46        288.42       177.78 o                         
 -33   7   6       4034.36       4504.39       372.28 o                         
 -31   7   6      11792.52      12865.43       638.90 o                         
 -29   7   6      24729.51      25167.17       721.09 o                         
 -27   7   6      27487.31      28607.54       765.72 o                         
 -25   7   6       4339.74       4114.44       304.91 o                         
 -23   7   6       3442.59       2926.98       206.89 o                         
 -21   7   6         52.60        711.58       166.66 o                         
 -19   7   6       8698.24       6986.32       830.30 o                         
 -17   7   6        676.61       1023.39       329.40 o                         
 -15   7   6     114927.50     119560.68      3033.67 o                         
 -13   7   6      17786.53      18550.73      1184.33 o                         
 -11   7   6       8329.28       6963.98       839.09 o                         
  -9   7   6     150095.64     143362.89      3529.06 o                         
  -7   7   6      23392.69      28883.11      1249.99 o                         
  -5   7   6      57935.77      59628.31      1920.83 o                         
  -3   7   6       3084.58       6566.11       701.05 o                         
  -1   7   6      46933.40      46444.41      1419.38 o                         
   1   7   6      81364.12      77288.06      1911.59 o                         
   3   7   6      29053.90      26043.33      1193.54 o                         
   5   7   6     216613.02     224216.55      3707.53 o                         
   7   7   6       8241.58       8517.01       735.51 o                         
   9   7   6      27801.70      27013.57      1656.42 o                         
  11   7   6       7999.33       8557.17       971.94 o                         
  13   7   6      24220.37      19585.78      2058.00 o                         
  15   7   6      26369.55      25734.97      2399.18 o                         
  17   7   6       2975.56       3025.45       900.15 o                         
  19   7   6      11238.47      11898.82       521.18 o                         
  21   7   6        641.02       1250.60       237.56 o                         
  23   7   6      62574.26      60479.27      1561.99 o                         
  25   7   6      27739.71      29986.37       867.38 o                         
  27   7   6       4830.11       5345.14       410.59 o                         
  29   7   6       2193.55       2103.07       302.05 o                         
  31   7   6       1035.60       1517.20       241.89 o                         
  33   7   6       1699.76       1228.37       166.79 o                         
  35   7   6         38.39        293.73       133.23 o                         
  37   7   6         21.57        159.54        84.28 o                         
 -38   8   6       1141.40        520.87       131.88 o                         
 -36   8   6         32.54        -89.82       156.63 o                         
 -34   8   6         73.11        242.07       146.49 o                         
 -32   8   6       1253.27       1655.58       237.77 o                         
 -30   8   6        799.47        367.35       210.38 o                         
 -28   8   6       6015.69       7031.31       419.34 o                         
 -26   8   6         93.66        283.61       191.78 o                         
 -24   8   6     116186.88     125930.97      1663.74 o                         
 -22   8   6       3557.44       3455.77       257.51 o                         
 -20   8   6     125502.18     127670.96      1550.95 o                         
 -18   8   6        224.61       1032.33       203.44 o                         
 -16   8   6      40046.95      36157.38      2132.12 o                         
 -14   8   6       7328.53       9128.17      1086.30 o                         
 -12   8   6       5974.42       5446.89       816.96 o                         
 -10   8   6      70219.10      84500.61      2975.73 o                         
  -8   8   6      42362.94      42779.45      2332.90 o                         
  -6   8   6      47201.35      47734.52      1869.76 o                         
  -4   8   6     120436.09     121737.02      2600.29 o                         
  -2   8   6      76487.44      80135.42      2377.33 o                         
   0   8   6     162902.19     160069.06      3676.05 o                         
   2   8   6      64928.66      69907.41      1994.60 o                         
   4   8   6      32477.61      28421.01      1362.00 o                         
   6   8   6     193852.19     186199.44      4170.07 o                         
   8   8   6      23880.14      24863.41      1597.89 o                         
  10   8   6      72708.63      85175.66      3146.61 o                         
  12   8   6       9915.21      11177.68      1521.19 o                         
  14   8   6      54189.79      58456.25      3764.04 o                         
  16   8   6       3079.22       3744.57       307.16 o                         
  18   8   6       2657.56       2356.23       277.64 o                         
  20   8   6       1199.46       1239.39       197.11 o                         
  22   8   6      42323.07      41785.43      1137.29 o                         
  24   8   6       5440.82       6485.24       455.58 o                         
  26   8   6      56333.66      60242.52      1461.69 o                         
  28   8   6       2458.31       2224.30       302.54 o                         
  30   8   6      14906.45      14567.29       616.81 o                         
  32   8   6       2937.86       2888.96       273.19 o                         
  34   8   6       7733.97       9395.14       402.69 o                         
  36   8   6       1264.65       1092.11       133.54 o                         
 -37   9   6         22.97         51.15        94.74 o                         
 -35   9   6         22.28        149.24       146.35 o                         
 -33   9   6       6117.56       6846.87       398.54 o                         
 -31   9   6        403.01        610.41       212.58 o                         
 -29   9   6       5850.47       6920.16       582.44 o                         
 -27   9   6        372.76        557.39       191.60 o                         
 -25   9   6      20904.36      19828.75       647.04 o                         
 -23   9   6       3507.06       3874.80       290.24 o                         
 -21   9   6      12361.28      12269.93       496.00 o                         
 -19   9   6      38456.37      38848.66       637.02 o                         
 -17   9   6      30527.54      30933.29       589.96 o                         
 -15   9   6        296.98       1363.99       229.07 o                         
 -13   9   6       1135.60       1040.39       531.68 o                         
 -11   9   6      45510.37      41493.21      2560.19 o                         
  -9   9   6      55726.45      49451.27      2747.80 o                         
  -7   9   6       3937.92       4593.18       679.08 o                         
  -5   9   6      16092.86      15702.36      1412.69 o                         
  -3   9   6      23956.10      25726.30      1462.24 o                         
  -1   9   6       6623.73       6096.88       763.29 o                         
   1   9   6      60119.84      57883.59      2264.48 o                         
   3   9   6      29920.60      31298.30      2106.79 o                         
   5   9   6      42385.82      51818.48      2267.15 o                         
   7   9   6      76775.12      77875.34      2936.40 o                         
   9   9   6      43953.86      39720.76      2212.14 o                         
  11   9   6     111342.99     109125.80      5055.80 o                         
  13   9   6       6667.21       6660.69       389.11 o                         
  15   9   6      24517.84      22689.79       693.73 o                         
  17   9   6         91.38       2220.32       290.53 o                         
  19   9   6        212.84        716.00       217.89 o                         
  21   9   6       8359.31       8330.99       520.63 o                         
  23   9   6       1396.53       1755.66       312.52 o                         
  25   9   6      13945.99      14652.71       637.21 o                         
  27   9   6        493.77        903.69       181.75 o                         
  29   9   6        829.63        700.53       168.73 o                         
  31   9   6       8475.99       7174.58       432.16 o                         
  33   9   6       5234.91       5835.49       356.03 o                         
  35   9   6       3381.72       2332.76       187.54 o                         
 -36  10   6       5099.77       4625.79       301.18 o                         
 -34  10   6         70.72        128.21       159.56 o                         
 -32  10   6       1202.54       1082.78       208.33 o                         
 -30  10   6      23475.74      24624.62       784.87 o                         
 -28  10   6       2215.96       2187.88       274.34 o                         
 -26  10   6       1748.28       1951.40       279.72 o                         
 -24  10   6      22657.20      22677.96       736.50 o                         
 -22  10   6        710.21       2427.66       646.32 o                         
 -20  10   6       2647.22       3081.30       234.86 o                         
 -18  10   6        634.59       1611.47       307.58 o                         
 -16  10   6      67416.30      75491.91      1334.73 o                         
 -14  10   6      40487.96      42533.03       795.95 o                         
 -12  10   6       1158.90       1382.03       192.20 o                         
 -10  10   6      12826.13      12792.70      1583.72 o                         
  -8  10   6     145775.27     139557.67      3854.48 o                         
  -6  10   6      48298.74      41581.64      2006.85 o                         
  -4  10   6      13156.23      14090.86      1428.73 o                         
  -2  10   6      23825.65      22445.01      1482.95 o                         
   0  10   6      16405.53      14412.02      1501.71 o                         
   2  10   6       2166.14       3091.26       808.51 o                         
   4  10   6       4647.48       4499.45       871.85 o                         
   6  10   6     135932.25     137637.31      4938.99 o                         
   8  10   6      33439.67      34690.36      2132.39 o                         
  10  10   6      11421.39      12674.57       926.14 o                         
  12  10   6       4540.42       4658.23       436.64 o                         
  14  10   6     228478.66     245177.22      2214.72 o                         
  16  10   6      11413.94      12694.01       542.53 o                         
  18  10   6      38791.62      42037.52      1449.61 o                         
  20  10   6       4711.19       5034.31       374.37 o                         
  22  10   6        275.28        719.90       206.63 o                         
  24  10   6        320.77        588.54       184.31 o                         
  26  10   6      19848.33      20082.04       797.21 o                         
  28  10   6      17313.54      16742.97       782.57 o                         
  30  10   6         45.81         55.68       143.60 o                         
  32  10   6       6836.68       6810.58       619.56 o                         
  34  10   6       5805.96       4561.64       243.50 o                         
 -33  11   6        377.28        223.37       185.69 o                         
 -31  11   6       5769.13       6078.46       330.77 o                         
 -29  11   6        631.13        946.40       188.64 o                         
 -27  11   6        400.15        715.01       193.36 o                         
 -25  11   6       4013.91       4841.37       333.75 o                         
 -23  11   6      13277.69      13432.81       522.37 o                         
 -21  11   6       8386.90       7531.11       377.96 o                         
 -19  11   6      15616.02      14629.79       477.96 o                         
 -17  11   6       2227.04       2507.68       228.54 o                         
 -15  11   6       5700.37       5213.43       303.27 o                         
 -13  11   6      21627.29      24802.90       631.88 o                         
 -11  11   6       5191.40       5317.76       317.42 o                         
  -9  11   6       7526.15       7993.81       351.42 o                         
  -7  11   6      13891.34      12934.82       491.35 o                         
  -5  11   6       1956.69       5408.17       387.50 o                         
  -3  11   6       6608.13       7693.21       484.66 o                         
  -1  11   6      72793.89      70256.83      1968.53 o                         
   1  11   6     115865.42     116708.87      2052.66 o                         
   3  11   6       1284.41       1863.80       318.14 o                         
   5  11   6      40466.27      41985.44      1418.85 o                         
   7  11   6      43908.89      42551.70      1390.00 o                         
   9  11   6      68193.04      65090.72      1352.21 o                         
  11  11   6      33608.68      34949.87       776.21 o                         
  13  11   6      90115.90      95237.10      1387.76 o                         
  15  11   6       1174.92       1119.71       218.93 o                         
  17  11   6      17931.96      18439.47       824.61 o                         
  19  11   6       1248.87       1053.32       222.49 o                         
  21  11   6       1301.69       1543.18       259.93 o                         
  23  11   6         42.91         35.50       186.98 o                         
  25  11   6       1081.87        774.81       211.38 o                         
  27  11   6       1258.24       1030.09       219.41 o                         
  29  11   6       1731.32       1201.41       166.50 o                         
  31  11   6        613.11        358.72       109.06 o                         
 -32  12   6       1946.31       1268.59       156.81 o                         
 -30  12   6       5887.43       5318.61       323.07 o                         
 -28  12   6       7237.14       9201.45       836.60 o                         
 -26  12   6       1703.52       1674.11       262.36 o                         
 -24  12   6        349.57        910.03       173.29 o                         
 -22  12   6        143.32        630.85       193.14 o                         
 -20  12   6       1689.25       2690.72       235.03 o                         
 -18  12   6         20.07        451.03       157.68 o                         
 -16  12   6      44366.56      43940.91      1541.99 o                         
 -14  12   6        856.27       1364.61       249.85 o                         
 -12  12   6        524.83        581.63       171.80 o                         
 -10  12   6       2716.18       2783.66       264.97 o                         
  -8  12   6      59631.26      62847.76      1175.83 o                         
  -6  12   6      39724.34      42225.18      1370.07 o                         
  -4  12   6       4834.65       5290.71       415.64 o                         
  -2  12   6     222393.92     224957.83      5007.22 o                         
   0  12   6        353.92        386.85       221.78 o                         
   2  12   6      41141.55      39233.46       964.28 o                         
   4  12   6       6848.47       5427.89       929.38 o                         
   6  12   6     134957.62     133631.64      3849.80 o                         
   8  12   6       9003.56       9132.72       694.68 o                         
  10  12   6      21546.76      21554.57       792.24 o                         
  12  12   6      40088.84      41836.36       935.08 o                         
  14  12   6      34342.39      36961.58      1144.33 o                         
  16  12   6       5128.42       5948.87       699.42 o                         
  18  12   6      43003.37      45126.19      1098.08 o                         
  20  12   6       5033.35       5252.64       377.79 o                         
  22  12   6      11291.33      11631.92       573.19 o                         
  24  12   6         93.98        -91.53       174.08 o                         
  26  12   6      13885.67      14989.31       589.61 o                         
  28  12   6        446.42        341.46       137.75 o                         
  30  12   6        109.16         93.07       212.87 o                         
 -29  13   6       1750.47       1744.54       199.52 o                         
 -27  13   6      26884.36      25452.02      1463.13 o                         
 -25  13   6       3205.08       2741.40       253.90 o                         
 -23  13   6       3529.53       3911.02       264.51 o                         
 -21  13   6       1432.46       1356.45       190.92 o                         
 -19  13   6        271.57        684.48       196.59 o                         
 -17  13   6      19102.56      21994.72       575.26 o                         
 -15  13   6       3415.97       3777.91       254.90 o                         
 -13  13   6        161.91        335.22       140.73 o                         
 -11  13   6        190.79        649.41       178.83 o                         
  -9  13   6       9867.06      10220.69       450.88 o                         
  -7  13   6      48190.05      45730.50      1488.13 o                         
  -5  13   6       2859.37       2706.84       311.12 o                         
  -3  13   6       1863.34       1987.61       265.47 o                         
  -1  13   6       7907.11      10152.37       781.67 o                         
   1  13   6        636.64        803.31       295.58 o                         
   3  13   6      33622.22      33073.77      1228.64 o                         
   5  13   6       2096.22       2749.58       381.97 o                         
   7  13   6      13864.79      12298.61       774.50 o                         
   9  13   6       8768.79       9533.97       420.82 o                         
  11  13   6      10778.19      11107.19       559.38 o                         
  13  13   6        175.81        527.64       176.30 o                         
  15  13   6        842.61       1383.52       249.64 o                         
  17  13   6        665.91        684.84       185.59 o                         
  19  13   6       7278.99       7227.32       424.82 o                         
  21  13   6      10029.14       9466.71       487.97 o                         
  23  13   6       3001.17       2980.45       375.05 o                         
  25  13   6       1653.03       1589.30       237.28 o                         
  27  13   6       6311.38       4872.47       504.37 o                         
 -28  14   6         77.44        188.73       220.57 o                         
 -26  14   6        814.33        753.56       454.53 o                         
 -24  14   6       5053.11       5381.22       533.02 o                         
 -22  14   6       1749.41       1688.45       202.16 o                         
 -20  14   6        254.66        455.52       220.71 o                         
 -18  14   6       4550.49       4614.73       369.40 o                         
 -16  14   6      12503.69      14249.95       763.23 o                         
 -14  14   6       6080.01       5823.24       348.78 o                         
 -12  14   6      16796.70      17065.96       529.36 o                         
 -10  14   6       2890.84       3371.05       292.21 o                         
  -8  14   6      10744.13      12094.19      1007.80 o                         
  -6  14   6        968.26        702.63       280.02 o                         
  -4  14   6       5118.87       6838.33      1753.41 o                         
  -2  14   6      30491.47      29824.26       916.87 o                         
   0  14   6      17888.98      17651.03       811.86 o                         
   2  14   6      18353.98      17840.00      1085.60 o                         
   4  14   6       3543.70       3466.31      1019.61 o                         
   6  14   6       1534.76       1289.98       290.92 o                         
   8  14   6      42941.96      44806.15      1069.41 o                         
  10  14   6       2132.50       1826.41       293.90 o                         
  12  14   6        827.64       1406.26       290.62 o                         
  14  14   6       1406.95       1290.37       341.05 o                         
  16  14   6        991.21        912.97       395.43 o                         
  18  14   6       4535.78       4569.96       414.08 o                         
  20  14   6        130.13          0.89       134.57 o                         
  22  14   6       1714.44       2037.85       265.83 o                         
  24  14   6        716.99        813.14       301.28 o                         
  26  14   6        333.48        400.21        91.17 o                         
 -25  15   6         40.47        311.32       147.00 o                         
 -23  15   6          4.41        433.69       201.52 o                         
 -21  15   6        206.72        400.26       178.77 o                         
 -19  15   6       1701.42       1758.75       233.37 o                         
 -17  15   6      14175.06      15462.13       693.82 o                         
 -15  15   6        205.14        519.01       181.75 o                         
 -13  15   6        289.54        540.80       162.92 o                         
 -11  15   6        255.34        249.38       157.89 o                         
  -9  15   6        279.49        135.64       199.40 o                         
  -7  15   6       9107.52       9512.80       502.80 o                         
  -5  15   6       1313.59       1038.71       258.96 o                         
  -3  15   6         67.22        127.45       304.25 o                         
  -1  15   6        363.23        569.75       271.58 o                         
   1  15   6       1158.13        230.02       509.64 o                         
   3  15   6       1706.97       1384.13       319.15 o                         
   5  15   6      26289.26      26853.03      1108.20 o                         
   7  15   6      17970.84      17660.01       857.51 o                         
   9  15   6      12602.62      13038.46       809.37 o                         
  11  15   6        629.99        825.55       198.72 o                         
  13  15   6         63.68         65.15       162.59 o                         
  15  15   6        323.21        442.97       154.02 o                         
  17  15   6        294.79        365.45       130.09 o                         
  19  15   6       8228.61       8350.52       791.89 o                         
  21  15   6       5947.85       5236.49       369.88 o                         
  23  15   6         12.52        237.10       152.42 o                         
 -22  16   6       4455.07       3718.09       958.27 o                         
 -20  16   6       9128.08      10210.89      1511.23 o                         
 -18  16   6        681.28       1084.46       177.06 o                         
 -16  16   6       6320.05       7671.40       548.08 o                         
 -14  16   6       8672.34       9877.25       573.16 o                         
 -12  16   6       5145.00       5698.56       602.70 o                         
 -10  16   6       7905.51       9422.02      1011.34 o                         
  -8  16   6      14830.05      13702.60      1089.94 o                         
  -6  16   6      11846.54      11784.27       654.28 o                         
  -4  16   6      16981.71      16080.01       821.66 o                         
  -2  16   6       3837.66       3633.86       429.37 o                         
   0  16   6      44496.23      46551.77      1576.34 o                         
   2  16   6       1133.38       1076.90       609.50 o                         
   4  16   6        452.24        612.10       218.73 o                         
   6  16   6        930.27       1362.10       245.74 o                         
   8  16   6       1889.43       2682.19       500.96 o                         
  10  16   6       5143.02       5602.83       453.81 o                         
  12  16   6       1600.11       1985.78       312.26 o                         
  14  16   6       1154.90       1152.74       202.91 o                         
  16  16   6        580.76        723.78       186.09 o                         
  18  16   6       1613.17       1322.10       215.71 o                         
  20  16   6       1893.98       1624.05       261.46 o                         
 -17  17   6        848.38        696.48       154.56 o                         
 -15  17   6         58.75        -16.70       129.40 o                         
 -13  17   6       2679.45       2714.22       256.91 o                         
 -11  17   6       2112.61       1955.71       230.28 o                         
  -9  17   6      13824.29      14429.51       782.51 o                         
  -7  17   6        440.96        535.09       212.30 o                         
  -5  17   6       4642.03       4269.18       389.76 o                         
  -3  17   6          7.89         31.66       173.98 o                         
  -1  17   6       8672.36       8790.28       776.29 o                         
   1  17   6       5288.63       4904.80       401.33 o                         
   3  17   6       6000.92       5951.74       433.68 o                         
   5  17   6         93.31        343.72       324.80 o                         
   7  17   6       4637.63       5102.68       515.65 o                         
   9  17   6       1650.75       1489.71       244.08 o                         
  11  17   6      19326.69      20458.51       987.55 o                         
  13  17   6       2477.78       2282.65       262.61 o                         
  15  17   6       4237.92       3299.70       972.96 o                         
 -12  18   6        380.98        373.83       156.78 o                         
 -10  18   6       4104.76       5099.17       490.27 o                         
  -8  18   6       2150.55       1854.20       249.38 o                         
  -6  18   6        380.90         95.16       179.53 o                         
  -4  18   6       1450.39       1272.61       216.57 o                         
  -2  18   6        954.54        758.24       177.46 o                         
   0  18   6       5074.35       3758.33       587.79 o                         
   2  18   6        924.80       1112.07       368.74 o                         
   4  18   6        286.95       -181.90       181.90 o                         
   6  18   6         60.49          8.95       170.17 o                         
   8  18   6         25.76        -17.31       177.35 o                         
 -43   1   7          6.43        129.57       178.16 o                         
 -41   1   7       1019.59        999.08       182.40 o                         
 -39   1   7       1721.27       1472.42       202.90 o                         
 -37   1   7       2748.28       2658.46       225.91 o                         
 -35   1   7       3647.47       3312.19       266.03 o                         
 -33   1   7       3059.73       3336.95       261.37 o                         
 -31   1   7        506.61        768.70       172.91 o                         
 -29   1   7      13315.18      14002.33       462.89 o                         
 -27   1   7      22478.14      20601.18       516.60 o                         
 -25   1   7      79878.35      78545.14      3997.92 o                         
 -23   1   7      38101.79      37848.13      2657.97 o                         
 -21   1   7      13230.14      12443.98      1105.87 o                         
 -19   1   7       6478.60       6015.33       788.76 o                         
 -17   1   7     144654.45     139825.38      3268.07 o                         
 -15   1   7       1459.52       5228.60       457.74 o                         
 -13   1   7     143018.22     131344.48      2531.40 o                         
 -11   1   7      50033.17      47278.67      1380.30 o                         
  -9   1   7       8771.31       7073.63       603.79 o                         
  -7   1   7       2235.17       2111.26       311.00 o                         
  -5   1   7     260711.03     254694.05      3201.89 o                         
  -3   1   7      98495.49     102411.22      2196.12 o                         
  -1   1   7      32332.91      44536.71      1607.79 o                         
   1   1   7     168358.03     157059.56      5425.86 o                         
   3   1   7     221360.02     248645.86      6773.10 o                         
   5   1   7      19874.36      40814.31      2706.88 o                         
   7   1   7     218074.70     257514.02      5653.31 o                         
   9   1   7     236649.05     233545.20      7536.11 o                         
  11   1   7       9326.70       8327.89      1348.39 o                         
  13   1   7        500.03       2129.93       704.03 o                         
  15   1   7       3328.80       6787.88      1389.20 o                         
  17   1   7      98096.71      90886.62      4000.66 o                         
  19   1   7     103847.94      92622.29      4204.61 o                         
  21   1   7      45613.56      45097.92      2975.44 o                         
  23   1   7      22278.52      22720.46       551.78 o                         
  25   1   7        616.07       1380.50       179.50 o                         
  27   1   7       3411.57       3155.95       242.90 o                         
  29   1   7      84807.84      89773.30      1184.23 o                         
  31   1   7       4574.40       5472.21       287.02 o                         
  33   1   7       1717.47       2112.72       183.19 o                         
  35   1   7        644.95        608.82       134.96 o                         
  37   1   7       2880.09       2683.77       199.27 o                         
  39   1   7       3275.40       3005.46       204.23 o                         
 -42   2   7        289.12        886.29       201.36 o                         
 -40   2   7        550.68        598.93       180.81 o                         
 -38   2   7       2769.19       2289.82       237.71 o                         
 -36   2   7        440.39        478.84       158.03 o                         
 -34   2   7        169.72        405.81       172.03 o                         
 -32   2   7       1366.39       1285.79       175.38 o                         
 -30   2   7      31554.69      32527.17       693.56 o                         
 -28   2   7      46933.63      48454.31       838.84 o                         
 -26   2   7        259.14        658.15       172.28 o                         
 -24   2   7       1454.99       1048.57       489.30 o                         
 -22   2   7      31993.84      31601.11      1825.98 o                         
 -20   2   7        695.65       2326.34       651.30 o                         
 -18   2   7      36935.20      35280.12      1755.90 o                         
 -16   2   7       7337.47       7432.62       505.78 o                         
 -14   2   7        462.66       1450.11       245.41 o                         
 -12   2   7     244755.05     223822.34      3551.98 o                         
 -10   2   7     105411.77      87226.91      1671.53 o                         
  -8   2   7     421767.16     370538.97     10923.45 o                         
  -6   2   7       7022.66       8269.85       637.35 o                         
  -4   2   7      24994.83      18480.70       797.60 o                         
  -2   2   7       3432.81       5010.90       452.72 o                         
   0   2   7     199284.78     187033.89      2621.60 o                         
   2   2   7       6851.31       8754.09       964.98 o                         
   4   2   7      25397.58      29667.32      1542.41 o                         
   6   2   7       1425.90        736.09       306.00 o                         
   8   2   7      74212.24      67973.73      3213.49 o                         
  10   2   7     264909.31     283831.50     11433.75 o                         
  12   2   7      10496.20      15128.12      1535.09 o                         
  14   2   7       2801.80       8824.92      1298.22 o                         
  16   2   7     128755.55     122712.98      4580.85 o                         
  18   2   7       5602.56       5355.60      1060.36 o                         
  20   2   7       3894.25       5059.13      1060.77 o                         
  22   2   7      39355.03      40480.50      1661.70 o                         
  24   2   7      23005.74      22090.13       533.05 o                         
  26   2   7      67673.66      74194.79       994.44 o                         
  28   2   7        124.17        420.77       140.20 o                         
  30   2   7      12331.41      11076.45       375.72 o                         
  32   2   7       2319.51       2360.36       201.91 o                         
  34   2   7         63.50        329.49       121.48 o                         
  36   2   7        154.36        278.16       122.45 o                         
  38   2   7       3278.68       2484.21       201.18 o                         
  40   2   7        458.48        173.54       131.89 o                         
 -41   3   7        118.80       -118.15       214.74 o                         
 -39   3   7        395.91        790.20       148.40 o                         
 -37   3   7       1037.84       1195.75       208.31 o                         
 -35   3   7       5558.52       5575.64       328.26 o                         
 -33   3   7        933.74       1017.91       172.51 o                         
 -31   3   7      24014.35      23518.88       684.24 o                         
 -29   3   7      12512.47      11844.73       430.70 o                         
 -27   3   7       7618.72       6799.15       352.21 o                         
 -25   3   7        251.11         33.88       193.00 o                         
 -23   3   7        303.00        837.54       393.20 o                         
 -21   3   7      15715.67      13949.01      1228.25 o                         
 -19   3   7     134341.92     134491.67      4521.37 o                         
 -17   3   7      11087.97       8132.46       587.68 o                         
 -15   3   7       5848.36       5576.84       489.09 o                         
 -13   3   7       3007.84       4302.70       482.32 o                         
 -11   3   7       1220.74       2309.18       353.28 o                         
  -9   3   7     212629.41     193063.17     20331.39 o                         
  -7   3   7       7183.78       9124.96       430.76 o                         
  -5   3   7     182739.58     163189.22      3344.39 o                         
  -3   3   7      37775.82      35513.08      1078.36 o                         
  -1   3   7      17784.84      23552.50       875.81 o                         
   1   3   7     149116.86     119067.98      4018.01 o                         
   3   3   7       4669.68       4585.18       580.64 o                         
   5   3   7      24487.82      17284.65      1168.27 o                         
   7   3   7     171195.72     147051.20      5099.47 o                         
   9   3   7     163408.20     193771.00      8200.80 o                         
  11   3   7      92255.09     112990.39      4306.02 o                         
  13   3   7      85652.72      84771.21      3624.82 o                         
  15   3   7      27137.05      29737.90      2220.79 o                         
  17   3   7      25651.41      27643.27      2213.48 o                         
  19   3   7      32289.03      33444.95      2666.86 o                         
  21   3   7       6646.31       9041.58      1518.30 o                         
  23   3   7       8824.68      10608.09       385.12 o                         
  25   3   7       1512.59       1685.69       159.75 o                         
  27   3   7      30696.54      29408.37       657.67 o                         
  29   3   7       3622.34       2702.79       201.78 o                         
  31   3   7      28918.70      27721.11       642.51 o                         
  33   3   7        131.97        106.07       115.66 o                         
  35   3   7       6558.76       6803.33       330.12 o                         
  37   3   7        665.00        730.50       136.21 o                         
  39   3   7       2765.71       2357.69       318.52 o                         
 -42   4   7        202.13        460.57       180.52 o                         
 -40   4   7       1130.91        769.25       175.20 o                         
 -38   4   7         22.76       -133.74       156.52 o                         
 -36   4   7        341.33        599.86       152.21 o                         
 -34   4   7        133.87        585.33       249.69 o                         
 -32   4   7       5337.08       6351.66       478.12 o                         
 -30   4   7         65.20         31.24       170.11 o                         
 -28   4   7        625.52        657.92       267.26 o                         
 -26   4   7      68250.51      67542.51      1202.12 o                         
 -24   4   7       4684.83       4299.06       360.91 o                         
 -22   4   7      19038.65      16693.79      1410.37 o                         
 -20   4   7      18921.68      18731.01      1166.48 o                         
 -18   4   7     106515.23      96877.66      2151.78 o                         
 -16   4   7     286539.16     275003.31      3602.05 o                         
 -14   4   7      29361.37      34421.12      1318.33 o                         
 -12   4   7      16612.50      18806.39       973.36 o                         
 -10   4   7       5307.18       6672.79       643.88 o                         
  -8   4   7     373710.00     369792.78      4455.76 o                         
  -6   4   7      49531.46      47960.36      1869.48 o                         
  -4   4   7     173246.62     154889.70      2084.63 o                         
  -2   4   7       1391.72        952.58       158.75 o                         
   0   4   7       1623.99       2495.72       308.57 o                         
   2   4   7      20347.55      27912.39      1725.74 o                         
   4   4   7       7934.65      10342.29       960.83 o                         
   6   4   7     142678.22     154590.38      3440.03 o                         
   8   4   7        392.73       2562.39       562.11 o                         
  10   4   7       1996.70       3701.37       646.04 o                         
  12   4   7     104859.54     106710.37      4241.23 o                         
  14   4   7       4858.96       8478.18      1189.90 o                         
  16   4   7         19.80       1541.13       485.37 o                         
  18   4   7      34693.84      35211.40      2755.49 o                         
  20   4   7         49.65        522.06       586.80 o                         
  22   4   7      66664.60      67916.35      1575.04 o                         
  24   4   7       2784.00       3172.13       218.19 o                         
  26   4   7        622.09        922.55       149.44 o                         
  28   4   7      36348.55      38195.00       760.07 o                         
  30   4   7       3749.12       3341.96       256.44 o                         
  32   4   7       3856.46       3853.19       253.97 o                         
  34   4   7        393.20        449.80       123.19 o                         
  36   4   7       1433.80       1075.37       185.05 o                         
  38   4   7         82.58        270.07       143.61 o                         
 -41   5   7        296.06        412.39       146.64 o                         
 -39   5   7        317.86        -16.29       185.40 o                         
 -37   5   7       4542.16       4368.60       314.01 o                         
 -35   5   7         53.67         21.88       173.66 o                         
 -33   5   7       3812.49       4696.07       333.09 o                         
 -31   5   7       7397.86       7554.50       430.27 o                         
 -29   5   7       6258.28       6673.85       402.23 o                         
 -27   5   7      30791.23      31372.00       899.36 o                         
 -25   5   7      10851.96      10530.74       574.10 o                         
 -23   5   7      64412.46      58555.85      2147.69 o                         
 -21   5   7      17866.29      16936.57      1196.64 o                         
 -19   5   7       9560.37      10204.41       762.10 o                         
 -17   5   7        168.51        624.04       240.63 o                         
 -15   5   7      90646.59      87903.64      2283.74 o                         
 -13   5   7     444998.62     436786.06      7301.61 o                         
 -11   5   7     139786.22     136943.09      3079.11 o                         
  -9   5   7       3727.81       3910.82       524.21 o                         
  -7   5   7     188165.94     183070.20      2513.80 o                         
  -5   5   7      55572.00      45799.68      2196.07 o                         
  -3   5   7      24211.89      27882.71       872.68 o                         
  -1   5   7      31438.45      32537.22       981.01 o                         
   1   5   7     183009.47     186486.64      2807.43 o                         
   3   5   7      15478.39      15919.36       881.38 o                         
   5   5   7       8306.61       9617.99       741.09 o                         
   7   5   7     408643.38     402400.53      5054.12 o                         
   9   5   7      31928.82      32052.37      1521.83 o                         
  11   5   7      12385.43      14585.70      1075.05 o                         
  13   5   7      22369.77      18213.42      1208.93 o                         
  15   5   7     168036.19     168474.59      5891.60 o                         
  17   5   7      30638.11      31806.55      2634.62 o                         
  19   5   7      28460.47      32223.92      2766.62 o                         
  21   5   7      94190.57      94142.50      1446.96 o                         
  23   5   7      11455.78       9960.03       404.86 o                         
  25   5   7      79366.16      80796.74      1236.07 o                         
  27   5   7      47993.92      48277.50       930.37 o                         
  29   5   7       3108.92       4033.66       261.83 o                         
  31   5   7       1317.80       1273.28       162.47 o                         
  33   5   7        954.92       1247.77       194.11 o                         
  35   5   7       5072.63       4602.15       398.85 o                         
  37   5   7        115.12        284.83       119.24 o                         
 -40   6   7        141.78        433.76       138.00 o                         
 -38   6   7       1208.88        861.19       246.38 o                         
 -36   6   7       1681.40       1468.54       201.68 o                         
 -34   6   7       4396.32       4662.17       369.14 o                         
 -32   6   7       5989.80       9453.38       583.31 o                         
 -30   6   7      42764.85      46440.61      1965.89 o                         
 -28   6   7       1195.52       1235.68       192.88 o                         
 -26   6   7       2280.62       2012.25       260.40 o                         
 -24   6   7       8024.23       8550.35       429.20 o                         
 -22   6   7       5809.66       6193.93       371.44 o                         
 -20   6   7       5562.39       5676.01       756.42 o                         
 -18   6   7       2434.01       2163.74       396.00 o                         
 -16   6   7       1232.96       1932.26       402.11 o                         
 -14   6   7       2023.91       2378.74       440.49 o                         
 -12   6   7      79177.05      79335.80      2582.13 o                         
 -10   6   7     585155.44     543934.25      7538.88 o                         
  -8   6   7      46043.17      56682.30      2053.62 o                         
  -6   6   7     152788.83     150415.27      2566.36 o                         
  -4   6   7      29728.06      37184.57      1317.22 o                         
  -2   6   7     214868.83     201298.00      2777.04 o                         
   0   6   7        508.48       3297.53       440.82 o                         
   2   6   7     138840.41     150117.98      2726.16 o                         
   4   6   7      63625.33      63167.33      1905.08 o                         
   6   6   7      28770.15      29839.52      1369.29 o                         
   8   6   7      14370.56      14583.49      1040.32 o                         
  10   6   7      13767.38      12821.65       975.30 o                         
  12   6   7      56307.55      42748.95      2751.14 o                         
  14   6   7      23331.87      21236.05      2144.11 o                         
  16   6   7      60811.90      61765.47      3831.68 o                         
  18   6   7      69863.85      67516.66      4124.26 o                         
  20   6   7      50095.66      49073.40      1453.01 o                         
  22   6   7        262.29         97.99       159.63 o                         
  24   6   7      12556.21      12358.26       547.70 o                         
  26   6   7       5429.99       4896.48       345.69 o                         
  28   6   7       3585.62       3668.98       282.60 o                         
  30   6   7       1027.28        971.05       188.95 o                         
  32   6   7        940.22        669.68       149.52 o                         
  34   6   7       1659.55       1300.17       195.37 o                         
  36   6   7        564.93        312.90       150.30 o                         
  38   6   7         64.44         43.29        89.81 o                         
 -39   7   7         49.55        -97.66       130.92 o                         
 -37   7   7       2095.33       2010.71       191.36 o                         
 -35   7   7        914.56        830.97       163.98 o                         
 -33   7   7          8.39         74.99       228.44 o                         
 -31   7   7       7110.68       8702.59       524.46 o                         
 -29   7   7        193.56       1051.43       523.93 o                         
 -27   7   7       1127.85        864.76       224.26 o                         
 -25   7   7       2501.63       3080.77       268.74 o                         
 -23   7   7      57751.18      58205.93      1475.60 o                         
 -21   7   7       3921.51       4058.44       274.64 o                         
 -19   7   7       1151.04       1755.48       503.13 o                         
 -17   7   7       8519.09       8022.27       968.55 o                         
 -15   7   7       3417.06       2581.18       545.83 o                         
 -13   7   7        369.38       1582.63       455.62 o                         
 -11   7   7       5127.99       5784.83       765.02 o                         
  -9   7   7      40581.00      41550.65      2001.11 o                         
  -7   7   7       1289.76       7635.15       904.13 o                         
  -5   7   7      56678.04      69952.23      1906.41 o                         
  -3   7   7     125818.34     135103.86      2920.52 o                         
  -1   7   7      89234.86      83160.06      1944.16 o                         
   1   7   7      26235.35      28730.47      1226.51 o                         
   3   7   7       4844.22       6684.41       692.62 o                         
   5   7   7      74390.95      75458.62      2239.56 o                         
   7   7   7     114734.62     119650.54      2927.31 o                         
   9   7   7     112737.41     106621.19      3438.37 o                         
  11   7   7        270.60        477.13       358.39 o                         
  13   7   7     194150.94     192455.89      6643.55 o                         
  15   7   7      51725.84      53139.27      3612.10 o                         
  17   7   7       9221.28       9155.04       447.95 o                         
  19   7   7      10841.32      12470.87       524.63 o                         
  21   7   7       4058.92       3869.20       307.83 o                         
  23   7   7       2487.61       1559.51       208.53 o                         
  25   7   7      13026.09      13305.69       652.75 o                         
  27   7   7      25138.50      25253.18       918.37 o                         
  29   7   7       5317.95       4655.25       386.17 o                         
  31   7   7       2077.68       2015.55       252.31 o                         
  33   7   7      11148.93      10199.15       447.52 o                         
  35   7   7      10734.92      11686.40       481.92 o                         
  37   7   7       4237.34       3541.68       187.66 o                         
 -38   8   7        140.63        185.36       128.29 o                         
 -36   8   7       1559.02       1333.31       395.26 o                         
 -34   8   7       2715.92       2989.79       254.63 o                         
 -32   8   7       1775.76       1634.88       237.99 o                         
 -30   8   7       4285.28       5155.21       425.51 o                         
 -28   8   7       6782.82       5742.27       362.21 o                         
 -26   8   7        114.53        224.14       206.95 o                         
 -24   8   7       4434.03       5476.93       432.04 o                         
 -22   8   7      15660.08      15698.09       474.32 o                         
 -20   8   7      37974.57      37674.89       672.99 o                         
 -18   8   7      15729.54      15106.89       634.84 o                         
 -16   8   7       6305.77       7501.62      1005.98 o                         
 -14   8   7       6108.24       5803.30       887.55 o                         
 -12   8   7      29462.61      30500.94      1856.89 o                         
 -10   8   7     365767.38     342202.12      6033.78 o                         
  -8   8   7      47936.23      48369.22      2496.87 o                         
  -6   8   7      40515.36      35180.04      2045.96 o                         
  -4   8   7     177968.66     178731.45      3608.55 o                         
  -2   8   7     177803.95     157069.75      3423.92 o                         
   0   8   7      93374.43      86595.40      2631.42 o                         
   2   8   7      27639.86      24813.69      1232.25 o                         
   4   8   7     394295.84     391358.19     10113.02 o                         
   6   8   7      52615.98      51853.89      2294.18 o                         
   8   8   7      12280.18      15999.22      1377.01 o                         
  10   8   7     322700.69     329305.34      8010.48 o                         
  12   8   7     149823.20     145819.80      5960.54 o                         
  14   8   7       9918.04      12679.73      1870.54 o                         
  16   8   7      30933.06      35358.27      1072.59 o                         
  18   8   7      18706.93      20741.87       770.38 o                         
  20   8   7       2303.36       1811.70       243.68 o                         
  22   8   7      15791.48      16969.09       730.74 o                         
  24   8   7      60245.03      64029.07      1358.16 o                         
  26   8   7         84.09        345.34       201.94 o                         
  28   8   7        485.24        156.07       178.74 o                         
  30   8   7       9242.44       9051.29       474.22 o                         
  32   8   7       9439.63       9380.19       621.87 o                         
  34   8   7         30.90         54.80       105.83 o                         
  36   8   7        184.82        285.76       209.69 o                         
 -37   9   7        138.66        237.96       176.00 o                         
 -35   9   7        154.63        329.51       152.02 o                         
 -33   9   7        301.00        247.64       234.63 o                         
 -31   9   7        435.19        446.08       201.44 o                         
 -29   9   7       6476.88       5996.19       471.05 o                         
 -27   9   7       1898.39       2160.39       285.24 o                         
 -25   9   7        324.41        769.09       194.73 o                         
 -23   9   7          1.86        341.88       158.92 o                         
 -21   9   7       2936.14       3532.18       274.15 o                         
 -19   9   7        742.67       1247.97       179.82 o                         
 -17   9   7      25678.53      24919.69       539.78 o                         
 -15   9   7       2797.55       3189.35       285.21 o                         
 -13   9   7      82552.20      76815.79      3540.68 o                         
 -11   9   7      35245.48      31528.12      2260.69 o                         
  -9   9   7       7437.89      10643.76      1308.52 o                         
  -7   9   7        227.87        698.49       433.84 o                         
  -5   9   7      32133.27      25980.69      1883.48 o                         
  -3   9   7      10023.44       9021.74       898.39 o                         
  -1   9   7       6084.02       6719.48       782.10 o                         
   1   9   7      63076.03      61787.89      3132.70 o                         
   3   9   7      56191.04      58560.77      2964.67 o                         
   5   9   7      35508.21      41102.37      2121.20 o                         
   7   9   7     184795.55     181808.30      4667.59 o                         
   9   9   7      96719.67      95816.06      3581.99 o                         
  11   9   7      34335.29      45142.01      3393.29 o                         
  13   9   7        772.30        973.21       188.21 o                         
  15   9   7      19391.46      18948.52       688.42 o                         
  17   9   7      33034.18      35544.30      1381.25 o                         
  19   9   7       3430.82       3646.02       370.45 o                         
  21   9   7       1011.49       1346.70       269.42 o                         
  23   9   7       1496.84       1740.44       273.07 o                         
  25   9   7       3331.48       2456.21       304.58 o                         
  27   9   7       5467.65       5079.74       372.47 o                         
  29   9   7       5969.45       6834.83       401.80 o                         
  31   9   7       1394.70       1102.56       194.48 o                         
  33   9   7         58.62        126.84       142.94 o                         
  35   9   7       1349.78       1018.08       205.93 o                         
 -36  10   7       1118.40        666.14       448.24 o                         
 -34  10   7          2.43        148.47       240.21 o                         
 -32  10   7         48.90        -52.93       143.50 o                         
 -30  10   7       2841.35       3199.90       324.47 o                         
 -28  10   7        236.53        528.41       181.29 o                         
 -26  10   7       1660.14       3010.48       621.57 o                         
 -24  10   7       3820.44       5264.99       379.52 o                         
 -22  10   7      43745.11      47520.11       809.84 o                         
 -20  10   7        551.61        539.70       134.39 o                         
 -18  10   7      92156.88      93733.59      1455.84 o                         
 -16  10   7       8141.44       7929.70       355.83 o                         
 -14  10   7       2289.89       3420.23       257.46 o                         
 -12  10   7      19473.84      20967.86       993.08 o                         
 -10  10   7      42223.24      38890.92      2518.86 o                         
  -8  10   7       1623.99       3879.57       880.44 o                         
  -6  10   7       4619.98       5641.65       827.30 o                         
  -4  10   7      43292.64      40030.16      2417.56 o                         
  -2  10   7     221288.22     211778.53      8032.43 o                         
   0  10   7        621.02       1665.68       496.78 o                         
   2  10   7     162693.25     169352.30      5330.66 o                         
   4  10   7      13383.51      14462.50      1591.07 o                         
   6  10   7      35270.10      36807.30      2602.65 o                         
   8  10   7       7709.54       5696.14       480.21 o                         
  10  10   7      35117.01      35114.84       924.42 o                         
  12  10   7      49244.96      49947.09      1039.86 o                         
  14  10   7        295.89        739.89       196.61 o                         
  16  10   7      12222.24      10601.08       558.35 o                         
  18  10   7       1382.77       1586.29       238.46 o                         
  20  10   7        459.60        497.09       181.29 o                         
  22  10   7        394.23        801.35       205.46 o                         
  24  10   7      22561.87      22531.52       770.65 o                         
  26  10   7       1181.52        922.38       202.15 o                         
  28  10   7       5420.00       4719.92       377.36 o                         
  30  10   7        894.75        712.73       147.79 o                         
  32  10   7      11571.57      10955.16       406.50 o                         
 -33  11   7         65.22        281.22       293.56 o                         
 -31  11   7       3636.11       3208.46       274.72 o                         
 -29  11   7         53.85       -155.20       155.20 o                         
 -27  11   7        592.35        975.68       190.21 o                         
 -25  11   7      15949.34      16924.73       595.27 o                         
 -23  11   7       7305.58       7315.90       425.53 o                         
 -21  11   7       1465.65       2004.48       238.34 o                         
 -19  11   7        802.24       1393.33       215.53 o                         
 -17  11   7        538.11        709.31       149.32 o                         
 -15  11   7       2973.14       3143.49       243.99 o                         
 -13  11   7      15537.09      15539.72       540.38 o                         
 -11  11   7      16385.77      15134.88       623.47 o                         
  -9  11   7        169.54        603.13       211.67 o                         
  -7  11   7        141.37        249.82       148.17 o                         
  -5  11   7     109875.91     107187.86      1604.12 o                         
  -3  11   7      46492.36      42227.36      1144.88 o                         
  -1  11   7      39852.90      34998.37      1538.07 o                         
   1  11   7      34490.00      31305.30       920.34 o                         
   3  11   7      29904.89      29746.65       992.05 o                         
   5  11   7       3477.12       3516.69       442.41 o                         
   7  11   7      30487.97      25953.75      1794.63 o                         
   9  11   7      42395.91      40306.57      1152.10 o                         
  11  11   7      14148.62      13999.56       520.67 o                         
  13  11   7       3699.47       4566.45       314.78 o                         
  15  11   7      19005.74      17670.17       891.42 o                         
  17  11   7       5161.03       5852.89       433.15 o                         
  19  11   7        448.28        556.23       191.95 o                         
  21  11   7      29625.21      35598.20      1055.34 o                         
  23  11   7       1143.21       1220.04       212.22 o                         
  25  11   7       1332.69       1515.11       239.17 o                         
  27  11   7         77.72        -21.82       195.37 o                         
  29  11   7       8457.38       9295.22       397.57 o                         
  31  11   7       4789.78       4253.55       246.68 o                         
 -32  12   7        262.88       -151.01       255.38 o                         
 -30  12   7        335.85        593.87       159.90 o                         
 -28  12   7      24640.77      24819.82       941.12 o                         
 -26  12   7       4029.84       3825.08       282.59 o                         
 -24  12   7       3031.73       3105.70       278.12 o                         
 -22  12   7       7433.80       8061.11       405.72 o                         
 -20  12   7        225.68        403.94       164.09 o                         
 -18  12   7      16000.06      16855.25       518.79 o                         
 -16  12   7      15152.69      15544.16       565.90 o                         
 -14  12   7      16468.99      18173.79       524.38 o                         
 -12  12   7       6497.77       6427.72       367.71 o                         
 -10  12   7      14622.06      14739.81       518.30 o                         
  -8  12   7      34832.93      34020.30      1457.67 o                         
  -6  12   7      13758.81      17349.05      1001.16 o                         
  -4  12   7       7412.23       9370.37      1150.98 o                         
  -2  12   7      44280.14      49381.65      1832.46 o                         
   0  12   7      17026.81      15151.91       650.50 o                         
   2  12   7       5759.13       6675.04       744.08 o                         
   4  12   7      14152.54      12623.88       754.47 o                         
   6  12   7       1520.47       2195.15       651.31 o                         
   8  12   7      17010.98      16229.35       677.18 o                         
  10  12   7       1314.00       1335.46       241.41 o                         
  12  12   7        541.81        784.93       197.59 o                         
  14  12   7       7971.61       9966.90       882.34 o                         
  16  12   7      25479.28      26103.53       834.80 o                         
  18  12   7        257.13       -122.95       222.68 o                         
  20  12   7       1592.45       1711.47       401.37 o                         
  22  12   7        760.39        357.99       273.43 o                         
  24  12   7       2469.39       1911.96       267.48 o                         
  26  12   7        693.20        756.75       240.46 o                         
  28  12   7       2172.51       1660.28       298.90 o                         
  30  12   7       3906.35       2085.07       204.74 o                         
 -29  13   7       3600.51       2762.38       250.62 o                         
 -27  13   7       3694.84       4545.31       859.31 o                         
 -25  13   7        626.63        992.20       172.57 o                         
 -23  13   7       3829.57       3654.41       346.89 o                         
 -21  13   7        623.91       1039.86       172.09 o                         
 -19  13   7       2492.36       3014.98       276.52 o                         
 -17  13   7         19.43        326.73       180.42 o                         
 -15  13   7        761.95       1280.14       196.34 o                         
 -13  13   7        999.72        788.83       173.49 o                         
 -11  13   7       8277.22       7812.04       393.92 o                         
  -9  13   7        153.64        219.32       177.56 o                         
  -7  13   7       1759.28       1966.32       387.96 o                         
  -5  13   7      15426.50      14114.89       604.29 o                         
  -3  13   7       1089.23       1946.38       514.93 o                         
  -1  13   7       4215.63       3400.64       339.02 o                         
   1  13   7         24.96        170.41       250.68 o                         
   3  13   7      12312.18      10574.41       932.50 o                         
   5  13   7        389.36        245.16       266.54 o                         
   7  13   7       2457.05       2664.46       345.10 o                         
   9  13   7        144.97        116.28       172.02 o                         
  11  13   7      21097.66      21905.61       672.60 o                         
  13  13   7      17377.98      17432.86       752.42 o                         
  15  13   7       4560.86       5314.58       391.01 o                         
  17  13   7       1748.78       3394.64       283.36 o                         
  19  13   7        125.22        -31.74       179.95 o                         
  21  13   7      14930.97      16856.29       644.60 o                         
  23  13   7       4343.61       3318.84       311.82 o                         
  25  13   7          4.58       -101.36       158.26 o                         
  27  13   7       8811.17       6539.18       470.58 o                         
 -28  14   7       5715.19       6095.06      1370.94 o                         
 -26  14   7      12314.30      11107.53       635.09 o                         
 -24  14   7        227.62        502.86       217.19 o                         
 -22  14   7       1431.46       1343.10       177.42 o                         
 -20  14   7       6518.66       6906.06       366.06 o                         
 -18  14   7       1096.59        901.31       244.03 o                         
 -16  14   7       9531.62      11340.33       514.82 o                         
 -14  14   7       7782.31       6051.25       343.38 o                         
 -12  14   7        100.62        849.66       201.60 o                         
 -10  14   7      17760.77      19065.37       594.47 o                         
  -8  14   7      22598.84      20556.43       672.55 o                         
  -6  14   7      41503.34      42572.17      1079.83 o                         
  -4  14   7      42841.38      41228.23      1021.60 o                         
  -2  14   7       1695.57       1583.90       357.29 o                         
   0  14   7       8413.93       8765.35       717.09 o                         
   2  14   7        298.41       1123.49       317.15 o                         
   4  14   7      10251.28      10718.80       617.38 o                         
   6  14   7       9443.52       8449.92       583.22 o                         
   8  14   7      24441.61      25852.97       874.71 o                         
  10  14   7      10585.59       9827.45       575.18 o                         
  12  14   7       2253.89       2735.87       278.31 o                         
  14  14   7      15499.53      14714.79      1173.46 o                         
  16  14   7      27729.05      27866.42      1434.88 o                         
  18  14   7       4263.00       5695.15       470.38 o                         
  20  14   7       6588.70       5349.68       425.46 o                         
  22  14   7       5368.23       5233.55       369.76 o                         
  24  14   7       7263.23       5523.80       312.12 o                         
 -25  15   7      10712.93      10191.01      1180.95 o                         
 -23  15   7        131.17        263.65       225.81 o                         
 -21  15   7        920.11       1018.77       238.62 o                         
 -19  15   7       2241.98       2933.23       376.93 o                         
 -17  15   7       1553.77       1711.14       239.10 o                         
 -15  15   7       2864.65       3299.69       272.89 o                         
 -13  15   7       5158.13       5327.07       344.30 o                         
 -11  15   7        702.80        624.63       197.79 o                         
  -9  15   7       1662.63       1776.58       262.66 o                         
  -7  15   7      21235.36      21367.40       721.37 o                         
  -5  15   7      16244.53      15199.54       623.09 o                         
  -3  15   7        111.11        191.26       244.03 o                         
  -1  15   7         74.50       1022.10       276.49 o                         
   1  15   7       2141.38       1693.88       328.82 o                         
   3  15   7        523.33        784.34       484.93 o                         
   5  15   7      16459.41      15000.67       653.60 o                         
   7  15   7        167.55         22.90       239.50 o                         
   9  15   7       2984.49       2117.36       595.14 o                         
  11  15   7       2984.48       2948.38       325.79 o                         
  13  15   7      14311.27      13795.24       723.00 o                         
  15  15   7       8552.44       7865.76       413.89 o                         
  17  15   7        363.58        320.58       184.17 o                         
  19  15   7       8302.22       7919.69       490.36 o                         
  21  15   7        338.50        353.03       179.39 o                         
  23  15   7        336.46        131.16       166.60 o                         
 -22  16   7       4590.65       3726.02       400.12 o                         
 -20  16   7       2625.31       1860.32       297.43 o                         
 -18  16   7       6290.54       6308.37       557.31 o                         
 -16  16   7        512.15        558.42       171.44 o                         
 -14  16   7       8259.65       8042.99       613.12 o                         
 -12  16   7       4061.64       4391.34       339.68 o                         
 -10  16   7      43028.00      47312.43      1217.42 o                         
  -8  16   7       1150.88        874.70       195.06 o                         
  -6  16   7      26421.44      26537.33      1044.32 o                         
  -4  16   7       5031.94       5437.33       549.32 o                         
  -2  16   7       5045.39       4770.71       475.81 o                         
   0  16   7       3606.54       3587.89       812.22 o                         
   2  16   7       8123.00       8650.18       559.86 o                         
   4  16   7       6539.84       6232.21       567.47 o                         
   6  16   7       2714.68       2941.21       361.15 o                         
   8  16   7      34145.00      38541.38      1127.73 o                         
  10  16   7      12042.78      14000.37       664.25 o                         
  12  16   7       8959.29       8800.26       587.46 o                         
  14  16   7        551.78        475.13       249.92 o                         
  16  16   7      22189.72      24323.18      1595.14 o                         
  18  16   7       5268.38       4474.03       408.12 o                         
  20  16   7       7102.45       5826.20       462.76 o                         
 -17  17   7        881.21        690.46       149.24 o                         
 -15  17   7       5153.03       5065.93       666.55 o                         
 -13  17   7       1609.66       1150.35       224.87 o                         
 -11  17   7         92.56        216.56       139.50 o                         
  -9  17   7        738.96        590.60       278.69 o                         
  -7  17   7        428.77        181.83       154.11 o                         
  -5  17   7      10113.17      10043.25       479.66 o                         
  -3  17   7       1350.64       1234.25       185.29 o                         
  -1  17   7       3166.13       3342.40       302.45 o                         
   1  17   7       1524.32       2053.79       282.96 o                         
   3  17   7       1252.39       1877.28       392.30 o                         
   5  17   7      13161.32      13171.14       766.18 o                         
   7  17   7        231.40         26.33       183.87 o                         
   9  17   7         49.94         16.25       289.60 o                         
  11  17   7        317.53        490.36       189.36 o                         
  13  17   7      16213.65      17745.03      1789.74 o                         
  15  17   7        312.99        562.80       189.06 o                         
 -12  18   7        598.71        401.37       319.31 o                         
 -10  18   7      15443.28      16265.47      1209.51 o                         
  -8  18   7       6067.12       6080.89       378.67 o                         
  -6  18   7       5967.84       5336.61       389.42 o                         
  -4  18   7        369.48        868.32       183.55 o                         
  -2  18   7      19956.59      18364.06      1163.89 o                         
   0  18   7       7526.20       6807.36       615.15 o                         
   2  18   7      24607.94      26286.32      1814.13 o                         
   4  18   7       8173.12       8157.35       567.00 o                         
   6  18   7       5240.47       3922.04       545.40 o                         
   8  18   7      10546.40       8591.21       923.21 o                         
 -42   0   8          7.03          9.43       490.53 o                         
 -40   0   8       3644.42       3228.12       371.05 o                         
 -38   0   8       4439.26       4419.23       419.80 o                         
 -36   0   8      21293.08      21911.00       810.62 o                         
 -34   0   8      20570.63      22124.34       867.45 o                         
 -32   0   8       3678.46       3556.22       330.62 o                         
 -30   0   8        816.77        684.85       190.46 o                         
 -28   0   8       9779.02       9204.78       481.88 o                         
 -26   0   8     173285.52     168415.48      2370.49 o                         
 -24   0   8       3859.40       3678.97      1344.33 o                         
 -22   0   8       3600.22       5971.97      1501.67 o                         
 -20   0   8       8857.36      10756.95      2084.75 o                         
 -18   0   8      17191.88      21497.70      2739.56 o                         
 -16   0   8     422834.91     416556.97     10731.50 o                         
 -14   0   8      31540.03      40040.65      3257.86 o                         
 -12   0   8     459763.69     455740.28      6921.94 o                         
 -10   0   8     928282.81     910635.81      8437.48 o                         
  -8   0   8    1332085.25    1310873.12     53909.68 o                         
  -6   0   8     718133.00     726426.56     13169.09 o                         
  -4   0   8     556187.94     526178.19     24439.72 o                         
  -2   0   8     148732.25     164318.72     11154.93 o                         
   0   0   8     689739.62     770751.50     51697.69 o                         
   2   0   8     292382.97     309785.75      8491.72 o                         
   4   0   8     274432.69     279763.94      8621.29 o                         
   6   0   8      21143.55      22476.45      2540.57 o                         
   8   0   8     746906.75     753877.19     14602.52 o                         
  10   0   8     362365.41     371539.28     10523.25 o                         
  12   0   8      30511.19      33106.13      3350.41 o                         
  14   0   8      31817.00      31824.28      3350.41 o                         
  16   0   8     232642.23     200430.00      8561.13 o                         
  18   0   8     255164.73     259064.52     10187.75 o                         
  20   0   8     124652.28     131383.31      7438.93 o                         
  22   0   8       1627.88       7302.93       748.47 o                         
  24   0   8      49563.60      51125.52      1207.41 o                         
  26   0   8       6071.09       7511.34       512.00 o                         
  28   0   8      97835.90     102378.89      1700.10 o                         
  30   0   8      26362.18      28753.01       896.05 o                         
  32   0   8       4228.50       4013.85       344.98 o                         
  34   0   8         24.28        100.45       148.69 o                         
  36   0   8       1492.39       1253.34       247.32 o                         
  38   0   8       2564.58       2653.42       262.05 o                         
 -43   1   8        492.21        609.56       201.38 o                         
 -41   1   8         53.38        -28.59       213.95 o                         
 -39   1   8       1631.58       1194.56       258.35 o                         
 -37   1   8        506.69        469.27       148.57 o                         
 -35   1   8        128.55        106.01       153.98 o                         
 -33   1   8       6102.92       5830.34       320.94 o                         
 -31   1   8       7155.63       6925.80       354.52 o                         
 -29   1   8      14562.93      15853.26       483.33 o                         
 -27   1   8        425.54        185.06       132.34 o                         
 -25   1   8       7556.70       8411.16      1400.25 o                         
 -23   1   8      27192.65      25319.99      2211.06 o                         
 -21   1   8      45893.07      45522.93      2843.86 o                         
 -19   1   8      10163.90      11027.56      1419.41 o                         
 -17   1   8     120646.88     113085.27      4111.84 o                         
 -15   1   8      17870.13      18651.88      1143.79 o                         
 -13   1   8       4227.16       4426.32       459.45 o                         
 -11   1   8      17818.06      18878.98       963.49 o                         
  -9   1   8     415418.91     419193.06      9037.22 o                         
  -7   1   8     165239.48     148406.06      2308.61 o                         
  -5   1   8     101162.80      97002.11      2182.15 o                         
  -3   1   8      14456.04      13753.01       914.19 o                         
  -1   1   8     172643.47     174598.52      3431.55 o                         
   1   1   8      13662.49      21587.46      1469.67 o                         
   3   1   8      16785.10      17715.27      1281.16 o                         
   5   1   8       4611.24       5068.27       720.58 o                         
   7   1   8      13718.49      13763.17      1669.42 o                         
   9   1   8      26098.24      28528.83      2083.54 o                         
  11   1   8       5294.06      11228.98      1410.18 o                         
  13   1   8      46750.27      49956.55      2878.65 o                         
  15   1   8       1420.96       2372.50       762.00 o                         
  17   1   8      36072.30      34749.36      2567.85 o                         
  19   1   8      50543.76      49586.16      3188.07 o                         
  21   1   8     108574.40     103922.98      4739.98 o                         
  23   1   8      25413.71      25395.79       552.08 o                         
  25   1   8       3532.99       6769.84       329.75 o                         
  27   1   8       2493.53       1989.82       182.65 o                         
  29   1   8        620.36       1081.70       176.22 o                         
  31   1   8      29304.89      28487.18       613.07 o                         
  33   1   8       3556.99       3236.51       211.25 o                         
  35   1   8       3694.30       3269.09       203.00 o                         
  37   1   8       4945.85       4485.68       256.80 o                         
  39   1   8        889.55        763.58       121.93 o                         
 -42   2   8       3495.96       2033.35       365.83 o                         
 -40   2   8       1382.04       1073.61       256.82 o                         
 -38   2   8       6049.26       5715.60       324.95 o                         
 -36   2   8       2688.62       2041.24       233.77 o                         
 -34   2   8      10148.36      12449.68       507.69 o                         
 -32   2   8        676.16        682.11       166.61 o                         
 -30   2   8        438.86        832.94       172.07 o                         
 -28   2   8       6428.89       5669.31       326.97 o                         
 -26   2   8      38817.20      35927.86       736.67 o                         
 -24   2   8      78530.94      76125.00      3922.79 o                         
 -22   2   8       1230.02       3244.59       873.91 o                         
 -20   2   8     102001.14     102277.88      4167.80 o                         
 -18   2   8      81921.16      83338.51      3586.24 o                         
 -16   2   8     387328.12     370903.81      6861.53 o                         
 -14   2   8     180873.84     158322.27      3647.63 o                         
 -12   2   8     123195.16     115399.90      2342.47 o                         
 -10   2   8      61965.09      61957.92      2276.20 o                         
  -8   2   8     293635.53     268823.69      3756.11 o                         
  -6   2   8     434592.22     432179.81      6752.21 o                         
  -4   2   8      59520.64      58965.20      1515.19 o                         
  -2   2   8     249014.16     217907.78      3827.41 o                         
   0   2   8     420226.28     387840.31     10558.38 o                         
   2   2   8         19.94       2353.67      1231.03 o                         
   4   2   8     357521.62     344251.25      5878.85 o                         
   6   2   8     110741.90     118322.12      3218.35 o                         
   8   2   8     597043.25     595171.19     27999.54 o                         
  10   2   8       1604.53       6274.49      1182.83 o                         
  12   2   8      64416.79      70493.76      3412.92 o                         
  14   2   8       4573.75       5670.17      1080.07 o                         
  16   2   8      58272.33      50011.15      3047.21 o                         
  18   2   8      31859.17      30449.21      2458.98 o                         
  20   2   8       1163.11       3522.66      1034.47 o                         
  22   2   8      53241.28      54259.82       915.19 o                         
  24   2   8       3415.97       4848.34       335.23 o                         
  26   2   8      69625.08      68805.68       896.36 o                         
  28   2   8      16034.42      14879.96       438.03 o                         
  30   2   8      21845.21      23982.37       577.74 o                         
  32   2   8         28.07        115.64       128.91 o                         
  34   2   8       4762.58       5042.08       250.91 o                         
  36   2   8       3007.58       3007.36       207.86 o                         
  38   2   8       7194.81       5799.72       307.58 o                         
 -41   3   8        375.91        483.81       166.52 o                         
 -39   3   8        147.52          1.89       131.42 o                         
 -37   3   8       4122.75       3495.24       276.15 o                         
 -35   3   8       1924.24       2340.82       239.76 o                         
 -33   3   8        449.50        729.04       182.39 o                         
 -31   3   8        522.87        994.91       224.81 o                         
 -29   3   8        203.15        562.12       169.55 o                         
 -27   3   8      26431.91      26350.65       658.26 o                         
 -25   3   8      22546.41      22814.03       781.09 o                         
 -23   3   8       4636.08       3489.28       863.17 o                         
 -21   3   8        603.91        923.70       601.59 o                         
 -19   3   8     105805.42      97333.66      3139.33 o                         
 -17   3   8      22313.40      22080.82       967.20 o                         
 -15   3   8       1421.15       2385.42       387.47 o                         
 -13   3   8      58464.18      53374.05      2017.06 o                         
 -11   3   8       8105.17       6592.94       630.07 o                         
  -9   3   8     281314.88     246901.59     24795.17 o                         
  -7   3   8       5211.09       7590.21       449.15 o                         
  -5   3   8      27601.83      28402.62      1561.18 o                         
  -3   3   8      32151.39      24013.10       977.20 o                         
  -1   3   8      81675.62      77784.41      2399.70 o                         
   1   3   8     189543.36     166474.91      4811.19 o                         
   3   3   8      17888.24      17538.02      1204.88 o                         
   5   3   8      14404.19      19689.49      1321.81 o                         
   7   3   8     149909.00     138508.33      5221.58 o                         
   9   3   8      83472.23     101616.39      6305.69 o                         
  11   3   8     415510.38     449771.50     28916.96 o                         
  13   3   8      40374.36      47291.01      2877.87 o                         
  15   3   8         13.07       1636.30       661.99 o                         
  17   3   8      25945.40      24136.93      2143.16 o                         
  19   3   8      29755.68      30358.12      2056.11 o                         
  21   3   8       9340.75       8629.08       513.16 o                         
  23   3   8      10529.11      12148.41       399.11 o                         
  25   3   8        344.75        848.47       163.93 o                         
  27   3   8       4692.51       5689.02       284.44 o                         
  29   3   8       3822.33       4058.02       267.16 o                         
  31   3   8      19209.49      16890.92       489.07 o                         
  33   3   8       6952.89       8323.97       362.29 o                         
  35   3   8        198.24        121.17       116.88 o                         
  37   3   8        470.70        355.31       117.06 o                         
  39   3   8       3530.61       2428.60       202.02 o                         
 -42   4   8       2919.83       1959.65       275.71 o                         
 -40   4   8        576.07        778.49       169.77 o                         
 -38   4   8       1264.24        955.63       206.69 o                         
 -36   4   8        168.71        216.67       171.74 o                         
 -34   4   8      27227.08      29048.59       837.46 o                         
 -32   4   8        122.13       -202.15       202.15 o                         
 -30   4   8       8138.76       8835.62       422.58 o                         
 -28   4   8      84782.28      86365.91      1344.98 o                         
 -26   4   8       5389.14       4770.95       495.87 o                         
 -24   4   8       8003.99       8463.23       517.30 o                         
 -22   4   8      63108.42      59627.54      4749.11 o                         
 -20   4   8      18639.95      17491.35      1836.94 o                         
 -18   4   8      18781.59      20012.73       998.18 o                         
 -16   4   8        561.65        389.53       235.37 o                         
 -14   4   8     109479.62     105090.61      3042.82 o                         
 -12   4   8       5160.23       4801.32       574.46 o                         
 -10   4   8      18800.61      18182.31      1053.46 o                         
  -8   4   8     608254.81     556725.25      5687.96 o                         
  -6   4   8       8575.04      10551.56      1116.13 o                         
  -4   4   8      24124.36      23435.23       819.42 o                         
  -2   4   8       2940.65       6140.19       556.14 o                         
   0   4   8     407421.50     371768.84      5499.50 o                         
   2   4   8       2183.36       2263.67       426.27 o                         
   4   4   8      48059.36      52080.23      2018.83 o                         
   6   4   8      28723.72      31334.87      1669.98 o                         
   8   4   8     226949.56     283344.44      5223.29 o                         
  10   4   8        479.44       1844.33       512.33 o                         
  12   4   8     143666.33     129809.45      6971.54 o                         
  14   4   8     181235.86     192273.75      6793.38 o                         
  16   4   8       5774.55       6691.31       985.50 o                         
  18   4   8      47721.33      53521.38      3552.35 o                         
  20   4   8      50456.04      47173.10      2109.00 o                         
  22   4   8      62747.84      64949.02      1225.21 o                         
  24   4   8        897.74        747.36       158.97 o                         
  26   4   8      52491.66      52062.09       911.55 o                         
  28   4   8      20295.94      18764.48       573.35 o                         
  30   4   8       2183.76       1915.35       206.79 o                         
  32   4   8        136.85        135.40       134.69 o                         
  34   4   8      11763.31      10247.03       429.29 o                         
  36   4   8       1695.88       1748.67       224.54 o                         
  38   4   8       1814.94       1234.34       150.37 o                         
 -41   5   8        212.61        359.24       166.86 o                         
 -39   5   8       1055.63        919.82       169.01 o                         
 -37   5   8        318.60        448.12       179.13 o                         
 -35   5   8       1929.04       2089.89       290.14 o                         
 -33   5   8         87.32        223.46       197.40 o                         
 -31   5   8         96.81         65.21       165.31 o                         
 -29   5   8       9777.27       9284.41       483.99 o                         
 -27   5   8       8540.35       9059.75       543.11 o                         
 -25   5   8      21652.92      22681.25       740.65 o                         
 -23   5   8      15110.04      12104.04       612.35 o                         
 -21   5   8       3917.43       3633.71       931.46 o                         
 -19   5   8       7307.36       5253.22       796.37 o                         
 -17   5   8      41914.10      41554.56      1905.09 o                         
 -15   5   8      21456.82      19354.57      1280.62 o                         
 -13   5   8      12829.94       9886.38       890.74 o                         
 -11   5   8         97.94        604.19       227.20 o                         
  -9   5   8      11904.25      12806.43       936.93 o                         
  -7   5   8      14240.12      16714.11       869.24 o                         
  -5   5   8        392.19       1951.40       267.26 o                         
  -3   5   8      16244.72      15862.78       705.20 o                         
  -1   5   8      36591.36      34466.83      1069.42 o                         
   1   5   8      39135.80      39022.12      1396.31 o                         
   3   5   8     103934.00     105414.24      2447.08 o                         
   5   5   8      56799.16      56964.86      1916.40 o                         
   7   5   8        416.84        610.26       302.45 o                         
   9   5   8       9379.70      11592.07      1008.35 o                         
  11   5   8       5328.69       7941.73       870.08 o                         
  13   5   8      17568.38      16770.81      1476.73 o                         
  15   5   8       8049.74       8495.72      1410.47 o                         
  17   5   8      44906.59      43258.65      3245.24 o
[truncated: 876,828 more chars]
