# Supplementary material for: The crystalline sponge method updated
Source: IUCrJ. 2016 Feb 12;3(Pt 2):139–51. doi: 10.1107/S2052252515024379 (PMC4775162; doi:10.1107/S2052252515024379)
Supplement: Supplementary file 4 [file m-03-00139-guaiazulenesup4.hkl]

data_guaiazulene                                                                
_shelx_title ' exp_131 in C2/c'                                                 
_shelx_refln_list_code          4                                               
_shelx_F_calc_maximum     1905.30                                               
_exptl_crystal_F_000      8094.10                                               
_reflns_d_resolution_high  0.7919                                               
                                                                                
loop_                                                                           
 _space_group_symop_operation_xyz                                               
 'x, y, z'                                                                      
 '-x, y, -z+1/2'                                                                
 'x+1/2, y+1/2, z'                                                              
 '-x+1/2, y+1/2, -z+1/2'                                                        
 '-x, -y, -z'                                                                   
 'x, -y, z-1/2'                                                                 
 '-x+1/2, -y+1/2, -z'                                                           
 'x+1/2, -y+1/2, z-1/2'                                                         
                                                                                
_cell_length_a    35.0725                                                       
_cell_length_b    14.8911                                                       
_cell_length_c    30.9658                                                       
_cell_angle_alpha  90.000                                                       
_cell_angle_beta  101.956                                                       
_cell_angle_gamma  90.000                                                       
                                                                                
_shelx_F_squared_multiplier     1.000                                           
                                                                                
loop_                                                                           
 _refln_index_h                                                                 
 _refln_index_k                                                                 
 _refln_index_l                                                                 
 _refln_F_squared_calc                                                          
 _refln_F_squared_meas                                                          
 _refln_F_squared_sigma                                                         
 _refln_observed_status                                                         
   4   0   0    1072683.62     907666.31     10829.06 o                         
   6   0   0      66675.58      66048.05      1624.71 o                         
   8   0   0    1005255.62     939786.12     12079.38 o                         
  10   0   0      35872.73      33804.59      1430.45 o                         
  12   0   0      23064.19      20803.37      1232.66 o                         
  14   0   0      94676.15      91026.23      2945.67 o                         
  16   0   0      30195.96      29583.88      1765.99 o                         
  18   0   0        457.89        148.34       314.35 o                         
  20   0   0     181800.69     175521.81      5283.84 o                         
  22   0   0     104446.33     105337.81      4287.83 o                         
  24   0   0      66759.02      65070.45      2528.76 o                         
  26   0   0      13972.18      14189.49       482.57 o                         
  28   0   0       1269.04       1664.78       159.44 o                         
  30   0   0      29287.62      28200.40      1538.18 o                         
  32   0   0      26346.16      26500.23       615.86 o                         
  34   0   0       5924.14       5754.40       280.21 o                         
  36   0   0       2624.51       2693.67       248.81 o                         
  38   0   0        291.94        177.94       104.54 o                         
  40   0   0       1477.56       1082.63       134.85 o                         
  42   0   0          7.28         89.52        75.90 o                         
   3   1   0     348889.56     326707.25      3450.11 o                         
   5   1   0      21809.37      16359.07       476.21 o                         
   7   1   0     280285.56     270587.66      3067.47 o                         
   9   1   0      20646.90      27639.17       866.11 o                         
  11   1   0     230039.72     206032.03      2986.37 o                         
  13   1   0      12480.36      11078.47       667.30 o                         
  15   1   0      17137.17      14134.33       826.19 o                         
  17   1   0        254.66       1382.66       351.91 o                         
  19   1   0       3060.65       3144.46       491.58 o                         
  21   1   0      10718.74      11547.01       759.39 o                         
  23   1   0      11267.38      11576.91       997.11 o                         
  25   1   0        122.56        364.52       330.24 o                         
  27   1   0       3064.53       3103.96       141.63 o                         
  29   1   0        615.17        670.86       134.15 o                         
  31   1   0       1147.53       1402.66       149.40 o                         
  33   1   0       7702.62       8121.13       270.02 o                         
  35   1   0        176.55         64.52        95.10 o                         
  37   1   0       6570.39       6608.49       240.03 o                         
  39   1   0        723.29        761.80        93.69 o                         
  41   1   0        834.20        837.37       114.28 o                         
  43   1   0       2106.16       1517.76       109.80 o                         
   0   2   0     219549.41     329657.50      4238.38 o                         
   2   2   0       6676.31       6773.37       565.12 o                         
   4   2   0      15086.00      16681.99       435.50 o                         
   6   2   0     475632.00     479371.91      5373.27 o                         
   8   2   0    1071011.50    1017398.88      8848.36 o                         
  10   2   0      78218.59      67944.51      1162.10 o                         
  12   2   0      86746.19      77921.03      1380.58 o                         
  14   2   0     268973.56     283853.69      3279.62 o                         
  16   2   0      77508.37      82063.58      1697.36 o                         
  18   2   0      33171.95      29780.77      1088.25 o                         
  20   2   0       1615.20       1601.21       371.58 o                         
  22   2   0      34535.87      37740.74      2006.17 o                         
  24   2   0      12983.60      12612.71      1624.71 o                         
  26   2   0       3348.13       3935.12       158.02 o                         
  28   2   0        380.49        343.55       101.90 o                         
  30   2   0       1756.91       1311.31       119.41 o                         
  32   2   0      46765.81      47569.61       684.74 o                         
  34   2   0       1087.99       1812.71       193.72 o                         
  36   2   0        373.77        148.40       128.98 o                         
  38   2   0       5507.87       5163.53       183.10 o                         
  40   2   0       2984.86       3314.03       269.39 o                         
  42   2   0         64.59        103.40        52.72 o                         
   1   3   0     101888.46      91250.07      1308.60 o                         
   3   3   0    1021953.19     931162.19     47868.96 o                         
   5   3   0     189776.70     189492.92      2246.74 o                         
   7   3   0     129509.88     137736.83      2389.39 o                         
   9   3   0      35998.71      28893.41       969.89 o                         
  11   3   0      71604.05      72372.26      1884.31 o                         
  13   3   0      15846.91      17646.20       887.82 o                         
  15   3   0        943.75       1430.20       415.01 o                         
  17   3   0      49982.25      42796.96      1672.50 o                         
  19   3   0       1216.79       1010.92       329.82 o                         
  21   3   0      34806.60      30470.40      2366.43 o                         
  23   3   0      47584.59      51517.48      3320.06 o                         
  25   3   0       5130.07       4848.04       196.56 o                         
  27   3   0       3530.54       3864.10       185.39 o                         
  29   3   0      22014.07      25105.26       465.74 o                         
  31   3   0       5767.19       6119.01       338.51 o                         
  33   3   0       1080.53       1298.10       128.55 o                         
  35   3   0        231.26        380.10        99.07 o                         
  37   3   0       5645.36       5996.74       223.77 o                         
  39   3   0        929.19       1131.40       131.02 o                         
  41   3   0         13.21        -23.65        50.97 o                         
   0   4   0       5089.00       3955.82       356.73 o                         
   2   4   0     293348.25     254148.58      2693.10 o                         
   4   4   0      12993.13      16002.97       662.91 o                         
   6   4   0    1113118.38    1067188.00     15085.12 o                         
   8   4   0      92597.67      82966.84      1340.98 o                         
  10   4   0      97710.88      89499.52      1948.35 o                         
  12   4   0      12393.81      12806.98       790.35 o                         
  14   4   0     306790.59     281363.12      4524.94 o                         
  16   4   0       5390.30       6354.03      1031.34 o                         
  18   4   0     365144.75     359195.44      8579.18 o                         
  20   4   0      67156.73      62554.93      3461.34 o                         
  22   4   0      31451.19      34895.98      2723.16 o                         
  24   4   0      11085.39      10944.33       358.70 o                         
  26   4   0      45883.98      47777.72       577.34 o                         
  28   4   0      14186.83      14117.45       391.61 o                         
  30   4   0      13342.00      13100.00       403.95 o                         
  32   4   0       2531.31       2789.62       201.99 o                         
  34   4   0       1767.19       2005.25       123.18 o                         
  36   4   0       4846.39       4783.31       182.32 o                         
  38   4   0       3935.69       3768.94       269.17 o                         
  40   4   0      13316.82      11912.19       306.34 o                         
  42   4   0         67.72         21.66       118.32 o                         
   1   5   0       1939.41       1786.60       191.09 o                         
   3   5   0      44635.02      41118.32      1683.55 o                         
   5   5   0        240.00       1149.75       214.73 o                         
   7   5   0      62915.86      57586.91      2534.20 o                         
   9   5   0       3953.59       4278.50       271.69 o                         
  11   5   0      19230.76      17885.96      1448.11 o                         
  13   5   0      27244.29      25334.90      1840.16 o                         
  15   5   0       2774.00       4496.21       978.36 o                         
  17   5   0       1972.98       2052.08       646.35 o                         
  19   5   0      43097.25      42864.13      2899.76 o                         
  21   5   0       1521.50       1246.79       664.01 o                         
  23   5   0        333.85        648.87       186.59 o                         
  25   5   0        537.99        877.55       112.17 o                         
  27   5   0      16886.11      15288.29       366.41 o                         
  29   5   0       5649.58       5127.35       255.75 o                         
  31   5   0        106.61        136.87       102.03 o                         
  33   5   0       8267.53       7470.82       243.99 o                         
  35   5   0       4552.62       4342.00       178.75 o                         
  37   5   0      11569.04      10863.47       329.34 o                         
  39   5   0        460.93        442.53        78.66 o                         
  41   5   0        691.03        711.21        84.12 o                         
   0   6   0     391621.41     387698.56      5954.92 o                         
   2   6   0     133800.95     122509.84      1812.74 o                         
   4   6   0     297898.75     293789.66      4101.98 o                         
   6   6   0     256983.94     252293.86      3824.89 o                         
   8   6   0     322427.88     321979.00      4615.29 o                         
  10   6   0       3496.96       3601.61       465.64 o                         
  12   6   0       9730.65       7918.70      1073.72 o                         
  14   6   0      19132.39      23304.02      1903.74 o                         
  16   6   0       2985.60       2903.29       815.89 o                         
  18   6   0      69653.83      68721.77      3740.37 o                         
  20   6   0      78242.40      78918.59      4220.72 o                         
  22   6   0      35544.54      36258.95       868.56 o                         
  24   6   0      28621.09      27533.30       595.19 o                         
  26   6   0     144108.86     143265.48      1618.64 o                         
  28   6   0       8649.99       8633.83       334.34 o                         
  30   6   0       6600.79       6764.36       261.60 o                         
  32   6   0       4634.35       4245.76       209.42 o                         
  34   6   0       9565.02      10179.64       349.41 o                         
  36   6   0        360.96        281.11        98.69 o                         
  38   6   0        151.95        138.16        58.16 o                         
  40   6   0         71.01        165.90        63.15 o                         
   1   7   0      33498.52      35143.21      1511.69 o                         
   3   7   0     138382.48     131015.24      2635.42 o                         
   5   7   0      18691.03      19431.68       992.56 o                         
   7   7   0       8913.81      10540.63       772.10 o                         
   9   7   0      13654.96      11205.15       807.66 o                         
  11   7   0      16230.69      16840.25      1058.33 o                         
  13   7   0     114841.48     112896.27      4450.30 o                         
  15   7   0      12670.35      12298.36      1522.28 o                         
  17   7   0      51524.35      47589.92      3157.59 o                         
  19   7   0       9759.74       7770.36      1381.00 o                         
  21   7   0       8496.41       7411.94       213.78 o                         
  23   7   0     120774.48     123999.90      1577.71 o                         
  25   7   0       2003.47       2675.73       201.04 o                         
  27   7   0       4676.60       4131.27       236.76 o                         
  29   7   0       4454.00       4698.04       244.73 o                         
  31   7   0       1400.09       1922.82       188.85 o                         
  33   7   0       1637.83       1720.79       157.00 o                         
  35   7   0       4005.01       3970.80       194.53 o                         
  37   7   0        106.15        172.59        56.82 o                         
  39   7   0       1327.48        907.70        93.02 o                         
   2   8   0      71660.16      85883.66      3514.32 o                         
   4   8   0        353.70        948.54       265.97 o                         
   6   8   0     208464.48     218096.22      3996.03 o                         
   8   8   0      44584.24      46224.79      1766.87 o                         
  10   8   0     117517.62     129378.16      3189.60 o                         
  12   8   0       5005.94       4602.17       890.06 o                         
  14   8   0      96067.77     106711.75      4648.09 o                         
  16   8   0       7549.94       7611.42      1292.71 o                         
  18   8   0      41286.02      42614.91       831.58 o                         
  20   8   0      13412.33      12386.54       272.90 o                         
  22   8   0      42285.27      43278.91       919.24 o                         
  24   8   0      11846.88      11004.15       333.54 o                         
  26   8   0       9710.63       9592.00       344.49 o                         
  28   8   0        531.10        642.62       142.23 o                         
  30   8   0       4046.13       4450.82       230.13 o                         
  32   8   0      37099.27      40253.66       885.36 o                         
  34   8   0        306.84        516.24       114.40 o                         
  36   8   0       1270.00        948.66        78.27 o                         
  38   8   0        398.40        247.14        91.50 o                         
   1   9   0       9955.64      10255.08       926.57 o                         
   3   9   0       7414.68       7420.69      1133.77 o                         
   5   9   0      41349.27      39890.20      2571.28 o                         
   7   9   0       2526.61       3062.50       521.69 o                         
   9   9   0      20081.31      21061.04      1284.91 o                         
  11   9   0       8601.47       9635.25      1328.03 o                         
  13   9   0       2750.03       2656.05       702.86 o                         
  15   9   0      66492.77      67682.37      1750.50 o                         
  17   9   0        500.08        614.88       114.82 o                         
  19   9   0       1611.12       1632.65       135.49 o                         
  21   9   0      12576.41      11989.31       305.82 o                         
  23   9   0      27356.51      28127.93       583.85 o                         
  25   9   0       1959.00       2211.62       186.34 o                         
  27   9   0        948.67        976.65       140.68 o                         
  29   9   0        900.33        892.06       127.79 o                         
  31   9   0       1062.89       1099.23       105.58 o                         
  33   9   0       3638.11       3287.35       178.36 o                         
  35   9   0        295.12        276.96        63.30 o                         
  37   9   0         46.03         66.41        60.90 o                         
   0  10   0     253075.44     241117.78      7332.39 o                         
   2  10   0       2547.18       2302.76       535.36 o                         
   4  10   0        280.27        580.54       269.57 o                         
   6  10   0       3232.26       3196.44       798.23 o                         
   8  10   0      46471.81      48119.72      3055.16 o                         
  12  10   0       1539.53       2182.46       464.60 o                         
  14  10   0     189647.25     189549.53      1861.83 o                         
  16  10   0       2614.13       3004.20       215.35 o                         
  18  10   0      89512.18      91716.88       966.18 o                         
  20  10   0      39301.59      38411.00       683.37 o                         
  22  10   0      19892.64      20953.85       428.79 o                         
  24  10   0       8026.23       7408.77       254.32 o                         
  26  10   0        300.43        391.82       116.10 o                         
  28  10   0        316.11        497.59       134.26 o                         
  30  10   0        113.83        156.00        79.25 o                         
  32  10   0      17126.19      16082.81       474.11 o                         
  34  10   0          3.00         53.49        71.24 o                         
  36  10   0       3235.52       2708.76       132.71 o                         
   1  11   0     101330.15     106987.32      3547.49 o                         
   3  11   0        184.78         29.37       318.75 o                         
   5  11   0      30706.92      34360.20       890.60 o                         
   7  11   0      96494.12      98715.72      1311.47 o                         
   9  11   0      18116.65      16841.54       415.55 o                         
  11  11   0      10615.30      11284.16       403.09 o                         
  13  11   0      22390.59      22140.39       524.49 o                         
  15  11   0     109269.78     107800.19      1174.93 o                         
  17  11   0      24137.29      25366.69       520.48 o                         
  19  11   0         11.97        123.09       126.04 o                         
  21  11   0      23628.04      21690.89       424.11 o                         
  23  11   0        343.96        764.42       106.10 o                         
  25  11   0        866.11       1091.51       110.44 o                         
  27  11   0        999.94        962.00        94.22 o                         
  29  11   0      20934.67      19966.88       380.85 o                         
  31  11   0        947.96        990.95       105.43 o                         
  33  11   0        498.98        591.88        79.63 o                         
   0  12   0     113110.89     114532.22      1367.87 o                         
   2  12   0       4822.52       4341.08       156.37 o                         
   4  12   0     131663.62     136727.89      1179.80 o                         
   6  12   0       1723.16       1727.87       105.66 o                         
   8  12   0     132244.44     134019.00      1620.40 o                         
  10  12   0       1791.48       2136.62       179.65 o                         
  12  12   0      67156.91      75082.04      1113.95 o                         
  14  12   0      13174.43      12937.21       362.97 o                         
  16  12   0       4206.96       5139.62       223.21 o                         
  18  12   0        471.62        590.95       122.42 o                         
  20  12   0       2166.14       1982.14       171.75 o                         
  22  12   0        239.73         98.44        95.38 o                         
  24  12   0      12047.16      11641.20       277.39 o                         
  26  12   0       3972.09       3800.85       173.76 o                         
  28  12   0        196.22        132.67        69.99 o                         
  30  12   0        205.67         77.32        98.98 o                         
  32  12   0        130.83        133.14        94.33 o                         
   1  13   0        320.65        717.49        94.62 o                         
   3  13   0      16732.70      17532.82       351.10 o                         
   5  13   0       7082.96       8272.04       253.66 o                         
   7  13   0       7386.91       8531.96       271.68 o                         
   9  13   0       4630.78       4160.89       196.11 o                         
  11  13   0        189.97        320.86        93.76 o                         
  13  13   0      28802.22      29083.19       458.62 o                         
  15  13   0      13538.57      13793.31       309.41 o                         
  17  13   0      17048.76      17465.75       336.58 o                         
  19  13   0      17461.47      18693.62       405.42 o                         
  21  13   0      18407.38      18498.78       375.12 o                         
  23  13   0        199.62        172.50        89.27 o                         
  25  13   0       4933.23       5323.06       223.70 o                         
  27  13   0         84.18        165.09        73.74 o                         
  29  13   0       6389.48       5883.14       452.09 o                         
  31  13   0       1162.30        875.93       158.94 o                         
   0  14   0      25062.22      23435.83       619.63 o                         
   2  14   0       2716.84       3227.81       191.95 o                         
   4  14   0      66736.51      67378.62       795.57 o                         
   6  14   0      31844.38      33324.69       579.02 o                         
   8  14   0      44269.84      46082.44       632.07 o                         
  10  14   0       7396.06       8048.39       241.87 o                         
  12  14   0      45281.88      47849.99       775.06 o                         
  14  14   0        233.33        475.01        86.93 o                         
  16  14   0       3805.16       4180.88       219.58 o                         
  18  14   0      10782.70      10956.25       316.40 o                         
  20  14   0        427.94        783.02       115.80 o                         
  22  14   0        621.16        516.51        99.83 o                         
  24  14   0          7.25         17.93        90.97 o                         
  26  14   0      10183.97       9939.86       385.65 o                         
   1  15   0      13150.72      13980.14       448.22 o                         
   3  15   0         39.88        427.40       134.32 o                         
   5  15   0        225.45        795.24       161.20 o                         
   7  15   0        748.79       1084.81       146.84 o                         
   9  15   0      21124.79      22773.74       450.18 o                         
  11  15   0      24126.97      24775.32       461.30 o                         
  13  15   0      16524.98      16846.76       405.50 o                         
  15  15   0        749.64        453.51       107.67 o                         
  17  15   0        215.18        312.08       111.57 o                         
  19  15   0      12511.86      12125.32       345.25 o                         
  21  15   0       4207.47       4052.84       221.21 o                         
  23  15   0        344.27        379.48       107.04 o                         
  25  15   0          9.63        -68.55        68.55 o                         
   0  16   0        797.28       1021.57       221.89 o                         
   2  16   0        797.02       1298.32       172.01 o                         
   4  16   0       5640.60       6072.43       419.40 o                         
   6  16   0      20196.10      19521.26       555.62 o                         
   8  16   0        482.86        889.52       162.57 o                         
  10  16   0      19318.45      20823.74       562.66 o                         
  12  16   0       1516.76       1962.82       195.38 o                         
  14  16   0        173.85        232.05       106.21 o                         
  16  16   0        502.63        375.41       178.37 o                         
  18  16   0       8892.56       8561.01       591.61 o                         
  20  16   0         34.26        175.68       120.09 o                         
  22  16   0       1186.90        971.56       233.11 o                         
   1  17   0        971.28       1174.97       150.51 o                         
   3  17   0       3679.92       3942.83       239.50 o                         
   5  17   0       5222.10       5228.94       266.70 o                         
   7  17   0        186.19        285.90       188.96 o                         
   9  17   0      12200.05      12794.74       397.95 o                         
  11  17   0       9888.38      10659.35       432.86 o                         
  13  17   0       1094.40       1139.02       146.71 o                         
  15  17   0       2913.08       2494.73       222.26 o                         
  17  17   0         25.24        119.95        94.71 o                         
   6  18   0       3627.93       3962.88       388.52 o                         
   8  18   0        467.61        587.16       157.10 o                         
  10  18   0       2744.17       2151.75       200.11 o                         
 -43   1   1       1272.30        945.52        80.17 o                         
 -41   1   1       1506.36       1336.97       103.35 o                         
 -39   1   1         94.11        137.69        63.41 o                         
 -37   1   1       2913.66       2655.11       160.01 o                         
 -35   1   1       1345.34       1371.82       166.19 o                         
 -33   1   1        308.76        873.36       124.42 o                         
 -31   1   1       8059.04       8268.58       274.55 o                         
 -29   1   1       1669.27       1503.02       152.93 o                         
 -27   1   1      38851.54      39185.02       586.10 o                         
 -25   1   1       2129.04       1597.33       319.04 o                         
 -23   1   1       7305.57       8965.87       713.11 o                         
 -21   1   1       2551.05       2698.07       494.69 o                         
 -19   1   1     518306.22     508758.03      6902.97 o                         
 -17   1   1       1441.86       2712.22       406.07 o                         
 -15   1   1      21540.72      19608.24       956.58 o                         
 -13   1   1      60016.10      52944.48      1466.37 o                         
 -11   1   1     342345.88     307992.59      3880.30 o                         
  -9   1   1      53169.86      56419.62      1249.99 o                         
  -7   1   1     104768.88     112681.47      1670.99 o                         
  -5   1   1       1092.35       1821.92       167.71 o                         
  -3   1   1      28305.47      28088.75       424.47 o                         
   3   1   1       6162.08       8328.34       209.25 o                         
   5   1   1      23971.29      30654.45       574.17 o                         
   7   1   1     111219.07     119166.67      1791.10 o                         
   9   1   1       2701.29       4524.82       356.50 o                         
  11   1   1       2003.00       2690.84       330.87 o                         
  13   1   1     113440.29     114270.02      2299.80 o                         
  15   1   1         82.36        547.98       277.26 o                         
  17   1   1      69180.45      62529.18      1922.30 o                         
  19   1   1      64927.23      63830.39      1705.56 o                         
  21   1   1       7257.77       7009.91       608.90 o                         
  23   1   1      28197.62      27486.58      1587.85 o                         
  25   1   1       8814.39       8617.11       797.06 o                         
  27   1   1      16409.65      16098.39       287.10 o                         
  29   1   1        414.37        435.17        98.98 o                         
  31   1   1       7579.53       7533.47       272.99 o                         
  33   1   1         86.18        391.53        97.08 o                         
  35   1   1       4722.77       4249.31       192.63 o                         
  37   1   1        315.72        406.68       111.65 o                         
  39   1   1       1139.04        980.00        98.80 o                         
  41   1   1        148.05        105.86        53.96 o                         
 -42   2   1        340.11        348.01        61.69 o                         
 -40   2   1       3457.15       2948.36       236.55 o                         
 -38   2   1       9287.18       9952.78       260.34 o                         
 -36   2   1        230.08        460.82       125.22 o                         
 -34   2   1       2737.90       2906.22       265.19 o                         
 -32   2   1       9733.67       9915.95       279.12 o                         
 -30   2   1      21809.14      21778.63       458.48 o                         
 -28   2   1      42080.84      43522.92       618.88 o                         
 -26   2   1       9275.06       9058.96       392.11 o                         
 -24   2   1        800.21       1229.13       586.31 o                         
 -22   2   1     106185.45     105711.20      3076.38 o                         
 -20   2   1       3495.57       3048.03       386.27 o                         
 -18   2   1      14074.04       9450.99       609.34 o                         
 -16   2   1     190350.33     183723.75      3300.80 o                         
 -14   2   1      19120.22      19985.23       908.77 o                         
 -12   2   1      45637.68      38401.68      1157.24 o                         
 -10   2   1        567.20       1511.92       224.88 o                         
  -8   2   1     238080.33     214290.03      3650.30 o                         
  -6   2   1     101080.85      98684.27      1882.44 o                         
  -4   2   1      21600.68      18705.84       379.67 o                         
  -2   2   1       1008.03        954.42       132.37 o                         
   0   2   1      19862.20      23039.34       481.13 o                         
   2   2   1    1763735.50    1556904.88     12822.09 o                         
   4   2   1     112624.06     104564.95      1381.72 o                         
   6   2   1     178369.12     185699.80      2836.03 o                         
   8   2   1      23919.21      28235.54       668.26 o                         
  10   2   1     131075.38     127585.68      1736.37 o                         
  12   2   1       1839.26       2627.20       268.77 o                         
  14   2   1     171781.41     170068.52      2430.12 o                         
  16   2   1       3909.16       4545.62       429.09 o                         
  18   2   1      10977.08      11510.21       696.47 o                         
  20   2   1        949.18        802.17       307.28 o                         
  22   2   1      20935.28      19965.60      1336.31 o                         
  24   2   1      41670.93      39869.01      2945.67 o                         
  26   2   1       2109.87       2291.75       121.67 o                         
  28   2   1       1757.90       1569.76       116.38 o                         
  30   2   1       4929.57       4835.85       217.64 o                         
  32   2   1      19673.36      19116.99       424.60 o                         
  34   2   1       1288.65       1441.58       153.34 o                         
  36   2   1        104.86          6.63        97.98 o                         
  38   2   1       8113.02       7925.20       288.62 o                         
  40   2   1       1373.21       1179.22       112.72 o                         
  42   2   1       2275.78       1744.51        87.19 o                         
 -41   3   1         50.52         65.17        50.25 o                         
 -39   3   1        584.74        483.50        75.88 o                         
 -37   3   1        169.68        358.71       106.09 o                         
 -35   3   1      24508.91      25661.49       577.85 o                         
 -33   3   1       6603.54       6083.98       224.21 o                         
 -31   3   1      50575.70      56246.16       842.69 o                         
 -29   3   1       2136.11       2435.48       188.64 o                         
 -27   3   1      40183.55      42009.96       764.74 o                         
 -25   3   1      44785.84      43862.84       749.44 o                         
 -23   3   1        207.19        -81.24       388.52 o                         
 -21   3   1      27880.47      29379.02      2334.64 o                         
 -19   3   1         98.17        437.97       416.77 o                         
 -17   3   1      99546.81      89199.26      1823.69 o                         
 -15   3   1       1679.06       1969.83       237.83 o                         
 -13   3   1     265760.03     251102.09      3552.96 o                         
 -11   3   1     247498.66     209467.20      2905.15 o                         
  -9   3   1      18728.66      17082.26       693.30 o                         
  -7   3   1       2149.30       3137.85       223.53 o                         
  -5   3   1     670534.75     660082.69      6073.59 o                         
  -3   3   1      22394.09      40837.35       967.75 o                         
  -1   3   1     218733.95     239409.89      2478.70 o                         
   1   3   1       2427.09       4247.41       235.85 o                         
   3   3   1      51681.45      50458.60       967.53 o                         
   5   3   1     492777.84     470027.00      5438.21 o                         
   7   3   1      13315.65      14083.49       491.93 o                         
   9   3   1     172965.38     166903.02      2672.15 o                         
  11   3   1     222920.61     223609.95      3436.16 o                         
  13   3   1      35562.25      29318.36      1189.32 o                         
  15   3   1      11413.36      13319.88       868.12 o                         
  17   3   1      25373.02      24495.19      1262.30 o                         
  19   3   1     111812.56     109448.85      3516.09 o                         
  21   3   1      18881.51      20972.91      2009.70 o                         
  23   3   1         72.93         77.70       469.75 o                         
  25   3   1       9356.53       8612.51       254.66 o                         
  27   3   1        572.59        715.46       103.46 o                         
  29   3   1       3554.07       4271.05       204.67 o                         
  31   3   1       3640.01       3890.25       226.44 o                         
  33   3   1       2882.91       3208.04       171.61 o                         
  35   3   1       5760.17       5867.26       255.92 o                         
  37   3   1       3982.12       3907.21       159.25 o                         
  39   3   1       4568.67       4146.38       206.98 o                         
  41   3   1       1301.55       1168.39        83.18 o                         
 -42   4   1       4314.23       3644.22       167.90 o                         
 -40   4   1        143.47        249.54        78.18 o                         
 -38   4   1       6969.19       6201.79       213.41 o                         
 -36   4   1       6740.19       6567.50       209.88 o                         
 -34   4   1       1458.35       1402.10       119.89 o                         
 -32   4   1        857.25        927.78       131.77 o                         
 -30   4   1       4152.64       3644.25       221.77 o                         
 -28   4   1      11148.44      11426.39       280.46 o                         
 -26   4   1       5552.23       6000.93       202.94 o                         
 -24   4   1       9255.36      10189.77      1536.41 o                         
 -22   4   1      24187.96      22191.44      2168.64 o                         
 -20   4   1       7028.61       6421.14      1147.89 o                         
 -18   4   1       1814.61       2027.36       674.61 o                         
 -16   4   1      12663.45      12489.09      1395.13 o                         
 -14   4   1      55377.73      53968.68      2652.52 o                         
 -12   4   1     275822.12     274850.62      3975.30 o                         
 -10   4   1      16269.94      14454.90      1621.18 o                         
  -8   4   1          3.62        555.61        96.60 o                         
  -6   4   1     165766.47     137820.64      2426.48 o                         
  -4   4   1       2929.98       2275.83       277.22 o                         
  -2   4   1     445075.12     369119.59      3629.46 o                         
   0   4   1     245240.83     267313.88      2908.75 o                         
   2   4   1      36220.82      33632.12       748.99 o                         
   4   4   1     425074.69     435070.12      4599.64 o                         
   6   4   1     162476.47     156700.44      1912.49 o                         
   8   4   1     138083.52     131634.48      1837.09 o                         
  10   4   1     142724.64     146310.88      4888.26 o                         
  12   4   1     190946.88     187132.09      3391.64 o                         
  14   4   1      22254.83      20868.76      1140.37 o                         
  16   4   1     157702.45     151105.23      4955.37 o                         
  18   4   1      36212.89      32391.80      2348.77 o                         
  20   4   1      17564.79      16974.70      1794.25 o                         
  22   4   1      23622.04      25790.53      2324.04 o                         
  24   4   1      25609.01      25954.82       496.43 o                         
  26   4   1        284.09        377.57       107.67 o                         
  28   4   1      10139.74       8767.48       281.82 o                         
  30   4   1        134.62         34.74       101.47 o                         
  32   4   1         64.30         56.41       126.43 o                         
  34   4   1       8049.08       8353.79       236.96 o                         
  36   4   1       4392.60       3930.44       160.09 o                         
  38   4   1        874.56        749.92       101.76 o                         
  40   4   1         12.04        -25.50        84.49 o                         
 -41   5   1        309.36        182.36        50.71 o                         
 -39   5   1         61.79        214.68        87.18 o                         
 -37   5   1      16687.97      15949.54       279.97 o                         
 -35   5   1        519.07        904.97       108.25 o                         
 -33   5   1       5266.75       5612.20       212.31 o                         
 -31   5   1        150.06        125.17        96.94 o                         
 -29   5   1         32.47         65.81       109.56 o                         
 -27   5   1       6262.99       6247.47       236.45 o                         
 -25   5   1      20208.41      20114.80       445.36 o                         
 -23   5   1      13189.62      12690.18       486.23 o                         
 -21   5   1     109822.73     104839.80      4835.28 o                         
 -19   5   1       5128.46       6389.35      1123.17 o                         
 -17   5   1     100189.38      97839.42      4192.46 o                         
 -15   5   1      26653.92      25469.12      1977.91 o                         
 -13   5   1     128044.30     121556.68      4164.21 o                         
 -11   5   1      27430.06      26493.39      1751.86 o                         
  -9   5   1      48335.27      46971.60      2387.62 o                         
  -7   5   1      85821.16      84888.89      1984.97 o                         
  -5   5   1      35984.64      30666.25      1067.66 o                         
  -3   5   1      21748.72      27258.44       966.23 o                         
  -1   5   1      96793.63      89972.41      1466.23 o                         
   1   5   1     684603.75     667204.75      6278.17 o                         
   3   5   1       2219.00       1911.34       176.59 o                         
   5   5   1        104.72        127.15       133.18 o                         
   7   5   1      97962.93     102926.51      1679.39 o                         
   9   5   1      14062.68      16984.43       631.84 o                         
  11   5   1      19431.33      18249.99       898.97 o                         
  13   5   1       1917.34       1504.62       519.20 o                         
  15   5   1     187274.03     188003.84      5661.77 o                         
  17   5   1        248.43        932.44       614.56 o                         
  19   5   1        857.30       2338.17       688.74 o                         
  21   5   1      50510.74      51761.19      3369.51 o                         
  23   5   1      27037.21      28941.93       760.16 o                         
  25   5   1      56121.61      56012.24       709.85 o                         
  27   5   1       1544.25       2014.65       154.37 o                         
  29   5   1       2112.33       2285.23       160.37 o                         
  31   5   1        337.04        445.33       122.08 o                         
  33   5   1       9385.08       9606.21       270.98 o                         
  35   5   1       5290.03       4869.87       187.93 o                         
  37   5   1       3837.65       4101.73       158.64 o                         
  39   5   1         81.82        174.25        62.40 o                         
  41   5   1        917.33        815.93        72.36 o                         
 -40   6   1        583.58        548.46        79.75 o                         
 -38   6   1       2877.05       2704.58       124.94 o                         
 -36   6   1       1376.63       1465.94       101.99 o                         
 -34   6   1         11.03        256.50       133.73 o                         
 -32   6   1         52.19        243.48       138.78 o                         
 -30   6   1        422.63        495.08       115.10 o                         
 -28   6   1      23410.05      24366.85       479.35 o                         
 -26   6   1        386.02        569.61       118.09 o                         
 -24   6   1      15541.22      15354.22       341.74 o                         
 -22   6   1       2217.69       2510.30       175.71 o                         
 -20   6   1        849.01        914.78       437.97 o                         
 -18   6   1      88135.30      82994.50      4125.35 o                         
 -16   6   1     116842.23     114263.14      4616.30 o                         
 -14   6   1       3823.96       2486.51       706.40 o                         
 -12   6   1      33653.62      31526.47      2108.59 o                         
 -10   6   1      24482.08      20252.29      1061.71 o                         
  -8   6   1      19448.82      18910.65       980.74 o                         
  -6   6   1      98240.00      97686.16      2207.74 o                         
  -4   6   1      86426.26      80900.10      1923.54 o                         
  -2   6   1         61.46        486.47       112.18 o                         
   0   6   1     100009.60     113559.46      1845.23 o                         
   2   6   1      14492.08      11942.12       514.18 o                         
   4   6   1     252749.03     251979.33      3703.38 o                         
   6   6   1       1160.28       1352.08       290.16 o                         
   8   6   1     142460.08     151755.89      2890.49 o                         
  10   6   1      51246.15      49340.51      1629.33 o                         
  12   6   1       2918.87       3913.44       819.42 o                         
  14   6   1      60975.93      59626.91      3132.87 o                         
  16   6   1      88934.20      86455.84      3987.61 o                         
  18   6   1       6822.05       7572.57      1229.13 o                         
  20   6   1      29646.55      30979.01      2627.79 o                         
  22   6   1      20597.90      19160.68       404.80 o                         
  24   6   1       1465.77       1393.40       133.99 o                         
  26   6   1        218.95        183.23        91.77 o                         
  28   6   1       3351.77       3219.62       182.00 o                         
  30   6   1        264.76        400.64       114.26 o                         
  32   6   1        328.74        645.57       120.10 o                         
  34   6   1       1869.83       1595.97       146.72 o                         
  36   6   1       1949.27       1894.46       125.37 o                         
  38   6   1        971.98        725.64        89.55 o                         
  40   6   1        544.73        558.96        75.08 o                         
 -39   7   1       1182.83       1281.65       128.10 o                         
 -37   7   1        698.75        667.13        70.79 o                         
 -35   7   1       2648.36       2255.92       156.65 o                         
 -33   7   1       1404.71       1215.30       143.47 o                         
 -31   7   1      14755.84      13582.79       356.26 o                         
 -29   7   1       3478.15       2686.33       200.42 o                         
 -27   7   1        998.70       1379.01       152.83 o                         
 -25   7   1       4863.31       5211.32       273.21 o                         
 -23   7   1        543.75        892.37       217.27 o                         
 -21   7   1       3875.82       3966.78       173.53 o                         
 -19   7   1       1213.84        992.49       692.27 o                         
 -17   7   1       2743.36       3697.98       847.68 o                         
 -15   7   1      58009.70      59485.63      3394.23 o                         
 -13   7   1      43056.75      39830.16      2574.81 o                         
 -11   7   1       5563.61       6175.50       656.94 o                         
  -9   7   1      82547.41      86293.32      2359.46 o                         
  -7   7   1     201261.31     201852.69      3671.30 o                         
  -5   7   1        424.83        810.04       277.45 o                         
  -3   7   1      29451.27      26414.37      1123.51 o                         
  -1   7   1       1235.93       1114.38       274.90 o                         
   1   7   1     126510.98     128066.12      3097.55 o                         
   3   7   1       2688.53       3024.72       396.24 o                         
   5   7   1     285920.56     294761.59      4439.82 o                         
   7   7   1      68957.78      70742.61      2003.90 o                         
   9   7   1     123123.68     122117.23      2794.60 o                         
  11   7   1        263.54        356.75       211.58 o                         
  13   7   1     229877.05     235049.84      6686.04 o                         
  15   7   1      26246.90      25416.14      2214.55 o                         
  17   7   1        831.24        702.86       526.27 o                         
  19   7   1       5275.44       5629.98      1200.87 o                         
  21   7   1       5831.74       7018.58       202.63 o                         
  23   7   1      33518.21      32707.14       844.44 o                         
  25   7   1      26475.63      26633.44       568.37 o                         
  27   7   1       5424.14       6233.87       283.93 o                         
  29   7   1       4379.39       4556.58       254.48 o                         
  31   7   1        678.90        895.50       140.51 o                         
  33   7   1        127.22        498.51       146.91 o                         
  35   7   1       1893.69       1974.65       146.02 o                         
  37   7   1        125.09        229.95        89.30 o                         
  39   7   1        401.79        313.80        88.63 o                         
 -38   8   1          9.05        208.39        61.21 o                         
 -36   8   1       1630.98       1639.36       135.76 o                         
 -34   8   1       6197.18       5976.47       343.60 o                         
 -32   8   1       4326.32       3997.50       203.51 o                         
 -30   8   1        388.63        351.43       112.86 o                         
 -28   8   1        160.26        153.05       128.30 o                         
 -26   8   1       1804.78       1741.31       166.51 o                         
 -24   8   1      46168.14      44999.58       736.91 o                         
 -22   8   1        803.48        555.86        96.69 o                         
 -20   8   1      13963.40      12677.31       301.77 o                         
 -18   8   1      15819.93      16594.19       581.98 o                         
 -16   8   1      51238.29      53265.81      3429.55 o                         
 -14   8   1      27775.11      28601.99      2387.62 o                         
 -12   8   1        382.72        356.73       360.26 o                         
 -10   8   1      11623.03      13885.71      1018.10 o                         
  -8   8   1      13596.67      13274.53       945.75 o                         
  -6   8   1     431003.66     428302.75      6096.61 o                         
  -4   8   1     268193.91     264126.78      4374.05 o                         
  -2   8   1     144023.83     135737.58      4552.72 o                         
   0   8   1       1713.91       2341.70       628.69 o                         
   2   8   1     333986.09     342683.44      7717.38 o                         
   4   8   1     553403.94     571750.25      8180.06 o                         
   6   8   1     155337.70     156507.97      3294.46 o                         
   8   8   1      21857.96      21884.26      1202.38 o                         
  10   8   1     115270.55     116048.13      2962.01 o                         
  12   8   1     112607.19     115933.76      4580.98 o                         
  14   8   1      38722.43      37530.84      2712.56 o                         
  16   8   1        304.46       1271.51       596.90 o                         
  18   8   1      18301.33      20069.38       699.62 o                         
  20   8   1      19293.02      19339.31       345.09 o                         
  22   8   1      34965.38      35328.92       489.98 o                         
  24   8   1        168.30         31.02       111.08 o                         
  26   8   1        143.34        159.13       118.26 o                         
  28   8   1      16686.03      16899.02       450.64 o                         
  30   8   1        973.13        945.72       159.96 o                         
  32   8   1        331.66        124.73       109.10 o                         
  34   8   1       1840.86       1534.74       150.21 o                         
  36   8   1       2776.16       2469.79       106.72 o                         
  38   8   1       1202.93       1094.53       127.30 o                         
 -37   9   1        146.34        205.14       107.33 o                         
 -35   9   1       1278.43       1464.55        90.84 o                         
 -33   9   1        186.75        177.94        74.95 o                         
 -31   9   1       1744.21       1754.23       134.06 o                         
 -29   9   1       3340.08       3513.61       207.18 o                         
 -27   9   1      19071.23      20612.04       482.88 o                         
 -25   9   1        363.93        485.56       128.47 o                         
 -23   9   1        620.68        728.67       133.37 o                         
 -21   9   1       4848.73       4754.02       197.90 o                         
 -19   9   1     108339.19     108696.48      2009.62 o                         
 -17   9   1         49.07          2.86        75.82 o                         
 -15   9   1      84676.02      86233.33      4478.55 o                         
 -13   9   1       6031.70       7501.93      1239.73 o                         
 -11   9   1       5671.68       6713.00       784.70 o                         
  -9   9   1      12636.90      14394.12      1084.32 o                         
  -7   9   1       2567.13       2593.91       474.54 o                         
  -5   9   1     161412.77     156360.83      5280.31 o                         
  -3   9   1      22265.79      21799.39      1914.33 o                         
  -1   9   1       2737.15       2253.40       664.01 o                         
   1   9   1      76483.41      73881.55      2522.83 o                         
   3   9   1      73717.66      75854.30      2592.27 o                         
   5   9   1      16592.91      21167.17      1818.97 o                         
   7   9   1        715.91        672.19       284.32 o                         
   9   9   1      38024.71      38271.78      1740.31 o                         
  11   9   1       3616.70       3415.43       798.23 o                         
  13   9   1       1253.19       1239.73       603.97 o                         
  15   9   1       8837.38       9454.29       422.54 o                         
  17   9   1      90174.63      87140.27      1885.98 o                         
  19   9   1      62688.01      63212.85       806.60 o                         
  21   9   1       2006.77       2140.60       138.86 o                         
  23   9   1       2577.45       2492.48       155.95 o                         
  25   9   1       1319.22       1285.50       177.36 o                         
  27   9   1       2434.76       2700.84       193.32 o                         
  29   9   1        151.40        120.48       110.60 o                         
  31   9   1      26698.54      24778.71       543.23 o                         
  33   9   1        509.58        423.73       123.98 o                         
  35   9   1        463.02        381.55        67.82 o                         
  37   9   1       2490.58       1839.70       142.29 o                         
 -36  10   1       1572.41       1160.97        97.92 o                         
 -34  10   1        378.27        396.67        90.49 o                         
 -32  10   1          5.74        -84.19        84.19 o                         
 -30  10   1      15282.45      14006.24       288.84 o                         
 -28  10   1         82.73         87.87        88.15 o                         
 -26  10   1       5077.24       5040.95       226.13 o                         
 -24  10   1       6388.10       5605.94       199.44 o                         
 -22  10   1       4817.57       4554.01       210.68 o                         
 -20  10   1      36979.14      34769.89       996.97 o                         
 -18  10   1      17673.46      16808.08       394.33 o                         
 -16  10   1      10342.35      10715.92       315.22 o                         
 -14  10   1      24481.85      24205.65       457.08 o                         
 -12  10   1     110201.96     106579.40      1610.22 o                         
  -8  10   1     105121.68     107435.81      4669.28 o                         
  -6  10   1      49469.61      51305.56      3164.66 o                         
  -4  10   1     260540.17     262511.00      7629.08 o                         
  -2  10   1       2047.99       2172.83       501.68 o                         
   0  10   1      38481.03      39126.14      1969.26 o                         
   2  10   1     255123.17     256543.66      5382.58 o                         
   4  10   1      36483.55      39851.24      2005.30 o                         
   6  10   1       9213.36       7893.94       880.45 o                         
   8  10   1      16927.76      19486.29      1413.41 o                         
  12  10   1         26.96       -158.95       164.83 o                         
  14  10   1      14085.82      15343.37       417.76 o                         
  16  10   1       1684.38       2341.41       171.03 o                         
  18  10   1      51837.57      50427.15       553.99 o                         
  20  10   1       1263.42       1500.42       118.34 o                         
  22  10   1       1787.16       2032.05       137.91 o                         
  24  10   1       2330.05       2412.06       182.95 o                         
  26  10   1        285.43        457.38       114.33 o                         
  28  10   1       1260.36       1222.88       118.15 o                         
  30  10   1        672.88        511.49        84.77 o                         
  32  10   1          9.77         14.79       108.55 o                         
  34  10   1      14160.91      13203.66       315.88 o                         
  36  10   1         32.70         80.06        59.78 o                         
 -35  11   1        446.98        480.82       116.56 o                         
 -33  11   1       1375.91       1546.34       107.67 o                         
 -31  11   1       3271.24       2835.40       153.28 o                         
 -29  11   1        777.97        827.11        90.69 o                         
 -27  11   1       2794.60       3108.68       145.87 o                         
 -25  11   1       1554.30       1596.98       137.41 o                         
 -23  11   1       3715.91       3386.29       190.25 o                         
 -21  11   1        127.84        169.96       104.57 o                         
 -19  11   1      30785.08      32794.86       598.71 o                         
 -17  11   1       9035.15       8508.80       380.37 o                         
 -15  11   1        215.38        538.34       151.92 o                         
 -13  11   1        406.75        603.84       184.01 o                         
 -11  11   1     122222.26     127662.05      1870.12 o                         
  -9  11   1       1806.79       1857.51       156.68 o                         
  -7  11   1      16378.07      16619.50       495.45 o                         
  -5  11   1      28471.00      28938.63       576.63 o                         
  -3  11   1      25285.43      24581.42      1687.37 o                         
  -1  11   1      17995.97      16146.32      1353.30 o                         
   1  11   1      19904.40      18506.15      1473.96 o                         
   3  11   1       8120.14       7392.42       455.55 o                         
   5  11   1       6563.00       8082.71       275.70 o                         
   7  11   1      12565.95      12114.26       348.70 o                         
   9  11   1      48279.47      51705.65      1443.97 o                         
  11  11   1       1327.98       2178.96       167.26 o                         
  13  11   1        653.93        938.39       123.92 o                         
  15  11   1      29516.67      32128.84       549.28 o                         
  17  11   1      12936.52      13233.94       371.73 o                         
  19  11   1      10896.14      11061.40       347.96 o                         
  21  11   1       4720.31       4662.17       166.20 o                         
  23  11   1        132.99        167.09        77.33 o                         
  25  11   1        599.57        631.90       107.35 o                         
  27  11   1      12220.80      12035.51       269.38 o                         
  29  11   1       2793.81       2747.72       125.08 o                         
  31  11   1       1262.66        996.91       125.50 o                         
  33  11   1        240.33        268.02        65.93 o                         
 -32  12   1        935.75        702.31       104.09 o                         
 -30  12   1       4887.64       4527.94       205.19 o                         
 -28  12   1         77.18         56.58        73.82 o                         
 -26  12   1        298.81        436.67        78.89 o                         
 -24  12   1        474.41        625.66       110.27 o                         
 -22  12   1      26666.28      27408.58       584.96 o                         
 -20  12   1       4146.93       4089.73       200.29 o                         
 -18  12   1       2508.84       2649.65       173.50 o                         
 -16  12   1       6577.58       6684.08       248.95 o                         
 -14  12   1      10705.62      10661.04       303.67 o                         
 -12  12   1     144094.33     140812.03      1482.13 o                         
 -10  12   1       4679.03       5521.36       242.32 o                         
  -8  12   1      11910.48      10357.76       271.50 o                         
  -6  12   1      10857.44      10887.49       292.28 o                         
  -4  12   1      49714.06      46682.08       485.44 o                         
  -2  12   1      18938.08      19185.73       334.87 o                         
   0  12   1        697.16        920.56        84.30 o                         
   2  12   1     151158.59     155624.91      1003.29 o                         
   4  12   1      16178.01      17321.22       272.11 o                         
   6  12   1       7238.41       5937.50       193.49 o                         
   8  12   1       4137.03       4295.64       196.81 o                         
  10  12   1     142827.77     144853.25      1891.34 o                         
  12  12   1      21491.87      22543.50       525.90 o                         
  14  12   1       2791.03       2579.03       173.94 o                         
  16  12   1      19448.41      18957.57       412.10 o                         
  18  12   1        555.48        720.44       117.27 o                         
  20  12   1      18515.30      18141.46       394.96 o                         
  22  12   1        276.06        513.58       108.64 o                         
  24  12   1      22188.13      22476.98       549.42 o                         
  26  12   1       1988.05       1627.65       183.60 o                         
  28  12   1        279.62        204.39        90.46 o                         
  30  12   1       1460.88       1553.48       101.86 o                         
  32  12   1        669.88        784.49        87.31 o                         
 -31  13   1       3858.36       3459.96       173.84 o                         
 -29  13   1        342.01        317.88        97.40 o                         
 -27  13   1        122.99        166.09        78.20 o                         
 -25  13   1        413.20        516.34        85.90 o                         
 -23  13   1       4105.26       3916.31       188.04 o                         
 -21  13   1       1043.61       1209.91       131.02 o                         
 -19  13   1        327.92        260.96       101.49 o                         
 -17  13   1        329.51        297.75       104.02 o                         
 -15  13   1      20064.04      19529.01       410.38 o                         
 -13  13   1       5231.89       4845.73       195.51 o                         
 -11  13   1      18474.60      17824.98       355.83 o                         
  -9  13   1       9698.63      10806.81       300.70 o                         
  -7  13   1        143.27        291.48       101.87 o                         
  -5  13   1      12208.47      13304.57       314.55 o                         
  -3  13   1       1111.19       1202.95       124.08 o                         
  -1  13   1       1514.08       1739.43       129.68 o                         
   1  13   1      20318.42      22141.59       333.20 o                         
   3  13   1       9442.78       9694.70       230.32 o                         
   5  13   1        167.75        303.35        77.92 o                         
   7  13   1       4861.25       5086.61       207.98 o                         
   9  13   1         67.09        123.57        88.88 o                         
  11  13   1      48048.57      49299.64       651.15 o                         
  13  13   1         20.79        198.42       106.88 o                         
  15  13   1       1443.20       1747.10       145.96 o                         
  17  13   1       2792.26       2686.97       165.20 o                         
  19  13   1       1615.21       1487.87       138.48 o                         
  21  13   1       3816.02       4266.56       186.45 o                         
  23  13   1        363.42        629.42       120.87 o                         
  25  13   1        807.21        770.11       106.77 o                         
  27  13   1        656.76        407.86        82.47 o                         
  29  13   1         37.93        -12.64       282.56 o                         
 -28  14   1       3175.72       2416.77       176.60 o                         
 -26  14   1       2034.40       1504.64       141.72 o                         
 -24  14   1       1316.64       1476.11       151.70 o                         
 -22  14   1      13063.51      12880.96       339.23 o                         
 -20  14   1        815.13        963.53       118.55 o                         
 -18  14   1       6060.68       6015.85       214.67 o                         
 -16  14   1        672.50        714.17       104.40 o                         
 -14  14   1        132.88        310.63        93.41 o                         
 -12  14   1      16093.55      14880.34       323.56 o                         
 -10  14   1       8088.30       9381.52       260.63 o                         
  -8  14   1       4583.77       5157.12       218.47 o                         
  -6  14   1      29107.45      30106.82       558.01 o                         
  -4  14   1       4755.58       5563.15       224.72 o                         
  -2  14   1       7565.54       7303.86       252.79 o                         
   0  14   1      15231.54      16074.44       364.53 o                         
   2  14   1     121924.77     123545.70      1110.66 o                         
   4  14   1      13337.52      15296.13       358.20 o                         
   6  14   1      12983.73      13283.74       333.97 o                         
   8  14   1       1383.24       1600.12       140.32 o                         
  10  14   1      92688.88      97128.60      1135.46 o                         
  12  14   1       1341.29       1712.64       153.95 o                         
  14  14   1       4936.79       5871.37       227.25 o                         
  16  14   1      52178.87      55506.73       814.31 o                         
  18  14   1       7434.83       7878.47       359.77 o                         
  20  14   1       7172.12       7119.13       342.03 o                         
  22  14   1        131.92       -116.87       117.36 o                         
  24  14   1      11220.01      10858.57       337.02 o                         
  26  14   1       3776.48       3315.10       164.41 o                         
  28  14   1       2586.91       2384.09       215.45 o                         
 -25  15   1        796.34        583.48       134.22 o                         
 -23  15   1       3504.09       2655.20       222.51 o                         
 -21  15   1       2318.64       2347.11       219.61 o                         
 -19  15   1        945.32       1389.52       138.79 o                         
 -17  15   1       2218.44       2217.72       157.41 o                         
 -15  15   1       5200.47       4915.46       206.92 o                         
 -13  15   1       5273.76       5097.70       236.89 o                         
 -11  15   1       3793.86       4191.05       203.23 o                         
  -9  15   1       7775.18       8088.93       275.83 o                         
  -7  15   1        289.16        769.45       125.13 o                         
  -5  15   1       7718.53       7752.15       313.60 o                         
  -3  15   1       1643.70       1735.66       156.11 o                         
  -1  15   1      16478.70      16002.92       479.39 o                         
   1  15   1       2308.70       2278.66       203.78 o                         
   3  15   1       1152.07       1425.63       180.96 o                         
   5  15   1      16890.54      18636.77       476.45 o                         
   7  15   1       3674.31       3725.79       323.73 o                         
   9  15   1         68.25        471.85       121.34 o                         
  11  15   1      27573.69      26860.55       696.49 o                         
  13  15   1         55.89          4.34       113.57 o                         
  15  15   1       9971.00      10023.59       357.37 o                         
  17  15   1         49.39        -52.27       132.55 o                         
  19  15   1        554.64        600.13       117.16 o                         
  21  15   1        209.84        141.17       103.19 o                         
  23  15   1       1056.10       1104.01       140.72 o                         
  25  15   1       1051.80        996.02       151.88 o                         
 -22  16   1       2060.12       1769.67       143.25 o                         
 -20  16   1        265.58        376.01       121.85 o                         
 -18  16   1       3050.85       2741.06       240.87 o                         
 -16  16   1      14514.43      14813.01       577.72 o                         
 -14  16   1         53.87       -119.19       119.19 o                         
 -12  16   1       3186.38       3108.39       288.82 o                         
 -10  16   1        167.50        360.21       135.39 o                         
  -8  16   1       1123.50        975.37       149.85 o                         
  -6  16   1      26961.72      26575.45       639.33 o                         
  -4  16   1      45137.12      46218.16       861.18 o                         
  -2  16   1       3640.39       3616.60       239.41 o                         
   0  16   1       3766.83       3730.07       238.95 o                         
   2  16   1      33856.20      34296.53       678.51 o                         
   4  16   1      12189.32      12947.09       510.05 o                         
   6  16   1      14592.55      13568.20       461.34 o                         
   8  16   1      69512.67      75750.19      1143.16 o                         
  10  16   1      35686.10      35233.77      1114.34 o                         
  12  16   1       3114.00       3477.88       241.54 o                         
  14  16   1      16235.67      16234.17       617.16 o                         
  16  16   1      18411.20      17559.38       464.92 o                         
  18  16   1       9917.00      10125.80       405.79 o                         
  20  16   1       3252.67       3089.66       390.28 o                         
  22  16   1        429.15        327.00        82.30 o                         
 -17  17   1       3119.02       2832.82       201.89 o                         
 -15  17   1        298.19        309.31       169.54 o                         
 -13  17   1        889.27       1121.53       135.46 o                         
 -11  17   1       2756.57       2640.50       256.91 o                         
  -9  17   1       3018.99       2899.82       195.65 o                         
  -7  17   1        235.47        107.38       106.22 o                         
  -5  17   1        513.46        464.55       113.68 o                         
  -3  17   1        345.49        301.14       457.39 o                         
  -1  17   1        321.35        398.74       184.67 o                         
   1  17   1         68.02        137.13       101.88 o                         
   3  17   1        689.22        714.61       131.22 o                         
   5  17   1       2699.12       3351.28       226.99 o                         
   7  17   1       1459.33       2100.38       305.26 o                         
   9  17   1        240.61        468.37       142.86 o                         
  11  17   1       1144.93       1505.62       238.41 o                         
  13  17   1       1601.94       1420.23       170.53 o                         
  15  17   1        129.52       -132.45       132.45 o                         
  17  17   1        199.21        176.92        96.13 o                         
 -10  18   1       3614.15       3577.90       332.01 o                         
  -8  18   1       2354.16       1843.53       201.04 o                         
  -6  18   1       4688.02       4192.46       374.39 o                         
  -4  18   1      22942.63      21704.03       847.68 o                         
   6  18   1       2289.61       2412.34       321.41 o                         
   8  18   1      30721.64      29777.95      1243.26 o                         
  10  18   1      11902.69      11583.69      1375.71 o                         
 -42   0   2        334.88        269.94       171.30 o                         
 -40   0   2       2973.87       3611.99       340.84 o                         
 -38   0   2       2954.64       3172.47       282.56 o                         
 -36   0   2       2718.66       2740.16       223.79 o                         
 -34   0   2       4585.12       5151.89       292.74 o                         
 -32   0   2       1149.10       1187.25       172.32 o                         
 -30   0   2      48191.59      49750.86       861.02 o                         
 -28   0   2      40783.87      38783.05       905.31 o                         
 -26   0   2      27506.87      26640.58       688.24 o                         
 -24   0   2      47691.85      46904.71      2956.27 o                         
 -22   0   2     309474.38     297830.81      7622.02 o                         
 -20   0   2     502682.66     506161.19     10006.10 o                         
 -18   0   2      78153.70      68820.66      2935.08 o                         
 -16   0   2       3934.00       7290.01       883.00 o                         
 -14   0   2       2194.25       3531.98       582.78 o                         
 -12   0   2     360729.53     349086.94      6230.42 o                         
 -10   0   2     555228.81     543621.44      8116.49 o                         
  -8   0   2     106385.85      76905.37      2027.36 o                         
  -6   0   2     441525.88     466408.78      6470.59 o                         
  -4   0   2       1011.07       3380.11       307.28 o                         
   2   0   2      11345.92      15123.37       679.91 o                         
   4   0   2    1635321.50    1353059.75     15992.81 o                         
   6   0   2      31295.25      27687.20      1066.66 o                         
   8   0   2       9521.41       8505.01       664.01 o                         
  10   0   2     270792.84     258954.28      4881.20 o                         
  12   0   2    1164604.50    1079352.38     14813.13 o                         
  14   0   2     210217.89     191136.70      4648.09 o                         
  16   0   2     173176.30     168288.33      4626.90 o                         
  18   0   2      81868.80      82016.15      3334.19 o                         
  20   0   2      80762.04      72310.26      3334.19 o                         
  22   0   2      14051.52      14047.58      1119.20 o                         
  24   0   2       1841.87       1790.71       752.31 o                         
  26   0   2      85695.23      85998.45      2247.70 o                         
  28   0   2        843.59       1058.31       114.90 o                         
  30   0   2      33549.28      32505.25       613.65 o                         
  32   0   2       3357.84       3905.55       308.05 o                         
  34   0   2      29505.29      30110.69       820.95 o                         
  36   0   2       6473.44       6594.56       812.36 o                         
  38   0   2       2690.91       3143.55       535.10 o                         
  40   0   2        973.31       1118.11       142.29 o                         
  42   0   2         61.48         53.04        68.37 o                         
 -43   1   2        219.27        141.28        55.64 o                         
 -41   1   2       3659.55       3099.86       145.13 o                         
 -39   1   2        862.42       1227.56       123.41 o                         
 -37   1   2       5607.73       5560.16       196.76 o                         
 -35   1   2        447.55        305.19       101.36 o                         
 -33   1   2      21995.77      22962.45       495.79 o                         
 -31   1   2       3507.54       3475.27       198.97 o                         
 -29   1   2      23385.67      22429.12       517.63 o                         
 -27   1   2      15851.04      14771.25       378.85 o                         
 -25   1   2       6813.69       7315.69       836.31 o                         
 -23   1   2      37005.32      36031.29      1779.99 o                         
 -21   1   2        308.88        266.10       333.77 o                         
 -19   1   2      14606.72      15421.01      1009.71 o                         
 -17   1   2     107619.69      95393.04      2368.93 o                         
 -15   1   2      62647.46      54999.06      1633.58 o                         
 -13   1   2       9552.90       8497.28       593.37 o                         
 -11   1   2      44527.86      48140.70      1274.29 o                         
  -9   1   2      20966.41      21613.38       750.77 o                         
  -7   1   2      97946.23     103462.15      1619.65 o                         
  -5   1   2     206244.58     209592.62      2358.47 o                         
  -3   1   2      56278.37      65189.20      2398.22 o                         
   1   1   2       2869.16       2103.83       128.61 o                         
   3   1   2       1983.93       2181.72       226.05 o                         
   5   1   2      12328.19      10535.56       449.21 o                         
   7   1   2     166994.58     198937.88      2102.42 o                         
   9   1   2       4135.36       5744.53       407.65 o                         
  11   1   2      52779.13      46817.80      1316.68 o                         
  13   1   2     205037.50     208601.27      3342.43 o                         
  15   1   2     152670.39     125930.00      2673.65 o                         
  17   1   2       4939.69       5330.05       472.76 o                         
  19   1   2       5176.80       5189.78       508.16 o                         
  21   1   2      23426.91      21776.65      1327.85 o                         
  23   1   2      33496.81      33163.76      1776.49 o                         
  25   1   2       8338.55       8714.30       264.30 o                         
  27   1   2       6396.77       6959.87       195.79 o                         
  29   1   2        501.15        546.77        95.52 o                         
  31   1   2       1920.11       2256.47       167.43 o                         
  33   1   2        130.81        124.86       100.87 o                         
  35   1   2       2172.14       2338.28       160.68 o                         
  37   1   2       6107.44       5800.38       224.37 o                         
  39   1   2        110.61         90.19        87.69 o                         
  41   1   2        318.84        342.57       114.08 o                         
 -42   2   2        246.06        410.04        65.91 o                         
 -40   2   2         15.52        140.72        80.66 o                         
 -38   2   2       1096.00       1068.85       101.33 o                         
 -36   2   2       8906.35       8999.73       262.24 o                         
 -34   2   2      33609.46      32430.40       757.99 o                         
 -32   2   2       1291.22       1141.44       140.62 o                         
 -30   2   2       6560.04       7867.80       269.14 o                         
 -28   2   2      55716.90      54675.66       838.21 o                         
 -26   2   2      23392.21      24047.35       474.93 o                         
 -24   2   2       5095.57       4316.08       932.44 o                         
 -22   2   2       8423.77       7629.08      1215.00 o                         
 -20   2   2      83899.76      76646.08      1886.58 o                         
 -18   2   2      33854.22      34406.28      1419.47 o                         
 -16   2   2      79974.54      73211.41      1947.76 o                         
 -14   2   2     225430.34     219310.27      3397.41 o                         
 -12   2   2      86166.78      81775.66      1746.48 o                         
 -10   2   2     917725.69     812571.31      7810.80 o                         
  -8   2   2      78925.38      63326.12      2883.86 o                         
  -6   2   2     580358.56     579010.25      5361.97 o                         
  -4   2   2        868.65        814.52       122.05 o                         
  -2   2   2     450559.47     359705.16      6631.29 o                         
   0   2   2      45400.56      36629.29       540.10 o                         
   2   2   2       4199.74       2460.08       236.64 o                         
   4   2   2     115394.31     128031.09      1860.50 o                         
   6   2   2     416310.53     428574.41      3518.64 o                         
   8   2   2      37379.00      40908.29      1116.17 o                         
  10   2   2      63476.79      57485.96      1464.11 o                         
  12   2   2     788806.75     720401.94      9471.03 o                         
  14   2   2       1549.66       2989.35       438.52 o                         
  16   2   2      20544.84      19954.02      1433.98 o                         
  18   2   2     247722.41     264223.22      4647.70 o                         
  20   2   2     111126.19     110846.12      3125.80 o                         
  22   2   2      42368.70      41262.00      1950.30 o                         
  24   2   2       1873.94       1582.33       600.44 o                         
  26   2   2      44898.45      43226.29       826.04 o                         
  28   2   2       1116.56        784.83       100.94 o                         
  30   2   2      18837.21      19058.15       507.23 o                         
  32   2   2          1.27        143.54       100.77 o                         
  34   2   2        149.73         99.67        96.00 o                         
  36   2   2      18309.78      18102.54       522.03 o                         
  38   2   2       3409.78       3522.14       185.00 o                         
  40   2   2       1338.92       1184.17        96.90 o                         
  42   2   2       1365.73        803.15        99.57 o                         
 -43   3   2       1627.23       1204.41       141.28 o                         
 -41   3   2        268.21        501.42        71.38 o                         
 -39   3   2         54.83        -85.54        85.54 o                         
 -37   3   2          9.29         11.96        83.30 o                         
 -35   3   2       1885.85       1832.53       126.63 o                         
 -33   3   2      15457.29      17658.87       435.60 o                         
 -31   3   2        758.47        754.42       112.91 o                         
 -29   3   2       8106.74       8188.27       300.11 o                         
 -27   3   2       7205.09       7700.70       224.64 o                         
 -25   3   2        402.16        838.25       248.70 o                         
 -23   3   2      21074.04      21255.46      2115.66 o                         
 -21   3   2        750.59        586.31       339.07 o                         
 -19   3   2         70.36        282.56       427.37 o                         
 -17   3   2      98775.04      97778.63      1883.50 o                         
 -15   3   2     187623.97     183747.44      2493.66 o                         
 -13   3   2     241109.44     229698.42      3192.73 o                         
 -11   3   2       1393.59       4471.02       286.68 o                         
  -9   3   2       4050.33       3736.06       203.28 o                         
  -7   3   2     258490.23     253113.00      7837.47 o                         
  -5   3   2      30856.75      38337.99      1034.01 o                         
  -3   3   2      39478.28      34651.18       919.08 o                         
  -1   3   2     520172.00     485749.44      3808.74 o                         
   1   3   2       7165.69       6838.30       282.59 o                         
   3   3   2     381267.12     408368.81      4314.22 o                         
   5   3   2     443951.66     440364.97      5481.41 o                         
   7   3   2      41899.27      40797.67       847.60 o                         
   9   3   2      21362.10      23010.41       930.82 o                         
  11   3   2       3773.81       4313.65       463.25 o                         
  13   3   2     211773.58     202080.39      3526.23 o                         
  15   3   2      77792.09      84497.70      2308.54 o                         
  17   3   2       6759.19       8784.18      1109.04 o                         
  19   3   2      37153.11      33008.02      1624.20 o                         
  21   3   2      12195.52      12828.16      1592.92 o                         
  23   3   2      14360.38      14830.79      1783.65 o                         
  25   3   2      13698.73      13467.98       294.98 o                         
  27   3   2       1837.92       2147.52       130.72 o                         
  29   3   2        360.23        343.31        88.70 o                         
  31   3   2        852.12       1025.45       119.32 o                         
  33   3   2       1317.06       1577.85       141.97 o                         
  35   3   2       8193.16       9446.56       318.63 o                         
  37   3   2        974.26        966.48        98.70 o                         
  39   3   2       3360.10       2772.93       178.94 o                         
  41   3   2       1513.99       1359.54       102.09 o                         
 -42   4   2       2145.77       2170.03       135.68 o                         
 -40   4   2         34.08          1.63        77.16 o                         
 -38   4   2       9427.80       8563.78       225.00 o                         
 -36   4   2      23396.13      24562.82       417.58 o                         
 -34   4   2      17233.89      17537.50       650.24 o                         
 -32   4   2        206.10        139.83       108.56 o                         
 -30   4   2      14447.48      14314.32       352.29 o                         
 -28   4   2      18668.84      18742.12       564.48 o                         
 -26   4   2      92321.16      93589.10       952.78 o                         
 -24   4   2         12.04        674.61       611.03 o                         
 -22   4   2       4211.16       4333.74      1038.40 o                         
 -20   4   2      14554.46      13693.49      1603.52 o                         
 -18   4   2       9453.47      10076.74      1349.22 o                         
 -16   4   2     216570.53     209093.31      5912.54 o                         
 -14   4   2     375850.88     337565.59      7431.29 o                         
 -12   4   2      23158.90      26002.45      1720.07 o                         
 -10   4   2      93698.32      67088.64     16065.22 o                         
  -8   4   2     173894.83     171342.58      4877.67 o                         
  -6   4   2     199750.31     202319.27      3004.87 o                         
  -4   4   2      91077.24     109494.98      1976.76 o                         
  -2   4   2     204979.20     231259.19      3048.64 o                         
   0   4   2      21560.75      23233.76       666.19 o                         
   2   4   2        501.60        380.82       106.32 o                         
   4   4   2     266075.66     284818.03      2676.72 o                         
   6   4   2     248051.36     235166.36      2572.58 o                         
   8   4   2      71654.66      78038.83      1382.03 o                         
  10   4   2     271685.47     280820.47      5471.04 o                         
  12   4   2      89964.99      90233.58      2308.03 o                         
  14   4   2        249.32        654.78       236.58 o                         
  16   4   2     503353.84     507579.28      8070.59 o                         
  18   4   2     416215.81     400823.38      9271.45 o                         
  20   4   2     154624.55     152376.75      5608.79 o                         
  22   4   2      39475.92      39890.20      2935.08 o                         
  24   4   2       8487.77       8778.04       303.54 o                         
  26   4   2      20452.17      21195.67       479.10 o                         
  28   4   2        441.83        657.05       108.01 o                         
  30   4   2      16630.17      18269.64       449.64 o                         
  32   4   2       1856.71       1439.40       168.23 o                         
  34   4   2         48.87        -89.42        89.42 o                         
  36   4   2         76.64        187.88        85.40 o                         
  38   4   2      15490.68      15331.38       326.07 o                         
  40   4   2       1157.16        869.31        79.02 o                         
 -41   5   2        791.18        750.89        84.12 o                         
 -39   5   2        464.14        407.96        82.63 o                         
 -37   5   2       1813.42       1801.00       122.96 o                         
 -35   5   2       1700.77       1897.03       136.27 o                         
 -33   5   2      13706.90      12903.43       319.41 o                         
 -31   5   2      10724.97      10343.74       287.27 o                         
 -29   5   2      16547.13      16982.49       402.75 o                         
 -27   5   2        526.71        650.37       111.39 o                         
 -25   5   2      10093.07       9659.12       250.96 o                         
 -23   5   2      17555.94      13944.26      1804.84 o                         
 -21   5   2      38906.44      37499.05      2853.84 o                         
 -19   5   2      10009.46       9133.70      1349.22 o                         
 -17   5   2       2953.95       1667.10       625.16 o                         
 -15   5   2      10346.71       8738.12      1207.94 o                         
 -13   5   2       9061.62       7484.27      1024.27 o                         
 -11   5   2     141525.23     137026.75      4220.72 o                         
  -9   5   2      96933.15      92014.16      2719.62 o                         
  -7   5   2     160119.91     164594.97      2888.17 o                         
  -5   5   2       5505.04       5725.41       469.21 o                         
  -3   5   2     686930.44     703625.25      7636.14 o                         
  -1   5   2     162234.56     163790.72      1926.06 o                         
   1   5   2      87954.51      84977.96      1497.37 o                         
   3   5   2      69294.74      59718.75      1178.03 o                         
   5   5   2      10634.17      11419.88       491.67 o                         
   7   5   2     335490.59     327650.34      3406.46 o                         
   9   5   2       1565.71       1421.13       222.00 o                         
  11   5   2     340481.84     339669.66      4942.18 o                         
  13   5   2       4599.24       3991.14       812.36 o                         
  15   5   2     163380.39     165317.92      5308.57 o                         
  17   5   2       2302.78       3542.58       890.06 o                         
  19   5   2       1777.59       1773.05       628.69 o                         
  21   5   2      19998.04      20178.21      2122.72 o                         
  23   5   2       1144.59       1108.38       107.30 o                         
  25   5   2        750.50       1198.84       138.01 o                         
  27   5   2       1660.01       1751.55       152.70 o                         
  29   5   2        649.23        757.74       121.93 o                         
  31   5   2       1354.29       1203.17       142.04 o                         
  33   5   2       3709.09       3624.93       177.40 o                         
  35   5   2       9610.55       8886.98       363.75 o                         
  37   5   2       4419.04       3677.79       204.64 o                         
  39   5   2          2.50         43.39        70.62 o                         
 -40   6   2       6327.71       5243.01       189.71 o                         
 -38   6   2        302.35        221.08        84.24 o                         
 -36   6   2        853.01       1032.47        92.04 o                         
 -34   6   2        115.74         59.77       100.79 o                         
 -32   6   2       2274.57       2302.13       160.95 o                         
 -30   6   2        202.18        165.11       104.45 o                         
 -28   6   2      53569.32      55389.80      1110.95 o                         
 -26   6   2       6842.17       6867.13       269.17 o                         
 -24   6   2       5646.86       5683.06       193.23 o                         
 -22   6   2       5948.43       5506.86       338.11 o                         
 -20   6   2      21915.18      20926.99      2179.23 o                         
 -18   6   2       8970.53      10507.65      1472.84 o                         
 -16   6   2      61405.86      58969.96      3270.62 o                         
 -14   6   2      92734.85      91644.33      3920.50 o                         
 -12   6   2        620.96       1790.71       635.76 o                         
 -10   6   2       1686.90       2099.99       383.30 o                         
  -8   6   2        602.83        198.73       196.69 o                         
  -6   6   2       1715.46       2294.41       374.00 o                         
  -4   6   2     782357.25     781256.81      8310.14 o                         
  -2   6   2     239968.81     237339.94      3535.25 o                         
   0   6   2     716132.62     689444.81      6716.99 o                         
   2   6   2      33064.68      32312.82       900.40 o                         
   4   6   2     848424.31     845072.44     12178.27 o                         
   6   6   2     756887.94     752127.38      8097.17 o                         
   8   6   2     451921.75     444469.19      5643.61 o                         
  10   6   2       4957.15       3862.90       453.27 o                         
  12   6   2     457299.19     447060.56      9229.07 o                         
  14   6   2      61203.17      58235.31      3076.36 o                         
  16   6   2     151405.83     145358.70      5315.63 o                         
  18   6   2      23462.77      24981.71      2235.74 o                         
  20   6   2      66034.35      69361.05      3959.35 o                         
  22   6   2       2595.85       3374.92       177.89 o                         
  24   6   2       5691.29       5260.31       212.61 o                         
  26   6   2      10309.82       9861.64       298.57 o                         
  28   6   2       2410.58       2258.63       152.56 o                         
  30   6   2      43582.04      45276.71       982.22 o                         
  32   6   2        223.37        278.99       119.55 o                         
  34   6   2       3017.41       2943.23       202.27 o                         
  36   6   2       1656.83       1541.02       115.20 o                         
  38   6   2       4408.17       4713.06       160.14 o                         
  40   6   2       1760.72       1239.67       109.13 o                         
 -39   7   2        271.98        340.40        53.71 o                         
 -37   7   2       6773.72       6228.37       219.48 o                         
 -35   7   2       4772.63       5186.86       179.48 o                         
 -33   7   2         48.78          0.11        89.24 o                         
 -31   7   2       1038.48        706.00       127.46 o                         
 -29   7   2        226.77        225.79       105.24 o                         
 -27   7   2        248.12        332.40       116.39 o                         
 -25   7   2       6393.70       6430.19       279.11 o                         
 -23   7   2      25431.48      28428.35       507.96 o                         
 -21   7   2       6001.49       5970.21       240.46 o                         
 -19   7   2      14248.35      14919.09      1896.67 o                         
 -17   7   2        657.43       1352.75       505.07 o                         
 -15   7   2      96054.38      95564.83      4347.87 o                         
 -13   7   2      76328.66      71829.91      3517.85 o                         
 -11   7   2      81271.77      83196.34      2474.77 o                         
  -9   7   2     100315.17      99293.93      2583.45 o                         
  -7   7   2     343269.94     334436.03      5037.31 o                         
  -5   7   2      89265.88      96207.30      3041.04 o                         
  -3   7   2      42937.64      47746.23      1670.63 o                         
  -1   7   2      69507.96      76471.44      1896.43 o                         
   1   7   2      53527.18      57425.83      1584.93 o                         
   3   7   2     368599.19     376851.81      6802.60 o                         
   5   7   2       2228.82       3727.01       468.68 o                         
   7   7   2      18562.56      16501.65       945.13 o                         
   9   7   2      32570.59      34038.09      1412.25 o                         
  11   7   2      20457.59      24416.59      1910.80 o                         
  13   7   2      43013.25      41970.54      2677.24 o                         
  15   7   2      22262.87      21142.44      1999.10 o                         
  17   7   2      47256.91      45841.59      3122.27 o                         
  19   7   2       6161.60       4923.58      1126.70 o                         
  21   7   2        432.60        717.76       110.56 o                         
  23   7   2        927.30       1088.98       100.53 o                         
  25   7   2       7402.39       8280.55       321.75 o                         
  27   7   2       7641.25       7794.47       311.13 o                         
  29   7   2        934.50       1122.78       161.81 o                         
  31   7   2        297.45        235.66       147.33 o                         
  33   7   2       4385.09       4427.10       288.55 o                         
  35   7   2       7090.73       6772.61       237.24 o                         
  37   7   2         37.05         86.90        60.24 o                         
  39   7   2       2673.69       2097.42       147.10 o                         
 -38   8   2         56.37        116.75        65.37 o                         
 -36   8   2       1919.17       1961.28       115.66 o                         
 -34   8   2       8737.54       8298.57       284.56 o                         
 -32   8   2       1225.90       1030.64       125.32 o                         
 -30   8   2        739.43        618.16       119.67 o                         
 -28   8   2      27009.06      29855.78       588.16 o                         
 -26   8   2       2608.15       2357.68       189.90 o                         
 -24   8   2       5658.45       4900.85       249.75 o                         
 -22   8   2         24.11        241.91        96.68 o                         
 -20   8   2      49619.60      49228.33       615.22 o                         
 -18   8   2        326.20        588.55       483.88 o                         
 -16   8   2      26202.29      23664.28      2288.72 o                         
 -14   8   2       2619.32       2377.02       752.31 o                         
 -12   8   2       4105.02       3931.10       883.00 o                         
 -10   8   2      50680.01      48461.15      1933.99 o                         
  -8   8   2        278.75        243.23       280.79 o                         
  -6   8   2      77119.05      74620.95      2232.87 o                         
  -4   8   2       5168.01       4545.05       526.13 o                         
  -2   8   2     275710.72     265435.50      6746.08 o                         
   0   8   2      71589.37      71723.95      3281.21 o                         
   2   8   2      18662.45      16942.92      1631.78 o                         
   4   8   2     666483.56     689580.00      8151.85 o                         
   6   8   2       6966.40       7692.67       700.54 o                         
   8   8   2     155778.14     159200.48      3408.54 o                         
  10   8   2      20832.72      21700.50      1818.97 o                         
  12   8   2     350658.31     356906.75      8723.99 o                         
  14   8   2       3532.22       5290.91      1087.85 o                         
  16   8   2       9088.53       9020.68      1426.92 o                         
  18   8   2        220.40        303.09       123.20 o                         
  20   8   2     121782.92     121469.46      1567.52 o                         
  22   8   2      21837.38      20806.29       375.95 o                         
  24   8   2      23012.14      22026.61       473.33 o                         
  26   8   2       5134.65       5708.86       273.82 o                         
  28   8   2       3564.92       3570.10       225.03 o                         
  30   8   2      13269.73      14535.18       428.03 o                         
  32   8   2        949.97       1277.23       138.03 o                         
  34   8   2       1720.33       1910.11       148.35 o                         
  36   8   2       7513.69       7339.51       291.38 o                         
  38   8   2        487.73        595.27        94.51 o                         
 -37   9   2       1197.08       1298.05       109.03 o                         
 -35   9   2         36.67        255.65        65.47 o                         
 -33   9   2        903.27       1038.09       102.99 o                         
 -31   9   2        385.65        378.24       119.00 o                         
 -29   9   2       1626.23       1488.53       140.55 o                         
 -27   9   2       8099.70       8313.24       310.95 o                         
 -25   9   2       3323.32       4061.93       222.69 o                         
 -23   9   2      15370.16      14440.45       373.72 o                         
 -21   9   2       2698.18       2731.37       157.89 o                         
 -19   9   2        739.99        814.34       122.93 o                         
 -17   9   2      58194.09      58263.59       959.85 o                         
 -15   9   2      60394.60      60333.31      3729.77 o                         
 -13   9   2       3533.60       4817.62       996.02 o                         
 -11   9   2      14699.02      14925.35      1158.63 o                         
  -9   9   2       3340.34       2843.65       489.04 o                         
  -7   9   2     263380.22     268080.34      7549.61 o                         
  -5   9   2      10158.45      10129.72      1289.17 o                         
  -3   9   2      12104.98      10793.74      1356.28 o                         
  -1   9   2      38741.96      41507.85      2663.11 o                         
   1   9   2      68090.10      69390.48      2459.75 o                         
   3   9   2      32635.23      34901.58      1719.87 o                         
   5   9   2        538.31       1444.60       412.88 o                         
   7   9   2      10205.03       9692.81       839.06 o                         
   9   9   2        241.13        522.73       409.71 o                         
  11   9   2      69702.23      74616.64      3701.52 o                         
  13   9   2      30287.54      28397.13      2373.49 o                         
  15   9   2      42118.44      41065.43       725.78 o                         
  17   9   2        739.36        930.49       111.62 o                         
  19   9   2        187.63        313.69       114.64 o                         
  21   9   2       8225.14       8303.74       251.20 o                         
  23   9   2      14977.91      15293.20       382.43 o                         
  25   9   2       4508.91       4685.43       248.52 o                         
  27   9   2        673.70        952.57       186.73 o                         
  29   9   2       2267.09       2371.43       149.37 o                         
  31   9   2       5347.43       4867.15       261.50 o                         
  33   9   2         36.63         71.29        81.13 o                         
  35   9   2        123.88        190.67        83.35 o                         
  37   9   2        916.69        763.85        94.97 o                         
 -36  10   2        294.84        398.56        75.21 o                         
 -34  10   2      13926.54      12985.99       291.89 o                         
 -32  10   2       1287.26       1303.54       136.19 o                         
 -30  10   2        476.49        503.47        95.37 o                         
 -28  10   2       3259.54       3536.54       165.92 o                         
 -26  10   2       2768.49       2111.73       136.10 o                         
 -24  10   2       6886.11       6967.36       267.70 o                         
 -22  10   2       1769.54       2319.84       182.32 o                         
 -20  10   2     115558.33     115576.77      1662.12 o                         
 -18  10   2       1605.58       2079.59       186.25 o                         
 -16  10   2       4710.57       4682.75       251.52 o                         
 -14  10   2       6956.43       7943.97       304.12 o                         
 -12  10   2      57762.50      56933.88      1596.46 o                         
 -10  10   2     193552.47     187519.95      6491.78 o                         
  -8  10   2       1038.65       1169.09       519.20 o                         
  -6  10   2      78582.19      85530.47      4171.27 o                         
  -4  10   2      32855.84      34747.63      2627.79 o                         
  -2  10   2     137206.17     139395.39      3833.49 o                         
   0  10   2      78068.59      76938.10      2799.56 o                         
   2  10   2       8616.69      11633.20      1098.48 o                         
   4  10   2      24840.67      24031.09      2301.09 o                         
   6  10   2        812.84       1110.84       360.56 o                         
   8  10   2       2300.89       3101.08       897.12 o                         
  10  10   2        831.98         74.17       487.41 o                         
  12  10   2     177827.23     177292.58      2924.00 o                         
  14  10   2      37233.64      35883.61       595.30 o                         
  16  10   2      12930.03      12153.08       422.46 o                         
  18  10   2       3132.98       3760.23       166.45 o                         
  20  10   2       3679.92       4303.31       172.92 o                         
  22  10   2      36118.45      36088.60       590.29 o                         
  24  10   2       1340.00       1376.82       146.37 o                         
  26  10   2      19665.22      21070.36       658.06 o                         
  28  10   2       1556.97       1091.49       114.11 o                         
  30  10   2       1712.55       1539.01       104.43 o                         
  32  10   2       2436.87       2405.79       186.22 o                         
  34  10   2        641.65        791.22        90.41 o                         
 -35  11   2        139.64        371.73       127.15 o                         
 -33  11   2        605.62        395.96        82.48 o                         
 -31  11   2       8640.95       7893.07       236.98 o                         
 -29  11   2        168.47        136.07        77.41 o                         
 -27  11   2      10468.24       9297.08       262.76 o                         
 -25  11   2      20357.84      20285.34       414.11 o                         
 -23  11   2      18319.32      17605.28       638.42 o                         
 -21  11   2       1200.86       1347.19       144.98 o                         
 -19  11   2       2033.55       1647.17       195.48 o                         
 -17  11   2     113987.53     113959.39      1366.90 o                         
 -15  11   2      27088.58      25259.58       641.50 o                         
 -13  11   2      45170.19      43637.30       828.93 o                         
 -11  11   2         92.18         88.73       140.33 o                         
  -9  11   2      62184.54      62015.64      1366.39 o                         
  -7  11   2       3473.96       4430.73       207.94 o                         
  -5  11   2      10931.26      11502.40       342.06 o                         
  -3  11   2      14908.58      15423.35      1339.13 o                         
  -1  11   2     145291.22     148982.88      7987.57 o                         
   1  11   2      13384.50      12641.71      1210.51 o                         
   3  11   2      78980.50      81083.61      1407.58 o                         
   5  11   2       1609.43       2196.23       215.79 o                         
   7  11   2       8087.24       8423.71       238.54 o                         
   9  11   2      58540.56      58200.59       894.65 o                         
  11  11   2      25591.91      25274.15       525.79 o                         
  13  11   2        912.13       1359.71       123.39 o                         
  15  11   2      14452.26      14243.31       311.04 o                         
  17  11   2       6411.91       5971.12       207.04 o                         
  19  11   2      33203.42      35401.79       631.44 o                         
  21  11   2      10145.62       9993.92       238.26 o                         
  23  11   2       1719.37       1756.47       134.07 o                         
  25  11   2        365.56        432.34        92.39 o                         
  27  11   2       1367.86       1354.41       118.04 o                         
  29  11   2        655.01        703.06        78.28 o                         
  31  11   2       3940.37       2911.67       293.15 o                         
  33  11   2       7310.32       6094.56       274.78 o                         
 -32  12   2         21.97        -49.25        77.49 o                         
 -30  12   2       7651.95       6536.77       246.99 o                         
 -28  12   2       1289.12       1480.14       130.24 o                         
 -26  12   2       1624.13       1692.25       116.50 o                         
 -24  12   2       3313.29       3345.15       185.36 o                         
 -22  12   2       9709.88       9815.59       286.33 o                         
 -20  12   2      19868.04      20077.82       413.58 o                         
 -18  12   2       5664.17       5677.14       256.69 o                         
 -16  12   2      57124.26      54769.11       813.99 o                         
 -14  12   2      54843.39      56455.49       671.36 o                         
 -12  12   2      27136.28      28533.88       488.73 o                         
 -10  12   2      57685.23      59392.09       721.17 o                         
  -8  12   2        920.27       1434.73       139.62 o                         
  -6  12   2      42988.44      39535.94       558.75 o                         
  -4  12   2       4185.43       4881.60       167.89 o                         
  -2  12   2      35484.15      35042.11       408.70 o                         
   0  12   2       1774.68       2230.68       122.10 o                         
   2  12   2      36197.21      37197.83       406.86 o                         
   4  12   2      22598.12      20831.79       316.13 o                         
   6  12   2      67204.66      68574.71       754.92 o                         
   8  12   2      22160.70      21552.20       438.41 o                         
  10  12   2      15872.19      16710.73       438.42 o                         
  12  12   2       4835.25       5020.07       255.54 o                         
  14  12   2      11161.90      11672.89       306.00 o                         
  16  12   2        339.07        315.07       102.99 o                         
  18  12   2      13887.57      13470.42       347.68 o                         
  20  12   2        753.66        726.07       116.88 o                         
  22  12   2      12205.08      12285.01       299.67 o                         
  24  12   2        182.15        131.54       100.58 o                         
  26  12   2       5483.71       5460.83       175.02 o                         
  28  12   2       4656.60       3804.65       151.12 o                         
  30  12   2       3105.14       3038.43       215.83 o                         
  32  12   2         10.63        -70.18        74.45 o                         
 -31  13   2       5421.58       4545.66       317.88 o                         
 -29  13   2         10.30         52.98        88.30 o                         
 -27  13   2       2504.03       2246.32       138.30 o                         
 -25  13   2       1397.94       1292.05       115.30 o                         
 -23  13   2        116.70        -12.00        89.23 o                         
 -21  13   2       2222.62       2304.25       152.80 o                         
 -19  13   2       4693.65       4358.22       205.13 o                         
 -17  13   2      85107.27      87269.95      1773.31 o                         
 -15  13   2      18705.45      18164.17       373.51 o                         
 -13  13   2       2047.80       2149.37       163.10 o                         
 -11  13   2       3115.19       3089.59       163.59 o                         
  -9  13   2     122072.33     127975.91      1075.01 o                         
  -7  13   2        135.55        509.99       109.09 o                         
  -5  13   2        360.13        578.88       111.31 o                         
  -3  13   2      70486.42      72302.60       963.24 o                         
  -1  13   2      21265.43      21937.38       357.95 o                         
   1  13   2       3463.91       3950.44       151.37 o                         
   3  13   2        328.08        699.96        85.77 o                         
   5  13   2       2420.88       2717.78       135.56 o                         
   7  13   2       6277.43       7198.29       228.44 o                         
   9  13   2      24319.52      23237.01       535.08 o                         
  11  13   2       3399.90       3645.19       229.13 o                         
  13  13   2       7583.15       7794.50       286.83 o                         
  15  13   2       3676.94       3732.96       206.10 o                         
  17  13   2      50530.61      50505.79       875.07 o                         
  19  13   2      16108.07      18194.02       377.11 o                         
  21  13   2         50.86         78.04        84.40 o                         
  23  13   2         61.06        336.95       123.47 o                         
  25  13   2       4475.53       4905.65       210.24 o                         
  27  13   2       2628.08       2357.64       151.94 o                         
  29  13   2       7631.55       6530.63       384.99 o                         
 -28  14   2       5603.75       4439.45       211.89 o                         
 -26  14   2       1135.27        664.67       109.42 o                         
 -24  14   2       2733.22       2418.33       147.16 o                         
 -22  14   2      14581.87      14496.28       367.07 o                         
 -20  14   2        949.01        923.47        96.91 o                         
 -18  14   2         71.11        411.49       121.10 o                         
 -16  14   2       4606.00       4537.74       201.37 o                         
 -14  14   2      53456.53      57887.36       715.76 o                         
 -12  14   2       1724.53       2077.88       156.24 o                         
 -10  14   2       2024.89       1916.63       132.30 o                         
  -8  14   2       4847.85       4924.64       239.85 o                         
  -6  14   2      24390.57      23662.48       498.16 o                         
  -4  14   2       1002.44       1012.42       125.60 o                         
  -2  14   2      67868.77      66399.90       788.32 o                         
   0  14   2       4204.03       4697.21       209.88 o                         
   2  14   2      44891.03      45566.87       663.82 o                         
   4  14   2       5825.76       5751.94       241.03 o                         
   6  14   2      42628.11      42543.21       556.99 o                         
   8  14   2       7231.98       7342.80       288.54 o                         
  10  14   2       7458.67       7945.59       292.46 o                         
  12  14   2         10.47        134.01        99.85 o                         
  14  14   2         38.72        706.29       121.48 o                         
  16  14   2      21644.19      22678.15       425.68 o                         
  18  14   2       4825.11       4926.93       220.12 o                         
  20  14   2       6178.54       6861.95       275.61 o                         
  22  14   2        144.59        -11.02       137.26 o                         
  24  14   2       5593.25       5648.03       393.03 o                         
  26  14   2         13.76        125.00        77.75 o                         
  28  14   2        987.12        688.74       123.62 o                         
 -25  15   2        196.92        125.78        76.34 o                         
 -23  15   2       1143.44        944.75       136.58 o                         
 -21  15   2        120.74        172.13       120.48 o                         
 -19  15   2       5507.87       5656.21       274.89 o                         
 -17  15   2        924.40        889.62       104.23 o                         
 -15  15   2       7807.99       7215.52       244.94 o                         
 -13  15   2        521.46       1081.20       129.91 o                         
 -11  15   2      32396.61      35023.33       643.23 o                         
  -9  15   2      38684.75      39956.44       644.85 o                         
  -7  15   2       2107.65       2389.03       168.35 o                         
  -5  15   2         58.48        380.40       113.02 o                         
  -3  15   2      23536.35      25083.44       515.49 o                         
  -1  15   2       1055.67       1290.66       174.61 o                         
   1  15   2        103.29        525.36       151.75 o                         
   3  15   2       6840.92       7022.76       385.56 o                         
   5  15   2       8634.47       8613.54       404.88 o                         
   7  15   2        413.05        545.12       185.10 o                         
   9  15   2      12526.39      13833.82       412.15 o                         
  11  15   2       4503.96       4154.43       219.23 o                         
  13  15   2         15.59         -0.99       103.99 o                         
  15  15   2        424.06        411.36       131.23 o                         
  17  15   2      18267.51      18698.83       460.60 o                         
  19  15   2        342.13        525.32       117.37 o                         
  21  15   2        498.66        379.84       111.63 o                         
  23  15   2       2450.74       2237.80       174.61 o                         
 -22  16   2        327.12        422.34       100.94 o                         
 -20  16   2       1744.52       1780.77       174.75 o                         
 -18  16   2        586.98        757.24       158.38 o                         
 -16  16   2         19.30        361.81       112.31 o                         
 -14  16   2       5281.24       5401.31       273.64 o                         
 -12  16   2       2285.23       2981.18       200.80 o                         
 -10  16   2         73.49        261.48        97.00 o                         
  -8  16   2       7297.63       8211.15       290.06 o                         
  -6  16   2       7947.62       7341.06       332.83 o                         
  -4  16   2        391.80        814.75       161.24 o                         
  -2  16   2       2352.77       2569.33       206.31 o                         
   0  16   2        396.80        583.22       142.23 o                         
   2  16   2       6672.39       7382.37       382.28 o                         
   4  16   2       5499.70       6215.39       342.65 o                         
   6  16   2         29.67        151.34       150.05 o                         
   8  16   2       4677.65       4661.70       288.93 o                         
  10  16   2       9517.28      10269.96       463.13 o                         
  12  16   2        687.12        866.04       253.25 o                         
  14  16   2       5376.60       5791.80       278.57 o                         
  16  16   2       2618.23       2616.33       185.04 o                         
  18  16   2        368.02        476.33       249.00 o                         
  20  16   2        138.98        146.32        93.63 o                         
 -17  17   2       1524.85       1203.52       148.46 o                         
 -15  17   2        800.94        648.45       146.81 o                         
 -13  17   2         56.29         49.35       138.19 o                         
 -11  17   2      29319.39      28514.33       767.73 o                         
  -9  17   2       7141.37       7269.98       398.30 o                         
  -7  17   2       5554.77       6608.24       469.75 o                         
  -5  17   2       1591.57       1173.12       210.76 o                         
  -3  17   2       4520.35       4515.77       331.84 o                         
  -1  17   2      15676.74      17074.93       607.49 o                         
   1  17   2       3289.92       2807.61       221.76 o                         
   3  17   2        781.70        849.47       139.04 o                         
   5  17   2      12857.36      13398.27       432.14 o                         
   7  17   2      12918.88      13298.35       425.44 o                         
   9  17   2      21107.39      22956.52       598.88 o                         
  11  17   2       4303.78       4732.92       242.27 o                         
  13  17   2       3849.00       4009.48       361.98 o                         
  15  17   2       2063.82       2219.72       204.67 o                         
  17  17   2        418.34        604.54       137.75 o                         
 -12  18   2        169.29         56.51       109.49 o                         
 -10  18   2        528.40        314.35       144.81 o                         
  -8  18   2       5626.34       5506.36       423.84 o                         
  -6  18   2       2207.40       1741.27       271.96 o                         
  -4  18   2        260.53       1013.68       257.83 o                         
   8  18   2       4008.57       3735.62       267.20 o                         
  10  18   2       3459.85       3489.60       342.60 o                         
 -43   1   3       1385.92       1002.94        69.82 o                         
 -41   1   3       2035.22       1823.57       135.10 o                         
 -39   1   3      13625.02      15645.79       662.04 o                         
 -37   1   3       2903.47       2609.28       198.08 o                         
 -35   1   3        836.15       1189.84       134.33 o                         
 -33   1   3        343.22        415.04       114.93 o                         
 -31   1   3      35106.05      36825.41       586.04 o                         
 -29   1   3      29438.35      29380.73       558.34 o                         
 -27   1   3       8325.83       9054.14       273.02 o                         
 -25   1   3       6160.81       6855.58      1200.87 o                         
 -23   1   3       6656.40       5826.69       707.38 o                         
 -21   1   3      44192.34      46894.57      1886.63 o                         
 -19   1   3        751.71        150.70       229.93 o                         
 -17   1   3        260.86        342.60       519.20 o                         
 -15   1   3     411429.84     377644.53      5067.58 o                         
 -13   1   3      31294.23      34574.34      1181.07 o                         
 -11   1   3     167352.53     159253.42      2563.53 o                         
  -9   1   3      23613.72      19880.99       890.06 o                         
  -7   1   3      83709.77      92643.48      1780.12 o                         
  -5   1   3       9629.45       3921.69       269.85 o                         
  -3   1   3     819699.06     936109.56      8044.98 o                         
  -1   1   3      26519.05      26581.96       494.73 o                         
   1   1   3      85863.59      75309.75      1013.35 o                         
   3   1   3      64196.04      47419.78       743.17 o                         
   5   1   3     253488.23     226402.52      2783.15 o                         
   7   1   3     417099.38     439855.66      4763.67 o                         
   9   1   3     297216.53     290065.09      3022.06 o                         
  11   1   3        613.56        546.46       176.48 o                         
  13   1   3     138607.30     146720.53      2257.73 o                         
  15   1   3     119984.36     112290.66      2073.10 o                         
  17   1   3     376374.81     376269.47      5630.34 o                         
  19   1   3        512.96        652.84       325.86 o                         
  21   1   3      20269.16      20935.04      1340.70 o                         
  23   1   3      14719.55      14344.37       966.59 o                         
  25   1   3       4099.73       3638.62       210.87 o                         
  27   1   3       3885.63       4386.76       152.64 o                         
  29   1   3       5808.63       6051.15       195.26 o                         
  31   1   3       2076.26       2364.78       144.87 o                         
  33   1   3       1107.99       1126.09       147.97 o                         
  35   1   3        762.98        867.67       108.20 o                         
  37   1   3        890.40        835.38        98.93 o                         
  39   1   3       3335.14       3799.43       169.80 o                         
  41   1   3        260.99        254.86        51.10 o                         
 -42   2   3       1220.78       1149.13        85.52 o                         
 -40   2   3       1702.50       1606.16       103.44 o                         
 -38   2   3       7822.63       8231.69       491.49 o                         
 -36   2   3       8585.57       9142.86       240.04 o                         
 -34   2   3      10029.01      11541.12       317.09 o                         
 -32   2   3       5806.63       6532.50       221.46 o                         
 -30   2   3         51.81        130.76       143.79 o                         
 -28   2   3      20444.56      21573.93       423.38 o                         
 -26   2   3        934.70       1606.30       133.76 o                         
 -24   2   3      11478.55      10090.87      1483.43 o                         
 -22   2   3        193.13         98.90       381.45 o                         
 -20   2   3     131145.30     123479.02      3005.75 o                         
 -18   2   3      11808.11      11385.41       816.95 o                         
 -16   2   3      47774.81      41494.20      1447.91 o                         
 -14   2   3     113259.73     112849.12      2800.86 o                         
 -12   2   3     289498.78     273151.41      3680.96 o                         
 -10   2   3        200.11        626.56       174.89 o                         
  -8   2   3      48797.51      40208.05       978.70 o                         
  -6   2   3     738627.62     688239.56      6385.57 o                         
  -4   2   3       3991.95       2289.67       254.60 o                         
  -2   2   3     106502.80      81184.79       967.38 o                         
   0   2   3     414054.28     484157.47      4816.32 o                         
   2   2   3     126927.53     131405.27      1885.97 o                         
   4   2   3     750508.62     724492.75      6891.61 o                         
   6   2   3     773327.88     802101.31      7264.82 o                         
   8   2   3     129197.30     118647.38      2143.77 o                         
  10   2   3     108699.06     102755.23      2095.83 o                         
  12   2   3     234089.98     236417.08      3668.31 o                         
  14   2   3     186069.28     180250.41      4646.33 o                         
  16   2   3     195575.45     205822.12      3854.08 o                         
  18   2   3      90462.42      87713.03      2558.96 o                         
  20   2   3     255467.78     240933.58      4777.37 o                         
  22   2   3        996.70       1021.12       340.41 o                         
  24   2   3       5699.74       5772.37       828.99 o                         
  26   2   3       5568.55       5917.04       188.42 o                         
  28   2   3        694.66        372.99        81.80 o                         
  30   2   3       6637.61       6606.71       244.99 o                         
  32   2   3        215.44        192.01        97.60 o                         
  34   2   3       1050.36       1123.76       120.28 o                         
  36   2   3       2072.65       2088.00       154.26 o                         
  38   2   3         46.67        189.43        74.44 o                         
  40   2   3       1901.87       1994.49       114.40 o                         
  42   2   3       2426.85       1931.80       289.62 o                         
 -43   3   3        218.77        380.45       135.98 o                         
 -41   3   3        120.45        292.52        53.86 o                         
 -39   3   3       3517.26       3502.64       199.16 o                         
 -37   3   3        523.80        313.23       127.26 o                         
 -35   3   3       5483.76       5569.01       199.97 o                         
 -33   3   3      33557.82      33868.43       502.60 o                         
 -31   3   3      15268.24      16054.47       426.24 o                         
 -29   3   3      16978.37      16299.18       417.54 o                         
 -27   3   3      28884.04      28834.98       493.06 o                         
 -25   3   3      48269.46      46265.43      3313.00 o                         
 -23   3   3      29010.11      26514.59      2345.24 o                         
 -21   3   3     125845.80     117749.20      4814.09 o                         
 -19   3   3       9642.52       9483.37      1278.58 o                         
 -17   3   3      11808.38      11352.65       762.25 o                         
 -15   3   3      14159.96      15433.73       637.81 o                         
 -13   3   3     253027.80     233407.31      2625.02 o                         
 -11   3   3      16274.73      15229.34       495.02 o                         
  -9   3   3     523213.44     458950.66      4547.26 o                         
  -7   3   3     509432.91     447196.78     10908.53 o                         
  -5   3   3     132150.61      98755.39      1807.17 o                         
  -3   3   3      22987.72      25857.51       836.61 o                         
  -1   3   3     455400.75     553101.44     11083.36 o                         
   1   3   3     686156.88     663925.69      6342.58 o                         
   3   3   3      27048.42      28510.49       866.29 o                         
   5   3   3     123790.05     123425.41      3830.43 o                         
   7   3   3      33811.97      35501.45       822.03 o                         
   9   3   3     173121.81     155369.00     17870.06 o                         
  11   3   3       4873.39       6692.05       563.15 o                         
  13   3   3     127457.57     126906.17      2757.40 o                         
  15   3   3     168694.98     174130.55      3508.77 o                         
  17   3   3      11103.89      11253.24       902.86 o                         
  19   3   3        797.30       1218.37       372.46 o                         
  21   3   3        424.17       1003.08       614.56 o                         
  23   3   3      61434.50      62777.44      3743.90 o                         
  25   3   3      21602.38      21534.75       341.26 o                         
  27   3   3        637.49        724.71        95.02 o                         
  29   3   3       1262.54       1406.10       130.67 o                         
  31   3   3        585.45        531.81       121.30 o                         
  33   3   3        261.35        274.59       105.69 o                         
  35   3   3       7141.69       8019.20       291.56 o                         
  37   3   3       3556.65       3360.19       153.10 o                         
  39   3   3       1341.28       1070.26        99.96 o                         
  41   3   3       2309.74       1473.96       139.59 o                         
 -42   4   3        247.30         47.89        71.14 o                         
 -40   4   3        258.78        198.24        74.92 o                         
 -38   4   3        899.24        747.55        87.35 o                         
 -36   4   3        154.32        106.81        97.79 o                         
 -34   4   3       3670.96       3873.21       166.28 o                         
 -32   4   3      29802.47      30850.68       583.64 o                         
 -30   4   3        226.95        134.58        96.98 o                         
 -28   4   3       8849.33       9107.07       297.48 o                         
 -26   4   3      10287.55      10295.25       297.29 o                         
 -24   4   3      22955.34      19775.56      2165.10 o                         
 -22   4   3      29271.08      27196.26      2412.34 o                         
 -20   4   3       1814.32       1896.67       646.35 o                         
 -18   4   3      13333.52      15618.42      1635.31 o                         
 -16   4   3       1093.32       1405.73       600.44 o                         
 -14   4   3      35196.93      34313.20      2119.19 o                         
 -12   4   3      35366.49      38364.38      2108.59 o                         
 -10   4   3       5714.11       6608.34       847.68 o                         
  -8   4   3     192225.50     165203.62      4296.65 o                         
  -6   4   3      85911.63      79669.28      1790.53 o                         
  -4   4   3     237135.06     187384.17      2827.10 o                         
  -2   4   3      27903.81      26823.09       911.70 o                         
   0   4   3     400594.12     394986.56      4226.67 o                         
   2   4   3      59714.49      60870.12      1063.33 o                         
   4   4   3        394.66        458.65       169.54 o                         
   6   4   3       3521.64       3921.54       289.12 o                         
   8   4   3       3437.73       3682.13       286.46 o                         
  10   4   3        299.62       1622.71       403.03 o                         
  12   4   3      34945.99      43125.86      1625.66 o                         
  14   4   3     269598.72     268657.41      4690.00 o                         
  16   4   3       4452.45       3040.77       501.86 o                         
  18   4   3      16630.08      17027.68      1734.20 o                         
  20   4   3         90.14        286.09       462.69 o                         
  22   4   3      63251.33      64373.89      3779.22 o                         
  24   4   3        273.02        331.26        70.91 o                         
  26   4   3       1056.59       1339.88       129.16 o                         
  28   4   3        269.09        236.62       103.25 o                         
  30   4   3       3286.35       3668.67       199.98 o                         
  32   4   3        420.18        486.68       122.10 o                         
  34   4   3       4377.93       4534.01       192.79 o                         
  36   4   3        139.25         84.27        78.74 o                         
  38   4   3       6671.17       6244.82       214.99 o                         
  40   4   3        209.80        288.14        93.29 o                         
 -41   5   3       7079.30       6543.49       166.88 o                         
 -39   5   3       3304.38       3087.01       174.83 o                         
 -37   5   3        148.13        227.87       105.61 o                         
 -35   5   3       6786.69       7553.31       252.39 o                         
 -33   5   3      12651.97      12741.52       631.71 o                         
 -31   5   3        755.53       1018.38       125.77 o                         
 -29   5   3       7913.95       7888.03       233.14 o                         
 -27   5   3         95.64        165.65        86.90 o                         
 -25   5   3        257.79        490.33       101.71 o                         
 -23   5   3      38544.67      36612.52      3012.78 o                         
 -21   5   3      33342.59      33327.78      2698.43 o                         
 -19   5   3       9451.16       7293.54      1190.28 o                         
 -17   5   3       9502.48       9091.32      1239.73 o                         
 -15   5   3     159791.03     147824.03      5004.82 o                         
 -13   5   3      91698.26      79197.62      3380.11 o                         
 -11   5   3     188295.98     176592.02      4951.84 o                         
  -9   5   3     349890.41     329334.91      4928.88 o                         
  -7   5   3     284860.81     283635.41      4448.53 o                         
  -5   5   3     113258.21     123264.26      2407.57 o                         
  -3   5   3     333872.09     323425.19      4234.66 o                         
  -1   5   3     330736.69     311161.25      4021.49 o                         
   1   5   3     111990.25      93664.64      1666.96 o                         
   3   5   3      86499.04      87230.16      1594.44 o                         
   5   5   3      21245.65      23423.59       651.79 o                         
   7   5   3      10946.37       9990.54       376.81 o                         
   9   5   3      25309.01      31889.18       948.32 o                         
  11   5   3      36985.72      35459.64      1486.00 o                         
  13   5   3        353.17        593.13       288.55 o                         
  15   5   3      12949.37      11030.38      1303.30 o                         
  17   5   3     142108.55     147103.50      5294.44 o                         
  19   5   3      71163.74      74235.18      3899.31 o                         
  21   5   3        413.77       1702.42       769.97 o                         
  23   5   3      44345.47      45536.55       606.51 o                         
  25   5   3       1792.69       2137.32       203.76 o                         
  27   5   3       2132.19       2401.15       163.92 o                         
  29   5   3      12784.64      13645.65       425.44 o                         
  31   5   3       7516.29       7733.47       310.65 o                         
  33   5   3       1321.85       1205.13       119.20 o                         
  35   5   3        192.15        237.44        77.65 o                         
  37   5   3       6617.11       7116.43       349.72 o                         
  39   5   3        575.07        634.93        77.49 o                         
 -40   6   3       3075.92       2732.45       158.92 o                         
 -38   6   3        725.49        851.37        90.79 o                         
 -36   6   3       5370.82       5452.73       283.20 o                         
 -34   6   3       5036.60       5864.95       260.83 o                         
 -32   6   3        889.64        755.41       130.35 o                         
 -30   6   3       6291.56       6725.87       259.24 o                         
 -28   6   3         12.98        -89.11       107.76 o                         
 -26   6   3      13105.41      13109.92       290.32 o                         
 -24   6   3      14760.05      13404.87       291.00 o                         
 -22   6   3       6138.79       6239.37       433.28 o                         
 -20   6   3       1826.85       1518.75       695.80 o                         
 -18   6   3       6725.21       7954.02      1331.56 o                         
 -16   6   3      12452.56      12902.33      1631.78 o                         
 -14   6   3      54750.10      52608.86      2991.59 o                         
 -12   6   3     298336.84     279644.66      7000.39 o                         
 -10   6   3        201.96       1383.34       351.01 o                         
  -8   6   3       1005.48       1898.32       355.86 o                         
  -6   6   3      63804.09      61116.70      1779.08 o                         
  -4   6   3      19472.95      24161.31      1052.20 o                         
  -2   6   3     103573.71      94521.33      2094.23 o                         
   0   6   3       3484.24       2323.69       234.77 o                         
   2   6   3      12357.54      14360.34       630.03 o                         
   4   6   3      32976.09      32631.98      1635.31 o                         
   6   6   3      22418.59      21384.60       968.77 o                         
   8   6   3     160488.39     170187.45      2408.32 o                         
  10   6   3       6573.37       6470.59       932.44 o                         
  12   6   3      17416.24      18542.90      1652.97 o                         
  14   6   3        689.01        589.84       317.88 o                         
  16   6   3      27604.16      29301.32      2324.04 o                         
  18   6   3      52051.54      51966.05      3291.81 o                         
  20   6   3     112282.13     114319.65      5170.82 o                         
  22   6   3        933.68       1472.52       115.05 o                         
  24   6   3       1464.42       2024.95       129.33 o                         
  26   6   3       1450.68       1628.22       141.68 o                         
  28   6   3       4420.46       4936.41       205.53 o                         
  30   6   3        245.70        490.73       176.27 o                         
  32   6   3        182.21        375.16       128.36 o                         
  34   6   3       2036.36       1940.88       144.64 o                         
  36   6   3          1.75        163.94       101.91 o                         
  38   6   3         40.75         21.82        58.74 o                         
  40   6   3       1297.97       1077.25       151.88 o                         
 -39   7   3       6391.08       5391.45       170.67 o                         
 -37   7   3       2180.95       1933.37       137.51 o                         
 -35   7   3        752.10       1078.70        90.71 o                         
 -33   7   3       1400.98       1337.36       136.76 o                         
 -31   7   3      13014.98      12519.03       433.54 o                         
 -29   7   3       6711.19       6451.07       255.94 o                         
 -27   7   3        179.84        153.24       113.50 o                         
 -25   7   3       1501.14       1764.71       158.26 o                         
 -23   7   3      20206.65      19609.59       435.87 o                         
 -21   7   3        320.18        502.90       116.96 o                         
 -19   7   3      26445.86      26094.28      2525.37 o                         
 -17   7   3      16966.14      16769.85      1871.95 o                         
 -15   7   3     241707.62     233319.19      7120.47 o                         
 -13   7   3        682.07        798.23       540.39 o                         
 -11   7   3      29045.97      31996.55      1531.66 o                         
  -9   7   3     102429.45      92273.00      2532.08 o                         
  -7   7   3     199500.56     183539.27      3573.53 o                         
  -5   7   3      45890.96      39843.25      1635.31 o                         
  -3   7   3       1303.96       1999.13       348.67 o                         
  -1   7   3       5205.88       5125.05       506.94 o                         
   1   7   3      89089.10      83222.68      1503.33 o                         
   3   7   3       2879.70       4472.61       512.14 o                         
   5   7   3         25.41        741.72       224.77 o                         
   7   7   3      59092.19      57472.96      1792.42 o                         
   9   7   3       1102.11       1140.80       278.06 o                         
  11   7   3      91555.15      93717.60      3867.52 o                         
  13   7   3      20715.95      20676.22      1893.14 o                         
  15   7   3        171.93        399.11       550.99 o                         
  17   7   3      20796.01      22802.47      2193.36 o                         
  19   7   3       8744.15       9094.14       323.36 o                         
  21   7   3      26194.22      23955.17       426.64 o                         
  23   7   3       1301.24       1670.75       120.94 o                         
  25   7   3        426.93        595.84       125.92 o                         
  27   7   3       6775.25       6840.66       294.31 o                         
  29   7   3       9880.27      10471.75       359.28 o                         
  31   7   3         67.34         95.34       119.05 o                         
  33   7   3       2480.99       2117.97       231.45 o                         
  35   7   3        334.91        254.68        80.44 o                         
  37   7   3        484.71        514.12        66.99 o                         
  39   7   3       1514.25        862.74        98.44 o                         
 -38   8   3       5000.83       4661.25       161.14 o                         
 -36   8   3       4169.28       4111.98       155.19 o                         
 -34   8   3       2211.95       2458.27       151.50 o                         
 -32   8   3       4429.14       4542.12       232.59 o                         
 -30   8   3       1691.91       1704.23       164.87 o                         
 -28   8   3       3674.71       3875.99       220.80 o                         
 -26   8   3      89017.41      89595.06      1088.38 o                         
 -24   8   3        620.47        850.74       135.75 o                         
 -22   8   3       9551.47       9100.90       283.92 o                         
 -20   8   3        367.20        292.36        95.34 o                         
 -18   8   3      43558.95      43044.26      3277.68 o                         
 -16   8   3       5373.60       6120.92      1193.81 o                         
 -14   8   3      39991.21      39286.23      2829.12 o                         
 -12   8   3      57842.46      52630.05      3101.08 o                         
 -10   8   3       6368.37       6905.45       739.37 o                         
  -8   8   3      12647.09      12736.36       980.24 o                         
  -6   8   3     131979.05     123443.50      2977.19 o                         
  -4   8   3       9730.40       7705.57       673.75 o                         
  -2   8   3      51437.43      60885.14      1852.96 o                         
   0   8   3      19802.18      23268.69      1886.08 o                         
   2   8   3       5394.37       5668.83       928.91 o                         
   4   8   3      44101.55      44137.42      1368.35 o                         
   6   8   3     194084.45     197094.62      3757.08 o                         
   8   8   3     324316.66     330703.56      6138.59 o                         
  10   8   3      10028.91       8346.07      1169.09 o                         
  12   8   3       1828.43       2867.97       745.25 o                         
  14   8   3       6151.37       6675.44      1169.09 o                         
  16   8   3      94062.75      91757.35      4531.53 o                         
  18   8   3        333.61        699.70       121.20 o                         
  20   8   3      36945.47      34593.08       491.88 o                         
  22   8   3       4645.10       4285.13       185.39 o                         
  24   8   3      12393.62      12476.90       330.09 o                         
  26   8   3        389.84        521.97       134.68 o                         
  28   8   3       6343.96       6326.44       280.92 o                         
  30   8   3        355.86        230.64       114.23 o                         
  32   8   3       7308.16       6764.03       388.98 o                         
  34   8   3       1943.59       2138.70       140.22 o                         
  36   8   3       1452.01       1494.69       122.86 o                         
  38   8   3        324.32        256.87        90.07 o                         
 -37   9   3        140.60        -66.78        66.78 o                         
 -35   9   3      12620.67      12223.34       322.02 o                         
 -33   9   3       1272.34       1304.36       128.34 o                         
 -31   9   3        435.73        584.66       123.89 o                         
 -29   9   3      20724.91      22845.86       449.58 o                         
 -27   9   3       6344.15       6130.30       243.78 o                         
 -25   9   3      16855.76      16557.53       434.78 o                         
 -23   9   3        616.78        795.54       127.60 o                         
 -21   9   3      25560.66      26448.52       567.86 o                         
 -19   9   3         73.80         97.84        93.17 o                         
 -17   9   3        659.29       1107.29       159.47 o                         
 -15   9   3     110085.07     110953.67      5177.88 o                         
 -13   9   3       5816.55       5697.09      1140.83 o                         
 -11   9   3      11821.98      12076.85      1070.00 o                         
  -9   9   3       3601.93       2754.95       526.49 o                         
  -7   9   3     150563.81     158903.59      3680.31 o                         
  -5   9   3      20502.34      25907.08      2119.19 o                         
  -3   9   3      25959.22      25101.79      2087.40 o                         
  -1   9   3      67584.72      72719.97      3602.62 o                         
   1   9   3     254077.42     272301.66      7533.72 o                         
   3   9   3      45264.20      46085.96      2002.91 o                         
   5   9   3     143764.70     156497.70      3824.94 o                         
   7   9   3      19474.21      19223.19      1007.49 o                         
   9   9   3      16596.66      18237.65      1287.33 o                         
  11   9   3      67054.20      73333.40      2726.87 o                         
  13   9   3      19931.84      20534.64      1482.22 o                         
  15   9   3       5167.64       5827.16       263.90 o                         
  17   9   3      74653.47      72759.77       732.51 o                         
  19   9   3      17984.33      17214.77       388.53 o                         
  21   9   3      15061.16      14853.61       335.95 o                         
  23   9   3       4815.69       4768.19       224.00 o                         
  25   9   3      10342.60      10889.57       405.34 o                         
  27   9   3        214.87        277.39       109.50 o                         
  29   9   3       2587.67       2906.61       161.03 o                         
  31   9   3       2723.28       3167.24       210.71 o                         
  33   9   3       2998.02       2915.11       160.84 o                         
  35   9   3       1908.18       1649.53        96.66 o                         
  37   9   3        422.59        417.49        98.90 o                         
 -36  10   3        936.13        658.56        83.65 o                         
 -34  10   3       3665.96       3452.39       148.15 o                         
 -32  10   3      19714.21      18756.86       492.51 o                         
 -30  10   3        619.16        317.19       124.61 o                         
 -28  10   3          7.20         -4.97        74.30 o                         
 -26  10   3      41852.50      40579.18       555.86 o                         
 -24  10   3       4957.75       4920.93       301.80 o                         
 -22  10   3       1870.17       1722.08       161.66 o                         
 -20  10   3       3199.52       3092.16       196.43 o                         
 -18  10   3      42207.63      42055.38       824.00 o                         
 -16  10   3       3452.39       2787.40       222.32 o                         
 -14  10   3        791.00       1071.44       133.74 o                         
 -12  10   3        334.82        482.40       268.43 o                         
 -10  10   3      72112.48      77774.23      4114.76 o                         
  -8  10   3      15134.40      15922.17      1808.37 o                         
  -6  10   3      92304.12      96437.23      4503.28 o                         
  -4  10   3      19848.36      19821.48      2009.70 o                         
  -2  10   3      86557.37      87109.27      4248.97 o                         
   0  10   3     179239.64     173663.19      4342.38 o                         
   2  10   3      50526.39      54460.92      2361.07 o                         
   4  10   3       1116.86       1601.39       433.45 o                         
   6  10   3      63198.77      66411.61      2612.90 o                         
   8  10   3       3829.31       5054.27      1179.68 o                         
  10  10   3        733.27       1114.48       160.75 o                         
  12  10   3     118692.65     116481.63      1579.75 o                         
  14  10   3      39416.80      40680.18       640.43 o                         
  16  10   3       1169.69       1472.88       123.84 o                         
  18  10   3         48.39        344.02        83.63 o                         
  20  10   3       7272.50       7611.19       221.01 o                         
  22  10   3      55113.53      50920.29       644.92 o                         
  24  10   3        635.58        800.36       115.04 o                         
  26  10   3        820.72       1003.98       132.84 o                         
  28  10   3       2593.84       1814.46       131.19 o                         
  30  10   3       5396.80       5258.73       220.16 o                         
  32  10   3      10432.89       8654.70       249.08 o                         
  34  10   3        284.33        291.46        67.29 o                         
 -35  11   3        141.38        130.99        83.17 o                         
 -33  11   3       9301.42       8686.38       350.60 o                         
 -31  11   3       4306.30       3833.22       172.58 o                         
 -29  11   3      12984.06      12566.77       344.37 o                         
 -27  11   3       1053.21        922.38       102.31 o                         
 -25  11   3       3737.42       4084.73       187.10 o                         
 -23  11   3       4743.05       4508.88       222.83 o                         
 -21  11   3       1304.95       1838.68       189.61 o                         
 -19  11   3        900.29       1043.23       263.60 o                         
 -17  11   3         54.49        390.80       145.82 o                         
 -15  11   3       3230.16       2862.98       217.59 o                         
 -13  11   3      22980.85      22498.43       537.77 o                         
 -11  11   3        334.98        493.58       130.19 o                         
  -9  11   3       9175.86       8682.18       313.67 o                         
  -7  11   3      77113.94      71979.37       851.99 o                         
  -5  11   3       1903.96       2493.30       177.07 o                         
  -3  11   3      14386.61      14848.75       688.77 o                         
  -1  11   3      26830.91      25525.95      1724.61 o                         
   1  11   3        241.09        338.14       163.07 o                         
   3  11   3       1944.23       2635.80       196.50 o                         
   5  11   3       8169.05       7877.46       249.20 o                         
   7  11   3       6664.58       6977.80       208.37 o                         
   9  11   3       5538.43       6598.20       245.13 o                         
  11  11   3       7607.34       7900.73       264.36 o                         
  13  11   3      22511.60      23798.07       992.75 o                         
  15  11   3       9339.73       9788.76       275.00 o                         
  17  11   3      15853.95      16898.66       313.17 o                         
  19  11   3       4185.70       4203.80       149.42 o                         
  21  11   3       5002.58       5214.06       174.98 o                         
  23  11   3        542.18        404.32        92.76 o                         
  25  11   3       2435.49       2321.93       150.11 o                         
  27  11   3         42.39         11.35        80.21 o                         
  29  11   3        241.08        312.08        94.32 o                         
  31  11   3       7506.31       6466.85       244.43 o                         
  33  11   3         28.61        -23.13        56.52 o                         
 -32  12   3      16937.81      15625.96       336.76 o                         
 -30  12   3        401.43        501.94       103.19 o                         
 -28  12   3       1565.14       1508.06       151.41 o                         
 -26  12   3        229.64        233.34        87.30 o                         
 -24  12   3       7107.34       6393.31       242.69 o                         
 -22  12   3        382.23        329.41       130.24 o                         
 -20  12   3       5321.02       5561.24       240.84 o                         
 -18  12   3      52395.34      49349.69       743.54 o                         
 -16  12   3        179.52         15.69       104.83 o                         
 -14  12   3      12250.62      12100.05       325.70 o                         
 -12  12   3       1302.53       1628.52       124.34 o                         
 -10  12   3      66220.55      67455.60       774.11 o                         
  -8  12   3      45374.14      45943.75       678.13 o                         
  -6  12   3         67.74        145.48        73.80 o                         
  -4  12   3        598.43       1390.67       213.98 o                         
  -2  12   3       7498.39       7433.55       200.51 o                         
   0  12   3      91263.91      94895.78       845.32 o                         
   2  12   3      23628.38      25530.06       332.56 o                         
   4  12   3      10933.47      12217.91       263.13 o                         
   6  12   3      18997.73      21816.43       565.40 o                         
   8  12   3      19416.73      20940.95       371.89 o                         
  10  12   3       2176.46       2315.74       198.05 o                         
  12  12   3       1389.98       1443.43       170.58 o                         
  14  12   3      81419.04      80862.81       969.56 o                         
  16  12   3       8249.93       8112.57       258.96 o                         
  18  12   3         42.15        204.30        99.00 o                         
  20  12   3       5489.82       4732.60       182.19 o                         
  22  12   3      25762.79      27195.27       478.75 o                         
  24  12   3      10174.30       8973.35       305.02 o                         
  26  12   3        828.50        667.38        81.85 o                         
  28  12   3       4563.60       4031.99       143.21 o                         
  30  12   3       3103.44       3243.02       153.54 o                         
  32  12   3       2284.93       2087.70       146.34 o                         
 -31  13   3       2333.96       1539.17       124.58 o                         
 -29  13   3       1982.31       1604.25       157.87 o                         
 -27  13   3          2.71         22.48        80.67 o                         
 -25  13   3        163.61        211.62        80.41 o                         
 -23  13   3       5666.12       5262.75       218.21 o                         
 -21  13   3        160.41        133.81        89.63 o                         
 -19  13   3       4767.93       4355.60       203.56 o                         
 -17  13   3       4249.10       4320.54       209.61 o                         
 -15  13   3       2722.22       3088.94       186.77 o                         
 -13  13   3      19303.68      19111.96       403.91 o                         
 -11  13   3        143.88         47.41        92.11 o                         
  -9  13   3       2072.54       2716.09       178.07 o                         
  -7  13   3       6049.45       7063.81       257.65 o                         
  -5  13   3       4328.13       3974.96       237.68 o                         
  -3  13   3        251.71        619.86        97.39 o                         
  -1  13   3       5377.34       5141.66       178.15 o                         
   1  13   3      44569.55      47329.69       536.30 o                         
   3  13   3       2505.91       2679.81       133.37 o                         
   5  13   3      93258.05      96261.05       899.67 o                         
   7  13   3       1370.74       1308.31       135.00 o                         
   9  13   3      28640.72      31243.61       719.24 o                         
  11  13   3      40302.09      42297.89       743.26 o                         
  13  13   3       3529.27       4038.33       225.00 o                         
  15  13   3         94.95        254.89       126.39 o                         
  17  13   3       9197.05       9104.44       298.73 o                         
  19  13   3      30545.04      32807.18       553.17 o                         
  21  13   3       8659.54       8354.77       311.36 o                         
  23  13   3        328.75        575.76       139.40 o                         
  25  13   3       4992.69       5083.98       240.35 o                         
  27  13   3       3717.55       3642.43       177.51 o                         
  29  13   3        719.41        568.65       148.34 o                         
 -28  14   3       4068.31       3381.32       188.45 o                         
 -26  14   3        596.84        531.47        95.61 o                         
 -24  14   3       3911.31       3251.28       220.74 o                         
 -22  14   3         29.27        -15.86       107.91 o                         
 -20  14   3      10648.55      10815.22       301.09 o                         
 -18  14   3      10797.26      10751.09       286.59 o                         
 -16  14   3         75.17        127.62        95.38 o                         
 -14  14   3       4409.14       3944.33       196.58 o                         
 -12  14   3      19793.41      21149.68       427.63 o                         
 -10  14   3       1489.40       1787.09       152.16 o                         
  -8  14   3      22545.85      23198.97       447.30 o                         
  -6  14   3       5981.15       5762.91       255.43 o                         
  -4  14   3      44511.17      44848.89       616.68 o                         
  -2  14   3      40726.51      42796.29       565.24 o                         
   0  14   3      81503.64      86701.98       838.00 o                         
   2  14   3       1422.40       2187.87       161.15 o                         
   4  14   3      10470.33       9792.65       310.40 o                         
   6  14   3      60751.80      68107.31      1098.33 o                         
   8  14   3      46416.50      50251.16       872.59 o                         
  10  14   3       3941.61       3410.98       206.09 o                         
  12  14   3       5877.97       6571.83       241.87 o                         
  14  14   3     102328.20     110682.70      1049.15 o                         
  16  14   3      35174.34      37942.61       555.22 o                         
  18  14   3       8886.87       8685.51       331.77 o                         
  20  14   3       1816.81       1474.84       155.13 o                         
  22  14   3       9093.90       8917.33       330.96 o                         
  24  14   3        112.71        279.18        93.16 o                         
  26  14   3        456.02        454.51        83.41 o                         
 -25  15   3       5631.73       4506.89       209.56 o                         
 -23  15   3       3310.55       3182.27       289.62 o                         
 -21  15   3       4911.84       4386.78       225.17 o                         
 -19  15   3       1821.68       1881.71       180.99 o                         
 -17  15   3       8637.36       8207.90       254.17 o                         
 -15  15   3       5036.77       4748.26       211.02 o                         
 -13  15   3        630.11        869.75       121.69 o                         
 -11  15   3        232.39        168.69       119.82 o                         
  -9  15   3      10583.83      11001.77       349.98 o                         
  -7  15   3       4569.64       5126.09       231.52 o                         
  -5  15   3         21.47         82.36       115.24 o                         
  -3  15   3      29270.51      30617.80       569.37 o                         
  -1  15   3       1122.36       1655.03       156.63 o                         
   1  15   3       1989.54       2191.43       200.63 o                         
   3  15   3        216.98        534.33       178.32 o                         
   5  15   3         50.17        338.22       202.10 o                         
   7  15   3       3884.40       4313.17       277.99 o                         
   9  15   3       1925.76       2244.28       183.06 o                         
  11  15   3      32993.93      34284.55       605.95 o                         
  13  15   3       5450.11       4936.90       256.86 o                         
  15  15   3       3925.79       3879.67       237.03 o                         
  17  15   3         32.38        134.13       112.07 o                         
  19  15   3        456.98        498.83       110.16 o                         
  21  15   3       2215.39       2327.21       171.79 o                         
  23  15   3       6382.12       5817.98       260.98 o                         
 -22  16   3        197.85         66.09       162.47 o                         
 -20  16   3       3179.58       3378.71       294.92 o                         
 -18  16   3       2348.87       2767.45       239.79 o                         
 -16  16   3        124.14         32.14       145.89 o                         
 -14  16   3        247.90        371.61       119.80 o                         
 -12  16   3      43434.86      45109.86       671.66 o                         
 -10  16   3         30.99         24.34       162.12 o                         
  -8  16   3      16306.50      18060.47       425.10 o                         
  -6  16   3      21784.16      21687.84       553.10 o                         
  -4  16   3      33270.78      33240.77       690.54 o                         
  -2  16   3      12249.58      12561.46       464.72 o                         
   0  16   3      44138.84      47203.36      1200.92 o                         
   2  16   3       1836.70       2441.96       251.30 o                         
   4  16   3      22244.45      21520.24       613.92 o                         
   6  16   3      61632.59      68391.23      1107.79 o                         
   8  16   3      64235.29      65264.20      1333.39 o                         
  10  16   3       4112.69       3487.15       249.77 o                         
  12  16   3       1201.70       1564.36       170.08 o                         
  14  16   3      16559.74      17278.73       472.48 o                         
  16  16   3       9851.38       9653.93       366.89 o                         
  18  16   3      11053.11      10759.29       402.87 o                         
  20  16   3       4828.80       4946.62       252.54 o                         
 -17  17   3        859.38        530.60       127.30 o                         
 -15  17   3       3583.72       2844.04       282.56 o                         
 -13  17   3       1213.64        990.41       170.29 o                         
 -11  17   3       8430.06       7160.43       382.65 o                         
  -9  17   3       1544.90       2036.26       233.79 o                         
  -7  17   3       1417.42       1273.65       214.74 o                         
  -5  17   3        151.33        259.95       155.36 o                         
  -3  17   3       2850.18       2735.67       264.50 o                         
  -1  17   3        736.39        505.07       275.49 o                         
   1  17   3       1564.17       1613.59       223.70 o                         
   3  17   3       4519.08       5214.50       310.22 o                         
   5  17   3       9211.80       9740.01       446.31 o                         
   7  17   3        175.32        214.36       145.11 o                         
   9  17   3         43.00         10.61       112.83 o                         
  11  17   3       4297.97       4214.80       274.83 o                         
  13  17   3       1317.85       1420.20       198.21 o                         
  15  17   3         25.15        184.37       111.64 o                         
  17  17   3        160.82        335.85       148.34 o                         
 -12  18   3       4206.29       3818.07       293.15 o                         
 -10  18   3       2411.25       1868.42       240.17 o                         
  -8  18   3        480.12        501.54       169.54 o                         
  -6  18   3      13808.34      13750.00       649.88 o                         
  -4  18   3       8554.70       7893.98       508.61 o                         
   2  18   3       1440.37       1575.26       204.85 o                         
   4  18   3       3639.20       3486.07       282.56 o                         
   6  18   3      21485.50      20337.15       653.42 o                         
   8  18   3      22238.35      22813.07       875.93 o                         
  10  18   3       3049.80       3199.98       324.94 o                         
 -42   0   4        225.74        493.47       107.04 o                         
 -40   0   4       4297.45       4110.87       476.82 o                         
 -38   0   4        623.63        692.27       243.71 o                         
 -36   0   4        415.28        483.88       176.60 o                         
 -34   0   4      18111.67      18030.77       840.61 o                         
 -32   0   4         45.38        115.08       103.37 o                         
 -30   0   4      44354.32      40775.99      1394.15 o                         
 -28   0   4       3817.49       3564.93       193.48 o                         
 -26   0   4       3997.82       4185.40       957.17 o                         
 -24   0   4     116019.00     117261.79      4796.43 o                         
 -22   0   4     144812.72     142677.92      5036.61 o                         
 -20   0   4      68208.56      67619.79      3168.19 o                         
 -18   0   4      62802.38      64299.73      2875.03 o                         
 -16   0   4     346344.19     316847.00      6671.91 o                         
 -14   0   4     178927.97     154273.42      4051.18 o                         
 -12   0   4     154471.58     152334.36      3747.43 o                         
 -10   0   4     476370.94     402094.88      6675.44 o                         
  -8   0   4    1719823.75    1658060.50     20372.47 o                         
  -6   0   4     211228.64     187700.09      3616.75 o                         
  -4   0   4      29430.89      30050.10      1041.93 o                         
  -2   0   4       3513.83       4001.74       395.58 o                         
   0   0   4      11845.45       9928.40       572.18 o                         
   2   0   4    1470907.38    1775739.12     20884.61 o                         
   4   0   4      14477.06      18542.71       502.40 o                         
   6   0   4     339086.12     338481.34      6368.16 o                         
   8   0   4     444791.19     469673.28      3838.65 o                         
  10   0   4     756012.88     691133.44     23372.88 o                         
  12   0   4      71774.33      55439.23      2943.91 o                         
  14   0   4      35738.78      32785.23      1308.68 o                         
  16   0   4     322717.00     341116.97      5167.19 o                         
  18   0   4     100951.66      97539.20      3856.92 o                         
  20   0   4       9040.20       8144.75      1158.49 o                         
  22   0   4      68365.70      69368.12      3652.07 o                         
  24   0   4     127395.56     132385.73      5411.00 o                         
  26   0   4       1123.53       1397.71       132.19 o                         
  28   0   4        836.49       1013.55       116.26 o                         
  30   0   4      14102.60      13552.12       376.15 o                         
  32   0   4      26005.47      26905.05       950.34 o                         
  34   0   4      31561.00      34073.91       882.82 o                         
  36   0   4       4935.29       4437.85       300.94 o                         
  38   0   4      10911.20      10917.43       398.20 o                         
  40   0   4        149.21        197.33        93.34 o                         
  42   0   4        239.00        388.52       102.43 o                         
 -43   1   4        166.71         -3.37        45.95 o                         
 -41   1   4       1875.91       1908.93       123.94 o                         
 -39   1   4        231.65        228.79        91.29 o                         
 -37   1   4       5520.13       5298.84       596.90 o                         
 -35   1   4        261.03        355.56       119.59 o                         
 -33   1   4        116.11         30.26       141.32 o                         
 -31   1   4      14388.73      14409.40       290.88 o                         
 -29   1   4      12548.07      11885.94       263.91 o                         
 -27   1   4       3886.25       3437.58       172.37 o                         
 -25   1   4       1493.95       1458.71       653.42 o                         
 -23   1   4      50623.65      47382.19      2044.61 o                         
 -21   1   4       5638.73       5982.41       702.02 o                         
 -19   1   4      16131.24      14186.28       952.85 o                         
 -17   1   4      37320.52      39079.86      1503.84 o                         
 -15   1   4      17016.85      16553.87       892.51 o                         
 -13   1   4     150727.12     145060.33      3805.71 o                         
 -11   1   4        991.75        722.64       213.85 o                         
  -9   1   4       3922.87       6555.52       457.08 o                         
  -7   1   4     599828.56     598141.00      5991.49 o                         
  -5   1   4      47960.38      48175.12      1109.34 o                         
  -3   1   4      10708.44      14533.61       498.12 o                         
  -1   1   4     252891.89     262069.11      2375.36 o                         
   1   1   4     226561.03     252638.83      3330.75 o                         
   3   1   4      16559.76      13244.80       478.59 o                         
   5   1   4     212593.97     209519.77      2120.25 o                         
   7   1   4     289601.84     314811.47      5338.60 o                         
   9   1   4        572.80        646.40       179.61 o                         
  11   1   4      14843.26      16006.78       829.78 o                         
  13   1   4       3498.88       5383.49       548.14 o                         
  15   1   4      35762.90      34333.26      1418.79 o                         
  17   1   4      31418.64      31549.48      1480.38 o                         
  19   1   4      69979.68      67449.10      2321.12 o                         
  21   1   4        460.43       1427.80       400.61 o                         
  23   1   4      32594.47      33002.24      1840.03 o                         
  25   1   4      18578.19      19082.79       304.29 o                         
  27   1   4       3363.10       4260.43       156.31 o                         
  29   1   4        174.25        338.41        81.73 o                         
  31   1   4      15795.90      17595.71       372.48 o                         
  33   1   4        426.41       1006.98       337.49 o                         
  35   1   4        206.23        336.05       102.20 o                         
  37   1   4       2701.32       2519.27       160.89 o                         
  39   1   4       1987.96       1672.14       114.93 o                         
  41   1   4        680.98        644.23        60.49 o                         
 -42   2   4         55.00        -30.22        55.89 o                         
 -40   2   4         80.36        108.48        75.82 o                         
 -38   2   4       3984.04       4319.79       306.32 o                         
 -36   2   4        166.37        107.20       106.81 o                         
 -34   2   4       4024.58       3854.58       189.29 o                         
 -32   2   4      15476.49      16253.66       337.18 o                         
 -30   2   4      60362.44      61352.39      2042.10 o                         
 -28   2   4        986.78        694.44        95.93 o                         
 -26   2   4       5074.43       4653.72       296.59 o                         
 -24   2   4      23340.31      19704.93      2055.61 o                         
 -22   2   4     181843.97     172283.00      5933.73 o                         
 -20   2   4       1346.69        960.95       295.32 o                         
 -18   2   4        112.43        294.84       230.32 o                         
 -16   2   4     200814.05     201103.30      3484.36 o                         
 -14   2   4      41766.92      41947.73      1353.13 o                         
 -12   2   4      16561.86      18656.72       819.37 o                         
 -10   2   4     115106.15     113251.37      2066.21 o                         
  -8   2   4     452004.03     442556.81      4783.41 o                         
  -6   2   4     115025.56     138250.69      2040.85 o                         
  -4   2   4       7225.05       6183.50       389.01 o                         
  -2   2   4      12375.96      16405.05       400.68 o                         
   0   2   4      43243.91      53722.83       869.40 o                         
   2   2   4     652759.12     556346.44      5557.77 o                         
   4   2   4     614807.19     568335.00      4651.68 o                         
   6   2   4     114699.07     124376.97      2151.45 o                         
   8   2   4     102127.05     116322.45      2192.45 o                         
  10   2   4     207373.69     214845.41      3683.85 o                         
  12   2   4      27299.07      29035.57      1199.88 o                         
  14   2   4      22291.22      18560.50      1032.87 o                         
  16   2   4     673145.88     677519.38      8356.72 o                         
  18   2   4        901.00       1197.94       346.75 o                         
  20   2   4      82113.25      84592.19      2737.44 o                         
  22   2   4      11640.13      11674.70       880.37 o                         
  24   2   4     152445.64     158714.97      1271.26 o                         
  26   2   4        427.50        755.71        83.27 o                         
  28   2   4      27434.58      27167.21       406.54 o                         
  30   2   4       7740.71       8027.92       245.83 o                         
  32   2   4       5316.99       5400.75       210.81 o                         
  34   2   4       8396.12       8435.47       266.19 o                         
  36   2   4       4063.26       4439.58       269.86 o                         
  38   2   4       1458.24       1442.16       104.13 o                         
  40   2   4        258.99        226.42        98.28 o                         
 -43   3   4         21.16        -61.67        64.36 o                         
 -41   3   4       1710.18       1553.30        80.27 o                         
 -39   3   4        907.54       1064.47        95.39 o                         
 -37   3   4         17.53        -37.56       108.35 o                         
 -35   3   4       2174.61       2459.94       167.61 o                         
 -33   3   4      12536.57      11848.10       269.40 o                         
 -31   3   4       9332.86      10996.93       289.94 o                         
 -29   3   4        459.26        893.28       121.77 o                         
 -27   3   4      30625.60      33887.32       593.07 o                         
 -25   3   4      17444.31      18330.98      2101.53 o                         
 -23   3   4       3931.90       5237.93      1116.11 o                         
 -21   3   4       6896.46       7321.80      1285.64 o                         
 -19   3   4     105832.32      98199.68      4153.61 o                         
 -17   3   4      47116.88      45749.82      1554.62 o                         
 -15   3   4       6627.55       5886.01       395.47 o                         
 -13   3   4     190859.31     152151.09      2564.82 o                         
 -11   3   4       2712.90       2750.53       200.84 o                         
  -9   3   4       8861.62       8058.51       418.01 o                         
  -7   3   4     154282.70     154993.91      2088.55 o                         
  -5   3   4     367513.09     389147.62      4628.01 o                         
  -3   3   4       7775.42       8863.41       970.30 o                         
  -1   3   4      19494.53      22268.57       667.53 o                         
   1   3   4     246971.91     209545.95      2909.50 o                         
   3   3   4     215608.53     218969.05      2431.96 o                         
   5   3   4      30871.34      33975.83      1091.88 o                         
   7   3   4      27665.42      29240.71       935.59 o                         
   9   3   4      10251.75      13940.86       786.70 o                         
  11   3   4       9436.54       9512.79       714.98 o                         
  13   3   4       5163.92       5748.60       595.65 o                         
  15   3   4       8223.05      10440.14       837.39 o                         
  17   3   4       1103.98       1635.65       366.49 o                         
  19   3   4      42336.88      41150.59      2917.42 o                         
  21   3   4     101418.08     100299.70      3181.29 o                         
  23   3   4       5300.33       5294.44      1140.83 o                         
  25   3   4       5118.73       4577.56       171.86 o                         
  27   3   4       5687.74       6156.40       196.36 o                         
  29   3   4        906.24        860.74       104.80 o                         
  31   3   4       2860.79       3137.53       186.40 o                         
  33   3   4       1616.77       1593.72       150.03 o                         
  35   3   4          3.71        -53.08       105.89 o                         
  37   3   4        998.48       1064.37        95.08 o                         
  39   3   4        257.82        348.57        67.12 o                         
  41   3   4       1014.14        760.14       247.24 o                         
 -42   4   4       3175.34       2472.76       116.72 o                         
 -40   4   4        142.44        266.05        82.08 o                         
 -38   4   4       7321.80       7197.52       195.40 o                         
 -36   4   4       1670.74       2228.79       209.00 o                         
 -34   4   4       6994.94       6904.32       262.00 o                         
 -32   4   4       8912.56      10052.57       262.07 o                         
 -30   4   4       6104.50       6215.15       220.89 o                         
 -28   4   4      41298.79      41048.50       944.04 o                         
 -26   4   4       4543.01       5376.07       216.70 o                         
 -24   4   4      33648.60      32045.67      2822.05 o                         
 -22   4   4      65926.81      64158.44      3779.22 o                         
 -20   4   4      27100.97      23392.31      2129.78 o                         
 -18   4   4      44742.39      43291.50      2754.95 o                         
 -16   4   4     145508.67     141904.42      4842.35 o                         
 -14   4   4      63277.09      56896.69      2818.52 o                         
 -12   4   4      57945.95      58528.47      2716.09 o                         
 -10   4   4     485186.94     443253.09      8335.48 o                         
  -8   4   4     222017.98     215887.80      4821.15 o                         
  -6   4   4     308335.34     275408.88      3886.98 o                         
  -4   4   4     890765.62     821794.06     10608.28 o                         
  -2   4   4     697674.06     667542.25     12390.18 o                         
   0   4   4      24669.20      25413.38       756.20 o                         
   2   4   4      17832.17      16651.19       519.21 o                         
   4   4   4     509982.06     497865.44      5661.60 o                         
   6   4   4      12228.53      11216.24       551.43 o                         
   8   4   4      24570.95      26625.29       757.03 o                         
  10   4   4     291819.06     289597.06      4496.97 o                         
  12   4   4        615.88        790.51       286.66 o                         
  14   4   4      53017.41      52458.67      1960.41 o                         
  16   4   4      98408.20     104361.81      2987.96 o                         
  18   4   4      92062.02      96012.57      3894.01 o                         
  20   4   4     116284.35     112281.70      4877.67 o                         
  22   4   4     107891.34     106740.02      4969.50 o                         
  24   4   4      55050.50      58982.96       694.51 o                         
  26   4   4        777.09        849.27        98.58 o                         
  28   4   4      32605.89      35520.73       726.33 o                         
  30   4   4      10543.66      10748.49       319.33 o                         
  32   4   4        376.53        664.24       115.14 o                         
  34   4   4        791.80        901.34       111.70 o                         
  36   4   4       4011.26       4284.08       202.18 o                         
  38   4   4        144.16        110.51        76.66 o                         
  40   4   4        305.83        236.35        62.20 o                         
 -41   5   4        973.00        970.23        65.93 o                         
 -39   5   4        223.96        168.22        92.67 o                         
 -37   5   4       5099.71       5248.21       198.79 o                         
 -35   5   4       1744.02       2039.78       190.15 o                         
 -33   5   4       5691.47       5750.63       244.34 o                         
 -31   5   4      23117.54      24195.85       480.76 o                         
 -29   5   4      12648.35      14170.44       305.92 o                         
 -27   5   4      17749.26      18267.79       339.26 o                         
 -25   5   4       6933.23       6832.23       219.40 o                         
 -23   5   4      11748.24       8946.51      1518.75 o                         
 -21   5   4       9374.04       8999.49      1416.32 o                         
 -19   5   4     103727.83      98397.48      4496.21 o                         
 -17   5   4      14215.73      12573.85      1511.69 o                         
 -15   5   4      15215.58      12556.19      1444.58 o                         
 -13   5   4       1010.34       1455.18       582.78 o                         
 -11   5   4     198318.52     185630.36      5220.27 o                         
  -9   5   4       2627.12       2798.26       431.37 o                         
  -7   5   4       2411.26       4550.34       482.65 o                         
  -5   5   4     246704.59     243759.67      3730.82 o                         
  -3   5   4      94794.31      86265.02      1924.32 o                         
  -1   5   4     137820.80     145255.11      2577.42 o                         
   1   5   4      38156.60      31648.18       842.27 o                         
   3   5   4     203905.08     209575.20      2488.35 o                         
   5   5   4      39820.56      45281.28      1061.80 o                         
   7   5   4     157366.98     151876.19      2183.96 o                         
   9   5   4     201181.94     201623.47      2681.53 o                         
  11   5   4     196325.12     189620.88      3780.31 o                         
  13   5   4     274317.84     286496.94      5122.77 o                         
  15   5   4      25608.96      21545.09      1882.55 o                         
  17   5   4      47750.21      49281.74      3012.78 o                         
  19   5   4       9063.59       9723.55      1430.45 o                         
  21   5   4      12449.93      12210.06      1695.35 o                         
  23   5   4       3054.40       2848.12       162.42 o                         
  25   5   4      34616.69      33120.64       492.06 o                         
  27   5   4       8127.36       9077.98       288.79 o                         
  29   5   4       7462.23       6951.56       260.80 o                         
  31   5   4       3157.28       3444.90       191.03 o                         
  33   5   4       3228.46       3498.24       226.14 o                         
  35   5   4       2113.07       1683.49       134.57 o                         
  37   5   4       4237.43       3855.08       177.31 o                         
  39   5   4        806.10        529.61        71.07 o                         
 -40   6   4       2647.70       1896.81       138.16 o                         
 -38   6   4        153.95        148.36        69.46 o                         
 -36   6   4       7092.69       7359.94       278.96 o                         
 -34   6   4       4686.01       4433.87       222.04 o                         
 -32   6   4        478.21        317.88       100.62 o                         
 -30   6   4       2421.30       2440.00       173.63 o                         
 -28   6   4      12502.58      12628.43       347.91 o                         
 -26   6   4      25108.46      25270.62       432.56 o                         
 -24   6   4     102515.25     100156.42       923.67 o                         
 -22   6   4      10756.10      12454.08      1658.27 o                         
 -20   6   4      12074.85      11185.79      1649.44 o                         
 -18   6   4       1458.67       1207.94       671.08 o                         
 -16   6   4     391771.44     392251.25      9536.35 o                         
 -14   6   4       4564.21       4478.55       893.59 o                         
 -12   6   4      84922.55      87822.71      3740.37 o                         
 -10   6   4     268873.31     261586.09      4531.73 o                         
  -8   6   4      14330.75      14578.70       931.91 o                         
  -6   6   4     120597.21     114478.85      2581.08 o                         
  -4   6   4     235595.98     254171.28      4004.11 o                         
  -2   6   4     466960.50     479845.53      5902.29 o                         
   0   6   4       2254.02       1252.57       263.97 o                         
   2   6   4     243457.00     231807.08      2983.76 o                         
   4   6   4      37388.91      33151.78      1010.15 o                         
   6   6   4     519873.47     529035.69      5097.52 o                         
   8   6   4     178960.12     178238.56      2570.99 o                         
  10   6   4    1222856.12    1238300.62     23514.19 o                         
  12   6   4      10619.21      12778.71      1398.66 o                         
  14   6   4     184080.33     183391.08      5806.58 o                         
  16   6   4        401.20        208.39       384.99 o                         
  18   6   4     307386.66     311330.06      8646.29 o                         
  20   6   4        739.26       1801.31       844.14 o                         
  22   6   4        842.53        663.88        83.52 o                         
  24   6   4        750.06       1229.00       142.76 o                         
  26   6   4       8753.17       9059.91       291.77 o                         
  28   6   4       8001.36       8651.66       278.53 o                         
  30   6   4       8132.01       9027.54       382.81 o                         
  32   6   4        958.37       1074.81       143.79 o                         
  34   6   4       3326.22       3230.61       178.83 o                         
  36   6   4         81.95        126.91       139.80 o                         
  38   6   4        830.84       1044.74        86.96 o                         
 -39   7   4        989.58        915.00        89.74 o                         
 -37   7   4       4928.59       4426.06       195.08 o                         
 -35   7   4        261.77        202.62        95.56 o                         
 -33   7   4      24012.00      25975.76       606.66 o                         
 -31   7   4       7576.43       7686.23       262.39 o                         
 -29   7   4       3974.91       4054.28       200.69 o                         
 -27   7   4      16351.77      15551.65       391.86 o                         
 -25   7   4      43835.98      42538.38       637.95 o                         
 -23   7   4      11562.02       9852.11       295.09 o                         
 -21   7   4      23134.92      22576.19       437.39 o                         
 -19   7   4       2761.19       3129.34       914.78 o                         
 -17   7   4       3823.69       3401.30       921.85 o                         
 -15   7   4        598.68        819.42       494.48 o                         
 -13   7   4      11290.37      11372.98      1444.58 o                         
 -11   7   4     218398.80     208909.12      5156.70 o                         
  -9   7   4       3596.66       5226.88       642.05 o                         
  -7   7   4      52362.96      47523.46      1748.05 o                         
  -5   7   4       4050.97       2991.96       446.86 o                         
  -3   7   4       7569.44       9050.90       693.20 o                         
  -1   7   4      92872.70      91862.76      2210.67 o                         
   1   7   4     140488.22     135244.80      2920.94 o                         
   3   7   4      16242.88      16657.67      1112.57 o                         
   5   7   4     154814.77     159604.86      2608.27 o                         
   7   7   4      61150.82      59822.88      1840.05 o                         
   9   7   4      77410.80      77240.90      3320.06 o                         
  11   7   4      43183.21      41031.03      2560.69 o                         
  13   7   4      28335.32      30911.90      2316.98 o                         
  15   7   4      28618.62      26963.15      2295.79 o                         
  17   7   4      31543.59      31065.72      2399.98 o                         
  19   7   4      67881.28      67374.95      1318.47 o                         
  21   7   4      64359.82      64482.13       924.18 o                         
  23   7   4         46.63        194.01        94.95 o                         
  25   7   4        515.86        460.40       121.50 o                         
  27   7   4       4112.23       4299.54       205.11 o                         
  29   7   4       5549.20       6373.71       288.46 o                         
  31   7   4         90.15         44.29       112.76 o                         
  33   7   4       2404.34       2275.30       167.19 o                         
  35   7   4        100.83         -6.16        71.76 o                         
  37   7   4        447.46        559.55        84.63 o                         
 -38   8   4         30.29        104.29        97.79 o                         
 -36   8   4        104.26         97.00        91.07 o                         
 -34   8   4       1497.72       1704.36       137.20 o                         
 -32   8   4        110.45        155.96        96.21 o                         
 -30   8   4      23322.10      23202.86       733.37 o                         
 -28   8   4        923.48        981.85       125.82 o                         
 -26   8   4       1723.01       1479.25       144.39 o                         
 -24   8   4      17183.71      18212.38       448.16 o                         
 -22   8   4      28082.61      27349.52       491.13 o                         
 -20   8   4        889.06       1009.94       144.13 o                         
 -18   8   4      51277.09      55113.04      3775.69 o                         
 -16   8   4      38182.73      35641.23      2882.10 o                         
 -14   8   4      11689.87      10433.47      1522.28 o                         
 -12   8   4        141.22        134.22       416.77 o                         
 -10   8   4       7117.59       7121.10       761.54 o                         
  -8   8   4     230936.30     237574.80      4542.26 o                         
  -6   8   4      89793.70      94369.17      2721.39 o                         
  -4   8   4      96192.25      93112.46      2958.03 o                         
  -2   8   4     251500.69     255618.09      8059.98 o                         
   0   8   4     116313.95     121168.16      4446.76 o                         
   2   8   4     866454.25     906839.81     15392.38 o                         
   4   8   4      21248.31      23304.88      1304.54 o                         
   6   8   4     160189.91     169552.64      2940.68 o                         
   8   8   4      28582.90      34594.58      1658.15 o                         
  10   8   4     146464.56     158960.28      3872.05 o                         
  12   8   4       5581.14       6455.78       812.11 o                         
  14   8   4       4543.60       5269.49       737.20 o                         
  16   8   4      85875.01      95760.86      3224.40 o                         
  18   8   4      37541.39      41396.80       666.29 o                         
  20   8   4       2780.75       3242.11       183.54 o                         
  22   8   4      21011.62      20913.99       400.19 o                         
  24   8   4      31764.11      32148.42       575.96 o                         
  26   8   4       1881.14       2388.72       196.10 o                         
  28   8   4       4437.21       4540.19       273.25 o                         
  30   8   4        387.65        468.97       133.57 o                         
  32   8   4       7440.01       7921.01       365.76 o                         
  34   8   4      10767.08      10525.06       283.20 o                         
  36   8   4          7.81         82.23        61.56 o                         
 -37   9   4       6237.41       4916.52       162.33 o                         
 -35   9   4        698.31        743.67        76.34 o                         
 -33   9   4       2043.47       1728.60       130.37 o                         
 -31   9   4       3295.87       3488.56       198.50 o                         
 -29   9   4       2991.19       3137.95       183.70 o                         
 -27   9   4      19695.53      18480.41       411.38 o                         
 -25   9   4       5659.76       5646.50       236.50 o                         
 -23   9   4       5853.97       5780.05       285.78 o                         
 -21   9   4        402.78       1051.03       157.06 o                         
 -19   9   4       8055.86       7613.15       348.55 o                         
 -17   9   4      11222.30      10068.95       314.82 o                         
 -15   9   4       5781.54       5093.12      1070.19 o                         
 -13   9   4      17428.61      14707.17      1769.52 o                         
 -11   9   4        796.28        628.96       291.39 o                         
  -9   9   4      67985.98      62415.15      2670.18 o                         
  -7   9   4     134415.00     126913.04      6071.48 o                         
  -5   9   4       6219.69      11016.25      1437.52 o                         
  -3   9   4       6667.28       5160.23       996.02 o                         
  -1   9   4      26038.65      22237.36      2013.23 o                         
   1   9   4     120609.79     124103.23      4891.79 o                         
   3   9   4      21117.85      23042.74      1424.16 o                         
   5   9   4        470.99        723.78       340.85 o                         
   7   9   4      17334.05      17267.86      1857.82 o                         
   9   9   4     137950.89     143523.58      3775.81 o                         
  11   9   4        204.96        619.12       305.14 o                         
  13   9   4      91049.98      93678.58      3309.47 o                         
  15   9   4      11913.73      13619.09       322.84 o                         
  17   9   4      13726.37      13234.64       451.34 o                         
  19   9   4       5159.21       4775.24       213.51 o                         
  21   9   4      19093.71      18047.96       372.83 o                         
  23   9   4          7.53        120.41        85.14 o                         
  25   9   4       1519.29       1363.46       145.69 o                         
  27   9   4        116.15        175.99        95.07 o                         
  29   9   4       4880.93       5274.99       276.16 o                         
  31   9   4       1266.75       1206.60       148.50 o                         
  33   9   4       5992.70       5263.02       234.00 o                         
  35   9   4        558.90        577.26        66.95 o                         
 -36  10   4        345.43        368.44        77.08 o                         
 -34  10   4       5787.44       4758.20       166.91 o                         
 -32  10   4         48.49        220.49        89.30 o                         
 -30  10   4      44991.22      46027.68       941.09 o                         
 -28  10   4         21.64       -110.25       134.59 o                         
 -26  10   4      14873.10      13682.67       356.31 o                         
 -24  10   4       5202.92       4793.20       222.48 o                         
 -22  10   4      54023.97      54913.84       787.90 o                         
 -20  10   4        101.00        -43.76       115.38 o                         
 -18  10   4       3160.34       3485.09       210.24 o                         
 -16  10   4      24366.65      24082.69       495.36 o                         
 -14  10   4      11337.29      10772.73       349.03 o                         
 -12  10   4      40165.66      41591.43      1331.13 o                         
 -10  10   4       7636.54      10210.96      1504.62 o                         
  -8  10   4     141794.92     152390.88      5852.49 o                         
  -6  10   4      35873.15      39589.98      2885.63 o                         
  -4  10   4        351.95       1384.54       611.03 o                         
  -2  10   4       3832.07       3493.13       914.78 o                         
   0  10   4      50510.19      52474.17      2328.21 o                         
   2  10   4     157317.66     162111.61      4202.67 o                         
   4  10   4      11819.21      12037.94      1104.43 o                         
   6  10   4         71.40        -28.26       409.71 o                         
   8  10   4      11362.49      12344.28      1727.14 o                         
  10  10   4       7256.94       6595.36       239.53 o                         
  12  10   4      13084.88      12641.07       319.89 o                         
  14  10   4        626.40        660.19       101.82 o                         
  16  10   4     103306.20     104833.37       871.44 o                         
  18  10   4      32095.85      33720.39       658.15 o                         
  20  10   4      11527.74      12240.15       294.61 o                         
  22  10   4       1492.58       1309.95       107.40 o                         
  24  10   4      53304.44      57850.88       736.90 o                         
  26  10   4      11132.47      11261.47       327.82 o                         
  28  10   4       3685.41       4304.56       182.51 o                         
  30  10   4        176.58         38.02        93.01 o                         
  32  10   4       2733.97       3423.00       155.31 o                         
  34  10   4       4456.54       3823.96       141.66 o                         
 -35  11   4         39.30        207.18        91.13 o                         
 -33  11   4       4697.83       4072.92       136.06 o                         
 -31  11   4       1144.60       1016.63       104.89 o                         
 -29  11   4       3794.27       3419.31       174.44 o                         
 -27  11   4      26987.78      27285.27       429.09 o                         
 -25  11   4          6.23         62.12        86.98 o                         
 -23  11   4       7353.22       7594.36       278.67 o                         
 -21  11   4       7067.32       6541.67       278.89 o                         
 -19  11   4      41441.29      40506.71       746.71 o                         
 -17  11   4      15974.33      15699.60       461.14 o                         
 -15  11   4       6461.75       6594.68       270.76 o                         
 -13  11   4      32830.90      32536.07       576.57 o                         
 -11  11   4       4482.92       4288.61       203.74 o                         
  -9  11   4      23756.37      21686.70       519.17 o                         
  -7  11   4      11639.50      13437.12       474.97 o                         
  -5  11   4      90553.86      90243.92       945.51 o                         
  -3  11   4       1567.28       1674.63       235.12 o                         
  -1  11   4      43861.08      47379.51       682.78 o                         
   1  11   4      27198.08      29633.67       582.00 o                         
   3  11   4     142106.86     138148.83      1995.82 o                         
   5  11   4       6572.66       7059.91       206.14 o                         
   7  11   4       3487.86       4209.90       166.45 o                         
   9  11   4       7713.32       7165.14       252.13 o                         
  11  11   4     195221.27     198172.19      3302.26 o                         
  13  11   4      15268.07      15567.36       363.40 o                         
  15  11   4       3171.82       2809.28       154.45 o                         
  17  11   4       4594.91       4959.36       205.14 o                         
  19  11   4      12566.79      12516.00       249.92 o                         
  21  11   4       9274.88      10358.00       304.32 o                         
  23  11   4       8549.18       7759.77       247.38 o                         
  25  11   4        395.48        370.92        93.66 o                         
  27  11   4       3895.87       3848.18       171.59 o                         
  29  11   4         14.62         69.08        70.26 o                         
  31  11   4       6423.31       5494.98       156.65 o                         
  33  11   4        182.67        146.19        60.34 o                         
 -32  12   4         81.46        146.73        60.56 o                         
 -30  12   4        116.42         37.67       124.60 o                         
 -28  12   4        557.06        521.78        78.41 o                         
 -26  12   4        707.89        728.95        97.95 o                         
 -24  12   4       1392.78       2005.78       167.44 o                         
 -22  12   4      16486.12      17414.89       460.91 o                         
 -20  12   4       5255.95       6143.38       257.45 o                         
 -18  12   4      10961.60      10464.29       406.08 o                         
 -16  12   4      30544.48      30377.96       648.03 o                         
 -14  12   4      27557.41      26745.65       506.29 o                         
 -12  12   4      51091.40      51771.09       685.41 o                         
 -10  12   4        236.35        391.09        84.59 o                         
  -8  12   4      16546.40      16677.57       363.62 o                         
  -6  12   4        334.49        695.65        95.62 o                         
  -4  12   4        305.52        483.34        88.63 o                         
  -2  12   4        328.78        436.78        74.68 o                         
   0  12   4      21082.85      20636.48       318.71 o                         
   2  12   4       4556.05       5233.58       177.33 o                         
   4  12   4        763.01       1055.96       100.39 o                         
   6  12   4       3367.77       2802.11       190.90 o                         
   8  12   4      18593.33      19053.30       392.97 o                         
  10  12   4      10995.83      11502.07       369.47 o                         
  12  12   4        461.91       1008.23       133.40 o                         
  14  12   4      28759.33      28949.50       478.85 o                         
  16  12   4      40428.32      40630.39       536.17 o                         
  18  12   4      14925.36      16207.75       345.60 o                         
  20  12   4      14009.76      13231.96       341.05 o                         
  22  12   4       1601.64       1001.02       106.14 o                         
  24  12   4       4665.72       4316.73       183.29 o                         
  26  12   4       4795.13       3971.67       148.41 o                         
  28  12   4       2393.88       2213.16       137.18 o                         
  30  12   4       6574.08       5290.89       376.16 o                         
 -31  13   4       3902.57       2751.63       231.34 o                         
 -29  13   4       1483.73       1253.47       123.13 o                         
 -27  13   4       9438.09       8559.96       239.01 o                         
 -25  13   4       3729.76       3384.65       183.92 o                         
 -23  13   4        522.35        413.01        99.65 o                         
 -21  13   4       6969.32       6412.66       335.68 o                         
 -19  13   4      21400.04      23332.11       702.09 o                         
 -17  13   4       5334.68       4971.88       220.34 o                         
 -15  13   4       6433.44       6106.55       246.54 o                         
 -13  13   4      16429.88      16991.43       545.24 o                         
 -11  13   4      58595.71      61577.50       767.07 o                         
  -9  13   4       1557.39       1768.37       134.16 o                         
  -7  13   4       9271.78      10060.81       278.65 o                         
  -5  13   4     186050.06     185292.36      1574.91 o                         
  -3  13   4      29378.63      29642.84       459.89 o                         
  -1  13   4      12598.20      13084.11       302.41 o                         
   1  13   4       5172.23       6186.64       229.42 o                         
   3  13   4      32835.04      31977.71       488.28 o                         
   5  13   4       1126.54       1230.91       124.32 o                         
   7  13   4      10700.87      10795.99       296.79 o                         
   9  13   4       4754.69       4872.93       257.19 o                         
  11  13   4      31831.00      31826.37       636.17 o                         
  13  13   4       4164.78       4543.17       234.95 o                         
  15  13   4      34552.23      37411.13      1129.14 o                         
  17  13   4       5486.63       4906.83       287.02 o                         
  19  13   4        326.36        333.21        99.58 o                         
  21  13   4        591.13        599.12       155.79 o                         
  23  13   4       6485.94       6253.07       369.97 o                         
  25  13   4        744.60        947.18       119.27 o                         
  27  13   4       1242.35       1024.43       145.70 o                         
  29  13   4          3.99        -95.36       113.02 o                         
 -28  14   4         99.46         70.81        78.40 o                         
 -26  14   4       2539.68       2100.08       136.62 o                         
 -24  14   4      28696.91      28924.37       489.66 o                         
 -22  14   4       2383.26       1794.58       131.56 o                         
 -20  14   4       1557.27       1584.51       146.44 o                         
 -18  14   4       9066.56       9593.76       277.06 o                         
 -16  14   4       5847.48       6310.27       238.81 o                         
 -14  14   4       4827.05       4773.98       212.99 o                         
 -12  14   4        471.84        911.81       120.62 o                         
 -10  14   4       6518.64       6423.38       262.99 o                         
  -8  14   4        683.79        635.87       107.19 o                         
  -6  14   4       3132.36       2989.26       174.68 o                         
  -4  14   4      74327.87      77551.92       846.50 o                         
  -2  14   4      17929.56      19088.78       369.69 o                         
   0  14   4        298.65        683.83       105.28 o                         
   2  14   4        393.49        326.65       106.15 o                         
   4  14   4        560.45        923.05       134.95 o                         
   6  14   4       7866.84       7934.76       296.82 o                         
   8  14   4      32229.80      33076.52       612.07 o                         
  10  14   4      30365.45      31836.44       919.17 o                         
  12  14   4       8298.99       8860.31       319.79 o                         
  14  14   4       2360.39       2287.77       180.45 o                         
  16  14   4       4725.17       5153.03       243.04 o                         
  18  14   4      17235.80      17935.49       465.66 o                         
  20  14   4      12916.03      13681.47       378.18 o                         
  22  14   4        302.79        127.10       101.01 o                         
  24  14   4        978.28        956.79       121.63 o                         
  26  14   4        196.41        262.87        89.10 o                         
 -25  15   4        537.62        297.47        98.90 o                         
 -23  15   4       1280.22       1083.27       146.99 o                         
 -21  15   4       1671.05       1635.29       164.00 o                         
 -19  15   4       7998.78       8713.81       286.09 o                         
 -17  15   4        406.00        416.07        93.13 o                         
 -15  15   4       3811.10       4170.42       208.23 o                         
 -13  15   4       6895.99       7406.08       267.29 o                         
 -11  15   4      72505.38      72298.45      1046.46 o                         
  -9  15   4         88.45        200.79        99.03 o                         
  -7  15   4       3584.02       4353.23       212.06 o                         
  -5  15   4      14212.21      15856.52       325.68 o                         
  -3  15   4      15794.87      15633.47       352.41 o                         
  -1  15   4        264.03        307.01       110.31 o                         
   1  15   4       7437.13       8564.23       339.23 o                         
   3  15   4      22217.25      23515.85       679.23 o                         
   5  15   4      22885.68      24175.79       558.15 o                         
   7  15   4         89.64        555.59       153.14 o                         
   9  15   4        578.86        450.58       172.75 o                         
  11  15   4        522.37        263.65       109.55 o                         
  13  15   4         94.53        192.70       104.93 o                         
  15  15   4        946.81        968.90       146.20 o                         
  17  15   4         36.92         73.17       103.52 o                         
  19  15   4         91.46        134.74       100.62 o                         
  21  15   4       3994.05       3944.05       211.64 o                         
  23  15   4       1017.33       1004.35       183.66 o                         
 -22  16   4          7.64        -80.22        80.22 o                         
 -20  16   4        462.36        359.52       188.96 o                         
 -18  16   4        453.93        460.89       206.62 o                         
 -16  16   4       3175.96       3024.86       272.40 o                         
 -14  16   4        396.00        394.80        86.10 o                         
 -12  16   4        113.31        155.39        87.33 o                         
 -10  16   4        824.87        821.51       120.23 o                         
  -8  16   4       5613.51       6639.11       256.69 o                         
  -6  16   4        392.85        830.37       155.12 o                         
  -4  16   4      21337.19      22396.65       909.49 o                         
  -2  16   4       5503.41       6067.64       333.25 o                         
   0  16   4       5300.90       5818.57       346.84 o                         
   2  16   4      10174.49      10885.11       445.23 o                         
   4  16   4        185.69        280.72       176.85 o                         
   6  16   4       3920.99       3596.98       225.65 o                         
   8  16   4       7840.86       8339.96       303.82 o                         
  10  16   4       2465.08       2381.85       208.15 o                         
  12  16   4       5334.25       5171.46       282.18 o                         
  14  16   4        309.79        191.74       117.13 o                         
  16  16   4        168.84        127.99       128.40 o                         
  18  16   4        120.26        226.30       185.43 o                         
  20  16   4       1646.52       1246.79       133.60 o                         
 -17  17   4       1046.02       1095.98       146.99 o                         
 -15  17   4       5210.99       4402.10       273.06 o                         
 -13  17   4       8003.41       7139.81       361.94 o                         
 -11  17   4      14265.72      13577.83       505.18 o                         
  -9  17   4         78.43        181.64       152.58 o                         
  -7  17   4       6850.64       7169.83       387.01 o                         
  -5  17   4      10805.41       9969.00       457.43 o                         
  -3  17   4      20021.74      18719.50       939.51 o                         
  -1  17   4      12356.57      12323.08       755.84 o                         
   1  17   4        261.44        513.26       379.69 o                         
   3  17   4      34640.05      39911.36       748.50 o                         
   5  17   4      24801.87      27944.95       623.95 o                         
   7  17   4       5569.25       6239.71       304.27 o                         
   9  17   4         33.37         92.17       113.77 o                         
  11  17   4       1411.98       1445.35       142.88 o                         
  13  17   4        350.27        259.47        95.35 o                         
  15  17   4       1581.09       1525.12       261.37 o                         
 -12  18   4       3899.53       3496.66       275.49 o                         
 -10  18   4       1131.09       1398.66       218.98 o                         
  -8  18   4       4618.65       4241.91       353.20 o                         
  -6  18   4       1352.84       1147.89       229.58 o                         
  -4  18   4        257.08        356.73       169.54 o                         
  -2  18   4         65.97        -11.63       102.47 o                         
   0  18   4        710.58        716.99       162.47 o                         
   2  18   4       6738.71       6265.74       388.52 o                         
   4  18   4        728.93        674.61       173.07 o                         
   6  18   4       2327.17       2140.38       218.98 o                         
 -43   1   5       3984.16       3935.42       146.79 o                         
 -41   1   5       1765.38       1551.50       125.07 o                         
 -39   1   5       1596.55       1577.59       130.46 o                         
 -37   1   5        525.25        723.09       147.58 o                         
 -35   1   5      14826.16      15318.57       374.16 o                         
 -33   1   5      40498.35      42164.43       681.60 o                         
 -31   1   5      12137.73      12450.33       287.46 o                         
 -29   1   5      19452.65      19094.25       428.89 o                         
 -27   1   5      41076.76      42683.25       653.93 o                         
 -25   1   5       2170.72       2013.23       752.31 o                         
 -23   1   5       2730.00       2203.50       454.46 o                         
 -21   1   5       5588.65       3518.93       492.57 o                         
 -19   1   5       3407.30       3593.03       502.64 o                         
 -17   1   5     129165.59     123649.44      2810.74 o                         
 -15   1   5      12781.27      15024.23       877.02 o                         
 -13   1   5     116130.22     102495.73      2238.56 o                         
 -11   1   5     389667.38     363018.00      4608.47 o                         
  -9   1   5      37419.63      41938.96      1246.79 o                         
  -7   1   5      86580.21     120049.02      2082.61 o                         
  -5   1   5       4639.67       4701.01       328.00 o                         
  -3   1   5      82223.92      92592.35      1541.94 o                         
  -1   1   5      53835.77      55457.55      1104.20 o                         
   1   1   5      12423.66      14527.88       448.42 o                         
   3   1   5       4235.39       5775.47       291.54 o                         
   5   1   5     846903.75     830350.56      6296.17 o                         
   7   1   5     316606.28     323904.16      3087.23 o                         
   9   1   5      21394.11      19630.92       603.17 o                         
  11   1   5     327485.41     299653.72      3120.75 o                         
  13   1   5     130253.64     136446.73      1926.84 o                         
  15   1   5     158360.88     156963.03      3284.17 o                         
  17   1   5       8844.24      10754.50       714.20 o                         
  19   1   5      46633.50      47379.64      1961.03 o                         
  21   1   5          5.44        209.99       319.65 o                         
  23   1   5      12205.65      13510.32      1185.35 o                         
  25   1   5      17078.50      18820.30       318.93 o                         
  27   1   5      10449.30      10272.40       233.58 o                         
  29   1   5        779.61       1003.86        95.79 o                         
  31   1   5       1333.37       1647.24       119.17 o                         
  33   1   5      20027.98      22139.11       442.29 o                         
  35   1   5        487.27        630.64       108.50 o                         
  37   1   5        581.96        581.53       104.18 o                         
  39   1   5         33.70         87.20        81.35 o                         
  41   1   5         51.80         68.42        63.86 o                         
 -42   2   5       1352.11       1172.57        86.05 o                         
 -40   2   5       1642.06       1718.15       106.19 o                         
 -38   2   5       1695.95       1832.86       140.48 o                         
 -36   2   5       7290.33       7515.39       238.19 o                         
 -34   2   5       1402.67       1478.40       135.66 o                         
 -32   2   5      34658.41      36264.75       866.11 o                         
 -30   2   5       3606.40       3561.75       212.64 o                         
 -28   2   5       3135.83       3567.47       269.15 o                         
 -26   2   5      74415.89      78307.64      1334.27 o                         
 -24   2   5      87258.39      86597.12      4436.17 o                         
 -22   2   5      58686.64      53883.91      3242.36 o                         
 -20   2   5      23709.04      19548.22      1174.16 o                         
 -18   2   5     197867.36     191467.05      3670.14 o                         
 -16   2   5     183981.72     171366.45      3230.70 o                         
 -14   2   5       5741.92       6422.73       542.76 o                         
 -12   2   5       1795.96       2135.79       323.93 o                         
 -10   2   5      98975.75     103775.31      2011.19 o                         
  -8   2   5       7433.50       8049.16       554.52 o                         
  -6   2   5     479257.78     412436.53      7095.75 o                         
  -4   2   5      69454.01      57616.46       976.97 o                         
  -2   2   5      50360.72      32695.42       805.74 o                         
   0   2   5     337083.44     310374.19      2879.61 o                         
   2   2   5     254030.22     258812.48      2717.14 o                         
   4   2   5    1552887.75    1496178.62     18606.46 o                         
   6   2   5     448215.00     425425.81      3916.39 o                         
   8   2   5      96016.27     100442.57      1595.43 o                         
  10   2   5     105628.66     104226.41      2274.52 o                         
  12   2   5     194853.14     183512.38      3348.97 o                         
  14   2   5      80974.79      84951.36      2312.44 o                         
  16   2   5        306.40         73.97       238.22 o                         
  18   2   5      31973.69      32418.89      1597.25 o                         
  20   2   5         36.27        224.09       229.85 o                         
  22   2   5     129420.88     133476.08      3799.71 o                         
  24   2   5      60011.16      62818.49       893.55 o                         
  26   2   5       1130.61       1555.66       106.00 o                         
  28   2   5        890.22       1209.67       113.31 o                         
  30   2   5      49731.79      51645.69       639.57 o                         
  32   2   5       3408.25       3120.19       168.06 o                         
  34   2   5       1399.49       1622.55       254.39 o                         
  36   2   5      12343.83      11972.59       471.60 o                         
  38   2   5        299.96        479.94        70.45 o                         
  40   2   5        360.79        365.68        77.88 o                         
 -43   3   5        698.84        528.73        61.55 o                         
 -41   3   5       2718.24       2494.47       136.95 o                         
 -39   3   5       1951.26       1982.89       142.84 o                         
 -37   3   5         25.75         12.08       110.76 o                         
 -35   3   5       1049.36       1012.14       111.06 o                         
 -33   3   5         81.08        218.63       117.23 o                         
 -31   3   5       1137.92       1231.08       135.21 o                         
 -29   3   5      97609.71     100210.59      2034.89 o                         
 -27   3   5       3178.77       3168.99       183.11 o                         
 -25   3   5      46334.73      48970.92      3482.53 o                         
 -23   3   5       7684.35       6357.57      1257.39 o                         
 -21   3   5     195165.67     186297.91      6297.52 o                         
 -19   3   5       3281.06       3616.75       854.74 o                         
 -17   3   5      93112.59      80669.20      2124.47 o                         
 -15   3   5     110664.03     102146.96      2234.00 o                         
 -13   3   5      92064.44      83464.71      1860.96 o                         
 -11   3   5      22397.27      22046.29       829.47 o                         
  -9   3   5     450576.00     445572.28      4950.36 o                         
  -7   3   5        715.44       1211.06       221.14 o                         
  -5   3   5     135377.86     153639.75      2651.13 o                         
  -3   3   5    1572414.00    1432859.62     11446.37 o                         
  -1   3   5      56252.14      39603.08       816.15 o                         
   1   3   5     747871.69     706441.94      7198.16 o                         
   3   3   5     767767.50     776992.50      7804.02 o                         
   5   3   5     809387.62     814123.56      6658.49 o                         
   7   3   5      76814.20      64664.89      2125.87 o                         
   9   3   5      63837.68      66857.38      1826.91 o                         
  11   3   5       1864.65       1909.41       385.93 o                         
  13   3   5     128370.06     128401.02      5160.23 o                         
  15   3   5     118268.19     103235.40      2890.93 o                         
  17   3   5      29337.83      30255.09      2163.34 o                         
  19   3   5      30387.15      29385.20      2142.15 o                         
  21   3   5        223.38        320.78       288.98 o                         
  23   3   5        818.53        991.23       125.58 o                         
  25   3   5       2687.55       2627.40       131.22 o                         
  27   3   5      16251.66      16998.68       319.20 o                         
  29   3   5      13136.80      13393.27       313.22 o                         
  31   3   5        403.72        415.78       101.62 o                         
  33   3   5       9419.31       9905.24       307.41 o                         
  35   3   5       1297.59       1551.05       150.90 o                         
  37   3   5        295.15        515.31        80.23 o                         
  39   3   5        640.40        432.27        72.51 o                         
 -42   4   5       1158.30        866.15        79.89 o                         
 -40   4   5        575.31        486.28        77.01 o                         
 -38   4   5       5168.48       4919.36       211.43 o                         
 -36   4   5       1306.77       1718.53       170.54 o                         
 -34   4   5        882.98       1087.76       153.34 o                         
 -32   4   5         16.92          7.30       101.51 o                         
 -30   4   5       7507.38       8481.23       282.00 o                         
 -28   4   5      20676.26      20618.72       426.68 o                         
 -26   4   5       1258.80       1650.46       153.03 o                         
 -24   4   5         74.67        105.96       526.27 o                         
 -22   4   5       2029.84       2090.93       819.42 o                         
 -20   4   5      66201.02      69043.17      3722.71 o                         
 -18   4   5       5481.63       7325.33      1158.49 o                         
 -16   4   5      47905.85      40374.08      2546.56 o                         
 -14   4   5      20161.15      20337.15      1705.95 o                         
 -12   4   5        571.17       -416.77       416.77 o                         
 -10   4   5      38362.27      32056.53      4354.93 o                         
  -8   4   5      62292.50      69288.64      1894.33 o                         
  -6   4   5     100192.01     114615.29      1696.87 o                         
  -4   4   5      59670.41      55545.18      1917.87 o                         
  -2   4   5      79626.66      82399.22      1802.74 o                         
   0   4   5      34097.18      30013.05       884.12 o                         
   2   4   5     313158.16     322458.56      4293.18 o                         
   4   4   5      15514.67      12771.18       581.54 o                         
   6   4   5      60382.96      62854.12      1731.00 o                         
   8   4   5      94415.05      77862.74      1327.95 o                         
  10   4   5      96144.59     101008.12      2710.80 o                         
  12   4   5        107.08        378.66       271.01 o                         
  14   4   5      26556.08      25272.09      1382.32 o                         
  16   4   5      71735.19      71031.88      2474.04 o                         
  18   4   5      28878.34      30214.17      1682.02 o                         
  20   4   5      32072.89      33062.88      2627.79 o                         
  22   4   5       7505.44       6492.40       413.43 o                         
  24   4   5       2315.25       2119.16       150.01 o                         
  26   4   5      48991.75      49495.07       601.30 o                         
  28   4   5         88.93        269.59        98.91 o                         
  30   4   5        147.88        345.33        98.61 o                         
  32   4   5       2847.62       3105.47       197.88 o                         
  34   4   5        104.97        477.59       111.69 o                         
  36   4   5        100.74        216.73        77.44 o                         
  38   4   5        610.16        533.46        90.23 o                         
  40   4   5        291.22        199.38        53.52 o                         
 -41   5   5       1115.88       1069.00        75.70 o                         
 -39   5   5        104.90        371.64        88.38 o                         
 -37   5   5        780.43        891.47       107.07 o                         
 -35   5   5      16087.35      17302.62       532.23 o                         
 -33   5   5        506.44        541.83       127.94 o                         
 -31   5   5       9351.56       9716.12       300.11 o                         
 -29   5   5      48565.48      52478.57       657.31 o                         
 -27   5   5      36260.66      37693.89       536.41 o                         
 -25   5   5        722.54        760.64       108.43 o                         
 -23   5   5      65973.59      66418.92      4143.01 o                         
 -21   5   5      48267.66      49059.22      3376.57 o                         
 -19   5   5      33735.09      31780.77      2564.22 o                         
 -17   5   5        892.35       2938.61       745.25 o                         
 -15   5   5       8000.88       7484.27      1183.21 o                         
 -13   5   5     127471.22     127811.81      4570.38 o                         
 -11   5   5      31052.05      30138.40      2016.76 o                         
  -9   5   5     756558.25     708465.38      8381.28 o                         
  -7   5   5      23050.52      21355.97      1074.46 o                         
  -5   5   5      55474.92      48389.41      1552.26 o                         
  -3   5   5      13359.81      12681.56      1076.01 o                         
  -1   5   5     320540.34     346971.22      4618.08 o                         
   1   5   5      67847.97      79213.24      1549.80 o                         
   3   5   5     232354.42     234647.62      2509.02 o                         
   5   5   5       3836.61       5284.12       438.15 o                         
   7   5   5     233319.11     207672.34      3552.52 o                         
   9   5   5       8768.12      11484.13       840.54 o                         
  11   5   5      62306.50      71049.30      2551.86 o                         
  13   5   5       7023.50       7521.89       798.33 o                         
  15   5   5       1855.89       2399.53       521.69 o                         
  17   5   5      12317.79      13347.32       985.31 o                         
  19   5   5      21727.07      24822.77      2281.66 o                         
  21   5   5       1290.84       1993.98       181.46 o                         
  23   5   5      54756.23      55943.84       734.75 o                         
  25   5   5       4844.77       4291.58       183.64 o                         
  27   5   5      15840.72      15263.99       375.14 o                         
  29   5   5        477.91        426.09       102.52 o                         
  31   5   5       2680.89       3207.38       186.79 o                         
  33   5   5       2643.33       2947.10       180.60 o                         
  35   5   5      10214.31      11142.41       334.93 o                         
  37   5   5       2403.98       2269.83       137.15 o                         
  39   5   5        100.98        198.17        63.60 o                         
 -40   6   5        306.22        201.40        51.98 o                         
 -38   6   5         74.76        182.32        91.61 o                         
 -36   6   5       3842.48       3845.31       182.64 o                         
 -34   6   5       2157.25       2409.55       190.48 o                         
 -32   6   5       3066.16       3572.37       209.20 o                         
 -30   6   5       1734.45       1371.70       159.63 o                         
 -28   6   5        261.59        417.08        99.00 o                         
 -26   6   5      28538.09      29572.54       566.43 o                         
 -24   6   5         31.62        236.48       106.09 o                         
 -22   6   5       4263.22       3488.71       478.58 o                         
 -20   6   5      10653.48      10055.55      1518.75 o                         
 -18   6   5      54767.61      51376.21      3383.64 o                         
 -16   6   5      10723.00       9628.18      1455.18 o                         
 -14   6   5     108081.69     106683.50      4450.30 o                         
 -12   6   5      40451.98      41928.15      2610.13 o                         
 -10   6   5       5162.15       5920.92       676.83 o                         
  -8   6   5      48386.79      43823.20      1685.37 o                         
  -6   6   5     166851.62     166586.98      3294.84 o                         
  -4   6   5       1721.63       2208.36       365.82 o                         
  -2   6   5     139089.42     136437.11      1870.16 o                         
   0   6   5      52352.52      59323.63      1690.58 o                         
   2   6   5         30.58        281.90       197.97 o                         
   4   6   5      56706.25      54211.59      1129.94 o                         
   6   6   5     284915.44     266330.84      2915.89 o                         
   8   6   5       1592.60       1899.78       435.88 o                         
  10   6   5      18005.71      17076.68      1100.12 o                         
  12   6   5        304.95        890.06       480.35 o                         
  14   6   5      15291.78      15995.15      1103.01 o                         
  16   6   5      14075.30      15096.80      1111.90 o                         
  18   6   5      46819.08      46239.42      2040.06 o                         
  20   6   5      19105.67      21106.94       558.39 o                         
  22   6   5      16833.77      16836.75       334.22 o                         
  24   6   5      33922.16      33742.53       470.72 o                         
  26   6   5       5394.82       5404.41       228.70 o                         
  28   6   5        359.65        543.77       102.85 o                         
  30   6   5       6059.96       6537.90       230.73 o                         
  32   6   5      13225.07      13577.06       437.28 o                         
  34   6   5        245.74        143.84        91.27 o                         
  36   6   5       1637.16       1671.22       129.11 o                         
  38   6   5       2552.70       2584.71       145.02 o                         
 -39   7   5        338.43        404.71        96.86 o                         
 -37   7   5         95.21        199.25        74.01 o                         
 -35   7   5      14164.46      15323.53       395.40 o                         
 -33   7   5       6308.41       6521.19       218.00 o                         
 -31   7   5        216.72        251.54       118.50 o                         
 -29   7   5        279.25        511.56       109.85 o                         
 -27   7   5      37001.09      36474.90       590.15 o                         
 -25   7   5       1040.63        759.32       166.01 o                         
 -23   7   5          4.99        125.66        94.03 o                         
 -21   7   5      19357.96      19216.68       405.26 o                         
 -19   7   5         61.68        593.37       607.50 o                         
 -17   7   5      66566.83      62003.93      3779.22 o                         
 -15   7   5        368.25        674.61       512.14 o                         
 -13   7   5      65308.89      62823.36      3457.81 o                         
 -11   7   5      76118.16      72483.33      3517.85 o                         
  -9   7   5      79496.17      76805.21      2415.07 o                         
  -7   7   5       5658.16       6871.23       695.94 o                         
  -5   7   5       2131.45       2876.84       445.67 o                         
  -3   7   5       6643.83       5510.29       565.23 o                         
  -1   7   5     293929.44     300855.00      5006.58 o                         
   1   7   5      84098.81      77731.88      3871.05 o                         
   3   7   5        703.55       2656.05       706.40 o                         
   5   7   5      25838.96      28966.73      1056.12 o                         
   7   7   5        851.04       1589.28       275.49 o                         
   9   7   5      14063.77      15322.06      1190.28 o                         
  11   7   5     127668.89     132851.48      3378.88 o                         
  13   7   5      24384.44      23824.41      1419.45 o                         
  15   7   5     140168.09     141128.84      3728.44 o                         
  17   7   5      70578.70      70962.73      2649.25 o                         
  19   7   5      15485.42      14778.77       718.17 o                         
  21   7   5      13336.11      12738.35       324.26 o                         
  23   7   5      23607.21      24420.81       400.80 o                         
  25   7   5        350.44        331.92        87.12 o                         
  27   7   5       1467.67       1495.38       167.90 o                         
  29   7   5       1697.02       1610.21       137.70 o                         
  31   7   5       7958.59       8679.92       329.33 o                         
  33   7   5        346.67        523.09       108.94 o                         
  35   7   5        196.75        125.78        76.41 o                         
  37   7   5       1915.71       1707.63       106.04 o                         
 -38   8   5        578.22        494.40        80.01 o                         
 -36   8   5         26.67        -15.53        89.66 o                         
 -34   8   5       1755.07       1758.37       113.97 o                         
 -32   8   5       4443.00       4261.36       193.44 o                         
 -30   8   5       1296.82       1310.70       120.56 o                         
 -28   8   5        101.39        118.36       101.79 o                         
 -26   8   5      29679.60      29843.48       535.79 o                         
 -24   8   5      26294.91      23987.57       473.37 o                         
 -22   8   5      77851.29      75892.56      1143.04 o                         
 -20   8   5       8029.11       7516.92       296.98 o                         
 -18   8   5        540.00        522.73       568.65 o                         
 -16   8   5       4503.80       3295.34       805.29 o                         
 -14   8   5     155526.62     151822.22      5909.00 o                         
 -12   8   5      40920.64      37739.22      2687.84 o                         
 -10   8   5      34792.70      34815.38      1728.00 o                         
  -8   8   5        168.49        599.09       359.53 o                         
  -6   8   5        957.45        784.43       329.33 o                         
  -4   8   5       4325.42       6934.86       688.68 o                         
  -2   8   5        157.57        352.87       188.82 o                         
   0   8   5     189498.42     194583.92      5859.56 o                         
   2   8   5      45333.28      44234.54      2666.65 o                         
   4   8   5      14650.54      16652.83      1096.65 o                         
   6   8   5       3877.51       4190.85       544.62 o                         
   8   8   5     184479.33     192114.31      4165.72 o                         
  10   8   5     151488.59     152029.53      3802.43 o                         
  12   8   5     162092.86     177278.92      4249.41 o                         
  14   8   5       5207.82       5602.37       738.00 o                         
  16   8   5      69717.06      72290.95       983.39 o                         
  18   8   5       4344.74       4225.29       228.56 o                         
  20   8   5      93770.71      98297.79      1454.68 o                         
  22   8   5       2370.65       2298.16       150.23 o                         
  24   8   5        410.95        491.68       105.77 o                         
  26   8   5          7.89         71.98       122.55 o                         
  28   8   5       9852.20      10270.52       351.05 o                         
  30   8   5       3984.40       3645.16       214.52 o                         
  32   8   5       5008.74       4787.39       242.12 o                         
  34   8   5        540.11        185.46        95.84 o                         
  36   8   5        264.14        120.83        56.73 o                         
 -37   9   5       1710.68       1495.00       100.75 o                         
 -35   9   5        845.62        657.54        79.18 o                         
 -33   9   5        446.37        448.46       122.22 o                         
 -31   9   5       5790.18       5962.26       253.00 o                         
 -29   9   5       4286.61       3784.85       197.36 o                         
 -27   9   5       6131.89       6742.36       250.93 o                         
 -25   9   5      14891.19      15967.50       392.65 o                         
 -23   9   5       8573.95       9537.87       349.01 o                         
 -21   9   5      42548.13      42228.96       652.18 o                         
 -19   9   5      39990.73      35811.89       590.91 o                         
 -17   9   5     175908.47     166991.25      2874.25 o                         
 -15   9   5        390.85         21.19       346.13 o                         
 -13   9   5       5468.56       4065.31       886.53 o                         
 -11   9   5       1288.02       1384.54       656.95 o                         
  -9   9   5      17405.76      15884.53      1198.30 o                         
  -7   9   5       1527.18       1518.19       508.61 o                         
  -5   9   5        889.43        840.61       321.41 o                         
  -3   9   5     220278.56     224669.34      6788.47 o                         
  -1   9   5      13153.92      13636.98      1596.46 o                         
   1   9   5       7707.98       7636.14      1176.15 o                         
   3   9   5      27039.21      27402.70      1545.74 o                         
   5   9   5     199587.70     220599.97      4657.02 o                         
   7   9   5      21830.39      25440.86      2320.51 o                         
   9   9   5       2543.49       3916.97       960.70 o                         
  11   9   5       1313.59       2793.80       833.55 o                         
  13   9   5      93643.23      85423.67      9780.05 o                         
  15   9   5        249.50        703.16       128.79 o                         
  17   9   5       1180.60       1596.69       156.71 o                         
  19   9   5       5122.23       5175.72       228.34 o                         
  21   9   5      15399.43      13413.81       293.81 o                         
  23   9   5       4879.31       5039.68       184.75 o                         
  25   9   5        527.07        619.74       119.65 o                         
  27   9   5        461.76        540.48       170.68 o                         
  29   9   5      19598.80      20730.50       520.72 o                         
  31   9   5          9.90         62.24       105.19 o                         
  33   9   5       3341.35       3679.22       167.39 o                         
  35   9   5        651.16        772.98        81.42 o                         
 -36  10   5        947.59        598.42        86.36 o                         
 -34  10   5         70.51        -22.02        54.10 o                         
 -32  10   5         16.69         29.63        81.96 o                         
 -30  10   5       2331.55       2001.51       216.98 o                         
 -28  10   5      51132.60      50761.84      1012.52 o                         
 -26  10   5        144.63        147.11       100.24 o                         
 -24  10   5       1493.92       1847.91       152.53 o                         
 -22  10   5       6988.45       7879.38       260.99 o                         
 -20  10   5      82426.24      77592.82       853.59 o                         
 -18  10   5      12513.90      12723.11       415.37 o                         
 -16  10   5       9852.26       9923.54       323.23 o                         
 -14  10   5        418.47        728.58       123.45 o                         
 -12  10   5       4405.17       4555.47       272.71 o                         
 -10  10   5      46756.23      49249.95      3408.36 o                         
  -8  10   5       6422.48       6958.00      1282.11 o                         
  -6  10   5      21209.48      22731.83      2228.68 o                         
  -4  10   5       3407.54       4432.64      1077.25 o                         
  -2  10   5       4630.47       5435.72      1112.57 o                         
   0  10   5      35102.48      39060.18      2913.88 o                         
   2  10   5      16464.12      17535.31      1341.98 o                         
   4  10   5     209965.34     225012.00      5069.72 o                         
   6  10   5       1962.25       3404.83       957.17 o                         
   8  10   5       4151.92       3584.96      1052.53 o                         
  10  10   5      35841.04      36924.64       566.98 o                         
  12  10   5      16789.25      18724.76       388.60 o                         
  14  10   5      19357.25      18344.18       386.61 o                         
  16  10   5        948.88       1279.18       102.71 o                         
  18  10   5      46433.46      45310.81       758.06 o                         
  20  10   5      35370.71      35700.65       509.11 o                         
  22  10   5       7803.86       7113.57       227.45 o                         
  24  10   5       1627.17       1665.01       138.43 o                         
  26  10   5      42715.06      40558.73       733.20 o                         
  28  10   5       9560.45       9615.30       343.19 o                         
  30  10   5       7056.04       6912.19       329.84 o                         
  32  10   5        228.59         19.09       114.19 o                         
  34  10   5       4460.60       3656.16       124.03 o                         
 -35  11   5       5127.97       4496.14       332.01 o                         
 -33  11   5        559.52        265.14        78.43 o                         
 -31  11   5       2708.71       2585.82       131.45 o                         
 -29  11   5       5098.50       5402.78       196.49 o                         
 -27  11   5       3540.73       3820.76       167.82 o                         
 -25  11   5       1348.85       1454.89       134.41 o                         
 -23  11   5       4847.62       5252.87       238.79 o                         
 -21  11   5        717.85        830.77       135.52 o                         
 -19  11   5       6123.52       7353.91       315.66 o                         
 -17  11   5        780.16       1152.60       145.85 o                         
 -15  11   5        830.91       1183.40       127.29 o                         
 -13  11   5        217.60        177.41        90.59 o                         
 -11  11   5       3718.02       3838.74       173.89 o                         
  -9  11   5      18873.95      18018.46       426.69 o                         
  -7  11   5      38830.34      39312.87       686.24 o                         
  -5  11   5       2603.48       2665.58       148.30 o                         
  -3  11   5     163586.19     157367.44      1471.59 o                         
  -1  11   5       6088.08       5831.44       197.21 o                         
   1  11   5       3029.19       2713.29       153.63 o                         
   3  11   5      13661.93      14649.88       281.79 o                         
   5  11   5      36153.36      37839.92       813.49 o                         
   7  11   5      12066.30      13824.93       294.58 o                         
   9  11   5        320.37        922.87        96.84 o                         
  11  11   5      28706.29      31035.10       519.97 o                         
  13  11   5      27354.52      27580.71       489.34 o                         
  15  11   5       7864.49       8573.54       257.73 o                         
  17  11   5      25300.75      27349.55       522.68 o                         
  19  11   5       1576.11       1978.09       117.02 o                         
  21  11   5        316.42        289.34        89.16 o                         
  23  11   5       3008.17       2721.72       143.31 o                         
  25  11   5       7959.57       8239.76       252.74 o                         
  27  11   5        302.25        337.84        83.58 o                         
  29  11   5       3723.08       3417.33       147.77 o                         
  31  11   5         17.42         54.94        65.54 o                         
  33  11   5       2037.42       1583.51       164.24 o                         
 -32  12   5          5.09        -20.04        56.58 o                         
 -30  12   5        557.63        426.70        89.89 o                         
 -28  12   5      23358.72      20780.39       581.19 o                         
 -26  12   5         90.03        277.68        90.31 o                         
 -24  12   5        694.81        974.68       150.86 o                         
 -22  12   5       4855.27       4899.18       250.19 o                         
 -20  12   5      50374.92      50859.60      1114.42 o                         
 -18  12   5       4995.91       4250.22       252.87 o                         
 -16  12   5       8374.19       8960.79       348.34 o                         
 -14  12   5       8404.73       8134.52       296.76 o                         
 -12  12   5      19412.09      18718.31       444.56 o                         
 -10  12   5       7322.68       7147.27       233.05 o                         
  -8  12   5       6383.92       6883.92       246.79 o                         
  -6  12   5      78272.46      81206.64       785.70 o                         
  -4  12   5        423.15        788.38       109.06 o                         
  -2  12   5       2306.39       2261.67       133.96 o                         
   0  12   5       3151.93       3428.33       174.04 o                         
   2  12   5       6207.13       6518.94       194.20 o                         
   4  12   5     105326.87     106464.22      1449.53 o                         
   6  12   5        444.75        326.43        88.62 o                         
   8  12   5        452.60        650.79       106.18 o                         
  10  12   5       7978.97       9732.43       313.43 o                         
  12  12   5      51180.62      53529.61       727.30 o                         
  14  12   5       3821.98       4634.41       197.41 o                         
  16  12   5        961.62       1325.20       127.65 o                         
  18  12   5      34402.85      33769.89       463.78 o                         
  20  12   5        822.65        804.51        99.56 o                         
  22  12   5       2982.19       2877.91       155.03 o                         
  24  12   5         21.40        128.87        76.29 o                         
  26  12   5      26368.88      24569.86       445.56 o                         
  28  12   5         26.18         69.22        65.60 o                         
  30  12   5         41.20         17.66       130.68 o                         
 -31  13   5       1265.16        839.75       128.92 o                         
 -29  13   5        525.60        491.61        85.24 o                         
 -27  13   5       1221.91       1119.89        94.39 o                         
 -25  13   5      20821.87      18264.30       491.95 o                         
 -23  13   5       1033.67       1021.22       122.15 o                         
 -21  13   5        716.09        777.98       114.59 o                         
 -19  13   5        102.64        350.35       109.80 o                         
 -17  13   5       8948.77       8758.43       280.89 o                         
 -15  13   5       1701.88       1894.88       163.66 o                         
 -13  13   5        460.09        851.36       139.59 o                         
 -11  13   5       8783.78       7820.52       246.25 o                         
  -9  13   5      10941.95      10502.05       265.60 o                         
  -7  13   5      13560.99      12821.37       333.29 o                         
  -5  13   5       5728.77       5744.21       228.82 o                         
  -3  13   5      11376.34      10393.53       293.05 o                         
  -1  13   5       3043.23       3696.77       172.53 o                         
   1  13   5      37872.82      38210.62       575.65 o                         
   3  13   5      49729.52      53192.41       601.37 o                         
   5  13   5       3054.49       3751.04       179.94 o                         
   7  13   5       1288.92       1554.68       126.24 o                         
   9  13   5      25494.20      27969.28       538.23 o                         
  11  13   5      11242.68      10944.03       375.77 o                         
  13  13   5       8197.72       8657.42       263.99 o                         
  15  13   5      35302.72      37865.37       618.46 o                         
  17  13   5       6798.19       6970.08       330.86 o                         
  19  13   5      15363.83      14731.24       432.07 o                         
  21  13   5       1471.76       1727.55       146.65 o                         
  23  13   5      22243.74      20701.27       492.05 o                         
  25  13   5       2033.35       1901.64       172.66 o                         
  27  13   5         62.91        268.70        97.02 o                         
  29  13   5        505.49        526.27       130.68 o                         
 -28  14   5          9.17        166.85       180.13 o                         
 -26  14   5        119.24         78.63        61.30 o                         
 -24  14   5       8925.26       8412.76       234.14 o                         
 -22  14   5      20960.95      20380.53       401.00 o                         
 -20  14   5       7997.47       8278.87       278.11 o                         
 -18  14   5       2104.59       2557.12       161.89 o                         
 -16  14   5       3502.93       3438.12       180.63 o                         
 -14  14   5      45330.09      49456.08       668.88 o                         
 -12  14   5      11973.36      11618.59       343.55 o                         
 -10  14   5      28018.87      27496.63       479.13 o                         
  -8  14   5      19370.71      21628.34       395.71 o                         
  -6  14   5      72690.62      70954.86       739.07 o                         
  -4  14   5      13458.18      15409.39       362.10 o                         
  -2  14   5       6314.68       5732.07       211.41 o                         
   0  14   5      12066.60      13194.11       341.00 o                         
   2  14   5       1943.81       2431.75       155.20 o                         
   4  14   5      51279.84      54931.59       786.70 o                         
   6  14   5      10664.08      12369.18       371.63 o                         
   8  14   5      16450.17      17126.69       437.23 o                         
  10  14   5       2495.09       2875.23       211.64 o                         
  12  14   5      94396.20      98907.08      1454.57 o                         
  14  14   5      21739.39      24457.79       513.84 o                         
  16  14   5      36290.82      39331.60       684.23 o                         
  18  14   5      13703.31      12650.65       343.65 o                         
  20  14   5      17819.14      18386.43       471.26 o                         
  22  14   5       1999.75       1994.97       168.06 o                         
  24  14   5         44.89       -107.62       107.62 o                         
  26  14   5       5318.68       4708.83       217.66 o                         
 -25  15   5         84.16        -49.45       137.75 o                         
 -23  15   5       9807.74       7806.62       228.63 o                         
 -21  15   5       3240.02       3439.85       215.22 o                         
 -19  15   5          2.51         96.49       101.76 o                         
 -17  15   5       1540.25       1580.87       159.49 o                         
 -15  15   5       2311.55       2567.59       172.00 o                         
 -13  15   5       5053.25       4955.11       260.69 o                         
 -11  15   5       4191.43       3883.12       227.61 o                         
  -9  15   5         63.67        293.33       106.48 o                         
  -7  15   5       1924.19       1717.09       148.85 o                         
  -5  15   5       2558.42       2707.46       163.78 o                         
  -3  15   5       3678.54       3777.71       186.29 o                         
  -1  15   5       8273.72       7857.98       291.79 o                         
   1  15   5      22174.70      23094.51       555.25 o                         
   3  15   5       2544.34       2512.31       263.04 o                         
   5  15   5      19070.61      20275.28       510.86 o                         
   7  15   5        805.11        913.63       147.79 o                         
   9  15   5      37335.63      41724.94       723.78 o                         
  11  15   5        313.46        209.08       110.79 o                         
  13  15   5       1968.21       1819.90       231.60 o                         
  15  15   5       2783.77       2957.98       243.52 o                         
  17  15   5       2460.46       2003.41       164.27 o                         
  19  15   5        741.11        675.46       114.93 o                         
  21  15   5       1913.41       2192.90       193.86 o                         
  23  15   5        487.95        449.20       153.64 o                         
 -22  16   5      20277.31      16704.40       450.33 o                         
 -20  16   5       3419.27       2736.80       229.58 o                         
 -18  16   5        515.29        454.68       153.97 o                         
 -16  16   5       1010.90        716.06       114.60 o                         
 -14  16   5      43164.02      48552.86      1011.62 o                         
 -12  16   5       4050.36       4429.10       227.32 o                         
 -10  16   5       2208.89       2272.62       205.11 o                         
  -8  16   5       8990.96       9207.92       388.77 o                         
  -6  16   5      23297.92      23933.88       887.72 o                         
  -4  16   5       7414.30       7593.73       439.50 o                         
  -2  16   5      34164.72      37272.61      1054.30 o                         
   0  16   5      27263.16      29642.75       720.48 o                         
   2  16   5      20365.22      21585.65       723.01 o                         
   4  16   5      13155.11      14647.95       537.99 o                         
   6  16   5      49430.31      54003.54      1566.86 o                         
   8  16   5       8158.93       7091.47       283.97 o                         
  10  16   5       8710.24       8866.36       310.05 o                         
  12  16   5      18176.11      19394.87       793.55 o                         
  14  16   5       2588.58       2572.47       193.94 o                         
  16  16   5       1494.96       1322.73       140.22 o                         
  18  16   5       5204.32       4931.51       339.07 o                         
  20  16   5       9030.49       8038.87       296.69 o                         
 -17  17   5       1885.72       1421.27       220.75 o                         
 -15  17   5        248.47        117.52       196.02 o                         
 -13  17   5       7368.99       6061.16       324.32 o                         
 -11  17   5       1181.15       1187.72       186.05 o                         
  -9  17   5          9.03          5.16       238.41 o                         
  -7  17   5        940.30       1063.03       191.09 o                         
  -5  17   5       3366.40       3496.66       409.71 o                         
  -3  17   5       2899.56       2391.15       363.79 o                         
  -1  17   5       1168.37       1578.80       324.94 o                         
   1  17   5        582.55        723.52       205.49 o                         
   3  17   5      13401.32      14941.16       617.09 o                         
   5  17   5          3.15         59.29       125.67 o                         
   7  17   5        366.89        641.49       142.23 o                         
   9  17   5       1876.57       2012.94       180.74 o                         
  11  17   5       1886.43       1539.36       154.98 o                         
  13  17   5         51.99        -68.01        84.06 o                         
  15  17   5       1553.49       1643.27       163.57 o                         
 -10  18   5         80.54        236.64       141.28 o                         
  -8  18   5        210.03        176.60       137.75 o                         
  -6  18   5      16651.69      15611.36       653.42 o                         
  -4  18   5        412.49        262.11       107.73 o                         
  -2  18   5      29114.59      26717.96      2470.62 o                         
   0  18   5       9763.92       9278.52       480.35 o                         
   2  18   5       5071.95       4192.46       324.94 o                         
   4  18   5       5846.23       5926.67       374.39 o                         
   6  18   5       8239.25       7742.10       399.11 o                         
 -44   0   6        704.82        420.31        95.36 o                         
 -42   0   6       1154.83       1422.19       132.38 o                         
 -40   0   6       4532.36       4185.48       252.38 o                         
 -38   0   6        871.20       1040.15       165.41 o                         
 -36   0   6        259.32        205.62       247.24 o                         
 -34   0   6      50065.42      50518.89      1033.11 o                         
 -32   0   6      50827.74      51621.88       870.51 o                         
 -30   0   6      81575.73      81708.93      1709.96 o                         
 -28   0   6        191.91        273.10       102.52 o                         
 -26   0   6        945.21        377.92       437.97 o                         
 -24   0   6       3289.49       3196.44       840.61 o                         
 -22   0   6      70689.83      74581.32      3613.22 o                         
 -20   0   6     111936.67      99739.63      3977.01 o                         
 -18   0   6     340454.94     308875.31      7148.73 o                         
 -16   0   6      53279.20      49917.50      2451.20 o                         
 -14   0   6     218334.70     184150.45      4739.92 o                         
 -12   0   6       1031.45       2437.07       533.33 o                         
 -10   0   6     311144.59     340776.22      6371.70 o                         
  -8   0   6     151888.95     185291.28      4167.74 o                         
  -6   0   6     342495.84     337516.16      6018.50 o                         
  -4   0   6     589470.38     664778.94      9282.05 o                         
  -2   0   6      12081.13      10461.73       716.99 o                         
   0   0   6     373358.19     313813.03      5177.88 o                         
   2   0   6     281480.19     352029.06      5682.96 o                         
   4   0   6       4626.21       7537.25       660.48 o                         
   6   0   6    1548520.62    1448013.62     18444.01 o                         
   8   0   6      50227.41      39222.66      1758.93 o                         
  10   0   6     527862.81     564799.19      9239.66 o                         
  12   0   6      20828.22      19425.90      1412.79 o                         
  14   0   6    1859953.88    1852496.00     24921.66 o                         
  16   0   6     143734.34     145450.53      4669.28 o                         
  18   0   6     131246.06     123527.52      4538.60 o                         
  20   0   6     122038.06     119833.07      4789.37 o                         
  22   0   6     295253.62     305276.22      8455.56 o                         
  24   0   6     101539.00     106878.23      1836.63 o                         
  26   0   6      42049.67      40956.66       687.37 o                         
  28   0   6       6407.38       6612.96       245.51 o                         
  30   0   6       6225.26       6403.25       258.47 o                         
  32   0   6        835.38        896.79       207.74 o                         
  34   0   6       1331.24       1812.08       237.27 o                         
  36   0   6      11220.62      13128.12       497.68 o                         
  38   0   6       4905.42       4901.52       383.22 o                         
  40   0   6        333.65        316.22        73.18 o                         
 -43   1   6        740.89        578.94        74.27 o                         
 -41   1   6        576.78        552.30        84.63 o                         
 -39   1   6          9.35         17.81        75.42 o                         
 -37   1   6       4591.32       4745.71       261.02 o                         
 -35   1   6       1492.66       1578.97       152.75 o                         
 -33   1   6       3089.99       3306.31       170.85 o                         
 -31   1   6       4783.71       4553.18       169.69 o                         
 -29   1   6       7059.06       7477.56       234.72 o                         
 -27   1   6      90709.38      89445.98      1375.91 o                         
 -25   1   6       9706.82       8837.02      1391.60 o                         
 -23   1   6      35637.31      32158.79      1707.69 o                         
 -21   1   6       5232.70       3769.84       565.09 o                         
 -19   1   6      53003.57      50387.73      1894.76 o                         
 -17   1   6       3906.16       3988.13       526.79 o                         
 -15   1   6      91980.46      88986.05      2366.43 o                         
 -13   1   6      23467.13      18807.96       948.86 o                         
 -11   1   6        675.83       1294.24       316.40 o                         
  -9   1   6      93453.41     103403.13      2102.22 o                         
  -7   1   6     420772.22     398006.25      4796.43 o                         
  -5   1   6      77863.39      92389.43      1414.71 o                         
  -3   1   6     106103.00      93793.90      1664.37 o                         
  -1   1   6      44143.05      63892.09      1317.05 o                         
   1   1   6      16086.87      11991.35       448.03 o                         
   3   1   6     730336.44     758917.06      9218.46 o                         
   5   1   6     144665.88     159578.48      1913.77 o                         
   7   1   6        765.11       1601.99       191.32 o                         
   9   1   6     205726.73     191495.59      2273.47 o                         
  11   1   6     241873.52     257897.45      2854.27 o                         
  13   1   6     254463.75     257311.83      4218.18 o                         
  15   1   6        249.23        559.72       229.34 o                         
  17   1   6     268438.59     272915.97      4915.05 o                         
  19   1   6      11730.81       9837.79       944.04 o                         
  21   1   6      41861.06      41185.85      2011.59 o                         
  23   1   6        971.88       1065.34       438.47 o                         
  25   1   6      13554.59      14820.38       296.24 o                         
  27   1   6      17512.10      17448.72       305.90 o                         
  29   1   6       1438.76       1488.84       103.04 o                         
  31   1   6        181.98        382.84        92.85 o                         
  33   1   6         95.20        198.26       113.68 o                         
  35   1   6       3649.75       4262.62       257.53 o                         
  37   1   6       3713.98       3689.93       178.93 o                         
  39   1   6        204.51         75.09        79.77 o                         
  41   1   6        152.32        174.41       134.22 o                         
 -42   2   6       1392.26       1409.05        89.70 o                         
 -40   2   6          0.59        -62.79        70.66 o                         
 -38   2   6       2673.43       2534.71       139.57 o                         
 -36   2   6          2.85        168.49        81.32 o                         
 -34   2   6        349.84        242.28       100.01 o                         
 -32   2   6       6846.70       6578.35       312.75 o                         
 -30   2   6        442.23        456.95       126.42 o                         
 -28   2   6         24.84        186.46       102.84 o                         
 -26   2   6      49570.70      51406.59      1005.04 o                         
 -24   2   6      75835.48      71540.28      4012.33 o                         
 -22   2   6       1447.27       2090.93       741.72 o                         
 -20   2   6       1517.36       1043.16       318.95 o                         
 -18   2   6     273840.47     242157.80      4289.06 o                         
 -16   2   6      73772.31      68474.61      1983.11 o                         
 -14   2   6      45786.80      46263.29      1517.22 o                         
 -12   2   6      42246.77      33818.58      1222.16 o                         
 -10   2   6     209660.00     185416.69      2999.15 o                         
  -8   2   6       5710.69       3929.00       394.59 o                         
  -6   2   6     289778.91     243618.42      5223.80 o                         
  -4   2   6     352624.06     371479.44      5470.27 o                         
  -2   2   6       1704.54        793.23       153.52 o                         
   0   2   6     100371.94     154223.03      2071.47 o                         
   2   2   6      63136.62      61117.12      1099.44 o                         
   4   2   6     991788.75    1031666.38      7846.22 o                         
   6   2   6     688063.00     701334.00      7088.18 o                         
   8   2   6     141544.36     128888.25      2755.37 o                         
  10   2   6     166718.95     175312.48      2366.33 o                         
  12   2   6      51279.76      42522.15      1102.26 o                         
  14   2   6     274624.16     275178.03      4620.51 o                         
  16   2   6       3602.14       3429.55       798.23 o                         
  18   2   6      17412.17      16273.68      1170.93 o                         
  20   2   6      52643.80      55288.67      2276.46 o                         
  22   2   6      92496.66      95368.12      3209.30 o                         
  24   2   6       4577.98       4757.85       166.35 o                         
  26   2   6      11229.17      12716.97       348.89 o                         
  28   2   6     103587.67     112113.55      1250.64 o                         
  30   2   6      25007.37      26480.37       443.63 o                         
  32   2   6       3423.14       3475.37       178.68 o                         
  34   2   6       5844.71       5661.96       328.25 o                         
  36   2   6       3442.05       3584.82       160.90 o                         
  38   2   6          2.50         12.45        90.60 o                         
  40   2   6       1468.19       1351.24       103.54 o                         
 -43   3   6         65.74         34.89        75.86 o                         
 -41   3   6        183.26        289.20        73.16 o                         
 -39   3   6        104.77         55.72        70.60 o                         
 -37   3   6        944.52        893.94       112.13 o                         
 -35   3   6        429.03        880.68       117.18 o                         
 -33   3   6       3288.98       3693.57       186.12 o                         
 -31   3   6      12121.08      13693.60       362.19 o                         
 -29   3   6       8220.37       8706.05       278.07 o                         
 -27   3   6      12714.42      13521.89       471.05 o                         
 -25   3   6      24154.47      25250.13      2528.90 o                         
 -23   3   6        280.96        501.54       678.14 o                         
 -21   3   6          7.58        303.75       501.54 o                         
 -19   3   6       1926.44       3782.75       911.25 o                         
 -17   3   6      55613.96      49259.05      1660.70 o                         
 -15   3   6     159789.34     144949.36      3033.98 o                         
 -13   3   6       2008.82       1425.29       259.17 o                         
 -11   3   6      71416.58      68628.19      1655.51 o                         
  -9   3   6     137340.34     127853.28      2277.52 o                         
  -7   3   6      12866.38      13482.26       673.48 o                         
  -5   3   6     241176.12     248280.50      2562.23 o                         
  -3   3   6     153728.14     141826.97      1608.14 o                         
  -1   3   6      64031.04      73933.90      1240.49 o                         
   1   3   6      23758.85      24668.55       703.90 o                         
   3   3   6     555857.75     562762.69      6210.19 o                         
   5   3   6     126174.13     131743.80      2416.31 o                         
   7   3   6      19069.46      22588.89       781.91 o                         
   9   3   6     107219.41     112486.48      1916.01 o                         
  11   3   6      20618.95      16542.12       739.15 o                         
  13   3   6      15371.64      17451.92       784.39 o                         
  15   3   6       2944.22       2539.22       328.90 o                         
  17   3   6     137197.84     135106.75      6606.57 o                         
  19   3   6      27941.39      26406.77      1584.48 o                         
  21   3   6      13921.48      12077.25      1124.78 o                         
  23   3   6       2190.27       2821.34       197.64 o                         
  25   3   6        644.85        628.89        79.80 o                         
  27   3   6       2544.51       3039.88       152.59 o                         
  29   3   6      10862.56      11091.58       282.43 o                         
  31   3   6       1290.94       1513.23       131.17 o                         
  33   3   6       1628.01       1489.34       122.75 o                         
  35   3   6       1818.49       1516.92       123.31 o                         
  37   3   6       8080.81       7564.55       218.24 o                         
  39   3   6        925.71       1180.88       158.71 o                         
 -42   4   6        107.85        101.02        89.58 o                         
 -40   4   6       1164.21        972.00        84.43 o                         
 -38   4   6         10.52        130.11        97.19 o                         
 -36   4   6       1180.48       1339.85       153.94 o                         
 -34   4   6      14029.52      15830.94       370.00 o                         
 -32   4   6         39.51        329.91        99.15 o                         
 -30   4   6       9909.52      10044.08       315.67 o                         
 -28   4   6        419.65        388.09       100.20 o                         
 -26   4   6      46265.55      46034.01       635.98 o                         
 -24   4   6     140311.95     135726.98      5983.18 o                         
 -22   4   6      18736.33      17553.95      2069.74 o                         
 -20   4   6       4124.25       3270.61       925.38 o                         
 -18   4   6      36450.38      34871.26      2571.28 o                         
 -16   4   6     137722.98     129309.38      4845.88 o                         
 -14   4   6      51259.75      51312.63      2882.10 o                         
 -12   4   6     335270.12     321625.78      7452.48 o                         
 -10   4   6     131114.50     127226.19      6415.84 o                         
  -8   4   6       9634.24      10658.79       523.95 o                         
  -6   4   6        990.01       2510.94       407.00 o                         
  -4   4   6     383700.88     366113.56      7890.46 o                         
  -2   4   6       9325.00       6808.03       327.78 o                         
   0   4   6     279785.41     284956.84      2705.23 o                         
   2   4   6     134667.52     137578.75      2627.41 o                         
   4   4   6      89211.24     110341.00      2340.31 o                         
   6   4   6      34849.09      35712.85      1055.01 o                         
   8   4   6     538007.31     522377.28      5259.95 o                         
  10   4   6      24768.41      25368.69       964.49 o                         
  12   4   6        317.02        442.96       185.30 o                         
  14   4   6       1724.03       2739.29       412.56 o                         
  16   4   6      29029.06      26657.68      1123.41 o                         
  18   4   6      27239.81      26945.64      1630.77 o                         
  22   4   6      48102.09      48135.88      1122.49 o                         
  24   4   6      44264.09      45275.49       520.07 o                         
  26   4   6        902.37       1050.02        96.74 o                         
  28   4   6      30771.68      31486.95       505.41 o                         
  30   4   6       1959.41       2150.18       145.62 o                         
  32   4   6      16933.12      18293.38       499.55 o                         
  34   4   6        350.43        323.60       101.73 o                         
  36   4   6       6761.36       6448.67       210.69 o                         
  38   4   6        474.23        557.87        86.55 o                         
 -41   5   6        149.30        155.35        60.05 o                         
 -39   5   6        511.56        410.94        71.33 o                         
 -37   5   6        549.62        554.18       103.05 o                         
 -35   5   6       2235.76       2365.94       189.38 o                         
 -33   5   6        364.93        349.75       130.98 o                         
 -31   5   6       1790.42       1960.33       182.86 o                         
 -29   5   6         25.98        336.59       108.10 o                         
 -27   5   6      60301.60      60366.82       986.17 o                         
 -25   5   6        972.72        765.03       105.55 o                         
 -23   5   6      45807.80      42924.17      3355.38 o                         
 -21   5   6      38121.84      35563.52      2899.76 o                         
 -19   5   6      71185.40      67927.07      3871.05 o                         
 -17   5   6      28797.34      29439.07      2380.56 o                         
 -15   5   6      16672.14      15516.00      1638.84 o                         
 -13   5   6     261700.36     260275.25      7021.58 o                         
 -11   5   6      50289.59      53361.18      2850.31 o                         
  -9   5   6      36260.88      38576.30      2324.04 o                         
  -7   5   6     101404.52      96103.09      3026.91 o                         
  -5   5   6      28982.81      32640.09      1338.63 o                         
  -3   5   6       3005.81       4771.38       359.71 o                         
  -1   5   6      77278.55      79344.03      1409.73 o                         
   1   5   6       2938.01       2072.91       271.15 o                         
   3   5   6        154.61        425.35       260.93 o                         
   5   5   6     178870.08     180361.14      3378.84 o                         
   7   5   6      15032.83      17803.05       629.19 o                         
   9   5   6      48488.92      48266.25      1421.53 o                         
  11   5   6       2213.06       1621.98       313.73 o                         
  13   5   6         80.23        207.36       223.39 o                         
  15   5   6       9996.98      12481.57       814.87 o                         
  17   5   6     119638.09     121090.45      4980.09 o                         
  21   5   6       8463.01       9201.06       281.89 o                         
  23   5   6       2880.17       3810.87       199.41 o                         
  25   5   6       4113.11       4478.82       181.31 o                         
  27   5   6      10017.22       9724.37       314.26 o                         
  29   5   6       1091.85       1576.29       153.58 o                         
  31   5   6       3431.87       4040.34       202.65 o                         
  33   5   6       1926.31       2516.55       167.13 o                         
  35   5   6       2005.62       2242.98       138.34 o                         
  37   5   6         47.40         88.94        84.12 o                         
  39   5   6          1.05        -60.85        60.85 o                         
 -40   6   6          4.66        -17.05        44.24 o                         
 -38   6   6       1987.65       1983.28       122.35 o                         
 -36   6   6       3428.05       3566.16       224.87 o                         
 -34   6   6       1544.33       1763.35       156.51 o                         
 -32   6   6          3.94        101.93       148.60 o                         
 -30   6   6      11787.18      12717.40       359.43 o                         
 -28   6   6       2742.73       3238.18       191.09 o                         
 -26   6   6       2603.53       2689.44       156.73 o                         
 -24   6   6        596.43        729.13       104.77 o                         
 -22   6   6        444.10        964.16       158.23 o                         
 -20   6   6     149121.25     139025.86      5997.30 o                         
 -18   6   6      23446.49      24028.07      2366.43 o                         
 -16   6   6      21418.37      21036.48      2105.06 o                         
 -14   6   6      33515.03      35860.21      2641.92 o                         
 -12   6   6     737367.81     707162.75     13336.76 o                         
 -10   6   6     342055.88     341320.09      8084.71 o                         
  -8   6   6      11308.36       9759.81       822.54 o                         
  -6   6   6     398792.09     379313.91      6705.46 o                         
  -4   6   6     149048.91     143789.73      3025.64 o                         
  -2   6   6     192482.91     160102.94      3214.69 o                         
   0   6   6      22492.25      20489.56      1022.87 o                         
   2   6   6       3510.62       2449.66       407.07 o                         
   4   6   6      81597.52      78469.02      1688.82 o                         
   6   6   6      53622.68      57712.75      1932.88 o                         
   8   6   6     366988.66     374916.31      4649.40 o                         
  10   6   6     236705.16     233011.64      3636.77 o                         
  12   6   6       6295.60       6569.09       701.84 o                         
  14   6   6      89704.49      90597.55      2729.77 o                         
  16   6   6      53675.38      52264.46      2119.55 o                         
  20   6   6       1716.08       2263.24       385.41 o                         
  22   6   6      73019.07      74626.41       736.70 o                         
  24   6   6      11553.23      11425.24       298.22 o                         
  26   6   6        222.10        169.72        92.19 o                         
  28   6   6        970.91       1118.95       147.35 o                         
  30   6   6       1323.04       1294.96       125.61 o                         
  32   6   6       5869.26       6001.78       258.57 o                         
  34   6   6      12260.15      12148.45       295.28 o                         
  36   6   6       2647.21       2341.75       200.35 o                         
  38   6   6       1319.58       1100.75        89.68 o                         
 -39   7   6        344.29        219.96        66.09 o                         
 -37   7   6        167.54        416.29        86.78 o                         
 -35   7   6       1613.63       1604.95       132.39 o                         
 -33   7   6      12881.35      12135.68       286.95 o                         
 -31   7   6       1332.57       1377.65       140.65 o                         
 -29   7   6        448.03        430.81       110.89 o                         
 -27   7   6       2829.35       2210.33       160.62 o                         
 -25   7   6       4517.83       3938.53       182.48 o                         
 -23   7   6      11549.14      11086.99       278.01 o                         
 -21   7   6      14703.55      14181.46       412.26 o                         
 -19   7   6        691.81       1617.65       777.04 o                         
 -17   7   6      28633.01      27439.96      2585.41 o                         
 -15   7   6      71484.57      66062.18      3803.94 o                         
 -13   7   6      15694.48      17204.28      1861.35 o                         
 -11   7   6      34870.73      37198.83      2620.73 o                         
  -9   7   6     211241.17     215893.50      4364.27 o                         
  -7   7   6      83762.16      78251.37      2410.01 o                         
  -5   7   6        132.08       1541.03       330.24 o                         
  -3   7   6      20939.66      20284.81      1135.19 o                         
  -1   7   6       1613.93       2070.04       542.16 o                         
   1   7   6      69243.82      63538.68      4715.19 o                         
   3   7   6        985.73       1091.38       501.54 o                         
   5   7   6     234697.20     260734.42      6686.04 o                         
   7   7   6         64.18        185.77       256.07 o                         
   9   7   6      84973.59      88783.83      2650.00 o                         
  11   7   6      30549.05      30259.08      1565.93 o                         
  13   7   6      40892.08      40638.24      1891.83 o                         
  15   7   6        990.73        845.54       411.48 o                         
  17   7   6      12583.89      12372.53      1448.11 o                         
  19   7   6       7017.59       6971.58       285.32 o                         
  21   7   6      17086.09      16477.65       430.06 o                         
  23   7   6      13942.45      12907.66       297.67 o                         
  25   7   6      15161.09      16302.16       550.11 o                         
  27   7   6       3724.00       3756.00       202.23 o                         
  29   7   6       1281.26       1110.21       144.58 o                         
  31   7   6       5653.59       6146.24       267.47 o                         
  33   7   6        730.64        824.16       124.43 o                         
  35   7   6        186.78        234.11        88.79 o                         
  37   7   6       6480.24       6273.87       173.70 o                         
 -38   8   6        214.53        133.20        89.51 o                         
 -36   8   6        405.91        517.75       107.68 o                         
 -34   8   6        595.44        597.65        83.45 o                         
 -32   8   6         14.69        -87.65        87.65 o                         
 -30   8   6         39.21          4.84       165.87 o                         
 -28   8   6        952.89       1089.84       116.05 o                         
 -26   8   6      38121.97      37946.82       557.61 o                         
 -24   8   6       8929.54       8147.25       376.74 o                         
 -22   8   6       5115.54       4329.51       211.10 o                         
 -20   8   6      22303.99      21174.26       488.48 o                         
 -18   8   6     138223.67     145136.19      6424.67 o                         
 -16   8   6      12603.69      11503.66      1727.14 o                         
 -14   8   6       4830.17       4739.92      1119.64 o                         
 -12   8   6       9329.45       9250.26      1430.45 o                         
 -10   8   6      65438.01      64812.68      2439.66 o                         
  -8   8   6      18894.11      23596.33      1416.12 o                         
  -6   8   6       1444.71       2328.84       474.54 o                         
  -4   8   6     270485.28     272044.59      4811.33 o                         
  -2   8   6      22400.48      24001.31      1265.28 o                         
   0   8   6     208172.03     204180.33      6110.33 o                         
   2   8   6       5387.35       6724.89      1077.25 o                         
   4   8   6     171290.44     173812.34      5690.02 o                         
   6   8   6      69728.62      71819.26      2310.47 o                         
   8   8   6      22046.48      22604.68      2048.55 o                         
  10   8   6        634.15       1423.39       671.08 o                         
  12   8   6       3163.88       3602.62       875.93 o                         
  14   8   6      88062.59      91428.87      4305.49 o                         
  16   8   6       1365.54        793.09       148.86 o                         
  18   8   6       1803.07       2156.57       185.64 o                         
  20   8   6       1522.21       1765.19       265.88 o                         
  22   8   6      38235.98      38839.89       504.33 o                         
  24   8   6       3086.90       3031.28       182.01 o                         
  26   8   6      15967.10      16387.13       493.82 o                         
  28   8   6      20685.50      21215.04       556.85 o                         
  30   8   6      13050.40      15470.86       451.26 o                         
  32   8   6       6221.63       6254.27       535.09 o                         
  34   8   6       1375.04       1538.60       137.88 o                         
  36   8   6       3905.99       3694.30       139.52 o                         
 -37   9   6        359.10        349.33        71.92 o                         
 -35   9   6       1397.73       1499.76       120.76 o                         
 -33   9   6        819.01        679.69        95.85 o                         
 -31   9   6       7586.35       8155.89       287.65 o                         
 -29   9   6      13193.23      13165.17       381.61 o                         
 -27   9   6       7513.15       7006.75       299.94 o                         
 -25   9   6      17871.03      16908.42       547.76 o                         
 -23   9   6      12352.83      11910.49       337.40 o                         
 -21   9   6        353.91        386.54       112.56 o                         
 -19   9   6       5332.88       5436.69       234.56 o                         
 -17   9   6       4862.58       5791.07       279.18 o                         
 -15   9   6       5511.49       5223.79       623.39 o                         
 -13   9   6       9088.94       9140.77      1455.18 o                         
 -11   9   6      18244.79      17041.81      1864.89 o                         
  -9   9   6     153752.14     147167.25      6542.99 o                         
  -7   9   6      91711.76      87673.97      4392.02 o                         
  -5   9   6        642.53       1282.11       558.05 o                         
  -3   9   6        614.36       1151.43       681.67 o                         
  -1   9   6      27930.13      28068.66      2306.38 o                         
   1   9   6     131290.41     133646.66      5244.99 o                         
   3   9   6        418.13        941.22       270.71 o                         
   5   9   6       5246.83       6430.78       773.66 o                         
   7   9   6     135826.52     146174.58      5686.49 o                         
   9   9   6      39970.76      46516.20      3154.06 o                         
  11   9   6      59461.20      58415.44      3627.35 o                         
  13   9   6      12618.40      11648.17       377.02 o                         
  15   9   6      23643.42      23092.58       443.35 o                         
  17   9   6       2139.77       2833.44       177.80 o                         
  19   9   6       2049.67       2063.67       164.63 o                         
  21   9   6         91.24        219.25        75.96 o                         
  23   9   6       1159.16       1375.37       116.56 o                         
  25   9   6        691.75        701.97       106.18 o                         
  27   9   6         56.84        376.94       138.40 o                         
  29   9   6        915.47       1388.06       383.22 o                         
  31   9   6      10195.43      10293.16       341.32 o                         
  33   9   6       2037.11       1749.27       154.62 o                         
  35   9   6       1127.29        854.75        76.62 o                         
 -36  10   6       1365.27        947.51        77.69 o                         
 -34  10   6        361.29        374.62        57.28 o                         
 -32  10   6       8338.86       8622.33       237.47 o                         
 -30  10   6       5103.58       4459.49       216.91 o                         
 -28  10   6       4826.78       4715.76       234.95 o                         
 -26  10   6       3010.24       2836.16       171.63 o                         
 -24  10   6        793.23       1013.33       134.44 o                         
 -22  10   6        574.17        461.04       111.88 o                         
 -20  10   6      25415.31      25134.78       518.79 o                         
 -18  10   6      72337.50      71063.70       887.84 o                         
 -16  10   6      27415.23      27351.79       524.69 o                         
 -14  10   6       5522.53       5706.81       218.48 o                         
 -12  10   6      18271.83      16902.47       587.80 o                         
 -10  10   6      21575.82      22982.60      2313.45 o                         
  -8  10   6      37854.96      41493.72      3076.36 o                         
  -6  10   6      30496.12      30629.34      2606.60 o                         
  -4  10   6      40580.63      38339.66      2889.16 o                         
  -2  10   6       6139.31       7109.88      1331.56 o                         
   0  10   6      46341.69      47148.43      3249.42 o                         
   2  10   6      41379.07      46089.41      2197.38 o                         
   4  10   6      54816.90      55416.79      3599.09 o                         
   6  10   6      17176.28      19401.18      2182.76 o                         
   8  10   6        323.15        506.26       107.26 o                         
  10  10   6      12687.25      14203.53       307.08 o                         
  12  10   6      11990.45       9703.60       396.87 o                         
  14  10   6     171557.75     181800.34      2263.16 o                         
  16  10   6      12928.50      13120.60       343.34 o                         
  18  10   6         34.89        123.03        87.56 o                         
  20  10   6      16948.52      17059.03       346.29 o                         
  22  10   6       5357.17       5283.23       195.89 o                         
  24  10   6       7591.80       7747.95       257.76 o                         
  26  10   6       2781.84       2908.80       178.54 o                         
  28  10   6      28585.59      30566.60       845.18 o                         
  30  10   6        718.28        673.57        99.54 o                         
  32  10   6       2035.09       2233.08       127.37 o                         
  34  10   6       5773.54       5728.60       177.34 o                         
 -35  11   6       3205.30       2474.17       163.93 o                         
 -33  11   6        275.82         78.57       126.71 o                         
 -31  11   6       2057.23       1599.32       110.78 o                         
 -29  11   6       1757.85       1660.61       137.80 o                         
 -27  11   6       1013.97        895.01       102.92 o                         
 -25  11   6       7365.52       7302.87       253.91 o                         
 -23  11   6       5489.52       5535.43       269.67 o                         
 -21  11   6       9092.05       8970.60       315.72 o                         
 -19  11   6      23756.31      22923.25       501.46 o                         
 -17  11   6       9784.96       9127.84       294.51 o                         
 -15  11   6     116471.10     112352.34      1141.49 o                         
 -13  11   6         56.90        122.26       104.91 o                         
 -11  11   6        232.39        376.19       100.40 o                         
  -9  11   6        102.84        511.11       131.89 o                         
  -7  11   6      14380.57      15026.78       422.28 o                         
  -5  11   6         22.32         73.17       106.36 o                         
  -3  11   6       6855.28       6781.93       240.86 o                         
  -1  11   6     138857.25     144295.31      1228.95 o                         
   1  11   6      80397.90      88802.90       784.15 o                         
   3  11   6       1462.60       1532.82       114.82 o                         
   5  11   6      50576.62      52188.61       589.60 o                         
   7  11   6     200841.45     207834.56      3314.59 o                         
   9  11   6     113386.86     121907.37      1378.99 o                         
  11  11   6       4889.99       5396.28       264.32 o                         
  13  11   6       9213.46      10538.49       374.13 o                         
  15  11   6      55677.16      57835.52       698.76 o                         
  17  11   6        550.51        709.43        93.24 o                         
  19  11   6        824.74       1057.03       109.80 o                         
  21  11   6      20067.13      19587.61       337.70 o                         
  23  11   6        567.92        386.63       105.99 o                         
  25  11   6      11908.55      10915.56       287.90 o                         
  27  11   6       1299.66       1284.79       129.20 o                         
  29  11   6       4401.14       4153.15       176.96 o                         
  31  11   6       4460.11       3844.63       145.45 o                         
 -32  12   6       2235.20       1674.07       156.99 o                         
 -30  12   6         28.63        -55.90        83.98 o                         
 -28  12   6         60.40        207.84        89.05 o                         
 -26  12   6      11725.89      10936.12       426.70 o                         
 -24  12   6      10943.61      10719.58       344.72 o                         
 -22  12   6       3177.64       2553.70       223.17 o                         
 -20  12   6        299.41        467.62       131.99 o                         
 -18  12   6       3179.44       3059.53       195.20 o                         
 -16  12   6        621.35        687.35       125.21 o                         
 -14  12   6       6342.14       5722.75       264.24 o                         
 -12  12   6      15234.10      15986.02       413.03 o                         
 -10  12   6       9889.58       9506.86       291.16 o                         
  -8  12   6      22361.10      23109.14       446.25 o                         
  -6  12   6       4240.55       4287.10       184.90 o                         
  -4  12   6       7852.46       7678.03       242.30 o                         
  -2  12   6      15924.24      15977.86       412.93 o                         
   0  12   6       1701.59       2313.40       142.72 o                         
   2  12   6      21530.15      21931.97       379.68 o                         
   4  12   6       7846.24       8832.50       223.80 o                         
   6  12   6      70474.02      73120.02       745.36 o                         
   8  12   6       8305.38       7956.07       263.13 o                         
  10  12   6      69670.97      69992.41       774.12 o                         
  12  12   6      14206.95      15113.20       570.75 o                         
  14  12   6     112992.71     113085.57      1044.31 o                         
  16  12   6      25860.23      28518.90       518.89 o                         
  18  12   6      70167.77      70209.98       697.61 o                         
  20  12   6       4748.33       4678.88       189.01 o                         
  22  12   6      25128.66      27000.20       426.57 o                         
  24  12   6        647.86        212.93        91.51 o                         
  26  12   6       4113.99       4086.07       173.38 o                         
  28  12   6       1395.93       1479.04       102.09 o                         
  30  12   6        169.39        187.20       116.56 o                         
 -31  13   6       1955.68       1613.97       143.05 o                         
 -29  13   6       5219.03       4597.23       263.48 o                         
 -27  13   6       4614.19       4199.62       173.48 o                         
 -25  13   6      19236.49      19574.78       471.47 o                         
 -23  13   6      14664.30      14762.08       360.72 o                         
 -21  13   6         60.15        172.90       102.25 o                         
 -19  13   6         29.40        152.07        95.44 o                         
 -17  13   6       5553.87       6729.05       250.76 o                         
 -15  13   6      18121.85      18332.78       401.27 o                         
 -13  13   6      12710.74      12350.85       334.49 o                         
 -11  13   6        486.16        729.95       114.83 o                         
  -9  13   6       4420.23       4407.08       180.36 o                         
  -7  13   6     115451.28     117591.16      1272.46 o                         
  -5  13   6       1478.88       1532.04       134.95 o                         
  -3  13   6       2785.19       2514.39       160.56 o                         
  -1  13   6      81825.68      84972.11       904.93 o                         
   1  13   6      49166.71      52748.75       635.42 o                         
   3  13   6       3524.17       3880.58       168.60 o                         
   5  13   6         54.97        392.98       110.76 o                         
   7  13   6      19906.24      21431.57       485.00 o                         
   9  13   6       2054.80       2067.88       194.36 o                         
  11  13   6      36439.76      40425.73       777.07 o                         
  13  13   6       1572.78       1996.38       176.17 o                         
  15  13   6      19412.41      18539.01       426.75 o                         
  17  13   6       1699.15       1684.61       200.98 o                         
  19  13   6       2861.13       2644.71       164.37 o                         
  21  13   6       2383.92       2124.06       149.88 o                         
  23  13   6       1191.68       1546.90       129.30 o                         
  25  13   6         11.94         67.23        63.71 o                         
  27  13   6        831.51        662.23       116.67 o                         
  29  13   6        653.40        473.29       109.49 o                         
 -28  14   6         83.36         60.04        85.92 o                         
 -26  14   6       1562.31       1330.24        98.77 o                         
 -24  14   6       4971.99       4770.02       210.70 o                         
 -22  14   6       1643.69       1810.97       140.25 o                         
 -20  14   6        256.71        192.75       106.73 o                         
 -18  14   6       6700.81       6111.34       265.12 o                         
 -16  14   6        576.83        852.12       152.43 o                         
 -14  14   6       2516.28       2565.28       183.41 o                         
 -12  14   6      14473.41      14722.00       352.02 o                         
 -10  14   6        187.95        249.57        91.88 o                         
  -8  14   6       5815.13       5408.89       232.54 o                         
  -6  14   6       1749.91       2419.45       165.06 o                         
  -4  14   6       4039.39       4041.39       198.80 o                         
  -2  14   6      14240.32      16458.49       576.72 o                         
   0  14   6      21037.77      22804.42       449.31 o                         
   2  14   6      39853.89      42487.09       620.25 o                         
   4  14   6       6678.66       6762.13       250.62 o                         
   6  14   6       7630.94       7730.65       302.10 o                         
   8  14   6      77563.77      81967.91      1004.01 o                         
  10  14   6      17264.27      16626.76       489.41 o                         
  12  14   6       7589.83       8388.67       315.91 o                         
  14  14   6       7032.85       7086.70       284.08 o                         
  16  14   6       4578.93       5199.00       358.90 o                         
  18  14   6      12104.33      11321.17       366.50 o                         
  20  14   6       1863.08       2308.11       169.05 o                         
  22  14   6      12639.75      12808.94       369.33 o                         
  24  14   6        479.03        539.10        96.51 o                         
  26  14   6       2583.86       2385.08       149.85 o                         
 -25  15   6       3204.34       2730.22       282.56 o                         
 -23  15   6       3280.74       2855.48       172.10 o                         
 -21  15   6       4866.72       4231.46       205.68 o                         
 -19  15   6       2634.27       2915.05       194.19 o                         
 -17  15   6       7670.11       7853.16       309.74 o                         
 -15  15   6        186.82        261.70        97.04 o                         
 -13  15   6      17719.33      17935.30       408.97 o                         
 -11  15   6       4136.60       4029.69       245.89 o                         
  -9  15   6       1612.59       1794.14       146.41 o                         
  -7  15   6      17619.87      17951.72       417.58 o                         
  -5  15   6      10889.33      12028.59       316.56 o                         
  -3  15   6          0.31       -105.21       105.21 o                         
  -1  15   6       2237.47       2408.84       176.42 o                         
   1  15   6      22472.29      24613.94       576.50 o                         
   3  15   6       8199.91       9349.30       350.19 o                         
   5  15   6      29185.34      31026.89       638.27 o                         
   7  15   6       6471.97       6573.09       292.77 o                         
   9  15   6        885.80       1101.00       153.24 o                         
  11  15   6       1070.63       1172.14       145.26 o                         
  13  15   6      15736.80      15013.67       379.41 o                         
  15  15   6       1762.41       1707.19       142.44 o                         
  17  15   6        587.23        486.21       107.90 o                         
  19  15   6         18.92        -48.88        89.18 o                         
  21  15   6      11502.65      10321.71       300.13 o                         
  23  15   6        212.63        -88.30       105.96 o                         
 -22  16   6       3960.38       3048.10       279.03 o                         
 -20  16   6       1470.52       1220.82       154.45 o                         
 -18  16   6        604.06        480.86        93.45 o                         
 -16  16   6        620.35        654.84       153.45 o                         
 -14  16   6       1700.65       1303.08       149.40 o                         
 -12  16   6        547.03        555.80       118.49 o                         
 -10  16   6        304.89        410.49       121.90 o                         
  -8  16   6         59.85        162.56       168.14 o                         
  -6  16   6       9161.75       9432.91       313.60 o                         
  -4  16   6       3908.00       4306.24       329.27 o                         
  -2  16   6        788.77       1235.11       254.92 o                         
   0  16   6      13676.23      14486.36       911.25 o                         
   2  16   6         50.59         67.18       135.75 o                         
   4  16   6       5700.48       5461.94       315.24 o                         
   6  16   6        726.13       1148.11       170.78 o                         
   8  16   6      11589.91      11740.78       361.06 o                         
  10  16   6         86.47       -140.70       140.70 o                         
  12  16   6       1750.56       2110.46       193.53 o                         
  14  16   6        547.82        684.22       127.81 o                         
  16  16   6        178.20        154.25        96.56 o                         
  18  16   6       2410.34       2444.42       317.88 o                         
  20  16   6        808.41        946.57       158.94 o                         
 -17  17   6       5075.36       4008.80       289.62 o                         
 -15  17   6        469.12        529.96       130.61 o                         
 -13  17   6       4260.04       3427.56       248.49 o                         
 -11  17   6       8272.24       7545.53       363.33 o                         
  -9  17   6       4873.18       5772.05       323.07 o                         
  -7  17   6       8245.31       8081.17       568.65 o                         
  -5  17   6      18007.32      19913.31       900.66 o                         
  -3  17   6        187.96        215.45       194.26 o                         
  -1  17   6        557.64        176.60       201.32 o                         
   1  17   6      18754.72      21368.19      1052.53 o                         
   3  17   6        886.44       1019.18       144.52 o                         
   5  17   6       9220.60       9287.76       521.66 o                         
   7  17   6      13171.99      13040.94       477.22 o                         
   9  17   6       8041.93       8249.00       430.83 o                         
  11  17   6       9076.16       8644.55       457.39 o                         
  13  17   6       9063.81       7741.05       494.48 o                         
  15  17   6       2159.82       2461.20       175.95 o                         
 -10  18   6        920.03        815.89       158.94 o                         
  -8  18   6       9340.40       8155.35       437.97 o                         
  -6  18   6       2604.03       2225.15       254.30 o                         
  -4  18   6       2817.78       2264.92       182.27 o                         
  -2  18   6         80.67         21.19       254.30 o                         
   0  18   6       1269.37       1547.01       222.51 o                         
   2  18   6       4601.55       4559.79       346.13 o                         
   4  18   6         50.05        137.75       120.09 o                         
   6  18   6        759.01        554.52       141.28 o                         
 -43   1   7         43.63         57.19        64.78 o                         
 -41   1   7        315.34        364.14        83.51 o                         
 -39   1   7         81.79        109.59        91.33 o                         
 -37   1   7      15572.01      16514.84       426.73 o                         
 -35   1   7         73.42        303.19        74.63 o                         
 -33   1   7       1162.95       1498.54       119.40 o                         
 -31   1   7      27343.72      26061.50       399.54 o                         
 -29   1   7      36681.77      33722.88       494.25 o                         
 -27   1   7       8772.31       9337.50       277.63 o                         
 -25   1   7        369.07        328.47       360.26 o                         
 -23   1   7      95211.77      85577.52      2870.14 o                         
 -21   1   7      44973.16      44815.82      1919.10 o                         
 -19   1   7       1193.71       1358.25       565.12 o                         
 -17   1   7      36097.70      32758.81      1464.86 o                         
 -15   1   7      18865.80      15827.78      1345.68 o                         
 -13   1   7     411715.28     382094.12      5292.40 o                         
 -11   1   7      16037.88      13605.15       809.09 o                         
  -9   1   7      91006.18      75221.82      1863.02 o                         
  -7   1   7       1259.56       1557.22       323.72 o                         
  -5   1   7    1506597.75    1436254.62     26286.79 o                         
  -3   1   7       6596.00       8309.56       596.90 o                         
  -1   1   7     139847.23     188384.91      2690.06 o                         
   1   1   7      96731.15     105889.41      1910.68 o                         
   3   1   7     832461.75     813843.81      6433.67 o                         
   5   1   7     104889.86     100568.73      1523.53 o                         
   7   1   7     303576.50     294107.97      3067.49 o                         
   9   1   7     224968.83     228082.34      2640.75 o                         
  11   1   7      34654.15      32233.25       857.41 o                         
  13   1   7      31248.41      30532.22      1341.15 o                         
  15   1   7      26805.35      29560.31      1577.03 o                         
  17   1   7      95565.88      93145.66      2770.72 o                         
  19   1   7     185110.16     189127.17      4342.65 o                         
  21   1   7       2942.44       2676.50       555.58 o                         
  23   1   7      34031.18      33907.99       402.62 o                         
  25   1   7       2362.09       2112.18       114.72 o                         
  27   1   7       5107.81       4641.31       161.65 o                         
  29   1   7       7375.71       8040.99       388.31 o                         
  31   1   7        638.80        556.73       101.25 o                         
  33   1   7        337.52        238.53       116.58 o                         
  35   1   7        594.17        621.22       158.04 o                         
  37   1   7        659.01       1045.78       115.99 o                         
  39   1   7        605.05        583.83        63.81 o                         
 -42   2   7        140.21        228.49        76.06 o                         
 -40   2   7       1771.85       1790.50       108.62 o                         
 -38   2   7        233.43        174.96        93.45 o                         
 -36   2   7         98.45          7.89        84.78 o                         
 -34   2   7       4030.25       4672.22       197.49 o                         
 -32   2   7      11709.57      11919.20       293.91 o                         
 -30   2   7       8534.98       9198.12       317.60 o                         
 -28   2   7       3095.97       2761.49       169.55 o                         
 -26   2   7       6583.77       6582.61       286.10 o                         
 -24   2   7       2722.42       2814.99       900.66 o                         
 -22   2   7      19689.86      17511.56      1886.08 o                         
 -20   2   7         33.87        447.16       232.20 o                         
 -18   2   7     193811.91     181320.56      3696.33 o                         
 -16   2   7     275565.69     264364.56      4401.32 o                         
 -14   2   7     183529.23     166930.44      3194.02 o                         
 -12   2   7       7698.81      12939.60       798.08 o                         
 -10   2   7      48681.30      42184.36      1385.62 o                         
  -8   2   7     898768.81     883235.56      9053.65 o                         
  -6   2   7      66313.12      66094.61      1951.42 o                         
  -4   2   7      27892.82      28184.95       891.21 o                         
  -2   2   7     148463.53     154917.17      2000.52 o                         
   0   2   7     397324.28     375159.69      3586.17 o                         
   2   2   7      31776.23      33462.03       847.84 o                         
   4   2   7       1739.97       4654.44       329.83 o                         
   6   2   7      45463.28      57062.72      1179.97 o                         
   8   2   7      43542.98      43459.53      1062.28 o                         
  10   2   7     252587.86     248099.17      2984.39 o                         
  12   2   7      42108.04      32581.51       973.64 o                         
  14   2   7       4713.47       5998.82       656.71 o                         
  16   2   7     333495.50     336521.91      5614.15 o                         
  18   2   7      18284.23      16352.65      1199.11 o                         
  20   2   7       5463.22       4288.27       686.47 o                         
  22   2   7     136719.66     127563.89      3808.51 o                         
  24   2   7       6876.37       7028.66       226.44 o                         
  26   2   7      18703.97      18500.46       485.62 o                         
  28   2   7       4377.79       5100.82       191.05 o                         
  30   2   7        216.31        257.40        83.08 o                         
  32   2   7        364.89        466.71       116.51 o                         
  34   2   7         16.96        174.15       107.71 o                         
  36   2   7       1012.06        800.75       104.29 o                         
  38   2   7       3687.79       3962.29       174.37 o                         
  40   2   7       1227.61       1174.00       107.72 o                         
 -43   3   7       1586.93       1749.85        91.69 o                         
 -41   3   7        278.99        109.54       104.91 o                         
 -39   3   7         72.12         40.01        66.38 o                         
 -37   3   7       9259.88       9969.70       242.24 o                         
 -35   3   7       4444.76       5008.15       191.33 o                         
 -33   3   7         35.49        187.22        99.70 o                         
 -31   3   7      18646.96      19720.27       431.63 o                         
 -29   3   7       1290.22       1169.99       129.21 o                         
 -27   3   7        580.64        957.66       116.79 o                         
 -25   3   7      91145.32      94929.28      3941.69 o                         
 -23   3   7      74653.01      72734.09      4125.35 o                         
 -21   3   7      25814.06      22025.44      2140.38 o                         
 -19   3   7      14883.75      14089.07      1642.37 o                         
 -17   3   7     150676.36     129954.75      4646.32 o                         
 -15   3   7     244957.45     239649.61      4568.62 o                         
 -13   3   7      82300.68      77440.47      1955.08 o                         
 -11   3   7     588296.06     566470.19      7168.15 o                         
  -9   3   7     313358.66     301977.72      9843.63 o                         
  -7   3   7      49711.21      44997.44      2292.26 o                         
  -5   3   7     218494.12     232047.44      2622.75 o                         
  -3   3   7     104514.08     120535.86      1550.83 o                         
  -1   3   7      54097.28      61620.50      1192.95 o                         
   1   3   7     386404.00     360743.88      3597.54 o                         
   3   3   7      91247.61     101570.12      1654.57 o                         
   5   3   7       8253.16       8546.78       480.11 o                         
   7   3   7      35296.97      37897.30      1265.59 o                         
   9   3   7     252755.02     260463.83      3889.12 o                         
  11   3   7     323074.19     321007.94      4577.45 o                         
  13   3   7      59774.05      62118.51      1791.73 o                         
  15   3   7      23511.48      22283.27      1822.50 o                         
  17   3   7      41472.29      38696.53      2067.98 o                         
  19   3   7     170157.20     164152.30      4111.70 o                         
  21   3   7      13854.65      12951.74      1190.04 o                         
  23   3   7      11127.90      12273.40       345.62 o                         
  25   3   7      10195.60      10652.40       396.48 o                         
  27   3   7        490.36        430.37        84.67 o                         
  29   3   7      23096.24      22587.74       409.85 o                         
  31   3   7       4448.98       4550.74       192.03 o                         
  33   3   7      12811.89      13955.19       342.24 o                         
  35   3   7       1126.56       1287.03       116.85 o                         
  37   3   7       3351.28       3068.13       144.39 o                         
  39   3   7       1730.52       1187.98       106.85 o                         
 -42   4   7        168.93        143.98        58.16 o                         
 -40   4   7         92.10          4.79        75.71 o                         
 -38   4   7        423.75        539.03        97.91 o                         
 -36   4   7       3753.77       3612.97       182.43 o                         
 -34   4   7       2575.84       2211.97       156.60 o                         
 -32   4   7       8614.39       9479.38       319.60 o                         
 -30   4   7      15135.02      15374.09       353.26 o                         
 -28   4   7      23027.82      23457.79       419.00 o                         
 -26   4   7        130.42        287.16       100.93 o                         
 -24   4   7      31350.77      29513.24      2747.88 o                         
 -22   4   7      52346.14      43220.86      3171.72 o                         
 -20   4   7      17380.12      18560.56      2013.23 o                         
 -18   4   7      10153.18       9236.13      1356.28 o                         
 -16   4   7     146314.56     150031.52      5361.55 o                         
 -14   4   7      72305.74      65161.53      3291.81 o                         
 -12   4   7       5981.54       8162.41      1172.62 o                         
 -10   4   7      54890.43      51132.36      1360.86 o                         
  -8   4   7     117679.87     106372.30      4003.50 o                         
  -6   4   7      15290.43      17050.57       975.44 o                         
  -4   4   7     124239.13     131690.89      1796.06 o                         
  -2   4   7        497.83       1745.76       221.53 o                         
   0   4   7      59012.03      58736.62      1415.30 o                         
   2   4   7      14257.29      17938.96       705.51 o                         
   4   4   7      18526.46      17215.93       911.19 o                         
   6   4   7       4245.76       3231.55       418.89 o                         
   8   4   7     139898.23     147606.30      2953.79 o                         
  10   4   7      10651.13      11634.26       807.74 o                         
  12   4   7      67275.41      72612.91      2102.80 o                         
  14   4   7      17251.13      19855.66      1112.78 o                         
  16   4   7       8533.27      10083.81      1384.54 o                         
  18   4   7      58142.72      56227.10      2364.98 o                         
  20   4   7       4372.17       4273.70       978.36 o                         
  22   4   7      32589.39      32752.84       431.13 o                         
  24   4   7      13641.71      14251.47       296.70 o                         
  26   4   7      19407.45      19339.30       345.78 o                         
  28   4   7       3176.10       3535.71       169.85 o                         
  30   4   7      22652.72      23552.77       446.49 o                         
  32   4   7       5936.45       6645.70       246.09 o                         
  34   4   7        102.91        180.62        89.21 o                         
  36   4   7       4163.31       4124.72       186.34 o                         
  38   4   7       1892.00       1572.44       106.91 o                         
 -41   5   7         88.65         95.84        45.28 o                         
 -39   5   7       7058.91       7335.02       178.64 o                         
 -37   5   7       1121.54       1053.90       121.19 o                         
 -35   5   7        545.49        633.48       116.86 o                         
 -33   5   7       6199.74       5887.15       242.91 o                         
 -31   5   7      68332.89      71202.48      1878.79 o                         
 -29   5   7      21154.69      20405.23       436.10 o                         
 -27   5   7        501.17        864.82       127.68 o                         
 -25   5   7        885.02       1183.01       119.49 o                         
 -23   5   7     102695.82     105832.30      5375.68 o                         
 -21   5   7      14450.64      16632.10      2037.95 o                         
 -19   5   7      74700.70      76181.31      4181.87 o                         
 -17   5   7       2268.18       3157.59       932.44 o                         
 -15   5   7      69128.59      73892.59      3789.82 o                         
 -13   5   7     198408.28     208913.17      6343.44 o                         
 -11   5   7     197519.33     203993.12      6067.94 o                         
  -9   5   7      45256.57      55589.86      2871.50 o                         
  -7   5   7     205616.20     180855.52      3559.88 o                         
  -5   5   7     104934.84      98900.54      2475.86 o                         
  -3   5   7      16440.93      13875.24       656.46 o                         
  -1   5   7     207529.88     200890.25      2553.09 o                         
   1   5   7     237394.62     243696.45      2663.00 o                         
   3   5   7      62222.79      66462.30      1960.95 o                         
   5   5   7        389.90       1328.59       352.16 o                         
   7   5   7     416355.31     421037.50      5963.44 o                         
   9   5   7      33716.52      34883.46      1501.88 o                         
  11   5   7      39449.52      40461.93      1675.09 o                         
  13   5   7     131410.11     128851.47      3184.09 o                         
  15   5   7     193512.83     212649.22     10203.89 o                         
  19   5   7        918.06       1366.88       628.69 o                         
  21   5   7      65739.10      69196.98       831.61 o                         
  23   5   7      77576.63      74476.40      1773.30 o                         
  25   5   7       3581.09       3887.25       163.78 o                         
  27   5   7      30512.97      31508.12       491.83 o                         
  29   5   7      11479.09      10981.54       318.97 o                         
  31   5   7         48.13        234.44        99.58 o                         
  33   5   7        281.11        186.24        91.76 o                         
  35   5   7       2709.55       2900.80       151.26 o                         
  37   5   7        114.51        169.66        70.34 o                         
 -40   6   7        316.58        132.68        58.54 o                         
 -38   6   7        220.57        276.58        86.45 o                         
 -36   6   7         14.82         20.52        91.90 o                         
 -34   6   7       4133.81       4226.86       206.41 o                         
 -32   6   7       7184.96       8523.87       381.66 o                         
 -30   6   7        891.09       1204.26       176.54 o                         
 -28   6   7        822.01       1280.70       129.18 o                         
 -26   6   7        289.55        310.13        86.77 o                         
 -24   6   7       1114.19       1400.99       122.76 o                         
 -22   6   7      56636.91      56612.84       798.48 o                         
 -20   6   7       3820.88       4446.76      1073.72 o                         
 -18   6   7        726.09       1116.11       593.37 o                         
 -16   6   7        494.30        317.88       388.52 o                         
 -14   6   7     138746.83     140262.05      5456.91 o                         
 -12   6   7       1612.34       2719.63       830.02 o                         
 -10   6   7     191851.50     194958.31      6039.69 o                         
  -8   6   7      50102.10      62465.78      2693.14 o                         
  -6   6   7       1368.67       1654.17       448.97 o                         
  -4   6   7        836.49       2716.38      1633.54 o                         
  -2   6   7     121733.82     113474.95      1809.35 o                         
   0   6   7      24216.00      24779.73       844.26 o                         
   2   6   7     121141.03     134799.98      2410.43 o                         
   4   6   7      33168.62      32794.77      1150.66 o                         
   6   6   7       7776.13       7931.17       772.10 o                         
   8   6   7       4468.84       5231.76       672.76 o                         
  10   6   7      11958.08      13565.43      1040.72 o                         
  12   6   7       3670.87       2957.88       554.79 o                         
  14   6   7       1185.44       1169.09       561.59 o                         
  16   6   7         99.01        618.10       367.33 o                         
  20   6   7      45055.05      43961.48       662.03 o                         
  22   6   7      68474.01      64188.79       750.34 o                         
  24   6   7        790.57        995.29       120.39 o                         
  26   6   7       2850.01       2761.45       168.46 o                         
  28   6   7        508.29        662.34       149.92 o                         
  30   6   7      13526.16      14545.15       331.18 o                         
  32   6   7        151.15        230.48       118.64 o                         
  34   6   7        722.78        526.21        95.19 o                         
  36   6   7        108.70        197.38        90.69 o                         
  38   6   7         19.03         56.79        84.77 o                         
 -39   7   7       3380.57       3374.98       142.15 o                         
 -37   7   7       8645.29       8504.07       223.59 o                         
 -35   7   7        168.65        193.51        95.86 o                         
 -33   7   7       4445.59       4846.04       218.08 o                         
 -31   7   7      21685.83      22383.43       445.80 o                         
 -29   7   7      53304.77      54802.82       775.68 o                         
 -27   7   7        333.68        351.81       100.85 o                         
 -25   7   7      26818.45      25943.45       443.11 o                         
 -23   7   7      77209.85      77379.80      1173.70 o                         
 -21   7   7      68502.93      67907.02       801.90 o                         
 -19   7   7      10630.43      11584.90      1843.69 o                         
 -17   7   7       5998.11       7325.33      1377.47 o                         
 -15   7   7      46267.12      52456.99      3493.13 o                         
 -13   7   7       3103.16       2772.61       822.95 o                         
 -11   7   7        266.81        593.37       480.35 o                         
  -9   7   7      11531.56      15190.37      1138.72 o                         
  -7   7   7      17158.33      17431.17      1165.89 o                         
  -5   7   7       2205.26       2353.21       431.96 o                         
  -3   7   7      47418.47      41621.88      1680.62 o                         
  -1   7   7       6077.32       6697.36       660.78 o                         
   1   7   7      44253.74      50537.78      1291.68 o                         
   3   7   7      28566.95      29414.34      2048.55 o                         
   5   7   7       1419.94       1967.31       674.61 o                         
   7   7   7      44379.34      51118.35      1991.60 o                         
   9   7   7     147051.47     160853.52      5262.65 o                         
  11   7   7      18426.27      18631.20      1773.05 o                         
  13   7   7      76898.51      82574.20      3789.82 o                         
  15   7   7     199382.58     203957.81      6248.08 o                         
  17   7   7      19918.70      20029.64       527.83 o                         
  19   7   7      72194.50      73109.15      1074.46 o                         
  21   7   7       5083.53       4730.49       232.31 o                         
  23   7   7      42099.67      40654.96       571.93 o                         
  25   7   7       6792.99       7238.87       243.67 o                         
  27   7   7      27067.19      28881.69       555.33 o                         
  29   7   7       8221.51       8122.25       357.57 o                         
  31   7   7       1490.99       1657.85       149.56 o                         
  33   7   7       6374.55       7108.59       289.27 o                         
  35   7   7       6419.85       6387.94       236.42 o                         
  37   7   7       1131.88       1011.19        77.87 o                         
 -38   8   7        350.64        431.40        76.74 o                         
 -36   8   7       4522.12       4276.90       187.88 o                         
 -34   8   7       1992.50       1949.66       143.04 o                         
 -32   8   7       3048.23       2537.71       140.98 o                         
 -30   8   7       3057.67       2767.36       177.01 o                         
 -28   8   7      67655.66      70713.45      1244.35 o                         
 -26   8   7      23622.55      22669.34       474.98 o                         
 -24   8   7       7109.55       5863.52       247.02 o                         
 -22   8   7       3603.34       3910.35       207.50 o                         
 -20   8   7       5326.90       5703.04       213.13 o                         
 -18   8   7      82489.14      80633.81      1949.55 o                         
 -16   8   7        538.45        176.60       550.99 o                         
 -14   8   7        160.34        480.35       459.16 o                         
 -12   8   7        655.38        469.75       332.01 o                         
 -10   8   7     455506.75     450238.84      7361.34 o                         
  -8   8   7      56132.67      58639.57      2294.86 o                         
  -6   8   7       2545.73       4208.55       596.34 o                         
  -4   8   7       3190.14       2777.85       489.51 o                         
  -2   8   7     140010.59     133582.17      4090.04 o                         
   0   8   7        525.20        536.86       469.75 o                         
   2   8   7       5228.94       4393.79       868.87 o                         
   4   8   7     130802.98     142183.45      5124.91 o                         
   6   8   7      63517.33      60721.83      3337.72 o                         
   8   8   7      66406.89      66136.35      3542.58 o                         
  10   8   7     264275.12     264817.38      7547.84 o                         
  12   8   7     172177.45     166236.25      5873.69 o                         
  14   8   7      26892.85      28626.71      2369.96 o                         
  16   8   7      25325.91      25642.72       456.25 o                         
  18   8   7      84248.82      85604.45      1264.69 o                         
  20   8   7      21626.13      21809.45       450.88 o                         
  22   8   7      10693.54      10119.67       317.70 o                         
  24   8   7      28029.70      28906.94       880.64 o                         
  26   8   7      31225.29      31135.24       862.66 o                         
  28   8   7        695.33        662.25       147.63 o                         
  30   8   7       8435.67       8536.45       335.57 o                         
  32   8   7       1856.70       2127.08       200.76 o                         
  34   8   7        388.65        389.78        74.48 o                         
  36   8   7       3693.19       3280.13       122.86 o                         
 -37   9   7       5471.66       4959.66       165.04 o                         
 -35   9   7        772.39        840.97       104.03 o                         
 -33   9   7       3622.50       4076.99       170.39 o                         
 -31   9   7        120.48        237.51        95.98 o                         
 -29   9   7       4374.00       4803.04       216.22 o                         
 -27   9   7        678.15        814.72       125.27 o                         
 -25   9   7      11978.10      13001.96       359.95 o                         
 -23   9   7      61893.42      58966.80       721.48 o                         
 -21   9   7       1750.77       1632.50       171.30 o                         
 -19   9   7      15833.79      15812.97       349.11 o                         
 -17   9   7      31159.21      31315.76       554.42 o                         
 -15   9   7      75607.65      77988.31      1384.31 o                         
 -13   9   7     132920.72     126508.52      5640.57 o                         
 -11   9   7       7514.58       8151.81      1317.43 o                         
  -9   9   7       2435.91       1632.20       404.80 o                         
  -7   9   7      94691.57      89216.38      2924.53 o                         
  -5   9   7     123713.72     113984.11      4838.81 o                         
  -3   9   7         69.41        759.38       603.97 o                         
  -1   9   7      43326.45      43983.76      2949.20 o                         
   1   9   7      72624.02      79706.23      4026.46 o                         
   3   9   7      65014.98      64924.89      3620.28 o                         
   5   9   7      78317.65      82839.09      4199.53 o                         
   7   9   7      55736.50      62501.95      3652.07 o                         
   9   9   7     240756.59     258523.39      7904.57 o                         
  11   9   7      23361.09      24674.80       934.09 o                         
  13   9   7       2259.70       2381.01       223.42 o                         
  15   9   7       8393.17       8929.26       292.57 o                         
  17   9   7      86847.12      85592.09      1624.13 o                         
  19   9   7       5456.99       5758.36       245.74 o                         
  21   9   7        903.56       1001.50       107.37 o                         
  23   9   7       5336.46       5899.25       199.95 o                         
  25   9   7        217.63        -61.62       133.57 o                         
  27   9   7       1225.46       1379.87       182.05 o                         
  29   9   7       3906.75       4165.08       278.26 o                         
  31   9   7        980.05       1142.69       137.02 o                         
  33   9   7       6781.11       6486.35       234.71 o                         
  35   9   7       2021.20       1812.06        99.92 o                         
 -36  10   7        124.03         75.57        56.48 o                         
 -34  10   7       1178.99       1365.55       114.15 o                         
 -32  10   7        100.30        235.16        79.10 o                         
 -30  10   7        836.30        860.07       118.41 o                         
 -28  10   7        591.07        793.23       141.23 o                         
 -26  10   7         86.86        207.90       118.38 o                         
 -24  10   7      18895.79      19352.02       424.70 o                         
 -22  10   7       6080.09       5846.51       241.28 o                         
 -20  10   7       6947.04       7033.49       279.23 o                         
 -18  10   7      17880.59      17170.21       411.77 o                         
 -16  10   7      25901.55      23648.68       480.88 o                         
 -14  10   7        449.91        470.90       108.75 o                         
 -12  10   7     107548.32     104168.38      1853.62 o                         
 -10  10   7       5774.46       5595.56       373.37 o                         
  -8  10   7       1430.13       1310.37       533.33 o                         
  -6  10   7       5018.01       5368.61      1101.98 o                         
  -4  10   7      42044.89      44524.16      3157.59 o                         
  -2  10   7     190135.12     199765.36      6982.73 o                         
   0  10   7       5817.62       5728.87      1172.62 o                         
   2  10   7     199930.67     213236.66      4975.04 o                         
   4  10   7      14032.18      11662.60      1645.90 o                         
   6  10   7     148990.95     165904.25      6484.72 o                         
   8  10   7      26367.29      28266.27       449.58 o                         
  10  10   7      44011.81      45174.02       642.45 o                         
  12  10   7      21661.54      24095.23       511.26 o                         
  14  10   7      61302.40      59418.93       771.95 o                         
  16  10   7      25937.26      26475.59       530.81 o                         
  18  10   7        686.62        595.50        96.28 o                         
  20  10   7         19.80         75.68        74.85 o                         
  22  10   7          2.12        134.80       100.39 o                         
  24  10   7      27213.64      27752.17       481.18 o                         
  26  10   7        190.10         50.42       116.96 o                         
  28  10   7        665.68        949.04       146.03 o                         
  30  10   7       1789.56       1909.96       143.25 o                         
  32  10   7      10049.26       8913.90       258.28 o                         
  34  10   7         55.38         81.24        77.70 o                         
 -35  11   7          3.34         54.80       100.66 o                         
 -33  11   7       3827.74       3761.92       228.39 o                         
 -31  11   7       3939.68       4317.86       163.72 o                         
 -29  11   7        586.39        574.66        95.97 o                         
 -27  11   7      18004.96      18414.37       596.86 o                         
 -25  11   7       8425.82       8675.34       257.34 o                         
 -23  11   7      17083.16      16827.93       457.69 o                         
 -21  11   7        451.82        452.15       160.06 o                         
 -19  11   7        271.07        420.45       114.60 o                         
 -17  11   7       3975.05       3822.43       202.32 o                         
 -15  11   7      21046.68      20608.82       434.25 o                         
 -13  11   7      17927.29      17574.68       524.19 o                         
 -11  11   7       2725.99       3089.13       182.68 o                         
  -9  11   7      39197.44      38472.55       885.01 o                         
  -7  11   7      31439.97      31984.60       623.22 o                         
  -5  11   7     178045.08     179752.14      2156.18 o                         
  -3  11   7       2590.28       2916.69       223.24 o                         
  -1  11   7      46676.59      44736.43      1098.26 o                         
   1  11   7      44005.14      44773.53       564.16 o                         
   3  11   7      99944.39     102331.35       923.07 o                         
   5  11   7        608.09        786.66       101.03 o                         
   7  11   7       7773.65       7514.65       207.15 o                         
   9  11   7      79244.21      81887.87      1187.12 o                         
  11  11   7      14227.05      13949.78       327.70 o                         
  13  11   7      18444.84      19226.70       418.08 o                         
  15  11   7      16057.29      17518.25       395.94 o                         
  17  11   7       2155.85       2797.03       163.57 o                         
  19  11   7        215.59        280.67        87.24 o                         
  21  11   7       4565.87       4954.63       175.02 o                         
  23  11   7          2.09         65.45        78.19 o                         
  25  11   7        341.95        397.71       102.29 o                         
  27  11   7       1025.32       1308.87       133.59 o                         
  29  11   7       1269.03       1510.20       115.32 o                         
  31  11   7          1.24        -11.62        65.18 o                         
 -32  12   7       1186.36        994.58       229.58 o                         
 -30  12   7      16765.59      16928.45       348.16 o                         
 -28  12   7       1844.54       2125.94       153.80 o                         
 -26  12   7        185.75         68.19        97.31 o                         
 -24  12   7       1718.54       1469.21       148.78 o                         
 -22  12   7      13337.54      13347.41       403.32 o                         
 -20  12   7       9047.95       8984.21       305.30 o                         
 -18  12   7        177.55        135.69       104.52 o                         
 -16  12   7      42565.34      42874.66       689.87 o                         
 -14  12   7       1219.57       1244.36       141.96 o                         
 -12  12   7      10640.21      10189.24       364.14 o                         
 -10  12   7       1348.20       1863.96       196.59 o                         
  -8  12   7      61207.67      59361.81       737.32 o                         
  -6  12   7       2855.30       3035.96       216.35 o                         
  -4  12   7      73841.31      73552.48       866.63 o                         
  -2  12   7      50356.36      50561.74       777.15 o                         
   0  12   7      10916.33      10626.06       283.75 o                         
   2  12   7      17630.73      18581.42       375.58 o                         
   4  12   7       6536.90       6749.62       241.80 o                         
   6  12   7      32903.18      32734.36       515.20 o                         
   8  12   7       2730.09       3267.56       171.62 o                         
  10  12   7       4401.90       4682.44       202.45 o                         
  12  12   7       1933.54       2002.50       188.95 o                         
  14  12   7       2150.42       1773.44       134.98 o                         
  16  12   7      63121.43      62361.39       829.18 o                         
  18  12   7       1315.92       1220.98       142.58 o                         
  20  12   7        256.01        451.19        88.96 o                         
  22  12   7        206.94        -33.16        80.80 o                         
  24  12   7       4739.63       4329.93       187.31 o                         
  26  12   7       1768.25       1695.98       142.38 o                         
  28  12   7       1133.71       1182.84       109.22 o                         
  30  12   7       7897.88       6650.72       349.67 o                         
 -31  13   7       1142.85       1104.44       120.09 o                         
 -29  13   7       3826.81       3169.33       137.90 o                         
 -27  13   7        232.44        171.21        65.86 o                         
 -25  13   7        117.13        309.57        99.72 o                         
 -23  13   7        719.47        865.86       120.85 o                         
 -21  13   7       3388.39       3120.32       190.75 o                         
 -19  13   7        481.37        438.24       118.97 o                         
 -17  13   7      13030.07      13097.75       341.32 o                         
 -15  13   7         55.58        287.77       106.03 o                         
 -13  13   7        622.04        751.47       105.37 o                         
 -11  13   7      12358.57      12049.76       372.68 o                         
  -9  13   7      30990.70      29729.92       594.70 o                         
  -7  13   7       9106.19       8981.79       308.02 o                         
  -5  13   7      44976.44      43814.96       631.78 o                         
  -3  13   7       1947.84       2106.89       175.84 o                         
  -1  13   7      69202.23      72214.09      1354.13 o                         
   1  13   7      10682.21      11136.48       288.91 o                         
   3  13   7      34073.40      34816.56       509.09 o                         
   5  13   7        531.02        618.19       195.68 o                         
   7  13   7       3820.86       3569.20       210.44 o                         
   9  13   7        680.07        826.39       157.45 o                         
  11  13   7        539.44        528.12       129.79 o                         
  13  13   7       7131.40       7091.01       270.37 o                         
  15  13   7       1915.27       2072.86       159.25 o                         
  17  13   7        254.28        536.42       122.39 o                         
  19  13   7        802.92        778.07       109.92 o                         
  21  13   7       7775.29       8513.03       446.07 o                         
  23  13   7       7130.57       6986.60       260.42 o                         
  25  13   7        952.16        716.69        94.81 o                         
  27  13   7       6613.91       5943.92       296.69 o                         
 -28  14   7        581.58        515.67       141.28 o                         
 -26  14   7      13593.63      10904.73       226.11 o                         
 -24  14   7         98.25         75.84        78.95 o                         
 -22  14   7       1307.10       1128.39       141.24 o                         
 -20  14   7        321.19        442.60       131.18 o                         
 -18  14   7      11979.92      12239.07       412.11 o                         
 -16  14   7      29459.21      30076.59       817.12 o                         
 -14  14   7       6225.80       5827.28       225.89 o                         
 -12  14   7       9293.99       9004.90       336.41 o                         
 -10  14   7      27122.11      27571.33       551.60 o                         
  -8  14   7      73684.89      73851.77      1348.35 o                         
  -6  14   7       4172.64       4971.34       222.19 o                         
  -4  14   7       2947.46       3444.19       186.66 o                         
  -2  14   7      23976.91      25994.99       522.95 o                         
   0  14   7       4104.72       3735.65       176.41 o                         
   2  14   7       3179.63       2983.58       179.44 o                         
   4  14   7       1701.53       1914.67       151.66 o                         
   6  14   7       3469.11       3552.22       223.67 o                         
   8  14   7        647.40        621.95       114.83 o                         
  10  14   7       5107.61       5469.74       250.19 o                         
  12  14   7       4730.57       4380.00       250.07 o                         
  14  14   7       8888.24       9364.13       376.23 o                         
  16  14   7      38141.05      38004.98       736.40 o                         
  18  14   7       5797.29       5792.68       259.55 o                         
  20  14   7       6943.06       6801.15       254.90 o                         
  22  14   7       3837.12       3065.04       188.50 o                         
  24  14   7      14621.80      13385.78       409.57 o                         
 -25  15   7        703.69        854.74       173.07 o                         
 -23  15   7        165.44        250.14        77.54 o                         
 -21  15   7       6624.87       6372.27       246.20 o                         
 -19  15   7       5705.08       4989.96       274.78 o                         
 -17  15   7      18946.34      19100.47       674.21 o                         
 -15  15   7       4929.81       4780.64       341.56 o                         
 -13  15   7       1207.40       1303.57       171.03 o                         
 -11  15   7       3941.42       4030.90       212.26 o                         
  -9  15   7      11747.03      11534.29       341.86 o                         
  -7  15   7      14735.79      15193.12       391.28 o                         
  -5  15   7         84.98        217.44        99.15 o                         
  -3  15   7        268.73        357.69       110.74 o                         
  -1  15   7      12796.96      12146.45       394.42 o                         
   1  15   7       2355.73       2895.04       179.28 o                         
   3  15   7      14631.69      14373.65       433.64 o                         
   5  15   7       1364.81       1437.23       188.20 o                         
   7  15   7          8.46         31.77       110.55 o                         
   9  15   7       5956.11       5942.95       241.70 o                         
  11  15   7        622.05        554.63       118.55 o                         
  13  15   7      37231.93      38528.04       706.87 o                         
  15  15   7       1732.98       1500.27       138.32 o                         
  17  15   7        287.85        136.18        91.01 o                         
  19  15   7         55.31         97.26        79.08 o                         
  21  15   7        378.46        535.92       107.04 o                         
  23  15   7        168.71        144.81       105.96 o                         
 -22  16   7       6556.09       4598.64       324.94 o                         
 -20  16   7       3084.37       2703.95       203.66 o                         
 -18  16   7       4307.79       4517.21       203.51 o                         
 -16  16   7       7588.96       7105.34       374.19 o                         
 -14  16   7       9860.86       9684.98       367.99 o                         
 -12  16   7        166.59         31.18       124.06 o                         
 -10  16   7      43929.92      45349.00       803.95 o                         
  -8  16   7      15035.56      15392.65       359.53 o                         
  -6  16   7       3117.22       3205.27       234.82 o                         
  -4  16   7       1516.52       1982.40       235.87 o                         
  -2  16   7       6843.86       8104.24       621.63 o                         
   0  16   7      10654.12      11943.65       559.37 o                         
   2  16   7       2419.69       2483.77       233.48 o                         
   4  16   7       1862.81       2151.17       167.42 o                         
   6  16   7       8895.64       8265.51       301.29 o                         
   8  16   7       8624.31       9009.55       315.22 o                         
  10  16   7      15882.15      15916.55       408.51 o                         
  12  16   7       5822.18       5421.06       231.32 o                         
  14  16   7       3433.74       3264.95       208.04 o                         
  16  16   7       3754.47       3252.37       235.34 o                         
  18  16   7       1900.39       1929.73       300.22 o                         
 -17  17   7         71.83        229.58       127.15 o                         
 -15  17   7       3101.01       2583.07       189.76 o                         
 -13  17   7       1379.36        971.65       210.15 o                         
 -11  17   7          0.71        163.55       122.30 o                         
  -9  17   7        118.58        187.20       162.47 o                         
  -7  17   7        450.72        833.55       254.30 o                         
  -5  17   7         88.84        158.94       176.60 o                         
  -3  17   7        741.24        865.34       218.98 o                         
  -1  17   7         74.49       -233.11       233.11 o                         
   1  17   7        443.10       1101.98       229.58 o                         
   3  17   7       2046.02       2518.11       193.98 o                         
   5  17   7       2995.41       3067.23       266.67 o                         
   7  17   7        731.46        832.96       133.47 o                         
   9  17   7       1128.15       1099.76       134.64 o                         
  11  17   7        842.76       1019.69       127.00 o                         
  13  17   7       4369.69       3916.24       223.74 o                         
 -10  18   7       6581.55       5382.74       324.94 o                         
  -8  18   7       5290.25       4927.11       328.47 o                         
  -6  18   7       1210.68       1006.61       176.60 o                         
  -4  18   7       3234.91       3047.53       205.76 o                         
  -2  18   7       9231.62       8809.70       324.31 o                         
   0  18   7       3650.97       2807.93       286.09 o                         
   2  18   7       2706.19       2415.88       268.43 o                         
   4  18   7       2500.39       2719.63       257.83 o                         
   6  18   7       6068.92       5050.73       328.47 o                         
 -44   0   8        173.27         56.51        74.17 o                         
 -42   0   8       1974.44       1704.04       213.68 o                         
 -40   0   8        552.96        457.20       126.10 o                         
 -38   0   8       4777.72       4349.00       202.32 o                         
 -36   0   8       8691.45       8963.55       405.28 o                         
 -34   0   8      10526.33      10210.30       493.48 o                         
 -32   0   8         82.75         95.28       126.77 o                         
 -30   0   8      58665.43      56365.71       944.63 o                         
 -28   0   8       7131.21       8147.94       976.59 o                         
 -26   0   8        915.26       1381.00       600.44 o                         
 -24   0   8      52156.18      51598.72      3256.49 o                         
 -22   0   8       1746.52       1585.86       611.03 o                         
 -20   0   8      13369.01      10087.34      1271.51 o                         
 -18   0   8       1869.74       3599.09       791.16 o                         
 -16   0   8     699877.00     653006.88     11609.62 o                         
 -14   0   8     198068.95     172516.09      4852.94 o                         
 -12   0   8     288928.16     302249.34      6558.89 o                         
 -10   0   8      53003.57      54364.26      2366.43 o                         
  -8   0   8     963545.25     925704.06     13619.32 o                         
  -6   0   8    3630158.25    3531628.25     41437.21 o                         
  -4   0   8      44997.58      52428.73      1928.46 o                         
  -2   0   8      43822.79      34500.39      1508.16 o                         
   0   0   8     244962.06     202110.58      4199.53 o                         
   2   0   8    1161672.50    1165885.88     15448.89 o                         
   4   0   8     457519.44     447901.19      7505.46 o                         
   6   0   8      33342.50      42270.75      1903.74 o                         
   8   0   8     437237.56     416279.34      7572.57 o                         
  10   0   8         20.23        254.30       328.47 o                         
  12   0   8     203929.84     176779.22      4912.99 o                         
  14   0   8       1256.09       1596.46       519.20 o                         
  16   0   8     169118.88     179053.83      5516.96 o                         
  18   0   8     201465.86     209774.98      6407.01 o                         
  20   0   8     124356.05     133328.77      5294.44 o                         
  22   0   8        946.77        865.34       589.84 o                         
  24   0   8     141560.23     138187.64      1534.03 o                         
  26   0   8      30972.25      32219.91       526.39 o                         
  28   0   8      28891.63      29589.66       961.98 o                         
  30   0   8        715.76        578.43       135.61 o                         
  32   0   8       3095.03       3375.42       317.36 o                         
  34   0   8       2575.61       2228.68       374.39 o                         
  36   0   8        669.38        588.57       159.78 o                         
  38   0   8        322.23        331.03       108.45 o                         
  40   0   8       4991.68       4046.99       182.27 o                         
 -43   1   8         12.89        125.25        85.36 o                         
 -41   1   8        136.75         51.44       106.55 o                         
 -39   1   8         45.68         34.77        59.99 o                         
 -37   1   8       1965.86       2223.00       125.37 o                         
 -35   1   8       3619.58       3595.06       147.42 o                         
 -33   1   8       6077.20       6691.32       231.67 o                         
 -31   1   8       2535.15       3025.44       152.81 o                         
 -29   1   8      21731.44      22531.12       638.17 o                         
 -27   1   8      22631.35      21608.16       651.25 o                         
 -25   1   8       6768.93       8430.84      1373.94 o                         
 -23   1   8      43144.15      39206.30      1931.49 o                         
 -21   1   8        292.43        150.59       453.86 o                         
 -19   1   8     157405.14     150972.84      3557.36 o                         
 -17   1   8      14502.14      14375.76      1018.10 o                         
 -15   1   8     106106.17      93247.15      2489.02 o                         
 -13   1   8     158029.12     148957.81      3076.82 o                         
 -11   1   8       9527.12      10872.47       753.96 o                         
  -9   1   8    1112367.00    1060258.25     14373.42 o                         
  -7   1   8      65175.36      57703.54      1518.62 o                         
  -5   1   8      26184.53      29972.46      1017.24 o                         
  -3   1   8     546240.56     503863.69      5551.90 o                         
  -1   1   8      81953.59      81170.89      1704.99 o                         
   1   1   8      12032.32      12873.46       937.74 o                         
   3   1   8       5779.04       5077.09       451.03 o                         
   5   1   8       3448.57       2519.38       249.05 o                         
   7   1   8      18584.25      19609.51       683.95 o                         
   9   1   8       2783.71       3461.15       312.29 o                         
  11   1   8      25688.71      26485.70      1240.98 o                         
  13   1   8      42436.49      37707.20      1567.14 o                         
  15   1   8        695.98        476.12       317.88 o                         
  17   1   8      39746.47      38606.43      1807.76 o                         
  19   1   8      37027.88      38486.32      1911.55 o                         
  21   1   8     134454.77     137684.27      3916.99 o                         
  23   1   8       3703.63       4099.13       167.55 o                         
  25   1   8       1288.62       1571.28       137.10 o                         
  27   1   8      24071.16      23666.79       363.42 o                         
  29   1   8      10436.30      11973.89       288.19 o                         
  31   1   8      13226.25      13692.87       276.41 o                         
  33   1   8        737.09        627.46       123.82 o                         
  35   1   8       8994.27      10497.32       313.70 o                         
  37   1   8        750.13        809.58       100.07 o                         
  39   1   8       1658.04       1452.11        96.91 o                         
 -42   2   8        318.36        509.91        82.86 o                         
 -40   2   8        957.24       1161.08       104.29 o                         
 -38   2   8       3696.89       3930.76       161.38 o                         
 -36   2   8       4009.91       3814.05       135.75 o                         
 -34   2   8       1641.68       1575.47       114.57 o                         
 -32   2   8       1001.20        871.87       165.33 o                         
 -30   2   8       1661.18       1592.47       143.14 o                         
 -28   2   8       9463.90       9633.41       278.80 o                         
 -26   2   8       2382.37       2903.45       221.00 o                         
 -24   2   8         75.47       -738.18       738.18 o                         
 -22   2   8       8868.63       8858.21      1356.28 o                         
 -20   2   8      57294.99      51420.74      2036.64 o                         
 -18   2   8       4892.56       2839.89       478.25 o                         
 -16   2   8      21794.28      21179.87      1159.18 o                         
 -14   2   8     144077.17     155006.17      3192.42 o                         
 -12   2   8      70800.84      77304.12      2086.51 o                         
 -10   2   8       6189.46       6408.31       586.29 o                         
  -8   2   8      38114.20      40273.05      1395.92 o                         
  -6   2   8     529560.56     533551.50     17237.86 o                         
  -4   2   8       6953.06       6458.50       462.58 o                         
  -2   2   8      12712.19       7941.63       554.52 o                         
   0   2   8     299074.50     298129.84      3183.40 o                         
   2   2   8     396792.50     386210.94      3814.20 o                         
   4   2   8     274451.06     278917.12      3101.63 o                         
   6   2   8      25419.95      24736.22       800.13 o                         
   8   2   8     441806.06     453219.47      4483.71 o                         
  10   2   8     108406.12     107679.53      1851.83 o                         
  12   2   8      86755.61      82718.12      1646.84 o                         
  14   2   8      16683.69      18169.97      1150.09 o                         
  16   2   8      54732.32      59725.68      2196.54 o                         
  18   2   8      15867.00      15693.39      1193.73 o                         
  20   2   8      11096.25      10666.92      1064.39 o                         
  22   2   8       7153.48       7688.28       213.94 o                         
  24   2   8        572.43        631.81        71.18 o                         
  26   2   8      90569.54      95941.03       965.51 o                         
  28   2   8       8473.82       9457.50       247.85 o                         
  30   2   8       1932.56       2215.81       130.99 o                         
  32   2   8       4453.50       4156.89       181.56 o                         
  34   2   8       9877.45      11324.91       331.43 o                         
  36   2   8       2046.23       1744.57       114.04 o                         
  38   2   8       3792.26       4033.55       193.90 o                         
  40   2   8       2436.50       2599.54       194.26 o                         
 -43   3   8        393.47        474.89        72.43 o                         
 -41   3   8        568.58        530.08        89.70 o                         
 -39   3   8        895.01        967.41        96.54 o                         
 -37   3   8        695.57        800.89        84.79 o                         
 -35   3   8      11704.82      11829.57       272.28 o                         
 -33   3   8        509.49        386.36       102.84 o                         
 -31   3   8       1818.48       1773.74       159.35 o                         
 -29   3   8       7158.83       8019.12       293.27 o                         
 -27   3   8      50034.14      51166.19       958.89 o                         
 -25   3   8       2217.02       2725.96       208.58 o                         
 -23   3   8         15.86       -427.37       702.86 o                         
 -21   3   8        348.52        392.05       452.09 o                         
 -19   3   8     103624.89      99107.41      4482.08 o                         
 -17   3   8      46956.52      41643.06      1630.26 o                         
 -15   3   8      29599.33      34681.55      2264.00 o                         
 -13   3   8      51658.91      52170.93      1681.16 o                         
 -11   3   8      16436.07      15754.58       881.58 o                         
  -9   3   8     175561.61     165695.19      3015.82 o                         
  -7   3   8      58206.57      47247.32      2408.81 o                         
  -5   3   8         61.17        271.44       174.67 o                         
  -3   3   8      46061.23      45307.14      1051.23 o                         
  -1   3   8     179069.45     189697.92      2417.00 o                         
   1   3   8     201616.95     196920.38      2495.44 o                         
   3   3   8      14600.96      16461.20       651.26 o                         
   5   3   8      74964.79      87189.13      1624.48 o                         
   7   3   8     215078.11     226780.27      2922.14 o                         
   9   3   8      39284.01      47204.25      1247.88 o                         
  11   3   8     173220.81     162212.34      2547.79 o                         
  13   3   8        970.87        884.91       235.77 o                         
  15   3   8        415.29        406.09       354.96 o                         
  17   3   8      11237.18      11058.32      1010.15 o                         
  19   3   8      53187.88      56792.38      2408.81 o                         
  21   3   8      35542.32      33924.87      1965.45 o                         
  23   3   8      21984.92      22128.30       372.25 o                         
  25   3   8       6314.18       5080.54       179.91 o                         
  27   3   8      15418.00      14653.68       303.74 o                         
  29   3   8        452.43        401.25        83.94 o                         
  31   3   8       5712.14       5503.69       195.48 o                         
  33   3   8        726.73       1150.58       118.30 o                         
  35   3   8        588.57        702.18        95.51 o                         
  37   3   8        272.19        157.65        84.90 o                         
  39   3   8        327.82        353.24        79.08 o                         
 -42   4   8       1631.90       1371.99        93.74 o                         
 -40   4   8       2260.93       2334.17       110.85 o                         
 -38   4   8          0.13         15.58       104.51 o                         
 -36   4   8        375.73        541.68        92.39 o                         
 -34   4   8        775.43        819.39       122.91 o                         
 -32   4   8      28814.81      30287.65       544.38 o                         
 -30   4   8       6719.52       7461.49       274.44 o                         
 -28   4   8         70.15        209.60       107.59 o                         
 -26   4   8       3674.20       3443.00       170.23 o                         
 -24   4   8      15613.56      15919.94       553.96 o                         
 -22   4   8      25712.76      29262.47      2691.37 o                         
 -20   4   8     107076.97     100453.09      4810.56 o                         
 -18   4   8      16947.58      16882.87      1882.55 o                         
 -16   4   8     175175.38     167295.84      5873.69 o                         
 -14   4   8      11308.03      10274.53      1388.07 o                         
 -12   4   8     718047.62     671149.19     22767.16 o                         
 -10   4   8        110.77        442.02       205.33 o                         
  -8   4   8     150945.94     142746.75      4545.66 o                         
  -6   4   8       7364.36       7099.44       505.29 o                         
  -4   4   8     170902.80     156198.05      2389.34 o                         
  -2   4   8      20749.14      23148.22       687.77 o                         
   0   4   8     514211.66     533081.81      5047.04 o                         
   2   4   8       4109.13       3205.31       310.80 o                         
   4   4   8      97244.41     100632.72      1842.03 o                         
   6   4   8       3388.81       4377.73       402.27 o                         
   8   4   8      65867.25      85155.92      1800.73 o                         
  10   4   8      14252.05      14679.21       940.22 o                         
  12   4   8     109127.78     120703.59      2337.82 o                         
  14   4   8       1440.07       3152.65       423.17 o                         
  16   4   8      25897.77      30239.04      1671.33 o                         
  18   4   8       4276.20       4292.96       679.33 o                         
  20   4   8      67240.19      71738.08      3980.54 o                         
  22   4   8      63764.83      62804.79       650.51 o                         
  24   4   8      69897.07      69754.76       677.56 o                         
  26   4   8      22085.12      24634.59       364.37 o                         
  28   4   8      13287.88      13584.08       310.64 o                         
  30   4   8      16240.85      17330.84       354.00 o                         
  32   4   8      17786.09      19715.13       399.04 o                         
  34   4   8      16905.52      16935.97       372.79 o                         
  36   4   8       1115.45       1178.43       111.82 o                         
  38   4   8       1337.94       1310.61        95.33 o                         
 -41   5   8       2195.15       1828.97       103.32 o                         
 -39   5   8        437.76        273.16        85.91 o                         
 -37   5   8         12.91         42.05        85.35 o                         
 -35   5   8       1588.50       1545.63       139.99 o                         
 -33   5   8      10083.45      10402.37       284.36 o                         
 -31   5   8       2551.94       2426.15       187.30 o                         
 -29   5   8       7077.59       6788.27       300.71 o                         
 -27   5   8       1163.56       1297.51       133.43 o                         
 -25   5   8        691.07       1128.58       122.20 o                         
 -23   5   8      41915.18      40808.68       669.57 o                         
 -21   5   8      16171.47      13802.98      1900.21 o                         
 -19   5   8       4890.34       4623.36      1137.30 o                         
 -17   5   8      15375.92      16501.42      1907.27 o                         
 -15   5   8       1525.93        773.50       512.14 o                         
 -13   5   8      47816.00      51906.00      3125.80 o                         
 -11   5   8      14595.02      15720.85      1716.54 o                         
  -9   5   8     108710.98     109064.06      4287.83 o                         
  -7   5   8       5225.55       3011.43       501.86 o                         
  -5   5   8       6481.74       7486.71       710.64 o                         
  -3   5   8       2251.50       2925.97       304.21 o                         
  -1   5   8       1803.73       1764.05       220.91 o                         
   1   5   8      37151.42      32970.46       907.83 o                         
   3   5   8     241271.17     237350.38      3175.08 o                         
   5   5   8      36995.01      31600.54      1077.63 o                         
   7   5   8      54874.09      52696.92      1844.91 o                         
   9   5   8      33450.91      36639.72      1575.59 o                         
  11   5   8      99028.59     102061.70      2754.73 o                         
  13   5   8      54884.10      52226.74      1987.50 o                         
  15   5   8       1621.15       2531.42       408.17 o                         
  17   5   8      74587.00      71300.11      3786.28 o                         
  19   5   8       9853.62      10603.01      1522.28 o                         
  21   5   8     105971.10     103587.88      1824.35 o                         
  23   5   8        394.33        176.00        72.48 o                         
  25   5   8       5096.86       5281.67       184.92 o                         
  27   5   8       5861.76       5297.28       217.17 o                         
  29   5   8       7815.30       7326.40       233.85 o                         
  31   5   8      12818.25      12730.74       334.51 o                         
  33   5   8       1066.69       1009.17       106.74 o                         
  35   5   8       5866.58       7171.50       295.68 o                         
  37   5   8        154.40        107.29        63.69 o
[truncated: 935,391 more chars]
