# Supplementary material for: The crystalline sponge method updated
Source: IUCrJ. 2016 Feb 12;3(Pt 2):139–51. doi: 10.1107/S2052252515024379 (PMC4775162; doi:10.1107/S2052252515024379)
Supplement: Supplementary file 5 [file m-03-00139-santoninsup5.hkl]

data_santonin                                                                   
_shelx_title ' exp_181_a.res in P2(1)'                                          
_shelx_refln_list_code          4                                               
_shelx_F_calc_maximum     1315.43                                               
_exptl_crystal_F_000      8230.00                                               
_reflns_d_resolution_high  0.7923                                               
                                                                                
loop_                                                                           
 _space_group_symop_operation_xyz                                               
 'x, y, z'                                                                      
 '-x, y+1/2, -z'                                                                
                                                                                
_cell_length_a    32.8072                                                       
_cell_length_b    14.9123                                                       
_cell_length_c    34.9062                                                       
_cell_angle_alpha  90.000                                                       
_cell_angle_beta  105.822                                                       
_cell_angle_gamma  90.000                                                       
                                                                                
_shelx_F_squared_multiplier     1.000                                           
                                                                                
loop_                                                                           
 _refln_index_h                                                                 
 _refln_index_k                                                                 
 _refln_index_l                                                                 
 _refln_F_squared_calc                                                          
 _refln_F_squared_meas                                                          
 _refln_F_squared_sigma                                                         
 _refln_observed_status                                                         
   4 -18   0       3321.54       3365.60       699.87 o                         
   5 -18   0      10378.59      10045.49      1005.83 o                         
   6 -18   0      10279.46      11714.55      1075.45 o                         
   7 -18   0       3832.90       3603.77       610.09 o                         
   8 -18   0       3849.56       3884.08       628.42 o                         
   9 -18   0       7610.10       6557.14       687.04 o                         
   1 -17   0      21299.51      23667.35      1615.01 o                         
   2 -17   0       5163.44       5805.88       604.16 o                         
   3 -17   0       4746.28       5087.69       545.43 o                         
   4 -17   0       1620.33       2444.03       443.63 o                         
   5 -17   0       8424.43       8942.28       830.86 o                         
   6 -17   0      84639.32      82965.81      5762.92 o                         
   7 -17   0      13255.69      14222.22       798.23 o                         
   8 -17   0      11068.94      10600.49       691.23 o                         
   9 -17   0       1302.40       1900.64       358.92 o                         
  10 -17   0       1254.31       1133.75       299.08 o                         
  11 -17   0        265.70         30.71       234.38 o                         
  12 -17   0      25912.03      23549.59      1514.24 o                         
  13 -17   0       3816.32       3719.23       344.67 o                         
  14 -17   0      27903.58      26962.69      1950.29 o                         
  15 -17   0        157.25        370.09       227.18 o                         
  16 -17   0       5129.30       4365.67       879.42 o                         
  17 -17   0      13718.00      11619.28       806.13 o                         
   0 -16   0       5146.60       6485.54       591.82 o                         
   1 -16   0       6642.12       7213.94       413.65 o                         
   2 -16   0      11859.59      13548.10       626.32 o                         
   3 -16   0       6909.55       9623.94       599.25 o                         
   4 -16   0        566.26        768.35       352.57 o                         
   5 -16   0       2759.90       3661.06       414.52 o                         
   6 -16   0      20229.53      20836.18       815.07 o                         
   7 -16   0        182.96        554.29       341.53 o                         
   8 -16   0       6059.31       7677.93       578.06 o                         
   9 -16   0      22163.78      23144.29      1588.44 o                         
  10 -16   0       2572.92       2737.16       369.18 o                         
  11 -16   0       1172.10       1751.93       420.39 o                         
  12 -16   0      30670.13      30108.83      1371.90 o                         
  13 -16   0       4153.44       4354.42       385.94 o                         
  14 -16   0      26845.59      26189.32       769.42 o                         
  15 -16   0       1612.34       1628.34       241.12 o                         
  16 -16   0        387.46        186.21       175.02 o                         
  17 -16   0       7334.72       7520.49       325.59 o                         
  18 -16   0      10376.84       9762.05       353.40 o                         
  19 -16   0        677.62        641.95       327.16 o                         
  20 -16   0      37244.19      37086.89       898.73 o                         
   1 -15   0      17535.29      19685.87       809.82 o                         
   2 -15   0      11849.23      13300.11       735.52 o                         
   3 -15   0       5812.09       6048.79       478.02 o                         
   4 -15   0       9220.71       9244.41       561.44 o                         
   5 -15   0       1550.74       1442.64       323.68 o                         
   6 -15   0      13776.03      13860.94       576.19 o                         
   7 -15   0      16223.40      17159.66       681.57 o                         
   8 -15   0      13741.38      13223.25       584.61 o                         
   9 -15   0       7295.26       8082.83       516.31 o                         
  10 -15   0       2815.53       3550.09       379.35 o                         
  11 -15   0       4082.19       4580.17       412.08 o                         
  12 -15   0      41173.27      43561.80      1180.89 o                         
  13 -15   0      25656.04      25632.84       910.42 o                         
  14 -15   0      17682.04      16658.68       729.25 o                         
  15 -15   0       8741.20       9575.50       542.73 o                         
  16 -15   0       6104.75       6305.43       435.62 o                         
  17 -15   0      32530.00      34021.47      1006.82 o                         
  18 -15   0      11364.26      11308.37       506.37 o                         
  19 -15   0       5721.14       5370.71       364.19 o                         
  20 -15   0       4100.86       4369.48       315.75 o                         
  21 -15   0       6788.04       6758.75       290.99 o                         
  22 -15   0      51943.85      50064.68      1044.15 o                         
  23 -15   0       1433.24       1514.76       850.10 o                         
   0 -14   0      39154.80      36290.19      1296.92 o                         
   1 -14   0      21942.02      22039.07       804.42 o                         
   2 -14   0       3061.17       3655.66       396.06 o                         
   3 -14   0      40020.18      55151.86      1350.69 o                         
   4 -14   0      18449.12      18383.65       694.10 o                         
   5 -14   0      12198.77      14161.54       617.67 o                         
   6 -14   0      11661.24      11769.89       558.81 o                         
   7 -14   0       1893.48       1524.30       282.57 o                         
   8 -14   0       6146.62       6181.84       435.94 o                         
   9 -14   0        921.36       1231.26       273.11 o                         
  10 -14   0      14533.27      15110.88       827.71 o                         
  11 -14   0        866.97       1360.18       400.37 o                         
  12 -14   0      21526.26      22963.96       740.88 o                         
  13 -14   0        226.04        582.47       257.91 o                         
  14 -14   0      11244.05      11136.17       577.01 o                         
  15 -14   0       7142.55       8051.59       492.69 o                         
  16 -14   0       1937.14       1960.03       326.19 o                         
  17 -14   0        708.25       1084.21       317.18 o                         
  18 -14   0       4140.49       4800.52       417.05 o                         
  19 -14   0       1544.08       2109.35       294.84 o                         
  20 -14   0      47054.58      48919.32      1181.53 o                         
  21 -14   0       5575.74       5596.25       548.19 o                         
  22 -14   0        609.56        605.01       182.84 o                         
  23 -14   0       6731.43       6262.07       292.30 o                         
  24 -14   0       5067.92       5470.16       310.04 o                         
  25 -14   0        933.77       1561.86       258.92 o                         
  26 -14   0       3209.72       2709.86       256.58 o                         
   1 -13   0      55796.82      55516.31      1007.43 o                         
   2 -13   0      12284.37      13461.24       569.32 o                         
   3 -13   0      11617.98      13477.85       571.93 o                         
   4 -13   0       4120.03       7244.88       585.42 o                         
   5 -13   0      25837.33      28218.77       798.04 o                         
   6 -13   0      36307.55      38973.66       861.59 o                         
   7 -13   0       3842.27       3633.30       312.07 o                         
   8 -13   0      21976.84      21839.88       656.14 o                         
   9 -13   0       1022.36        728.75       211.08 o                         
  10 -13   0      67439.91      72246.11      1278.28 o                         
  11 -13   0       8638.79       8959.80       428.26 o                         
  12 -13   0       2792.07       3181.18       301.66 o                         
  13 -13   0       5549.15       5686.85       467.26 o                         
  14 -13   0      14040.03      14076.71       666.33 o                         
  15 -13   0        327.14        559.31       260.95 o                         
  16 -13   0       1631.30       1756.76       359.34 o                         
  17 -13   0       2930.36       2994.59       396.89 o                         
  18 -13   0       8417.90       8159.64       550.62 o                         
  19 -13   0      36113.09      39080.29      1103.89 o                         
  20 -13   0      31285.84      33383.79       969.93 o                         
  21 -13   0       3558.14       3653.52       403.46 o                         
  22 -13   0      14223.99      14830.49       575.32 o                         
  23 -13   0      44856.20      47824.15       930.85 o                         
  24 -13   0       2662.65       2529.68       238.73 o                         
  25 -13   0       1322.24       1101.72       230.95 o                         
  26 -13   0        155.08        505.09       290.49 o                         
  27 -13   0      15265.26      14737.81       622.21 o                         
  28 -13   0       5449.19       5587.31       379.20 o                         
   0 -12   0      29797.58      36549.24      1247.34 o                         
   1 -12   0      11535.70      10997.18       380.83 o                         
   2 -12   0      15470.08      14816.70       463.23 o                         
   3 -12   0      75920.20      85544.03      1156.00 o                         
   4 -12   0      13101.44      13563.99       463.55 o                         
   5 -12   0       3545.07       3123.61       284.14 o                         
   6 -12   0      14799.74      16261.02       495.75 o                         
   7 -12   0      16521.96      17590.90       541.66 o                         
   8 -12   0       3569.66       5654.84       332.41 o                         
   9 -12   0       5285.63       5253.90       331.78 o                         
  10 -12   0      29966.59      30826.36       710.83 o                         
  11 -12   0      30587.16      29942.32       731.30 o                         
  12 -12   0      51415.91      53708.45       899.54 o                         
  13 -12   0       9905.42       9913.70       513.25 o                         
  14 -12   0      34510.05      33952.26       903.24 o                         
  15 -12   0       2653.21       3166.49       431.64 o                         
  16 -12   0       2245.18       1509.11       352.46 o                         
  17 -12   0        483.64        288.61       281.45 o                         
  18 -12   0      16778.39      17141.10       794.76 o                         
  19 -12   0       9144.08      11187.95       657.00 o                         
  20 -12   0      79629.69      83645.32      1672.68 o                         
  21 -12   0       2661.10       2552.65       355.70 o                         
  22 -12   0       3547.37       4037.52       437.83 o                         
  23 -12   0      24845.32      26127.75       714.31 o                         
  24 -12   0      12589.11      11841.53       509.64 o                         
  25 -12   0       3209.49       2925.20       282.56 o                         
  26 -12   0         28.49       -187.66       187.66 o                         
  27 -12   0       1186.20       1747.81       281.59 o                         
  28 -12   0      17557.28      17354.18       583.74 o                         
  29 -12   0       2827.58       2574.19       185.89 o                         
  30 -12   0      10145.41      10547.74       491.64 o                         
   1 -11   0      32868.61      34163.32      2116.64 o                         
   2 -11   0      40830.49      42587.43      2372.11 o                         
   3 -11   0      28072.34      30554.26       798.85 o                         
   4 -11   0       6971.62       8298.35       404.39 o                         
   5 -11   0        562.48        608.60       152.38 o                         
   6 -11   0     107636.34     111803.98      1363.21 o                         
   7 -11   0        863.23       1627.01       198.51 o                         
   8 -11   0      17150.90      17362.75       513.40 o                         
   9 -11   0       8380.11       9387.87       436.77 o                         
  10 -11   0      19417.61      18954.11       575.70 o                         
  11 -11   0       7858.92       8303.58       379.54 o                         
  12 -11   0       2121.95       2305.07       256.33 o                         
  13 -11   0      14483.70      15200.04       697.67 o                         
  14 -11   0      88719.82      92321.19      1646.10 o                         
  15 -11   0       8549.00       9228.67       549.22 o                         
  16 -11   0        732.78       1089.48       313.03 o                         
  17 -11   0      18260.74      18907.52       855.18 o                         
  18 -11   0       6576.23       6623.19       538.61 o                         
  19 -11   0       1296.69       1367.89       314.89 o                         
  20 -11   0       3742.25       3887.63       465.11 o                         
  21 -11   0      16011.10      15907.44       728.46 o                         
  22 -11   0       9891.39      11293.24       853.77 o                         
  23 -11   0      32674.15      35709.44       966.87 o                         
  24 -11   0      26716.72      25694.63       714.61 o                         
  25 -11   0        734.22        853.59       243.19 o                         
  26 -11   0       3964.47       3869.81       331.27 o                         
  27 -11   0       5864.20       6161.65       367.67 o                         
  28 -11   0       5457.19       5457.90       411.77 o                         
  29 -11   0        310.68        845.93       236.15 o                         
  30 -11   0      20484.68      20342.62       471.17 o                         
  31 -11   0      27305.13      30808.18      1124.65 o                         
  32 -11   0        325.53        299.97       170.48 o                         
   0 -10   0     185849.94     190921.08      6383.09 o                         
   1 -10   0      38631.16      41270.23      2927.72 o                         
   2 -10   0      31105.93      37301.87      2848.94 o                         
   3 -10   0     135900.19     138839.53      4494.18 o                         
   4 -10   0      18874.77      20483.73      1562.88 o                         
   5 -10   0      17120.22      21263.57      1586.61 o                         
   6 -10   0       1672.32       2441.56       693.68 o                         
   7 -10   0        709.35        806.02       452.77 o                         
   8 -10   0       7818.88       7916.19      1039.14 o                         
   9 -10   0      77210.48      75365.90      4794.65 o                         
  10 -10   0      22043.17      19711.73      2588.78 o                         
  11 -10   0      28522.05      27731.01       988.07 o                         
  12 -10   0      95911.00      98094.07      1398.05 o                         
  13 -10   0      23509.83      22595.41       681.35 o                         
  14 -10   0      92339.65      92831.49      1547.56 o                         
  15 -10   0      91593.48      91927.48      1936.58 o                         
  16 -10   0      13305.28      14245.48       631.74 o                         
  17 -10   0      99715.21      98283.33      2415.04 o                         
  18 -10   0       5436.22       6028.04       529.43 o                         
  19 -10   0       2374.52       2137.52       335.53 o                         
  20 -10   0      13417.50      13598.32       702.85 o                         
  21 -10   0       5184.16       5337.33       591.94 o                         
  22 -10   0       3539.77       3541.18       398.42 o                         
  23 -10   0      27295.83      28850.73       859.78 o                         
  24 -10   0      24266.88      25495.52       728.66 o                         
  25 -10   0      15992.37      15590.95       559.64 o                         
  26 -10   0       7382.81       8042.35       713.91 o                         
  27 -10   0      35873.60      37478.96      1127.00 o                         
  28 -10   0       7570.87       8083.77       424.42 o                         
  29 -10   0       3890.00       4257.54       313.83 o                         
  30 -10   0         31.71        297.78       216.31 o                         
  31 -10   0      56694.16      59048.92       830.03 o                         
  32 -10   0       5437.52       5692.37       331.90 o                         
  33 -10   0       1382.20       1050.23       170.65 o                         
   1  -9   0      33502.43      34382.93      1714.94 o                         
   2  -9   0      52138.28      50826.55      3092.61 o                         
   3  -9   0      42777.14      44558.88      2944.21 o                         
   4  -9   0     134088.62     146706.64      5652.08 o                         
   5  -9   0        318.37        629.88       424.30 o                         
   6  -9   0     135461.84     134845.17      3830.83 o                         
   7  -9   0      73582.75      72493.51      2755.44 o                         
   8  -9   0      10189.80      11376.88      1147.43 o                         
   9  -9   0        832.79       1100.39       675.13 o                         
  10  -9   0       2189.23       2242.51       956.36 o                         
  11  -9   0      68768.72      69715.66      4571.13 o                         
  12  -9   0      11447.39      11307.82      1949.37 o                         
  13  -9   0       1737.63       2865.43      1077.28 o                         
  14  -9   0      12804.71      14806.88       661.03 o                         
  15  -9   0      74818.14      75533.61      1913.93 o                         
  16  -9   0       1566.44       1838.40       273.55 o                         
  17  -9   0      24610.91      25440.38       779.67 o                         
  18  -9   0       9927.05       9792.84       500.93 o                         
  19  -9   0       1112.50       1250.19       249.50 o                         
  20  -9   0      18658.80      18754.51       799.78 o                         
  21  -9   0       9725.45       9164.27       570.67 o                         
  22  -9   0      22762.98      23842.12       942.02 o                         
  23  -9   0      34027.28      34307.93      1112.85 o                         
  24  -9   0      53459.99      54604.24      1086.89 o                         
  25  -9   0       1180.05       1194.31       255.13 o                         
  26  -9   0      12897.89      13300.95       528.63 o                         
  27  -9   0      21595.46      23596.60       666.25 o                         
  28  -9   0      24372.95      26123.15       776.02 o                         
  29  -9   0        868.90        632.98       232.80 o                         
  30  -9   0      10213.97      10267.60       414.44 o                         
  31  -9   0        194.12        421.91       163.99 o                         
  32  -9   0       9911.64       9201.31       386.02 o                         
  33  -9   0      31836.96      33190.40       652.59 o                         
  34  -9   0       5005.85       5069.53       352.82 o                         
   0  -8   0     324209.91     341663.88      7918.40 o                         
   1  -8   0      26230.78      28882.41      1448.42 o                         
   2  -8   0      28891.71      34977.84      1590.17 o                         
   3  -8   0      53630.86      58045.08      3173.22 o                         
   4  -8   0       5312.03       5622.76      1101.10 o                         
   5  -8   0      44900.87      52651.33      3264.83 o                         
   6  -8   0     109820.98     109443.82      3222.36 o                         
   7  -8   0      46714.46      46428.39      2060.07 o                         
   8  -8   0      51637.36      54885.52      2242.39 o                         
   9  -8   0     118115.68     114684.06      3298.89 o                         
  10  -8   0       9170.99       8713.54      1603.10 o                         
  11  -8   0      64141.27      60776.77      4016.00 o                         
  12  -8   0      26973.94      30185.93      2863.60 o                         
  13  -8   0       2981.59       2986.35      1095.60 o                         
  14  -8   0        528.30       1275.15       795.14 o                         
  15  -8   0       3638.67       5107.94      1319.12 o                         
  16  -8   0       9588.09      10835.13      1881.58 o                         
  17  -8   0      95153.64     100066.13      1727.03 o                         
  18  -8   0      13419.91      12510.80       536.54 o                         
  19  -8   0      45887.68      42426.43      1376.23 o                         
  20  -8   0        214.39        539.90       230.36 o                         
  21  -8   0      57249.80      55499.01      1157.12 o                         
  22  -8   0       6691.78       6634.63       440.91 o                         
  23  -8   0      20763.26      19198.70       999.42 o                         
  24  -8   0      17786.62      18212.30       641.67 o                         
  25  -8   0      60786.55      59714.02      1127.31 o                         
  26  -8   0      77231.91      79099.23      1288.19 o                         
  27  -8   0      49923.73      49359.02       981.66 o                         
  28  -8   0      49709.55      51903.65      1137.05 o                         
  29  -8   0       8692.49       8561.91       474.45 o                         
  30  -8   0       4316.78       4848.91       340.17 o                         
  31  -8   0      11417.81      11575.90       435.44 o                         
  32  -8   0        913.00        948.03       191.86 o                         
  33  -8   0       2559.76       2166.49       227.71 o                         
  34  -8   0       3056.57       2662.88       222.79 o                         
  35  -8   0       9931.50       9492.80       377.23 o                         
   1  -7   0      72942.48      77335.14      2215.00 o                         
   2  -7   0      15261.84      16366.96      1009.55 o                         
   3  -7   0       1082.61       1052.74       284.48 o                         
   4  -7   0      25323.60      27357.15      2079.45 o                         
   5  -7   0     241560.45     244307.09      6756.84 o                         
   6  -7   0     159771.41     161933.34      5450.54 o                         
   7  -7   0     118816.79     120806.12      3115.89 o                         
   8  -7   0      96374.42      93060.52      2707.71 o                         
   9  -7   0         81.12        297.16       350.68 o                         
  10  -7   0       2843.42       3895.63       572.40 o                         
  11  -7   0       4730.87       4919.23      1080.95 o                         
  12  -7   0      60004.84      61093.72      3884.09 o                         
  13  -7   0        270.16        190.54       562.46 o                         
  14  -7   0      88637.37      89737.01      4908.24 o                         
  15  -7   0       6485.90       6122.93      1467.52 o                         
  16  -7   0      91863.52      99604.78      5183.05 o                         
  17  -7   0       8854.66       9849.45      1806.47 o                         
  18  -7   0      32835.15      33586.34      3068.79 o                         
  19  -7   0       9441.09      10073.30       475.51 o                         
  20  -7   0       3827.49       3574.19       350.93 o                         
  21  -7   0      24108.38      24235.26       767.84 o                         
  22  -7   0      18117.99      17822.56       645.43 o                         
  23  -7   0      21890.31      21607.70       654.53 o                         
  24  -7   0        128.34        297.74       228.02 o                         
  25  -7   0      25719.12      25602.09       731.12 o                         
  26  -7   0      32980.98      34521.17       967.47 o                         
  27  -7   0       8059.55       8587.69       438.26 o                         
  28  -7   0      13123.01      13206.03       602.25 o                         
  29  -7   0      23367.11      23505.35       766.82 o                         
  30  -7   0      16448.22      17455.03       582.22 o                         
  31  -7   0       8741.30       8446.13       397.93 o                         
  32  -7   0       1856.77       1777.85       277.54 o                         
  33  -7   0      12783.89      13093.05       499.84 o                         
  34  -7   0       2155.26       2521.89       253.52 o                         
  35  -7   0       1905.34       2052.23       210.76 o                         
  36  -7   0       9190.37       8044.52       379.48 o                         
   0  -6   0     374100.91     414193.66      7815.81 o                         
   1  -6   0       9442.94      12104.00       788.74 o                         
   2  -6   0     207539.25     238705.97      3875.64 o                         
   3  -6   0       6375.59       6807.67       664.14 o                         
   4  -6   0      12046.69      12702.22      1476.68 o                         
   5  -6   0      14667.49      13889.27      1441.87 o                         
   6  -6   0      13822.32      17089.97      1625.09 o                         
   7  -6   0      10347.24      11343.32       861.46 o                         
   8  -6   0        578.84        938.28       371.00 o                         
   9  -6   0      17620.20      19153.21      1109.61 o                         
  10  -6   0      25786.10      28398.40      1345.43 o                         
  11  -6   0      78950.24      86737.84      4239.52 o                         
  12  -6   0      23554.92      22740.22      2240.68 o                         
  13  -6   0       5896.06       5934.22      1276.98 o                         
  14  -6   0      44749.09      40940.45      3057.80 o                         
  15  -6   0      79273.10      78687.53      4312.80 o                         
  16  -6   0      67813.76      67000.45      4010.50 o                         
  17  -6   0       2348.97       3735.68      1090.11 o                         
  18  -6   0       6000.77       6755.01      1352.10 o                         
  19  -6   0     120689.35     116894.46      5523.83 o                         
  20  -6   0       7126.86       7185.19       725.96 o                         
  21  -6   0      42534.57      42896.09      1116.23 o                         
  22  -6   0       4716.05       4428.62       319.98 o                         
  23  -6   0      11225.01      10330.29       421.34 o                         
  24  -6   0     124399.92     123318.23      1644.77 o                         
  25  -6   0        638.54        716.54       226.10 o                         
  26  -6   0      20883.69      18474.19       621.16 o                         
  27  -6   0      16179.19      17334.03       591.82 o                         
  28  -6   0      23310.51      24236.74       687.04 o                         
  29  -6   0      37082.57      37717.36       770.19 o                         
  30  -6   0       6201.03       6636.28       339.78 o                         
  31  -6   0      12922.45      13618.60       440.57 o                         
  32  -6   0      14567.11      14334.61       434.90 o                         
  33  -6   0        419.07        392.12       179.94 o                         
  34  -6   0        316.28        551.25       207.23 o                         
  35  -6   0       3170.59       3427.69       267.22 o                         
  36  -6   0      30068.38      31319.79       617.64 o                         
  37  -6   0       3773.41       3378.06       233.37 o                         
   1  -5   0      98622.55     102693.94      2145.65 o                         
   2  -5   0      59490.76      61635.07      1621.37 o                         
   3  -5   0      49661.43      47780.39      1418.33 o                         
   4  -5   0      32158.79      28934.33      1446.46 o                         
   5  -5   0     109385.88     105547.31      1680.46 o                         
   6  -5   0     208836.56     194563.31      9702.88 o                         
   7  -5   0      19029.42      17810.63       671.35 o                         
   8  -5   0      87047.79      79906.54      2022.55 o                         
   9  -5   0      19379.84      16202.87       913.64 o                         
  10  -5   0      13731.04      10893.10      1030.56 o                         
  11  -5   0      53706.91      53890.39      1661.84 o                         
  12  -5   0      83027.78      85371.08      4012.33 o                         
  13  -5   0      22156.88      22311.50      2090.44 o                         
  14  -5   0     172438.73     173352.92      6051.48 o                         
  15  -5   0      42636.88      42292.55      2968.03 o                         
  16  -5   0      15718.16      15497.86      1822.95 o                         
  17  -5   0      53403.06      52629.35      3374.76 o                         
  18  -5   0      86236.98      82564.27      4296.31 o                         
  19  -5   0      65293.16      63548.75      3797.98 o                         
  20  -5   0      14905.75      16685.07      1993.34 o                         
  21  -5   0       1803.46       1560.96       571.62 o                         
  22  -5   0       8940.62       8212.93       366.96 o                         
  23  -5   0      16943.14      16250.00       548.57 o                         
  24  -5   0        549.96        924.70       202.77 o                         
  25  -5   0       2932.04       2782.52       280.72 o                         
  26  -5   0      56679.07      54583.38      1202.93 o                         
  27  -5   0      11747.35      10731.52       555.17 o                         
  28  -5   0      43452.07      43399.93      1054.63 o                         
  29  -5   0        352.45        165.55       187.98 o                         
  30  -5   0       8461.83       7241.47       384.81 o                         
  31  -5   0       1526.37       1816.83       239.82 o                         
  32  -5   0       5011.67       5653.98       410.77 o                         
  33  -5   0       2634.51       2645.74       211.89 o                         
  34  -5   0       8689.15       8507.07       306.91 o                         
  35  -5   0       1408.41       1418.03       182.26 o                         
  36  -5   0      16025.02      16049.31       396.11 o                         
  37  -5   0        600.85        832.62       246.73 o                         
  38  -5   0       2250.23       2368.83       495.59 o                         
   0  -4   0      21279.03      27760.21      1342.94 o                         
   1  -4   0     142778.98     154627.16      2957.95 o                         
   2  -4   0      43862.15      48339.30      1367.68 o                         
   3  -4   0     480027.56     538648.69      9391.43 o                         
   4  -4   0      31313.33      29381.43       829.03 o                         
   5  -4   0      56386.85      57490.40      1157.46 o                         
   6  -4   0      56376.66      60410.83      1299.70 o                         
   7  -4   0      36633.25      34267.36       968.65 o                         
   8  -4   0      20693.20      24491.34       607.50 o                         
   9  -4   0      85588.39      85116.82      1243.56 o                         
  10  -4   0       6708.55       5818.20       381.47 o                         
  11  -4   0       9844.94      12161.33       554.38 o                         
  12  -4   0     206947.50     205895.73      3760.29 o                         
  13  -4   0     227346.38     232606.64      4172.77 o                         
  14  -4   0      11942.96      10870.18       959.11 o                         
  15  -4   0     110976.65     113046.70      2952.58 o                         
  16  -4   0     632358.44     632983.19      8472.87 o                         
  17  -4   0      27485.60      28616.96      1524.38 o                         
  18  -4   0      25942.25      26996.85      1498.31 o                         
  19  -4   0      83468.98      79304.94      4100.27 o                         
  20  -4   0       5466.10       5780.32      1163.39 o                         
  21  -4   0       7202.21       6024.00      1194.54 o                         
  22  -4   0      11824.87      12572.76       715.78 o                         
  23  -4   0       3340.62       4176.75       289.37 o                         
  24  -4   0     143042.92     134575.05      1454.37 o                         
  25  -4   0       6659.51       6907.81       387.42 o                         
  26  -4   0      24619.69      26768.63       960.90 o                         
  27  -4   0      16334.10      14852.50       628.82 o                         
  28  -4   0       2469.86       2527.41       284.54 o                         
  29  -4   0      25002.91      25423.02       779.31 o                         
  30  -4   0        637.73        529.36       290.31 o                         
  31  -4   0       5767.32       5441.50       319.58 o                         
  32  -4   0       3833.68       4123.72       308.52 o                         
  33  -4   0       8715.14       8430.69       336.69 o                         
  34  -4   0       3892.51       3933.71       234.80 o                         
  35  -4   0       3089.60       3159.43       205.31 o                         
  36  -4   0      13032.15      13109.77       531.27 o                         
  37  -4   0       2620.01       2671.37       198.38 o                         
  38  -4   0      11143.02      10027.02       416.82 o                         
   1  -3   0      16846.89      15696.65       619.51 o                         
   2  -3   0      29628.87      31912.28       888.14 o                         
   3  -3   0     186014.36     199585.22      3018.41 o                         
   4  -3   0      51671.68      50246.54      1835.78 o                         
   5  -3   0      38151.25      40113.37       699.47 o                         
   6  -3   0      99580.55     100615.20      1119.70 o                         
   7  -3   0       5807.29       6844.49       248.18 o                         
   8  -3   0     118054.25     113436.15      1179.94 o                         
   9  -3   0     189005.70     183815.98      2880.05 o                         
  10  -3   0       4559.52       4344.21       302.37 o                         
  11  -3   0      46682.66      48530.29      1615.86 o                         
  12  -3   0      19885.14      22069.64      1130.26 o                         
  13  -3   0     189294.92     192777.52      3694.41 o                         
  14  -3   0       9830.84       9881.76       835.43 o                         
  15  -3   0      57123.84      57712.73      2015.80 o                         
  16  -3   0      14322.23      14316.60      1037.89 o                         
  17  -3   0      89819.97      90069.57      2678.70 o                         
  18  -3   0      11520.11      11937.01      1005.00 o                         
  19  -3   0      65538.80      69947.71      2462.16 o                         
  20  -3   0      14153.56      13416.60      1118.81 o                         
  21  -3   0        997.47       1392.39       460.76 o                         
  22  -3   0        387.40        339.31       376.41 o                         
  23  -3   0      15229.12      13838.10       614.49 o                         
  24  -3   0      15064.88      12482.93       486.94 o                         
  25  -3   0      58974.98      55587.12      1033.14 o                         
  26  -3   0      29106.54      28016.89       737.11 o                         
  27  -3   0       3669.87       3885.10       305.47 o                         
  28  -3   0      14085.08      13608.38       523.18 o                         
  29  -3   0       3131.25       3546.44       365.10 o                         
  30  -3   0       7332.24       6989.62       407.08 o                         
  31  -3   0      16591.97      16721.91       650.21 o                         
  32  -3   0      15047.21      14203.88       512.32 o                         
  33  -3   0       7886.24       7404.00       333.87 o                         
  34  -3   0       4874.92       4763.47       266.04 o                         
  35  -3   0       5907.27       5893.10       238.95 o                         
  36  -3   0       8113.36       8017.60       298.42 o                         
  37  -3   0       2711.64       2879.05       203.99 o                         
  38  -3   0       8584.60       8121.00       401.42 o                         
  39  -3   0       3287.74       2926.97       411.31 o                         
   0  -2   0     418651.41     514458.00      6951.05 o                         
   1  -2   0      88546.56     126850.11      1690.65 o                         
   2  -2   0      21124.05      17034.10       531.50 o                         
   3  -2   0     579736.19     665276.56      6515.01 o                         
   4  -2   0      80118.36      84365.41       838.13 o                         
   5  -2   0      53291.68      59099.03       666.06 o                         
   6  -2   0     490190.16     508924.84      4238.25 o                         
   7  -2   0     154758.97     152019.55      2268.36 o                         
   8  -2   0     522676.22     551226.31      4158.37 o                         
   9  -2   0      26988.54      29385.71      1066.30 o                         
  10  -2   0      84110.39      87741.51      2093.34 o                         
  11  -2   0     285447.88     296288.56      4461.24 o                         
  12  -2   0      81233.20      84363.93      2195.78 o                         
  13  -2   0     164366.12     165152.41      3290.95 o                         
  14  -2   0      17923.22      22007.18      1172.38 o                         
  15  -2   0       4296.57       4128.32       545.36 o                         
  16  -2   0      21230.05      18394.31      1132.31 o                         
  17  -2   0      28867.51      29616.44      1480.99 o                         
  18  -2   0      33420.22      32413.04      1795.47 o                         
  19  -2   0      81133.16      78007.95      2555.17 o                         
  20  -2   0      30128.22      27532.51      1529.04 o                         
  21  -2   0       1410.85       1425.83       457.65 o                         
  22  -2   0       2441.84       2100.26       486.26 o                         
  23  -2   0     131212.62     133839.70      5325.96 o                         
  24  -2   0      29585.15      28370.41       753.99 o                         
  25  -2   0      55898.66      53711.44       886.09 o                         
  26  -2   0      87109.55      78488.06      1134.87 o                         
  27  -2   0      51190.50      49131.37       821.31 o                         
  28  -2   0      87993.45      83654.20      1508.65 o                         
  29  -2   0      40381.85      40675.96      1010.05 o                         
  30  -2   0       1233.35       1466.58       278.74 o                         
  31  -2   0       6042.42       5210.42       391.72 o                         
  32  -2   0       3739.82       4063.86       272.68 o                         
  33  -2   0      11605.35      12047.36       406.21 o                         
  34  -2   0       2605.52       2624.40       221.29 o                         
  35  -2   0       6337.66       5809.57       289.21 o                         
  36  -2   0        113.63        194.57       122.33 o                         
  37  -2   0       6144.98       6076.39       221.98 o                         
  38  -2   0       4040.25       3832.54       293.36 o                         
  39  -2   0       3352.53       3320.98       234.57 o                         
   2  -1   0      11949.96      15263.76       286.20 o                         
   3  -1   0       2133.43       1565.23        93.53 o                         
   4  -1   0       8055.41      10208.59       378.40 o                         
   5  -1   0      15569.88      13586.57       312.82 o                         
   6  -1   0       1200.27       1770.48       200.72 o                         
   7  -1   0      12697.81      12765.69       500.76 o                         
   8  -1   0      73365.09      72007.74      1283.87 o                         
   9  -1   0      64883.07      68029.35      2592.44 o                         
  10  -1   0      45936.79      48245.86      1618.36 o                         
  11  -1   0      16489.63      18152.14      1012.01 o                         
  12  -1   0     126108.63     128107.00      3768.66 o                         
  13  -1   0      53340.14      52061.39      2381.75 o                         
  14  -1   0      24834.58      26470.24      1274.74 o                         
  15  -1   0      56872.69      56725.04      1909.76 o                         
  16  -1   0     106803.60     108077.59      2760.40 o                         
  17  -1   0      37622.02      36448.92      1589.81 o                         
  18  -1   0      53504.71      49610.73      1915.25 o                         
  19  -1   0      35098.79      37576.10      1714.04 o                         
  20  -1   0      99795.38      99471.07      2907.46 o                         
  21  -1   0       6989.31       7469.54       813.95 o                         
  22  -1   0       5205.66       4968.70      1113.93 o                         
  23  -1   0      11288.58      12260.52      1652.57 o                         
  24  -1   0       3140.81       2846.43       298.57 o                         
  25  -1   0       1068.82       1338.62       177.53 o                         
  26  -1   0      21168.74      21339.55       563.13 o                         
  27  -1   0      30281.69      27141.95       634.41 o                         
  28  -1   0      34039.23      32460.51       783.45 o                         
  29  -1   0       6491.59       6541.97       387.16 o                         
  30  -1   0       6304.46       6286.66       374.83 o                         
  31  -1   0      25865.02      26211.88       620.37 o                         
  32  -1   0       1383.97       1583.59       242.88 o                         
  33  -1   0       5504.76       6090.74       313.39 o                         
  34  -1   0       3941.25       3527.25       262.30 o                         
  35  -1   0       6403.58       5744.46       288.02 o                         
  36  -1   0       7023.14       7369.70       261.35 o                         
  37  -1   0        538.29        416.96       122.19 o                         
  38  -1   0        747.71       1113.11       188.06 o                         
  39  -1   0       1157.76       1683.06       200.09 o                         
   3   0   0        220.37        455.60       163.55 o                         
   4   0   0      75307.87      78159.73      1732.27 o                         
   5   0   0      12284.44      11687.26       471.40 o                         
   6   0   0    1226532.62    1383495.38     14857.53 o                         
   7   0   0         84.07        701.70       502.00 o                         
   8   0   0     795073.06     830069.25     13198.56 o                         
   9   0   0       2260.11       3151.85       436.32 o                         
  10   0   0     385153.59     412129.25      5423.87 o                         
  11   0   0       9128.43       9414.77       715.71 o                         
  12   0   0       2203.29       1643.76       357.40 o                         
  13   0   0        166.98       1289.77       348.11 o                         
  14   0   0     137979.61     136810.83      3686.22 o                         
  15   0   0      16392.15      15535.59       985.77 o                         
  16   0   0      92471.74      87300.31      2451.90 o                         
  17   0   0      44668.41      45292.51      1472.85 o                         
  18   0   0      75483.13      77925.97      2013.07 o                         
  19   0   0      49332.46      52335.80      1966.08 o                         
  20   0   0       9034.38       8596.29      1319.12 o                         
  21   0   0      13697.53      11668.74      1571.95 o                         
  22   0   0      31517.21      33617.49      2649.24 o                         
  23   0   0      11394.75      12383.27      1670.89 o                         
  24   0   0      19209.79      18094.07       607.90 o                         
  25   0   0      12433.17      12410.54       397.72 o                         
  26   0   0      66317.52      58713.95       888.91 o                         
  27   0   0       3811.18       3445.05       253.20 o                         
  28   0   0       2079.86       3711.83       292.32 o                         
  29   0   0     103618.55     105276.52      1442.31 o                         
  30   0   0      23142.30      20307.43       555.88 o                         
  31   0   0      63784.56      65578.17      1083.14 o                         
  32   0   0      34699.47      34777.95       847.05 o                         
  33   0   0      28351.77      27775.46       651.42 o                         
  34   0   0      43536.41      42479.02       779.45 o                         
  35   0   0       3682.04       3378.50       229.08 o                         
  36   0   0        283.24        529.01       123.09 o                         
  37   0   0         10.89        133.30       132.19 o                         
  38   0   0         83.58        157.04       113.41 o                         
  39   0   0        427.97        466.40       131.61 o                         
   2   1   0      10298.29      13050.16       604.60 o                         
   3   1   0       3351.05       3126.54       243.77 o                         
   4   1   0       5705.22       7980.69       615.59 o                         
   5   1   0      15075.62      12965.88       899.57 o                         
   6   1   0       3217.14       4193.71       646.74 o                         
   7   1   0       9533.46      10201.22      1033.31 o                         
   8   1   0      83172.22      85825.45      3239.18 o                         
   9   1   0      68558.98      71723.65      3151.24 o                         
  10   1   0      46279.47      48060.05      2618.09 o                         
  11   1   0      13602.81      13995.53      1441.87 o                         
  12   1   0     114111.73     115619.30      4256.00 o                         
  13   1   0      46333.86      44525.09      1544.49 o                         
  14   1   0      28765.52      31324.70      1332.59 o                         
  15   1   0      60699.93      58955.59      1874.70 o                         
  16   1   0     104961.73     104445.33      2611.27 o                         
  17   1   0      37444.88      37172.77      1551.99 o                         
  18   1   0      56354.22      52823.09      1615.66 o                         
  19   1   0      29931.21      31332.62      1699.14 o                         
  20   1   0      97233.84      94377.45      3072.28 o                         
  21   1   0       4045.15       5886.42       809.02 o                         
  22   1   0       4737.73       4880.76      1134.08 o                         
  23   1   0      11079.44      11571.64      1654.40 o                         
  24   1   0       1654.51       1600.47       194.11 o                         
  25   1   0       1458.10       1540.57       169.11 o                         
  26   1   0      26962.92      26787.19       567.08 o                         
  27   1   0      34806.14      31550.20       623.92 o                         
  28   1   0      35679.39      33880.15       614.56 o                         
  29   1   0       6326.54       6222.37       296.34 o                         
  30   1   0       3447.47       3619.37       315.77 o                         
  31   1   0      29142.02      28620.24       682.39 o                         
  32   1   0       2129.59       2543.82       287.14 o                         
  33   1   0       3397.57       3275.28       256.73 o                         
  34   1   0       4450.81       3898.43       268.47 o                         
  35   1   0       3656.53       3006.48       301.20 o                         
  36   1   0       6241.13       6511.44       354.78 o                         
  37   1   0        832.13        967.37       155.20 o                         
  38   1   0       1687.67       1834.15       224.60 o                         
  39   1   0       1842.74       1760.08       135.60 o                         
   0   2   0     387251.53     497901.16      6787.99 o                         
   1   2   0      87245.17     122762.26      1677.28 o                         
   2   2   0      13358.99      12047.92       513.91 o                         
   3   2   0     527293.75     598233.31      8502.85 o                         
   4   2   0      81929.16      82363.44      1544.70 o                         
   5   2   0      63753.82      68368.60      2584.20 o                         
   6   2   0     484557.84     499711.31      7903.75 o                         
   7   2   0     185052.84     178200.70      4210.20 o                         
   8   2   0     519661.62     526161.56      9065.31 o                         
   9   2   0      21896.51      21113.30      1568.29 o                         
  10   2   0      89136.25      93829.96      3581.79 o                         
  11   2   0     272196.59     283697.56      7117.77 o                         
  12   2   0      71858.04      72124.89      3532.32 o                         
  13   2   0     172107.38     162268.62      5554.97 o                         
  14   2   0      19924.68      23810.11      1399.74 o                         
  15   2   0       1178.81       1499.06       359.04 o                         
  16   2   0      25980.33      23976.36      1187.02 o                         
  17   2   0      35784.90      34689.27      2572.29 o                         
  18   2   0      38483.36      35325.02      2634.58 o                         
  19   2   0      89267.08      85067.22      2927.83 o                         
  20   2   0      26570.79      25222.00      1587.86 o                         
  21   2   0       1101.59       1968.75       574.50 o                         
  22   2   0       5649.18       4631.26       786.92 o                         
  23   2   0     150215.50     147376.69      4195.78 o                         
  24   2   0      34531.37      32341.08      1052.58 o                         
  25   2   0      48174.51      45980.43       692.29 o                         
  26   2   0      86876.80      81757.27      1000.52 o                         
  27   2   0      46192.43      43079.01       694.77 o                         
  28   2   0      84478.02      82274.95      1337.04 o                         
  29   2   0      48743.36      48136.86       836.38 o                         
  30   2   0       5186.20       5648.42       328.52 o                         
  31   2   0       7478.27       7480.72       444.12 o                         
  32   2   0       4638.36       4766.45       286.11 o                         
  33   2   0      12180.65      12702.15       494.59 o                         
  34   2   0       5288.79       4983.04       294.50 o                         
  35   2   0      12220.46      12345.47       485.10 o                         
  36   2   0        518.15        466.52       159.97 o                         
  37   2   0       9720.31      10468.09       440.87 o                         
  38   2   0       4846.48       4419.39       224.28 o                         
  39   2   0       1424.97       1478.42       134.97 o                         
   1   3   0      21419.46      19128.13       811.63 o                         
   2   3   0      32664.77      34948.85       956.65 o                         
   3   3   0     166783.75     176072.05      2514.60 o                         
   4   3   0      62424.80      64732.36      1396.12 o                         
   5   3   0      31235.46      30455.26      1026.99 o                         
   6   3   0      99132.06      98442.06      2044.38 o                         
   7   3   0       2560.14       2995.51       573.45 o                         
   8   3   0     128108.46     118209.91      3493.84 o                         
   9   3   0     185975.53     179114.94      4723.19 o                         
  10   3   0       6354.13       6005.67       947.20 o                         
  11   3   0      54700.08      56500.61      2856.27 o                         
  12   3   0      19073.68      19193.24      1775.32 o                         
  13   3   0     195351.61     191027.34      6121.10 o                         
  14   3   0      10231.43      12370.44      1621.42 o                         
  15   3   0      63298.42      62669.34      3653.24 o                         
  16   3   0      12915.56      11029.33      1692.87 o                         
  17   3   0      85390.42      83282.47      4299.98 o                         
  18   3   0       5438.11       7572.13      1429.05 o                         
  19   3   0      77754.89      78506.84      3173.22 o                         
  20   3   0      11625.38      11539.16      1178.97 o                         
  21   3   0        367.01       1148.74       546.70 o                         
  22   3   0       1304.46       1188.55       496.15 o                         
  23   3   0      14529.15      13537.53       571.51 o                         
  24   3   0      14518.54      13116.48       724.85 o                         
  25   3   0      64966.54      61873.09       918.67 o                         
  26   3   0      23889.52      22663.88       576.99 o                         
  27   3   0       4721.41       4266.95       314.33 o                         
  28   3   0      15896.72      16921.53       707.25 o                         
  29   3   0       3954.35       4145.15       337.93 o                         
  30   3   0       7005.48       6869.59       441.66 o                         
  31   3   0      17158.01      17167.03       617.47 o                         
  32   3   0      17108.01      16989.16       545.85 o                         
  33   3   0       7232.48       7233.31       367.47 o                         
  34   3   0       8766.35       8477.48       368.91 o                         
  35   3   0       5315.63       5410.50       282.06 o                         
  36   3   0       8641.67       8735.55       421.93 o                         
  37   3   0       3553.21       3508.94       209.81 o                         
  38   3   0       8812.46       8434.18       320.89 o                         
  39   3   0       2403.16       2574.12       326.12 o                         
   0   4   0       5156.29       6412.40       679.71 o                         
   1   4   0     153371.25     159733.14      2605.56 o                         
   2   4   0      42482.85      45752.82      1280.44 o                         
   3   4   0     486355.59     522990.50      5911.88 o                         
   4   4   0      36433.11      35776.48      1145.01 o                         
   5   4   0      59156.53      57127.96      1500.09 o                         
   6   4   0      51281.04      53810.90      1220.00 o                         
   7   4   0      35517.00      33428.57       985.35 o                         
   8   4   0      22031.06      23498.71      1540.81 o                         
   9   4   0      86497.95      83330.09      3114.60 o                         
  10   4   0       5725.95       4867.93       837.28 o                         
  11   4   0      13776.63      15682.91      1480.35 o                         
  12   4   0     225878.83     215929.45      6203.54 o                         
  13   4   0     204534.67     196901.09      6159.57 o                         
  14   4   0      22691.09      21921.26      2099.60 o                         
  15   4   0     105080.18     102845.80      4800.14 o                         
  16   4   0     644371.38     638028.69     14012.02 o                         
  17   4   0      38585.38      42367.67      3233.68 o                         
  18   4   0      20729.97      19462.56      2240.68 o                         
  19   4   0      86507.23      81677.43      3095.79 o                         
  20   4   0       9339.12       8644.56      1057.72 o                         
  21   4   0       9409.68       7912.37      1003.87 o                         
  22   4   0      15154.78      14771.26       692.92 o                         
  23   4   0       7348.22       8425.37       419.20 o                         
  24   4   0     140385.80     132866.59      1541.73 o                         
  25   4   0       5764.93       6316.37       361.36 o                         
  26   4   0      29798.88      30709.23      1364.53 o                         
  27   4   0      20250.35      18465.36       563.08 o                         
  28   4   0       1834.43       2052.52       304.65 o                         
  29   4   0      28729.84      29011.03      1418.47 o                         
  30   4   0        277.33        752.14       288.83 o                         
  31   4   0       8733.90       8546.09       409.42 o                         
  32   4   0       5925.44       6554.39       361.46 o                         
  33   4   0       7769.28       7741.38       519.34 o                         
  34   4   0       6241.35       6402.68       315.58 o                         
  35   4   0       2689.58       2692.41       197.36 o                         
  36   4   0      13926.80      13945.05       511.24 o                         
  37   4   0       3505.31       3481.46       258.47 o                         
  38   4   0       8120.30       7225.04       353.66 o                         
   1   5   0     105358.40     109331.81      2307.60 o                         
   2   5   0      56319.95      55171.22      1601.34 o                         
   3   5   0      51731.28      47172.89      1478.79 o                         
   4   5   0      31673.08      28796.97      1160.34 o                         
   5   5   0     105711.87     109055.52      2368.21 o                         
   6   5   0     211032.02     209393.25      3525.24 o                         
   7   5   0      19376.41      19674.63       817.94 o                         
   8   5   0      81580.91      76161.36      1965.11 o                         
   9   5   0      11149.60       9158.37       698.13 o                         
  10   5   0      25532.12      21675.83      1089.36 o                         
  11   5   0      60512.32      60732.08      1905.66 o                         
  12   5   0      90933.09      86754.61      2490.76 o                         
  13   5   0      24563.22      24022.67      1264.76 o                         
  14   5   0     176389.98     169007.14      6011.17 o                         
  15   5   0      43324.41      43001.58      3114.60 o                         
  16   5   0      17589.53      15226.71      1991.51 o                         
  17   5   0      56778.11      57900.34      3928.06 o                         
  18   5   0      83966.53      78920.92      3112.97 o                         
  19   5   0      66155.83      59640.00      3045.89 o                         
  20   5   0      14469.41      12882.20      1303.30 o                         
  21   5   0       6733.97       6377.84       528.02 o                         
  22   5   0      10080.72       9923.67       433.12 o                         
  23   5   0      15579.15      14637.90       467.18 o                         
  24   5   0       1813.86       1939.84       303.30 o                         
  25   5   0       1836.14       1653.44       258.38 o                         
  26   5   0      50080.18      48339.32       816.43 o                         
  27   5   0      13578.40      13023.82       429.12 o                         
  28   5   0      46118.17      44572.16       766.00 o                         
  29   5   0        747.08        765.45       196.63 o                         
  30   5   0       6833.29       6476.58       373.35 o                         
  31   5   0       2103.79       2371.96       213.28 o                         
  32   5   0       5091.80       5657.78       794.20 o                         
  33   5   0       1247.92       1119.21       197.67 o                         
  34   5   0       8628.72       7451.06       330.16 o                         
  35   5   0       1687.41       1484.09       169.45 o                         
  36   5   0      17304.22      17514.95       544.09 o                         
  37   5   0         98.96         68.70       166.42 o                         
  38   5   0       1466.67       1451.08       171.94 o                         
   0   6   0     405564.91     435237.34      8385.59 o                         
   1   6   0      11368.35      13175.66       884.28 o                         
   2   6   0     209967.48     228878.41      4596.78 o                         
   3   6   0       1721.42       2605.03       444.03 o                         
   4   6   0      19283.35      21334.86      1128.78 o                         
   5   6   0      10643.62      10634.85       825.56 o                         
   6   6   0      10691.52      15329.47      1189.04 o                         
   7   6   0       7826.95       8701.93       607.32 o                         
   8   6   0        150.94        414.14       309.63 o                         
   9   6   0      29327.21      31966.02      1384.27 o                         
  10   6   0      13775.50      15407.49       977.58 o                         
  11   6   0      78237.33      82188.34      2365.63 o                         
  12   6   0      19034.71      19676.92      1905.40 o                         
  13   6   0       4040.24       3492.01       881.25 o                         
  14   6   0      46439.86      39223.76      2894.74 o                         
  15   6   0      79977.70      79781.29      4321.96 o                         
  16   6   0      67513.32      60747.45      3909.73 o                         
  17   6   0       1354.28       3084.13       712.05 o                         
  18   6   0       7125.23       8254.82      1052.63 o                         
  19   6   0     101411.49      97637.20      4325.63 o                         
  20   6   0      11844.04      10833.83       687.26 o                         
  21   6   0      43385.30      42619.41      1106.40 o                         
  22   6   0       2800.66       2445.73       319.22 o                         
  23   6   0      12699.89      11846.51       511.13 o                         
  24   6   0     124941.42     121246.12      1811.29 o                         
  25   6   0        332.65        316.95       221.32 o                         
  26   6   0      21449.52      19125.17       595.94 o                         
  27   6   0      12412.19      13091.77       428.82 o                         
  28   6   0      23477.87      24041.44       549.17 o                         
  29   6   0      29546.65      28243.27       589.53 o                         
  30   6   0       4979.09       4748.54       262.77 o                         
  31   6   0      12610.24      13290.78       699.27 o                         
  32   6   0      14595.39      14335.76       509.58 o                         
  33   6   0        191.29        266.42       145.11 o                         
  34   6   0         58.78        204.82       154.20 o                         
  35   6   0       2965.47       2555.08       235.70 o                         
  36   6   0      29113.25      29759.51       790.15 o                         
  37   6   0       2244.04       2260.05       217.94 o                         
   1   7   0      70245.16      69774.05      2230.88 o                         
   2   7   0       5512.20       6317.28       702.77 o                         
   3   7   0        374.75        330.66       286.20 o                         
   4   7   0      26524.41      27596.18      1389.86 o                         
   5   7   0     237398.06     239738.27      5358.94 o                         
   6   7   0     170672.77     168967.38      3691.10 o                         
   7   7   0     123094.05     127910.84      2564.92 o                         
   8   7   0      93460.95      91134.16      2539.39 o                         
   9   7   0         33.76        514.82       304.55 o                         
  10   7   0       1747.34       2329.91       464.27 o                         
  11   7   0       4646.18       5051.14      1046.14 o                         
  12   7   0      72608.58      70107.73      3741.18 o                         
  13   7   0        523.60       -333.45       652.23 o                         
  14   7   0      90138.54      85832.77      4474.03 o                         
  15   7   0      11496.47      12491.11      1225.47 o                         
  16   7   0      86112.18      90377.50      3323.06 o                         
  17   7   0       5141.83       5309.02       929.80 o                         
  18   7   0      45173.59      42914.02      2419.08 o                         
  19   7   0       6674.82       5906.21       469.63 o                         
  20   7   0       5805.22       6023.08       489.63 o                         
  21   7   0      22463.50      22536.30       844.70 o                         
  22   7   0      11277.26      11233.27       614.21 o                         
  23   7   0      20993.55      19498.05       699.30 o                         
  24   7   0        790.59       1001.38       254.12 o                         
  25   7   0      22511.41      23069.18       683.25 o                         
  26   7   0      35968.89      33532.31      1146.63 o                         
  27   7   0       7267.51       8021.30       386.35 o                         
  28   7   0      12834.46      13007.21       461.16 o                         
  29   7   0      23943.49      23667.91       762.27 o                         
  30   7   0      14952.58      14820.52       427.03 o                         
  31   7   0       6716.53       6682.87       296.77 o                         
  32   7   0       4126.51       4122.40       235.23 o                         
  33   7   0      12195.31      11806.46       370.54 o                         
  34   7   0       2592.14       2744.43       217.89 o                         
  35   7   0        876.61        768.82       162.07 o                         
  36   7   0       8671.22       7691.48       719.11 o                         
   0   8   0     341569.38     347314.09      8444.22 o                         
   1   8   0      27164.54      27699.23      1538.68 o                         
   2   8   0      34058.07      39821.87      2097.77 o                         
   3   8   0      57346.15      58800.39      2244.08 o                         
   4   8   0       8579.40       9620.85       944.69 o                         
   5   8   0      53930.05      58966.60      2298.50 o                         
   6   8   0     104982.60     102546.78      3800.72 o                         
   7   8   0      48078.37      48541.78      2471.52 o                         
   8   8   0      49009.30      49728.26      2024.11 o                         
   9   8   0     115323.38     113506.23      3137.69 o                         
  10   8   0       8731.67       9790.82      1452.87 o                         
  11   8   0      59120.33      55130.56      2308.96 o                         
  12   8   0      26904.96      28929.58      1733.77 o                         
  13   8   0       9583.98      10086.98      1053.13 o                         
  14   8   0        777.53       1683.67       504.11 o                         
  15   8   0       2420.87       2915.35       630.71 o                         
  16   8   0       9598.96       9394.07      1103.32 o                         
  17   8   0      87774.20      83811.15      2137.82 o                         
  18   8   0      15105.17      13840.99       584.66 o                         
  19   8   0      60673.97      56663.05      1179.78 o                         
  20   8   0        639.30        839.23       265.88 o                         
  21   8   0      56388.66      55822.28      1170.55 o                         
  22   8   0       7367.14       7383.22       631.86 o                         
  23   8   0      13377.37      12790.32       751.17 o                         
  24   8   0      18330.29      17968.26       624.81 o                         
  25   8   0      66375.00      65777.13      1143.17 o                         
  26   8   0      77520.73      79078.65      1148.47 o                         
  27   8   0      50951.11      50734.15       890.64 o                         
  28   8   0      51820.28      51711.05       870.37 o                         
  29   8   0       7531.24       7142.61       328.87 o                         
  30   8   0       4376.46       4781.74       270.49 o                         
  31   8   0      12609.84      12742.78       376.24 o                         
  32   8   0       1333.63       1753.69       171.21 o                         
  33   8   0       1259.99       1369.12       157.02 o                         
  34   8   0       1994.65       1602.39       152.65 o                         
  35   8   0      11539.46      10411.91       589.94 o                         
  36   8   0      11198.40      10862.61       507.50 o                         
   1   9   0      32515.97      31513.88      1784.70 o                         
   2   9   0      53207.29      51544.89      2298.77 o                         
   3   9   0      38007.34      40592.37      2031.32 o                         
   4   9   0     132946.36     140875.06      3900.60 o                         
   5   9   0         72.96         77.32       393.30 o                         
   6   9   0     135255.81     133585.03      5137.25 o                         
   7   9   0      75079.77      75885.08      2701.40 o                         
   8   9   0       9962.48       9224.70      1355.77 o                         
   9   9   0       4769.23       4314.63      1031.48 o                         
  10   9   0        695.41       1333.78       665.06 o                         
  11   9   0      74010.35      71646.70      4122.26 o                         
  12   9   0      10751.70      11399.42      1691.04 o                         
  13   9   0       1600.65       1914.56       930.71 o                         
  14   9   0      10765.99      12922.15       862.56 o                         
  15   9   0      82878.02      77113.29      1312.13 o                         
  16   9   0       1167.96       1498.22       246.11 o                         
  17   9   0      20873.53      20134.77       690.96 o                         
  18   9   0       8560.12       7634.41       396.27 o                         
  19   9   0       1805.03       1761.04       298.21 o                         
  20   9   0      16669.60      16853.34       718.25 o                         
  21   9   0      11121.80      11376.76       594.96 o                         
  22   9   0      18372.83      18414.44       715.96 o                         
  23   9   0      36448.85      36541.16       923.76 o                         
  24   9   0      44585.78      42642.38       946.07 o                         
  25   9   0        183.55        236.00       225.23 o                         
  26   9   0       9278.71       9071.00       392.76 o                         
  27   9   0      22813.10      23837.15       591.42 o                         
  28   9   0      23510.94      24313.37       573.65 o                         
  29   9   0       1527.29       1514.76       190.94 o                         
  30   9   0      10187.76      10523.60       351.22 o                         
  31   9   0        176.02        327.88       127.39 o                         
  32   9   0       9353.84       9537.35       328.02 o                         
  33   9   0      30345.28      29745.67       931.32 o                         
  34   9   0       4544.28       4260.72       242.58 o                         
   0  10   0     197345.00     200057.83      7224.03 o                         
   1  10   0      41228.53      43660.43      2294.56 o                         
   2  10   0      50795.59      59154.75      2708.68 o                         
   3  10   0     132448.97     128179.20      4046.84 o                         
   4  10   0      19305.22      20942.21      1617.93 o                         
   5  10   0      17650.20      18295.50      2068.46 o                         
   6  10   0       2313.39       2677.58       667.49 o                         
   7  10   0        681.40        694.37       580.78 o                         
   8  10   0       3497.45       4048.98      1022.32 o                         
   9  10   0      96877.20      92963.36      4790.98 o                         
  10  10   0      24135.18      19215.22      2248.01 o                         
  11  10   0      25581.11      24991.56      1090.66 o                         
  12  10   0      97633.88      97413.70      1795.30 o                         
  13  10   0      28686.69      26657.68       799.76 o                         
  14  10   0      88843.77      84474.59      1702.28 o                         
  15  10   0      84146.52      79188.52      1637.07 o                         
  16  10   0      20168.69      19584.11       821.82 o                         
  17  10   0     102893.80      94872.50      1800.35 o                         
  18  10   0       6424.79       5670.00       433.37 o                         
  19  10   0       1127.36       1287.62       259.81 o                         
  20  10   0      11853.42      11399.98       502.49 o                         
  21  10   0       4166.08       3997.72       380.32 o                         
  22  10   0       6620.74       6620.95       449.96 o                         
  23  10   0      33595.86      34940.63       773.66 o                         
  24  10   0      27520.95      28802.25       685.02 o                         
  25  10   0      24217.25      24876.89       697.60 o                         
  26  10   0       5832.55       6221.37       619.12 o                         
  27  10   0      38600.02      39723.31      2048.61 o                         
  28  10   0       9192.17       9434.98       393.10 o                         
  29  10   0       6768.23       6906.37       324.76 o                         
  30  10   0         82.38        242.20       140.22 o                         
  31  10   0      63678.61      66030.70      1262.61 o                         
  32  10   0       4787.04       4411.62       193.79 o                         
  33  10   0       2560.95       1799.14       265.66 o                         
   1  11   0      34838.51      33793.08      2195.46 o                         
   2  11   0      45679.15      45956.24      2568.24 o                         
   3  11   0      27106.47      31611.68      1548.53 o                         
   4  11   0      12081.91      13483.91      1092.00 o                         
   5  11   0        786.17        804.25       238.40 o                         
   6  11   0     117348.84     119432.50      2002.92 o                         
   7  11   0       2179.71       2162.47       271.11 o                         
   8  11   0      17295.82      17827.21       644.47 o                         
   9  11   0       4442.44       4232.21       513.91 o                         
  10  11   0      18110.71      17714.06      1027.33 o                         
  11  11   0       7634.32       7692.15       463.92 o                         
  12  11   0       3244.08       3959.26       377.49 o                         
  13  11   0      16378.17      16420.08       918.51 o                         
  14  11   0      92406.45      93549.27      2571.15 o                         
  15  11   0       7633.61       7825.76       515.02 o                         
  16  11   0       1623.37       1589.61       357.26 o                         
  17  11   0      20087.08      20078.93       675.71 o                         
  18  11   0       4263.69       4272.29       349.74 o                         
  19  11   0       2803.80       2902.67       320.26 o                         
  20  11   0       4598.60       4507.77       348.08 o                         
  21  11   0      15407.79      15395.12       560.07 o                         
  22  11   0      10779.55      10616.37       478.25 o                         
  23  11   0      29193.22      30927.02      1048.76 o                         
  24  11   0      28153.39      26666.51       601.94 o                         
  25  11   0       2083.11       2717.80       298.80 o                         
  26  11   0       4741.90       4498.27       284.64 o                         
  27  11   0       5478.79       5911.63       296.03 o                         
  28  11   0       6745.39       6460.44       284.78 o                         
  29  11   0        385.58        558.90       131.82 o                         
  30  11   0      20899.80      21104.83       487.07 o                         
  31  11   0      26806.40      27624.77       672.74 o                         
  32  11   0        621.56        212.53       152.07 o                         
   0  12   0      26390.20      29626.56      3112.76 o                         
   1  12   0      12888.07      12349.85      1266.68 o                         
   2  12   0      16004.98      16450.34       832.90 o                         
   3  12   0      79529.45      82782.95      1886.41 o                         
   4  12   0      13389.72      14105.59       553.79 o                         
   5  12   0       5939.24       5395.64       618.00 o                         
   6  12   0      22184.68      22906.04       848.70 o                         
   7  12   0      16494.12      16339.38       729.72 o                         
   8  12   0       4075.31       4604.36       419.95 o                         
   9  12   0       6393.18       6705.53       466.13 o                         
  10  12   0      22225.77      20967.29       774.93 o                         
  11  12   0      37130.07      37199.87      1056.30 o                         
  12  12   0      58965.95      59884.54      1362.59 o                         
  13  12   0      13881.68      13554.30       654.65 o                         
  14  12   0      41816.67      39765.71      1135.52 o                         
  15  12   0       2719.46       2971.21       348.15 o                         
  16  12   0       2188.85       1388.74       394.28 o                         
  17  12   0       2007.37       2041.18       352.66 o                         
  18  12   0      14290.33      13374.71       596.38 o                         
  19  12   0       7977.86       8017.95       409.24 o                         
  20  12   0     101718.40     100250.43      2845.05 o                         
  21  12   0       3229.41       3372.49       253.42 o                         
  22  12   0       7078.58       7272.34       365.86 o                         
  23  12   0      25801.81      25334.78       610.35 o                         
  24  12   0       8730.70       8002.05       344.84 o                         
  25  12   0        264.66        373.59       188.36 o                         
  26  12   0        190.76        353.69       161.29 o                         
  27  12   0        992.98        989.70       178.10 o                         
  28  12   0      22029.76      21426.47       507.90 o                         
  29  12   0       3567.98       3519.95       231.65 o                         
  30  12   0       8069.21       8257.81       369.97 o                         
   1  13   0      58861.03      55146.14      1357.98 o                         
   2  13   0      10688.69      11438.46       647.20 o                         
   3  13   0      13333.61      14964.42       657.81 o                         
   4  13   0       3375.85       3825.75       428.03 o                         
   5  13   0      21370.20      21482.65       769.60 o                         
   6  13   0      35433.32      35413.49      1160.19 o                         
   7  13   0       3792.39       3960.15       423.40 o                         
   8  13   0      20567.66      20503.28       893.54 o                         
   9  13   0       5807.62       5863.58       528.10 o                         
  10  13   0      61867.62      62974.12      1572.66 o                         
  11  13   0       7497.12       8146.40       805.61 o                         
  12  13   0       2469.33       2572.68       384.36 o                         
  13  13   0       4959.70       4714.12       656.80 o                         
  14  13   0      14089.82      13177.93       546.47 o                         
  15  13   0       2161.12       2308.16       282.18 o                         
  16  13   0       2397.81       2286.97       306.40 o                         
  17  13   0       2077.82       2503.37       317.96 o                         
  18  13   0       9720.98       9188.00       476.77 o                         
  19  13   0      35979.26      36885.82       894.28 o                         
  20  13   0      27983.61      27474.76       600.46 o                         
  21  13   0       2090.88       2484.64       218.68 o                         
  22  13   0      20140.95      20642.62       493.58 o                         
  23  13   0      44599.73      42408.44       819.35 o                         
  24  13   0       2136.57       2152.59       229.33 o                         
  25  13   0       2705.11       2946.61       221.35 o                         
  26  13   0         52.74        110.13       125.71 o                         
  27  13   0      17605.49      16094.42       609.90 o                         
  28  13   0       6254.13       5455.78       320.62 o                         
   0  14   0      42991.55      42651.67      4241.35 o                         
   1  14   0      19047.81      18762.10       947.14 o                         
   2  14   0       2384.31       3046.49       477.36 o                         
   3  14   0      38644.52      40476.22      1636.81 o                         
   4  14   0      20037.32      19847.46       962.52 o                         
   5  14   0      11153.55       8459.43       695.91 o                         
   6  14   0      12827.10      13541.45       960.76 o                         
   7  14   0       2733.47       2430.04       528.41 o                         
   8  14   0       5904.12       5049.37       512.10 o                         
   9  14   0        614.51        898.92       304.36 o                         
  10  14   0       9901.01      10127.85       670.63 o                         
  11  14   0       1050.94       1201.55       280.53 o                         
  12  14   0      16039.29      16117.93       640.43 o                         
  13  14   0        152.57        642.60       242.56 o                         
  14  14   0      13282.87      11918.23       630.76 o                         
  15  14   0       8101.71       8035.04       433.95 o                         
  16  14   0       4735.55       4852.62       425.45 o                         
  17  14   0       2734.72       2536.44       436.89 o                         
  18  14   0       4691.16       4481.42       320.39 o                         
  19  14   0       2957.42       3329.48       277.01 o                         
  20  14   0      38198.32      38237.53       755.10 o                         
  21  14   0       4324.20       3771.19       276.58 o                         
  22  14   0       1323.26       1230.85       195.26 o                         
  23  14   0       4589.94       4152.03       409.49 o                         
  24  14   0       4962.41       4971.44       392.32 o                         
  25  14   0        212.89        102.38       134.23 o                         
  26  14   0       2776.89       2356.50       243.28 o                         
   1  15   0      14767.87      11938.64       919.62 o                         
   2  15   0      12410.19      11643.14       871.13 o                         
   3  15   0       7550.21       6904.70       691.26 o                         
   4  15   0       8552.91       8029.35       729.96 o                         
   5  15   0       2329.09       3161.08      1137.74 o                         
   6  15   0      13397.03      13444.56      1038.69 o                         
   7  15   0       5990.76       6517.36       617.70 o                         
   8  15   0      12922.10      12189.64       763.73 o                         
   9  15   0       4622.20       3984.80       488.76 o                         
  10  15   0       1658.27       1245.79       266.78 o                         
  11  15   0       6174.10       6415.51       454.80 o                         
  12  15   0      51426.45      51569.02      1044.28 o                         
  13  15   0      25168.64      24290.34       698.21 o                         
  14  15   0      15727.86      15003.49       604.42 o                         
  15  15   0       9883.55      10530.99       442.24 o                         
  16  15   0       6973.21       6334.57       377.14 o                         
  17  15   0      39756.36      40933.95       885.48 o                         
  18  15   0      12157.82      10998.56       537.77 o                         
  19  15   0       5326.47       6645.09       355.68 o                         
  20  15   0       4721.53       4026.25       242.75 o                         
  21  15   0       7545.33       8146.03       497.29 o                         
  22  15   0      46833.38      50407.46      4059.05 o                         
  23  15   0       2204.61       2692.21      1006.75 o                         
  24  15   0        553.15        632.08       188.71 o                         
   0  16   0       4002.10       3644.18       521.71 o                         
   1  16   0       6292.00       6840.46       467.98 o                         
   2  16   0      11580.68      12150.43       690.40 o                         
   3  16   0       6527.01       7354.09       573.96 o                         
   4  16   0        302.64        519.38       382.17 o                         
   5  16   0       1146.97        752.92       504.75 o                         
   6  16   0      19762.62      20202.56      1088.16 o                         
   7  16   0        411.08       1351.32       494.04 o                         
   8  16   0       6946.28       7803.72       519.48 o                         
   9  16   0      16733.83      16214.03       703.29 o                         
  10  16   0       3214.23       3724.93       424.55 o                         
  11  16   0        449.84        501.69       394.77 o                         
  12  16   0      26516.00      28766.50       858.06 o                         
  13  16   0       3311.50       4698.44       385.80 o                         
  14  16   0      22245.79      20915.08       726.69 o                         
  15  16   0       1155.13       1594.34       210.15 o                         
  16  16   0        373.67        300.12       160.34 o                         
  17  16   0       5923.50       6169.64       309.32 o                         
  18  16   0      10252.09      10138.71       356.92 o                         
  19  16   0       1622.44       1588.16       173.96 o                         
  20  16   0      35724.69      35695.11      1082.78 o                         
   1  17   0      20513.03      18777.49       727.00 o                         
   2  17   0       8147.67       7845.39       495.55 o                         
   3  17   0       7926.70       8700.22       679.73 o                         
   4  17   0       2661.37       2485.03       418.66 o                         
   5  17   0       8155.50       7146.61       702.48 o                         
   6  17   0      81132.31      73357.09      1451.95 o                         
   7  17   0      12427.58      11893.59       746.87 o                         
   8  17   0      11694.74      12050.48       730.71 o                         
   9  17   0       2864.95       3886.87       622.92 o                         
  10  17   0        722.93        721.01       283.96 o                         
  11  17   0       1099.63       1301.69       303.88 o                         
  12  17   0      23100.98      20943.12       823.46 o                         
  13  17   0       1468.81       1307.73       188.42 o                         
  14  17   0      28037.56      26004.72       999.42 o                         
  15  17   0       1140.91       1410.76       236.56 o                         
  16  17   0       4967.69       3742.19       239.80 o                         
  17  17   0      10528.21       8178.56       562.46 o                         
   0  18   0       3234.37       2163.73       415.89 o                         
   1  18   0       2397.58       7333.96       789.64 o                         
   2  18   0       3173.42       2608.93       448.87 o                         
   3  18   0       3737.91       6260.34       756.66 o                         
   4  18   0       2621.15       2317.63       485.51 o                         
   5  18   0      11668.30      10784.12       572.88 o                         
   6  18   0      10008.67       9506.13       559.71 o                         
   7  18   0       3774.00       3482.88       370.37 o                         
   8  18   0       4696.72       4250.55       359.86 o                         
   9  18   0       7334.10       8025.62      1003.08 o                         
  10  18   0       1635.38       1436.21       288.56 o                         
  11  18   0       3178.66       3391.25       465.36 o                         
 -10 -18   1       3530.59       4580.29       569.79 o                         
  -9 -18   1       7401.20       7920.23       769.49 o                         
  -8 -18   1       8123.34       8077.80       826.28 o                         
  -7 -18   1      23129.81      24086.82      1440.04 o                         
  -6 -18   1       8546.23       8414.91       906.90 o                         
  -5 -18   1       3101.45       3961.03       738.34 o                         
  -4 -18   1        459.54        122.75       470.85 o                         
  -3 -18   1      20562.51      22494.71      1500.50 o                         
 -17 -17   1      17511.07      17571.82      1011.33 o                         
 -16 -17   1      11309.08      10926.89       417.45 o                         
 -15 -17   1       6213.41       6131.87       366.77 o                         
 -14 -17   1       2583.96       2133.48       264.80 o                         
 -13 -17   1        898.26        674.20       272.07 o                         
 -12 -17   1       3102.76       2850.11       329.78 o                         
 -11 -17   1       5673.14       5751.25       481.22 o                         
 -10 -17   1       9053.51       9431.71       594.81 o                         
  -9 -17   1       3074.58       2822.24       703.53 o                         
  -8 -17   1       6283.79       6085.56       537.95 o                         
  -7 -17   1      13662.63      12935.43       761.63 o                         
  -6 -17   1        360.99       1400.44       349.93 o                         
  -5 -17   1      18557.99      18689.76       912.56 o                         
  -4 -17   1      20090.62      19963.88       943.05 o                         
  -3 -17   1       5130.66       4528.41       823.54 o                         
  -2 -17   1      10906.52      12092.46       934.03 o                         
  -1 -17   1       2455.04       2681.18       560.07 o                         
   0 -17   1       2193.76       2129.91       348.15 o                         
   1 -17   1       4974.80       5540.14       530.33 o                         
   2 -17   1       7838.69       7372.77       578.58 o                         
   3 -17   1      17771.04      16943.86       763.29 o                         
   4 -17   1       2238.59       2193.12       408.71 o                         
   5 -17   1       3535.52       3639.89       487.60 o                         
   6 -17   1       2363.89       3050.80      1308.13 o                         
   7 -17   1       5215.08       5042.64       852.85 o                         
   8 -17   1      32845.57      32798.71      3009.25 o                         
   9 -17   1         16.50        223.25       273.48 o                         
  10 -17   1       2165.65       1448.81       296.90 o                         
  11 -17   1       1809.58       2152.93       335.17 o                         
  12 -17   1      17540.94      17548.73       711.60 o                         
  13 -17   1       3662.36       3746.08       340.06 o                         
  14 -17   1        573.17        806.13       274.82 o                         
  15 -17   1       6436.57       6677.45       416.01 o                         
  16 -17   1         70.51        102.77       164.06 o                         
 -21 -16   1      19929.42      20396.94      1018.66 o                         
 -20 -16   1       9945.98       9331.24       496.50 o                         
 -19 -16   1        561.90        903.75       260.71 o                         
 -18 -16   1       3465.67       2981.09       202.60 o                         
 -17 -16   1       3696.52       3279.37       236.98 o                         
 -16 -16   1      14932.09      14475.30       674.04 o                         
 -15 -16   1       2676.42       3627.77       316.87 o                         
 -14 -16   1       6924.09       6454.84       525.60 o                         
 -13 -16   1      51718.88      57560.86      4067.30 o                         
 -12 -16   1      13816.74      12680.25       762.83 o                         
 -11 -16   1       7056.71       8006.94       678.27 o                         
 -10 -16   1        673.74        403.81       263.89 o                         
  -9 -16   1       3804.91       3421.41       667.38 o                         
  -8 -16   1      26507.86      25826.21       982.46 o                         
  -7 -16   1      31610.08      36286.49      1187.16 o                         
  -6 -16   1        321.90        645.86       299.15 o                         
  -5 -16   1       3512.54       3721.46       412.15 o                         
  -4 -16   1      11426.02      12151.59       658.47 o                         
  -3 -16   1      56260.56      61643.69      1583.92 o                         
  -2 -16   1       5504.17       5762.26       483.68 o                         
  -1 -16   1      12294.67      14429.67       638.11 o                         
   0 -16   1       4601.28       5068.51       548.12 o                         
   1 -16   1      28835.27      34068.08      1132.72 o                         
   2 -16   1       4182.94       4712.63       434.01 o                         
   3 -16   1      32255.88      34481.76       949.80 o                         
   4 -16   1       1501.19       1526.46       333.67 o                         
   5 -16   1      46057.58      52184.21      1803.77 o                         
   6 -16   1      56731.88      60704.42      2076.93 o                         
   7 -16   1       9615.92       9795.29       816.79 o                         
   8 -16   1       5069.43       5551.26       509.79 o                         
   9 -16   1      16651.65      16820.31      1440.04 o                         
  10 -16   1       6770.72       5891.19       448.53 o                         
  11 -16   1      48614.34      49923.36      1818.38 o                         
  12 -16   1       2358.20       1703.72       288.43 o                         
  13 -16   1       5745.29       5090.09       387.77 o                         
  14 -16   1      18686.61      19420.53       742.35 o                         
  15 -16   1         98.74        354.72       195.89 o                         
  16 -16   1       2097.70       1794.96       303.70 o                         
  17 -16   1      18195.71      18131.25       641.99 o                         
  18 -16   1       4570.87       3907.29       226.52 o                         
  19 -16   1      11660.21      11803.29       577.17 o                         
  20 -16   1       1244.09       1225.06       458.94 o                         
 -23 -15   1      19546.24      18644.23      1658.98 o                         
 -22 -15   1       7086.44       8097.05       416.47 o                         
 -21 -15   1       2920.05       3097.94       227.71 o                         
 -20 -15   1      10923.53      11527.23       419.23 o                         
 -19 -15   1      16761.91      17406.24       529.99 o                         
 -18 -15   1       5849.05       6707.49       409.39 o                         
 -17 -15   1      10471.99      10538.35       519.76 o                         
 -16 -15   1      11424.35      11352.49       569.50 o                         
 -15 -15   1      10738.32      10473.93       568.46 o                         
 -14 -15   1      24569.15      24479.22       997.03 o                         
 -13 -15   1       2028.75       2425.48       317.60 o                         
 -12 -15   1      13841.37      13488.96       704.22 o                         
 -11 -15   1       7151.93       6687.90       458.89 o                         
 -10 -15   1       5923.84       5472.01       443.10 o                         
  -9 -15   1       4324.06       4132.26       504.10 o                         
  -8 -15   1       9501.56      11262.73       638.58 o                         
  -7 -15   1      30399.89      32046.89      1171.22 o                         
  -6 -15   1      10628.93      12199.74       732.60 o                         
  -5 -15   1       1905.93       1493.15       285.74 o                         
  -4 -15   1       8132.51       9714.40       512.92 o                         
  -3 -15   1      10459.42       9848.23       712.63 o                         
  -2 -15   1        591.45        961.41       303.77 o                         
  -1 -15   1        246.03        709.75       365.56 o                         
   0 -15   1       6395.21       6757.16       499.70 o                         
   1 -15   1      15828.81      15898.82       708.84 o                         
   2 -15   1        983.95        982.67       302.37 o                         
   3 -15   1       5512.49       5532.61       452.44 o                         
   4 -15   1       2925.10       3174.52       408.78 o                         
   5 -15   1      10627.70      11878.59       623.27 o                         
   6 -15   1       3658.69       4080.77       373.32 o                         
   7 -15   1       4228.06       3941.30       350.36 o                         
   8 -15   1      29686.66      31796.62       890.37 o                         
   9 -15   1      14805.44      14644.38       758.42 o                         
  10 -15   1      18561.72      21151.30       783.26 o                         
  11 -15   1      18248.91      19402.94       719.26 o                         
  12 -15   1       4826.23       4596.64       588.99 o                         
  13 -15   1        255.76        154.82       259.68 o                         
  14 -15   1       2308.50       2120.20       328.67 o                         
  15 -15   1       1595.57       1295.44       503.83 o                         
  16 -15   1      28613.41      30755.88       891.17 o                         
  17 -15   1       4300.70       4463.41       363.11 o                         
  18 -15   1       8709.48       8186.04       431.08 o                         
  19 -15   1      10776.43      10049.17       773.42 o                         
  20 -15   1       8383.55       8277.16       554.91 o                         
  21 -15   1       6206.50       6504.68       283.66 o                         
  22 -15   1       8182.96       7212.33       300.47 o                         
  23 -15   1       9562.56       8484.42      1058.96 o                         
 -26 -14   1      20118.17      20714.78       708.47 o                         
 -25 -14   1       6754.99       7610.69       460.37 o                         
 -24 -14   1       1597.92       1890.13       212.35 o                         
 -23 -14   1      24415.60      24401.76      1162.64 o                         
 -22 -14   1       1705.69       1953.83       243.38 o                         
 -21 -14   1      25093.71      25943.01       672.67 o                         
 -20 -14   1       8582.41       7619.35       488.89 o                         
 -19 -14   1      15432.57      16982.71       748.13 o                         
 -18 -14   1      22778.12      22638.47      1195.95 o                         
 -17 -14   1      22734.73      22249.21       831.94 o                         
 -16 -14   1       8587.19       7761.12       659.56 o                         
 -15 -14   1      19950.07      18638.22       711.28 o                         
 -14 -14   1        181.50        109.23       289.36 o                         
 -13 -14   1      57705.09      62848.85      1207.69 o                         
 -12 -14   1       9243.05       9286.18       641.50 o                         
 -11 -14   1      36821.27      39311.09       986.04 o                         
 -10 -14   1      26863.04      28123.82       866.31 o                         
  -9 -14   1       9495.06      10388.56       508.63 o                         
  -8 -14   1      12022.75      12128.58       506.11 o                         
  -7 -14   1      46009.14      51947.03      1125.55 o                         
  -6 -14   1      29130.01      30317.01       866.61 o                         
  -5 -14   1       2449.78       2301.18       322.90 o                         
  -4 -14   1      70838.41      72917.94      1345.01 o                         
  -3 -14   1     215030.94     232823.64      2693.47 o                         
  -2 -14   1       3500.94       4557.76       403.33 o                         
  -1 -14   1       9032.41       8499.04       449.44 o                         
   0 -14   1       2003.85       2599.22       363.85 o                         
   1 -14   1      89914.50      98912.74      1698.23 o                         
   2 -14   1       5600.53       6381.34       491.06 o                         
   3 -14   1      29802.85      30846.98       941.42 o                         
   4 -14   1        347.21        669.62       276.86 o                         
   5 -14   1      67360.71      72303.73      1324.59 o                         
   6 -14   1       3243.68       3278.12       360.98 o                         
   7 -14   1       2572.88       2827.93       287.28 o                         
   8 -14   1      54797.72      60801.73      1091.71 o                         
   9 -14   1      35864.25      39511.12       801.74 o                         
  10 -14   1       3093.23       2690.70       374.61 o                         
  11 -14   1      59286.66      64033.96      1288.86 o                         
  12 -14   1       2821.58       3304.67       370.43 o                         
  13 -14   1       6940.85       6993.48       649.47 o                         
  14 -14   1     104962.95     113853.33      2695.12 o                         
  15 -14   1        854.65       1109.59       329.44 o                         
  16 -14   1      50058.51      52435.44      1783.98 o                         
  17 -14   1       5293.09       5926.36       465.98 o                         
  18 -14   1      11884.53      12092.68       591.21 o                         
  19 -14   1      19123.48      19932.48       712.62 o                         
  20 -14   1       3862.63       5155.04       549.63 o                         
  21 -14   1      10423.01      10917.83       466.52 o                         
  22 -14   1       5972.20       6454.40       322.65 o                         
  23 -14   1      10397.61      10267.84       398.92 o                         
  24 -14   1       8582.90       8708.24       341.15 o                         
  25 -14   1       5359.63       5732.60       384.93 o                         
  26 -14   1       5865.84       5326.69       322.39 o                         
 -29 -13   1       3337.96       3041.31       386.58 o                         
 -28 -13   1       9202.48      10264.16       608.26 o                         
 -27 -13   1       4423.22       4276.08       298.91 o                         
 -26 -13   1       4152.48       4793.89       343.64 o                         
 -25 -13   1       3778.55       4322.74       293.88 o                         
 -24 -13   1       8050.63       8306.39       418.16 o                         
 -23 -13   1       5767.93       5948.10       351.67 o                         
 -22 -13   1       6206.78       6621.06       393.82 o                         
 -21 -13   1       1836.98       2748.64       325.53 o                         
 -20 -13   1      34467.52      38118.64      1062.09 o                         
 -19 -13   1      21306.87      22342.62      1361.26 o                         
 -18 -13   1      23053.98      24879.41       927.30 o                         
 -17 -13   1       1772.47       1728.10       343.24 o                         
 -16 -13   1        367.05        781.77       257.53 o                         
 -15 -13   1       4559.70       5094.98       442.71 o                         
 -14 -13   1      18905.19      19980.30       782.75 o                         
 -13 -13   1       2592.18       2551.20       303.97 o                         
 -12 -13   1      14950.30      17706.87       686.26 o                         
 -11 -13   1      45219.50      45348.21       990.61 o                         
 -10 -13   1      13619.01      13575.86       485.43 o                         
  -9 -13   1      32660.66      30091.80       766.62 o                         
  -8 -13   1      19087.65      21388.41       649.40 o                         
  -7 -13   1      21356.93      20723.45       637.72 o                         
  -6 -13   1       5019.96       7575.89       512.45 o                         
  -5 -13   1      25707.89      30481.13       850.10 o                         
  -4 -13   1       5776.73       6547.26       418.53 o                         
  -3 -13   1      33844.83      34926.72       890.08 o                         
  -2 -13   1       1995.39       1672.84       282.96 o                         
  -1 -13   1      13556.37      14582.87       540.87 o                         
   0 -13   1        829.77        956.65       251.69 o                         
   1 -13   1       3898.46       4972.95       372.02 o                         
   2 -13   1       5339.75       5413.04       361.07 o                         
   3 -13   1       4270.74       5566.13       407.93 o                         
   4 -13   1      12653.68      11715.56       540.12 o                         
   5 -13   1      19227.75      19821.72       680.82 o                         
   6 -13   1       1345.08       2091.44       274.24 o                         
   7 -13   1       9138.29       9927.53       460.14 o                         
   8 -13   1      11624.84      12149.19       500.33 o                         
   9 -13   1      19391.36      18087.49       595.48 o                         
  10 -13   1       6443.49      12665.82       528.82 o                         
  11 -13   1      17500.73      17051.84       521.56 o                         
  12 -13   1       2580.48       2652.70       310.64 o                         
  13 -13   1      21809.56      22981.71       754.21 o                         
  14 -13   1       3478.71       3508.23       430.15 o                         
  15 -13   1      16436.42      15825.36       790.55 o                         
  16 -13   1      14711.89      14552.54       735.37 o                         
  17 -13   1      20479.45      19832.39       836.20 o                         
  18 -13   1       7323.81       8291.40       573.33 o                         
  19 -13   1      10249.61      10983.04       599.19 o                         
  20 -13   1       3989.29       4063.31       500.86 o                         
  21 -13   1       7313.27       7416.69       506.03 o                         
  22 -13   1      21038.73      22455.63       694.25 o                         
  23 -13   1       4057.21       4161.40       296.75 o                         
  24 -13   1       3623.88       3533.17       256.12 o                         
  25 -13   1       1874.55       1970.04       221.81 o                         
  26 -13   1       5945.99       5938.65       358.74 o                         
  27 -13   1       7077.40       6876.48       341.95 o                         
  28 -13   1      10777.34      11310.88       499.74 o                         
 -30 -12   1       6380.77       6056.28       405.79 o                         
 -29 -12   1      40921.90      42824.35       829.29 o                         
 -28 -12   1       2444.21       2181.70       313.71 o                         
 -27 -12   1       5829.32       5689.43       403.45 o                         
 -26 -12   1       6232.95       6092.04       358.46 o                         
 -25 -12   1        936.98        634.92       223.74 o                         
 -24 -12   1       6786.36       7113.19       386.67 o                         
 -23 -12   1       6042.48       6150.14       397.76 o                         
 -22 -12   1       9189.02      10012.13       513.69 o                         
 -21 -12   1      40635.66      42596.83      1286.40 o                         
 -20 -12   1      27571.47      29078.87       990.33 o                         
 -19 -12   1      23552.89      26228.53       957.68 o                         
 -18 -12   1       7665.63       8029.63       574.63 o                         
 -17 -12   1       2977.56       3640.08       432.63 o                         
 -16 -12   1      23437.25      22574.53      1059.36 o                         
 -15 -12   1      86697.82      86807.77      1868.91 o                         
 -14 -12   1      26278.01      25765.81      1280.43 o                         
 -13 -12   1      30279.67      29594.62       770.46 o                         
 -12 -12   1      39816.78      39887.08       836.06 o                         
 -11 -12   1      35620.79      37115.82       817.30 o                         
 -10 -12   1     170061.34     177030.06      1781.76 o                         
  -9 -12   1      86735.69      86635.52      1230.34 o                         
  -8 -12   1       3062.71       3085.50       273.05 o                         
  -7 -12   1      35985.48      38156.56       800.33 o                         
  -6 -12   1       8483.84       9198.21       427.64 o                         
  -5 -12   1      51757.13      51844.35       969.94 o                         
  -4 -12   1        826.68       1492.94       232.02 o                         
  -3 -12   1      81649.29      84756.17      1068.04 o                         
  -2 -12   1      14861.86      14511.44       437.18 o                         
  -1 -12   1       9951.74      10682.02       376.58 o                         
   0 -12   1      61943.20      65640.67      1066.92 o                         
   1 -12   1     120195.12     126820.73      1357.11 o                         
   2 -12   1      22987.53      22461.31       586.28 o                         
   3 -12   1      52283.16      54897.40       872.13 o                         
   4 -12   1       5740.61       5113.99       306.82 o                         
   5 -12   1      11491.85      12020.72       438.39 o                         
   6 -12   1      47825.38      47841.86       863.72 o                         
   7 -12   1      31599.09      29503.86       682.48 o                         
   8 -12   1      57924.19      59667.89       977.18 o                         
   9 -12   1      22421.25      21327.28       589.01 o                         
  10 -12   1      11063.95      10777.40       439.66 o                         
  11 -12   1       9248.75      10349.10       444.16 o                         
  12 -12   1       9815.71       9354.01       430.67 o                         
  13 -12   1      24423.86      25178.91       774.34 o                         
  14 -12   1      19036.98      19806.99       691.05 o                         
  15 -12   1      12547.84      12016.28       617.85 o                         
  16 -12   1      34930.85      35021.53      1143.32 o                         
  17 -12   1      12056.81      13508.39       729.27 o                         
  18 -12   1        672.35        867.22       291.34 o                         
  19 -12   1      54210.66      58039.60      1400.94 o                         
  20 -12   1      10277.94      10647.34       774.83 o                         
  21 -12   1       5347.55       4667.08       564.29 o                         
  22 -12   1       1145.96       1382.20       432.08 o                         
  23 -12   1       1968.20       2072.84       346.75 o                         
  24 -12   1      12984.91      12070.27       467.48 o                         
  25 -12   1       7852.28       8252.59       427.52 o                         
  26 -12   1       6320.67       6828.11       362.46 o                         
  27 -12   1       3024.41       3334.90       320.78 o                         
  28 -12   1       3930.00       3349.23       238.66 o                         
  29 -12   1       3125.09       3546.90       266.52 o                         
  30 -12   1      15984.15      15599.65       564.68 o                         
 -32 -11   1      10231.86       9905.56       464.33 o                         
 -31 -11   1       3148.61       2776.21       241.44 o                         
 -30 -11   1       4531.33       4965.36       345.65 o                         
 -29 -11   1      14039.48      15426.78       541.05 o                         
 -28 -11   1       1078.18       1090.03       251.22 o                         
 -27 -11   1       1633.14       1896.14       263.78 o                         
 -26 -11   1       3722.24       4631.96       359.36 o                         
 -25 -11   1       1068.89        874.46       238.75 o                         
 -24 -11   1        967.72       1030.40       431.04 o                         
 -23 -11   1       4544.51       5325.70       498.29 o                         
 -22 -11   1      33292.97      34932.66      1045.20 o                         
 -21 -11   1       6072.31       6298.97       498.12 o                         
 -20 -11   1      10958.91      12125.24       670.75 o                         
 -19 -11   1       4313.00       4436.00       461.74 o                         
 -18 -11   1       8718.25       9304.05       629.05 o                         
 -17 -11   1      27054.21      27737.17      1035.88 o                         
 -16 -11   1      38376.29      40116.65      1461.05 o                         
 -15 -11   1      13953.76      13796.49       575.73 o                         
 -14 -11   1      18276.21      16106.80      1086.32 o                         
 -13 -11   1       4336.90       4596.75       394.79 o                         
 -12 -11   1      64734.86      67231.42      1038.75 o                         
 -11 -11   1     106282.69     107850.83      1333.01 o                         
 -10 -11   1        886.31       1029.18       202.19 o                         
  -9 -11   1      33007.86      34581.58       729.48 o                         
  -8 -11   1      24580.23      25100.18       638.96 o                         
  -7 -11   1      26922.59      27156.55       615.96 o                         
  -6 -11   1       8864.52      15833.04       982.89 o                         
  -5 -11   1       6629.17       6632.21       341.87 o                         
  -4 -11   1       1939.48       2497.94       244.37 o                         
  -3 -11   1      42261.26      40267.35       963.83 o                         
  -2 -11   1      17998.72      24362.78      1888.43 o                         
  -1 -11   1       2056.74       4104.19      1326.45 o                         
   0 -11   1      12246.07      13160.08      2095.94 o                         
   1 -11   1       6208.16       7235.02      1628.75 o                         
   2 -11   1        715.37       1128.46       438.10 o                         
   3 -11   1       5832.11       6158.14       370.24 o                         
   4 -11   1      13497.48      11768.76       510.01 o                         
   5 -11   1       1199.34       1148.11       165.69 o                         
   6 -11   1      35209.59      42252.58       690.95 o                         
   7 -11   1      41536.14      43355.27       803.58 o                         
   8 -11   1       5447.78       5353.32       300.07 o                         
   9 -11   1       3653.04       3775.80       271.35 o                         
  10 -11   1      74058.72      75468.22      1054.70 o                         
  11 -11   1       6515.55       7646.78       384.24 o                         
  12 -11   1       1719.15       2156.62       257.51 o                         
  13 -11   1       4211.15       6104.18       363.72 o                         
  14 -11   1      27509.54      29684.23       912.34 o                         
  15 -11   1      10632.72      11330.40       583.42 o                         
  16 -11   1      11239.62      12496.84       624.73 o                         
  17 -11   1       4990.16       5551.75       442.68 o                         
  18 -11   1      17130.48      18750.42       739.87 o                         
  19 -11   1      34145.90      36792.72      1225.16 o                         
  20 -11   1       5056.51       4632.46       563.41 o                         
  21 -11   1      22299.16      23367.96      1104.94 o                         
  22 -11   1       7993.47       8894.15       905.98 o                         
  23 -11   1      16645.12      16320.57       657.03 o                         
  24 -11   1      20393.93      21635.69       659.11 o                         
  25 -11   1       4369.57       3998.52       350.94 o                         
  26 -11   1      15888.56      16970.35       597.86 o                         
  27 -11   1      15755.17      15170.28       657.69 o                         
  28 -11   1       4264.90       4271.25       373.53 o                         
  29 -11   1       4359.87       4765.86       267.40 o                         
  30 -11   1       5947.21       6336.60       302.55 o                         
  31 -11   1       9810.11      10236.33       499.65 o                         
  32 -11   1       7861.82       8354.45       558.80 o                         
 -33 -10   1        795.72        957.93       251.26 o                         
 -32 -10   1       6516.08       6614.64       368.95 o                         
 -31 -10   1       8220.25       8091.39       325.05 o                         
 -30 -10   1       1263.20       1339.54       219.12 o                         
 -29 -10   1      17746.51      18534.79       593.73 o                         
 -28 -10   1       1797.92       2112.42       299.35 o                         
 -27 -10   1      60984.23      59738.57      1017.60 o                         
 -26 -10   1      12052.56      12988.32       504.96 o                         
 -25 -10   1       4042.56       4385.48       343.09 o                         
 -24 -10   1       5477.72       5555.49       386.03 o                         
 -23 -10   1       1940.09       2501.68       349.10 o                         
 -22 -10   1       6351.09       6425.53       419.72 o                         
 -21 -10   1      10943.29      11151.58       631.92 o                         
 -20 -10   1        630.37        997.32       310.03 o                         
 -19 -10   1      14477.79      14742.33       932.59 o                         
 -18 -10   1     105292.15     107802.87      2040.92 o                         
 -17 -10   1       2292.73       2675.81       293.97 o                         
 -16 -10   1      88489.44      89495.02      1596.89 o                         
 -15 -10   1      73346.71      73195.62      1522.93 o                         
 -14 -10   1       3079.68       4262.10       349.27 o                         
 -13 -10   1      62294.91      61985.48      1513.92 o                         
 -12 -10   1      37536.73      38901.64       804.85 o                         
 -11 -10   1      68672.07      64487.77      1577.37 o                         
 -10 -10   1     181412.27     184354.77      7806.64 o                         
  -9 -10   1      32531.62      32578.68      3244.68 o                         
  -8 -10   1       8920.08       8254.17       995.26 o                         
  -7 -10   1      29341.37      28106.18      1849.04 o                         
  -6 -10   1      22699.38      24151.84      1696.71 o                         
  -5 -10   1      88030.82      92524.96      3334.93 o                         
  -4 -10   1        530.99       1862.30       608.17 o                         
  -3 -10   1      24303.75      24846.51      1700.75 o                         
  -2 -10   1     290014.38     292774.91      6136.31 o                         
  -1 -10   1       6722.60       7370.56       969.60 o                         
   0 -10   1      65453.46      67315.73      2584.94 o                         
   1 -10   1      71834.27      78260.63      4098.44 o                         
   2 -10   1      37131.34      37006.90      2852.60 o                         
   3 -10   1     237654.38     243850.89      7852.45 o                         
   4 -10   1      10540.45      14268.37      1320.31 o                         
   5 -10   1       6567.85       7972.50      1003.71 o                         
   6 -10   1      34197.09      33352.83      2007.61 o                         
   7 -10   1     118587.27     117913.94      3812.80 o                         
   8 -10   1     100518.91      98511.02      5402.91 o                         
   9 -10   1      13315.37      13707.89      2189.38 o                         
  10 -10   1      27493.82      27777.58      1424.37 o                         
  11 -10   1       6125.26       5557.77       348.33 o                         
  12 -10   1      49494.66      47660.02       961.04 o                         
  13 -10   1     265555.81     268710.56      2561.69 o                         
  14 -10   1      40437.59      41744.87       970.86 o                         
  15 -10   1      33980.36      35198.72       895.93 o                         
  16 -10   1      35981.58      35658.23       914.45 o                         
  17 -10   1       2690.22       3021.41       339.52 o                         
  18 -10   1      24772.68      26309.98       770.90 o                         
  19 -10   1      20501.28      19675.43       886.75 o                         
  20 -10   1      22096.74      21103.03       902.86 o                         
  21 -10   1       5379.57       5154.53       486.66 o                         
  22 -10   1      10759.66      10743.95       534.04 o                         
  23 -10   1       1309.78       1491.41       272.90 o                         
  24 -10   1       8430.07       8585.11       403.32 o                         
  25 -10   1      26790.71      26076.50       939.69 o                         
  26 -10   1       6565.70       6501.24       378.05 o                         
  27 -10   1       1519.67       1452.68       227.16 o                         
  28 -10   1       7925.17       8324.75       426.40 o                         
  29 -10   1       2786.05       2973.82       267.67 o                         
  30 -10   1       1627.95       2048.88       185.85 o                         
  31 -10   1       3408.48       3360.48       294.44 o                         
  32 -10   1       9385.25       8859.50       380.47 o                         
  33 -10   1       7870.98       8038.91       409.99 o                         
 -34  -9   1      12261.53      11971.38       414.89 o                         
 -33  -9   1       1624.74       1276.39       243.38 o                         
 -32  -9   1       5783.21       6802.34       312.85 o                         
 -31  -9   1       1103.23       1337.10       221.95 o                         
 -30  -9   1      15755.79      17276.72       529.39 o                         
 -29  -9   1       3923.48       4417.01       356.05 o                         
 -28  -9   1         94.78        240.09       247.68 o                         
 -27  -9   1      24402.34      25283.95       692.98 o                         
 -26  -9   1      17403.86      17387.93       600.92 o                         
 -25  -9   1      10014.90      10842.75       502.14 o                         
 -24  -9   1      15290.28      16074.03       859.72 o                         
 -23  -9   1      36541.68      37543.76       997.94 o                         
 -22  -9   1      29260.08      30851.42      1019.28 o                         
 -21  -9   1       3475.80       2799.33       309.78 o                         
 -20  -9   1      55417.39      55048.00      1250.29 o                         
 -19  -9   1       3322.70       3221.78       322.30 o                         
 -18  -9   1      72019.15      70982.73      2522.79 o                         
 -17  -9   1      36354.40      38169.19      1086.64 o                         
 -16  -9   1      10292.15      10769.53       526.88 o                         
 -15  -9   1      55501.68      56654.43      1150.70 o                         
 -14  -9   1       5734.30       6340.81       477.85 o                         
 -13  -9   1      28454.12      27283.86      2955.20 o                         
 -12  -9   1       5948.42       6353.78      1562.79 o                         
 -11  -9   1       2454.57       4726.86      1383.25 o                         
 -10  -9   1       1424.39       2161.90      1033.31 o                         
  -9  -9   1      64684.16      60829.84      2570.18 o                         
  -8  -9   1      64521.07      60367.05      2564.24 o                         
  -7  -9   1      27204.25      29814.62      1775.51 o                         
  -6  -9   1      33197.26      31936.21      1862.77 o                         
  -5  -9   1      13830.36      14034.15      1242.31 o                         
  -4  -9   1       2173.04       1888.90       514.52 o                         
  -3  -9   1      38053.83      39982.25      2832.45 o                         
  -2  -9   1       5213.23       6579.13      1185.38 o                         
  -1  -9   1       4456.95       6403.53       794.57 o                         
   0  -9   1       2814.63       3140.25       557.55 o                         
   1  -9   1      52880.08      52290.70      2114.93 o                         
   2  -9   1      22208.75      27128.27      1521.27 o                         
   3  -9   1      43484.12      45610.51      3061.46 o                         
   4  -9   1     133033.80     136016.27      5558.64 o                         
   5  -9   1      16084.43      17789.84      2039.14 o                         
   6  -9   1      40738.21      43410.18      2130.87 o                         
   7  -9   1      42885.23      43581.42      2142.41 o                         
   8  -9   1      37207.64      37887.30      1974.65 o                         
   9  -9   1      21695.20      23451.08      2601.60 o                         
  10  -9   1        168.78       -139.24       608.26 o                         
  11  -9   1      16084.95      15122.28      2189.38 o                         
  12  -9   1       5151.15       6579.13      1555.47 o                         
  13  -9   1      30073.59      29900.12      3094.44 o                         
  14  -9   1      18855.41      21883.09      1738.20 o                         
  15  -9   1      27552.26      27799.29      1008.34 o                         
  16  -9   1      32274.14      32815.52       837.24 o                         
  17  -9   1      23882.35      24793.16       678.89 o                         
  18  -9   1      26613.72      26750.52      1046.71 o                         
  19  -9   1       2638.26       2435.33       316.47 o                         
  20  -9   1       3814.76       4156.71       509.74 o                         
  21  -9   1      12938.33      11905.64       572.10 o                         
  22  -9   1       4601.83       4474.53       376.64 o                         
  23  -9   1       1164.39       1182.81       232.71 o                         
  24  -9   1      15393.75      15379.21       585.93 o                         
  25  -9   1      31117.21      31361.42       799.73 o                         
  26  -9   1       6928.88       7136.50       402.96 o                         
  27  -9   1      29498.77      30341.28       739.18 o                         
  28  -9   1       8631.80       8493.68       594.20 o                         
  29  -9   1      10946.37      10898.13       489.03 o                         
  30  -9   1      10566.17      11929.94       436.40 o                         
  31  -9   1       4859.27       4684.89       278.03 o                         
  32  -9   1      13194.46      13832.07       455.20 o                         
  33  -9   1       2177.40       2514.58       246.21 o                         
  34  -9   1      35300.80      35180.95       678.32 o                         
 -36  -8   1       1968.98       1757.00       283.98 o                         
 -35  -8   1       3321.74       3611.65       221.27 o                         
 -34  -8   1      17402.45      17433.06       495.64 o                         
 -33  -8   1       7382.06       7157.72       366.85 o                         
 -32  -8   1       9181.21      10753.53       433.21 o                         
 -31  -8   1      12177.83      12654.48       518.13 o                         
 -30  -8   1      23018.57      23621.06       653.98 o                         
 -29  -8   1       5641.55       6033.77       422.34 o                         
 -28  -8   1       2701.28       3134.94       383.71 o                         
 -27  -8   1      21609.71      22591.47       676.92 o                         
 -26  -8   1      22798.24      23086.85       703.06 o                         
 -25  -8   1       1206.45       1173.15       250.48 o                         
 -24  -8   1      26339.42      26972.25       770.46 o                         
 -23  -8   1      11510.46      12476.55       589.27 o                         
 -22  -8   1       8821.37       8160.68       535.42 o                         
 -21  -8   1       2308.49       2895.18       349.16 o                         
 -20  -8   1      38549.55      35961.08      1022.09 o                         
 -19  -8   1       8545.42       8397.92       554.81 o                         
 -18  -8   1      14726.03      14443.16       519.28 o                         
 -17  -8   1       6743.82       6465.50       528.96 o                         
 -16  -8   1     110504.69     106658.42      5699.71 o                         
 -15  -8   1      31696.78      29313.85      3001.00 o                         
 -14  -8   1       5556.54       6009.34      1462.03 o                         
 -13  -8   1      30727.46      30283.03      2955.20 o                         
 -12  -8   1      34215.05      37089.34      3191.54 o                         
 -11  -8   1       9778.87       8653.08      1509.66 o                         
 -10  -8   1      75984.59      76423.95      2695.07 o                         
  -9  -8   1       2132.96       1484.21       467.48 o                         
  -8  -8   1      28063.30      25660.98      1526.61 o                         
  -7  -8   1        216.37        502.37       355.74 o                         
  -6  -8   1      64923.12      62859.88      2384.17 o                         
  -5  -8   1      77109.14      74268.27      2587.27 o                         
  -4  -8   1     111143.29     122115.99      4714.03 o                         
  -3  -8   1      24192.29      25772.37      2077.62 o                         
  -2  -8   1     239288.91     246465.19      4589.94 o                         
  -1  -8   1     183134.31     183099.89      3864.35 o                         
   0  -8   1      19476.80      17134.44      1122.28 o                         
   1  -8   1     145772.78     157189.31      3512.40 o                         
   2  -8   1       1502.59       3121.31       775.90 o                         
   3  -8   1      24676.74      29183.77      2264.49 o                         
   4  -8   1      98223.74     106103.30      4470.36 o                         
   5  -8   1       5713.67       6471.03      1209.20 o                         
   6  -8   1     135861.84     131653.98      5285.65 o                         
   7  -8   1      21812.70      22771.50      1419.96 o                         
   8  -8   1     109280.44     109514.04      3181.66 o                         
   9  -8   1      20098.75      19839.64      2129.83 o                         
  10  -8   1      24175.82      26523.54      2610.76 o                         
  11  -8   1      38053.60      40586.85      3277.65 o                         
  12  -8   1      31209.45      32639.13      2999.17 o                         
  13  -8   1      62857.52      62383.53      4208.37 o                         
  14  -8   1      72890.72      61676.34      4254.17 o                         
  15  -8   1     145715.50     148659.67      6749.51 o                         
  16  -8   1      22761.18      21949.07      2802.22 o                         
  17  -8   1       9739.38      10495.65       480.13 o                         
  18  -8   1       1730.90       1852.69       397.34 o                         
  19  -8   1      43039.52      41886.75       895.22 o                         
  20  -8   1      17574.52      16789.95       640.18 o                         
  21  -8   1      33364.96      32460.58       966.71 o                         
  22  -8   1       5911.52       5671.23       446.91 o                         
  23  -8   1      20836.46      21352.32       681.14 o                         
  24  -8   1        858.61        466.18       229.30 o                         
  25  -8   1       6872.86       7706.51       504.29 o                         
  26  -8   1       2239.81       2694.92       290.26 o                         
  27  -8   1       4227.83       5150.91       360.65 o                         
  28  -8   1      20644.90      22036.30       740.29 o                         
  29  -8   1       4326.73       4535.62       369.52 o                         
  30  -8   1      20133.06      20081.06       591.09 o                         
  31  -8   1       3436.26       3547.32       251.50 o                         
  32  -8   1      13728.33      13939.90       503.23 o                         
  33  -8   1      10646.67      10482.28       406.12 o                         
  34  -8   1       7810.35       9443.84       348.84 o                         
  35  -8   1       4409.84       4606.93       261.25 o                         
 -37  -7   1       9736.02       9964.88       584.44 o                         
 -36  -7   1      14794.01      15078.25       407.94 o                         
 -35  -7   1      35968.62      36638.05       710.85 o                         
 -34  -7   1       3412.50       3190.26       274.49 o                         
 -33  -7   1      14879.56      16752.56       500.60 o                         
 -32  -7   1       9042.28       8955.50       444.76 o                         
 -31  -7   1      21863.86      21852.56       687.43 o                         
 -30  -7   1      35557.73      36640.27       836.05 o                         
 -29  -7   1      34343.47      36084.84      1377.22 o                         
 -28  -7   1      17822.93      18652.43       705.52 o                         
 -27  -7   1      34362.45      34459.72       829.88 o                         
 -26  -7   1      16603.32      16072.37       593.55 o                         
 -25  -7   1       4905.97       4875.97       393.83 o                         
 -24  -7   1      22269.20      21609.61       687.57 o                         
 -23  -7   1      71291.70      68237.20      1278.58 o                         
 -22  -7   1       4594.05       4935.46       390.76 o                         
 -21  -7   1       2638.30       2764.08       331.15 o                         
 -20  -7   1      19995.27      21616.56       781.02 o                         
 -19  -7   1      88456.73      88243.93      1594.37 o                         
 -18  -7   1      43587.91      42189.96      3460.87 o                         
 -17  -7   1       6005.35       7733.36      1548.14 o                         
 -16  -7   1     109911.38     107519.52      5437.72 o                         
 -15  -7   1      52270.49      51083.04      3710.03 o                         
 -14  -7   1       7692.02       9054.31      1604.93 o                         
 -13  -7   1       9229.05       9056.15      1630.58 o                         
 -12  -7   1      74145.20      75902.71      4309.14 o                         
 -11  -7   1      12050.51      14616.62      1883.41 o                         
 -10  -7   1      21817.49      22405.37      1731.35 o                         
  -9  -7   1     175496.97     171203.28      3859.71 o                         
  -8  -7   1      24990.26      26474.87      1444.17 o                         
  -7  -7   1       2784.37       6231.42       742.15 o                         
  -6  -7   1      18605.99      20757.55      1260.18 o                         
  -5  -7   1     134706.64     145134.69      5027.32 o                         
  -4  -7   1      61674.14      66293.27      3184.22 o                         
  -3  -7   1      85999.84      83105.80      2348.07 o                         
  -2  -7   1     184277.58     188967.89      3666.22 o                         
  -1  -7   1       5059.12       6381.88       658.72 o                         
   0  -7   1      23703.83      24633.16      1232.73 o                         
   1  -7   1      56827.85      62391.07      1971.79 o                         
   2  -7   1      47496.14      51236.84      2034.56 o                         
   3  -7   1       7715.74      10719.51       818.30 o                         
   4  -7   1     114178.36     111471.40      4272.49 o                         
   5  -7   1      14208.84      16886.61      1696.54 o                         
   6  -7   1       3222.00       6110.10      1218.36 o                         
   7  -7   1     174070.78     176665.39      5932.39 o                         
   8  -7   1     132364.31     144845.23      4393.41 o                         
   9  -7   1       9965.65      12247.96       980.84 o                         
  10  -7   1      57955.39      57898.51      3598.27 o                         
  11  -7   1     137498.12     140028.58      5827.96 o                         
  12  -7   1      58846.52      52867.52      3565.30 o                         
  13  -7   1       3426.33       3162.23      1179.88 o                         
  14  -7   1       6176.13       6520.50      1383.25 o                         
  15  -7   1      25500.15      23178.09      2455.03 o                         
  16  -7   1       2219.96       1735.01       765.82 o                         
  17  -7   1       2565.98       2891.08      1057.13 o                         
  18  -7   1       5888.61       6128.83       529.80 o                         
  19  -7   1      38980.04      37550.34      1039.61 o                         
  20  -7   1       9363.77       8833.03       462.63 o                         
  21  -7   1     109858.91     106020.79      1993.71 o                         
  22  -7   1      24217.00      21952.70       657.98 o                         
  23  -7   1        384.74        937.74       212.89 o                         
  24  -7   1      16359.15      16967.41       606.52 o                         
  25  -7   1        507.84        386.92       229.58 o                         
  26  -7   1      34611.78      35360.60      1312.82 o                         
  27  -7   1      45799.40      44667.55      1027.58 o                         
  28  -7   1      11934.99      12849.90       595.16 o                         
  29  -7   1      39578.14      38251.82       957.64 o                         
  30  -7   1       6060.50       6798.87       378.67 o                         
  31  -7   1        993.55        884.95       189.96 o                         
  32  -7   1       8366.47       8472.76       432.50 o                         
  33  -7   1       1040.33        879.52       216.43 o                         
  34  -7   1      26140.53      27016.71       631.75 o                         
  35  -7   1       5049.60       4968.01       238.71 o                         
  36  -7   1       5924.28       5551.08       343.19 o                         
 -37  -6   1       1401.71       1036.26       235.18 o                         
 -36  -6   1        543.96        709.70       165.78 o                         
 -35  -6   1       3759.31       3186.20       258.74 o                         
 -34  -6   1       3985.85       4392.08       442.68 o                         
 -33  -6   1      11286.89      11281.20       378.28 o                         
 -32  -6   1       1721.63       1712.07       231.19 o                         
 -31  -6   1      15505.18      16244.25       522.06 o                         
 -30  -6   1      25913.82      25465.70       626.47 o                         
 -29  -6   1      17830.89      18601.88       600.29 o                         
 -28  -6   1      24826.95      24710.15       698.28 o                         
 -27  -6   1      22477.53      21765.26       778.31 o                         
 -26  -6   1      38451.17      36908.10       864.79 o                         
 -25  -6   1       4358.75       3942.09       317.21 o                         
 -24  -6   1      48934.38      47387.78       955.48 o                         
 -23  -6   1      31568.65      30797.96       761.04 o                         
 -22  -6   1      16159.10      14359.20       523.29 o                         
 -21  -6   1       7453.17       6846.78       484.99 o                         
 -20  -6   1      17676.61      18120.24      1108.57 o                         
 -19  -6   1       8237.97       8588.96      1542.64 o                         
 -18  -6   1       4188.30       3715.53      1005.83 o                         
 -17  -6   1      54954.93      52755.77      3592.78 o                         
 -16  -6   1      47662.59      47154.99      3363.76 o                         
 -15  -6   1      17693.25      20232.05      2207.70 o                         
 -14  -6   1      49691.63      50663.49      3415.06 o                         
 -13  -6   1      18665.93      17645.10      1991.51 o                         
 -12  -6   1      87120.30      90303.14      4455.70 o                         
 -11  -6   1       4642.54       4878.19       617.54 o                         
 -10  -6   1     117519.36     122121.85      2958.40 o                         
  -9  -6   1      12043.06      11831.60      1160.64 o                         
  -8  -6   1     113664.52     114116.85      2810.28 o                         
  -7  -6   1       3940.55       3387.79       518.36 o                         
  -6  -6   1      55960.08      58876.02      1939.24 o                         
  -5  -6   1      86305.81      78641.12      1996.09 o                         
  -4  -6   1     127811.54     137998.59      4382.42 o                         
  -3  -6   1      14061.88      15154.08       905.02 o                         
  -2  -6   1       2249.85       2353.83       398.13 o                         
  -1  -6   1       3541.63       4756.01       530.36 o                         
   0  -6   1     138861.08     142555.61      2845.75 o                         
   1  -6   1      11067.37      14072.32       855.53 o                         
   2  -6   1      95443.38      99247.00      2902.07 o                         
   3  -6   1       1809.82       1045.52       283.70 o                         
   4  -6   1     152809.64     148179.66      4618.76 o                         
   5  -6   1       6007.58       6848.45      1025.98 o                         
   6  -6   1      37991.25      36107.33      2315.79 o                         
   7  -6   1       6845.87       7918.40      1183.55 o                         
   8  -6   1      41691.72      39207.14      1560.17 o                         
   9  -6   1      63576.70      61950.92      1973.61 o                         
  10  -6   1      36414.81      36811.37      1495.82 o                         
  11  -6   1       4183.39       3682.55      1005.83 o                         
  12  -6   1      52815.26      53541.74      3405.90 o                         
  13  -6   1      28471.72      28617.64      2579.62 o                         
  14  -6   1     175496.73     183224.38      6608.44 o                         
  15  -6   1      20669.40      21782.02      2310.30 o                         
  16  -6   1      45541.91      48604.19      3405.90 o                         
  17  -6   1       2024.33       2680.38       862.93 o                         
  18  -6   1      19473.43      17458.23      2062.96 o                         
  19  -6   1      16252.11      16716.22      2033.65 o                         
  20  -6   1       6757.62       7047.68       445.32 o                         
  21  -6   1      28448.34      27451.53       842.31 o                         
  22  -6   1      24679.48      23047.44       659.36 o                         
  23  -6   1       9340.34       8441.64       388.63 o                         
  24  -6   1       7499.44       7066.54       388.38 o                         
  25  -6   1       4647.50       4661.86       299.26 o                         
  26  -6   1       4011.49       4076.47       336.48 o                         
  27  -6   1       8426.47       8159.24       423.99 o                         
  28  -6   1       7403.92       7967.08       416.04 o                         
  29  -6   1      13565.56      13008.02       455.97 o                         
  30  -6   1       8016.12       8153.03       364.54 o                         
  31  -6   1      17231.66      17249.30       450.82 o                         
  32  -6   1       9531.70       9549.38       393.18 o                         
  33  -6   1      11613.69      11884.33       406.93 o                         
  34  -6   1        248.24        379.36       187.48 o                         
  35  -6   1       1121.16        967.89       192.65 o                         
  36  -6   1        446.30        531.99       137.67 o                         
  37  -6   1      13866.15      12353.49       920.64 o                         
 -38  -5   1       4333.66       4328.67       274.93 o                         
 -37  -5   1       4216.67       3679.30       463.26 o                         
 -36  -5   1       2612.10       2888.63       201.46 o                         
 -35  -5   1      11876.83      11447.53       331.14 o                         
 -34  -5   1       9387.55       8708.63       318.51 o                         
 -33  -5   1        921.41       1217.42       188.93 o                         
 -32  -5   1       4693.94       4730.57       295.03 o                         
 -31  -5   1       3212.65       2624.75       271.73 o                         
 -30  -5   1      10213.34      10408.12       451.78 o                         
 -29  -5   1      10272.45       9298.38       464.05 o                         
 -28  -5   1      14579.27      14405.90       696.02 o                         
 -27  -5   1      22168.49      21937.52       764.94 o                         
 -26  -5   1      31573.69      30502.96       931.27 o                         
 -25  -5   1       9532.76       9684.71       434.67 o                         
 -24  -5   1      25892.57      25060.84       672.09 o                         
 -23  -5   1      73358.45      67166.01      1540.24 o                         
 -22  -5   1      31844.77      27842.99      1287.65 o                         
 -21  -5   1      42631.71      42004.91      3167.73 o                         
 -20  -5   1      17811.51      15144.27      1901.74 o                         
 -19  -5   1      20956.64      16344.30      1980.52 o                         
 -18  -5   1       4416.23       2365.26       826.28 o                         
 -17  -5   1      49304.89      52317.89      3385.75 o                         
 -16  -5   1      16209.75      13924.08      1724.02 o                         
 -15  -5   1     359059.50     355641.09      9268.67 o                         
 -14  -5   1      74032.14      80981.34      4052.64 o                         
 -13  -5   1      80442.77      78266.14      3939.05 o                         
 -12  -5   1      48521.29      53080.05      3176.89 o                         
 -11  -5   1     105819.23     107604.95      2843.44 o                         
 -10  -5   1       4328.85       4715.47       549.41 o                         
  -9  -5   1     284387.16     290552.38      9199.06 o                         
  -8  -5   1      10885.09      12522.40       846.31 o                         
  -7  -5   1       1631.29       1911.98       387.53 o                         
  -6  -5   1      61521.08      62682.85      1476.71 o                         
  -5  -5   1      55108.64      56702.21      1162.23 o                         
  -4  -5   1      74373.66      73795.78      2905.74 o                         
  -3  -5   1     277966.50     295259.50      4164.28 o                         
  -2  -5   1     105833.28     116454.44      2333.66 o                         
  -1  -5   1      44086.05      48592.54      1448.98 o                         
   0  -5   1      20203.36      22207.72       955.62 o                         
   1  -5   1     755374.69     839975.19      8758.89 o                         
   2  -5   1      79422.66      82357.20      1888.44 o                         
   3  -5   1      50245.52      50821.50      1454.44 o                         
   4  -5   1      19442.70      19499.21      1495.01 o                         
   5  -5   1        366.49       1615.93       586.28 o                         
   6  -5   1       3440.24       4594.60       388.28 o                         
   7  -5   1     508431.31     530592.88      6062.50 o                         
   8  -5   1       2626.91       2549.83       273.07 o                         
   9  -5   1     257885.88     272841.31      3179.02 o                         
  10  -5   1     205094.52     211916.94      2731.10 o                         
  11  -5   1     207122.89     198808.34      6251.18 o                         
  12  -5   1      46438.24      46180.30      2944.21 o                         
  13  -5   1      19151.37      18733.38      1940.21 o                         
  14  -5   1      27074.31      29117.81      2423.89 o                         
  15  -5   1      42914.82      41506.57      2946.04 o                         
  16  -5   1      63741.68      65642.87      3730.19 o                         
  17  -5   1      28001.30      28203.58      2469.69 o                         
  18  -5   1      53216.48      47999.59      3272.16 o                         
  19  -5   1       4638.50       6077.13      1264.16 o                         
  20  -5   1      16504.71      14744.87      1832.12 o                         
  21  -5   1       7673.90       7023.36       611.67 o                         
  22  -5   1      30247.50      29530.42       667.84 o                         
  23  -5   1      13161.01      13354.28       494.59 o                         
  24  -5   1      45121.36      44871.20       896.00 o                         
  25  -5   1      99359.66      95928.51      1398.77 o                         
  26  -5   1      25947.68      22498.52       774.16 o                         
  27  -5   1       2443.66       3493.69       360.57 o                         
  28  -5   1      10037.35       9699.12       455.28 o                         
  29  -5   1      20524.34      21960.79       780.02 o                         
  30  -5   1      17770.01      17666.70       479.40 o                         
  31  -5   1      29407.24      29228.72       714.18 o                         
  32  -5   1      29538.03      29274.46       602.21 o                         
  33  -5   1      20103.96      18675.76       456.70 o                         
  34  -5   1       3374.09       3722.78       272.44 o                         
  35  -5   1      26465.51      25648.11       538.97 o                         
  36  -5   1      10933.85      10767.05       444.96 o                         
  37  -5   1      13821.84      12455.61       686.13 o                         
 -39  -4   1      11289.90      10029.00       674.22 o                         
 -38  -4   1       9194.19       9595.71       311.19 o                         
 -37  -4   1       6735.99       6783.04       325.11 o                         
 -36  -4   1        142.12        161.77       115.55 o                         
 -35  -4   1        695.58        732.18       141.36 o                         
 -34  -4   1       3391.17       3248.54       235.18 o                         
 -33  -4   1       9951.94       9497.18       373.50 o                         
 -32  -4   1      19291.45      19803.09       543.67 o                         
 -31  -4   1       3396.28       3599.57       304.14 o                         
 -30  -4   1       2510.21       3063.12       341.86 o                         
 -29  -4   1      17258.97      16487.00       654.98 o                         
 -28  -4   1      34357.83      33861.48       834.80 o                         
 -27  -4   1      24704.82      24564.41      1000.39 o                         
 -26  -4   1       9098.95       8518.75       485.90 o                         
 -25  -4   1        231.62        445.54       192.76 o                         
 -24  -4   1       3102.19       2719.01       248.20 o                         
 -23  -4   1      15372.12      14829.15       501.45 o                         
 -22  -4   1      12372.28      13707.89      1786.31 o                         
 -21  -4   1       1385.30        800.63       578.95 o                         
 -20  -4   1       1294.06       1740.51       507.50 o                         
 -19  -4   1      82805.09      85823.62      4250.51 o                         
 -18  -4   1       7118.97       7685.72      1352.10 o                         
 -17  -4   1     163747.78     169943.47      3815.77 o                         
 -16  -4   1      85715.78      92195.06      2663.43 o                         
 -15  -4   1      44408.79      42365.55      1735.26 o                         
 -14  -4   1      10444.74      11032.86       888.08 o                         
 -13  -4   1     106213.95     101329.00      2564.63 o                         
 -12  -4   1      46366.89      47365.67      1639.29 o                         
 -11  -4   1      73133.55      70302.06      2156.55 o                         
 -10  -4   1      39753.73      41693.56       809.57 o                         
  -9  -4   1      21102.15      21126.97       531.19 o                         
  -8  -4   1      42434.63      38937.26       728.81 o                         
  -7  -4   1       2622.61       2072.49       154.39 o                         
  -6  -4   1      55248.90      59647.00       967.79 o                         
  -5  -4   1      72398.20      71895.44      1205.42 o                         
  -4  -4   1     128219.12     117620.50     14252.94 o                         
  -3  -4   1      68919.03      71999.47      1873.34 o                         
  -2  -4   1      18613.08      19818.69       818.94 o                         
  -1  -4   1     128908.67     144483.16      2381.82 o                         
   0  -4   1       5834.43       5343.52       431.98 o                         
   1  -4   1      17521.59      16165.69       719.70 o                         
   2  -4   1      30937.34      33944.98      1037.16 o                         
   3  -4   1      10742.51      12861.13       987.51 o                         
   4  -4   1      66160.34      69220.98      2575.95 o                         
   5  -4   1      14602.08      16961.72      1319.12 o                         
   6  -4   1      26001.24      24743.04       865.86 o                         
   7  -4   1      10301.06      10412.69       596.18 o                         
   8  -4   1      35529.15      36958.56       772.57 o                         
   9  -4   1     116178.77     116533.76      1517.22 o                         
  10  -4   1      24676.67      23733.03       644.22 o                         
  11  -4   1      42207.45      39052.34      1129.43 o                         
  12  -4   1      12201.66      12487.29       858.78 o                         
  13  -4   1      37868.34      38368.99      1590.03 o                         
  14  -4   1     378192.72     393382.31      6125.69 o                         
  15  -4   1      62103.91      61627.58      2175.56 o                         
  16  -4   1      25536.04      24296.88      1379.45 o                         
  17  -4   1      17816.49      15873.87      1146.49 o                         
  18  -4   1     109994.72     111135.63      3163.08 o                         
  19  -4   1       4390.75       4223.03       941.71 o                         
  20  -4   1      14208.81      15217.55      1778.98 o                         
  21  -4   1      42090.78      41871.16      2995.51 o                         
  22  -4   1       5012.21       5140.91       399.97 o                         
  23  -4   1       1438.24       2146.54       233.96 o                         
  24  -4   1      15846.04      14669.82       477.21 o                         
  25  -4   1      12107.83      11670.91       498.04 o                         
  26  -4   1      10778.69      10775.37       483.76 o                         
  27  -4   1      19344.47      18907.17       632.79 o                         
  28  -4   1      14225.44      13293.66       530.19 o                         
  29  -4   1       8856.39       8359.54       348.62 o                         
  30  -4   1       6187.72       5955.88       338.32 o                         
  31  -4   1       3066.62       3238.37       378.05 o                         
  32  -4   1       6394.24       6194.97       310.24 o                         
  33  -4   1       1016.30       1129.22       176.07 o                         
  34  -4   1      19444.23      18317.32       445.18 o                         
  35  -4   1       1190.66       1375.58       208.35 o                         
  36  -4   1       2562.60       2593.16       215.41 o                         
  37  -4   1      10712.89      11221.14       363.80 o                         
  38  -4   1       2238.94       2060.75       287.29 o                         
 -39  -3   1       1125.18        900.64       150.65 o                         
 -38  -3   1        780.03        759.35       145.01 o                         
 -37  -3   1       8196.67       7957.77       264.00 o                         
 -36  -3   1       9731.82       9492.00       329.27 o                         
 -35  -3   1      10914.59      10342.63       389.24 o                         
 -34  -3   1      33381.20      34178.11       644.95 o                         
 -33  -3   1       6608.13       6097.17       315.70 o                         
 -32  -3   1      94496.40      99308.72      1548.98 o                         
 -31  -3   1      10729.22      10348.99       417.37 o                         
 -30  -3   1       9291.39       9249.67       450.75 o                         
 -29  -3   1       3771.60       3777.26       356.26 o                         
 -28  -3   1       8855.45       9281.90       493.19 o                         
 -27  -3   1       1957.95       1977.99       255.29 o                         
 -26  -3   1      19217.72      20023.83       630.02 o                         
 -25  -3   1       6310.69       7086.94       389.37 o                         
 -24  -3   1      40316.00      36564.69       979.39 o                         
 -23  -3   1       7707.82       8065.95       596.45 o                         
 -22  -3   1     181981.83     187797.38      4399.17 o                         
 -21  -3   1      47884.19      44602.04      2290.14 o                         
 -20  -3   1       4523.98       4290.55       631.27 o                         
 -19  -3   1       2599.07       2749.85       539.19 o                         
 -18  -3   1      86534.57      83813.34      2627.20 o                         
 -17  -3   1     353546.53     351724.94      5781.74 o                         
 -16  -3   1      99896.37     100117.40      2745.47 o                         
 -15  -3   1      17767.44      14750.12      1023.52 o                         
 -14  -3   1      64788.21      66008.78      2078.52 o                         
 -13  -3   1     328456.06     330779.28      5105.73 o                         
 -12  -3   1     264431.72     267898.00      4330.72 o                         
 -11  -3   1        685.81       1003.01       151.86 o                         
 -10  -3   1      34331.89      35769.02       748.78 o                         
  -9  -3   1      42508.26      43027.66       804.88 o                         
  -8  -3   1      56325.66      57719.44       903.38 o                         
  -7  -3   1      65830.25      68880.82       940.56 o                         
  -6  -3   1     134842.44     150625.23      1269.61 o                         
  -5  -3   1      10839.13      11092.66       247.50 o                         
  -4  -3   1      73797.31      73685.89      1183.82 o                         
  -3  -3   1     712772.06     775129.56     11120.94 o                         
  -2  -3   1     479182.19     544026.50      5617.66 o                         
  -1  -3   1     160192.56     169383.67     11423.24 o                         
   0  -3   1      18762.25      22364.72       738.04 o                         
   1  -3   1      41599.84      43331.83      1294.39 o                         
   2  -3   1      15786.81      18422.60       644.14 o                         
   3  -3   1     288856.25     338645.31      3818.91 o                         
   4  -3   1     256674.88     276926.06      5366.27 o                         
   5  -3   1     154560.53     166394.56      1855.50 o                         
   6  -3   1      72305.19      83528.08      1279.31 o                         
   7  -3   1     680443.44     692541.12      7108.49 o                         
   8  -3   1     121500.15     127419.17      1905.05 o                         
   9  -3   1       2350.06       4056.81       261.71 o                         
  10  -3   1      14209.67      12783.19       633.77 o                         
  11  -3   1     188393.53     196383.36      2807.41 o                         
  12  -3   1     448447.44     472553.34      6364.76 o                         
  13  -3   1     121851.64     120260.79      2852.66 o                         
  14  -3   1      69378.25      72065.08      2239.66 o                         
  15  -3   1     156339.38     168640.64      3630.85 o                         
  16  -3   1      86265.90      81179.33      2506.35 o                         
  17  -3   1      42530.56      41325.57      1807.41 o                         
  18  -3   1      48844.60      49322.92      2014.40 o                         
  19  -3   1      20147.33      23765.42      1421.35 o                         
  20  -3   1     103124.59     106239.75      3147.89 o                         
  21  -3   1      21824.20      18940.19      1330.83 o                         
  22  -3   1      13408.31      12470.23      1096.52 o                         
  23  -3   1      36543.84      33207.39       859.72 o                         
  24  -3   1       3541.93       2675.09       260.51 o                         
  25  -3   1        733.45        927.86       227.61 o                         
  26  -3   1      22073.41      19505.57       569.09 o                         
  27  -3   1       8568.21       9379.35       410.82 o                         
  28  -3   1      55924.47      51167.10      1000.33 o                         
  29  -3   1       1671.60       2093.42       282.38 o                         
  30  -3   1      76572.48      75568.30      1227.43 o                         
  31  -3   1       6551.07       6203.99       366.90 o                         
  32  -3   1      30190.67      30315.17       637.58 o                         
  33  -3   1         31.28        474.10       169.66 o                         
  34  -3   1       3424.23       3294.53       206.23 o                         
  35  -3   1        463.50        649.94       152.86 o                         
  36  -3   1      18257.71      18772.96       513.72 o                         
  37  -3   1       1401.94       1647.05       152.59 o                         
  38  -3   1       7155.91       5581.05       348.93 o                         
  39  -3   1       6874.13       5459.70       511.16 o                         
 -39  -2   1       4708.89       4364.12       270.22 o                         
 -38  -2   1       6435.81       6470.02       286.73 o                         
 -37  -2   1       1866.41       2101.30       152.34 o                         
 -36  -2   1       5651.01       4840.01       231.32 o                         
 -35  -2   1       1295.45       1257.29       181.18 o                         
 -34  -2   1      14754.71      15072.92       438.69 o                         
 -33  -2   1      23207.27      24650.58       577.10 o                         
 -32  -2   1       3489.47       3917.93       350.47 o                         
 -31  -2   1       8997.79       8650.97       420.96 o                         
 -30  -2   1        574.48        526.58       202.17 o                         
 -29  -2   1      19954.61      18658.59       563.01 o                         
 -28  -2   1       3793.33       2479.23       318.38 o                         
 -27  -2   1      12492.13      11088.47       525.58 o                         
 -26  -2   1      12135.07      11861.01       447.34 o                         
 -25  -2   1       1935.96       1940.46       210.17 o                         
 -24  -2   1      46334.90      42676.96       987.36 o                         
 -23  -2   1      10097.00       9937.88      1333.78 o                         
 -22  -2   1       9995.73      10282.10       977.40 o                         
 -21  -2   1      16274.40      17441.41      1260.07 o                         
 -20  -2   1       8745.77       7895.08       849.82 o                         
 -19  -2   1      32357.97      30298.60      1579.48 o                         
 -18  -2   1      28605.21      27148.29      1458.08 o                         
 -17  -2   1     177999.17     184316.61      3863.10 o                         
 -16  -2   1       9417.71       9859.41       840.80 o                         
 -15  -2   1     162323.50     159952.23      3389.93 o                         
 -14  -2   1      14788.90      14868.13       976.50 o                         
 -13  -2   1     108436.39     111330.32      3854.77 o                         
 -12  -2   1      53971.81      55441.64      2612.60 o                         
 -11  -2   1      36654.78      39467.16      1292.27 o                         
 -10  -2   1      12271.59      14838.79       759.37 o                         
  -9  -2   1     173379.97     172576.00      2623.42 o                         
  -8  -2   1     146439.11     145826.28      3335.27 o                         
  -7  -2   1      72976.30      77529.27      1154.10 o                         
  -6  -2   1     253320.02     248783.22      2393.93 o                         
  -5  -2   1      16000.70      15661.23       359.54 o                         
  -4  -2   1       2477.59       2188.62       129.29 o                         
  -3  -2   1       4370.12       7915.83       310.01 o                         
  -2  -2   1      10682.65       7917.17       382.32 o                         
  -1  -2   1      10417.09      10486.78       421.95 o                         
   0  -2   1      39617.88      36654.42       790.13 o                         
   1  -2   1      78708.77      80682.18      1235.12 o                         
   2  -2   1       3285.93       2594.61       206.62 o                         
   3  -2   1       7331.38       7288.85       335.41 o                         
   4  -2   1       3298.16       1574.53       167.47 o                         
   5  -2   1      14314.34      12802.58       443.27 o                         
   6  -2   1       1462.92       1721.81       152.58 o                         
   7  -2   1     165215.08     161245.38      2035.23 o                         
   8  -2   1      70058.58      69167.62      1348.69 o                         
   9  -2   1       3350.40       3124.63       327.67 o                         
  10  -2   1     208017.06     205155.33      2772.61 o                         
  11  -2   1      44812.04      46925.55      1268.95 o                         
  12  -2   1      23273.41      23786.64      1874.25 o                         
  13  -2   1     108079.78     109388.77      3095.36 o                         
  14  -2   1      31558.68      32730.30      1442.95 o                         
  15  -2   1      53311.59      55544.43      1938.99 o                         
  16  -2   1      74736.86      78246.12      2374.98 o                         
  17  -2   1     166781.28     163604.11      3646.80 o                         
  18  -2   1      16989.38      18214.42      1199.53 o                         
  19  -2   1      38375.61      38685.62      2254.42 o                         
  20  -2   1      48258.07      49188.50      2058.21 o                         
  21  -2   1      58894.02      59795.83      2339.30 o                         
  22  -2   1      27887.98      27391.95      2346.94 o                         
  23  -2   1       4132.33       3685.22       326.62 o                         
  24  -2   1       2730.34       2331.16       238.30 o                         
  25  -2   1      28038.87      27009.21       620.95 o                         
  26  -2   1      36500.80      34145.94       730.94 o                         
  27  -2   1       8723.51       8246.95       352.49 o                         
  28  -2   1       8809.71       8483.96       397.26 o                         
  29  -2   1      30156.61      29254.26       681.36 o                         
  30  -2   1      41009.69      39541.48       782.09 o                         
  31  -2   1      10347.26      11086.51       612.60 o                         
  32  -2   1       3087.67       3226.72       298.87 o                         
  33  -2   1       7740.49       7831.78       333.40 o                         
  34  -2   1       2417.83       2153.72       205.25 o                         
  35  -2   1        358.87        693.90       140.32 o                         
  36  -2   1       7444.64       7737.44       266.51 o                         
  37  -2   1        729.63       1212.21       197.10 o                         
  38  -2   1       2101.31       2189.12       231.37 o                         
  39  -2   1       6313.76       5124.84       379.58 o                         
 -39  -1   1       1409.13       1212.66       138.44 o                         
 -38  -1   1      12258.39      11455.61       332.93 o                         
 -37  -1   1       3409.32       3238.04       200.60 o                         
 -36  -1   1         87.55        164.48       133.01 o                         
 -35  -1   1       6673.59       6046.61       296.88 o                         
 -34  -1   1       4698.77       4612.00       288.51 o                         
 -33  -1   1      55523.63      55588.23       959.78 o                         
 -32  -1   1      16400.57      16716.59       545.55 o                         
 -31  -1   1       3178.73       3184.71       334.87 o                         
 -30  -1   1      53091.29      50495.20       990.21 o                         
 -29  -1   1      43718.72      45132.89       775.76 o                         
 -28  -1   1      62249.66      61927.50       919.33 o                         
 -27  -1   1      36872.98      31611.03       675.71 o                         
 -26  -1   1      48745.54      46780.96       883.18 o                         
 -25  -1   1     116584.23     105228.62      1483.97 o                         
 -24  -1   1       9648.59      10611.02       479.71 o                         
 -23  -1   1        733.39       1167.06       544.14 o                         
 -22  -1   1      44932.27      46207.69      2033.23 o                         
 -21  -1   1         52.87        629.71       332.74 o                         
 -20  -1   1      13274.09      13734.52      1056.22 o                         
 -19  -1   1      68789.30      64759.39      2253.41 o                         
 -18  -1   1      87038.51      91100.21      2643.81 o                         
 -17  -1   1      16553.65      15715.92      1049.30 o                         
 -16  -1   1      19902.19      21593.31      1672.72 o                         
 -15  -1   1     102356.18      99421.57      3579.95 o                         
 -14  -1   1     145878.44     154110.20      4466.70 o                         
 -13  -1   1      90610.32      88977.70      4273.41 o                         
 -12  -1   1      44192.93      42091.08      1610.18 o                         
 -11  -1   1      48374.91      53412.66      1342.98 o                         
 -10  -1   1       7983.01       9099.91       537.61 o                         
  -9  -1   1     301724.88     299813.53      4308.22 o                         
  -8  -1   1       9714.60       8037.45       472.65 o                         
  -7  -1   1     207968.95     245235.47      2789.93 o                         
  -6  -1   1      35113.11      39530.34       672.55 o                         
  -5  -1   1     252597.31     273208.84      3100.95 o                         
  -4  -1   1      43244.61      51285.86       949.99 o                         
  -3  -1   1       2343.18       3833.45       181.14 o                         
  -2  -1   1       6556.66       1936.96       305.96 o                         
   1  -1   1     186925.94     168226.67      2669.39 o                         
   2  -1   1       8726.58      10188.39       542.31 o                         
   3  -1   1       3589.54       5976.71       244.36 o                         
   4  -1   1     161464.94     177958.98      1844.19 o                         
   5  -1   1        393.84        378.04       142.28 o                         
   6  -1   1      42192.21      52617.98      1027.64 o                         
   7  -1   1     217756.66     236677.34      3448.96 o                         
   8  -1   1      25263.02      25401.96       987.79 o                         
   9  -1   1     429964.56     434392.50      4394.89 o                         
  10  -1   1      72314.11      71777.90      1508.98 o                         
  11  -1   1      43781.14      43903.29      1465.60 o                         
  12  -1   1        458.54       1178.56       565.21 o                         
  13  -1   1     137344.66     137684.17      2921.74 o                         
  14  -1   1      80555.36      77215.51      2172.95 o                         
  15  -1   1       3193.01       4126.38       553.17 o                         
  16  -1   1     100465.09     101771.00      2658.23 o                         
  17  -1   1     133128.89     131951.66      3161.11 o                         
  18  -1   1      42996.80      39763.41      1703.90 o                         
  19  -1   1      26267.59      27193.03      1457.58 o                         
  20  -1   1     100978.44      99839.37      2896.27 o                         
  21  -1   1       6543.71       8638.42      1313.63 o                         
  22  -1   1      16202.22      16736.37      1863.26 o                         
  23  -1   1      93628.73      94176.23      4554.64 o                         
  24  -1   1      55784.88      50859.36       915.98 o                         
  25  -1   1      68732.59      63048.53       879.79 o                         
  26  -1   1      13086.10      12239.38       407.24 o                         
  27  -1   1     123836.34     118308.16      1289.92 o                         
  28  -1   1      35194.70      33230.59       728.85 o                         
  29  -1   1      10692.50      10404.18       420.51 o                         
  30  -1   1      28745.71      28191.95       601.50 o                         
  31  -1   1     144970.03     143377.16      1594.92 o                         
  32  -1   1      23325.73      23582.38       571.19 o                         
  33  -1   1      12017.44      12015.55       403.55 o                         
  34  -1   1       1698.52       1874.38       218.95 o                         
  35  -1   1      20899.99      20750.85       463.53 o                         
  36  -1   1       7757.52       7599.17       249.38 o                         
  37  -1   1       9017.46       9318.81       434.25 o                         
  38  -1   1      18115.13      17053.84       448.74 o                         
  39  -1   1      12301.40      10893.08       397.13 o                         
 -40   0   1         81.97        146.57       144.74 o                         
 -39   0   1        975.07       1099.93       131.44 o                         
 -38   0   1       3479.33       3380.07       208.03 o                         
 -37   0   1        380.03        369.93       149.67 o                         
 -36   0   1        342.93        402.94       155.75 o                         
 -35   0   1       2851.52       2843.18       217.06 o                         
 -34   0   1       8327.72       7787.17       356.41 o                         
 -33   0   1       9050.63       8247.50       422.39 o                         
 -32   0   1        979.83       1200.82       223.57 o                         
 -31   0   1      22098.75      21180.41       839.27 o                         
 -30   0   1      17829.77      18002.36       527.32 o                         
 -29   0   1      85973.34      83501.77      1163.31 o                         
 -28   0   1       6420.40       6667.16       352.59 o                         
 -27   0   1      31028.48      31078.56       674.20 o                         
 -26   0   1      22172.50      24189.60       588.92 o                         
 -25   0   1       1624.75       1729.99       183.33 o                         
 -24   0   1       3190.80       4328.22      1412.56 o                         
 -23   0   1      15994.02      14779.67      1800.97 o                         
 -22   0   1       6365.81       6152.24      1150.57 o                         
 -21   0   1       1742.99       1791.81       769.49 o                         
 -20   0   1       1653.90       1713.52       472.93 o                         
 -19   0   1      52808.33      49222.33      1919.22 o                         
 -18   0   1      21685.81      18907.16      1191.10 o                         
 -17   0   1       3920.82       4106.01       588.22 o                         
 -16   0   1      25168.62      31934.00      1475.88 o                         
 -15   0   1     175679.75     173074.34      4202.87 o                         
 -14   0   1        130.11        300.89       272.40 o                         
 -13   0   1       5877.67       5874.92       615.73 o                         
 -12   0   1      37203.66      37875.55      1463.63 o                         
 -11   0   1      87089.77      86633.41      3519.49 o                         
 -10   0   1      13540.67      16671.46       932.58 o                         
  -9   0   1     461968.91     464041.09      5808.38 o                         
  -8   0   1      27465.81      25793.16      1061.59 o                         
  -7   0   1      58913.20      58881.66      1657.15 o                         
  -6   0   1       7961.00       7211.69       509.07 o                         
  -5   0   1       8955.01       9404.25       996.67 o                         
  -4   0   1       2173.82       2729.85       617.42 o                         
  -3   0   1      34639.21      48329.38      1885.25 o                         
   2   0   1        451.28        122.75       113.59 o                         
   3   0   1      58536.74      53761.60       824.55 o                         
   4   0   1        141.55        468.69       147.03 o                         
   5   0   1       9598.29      13322.59       499.10 o                         
   6   0   1       1129.07       1463.39       234.61 o                         
   7   0   1     189876.94     209084.02      2550.08 o                         
   8   0   1      27441.86      26443.08       834.67 o                         
   9   0   1      10514.22      12639.76       617.18 o                         
  10   0   1      44123.90      47537.84      1449.05 o                         
  11   0   1     115893.90     120098.18      2526.29 o                         
  12   0   1      10522.39      10599.64       739.99 o                         
  13   0   1     411785.47     406499.56     13519.19 o                         
  14   0   1        828.27       1221.49       280.87 o                         
  15   0   1      69613.96      64463.54      1683.65 o                         
  16   0   1       7765.79       6716.54       564.46 o                         
  17   0   1     203096.91     198179.41      3232.58 o                         
  18   0   1      21088.85      21240.67      1216.98 o                         
  19   0   1      67030.11      65738.59      2201.96 o                         
  20   0   1      90369.81      94313.64      4283.49 o                         
  21   0   1      69641.05      65076.74      3686.22 o                         
  22   0   1       8198.71       8834.46      1403.40 o                         
  23   0   1        280.53        283.98       502.00 o                         
  24   0   1      20232.21      20381.71       494.97 o                         
  25   0   1       1510.35       1913.42       202.00 o                         
  26   0   1       1132.56        937.67       175.37 o                         
  27   0   1      60311.13      59521.26       938.56 o                         
  28   0   1       1694.37       1645.51       228.87 o                         
  29   0   1      27853.04      27612.73       737.86 o                         
  30   0   1      29971.17      29768.34       757.14 o                         
  31   0   1       9312.41      10075.71       366.26 o                         
  32   0   1       3472.16       3871.45       296.56 o                         
  33   0   1         76.48        -37.36       175.43 o                         
  34   0   1      13163.15      13174.53       433.99 o                         
  35   0   1       3888.55       4339.25       232.81 o                         
  36   0   1       6249.42       6222.51       522.33 o                         
  37   0   1       2379.78       2130.68       332.70 o                         
  38   0   1        540.40        774.09       137.13 o                         
  39   0   1      32185.34      26761.59       821.29 o                         
 -39   1   1       2608.55       2300.31       155.07 o                         
 -38   1   1      14866.89      14027.18       375.99 o                         
 -37   1   1       6105.48       6266.36       334.68 o                         
 -36   1   1        153.05        231.18       187.58 o                         
 -35   1   1       7946.34       7762.35       375.05 o                         
 -34   1   1       2641.07       2689.62       250.81 o                         
 -33   1   1      51287.42      50500.47       980.16 o                         
 -32   1   1      14641.50      14354.26       542.46 o                         
 -31   1   1       3100.03       3226.67       270.17 o                         
 -30   1   1      47680.16      44985.32       924.84 o                         
 -29   1   1      43607.16      44164.34       696.91 o                         
 -28   1   1      52192.10      51039.61       811.70 o                         
 -27   1   1      32377.52      28023.66       583.83 o                         
 -26   1   1      34560.23      33294.85       629.55 o                         
 -25   1   1     104845.89      94807.73      1081.30 o                         
 -24   1   1       9800.08       9898.94       644.30 o                         
 -23   1   1       3087.06       2412.90       875.75 o                         
 -22   1   1      44710.09      41882.63      3033.07 o                         
 -21   1   1        332.47        670.21       407.98 o                         
 -20   1   1      39989.95      40485.01      1992.33 o                         
 -19   1   1      67146.23      62414.87      2153.05 o                         
 -18   1   1      80425.16      85670.99      2502.24 o                         
 -17   1   1      24432.69      22543.48      1229.32 o                         
 -16   1   1      15727.51      16702.81      1031.57 o                         
 -15   1   1     102463.85      99297.21      2550.56 o                         
 -14   1   1     154539.03     156746.62      5239.85 o                         
 -13   1   1      93718.02      96664.23      3981.19 o                         
 -12   1   1      35040.68      36365.66      2411.06 o                         
 -11   1   1      55654.70      59587.72      3077.95 o                         
 -10   1   1       5038.40       5835.29      1064.46 o                         
  -9   1   1     299874.25     305541.88      7189.22 o                         
  -8   1   1      15152.29      13359.79      1317.29 o                         
  -7   1   1     209245.78     236903.53      5391.92 o                         
  -6   1   1      14474.93      15829.48      1128.58 o                         
  -5   1   1     256487.86     274384.94      5021.83 o                         
  -4   1   1      44722.12      47067.04      1537.14 o                         
  -3   1   1       5566.78       6705.54       487.34 o                         
   2   1   1       9658.56       9803.65       389.16 o                         
   3   1   1       2280.53       2917.07       209.33 o                         
   4   1   1     202957.97     219995.45      2284.00 o                         
   5   1   1        893.75        406.25       272.99 o                         
   6   1   1      45862.12      53373.81      1454.82 o                         
   7   1   1     221068.33     241745.80      5452.38 o                         
   8   1   1      33103.56      35456.93      2083.12 o                         
   9   1   1     444331.88     432287.62      8724.53 o                         
  10   1   1      95854.05      96369.55      2096.89 o                         
  11   1   1      45943.77      49644.19      1502.11 o                         
  12   1   1        914.31       1054.66       549.63 o                         
  13   1   1     147697.06     148110.06      2918.30 o                         
  14   1   1      85549.87      79558.99      2107.28 o                         
  15   1   1       9332.54      11126.48       791.23 o                         
  16   1   1     108368.79     109389.14      2231.96 o                         
  17   1   1     126964.31     124866.72      2457.49 o                         
  18   1   1      48572.52      46342.86      2026.68 o                         
  19   1   1      22941.00      24334.51      1526.15 o                         
  20   1   1     101597.99     101609.87      3189.68 o                         
  21   1   1       2087.93       1493.17       734.68 o                         
  22   1   1      16428.95      15924.75      1879.75 o                         
  23   1   1      90968.92      89881.75      4582.12 o                         
  24   1   1      67936.33      62865.93       813.76 o                         
  25   1   1      69951.69      66055.31       850.55 o                         
  26   1   1      12513.21      11406.05       380.98 o                         
  27   1   1     128087.92     125623.99      1238.67 o                         
  28   1   1      34458.65      32429.17       602.76 o                         
  29   1   1       8479.47       7955.34       311.87 o                         
  30   1   1      22105.02      22181.98       521.26 o                         
  31   1   1     155445.16     153124.62      1821.82 o                         
  32   1   1      19919.68      20532.74       571.86 o                         
  33   1   1       8455.19       8442.02       349.71 o                         
  34   1   1       1076.91       1018.63       178.89 o                         
  35   1   1      22640.89      21749.40       546.34 o                         
  36   1   1       9268.43       8610.88       345.29 o                         
  37   1   1       3980.60       3951.93       234.99 o                         
  38   1   1      16118.07      15083.38       364.99 o                         
  39   1   1       8404.80       7448.57       306.49 o                         
 -39   2   1       2481.30       2476.65       167.92 o                         
 -38   2   1       9156.40       8473.75       293.85 o                         
 -37   2   1       2264.46       2421.95       200.76 o                         
 -36   2   1       5277.61       4766.19       378.95 o                         
 -35   2   1       2534.92       2460.00       270.89 o                         
 -34   2   1      13926.15      14032.51       467.48 o                         
 -33   2   1      27668.28      28561.17       669.49 o                         
 -32   2   1       3822.55       4276.28       346.63 o                         
 -31   2   1       8835.59       9349.28       452.53 o                         
 -30   2   1        679.72        654.23       208.57 o                         
 -29   2   1      24762.29      23805.37       586.30 o                         
 -28   2   1       3944.10       3771.77       267.92 o                         
 -27   2   1      15878.85      14964.41       405.04 o                         
 -26   2   1      13556.10      12928.61       371.55 o                         
 -25   2   1       1421.97       1438.84       215.60 o                         
 -24   2   1      50405.21      47475.70      1067.95 o                         
 -23   2   1       8933.35       7673.26      1397.90 o                         
 -22   2   1      10716.91      10375.80      1111.40 o                         
 -21   2   1      13429.10      13746.93      1246.25 o                         
 -20   2   1       7853.20       7533.66      1297.14 o                         
 -19   2   1      32733.70      30735.57      2537.48 o                         
 -18   2   1      27393.25      26213.91      2323.12 o                         
 -17   2   1     158122.58     164055.89      3473.60 o                         
 -16   2   1       6210.23       6772.75       666.12 o                         
 -15   2   1     153016.72     146215.64      5441.38 o                         
 -14   2   1      15233.61      15105.79      1757.00 o                         
 -13   2   1     110655.04     107239.21      4512.50 o                         
 -12   2   1      54722.12      55787.91      3114.60 o                         
 -11   2   1      42369.31      42618.66      2553.97 o                         
 -10   2   1       6533.45       7000.51      1044.31 o                         
  -9   2   1     176305.19     170646.89      4693.88 o                         
  -8   2   1     156162.94     155057.42      4135.08 o                         
  -7   2   1      66851.64      66232.80      2376.25 o                         
  -6   2   1     243109.19     228691.97      4569.30 o                         
  -5   2   1      18593.71      18793.84      1038.81 o                         
  -4   2   1       1328.45        885.27       226.54 o                         
  -3   2   1       3350.19       5456.04       560.63 o                         
  -2   2   1      12233.26       8784.99       621.09 o                         
  -1   2   1      12234.15      12460.36       465.62 o                         
   0   2   1      33309.00      29508.97       889.49 o                         
   1   2   1      76221.90      79717.20      1246.10 o                         
   2   2   1       3995.47       3355.53       239.84 o                         
   3   2   1       5243.89       6099.11       555.13 o                         
   4   2   1       4198.76       2490.22       277.07 o                         
   5   2   1      14608.98      13414.08       622.40 o                         
   6   2   1       2111.56       1917.58       316.65 o                         
   7   2   1     173704.81     169807.78      4041.65 o                         
   8   2   1      63075.62      60223.46      2434.88 o                         
   9   2   1        881.15        408.56       467.19 o                         
  10   2   1     197333.73     193143.44      5368.10 o                         
  11   2   1      29739.99      31440.93      2209.53 o                         
  12   2   1      27775.40      28216.46      1129.50 o                         
  13   2   1     101130.42     102430.52      2300.75 o                         
  14   2   1      18192.92      18087.40       946.29 o                         
  15   2   1      52024.52      54233.53      1699.27 o                         
  16   2   1      73436.58      74120.06      3678.89 o                         
  17   2   1     162262.81     156641.05      3899.62 o                         
  18   2   1      11572.67      12085.73      1583.86 o                         
  19   2   1      25548.00      23224.17      1511.19 o                         
  20   2   1      41648.91      39380.44      2006.97 o                         
  21   2   1      52830.02      54247.81      3514.00 o                         
  22   2   1      23869.82      20647.62      2717.03 o                         
  23   2   1       3732.87       3715.37       388.24 o                         
  24   2   1       7408.08       7305.16       293.06 o                         
  25   2   1      24573.01      23231.20       492.44 o                         
  26   2   1      34968.44      32533.95       588.58 o                         
  27   2   1      10017.08       9204.89       356.45 o                         
  28   2   1      10266.35      10665.22       380.03 o                         
  29   2   1      26168.23      26389.23       621.95 o                         
  30   2   1      43495.39      42614.64       773.43 o                         
  31   2   1       8484.71       8370.42       392.29 o                         
  32   2   1       2131.36       2328.24       203.58 o                         
  33   2   1       8822.54       8675.36       352.29 o                         
  34   2   1        405.34        164.43       154.13 o                         
  35   2   1        247.08        156.41       188.31 o                         
  36   2   1       8070.38       9021.90       352.65 o                         
  37   2   1       1168.42       1559.17       184.85 o                         
  38   2   1       2273.92       2061.72       156.11 o                         
  39   2   1       5089.69       5069.46       421.39 o                         
 -39   3   1       1657.19       1682.17       144.22 o                         
 -38   3   1       1538.88       1457.85       156.33 o                         
 -37   3   1       8389.75       8679.24       521.37 o                         
 -36   3   1       9345.09       9097.85       390.83 o                         
 -35   3   1       8114.30       7927.98       346.31 o                         
 -34   3   1      27746.69      26579.30       725.41 o                         
 -33   3   1       4282.81       4219.88       300.54 o                         
 -32   3   1      85471.04      88216.55      1386.23 o                         
 -31   3   1      10190.69      11328.82       603.75 o                         
 -30   3   1       4596.38       4410.83       373.56 o                         
 -29   3   1       4923.46       4724.08       338.93 o                         
 -28   3   1       7281.82       7592.41       418.22 o                         
 -27   3   1        636.44        850.88       299.31 o                         
 -26   3   1      18936.49      18440.97       875.09 o                         
 -25   3   1       2560.37       3444.18       303.80 o                         
 -24   3   1      40824.96      38418.29       915.07 o                         
 -23   3   1       5040.49       5230.72       533.97 o                         
 -22   3   1     174550.75     170732.73      5119.85 o                         
 -21   3   1      49504.78      46336.18      2296.91 o                         
 -20   3   1       8231.77       7282.66      1361.26 o                         
 -19   3   1       4642.35       5131.76      1134.08 o                         
 -18   3   1      82445.22      80301.61      4325.62 o                         
 -17   3   1     360076.34     355827.97      9609.45 o                         
 -16   3   1     100152.51     101885.77      4783.65 o                         
 -15   3   1      18071.28      16498.20      1975.02 o                         
 -14   3   1      87015.49      89018.82      4243.18 o                         
 -13   3   1     333200.50     330247.97      8394.75 o                         
 -12   3   1     255391.06     237740.80      6569.97 o                         
 -11   3   1        640.46       1357.60       690.71 o                         
 -10   3   1      38087.29      39022.23      2218.69 o                         
  -9   3   1      37261.40      36658.80      2046.47 o                         
  -8   3   1      51035.02      49897.66      2216.86 o                         
  -7   3   1      55592.89      55765.93      2176.55 o                         
  -6   3   1     131399.08     141347.70      3457.20 o                         
  -5   3   1      10229.29      10572.31       637.78 o                         
  -4   3   1      76159.82      71375.55      2352.44 o                         
  -3   3   1     704757.50     738441.81      7365.63 o                         
  -2   3   1     475056.38     517822.62      5486.26 o                         
  -1   3   1     160050.34     169344.36      2673.97 o                         
   0   3   1      22641.82      24175.42       796.02 o                         
   1   3   1      34969.70      35186.05       948.52 o                         
   2   3   1       5413.39       7423.59       446.10 o                         
   3   3   1     283125.66     315673.56      3703.04 o                         
   4   3   1     262907.91     271063.56      4627.93 o                         
   5   3   1     155168.22     163165.48      2001.60 o                         
   6   3   1      67380.30      73911.19      1731.18 o                         
   7   3   1     716823.00     705935.50      9858.62 o                         
   8   3   1     124295.05     126773.23      3658.73 o                         
   9   3   1        470.06       1506.00       562.46 o                         
  10   3   1       9016.93       8651.25      1084.61 o                         
  11   3   1     182634.72     191347.97      5489.02 o                         
  12   3   1     430162.69     443679.72      9585.63 o                         
  13   3   1     130432.98     125619.00      4869.76 o                         
  14   3   1      85094.89      90402.08      4287.15 o                         
  15   3   1     152120.81     157466.66      5824.29 o                         
  16   3   1      68377.84      62462.31      3612.93 o                         
  17   3   1      42312.82      39678.80      1986.03 o                         
  18   3   1      53583.84      50401.98      2296.79 o                         
  19   3   1      21038.07      22404.91      1528.51 o                         
  20   3   1      99231.03     100858.26      3354.32 o                         
  21   3   1      31772.25      28654.33      1802.01 o                         
  22   3   1      11531.75      10238.12      1113.48 o                         
  23   3   1      34982.27      32817.92       993.59 o                         
  24   3   1       1628.84       1678.40       203.38 o                         
  25   3   1        714.95        906.70       172.08 o                         
  26   3   1      20123.59      18133.83       520.85 o                         
  27   3   1       6317.40       6641.47       375.32 o                         
  28   3   1      57830.80      55576.41      1011.16 o                         
  29   3   1       1322.86       1577.67       220.39 o                         
  30   3   1      68006.82      67518.61      1008.72 o                         
  31   3   1       5143.30       5102.32       305.80 o                         
  32   3   1      21180.20      20747.50       593.81 o                         
  33   3   1        773.04        955.87       201.56 o                         
  34   3   1       2394.09       2139.52       393.50 o                         
  35   3   1         84.44        169.78       167.04 o                         
  36   3   1      13236.68      13514.40       402.46 o                         
  37   3   1       2767.80       2892.11       194.01 o                         
  38   3   1       5027.83       4119.67       207.81 o                         
  39   3   1       6634.09       4939.38       388.41 o                         
 -39   4   1      10836.02      10972.54       578.95 o                         
 -38   4   1       6730.96       7003.25       282.00 o                         
 -37   4   1       6160.88       6746.85       297.73 o                         
 -36   4   1         61.53          4.52       137.31 o                         
 -35   4   1       1359.40       1384.13       177.86 o                         
 -34   4   1       1626.54       1310.55       203.12 o                         
 -33   4   1       7342.01       7405.27       453.65 o                         
 -32   4   1      25060.20      24886.86       651.71 o                         
 -31   4   1       4951.81       5326.66       354.81 o                         
 -30   4   1       1706.38       2091.85       229.75 o                         
 -29   4   1      20015.24      19439.90       773.82 o                         
 -28   4   1      26300.65      26696.51       714.60 o                         
 -27   4   1      24429.60      24325.34       637.03 o                         
 -26   4   1      11665.27      11812.28       476.19 o                         
 -25   4   1        709.84        971.29       212.73 o                         
 -24   4   1       3645.45       3133.57       278.49 o                         
 -23   4   1      19598.55      19876.98       703.37 o                         
 -22   4   1      10570.67      12226.94      1776.24 o                         
 -21   4   1       2422.58       3123.65       729.56 o                         
 -20   4   1       1016.50       1482.18       826.28 o                         
 -19   4   1      90154.62      93379.27      4933.89 o                         
 -18   4   1       5908.34       4818.46      1238.51 o                         
 -17   4   1     165805.22     171768.14      6756.84 o                         
 -16   4   1      73927.23      79152.88      4393.41 o                         
 -15   4   1      53258.72      50828.38      3349.11 o                         
 -14   4   1       7317.01       7802.98      1262.33 o                         
 -13   4   1     115332.97     105989.71      4384.25 o                         
 -12   4   1      35219.42      33943.60      2350.60 o                         
 -11   4   1      76294.02      71401.20      3213.53 o                         
 -10   4   1      38087.86      41011.90      2291.98 o                         
  -9   4   1      15880.91      15525.35      1328.28 o                         
  -8   4   1      36542.72      34326.52      1850.44 o                         
  -7   4   1       3517.82       2224.19       525.82 o                         
  -6   4   1      57912.90      59052.88      1306.11 o                         
  -5   4   1      74060.07      73632.02      1767.29 o                         
  -4   4   1     122058.10     127725.93      2367.18 o                         
  -3   4   1      67872.56      68788.66      1633.56 o                         
  -2   4   1      25640.03      26325.97       973.08 o                         
  -1   4   1     129953.03     139130.52      2334.34 o                         
   0   4   1       2996.76       3182.65       365.77 o                         
   1   4   1      17548.46      15830.78       740.75 o                         
   2   4   1      28178.56      31262.12      1036.33 o                         
   3   4   1      14239.45      15084.80       725.08 o                         
   4   4   1      70360.76      70253.20      1618.00 o                         
   5   4   1      13405.60      13848.78       699.04 o                         
   6   4   1      21658.37      21952.40       745.27 o                         
   7   4   1       7849.19       7498.66       464.29 o                         
   8   4   1      34775.77      36288.85      1189.43 o                         
   9   4   1     126451.22     128724.42      3951.87 o                         
  10   4   1      18765.56      16763.85      1443.71 o                         
  11   4   1      39968.02      37485.08      2304.80 o                         
  12   4   1      12827.86      13845.30      1506.00 o                         
  13   4   1      43525.99      46990.10      2898.41 o                         
  14   4   1     374391.09     383786.03      9516.01 o                         
  15   4   1      67114.25      68074.08      3874.92 o                         
  16   4   1      20714.23      19755.70      2242.51 o                         
  17   4   1      15405.21      13507.99      1233.94 o                         
  18   4   1     109020.55     107348.24      3496.96 o                         
  19   4   1       4899.44       5817.73       856.89 o                         
  20   4   1      13894.86      14406.55      1314.92 o                         
  21   4   1      48846.09      43998.30      2309.88 o                         
  22   4   1       2670.19       2216.48       290.72 o                         
  23   4   1        335.66        205.49       170.10 o                         
  24   4   1      20677.63      19797.22       441.07 o                         
  25   4   1      16733.61      16258.73       454.93 o                         
  26   4   1       7569.98       7252.21       372.33 o                         
  27   4   1      16633.04      16959.13       687.02 o                         
  28   4   1      12617.32      12938.58       527.22 o                         
  29   4   1       9411.15       8537.40       474.73 o                         
  30   4   1       7215.49       6635.44       372.69 o                         
  31   4   1       2567.47       2825.16       278.05 o                         
  32   4   1       4770.05       3940.60       294.48 o                         
  33   4   1        502.29        563.07       174.14 o                         
  34   4   1      19600.71      19533.70       472.30 o                         
  35   4   1        729.39        797.80       144.10 o                         
  36   4   1       2697.19       2235.88       209.34 o                         
  37   4   1       9624.57      10181.96       359.94 o                         
  38   4   1       1003.09       1132.53       161.93 o                         
 -38   5   1       4148.29       4252.93       469.94 o                         
 -37   5   1       2523.12       2075.99       178.11 o                         
 -36   5   1       3583.52       3626.43       216.79 o                         
 -35   5   1      14716.96      13789.17       417.36 o                         
 -34   5   1      11686.97      11172.01       390.02 o                         
 -33   5   1       1498.33       1606.87       204.62 o                         
 -32   5   1       4506.87       4153.65       260.02 o                         
 -31   5   1       1042.58        654.93       182.03 o                         
 -30   5   1      16412.82      16869.39       536.37 o                         
 -29   5   1      12546.03      11279.42       762.07 o                         
 -28   5   1      18982.77      19100.77       573.12 o                         
 -27   5   1      25137.67      24478.87       547.49 o                         
 -26   5   1      33233.98      31393.60       716.59 o                         
 -25   5   1       7237.59       7254.12       430.46 o                         
 -24   5   1      30756.38      30426.46       725.61 o                         
 -23   5   1      74054.73      68496.27      1548.44 o                         
 -22   5   1      32831.16      29144.19      1961.76 o                         
 -21   5   1      44501.01      45622.45      2436.43 o                         
 -20   5   1      15150.63      11894.11      1266.97 o                         
 -19   5   1      22451.50      16886.61      2194.87 o                         
 -18   5   1       4432.60       3125.59      1104.77 o                         
 -17   5   1      53073.35      53919.15      3797.98 o                         
 -16   5   1      12014.92      12289.83      1810.13 o                         
 -15   5   1     339936.47     320193.31      9012.18 o                         
 -14   5   1      61612.61      64050.75      3594.61 o                         
 -13   5   1      84874.08      82562.45      3922.56 o                         
 -12   5   1      42822.22      47290.56      2830.62 o                         
 -11   5   1      94636.29      93126.41      3814.46 o                         
 -10   5   1       4287.58       3657.14       510.24 o                         
  -9   5   1     300392.59     294404.69      4557.65 o                         
  -8   5   1      11683.14      14019.92       845.71 o                         
  -7   5   1        491.59       1321.76       387.81 o                         
  -6   5   1      65300.68      68192.59      1910.90 o                         
  -5   5   1      53656.28      56047.33      1696.42 o                         
  -4   5   1      80044.38      79381.95      2009.51 o                         
  -3   5   1     293042.81     296388.69      4328.69 o                         
  -2   5   1     118797.78     127947.93      2565.20 o                         
  -1   5   1      39714.22      43465.71      1419.57 o                         
   0   5   1      15793.49      17023.45       983.85 o                         
   1   5   1     739610.62     789372.44      8976.43 o                         
   2   5   1      89811.70      91611.65      2496.26 o                         
   3   5   1      45122.70      44425.46      1438.28 o                         
   4   5   1      16973.35      16730.20       881.29 o                         
   5   5   1         45.43       1558.75       453.45 o                         
   6   5   1       2575.44       3075.51       417.15 o                         
   7   5   1     489250.84     498119.78      5089.03 o                         
   8   5   1       2445.68       2663.47       351.68 o                         
   9   5   1     242005.09     247683.28      3892.37 o                         
  10   5   1     200787.19     200560.05      4581.21 o                         
  11   5   1     200228.58     197669.55      3566.74 o                         
  12   5   1      32701.64      30993.90      2280.98 o                         
  13   5   1      16295.19      17245.70      1822.95 o                         
  14   5   1      29342.29      27710.75      2387.25 o                         
  15   5   1      51001.68      49657.66      3350.94 o                         
  16   5   1      56129.52      49852.43      2902.99 o                         
  17   5   1      23450.88      21563.05      1603.74 o                         
  18   5   1      58904.12      51008.98      2478.96 o                         
  19   5   1       9725.18      10443.75      1157.20 o                         
  20   5   1      19905.09      17286.22      1512.36 o                         
  21   5   1       4125.96       3926.73       413.99 o                         
  22   5   1      29063.00      27980.99       714.78 o                         
  23   5   1      21830.00      21220.36       597.09 o                         
  24   5   1      44656.80      43986.72       802.09 o                         
  25   5   1      98164.86      95981.68      1224.37 o                         
  26   5   1      26932.32      24243.31       817.14 o                         
  27   5   1       5081.76       5036.80       286.86 o                         
  28   5   1      10221.92       9787.00       779.58 o                         
  29   5   1      21356.85      20489.13       671.69 o                         
  30   5   1      24923.98      25351.32       753.58 o                         
  31   5   1      31338.93      31224.88       722.95 o                         
  32   5   1      31706.59      32146.51      1005.12 o                         
  33   5   1      18045.16      16496.47       471.74 o                         
  34   5   1       7638.31       7619.23       336.75 o                         
  35   5   1      21209.24      20871.04       470.54 o                         
  36   5   1      13085.34      12939.40       448.44 o                         
  37   5   1      16508.01      15925.47       532.92 o                         
  38   5   1       5445.24       4776.33       395.74 o                         
 -37   6   1        963.19       1102.95       180.72 o                         
 -36   6   1        324.17        380.81       143.65 o                         
 -35   6   1       5284.75       4687.19       389.79 o                         
 -34   6   1       3158.92       3069.93       253.75 o                         
 -33   6   1      12102.76      12065.23       401.05 o                         
 -32   6   1       2056.77       2031.35       223.94 o                         
 -31   6   1      12673.32      12992.48       564.67 o                         
 -30   6   1      22315.33      21553.60       577.09 o                         
 -29   6   1      19096.90      19726.11       494.41 o                         
 -28   6   1      25620.32      24827.28       563.94 o                         
 -27   6   1      23670.77      23665.61       619.84 o                         
 -26   6   1      43620.05      43210.00      1386.74 o                         
 -25   6   1       1831.05       2135.41       290.78 o                         
 -24   6   1      49427.45      48350.65      1153.20 o                         
 -23   6   1      34542.97      31417.20      1191.60 o                         
 -22   6   1      14655.56      14635.88       668.52 o                         
 -21   6   1       7553.61       8209.84       627.48 o                         
 -20   6   1      18548.31      17630.48       872.44 o                         
 -19   6   1      10153.39      11494.72      1320.52 o                         
 -18   6   1       2169.72       1189.04       758.50 o                         
 -17   6   1      57121.63      60036.59      4094.78 o                         
 -16   6   1      46582.69      40214.93      3171.39 o                         
 -15   6   1      18451.38      20186.25      2218.69 o                         
 -14   6   1      55825.16      55522.25      3459.03 o                         
 -13   6   1      17692.46      15999.62      1111.47 o                         
 -12   6   1     102742.12     105313.73      2852.23 o                         
 -11   6   1       3657.14       4245.56       579.33 o                         
 -10   6   1     115400.15     113104.66      2815.67 o                         
  -9   6   1      13728.94      13025.54       923.79 o                         
  -8   6   1     112182.38     110957.45      2656.37 o                         
  -7   6   1       4030.30       3977.76       529.48 o                         
  -6   6   1      45125.79      48707.74      1751.81 o                         
  -5   6   1      84291.77      79824.01      2242.58 o                         
  -4   6   1     131867.45     141583.36      3029.67 o                         
  -3   6   1      11870.79      13389.04       914.69 o                         
  -2   6   1       2454.65       2702.51       457.65 o                         
  -1   6   1       2532.43       3425.29       505.23 o                         
   0   6   1     149933.89     142755.33      4358.37 o                         
   1   6   1      11057.05      13130.59       573.69 o                         
   2   6   1     103220.37      99737.29      2639.16 o                         
   3   6   1       6560.57       5308.60       598.83 o                         
   4   6   1     141329.33     138031.28      2948.50 o                         
   5   6   1       5334.92       5243.28       571.19 o                         
   6   6   1      43068.86      39589.08      1510.31 o                         
   7   6   1       3748.02       4909.28       474.45 o                         
   8   6   1      57125.34      51505.47      1466.88 o                         
   9   6   1      60729.98      58093.64      1824.39 o                         
  10   6   1      39817.95      40207.43      1541.01 o                         
  11   6   1       4021.68       3585.45       831.78 o                         
  12   6   1      57620.27      58202.64      3231.85 o                         
  13   6   1      32932.61      37842.34      2742.68 o                         
  14   6   1     188492.81     178026.66      6350.11 o                         
  15   6   1      19510.11      19031.39      1451.59 o                         
  16   6   1      42345.73      43808.70      2240.96 o                         
  17   6   1       1400.01       1513.45       580.37 o                         
  18   6   1      20844.86      19193.58      1582.67 o                         
  19   6   1      14938.95      14109.35      1393.85 o                         
  20   6   1       8632.54       9284.66       634.15 o                         
  21   6   1      31062.73      30320.35      1173.22 o                         
  22   6   1      30771.25      28965.29       787.09 o                         
  23   6   1      11076.31      10010.49       476.14 o                         
  24   6   1       5585.69       6088.74       389.69 o                         
  25   6   1       3247.25       3142.66       243.56 o                         
  26   6   1       4717.28       4894.30       282.37 o                         
  27   6   1       9995.80      10003.08       373.37 o                         
  28   6   1       8976.32       8712.64       343.33 o                         
  29   6   1      10346.16       9557.37       382.44 o                         
  30   6   1       8678.42       8763.47       349.33 o                         
  31   6   1      18039.35      17000.05       554.98 o                         
  32   6   1      10242.81       9946.25       321.29 o                         
  33   6   1       8938.03       8678.74       317.77 o                         
  34   6   1        201.35        263.09       184.53 o                         
  35   6   1       1008.56       1169.05       179.28 o                         
  36   6   1        320.58        123.89       238.18 o                         
  37   6   1      14456.66      12673.02       426.93 o                         
 -37   7   1      10108.13       8942.56       474.52 o                         
 -36   7   1      15962.72      15855.28       523.31 o                         
 -35   7   1      33108.66      34033.00       878.01 o                         
 -34   7   1       3825.00       3750.02       215.13 o                         
 -33   7   1      13159.95      14164.00       413.61 o                         
 -32   7   1       9907.92       9443.94       337.92 o                         
 -31   7   1      18438.38      17133.52       499.52 o                         
 -30   7   1      36109.71      34904.08       725.93 o                         
 -29   7   1      38940.44      38987.89       945.87 o                         
 -28   7   1      25111.01      26571.12       645.68 o                         
 -27   7   1      38442.79      38561.14      1132.02 o                         
 -26   7   1      14988.89      14829.70       582.12 o                         
 -25   7   1       6590.85       5864.47       425.74 o                         
 -24   7   1      20328.43      20686.99       747.33 o                         
 -23   7   1      75070.32      71887.21      1857.08 o                         
 -22   7   1       4897.28       5294.50       653.48 o                         
 -21   7   1       4599.47       4534.23       432.91 o                         
 -20   7   1      13022.60      13129.13       667.64 o                         
 -19   7   1      93202.21      89095.83      1683.83 o                         
 -18   7   1      47453.96      45597.14      3344.53 o                         
 -17   7   1       6855.20       8601.78      1652.57 o                         
 -16   7   1     101366.10      98390.10      5201.38 o                         
 -15   7   1      54291.23      51709.62      3603.77 o                         
 -14   7   1       9455.48      10356.95      1647.07 o                         
 -13   7   1      10578.67       9012.18      1495.01 o                         
 -12   7   1      72343.54      72366.73      3794.31 o                         
 -11   7   1       6306.16       5990.33       722.69 o                         
 -10   7   1      25172.18      27302.87      1449.47 o                         
  -9   7   1     165794.03     163848.88      3630.29 o                         
  -8   7   1      13640.00      14842.93      1040.98 o                         
  -7   7   1       3577.94       6879.73       736.10 o                         
  -6   7   1      29070.61      27839.50      1466.15 o                         
  -5   7   1     164612.03     168012.58      3717.59 o                         
  -4   7   1      59124.60      61731.32      2129.38 o                         
  -3   7   1      91342.27      88363.58      2557.53 o                         
  -2   7   1     169742.55     166545.00      3596.06 o                         
  -1   7   1       4379.83       4730.95       626.71 o                         
   0   7   1      22170.90      22918.92      1275.82 o                         
   1   7   1      49425.42      51676.85      1918.43 o                         
   2   7   1      46412.72      47269.86      1835.89 o                         
   3   7   1       3821.72       5990.25       486.61 o                         
   4   7   1     106954.27     104011.88      2800.30 o                         
   5   7   1      13153.98      14156.15      1011.63 o                         
   6   7   1       1591.70       3107.45       581.14 o                         
   7   7   1     169212.53     169818.95      2983.81 o                         
   8   7   1     123758.41     131476.66      2643.53 o                         
   9   7   1      11622.79      12307.12       939.41 o                         
  10   7   1      69027.52      69398.70      3440.71 o                         
  11   7   1     129661.41     128196.77      4944.88 o                         
  12   7   1      49875.09      44959.79      2062.41 o                         
  13   7   1       6624.13      12982.66      4284.40 o                         
  14   7   1       8399.53       9210.02      1022.86 o                         
  15   7   1      24305.70      22646.17      1614.04 o                         
  16   7   1       2615.86       2591.11       645.81 o                         
  17   7   1       2718.51       3008.69       687.73 o                         
  18   7   1      11045.12      10953.56       704.47 o                         
  19   7   1      42151.09      37970.40      1079.43 o                         
  20   7   1       9499.83       8668.23       549.22 o                         
  21   7   1     119185.41     110402.45      1896.34 o                         
  22   7   1      24325.99      22416.90       835.76 o                         
  23   7   1        906.09       1120.09       280.31 o                         
  24   7   1      14763.52      15832.69       581.58 o                         
  25   7   1        663.82        763.66       213.56 o                         
  26   7   1      34738.01      32663.85      1713.53 o                         
  27   7   1      51422.25      52051.85      1459.26 o                         
  28   7   1       9173.23       9488.48       371.72 o                         
  29   7   1      46619.77      44049.62       810.91 o                         
  30   7   1       6228.58       6634.42       296.19 o                         
  31   7   1       2214.27       2538.97       247.28 o                         
  32   7   1       7652.11       8115.65       332.33 o                         
  33   7   1       4108.38       3467.23       210.70 o                         
  34   7   1      26645.12      26824.65       655.08 o                         
  35   7   1       6779.07       6134.71       735.59 o                         
  36   7   1       5698.44       4784.15       427.80 o                         
 -36   8   1       1505.91       1390.58       230.85 o                         
 -35   8   1       2147.23       2446.66       244.02 o                         
 -34   8   1      15858.90      14949.64       399.81 o                         
 -33   8   1      11075.54      10155.58       330.30 o                         
 -32   8   1       9429.95      10091.08       339.07 o                         
 -31   8   1      14870.11      14494.68       406.85 o                         
 -30   8   1      25102.82      24552.23       553.53 o                         
 -29   8   1       4608.36       4586.61       285.26 o                         
 -28   8   1       3033.71       3256.45       267.16 o                         
 -27   8   1      22496.15      23529.15       753.97 o                         
 -26   8   1      20655.58      21135.07       730.67 o                         
 -25   8   1       1544.32       1519.25       282.43 o                         
 -24   8   1      25541.32      27306.35       872.85 o                         
 -23   8   1       9827.28      10930.42       722.85 o                         
 -22   8   1      13792.07      12662.33       622.34 o                         
 -21   8   1       1464.15       1257.63       255.40 o                         
 -20   8   1      36788.74      34277.49      1116.29 o                         
 -19   8   1      11913.01      12172.67       672.41 o                         
 -18   8   1      15960.23      15425.77       619.62 o                         
 -17   8   1       5230.95       4941.12       432.73 o                         
 -16   8   1     121585.52     112746.34      3855.43 o                         
 -15   8   1      30008.22      28643.71      1870.34 o                         
 -14   8   1      10611.61       8552.31      1553.63 o                         
 -13   8   1      27879.73      27269.21      2561.30 o                         
 -12   8   1      30936.24      31933.77      2676.72 o                         
 -11   8   1      17616.38      18986.21      1986.01 o                         
 -10   8   1      83662.95      82720.62      2733.18 o                         
  -9   8   1        679.26        599.21       405.17 o                         
  -8   8   1      23118.46      21742.32      1340.30 o                         
  -7   8   1        129.89        750.99       405.55 o                         
  -6   8   1      78075.30      77914.65      2673.92 o                         
  -5   8   1      77172.55      76341.91      2620.55 o                         
  -4   8   1     112800.51     114499.72      4282.57 o                         
  -3   8   1      26704.17      27645.18      1556.24 o                         
  -2   8   1     240459.84     232989.77      4739.31 o                         
  -1   8   1     184633.12     175171.80      4023.82 o                         
   0   8   1      20297.04      18391.90      1251.88 o                         
   1   8   1     154782.53     162634.34      3858.92 o                         
   2   8   1       1528.03       2869.22       550.63 o                         
   3   8   1      23209.35      25079.76      1461.87 o                         
   4   8   1      99783.72     101599.22      3002.97 o                         
   5   8   1       4632.76       5426.30       725.52 o                         
   6   8   1     140833.14     130546.69      3448.40 o                         
   7   8   1      20972.03      21189.13       923.23 o                         
   8   8   1      99061.20      96546.99      2268.17 o                         
   9   8   1      32325.07      31631.33      1639.02 o                         
  10   8   1      40276.80      42749.20      2151.82 o                         
  11   8   1      38278.25      38925.84      1959.85 o                         
  12   8   1      28425.93      29522.22      1736.69 o                         
  13   8   1      55987.51      53082.59      2427.45 o                         
  14   8   1      73175.62      64902.28      2749.09 o                         
  15   8   1     156420.98     155214.72      4449.81 o                         
  16   8   1      29651.96      29644.42      1974.55 o                         
  17   8   1       8050.56       7785.06       520.96 o                         
  18   8   1       1226.77       1051.90       317.85 o                         
  19   8   1      39940.07      37940.61       951.95 o                         
  20   8   1      18190.57      18362.90       679.95 o                         
  21   8   1      29765.46      27079.83       813.63 o                         
  22   8   1       5979.85       5299.91       522.28 o                         
  23   8   1      20113.36      21215.36       679.71 o                         
  24   8   1        499.46         75.98       186.17 o                         
  25   8   1       4970.47       5174.41       314.98 o                         
  26   8   1       3004.69       2992.92       263.72 o                         
  27   8   1       2991.57       3086.37       267.72 o                         
  28   8   1      20439.17      19810.80       536.01 o                         
  29   8   1       4107.23       4561.14       278.93 o                         
  30   8   1      20033.14      19298.80       483.30 o                         
  31   8   1       3687.57       3909.99       228.32 o                         
  32   8   1      14292.73      13537.94       361.00 o                         
  33   8   1      12210.74      11285.43       374.52 o                         
  34   8   1      10171.74      11927.36       539.86 o                         
  35   8   1       5088.15       4873.37       317.48 o                         
 -35   9   1      11731.12      12240.36       551.47 o                         
 -34   9   1      10738.36       8884.55       333.81 o                         
 -33   9   1       2256.37       2155.18       191.19 o                         
 -32   9   1       3128.31       3196.37       222.12 o                         
 -31   9   1       2625.22       2706.61       191.80 o                         
 -30   9   1      13380.94      13561.38       396.26 o                         
 -29   9   1       5906.79       6276.83       297.73 o                         
 -28   9   1        493.43        584.28       181.30 o                         
 -27   9   1      19445.91      19020.71       539.30 o                         
 -26   9   1      24591.65      24458.04       698.64 o                         
 -25   9   1       9532.51       9892.58       464.71 o                         
 -24   9   1      15215.29      13368.49       510.66 o                         
 -23   9   1      37921.91      36176.23      1130.49 o                         
 -22   9   1      31497.21      31276.17      1758.55 o                         
 -21   9   1       4767.86       4128.77       399.69 o                         
 -20   9   1      53562.07      51175.75      1189.55 o                         
 -19   9   1       3082.22       2833.82       326.47 o                         
 -18   9   1      75029.27      69458.16      1959.48 o                         
 -17   9   1      40736.64      39819.59       889.67 o                         
 -16   9   1      10601.25       9765.59       482.45 o                         
 -15   9   1      53981.85      51794.61      1535.87 o                         
 -14   9   1      11565.38      10920.54      2031.51 o                         
 -13   9   1      25427.34      25045.02      2561.30 o                         
 -12   9   1       4575.16       4283.49      1011.33 o                         
 -11   9   1       4658.64       5377.26      1161.56 o                         
 -10   9   1       1195.35       1115.76       496.50 o                         
  -9   9   1      66797.91      58966.63      3552.47 o                         
  -8   9   1      74739.30      69326.40      2639.58 o                         
  -7   9   1      25441.23      27512.27      1622.32 o                         
  -6   9   1      34256.09      33025.71      2581.45 o                         
  -5   9   1      24608.78      23416.27      2150.90 o                         
  -4   9   1       3850.97       3222.69       611.44 o                         
  -3   9   1      41152.75      42897.22      2112.81 o                         
  -2   9   1       6680.73       6738.20       912.31 o                         
  -1   9   1       4597.50       5341.35       774.71 o                         
   0   9   1       4841.73       4629.05       755.56 o                         
   1   9   1      50261.41      47781.38      2212.02 o                         
   2   9   1      16950.95      20223.31      1460.16 o                         
   3   9   1      50166.78      52646.20      2337.28 o                         
   4   9   1     132834.20     134110.22      3812.88 o                         
   5   9   1      17109.48      18124.19      1367.38 o                         
   6   9   1      44803.79      46164.61      2218.19 o                         
   7   9   1      42280.64      41794.21      2885.58 o                         
   8   9   1      42416.91      44163.14      2984.52 o                         
   9   9   1      17689.71      14986.70      1821.12 o                         
  10   9   1       3664.77       3197.04       846.44 o                         
  11   9   1      15377.31      14611.12      1859.60 o                         
  12   9   1       3163.82       4888.08      1209.20 o                         
  13   9   1      30106.49      29487.90      2821.46 o                         
  14   9   1      22765.45      23989.32      1421.91 o                         
  15   9   1      36378.55      35349.32       911.82 o                         
  16   9   1      34113.52      31283.72       930.68 o                         
  17   9   1      19823.44      18639.10       656.50 o                         
  18   9   1      29004.41      28254.87       726.35 o                         
  19   9   1       1836.22       1756.94       283.95 o                         
  20   9   1       3039.54       3025.81       345.53 o                         
  21   9   1      11391.14      10371.22       495.41 o                         
  22   9   1       4899.36       4638.31       446.12 o                         
  23   9   1       1373.43       1387.01       255.42 o                         
  24   9   1      18649.79      18627.98       632.20 o                         
  25   9   1      24406.37      24018.47       627.84 o                         
  26   9   1       7305.49       6745.46       347.56 o                         
  27   9   1      31019.90      31917.94       673.39 o                         
  28   9   1       9671.57       9128.86       361.30 o                         
  29   9   1      12399.44      11470.66       378.42 o                         
  30   9   1       6405.34       6731.16       338.80 o                         
  31   9   1       5317.11       4950.22       260.06 o                         
  32   9   1      13365.97      13547.60       369.17 o                         
  33   9   1       2209.61       2102.34       177.47 o                         
  34   9   1      29585.70      26460.08      1309.96 o                         
 -33  10   1        492.22        298.30       111.00 o                         
 -32  10   1       5515.50       5122.41       212.54 o                         
 -31  10   1       7621.26       7091.65       248.51 o                         
 -30  10   1       2214.18       2298.07       200.64 o                         
 -29  10   1      20324.03      21010.51       545.93 o                         
 -28  10   1       1851.00       1966.30       416.40 o                         
 -27  10   1      63764.44      63931.54      1057.50 o                         
 -26  10   1      10188.73      11480.22       479.06 o                         
 -25  10   1       3752.89       4026.66       293.22 o                         
 -24  10   1       5224.35       5298.58       338.97 o                         
 -23  10   1       4478.37       5151.74       415.83 o                         
 -22  10   1       7278.33       6610.97       458.91 o                         
 -21  10   1       6762.09       6080.62       540.96 o                         
 -20  10   1        685.55       1316.38       341.37 o                         
 -19  10   1      13259.99      12263.25       606.35 o                         
 -18  10   1      92804.11      93100.91      2344.39 o                         
 -17  10   1       2805.92       3138.61       341.36 o                         
 -16  10   1      83573.62      80865.09      1470.25 o                         
 -15  10   1      68873.12      62784.60      1276.70 o                         
 -14  10   1       1857.15       2600.07       302.38 o                         
 -13  10   1      52097.62      49523.49      2064.29 o                         
 -12  10   1      36181.02      35308.34       900.74 o                         
 -11  10   1      67060.60      63323.91      3338.82 o                         
 -10  10   1     159389.91     159115.55      6513.17 o                         
  -9  10   1      40979.40      41556.05      3197.04 o                         
  -8  10   1       7020.78       6557.14      1324.62 o                         
  -7  10   1      30218.70      31253.67      1899.85 o                         
  -6  10   1      17228.76      16664.92      1958.53 o                         
  -5  10   1      79656.39      88089.94      4567.46 o                         
  -4  10   1        125.39        296.80       637.58 o                         
  -3  10   1      32421.97      33461.68      2030.87 o                         
  -2  10   1     278405.44     275757.31      8209.71 o                         
  -1  10   1       7280.96       7141.86       950.17 o                         
   0  10   1      67939.18      65756.48      2842.82 o                         
   1  10   1      70113.09      72969.12      2981.30 o                         
   2  10   1      33652.10      32904.96      2012.04 o                         
   3  10   1     239530.75     247247.75      5725.98 o                         
   4  10   1       9800.75      12056.25      1227.48 o                         
   5  10   1       5194.35       6382.30       912.50 o                         
   6  10   1      31235.34      31719.41      2618.09 o                         
   7  10   1     124599.57     125140.80      5357.11 o                         
   8  10   1      93508.62      92849.77      4659.07 o                         
   9  10   1       4894.05       4389.75      1088.28 o                         
  10  10   1      23718.14      23677.27       997.44 o                         
  11  10   1       3954.00       3498.46       351.92 o                         
  12  10   1      50536.87      48273.14      1203.06 o                         
  13  10   1     247525.02     237506.41      2971.82 o                         
  14  10   1      34538.51      32558.27      1024.06 o                         
  15  10   1      29560.58      26933.58       952.09 o                         
  16  10   1      37423.65      34739.33      1085.61 o                         
  17  10   1       3570.21       3584.92       404.19 o                         
  18  10   1      28040.20      28375.99       892.40 o                         
  19  10   1      15684.03      14061.37       551.46 o                         
  20  10   1      25410.52      24053.73       707.79 o                         
  21  10   1       5937.78       4781.27       402.99 o                         
  22  10   1      10380.72       9686.42       433.23 o                         
  23  10   1       2641.10       2315.77       285.68 o                         
  24  10   1       6077.27       6508.79       347.19 o                         
  25  10   1      30339.06      32268.95      1036.23 o                         
  26  10   1       5306.99       5583.59       347.60 o                         
  27  10   1       2695.09       2704.87       257.46 o                         
  28  10   1       5764.24       6179.18       319.62 o                         
  29  10   1       3818.23       3598.65       506.80 o                         
  30  10   1       2712.59       3524.63       251.68 o                         
  31  10   1       3974.98       3905.92       227.37 o                         
  32  10   1       8447.78       7522.42       250.51 o                         
  33  10   1       9318.70       8209.71       481.85 o                         
 -32  11   1       9333.02       8947.85       293.49 o                         
 -31  11   1       2930.99       3058.01       240.44 o                         
 -30  11   1       3143.73       3215.58       204.16 o                         
 -29  11   1      10445.16      10184.85       353.00 o                         
 -28  11   1       1053.04       1049.50       165.50 o                         
 -27  11   1       3632.79       4004.43       261.19 o                         
 -26  11   1       4322.62       4755.88       287.85 o                         
 -25  11   1       1431.34       1479.99       194.94 o                         
 -24  11   1        979.09        947.18       212.15 o                         
 -23  11   1       2612.54       3272.63       282.31 o                         
 -22  11   1      24652.82      24695.15       810.13 o                         
 -21  11   1       4641.90       4837.61       355.88 o                         
 -20  11   1      15918.34      15572.51       590.17 o                         
 -19  11   1       3452.60       3542.83       346.04 o                         
 -18  11   1       8965.87       9340.20       538.76 o                         
 -17  11   1      20295.73      18862.27       749.34 o                         
 -16  11   1      42176.21      40530.95      1060.31 o                         
 -15  11   1      12341.08      11576.80       599.82 o                         
 -14  11   1      21771.86      19680.02      1397.78 o                         
 -13  11   1       2808.66       2528.51       314.95 o                         
 -12  11   1      66930.20      68966.32      1346.54 o                         
 -11  11   1      99832.44      97534.91      1599.98 o                         
 -10  11   1        583.38        775.81       225.72 o                         
  -9  11   1      35022.11      34191.90       907.36 o                         
  -8  11   1      30196.66      27344.93      1213.17 o                         
  -7  11   1      31715.98      31906.24      1010.99 o                         
  -6  11   1       9511.29      14968.69      1826.77 o                         
  -5  11   1       6120.53       7117.05       434.97 o                         
  -4  11   1       2389.45       2248.77       354.82 o                         
  -3  11   1      51364.26      48466.32      2939.63 o                         
  -2  11   1      19394.52      25488.39      2806.80 o                         
  -1  11   1       2787.41       4779.99      1264.16 o                         
   0  11   1      17896.25      19149.17      1672.38 o                         
   1  11   1       6441.73       8703.18      1169.34 o                         
   2  11   1        938.63        730.83       498.11 o                         
   3  11   1       3181.27       4817.40       604.51 o                         
   4  11   1      10105.88       9043.22      1913.64 o                         
   5  11   1       1383.62       1066.64       303.24 o                         
   6  11   1      36079.84      40512.43      1094.41 o                         
   7  11   1      45969.01      46071.84      1028.16 o                         
   8  11   1       7069.20       6783.41       434.91 o                         
   9  11   1       4213.14       4455.21       569.84 o                         
  10  11   1      67989.92      69323.51      1319.95 o                         
  11  11   1       5513.80       5780.05       504.82 o                         
  12  11   1       2539.57       2193.71       389.99 o                         
  13  11   1       3620.07       4609.68       397.33 o                         
  14  11   1      32101.54      30419.26      1268.88 o                         
  15  11   1      11484.49      11168.19       570.87 o                         
  16  11   1      11083.37      10602.99       565.27 o                         
  17  11   1       2984.63       2204.00       291.94 o                         
  18  11   1      14528.27      15122.35       586.57 o                         
  19  11   1      28522.23      28444.17       873.06 o                         
  20  11   1       5278.12       4719.09       324.01 o                         
  21  11   1      23218.61      22876.12       635.27 o                         
  22  11   1       4835.42       4764.61       324.45 o                         
  23  11   1      13980.38      13903.39       455.55 o                         
  24  11   1      18459.58      18652.73       498.49 o                         
  25  11   1       4693.92       4361.55       290.67 o                         
  26  11   1      11768.50      12234.59       559.34 o                         
  27  11   1      11881.53      10905.47       498.85 o                         
  28  11   1       4034.68       3801.74       288.56 o                         
  29  11   1       5191.11       5163.06       233.17 o                         
  30  11   1       3998.02       3665.52       280.95 o                         
  31  11   1      11577.05      10787.20       426.07 o                         
 -30  12   1       7466.17       6456.29       406.71 o                         
 -29  12   1      39847.32      42919.21       680.21 o                         
 -28  12   1       1659.13       1595.39       202.44 o                         
 -27  12   1       2798.98       3260.45       226.87 o                         
 -26  12   1       9514.95       9550.23       380.85 o                         
 -25  12   1       1992.58       1761.82       225.09 o                         
 -24  12   1       5681.15       6525.42       352.78 o                         
 -23  12   1       4397.54       4625.29       353.29 o                         
 -22  12   1       8147.19       8082.28       347.28 o                         
 -21  12   1      34910.82      34400.16       759.85 o                         
 -20  12   1      30132.74      29120.84       725.76 o                         
 -19  12   1      18059.25      17956.19       621.41 o                         
 -18  12   1       4192.50       4006.48       344.41 o                         
 -17  12   1      11092.64      11762.74       477.90 o                         
 -16  12   1      13729.34      12184.26      1018.36 o                         
 -15  12   1      82005.21      82184.21      1436.00 o                         
 -14  12   1      28409.52      27225.17       922.21 o                         
 -13  12   1      24895.35      23343.36       861.40 o                         
 -12  12   1      38028.82      37814.27      1071.72 o                         
 -11  12   1      28372.68      28262.35       924.03 o                         
 -10  12   1     160550.64     159733.31      2168.99 o                         
  -9  12   1      82524.85      78952.65      1455.34 o                         
  -8  12   1       2269.10       2628.30       322.93 o                         
  -7  12   1      32862.63      33132.87      1022.58 o                         
  -6  12   1       8376.07       7903.67       524.39 o                         
  -5  12   1      49745.40      49091.92      1072.88 o                         
  -4  12   1       1696.00       1762.65       325.92 o                         
  -3  12   1      75109.39      74454.11      1442.11 o                         
  -2  12   1       8232.29       7713.45       493.41 o                         
  -1  12   1      13349.56      14113.71       918.53 o                         
   0  12   1      65762.55      65289.95      1157.67 o                         
   1  12   1     114309.63     114059.37      1793.72 o                         
   2  12   1      19724.82      18627.10       854.87 o                         
   3  12   1      53048.02      53198.68      1075.67 o                         
   4  12   1       5157.70       4740.13       357.16 o                         
   5  12   1       1598.02       2246.35       343.53 o                         
   6  12   1      47725.56      46160.52      1202.69 o                         
   7  12   1      27540.07      25840.90       899.72 o                         
   8  12   1      60376.79      58529.08      1392.36 o                         
   9  12   1      16063.32      15772.73       659.12 o                         
  10  12   1      10531.35       9893.03       628.82 o                         
  11  12   1       1960.14       1577.07       286.35 o                         
  12  12   1       5252.06       4957.86       475.73 o                         
  13  12   1      31992.59      32176.92       987.24 o                         
  14  12   1      22302.41      22090.85       846.22 o                         
  15  12   1      10731.07      10983.16       704.51 o                         
  16  12   1      30012.55      28974.40       924.60 o                         
  17  12   1      14812.14      15315.13       548.09 o                         
  18  12   1        618.00       1119.51       244.14 o                         
  19  12   1      46955.34      46572.60       911.65 o                         
  20  12   1       7613.19       7272.52       350.74 o                         
  21  12   1       5533.62       5210.02       323.35 o                         
  22  12   1       4216.69       4429.86       298.20 o                         
  23  12   1       1902.56       2194.72       231.19 o                         
  24  12   1      13698.54      12856.60       415.56 o                         
  25  12   1       4414.69       4609.32       286.03 o                         
  26  12   1       4234.00       4087.30       280.06 o                         
  27  12   1       2747.89       3986.99       268.32 o                         
  28  12   1       4643.12       4068.67       235.30 o                         
  29  12   1       3140.50       2790.49       220.63 o                         
  30  12   1      18653.88      17211.74      1198.20 o                         
 -28  13   1       9909.06      10752.41       532.82 o                         
 -27  13   1       3022.78       2771.16       273.11 o                         
 -26  13   1       1737.20       1524.88       176.45 o                         
 -25  13   1       2477.67       2712.76       270.26 o                         
 -24  13   1       7628.44       7900.52       367.55 o                         
 -23  13   1       4567.60       5261.56       296.09 o                         
 -22  13   1       7082.45       7085.86       369.77 o                         
 -21  13   1       2579.37       2980.29       232.52 o                         
 -20  13   1      34449.23      34820.70       735.55 o                         
 -19  13   1      17430.91      17743.79       638.22 o                         
 -18  13   1      24977.56      24913.96       762.17 o                         
 -17  13   1       2330.62       2526.01       279.26 o                         
 -16  13   1        403.26        494.20       219.16 o                         
 -15  13   1       4080.56       4486.10       384.31 o                         
 -14  13   1      13151.14      13486.55       588.01 o                         
 -13  13   1       3267.83       3567.52       349.78 o                         
 -12  13   1      14774.83      15272.15       793.87 o                         
 -11  13   1      46627.98      44874.57      1318.61 o                         
 -10  13   1       9427.56       9852.79       662.88 o                         
  -9  13   1      32715.95      31720.68      1262.38 o                         
  -8  13   1      16042.39      15984.79       796.62 o                         
  -7  13   1      18733.52      16951.76       815.61 o                         
  -6  13   1       6035.31       6552.01       642.41 o                         
  -5  13   1      21551.13      21770.86      1038.17 o                         
  -4  13   1       3034.84       3584.12       473.70 o                         
  -3  13   1      35749.90      33971.69      1471.83 o                         
  -2  13   1        930.93       1119.12       310.80 o                         
  -1  13   1      15889.22      16338.42       758.79 o                         
   0  13   1       1294.55       2074.68       370.22 o                         
   1  13   1       4102.58       4654.86       461.64 o                         
   2  13   1       4733.60       4811.79       377.94 o                         
   3  13   1       6897.31       7286.18       444.08 o                         
   4  13   1      19816.68      19748.06       746.07 o                         
   5  13   1      17432.16      16263.84       798.24 o                         
   6  13   1        841.78       1215.52       451.03 o                         
   7  13   1      10753.83      11136.09       677.58 o                         
   8  13   1       9242.83       8534.26       548.92 o                         
   9  13   1      17031.00      16791.36       817.97 o                         
  10  13   1       6723.62       7424.23       909.65 o                         
  11  13   1      18099.79      16326.99       730.86 o                         
  12  13   1       2329.46       2484.50       340.13 o                         
  13  13   1      22580.20      21148.29       812.98 o                         
  14  13   1       2364.25       2766.78       402.85 o                         
  15  13   1      18781.66      18210.23       756.57 o                         
  16  13   1      16784.62      17475.10       716.39 o                         
  17  13   1      17719.09      16200.23       627.65 o                         
  18  13   1       8373.96       8242.07       453.72 o                         
  19  13   1       8557.77       8234.10       429.37 o                         
  20  13   1       5234.24       4749.48       281.33 o                         
  21  13   1       6398.76       5991.15       300.12 o                         
  22  13   1      20870.05      21480.84       699.19 o                         
  23  13   1       3140.81       3782.36       269.76 o                         
  24  13   1       3534.18       3231.28       250.52 o                         
  25  13   1       1641.00       1602.75       200.29 o                         
  26  13   1       6354.70       6889.11       352.71 o                         
  27  13   1       5991.25       5447.58       286.61 o                         
  28  13   1      13111.36      13224.50       515.86 o                         
 -26  14   1      20840.75      20350.17       851.93 o                         
 -25  14   1       6693.55       7432.89       880.33 o                         
 -24  14   1       1965.67       1600.27       369.17 o                         
 -23  14   1      24793.68      20466.89      1538.98 o                         
 -22  14   1        795.61        691.93       187.07 o                         
 -21  14   1      19224.20      18554.19       536.11 o                         
 -20  14   1      11039.02      11357.85       555.81 o                         
 -19  14   1      18671.86      18636.76       605.20 o                         
 -18  14   1      22468.19      20870.99       702.17 o                         
 -17  14   1      21357.18      20094.94       713.31 o                         
 -16  14   1       9005.64       9306.71       527.06 o                         
 -15  14   1      15780.60      15021.89       575.41 o                         
 -14  14   1        165.09        180.37       233.53 o                         
 -13  14   1      49301.29      49632.98      1070.05 o                         
 -12  14   1      10839.83      10801.48       952.40 o                         
 -11  14   1      39706.71      39163.17       975.07 o                         
 -10  14   1      33193.19      31808.78       886.49 o                         
  -9  14   1       8562.27       8089.37       593.14 o                         
  -8  14   1      12492.87      10747.01       649.31 o                         
  -7  14   1      43050.04      46607.20      1831.88 o                         
  -6  14   1      36759.46      37526.19      1671.03 o                         
  -5  14   1        711.55        572.85       359.43 o                         
  -4  14   1      71053.36      68639.68      1762.64 o                         
  -3  14   1     221599.05     218427.36      3766.19 o                         
  -2  14   1       4034.93       2944.71       444.63 o                         
  -1  14   1       8506.71       8729.84       686.34 o                         
   0  14   1       2894.70       3354.49       483.78 o                         
   1  14   1      86862.40      86716.43      2269.42 o                         
   2  14   1       5474.95       6625.58       622.44 o                         
   3  14   1      32282.45      30995.73      1791.25 o                         
   4  14   1          8.84        339.43       307.77 o                         
   5  14   1      67431.68      67369.58      1643.42 o                         
   6  14   1        666.47        415.22       316.38 o                         
   7  14   1       3685.78       3427.54       517.42 o                         
   8  14   1      58568.49      58418.09      1529.52 o                         
   9  14   1      45117.38      44768.26      1323.62 o                         
  10  14   1       4534.42       4313.42       542.02 o                         
  11  14   1      57926.05      58831.24      1334.07 o                         
  12  14   1       2114.27       1359.53       245.65 o                         
  13  14   1       3613.59       3259.77       322.47 o                         
  14  14   1     108497.42     106457.14      3369.66 o                         
  15  14   1       1249.26       1167.38       260.26 o                         
  16  14   1      50609.98      51906.57      1770.83 o                         
  17  14   1       8944.16       9356.57       435.89 o                         
  18  14   1      11280.26      11931.13       472.95 o                         
  19  14   1      14742.98      16026.80       522.93 o                         
  20  14   1       2313.36       2765.93       255.59 o                         
  21  14   1       9660.19       9194.29       355.94 o                         
  22  14   1       6095.36       6348.30       348.80 o                         
  23  14   1       6678.21       6880.98       523.07 o                         
  24  14   1       7830.00       8265.73       371.49 o                         
  25  14   1       2309.57       2229.17       196.73 o                         
  26  14   1       5994.37       5553.89       376.50 o                         
 -24  15   1      17027.09      17044.17       701.70 o                         
 -23  15   1      19066.93      19323.66      1181.71 o                         
 -22  15   1       6474.27       9550.12      1089.19 o                         
 -21  15   1       5562.24       5405.51       345.47 o                         
 -20  15   1       8478.64       7959.65       405.13 o                         
 -19  15   1      18111.75      19012.50       566.54 o                         
 -18  15   1       5027.50       5681.72       300.53 o                         
 -17  15   1       9184.69       8940.78       390.48 o                         
 -16  15   1      10186.05       9844.99       412.53 o                         
 -15  15   1      10917.17      10631.93       456.02 o                         
 -14  15   1      22333.56      22559.58       660.25 o                         
 -13  15   1       2072.35       1954.31       298.41 o                         
 -12  15   1      13459.78      13147.06       737.09 o                         
 -11  15   1       8535.49       7694.43       691.04 o                         
 -10  15   1       2559.00       2145.05       439.95 o                         
  -9  15   1       5394.86       6117.11       589.88 o                         
  -8  15   1      10701.39      10507.29       801.94 o                         
  -7  15   1      33107.32      33306.65      1215.21 o                         
  -6  15   1      10465.55      10342.76       734.38 o                         
  -5  15   1       1983.28       2089.99       457.58 o                         
  -4  15   1       7551.88       7751.42       549.14 o                         
  -3  15   1      13607.53      13151.30       922.38 o                         
  -2  15   1        239.38        667.77       421.29 o                         
  -1  15   1        334.10        605.59       402.68 o                         
   0  15   1      10568.83      10222.83       839.46 o                         
   1  15   1      18151.98      18404.09       870.11 o                         
   2  15   1        355.58        237.62       272.58 o                         
   3  15   1       8062.76       8293.19       760.77 o                         
   4  15   1       3516.58       4304.41       586.95 o                         
   5  15   1      10909.18      10858.95      1278.82 o                         
   6  15   1       3748.11       4503.34       978.35 o                         
   7  15   1       5007.49       5100.61       949.04 o                         
   8  15   1      27586.45      30092.50      1956.70 o                         
   9  15   1      15722.10      14340.91       641.26 o                         
  10  15   1      16387.04      17392.87      1106.07 o                         
  11  15   1      15569.36      13950.43       710.63 o                         
  12  15   1       6016.21       6259.87       481.28 o                         
  13  15   1         70.70        260.47       206.85 o                         
  14  15   1       2715.26       3134.75       289.61 o                         
  15  15   1       3010.46       3176.73       275.31 o                         
  16  15   1      26221.61      26605.03       739.54 o                         
  17  15   1       6510.20       6664.84       334.83 o                         
  18  15   1       7098.11       6946.30       328.10 o                         
  19  15   1      11516.14      11905.28       426.31 o                         
  20  15   1       6469.73       7593.07       400.06 o                         
  21  15   1       6444.87       6847.96       571.20 o                         
  22  15   1      10510.32      10517.14       564.29 o                         
  23  15   1      12876.51      11805.40       476.98 o                         
 -20  16   1       9627.13       9880.60       578.95 o                         
 -19  16   1        980.31       1500.33       264.74 o                         
 -18  16   1       4111.65       4322.73       251.86 o                         
 -17  16   1       3486.82       4165.47       273.71 o                         
 -16  16   1      19490.95      19243.29       552.49 o                         
 -15  16   1       1896.73       2201.62       244.80 o                         
 -14  16   1       5546.97       6608.16       429.08 o                         
 -13  16   1      52958.17      52830.14      1389.90 o                         
 -12  16   1      14456.70      15905.95       654.29 o                         
 -11  16   1       5703.04       5819.15       427.34 o                         
 -10  16   1       1329.03        945.68       522.15 o                         
  -9  16   1       2474.00       3161.98       499.40 o                         
  -8  16   1      22281.83      22127.87      1099.41 o                         
  -7  16   1      30274.57      29724.09      3243.76 o                         
  -6  16   1        718.98       1537.22       453.25 o                         
  -5  16   1       2206.35       3035.89       519.32 o                         
  -4  16   1      12765.19      12822.21       685.42 o                         
  -3  16   1      53209.25      52337.43      1370.91 o                         
  -2  16   1       8583.49       8786.74       553.48 o                         
  -1  16   1       9931.73      12045.08       576.87 o                         
   0  16   1       5206.18       5957.58       430.61 o                         
   1  16   1      24003.00      22486.03       763.29 o                         
   2  16   1       6817.44       6066.40       510.07 o                         
   3  16   1      37888.93      36239.93      1124.07 o                         
   4  16   1       1402.06       1188.14       421.70 o                         
   5  16   1      47561.67      45126.16      1624.44 o                         
   6  16   1      55880.51      53099.62      1718.20 o                         
   7  16   1      10634.88      11846.36       853.68 o                         
   8  16   1       4206.21       4742.25       563.58 o                         
   9  16   1      14218.95      14048.41       652.51 o                         
  10  16   1       6478.51       6460.13       468.09 o                         
  11  16   1      56848.17      56104.08      1224.53 o                         
  12  16   1       2356.84       1956.58       288.17 o                         
  13  16   1       5273.58       5171.40       390.96 o                         
  14  16   1      20165.30      18728.78       644.53 o                         
  15  16   1        145.54        510.07       206.79 o                         
  16  16   1        822.72       1203.42       209.81 o                         
  17  16   1      18462.56      18688.98       495.10 o                         
  18  16   1       4106.01       4159.87       239.46 o                         
  19  16   1      14894.11      13824.69       509.76 o                         
  20  16   1       1733.97        672.39       190.54 o                         
 -17  17   1      20388.44      15637.10       778.65 o                         
 -16  17   1      13113.43      14565.32       753.00 o                         
 -15  17   1       6745.98       6535.67       470.85 o                         
 -14  17   1       4265.38       4177.63       293.31 o                         
 -13  17   1       1777.16       1885.05       246.53 o                         
 -12  17   1       2350.99       2740.27       265.25 o                         
 -11  17   1       7497.34       7553.42       393.90 o                         
 -10  17   1       8487.93       8418.76      1226.60 o                         
  -9  17   1       1579.20       2126.51       492.84 o                         
  -8  17   1       7654.36       7366.56      1399.74 o                         
  -7  17   1      13498.36      14495.55       852.85 o                         
  -6  17   1        610.25       1251.53       560.04 o                         
  -5  17   1      15220.57      13882.40       659.52 o                         
  -4  17   1      17412.21      17332.96       900.64 o                         
  -3  17   1       4073.90       3801.51       464.40 o                         
  -2  17   1       9765.32      10330.73       633.37 o                         
  -1  17   1       3622.04       3871.33       501.36 o                         
   0  17   1       1582.29       1917.77       309.06 o                         
   1  17   1       3695.59       3787.82       378.00 o                         
   2  17   1       7457.24       6664.00       471.50 o                         
   3  17   1      15666.15      14847.91       830.43 o                         
   4  17   1       3667.52       4187.70       387.83 o                         
   5  17   1       5147.93       5191.35       411.62 o                         
   6  17   1       1832.31       2775.46       357.06 o                         
   7  17   1       3467.14       3666.70       357.58 o                         
   8  17   1      30803.27      30716.96       898.98 o                         
   9  17   1         66.83        411.75       294.25 o                         
  10  17   1       2443.64       1965.82       697.12 o                         
  11  17   1       1304.81       1751.04       331.38 o                         
  12  17   1      21214.77      21414.63       820.83 o                         
  13  17   1       5682.89       5797.27       432.04 o                         
  14  17   1       1007.21        999.22       203.66 o                         
  15  17   1       5878.23       6294.36       324.84 o                         
  16  17   1        463.54        379.03       164.32 o                         
 -11  18   1       4565.65       4589.45       480.01 o                         
 -10  18   1       2764.30       2542.61       327.95 o                         
  -9  18   1       6298.15       7661.78       447.29 o                         
  -8  18   1       8011.16       7793.50       471.20 o                         
  -7  18   1      24855.86      21789.12       824.45 o                         
  -6  18   1       7722.45       7441.43       495.59 o                         
  -5  18   1       3552.26       4331.12       604.60 o                         
  -4  18   1        208.82        441.54       371.92 o                         
  -3  18   1      20466.56      18522.69      1091.94 o                         
  -2  18   1       1976.36       1855.93       426.88 o                         
  -1  18   1      43096.93      39141.32      1489.51 o                         
   0  18   1       4318.48       3895.57       356.40 o                         
   1  18   1      23264.49      19948.07      1082.78 o                         
   2  18   1       1562.92       1163.39       370.09 o                         
   3  18   1      34910.25      33524.05      1473.02 o                         
   4  18   1       5750.57       5816.97       674.22 o                         
   5  18   1      12841.98      13048.19       926.13 o                         
   6  18   1       4413.84       3621.75       364.00 o                         
   7  18   1      16140.46      17004.24       717.27 o                         
   8  18   1       3594.66       2568.08       357.26 o                         
   9  18   1      10045.41      10563.18       502.84 o                         
  10  18   1        834.24        647.90       283.06 o                         
  11  18   1       8410.83       6569.97       527.65 o                         
 -10 -18   2      12674.76      12945.73       923.39 o                         
  -9 -18   2       5306.59       4338.45       624.75 o                         
  -8 -18   2      15049.67      13995.53      1077.28 o                         
  -7 -18   2       5915.84       5146.41       734.68 o                         
  -6 -18   2       4693.31       5793.15       793.31 o                         
  -5 -18   2        597.36       1502.33       602.77 o                         
  -4 -18   2       3540.85       2740.84       643.07 o                         
  -3 -18   2       1789.04       1553.63       564.29 o                         
  -2 -18   2       3876.89       4204.71       811.63 o                         
   4 -18   2       5079.21       4223.03       436.04 o                         
   5 -18   2      10503.70      10406.42       650.40 o                         
   6 -18   2       5926.28       5426.73       483.68 o                         
   7 -18   2       4261.18       3477.35       386.58 o                         
 -17 -17   2       7056.85       6593.78       659.56 o                         
 -16 -17   2      24491.35      24386.20      6777.91 o                         
 -15 -17   2       3137.33       2738.78       305.05 o                         
 -14 -17   2       2799.10       2851.70       323.37 o                         
 -13 -17   2       8907.76       8220.62       483.30 o                         
 -12 -17   2       5601.43       5452.51       611.93 o                         
 -11 -17   2       7875.03       8005.28       540.25 o                         
 -10 -17   2       7923.44       7783.67       546.66 o                         
  -9 -17   2      29139.36      27516.82      3236.43 o                         
  -8 -17   2      81190.80      80089.30      3384.83 o                         
  -7 -17   2       7657.63       8815.12      2246.17 o                         
  -6 -17   2       6334.80       6609.41       552.09 o                         
  -5 -17   2        441.97        943.54       309.41 o                         
  -4 -17   2       8055.38       9735.08       846.68 o                         
  -3 -17   2       8707.32       8776.96      1416.23 o                         
  -2 -17   2      21507.89      24967.43      1963.11 o                         
  -1 -17   2       4030.55       3593.13       414.67 o                         
   0 -17   2       6149.44       6412.30       495.25 o                         
   1 -17   2       2065.24       2052.36       366.49 o                         
   2 -17   2       6696.59       7494.77       664.93 o                         
   3 -17   2       3173.02       3212.65       395.66 o                         
   4 -17   2      29729.46      29489.29      1163.89 o                         
   5 -17   2       3986.65       3747.12       480.46 o                         
   6 -17   2        703.17       1082.30       379.31 o                         
   7 -17   2      13384.53      14746.46       809.04 o                         
   8 -17   2      15138.45      14258.00       769.27 o                         
   9 -17   2      15953.66      16285.01       784.83 o                         
  10 -17   2      49040.29      49946.39      3799.81 o                         
  11 -17   2       6904.96       7911.91       516.67 o                         
  12 -17   2       6586.43       6574.95       895.90 o                         
  13 -17   2       8821.94       8150.04      1369.51 o                         
  14 -17   2      10679.62      10098.62       641.24 o                         
  15 -17   2       4563.61       5251.47       368.68 o                         
  16 -17   2      38793.98      37946.67      1032.40 o                         
 -21 -16   2       1006.01       1282.48       406.73 o                         
 -20 -16   2       8780.44       8441.00       742.92 o                         
 -19 -16   2       9382.65       9957.99       432.28 o                         
 -18 -16   2       2783.24       2687.90       260.20 o                         
 -17 -16   2       2634.25       2341.04       399.78 o                         
 -16 -16   2      26382.30      27409.41      1091.02 o                         
 -15 -16   2       7528.61       7613.24       568.87 o                         
 -14 -16   2      18117.92      18511.90      1576.54 o                         
 -13 -16   2       2339.97       2810.29       998.50 o                         
 -12 -16   2       7046.59       6387.62       480.62 o                         
 -11 -16   2       6265.97       6808.41       508.40 o                         
 -10 -16   2      15621.02      16601.84       762.43 o                         
  -9 -16   2       1303.44       1871.86       371.08 o                         
  -8 -16   2      38266.80      37974.02      1191.40 o                         
  -7 -16   2       4189.47       4237.29       474.27 o                         
  -6 -16   2       6954.90       6734.22       553.71 o                         
  -5 -16   2       3204.64       4200.15       454.36 o                         
  -4 -16   2       1007.86       1668.90       362.40 o                         
  -3 -16   2       8176.55       8926.34       568.95 o                         
  -2 -16   2       1092.68       1096.22       338.03 o                         
  -1 -16   2      32082.93      35960.90      1318.95 o                         
   0 -16   2       7365.56       7853.75       577.31 o                         
   1 -16   2       6195.69       9923.31       635.41 o                         
   2 -16   2       9268.10       9333.32       552.27 o                         
   3 -16   2      11955.80      12012.63       519.88 o                         
   4 -16   2       7399.04       7584.14       440.32 o                         
   5 -16   2       6470.08       6778.41       961.36 o                         
   6 -16   2       2734.18       3213.93       446.69 o                         
   7 -16   2       8200.49       9263.14      2130.75 o                         
   8 -16   2        755.40        847.80       282.11 o                         
   9 -16   2       6982.28       7347.17       512.94 o                         
  10 -16   2      27136.35      26532.29       882.49 o                         
  11 -16   2       8647.44       9035.02       532.77 o                         
  12 -16   2       4858.34       5537.15       401.04 o                         
  13 -16   2       6892.35       7092.10       428.26 o                         
  14 -16   2       6057.89       6625.73       394.89 o                         
  15 -16   2       5398.96       6212.62       364.13 o                         
  16 -16   2       3059.32       3063.01       319.29 o                         
  17 -16   2       5518.55       5458.39       316.01 o                         
  18 -16   2      22083.35      21733.35       722.99 o                         
  19 -16   2      15220.58      14895.16       627.44 o                         
  20 -16   2       2325.06       1843.11       260.16 o                         
 -24 -15   2         95.80        465.36       327.95 o                         
 -23 -15   2       8520.20       7181.90       467.19 o                         
 -22 -15   2       5407.68       4930.80       396.82 o                         
 -21 -15   2       1895.67       2111.12       324.78 o                         
 -20 -15   2       2972.98       2890.71       220.79 o                         
 -19 -15   2      20525.01      20175.03       717.43 o                         
 -18 -15   2      20326.89      20917.38       767.83 o                         
 -17 -15   2       1583.42       1401.40       307.80 o                         
 -16 -15   2        304.57        627.80       241.30 o                         
 -15 -15   2        522.21        367.51       249.81 o                         
 -14 -15   2      16288.08      14967.52       780.55 o                         
 -13 -15   2      25036.45      26201.04       723.20 o                         
 -12 -15   2      11442.97      11364.77       518.37 o                         
 -11 -15   2      21444.20      21445.28       816.66 o                         
 -10 -15   2      47288.87      50611.68      1583.10 o                         
  -9 -15   2       7689.19       8562.50       834.05 o                         
  -8 -15   2       1931.26       1782.92       323.78 o                         
  -7 -15   2       5076.48       5918.54       462.87 o                         
  -6 -15   2       4979.96       5205.23       449.82 o                         
  -5 -15   2       2145.54       2691.60       352.93 o                         
  -4 -15   2      56891.68      58626.25      1282.54 o                         
  -3 -15   2      26072.39      27592.98       885.42 o                         
  -2 -15   2      22058.41      26460.80      1029.87 o                         
  -1 -15   2      11300.17      11032.76       606.16 o                         
   0 -15   2      12299.69      14655.34       678.80 o                         
   1 -15   2       1218.11       2066.98       356.93 o                         
   2 -15   2      16073.93      15777.82       700.65 o                         
   3 -15   2       1560.54       1956.40       347.01 o                         
   4 -15   2      61980.15      69072.43      1406.88 o                         
   5 -15   2       3745.01       3561.83       379.83 o                         
   6 -15   2      11622.02      12693.79       623.80 o                         
   7 -15   2       7649.66       7458.10       437.47 o                         
   8 -15   2      46636.73      55808.73      1472.49 o                         
   9 -15   2       2645.90       3468.47       396.58 o                         
  10 -15   2     111552.69     124988.85      3626.13 o                         
  11 -15   2      32593.24      32654.51      1663.59 o                         
  12 -15   2       5689.28       5943.72       683.24 o                         
  13 -15   2      27537.04      27924.26       941.38 o                         
  14 -15   2       2754.83       2573.61       443.80 o                         
  15 -15   2       1540.29       1611.10       293.01 o                         
  16 -15   2      12145.12      12985.82       585.75 o                         
  17 -15   2        265.72        410.60       212.84 o                         
  18 -15   2      12177.14      11868.18      1035.15 o                         
  19 -15   2      11391.23      10751.42       440.30 o                         
  20 -15   2      70936.33      70957.91      1062.81 o                         
  21 -15   2      13856.42      15192.92       499.70 o                         
  22 -15   2        850.24        882.30       162.37 o                         
 -26 -14   2       3972.26       3768.65       354.97 o                         
 -25 -14   2        865.04        889.68       240.13 o                         
 -24 -14   2        391.57        211.03       233.93 o                         
 -23 -14   2        387.60        356.42       176.57 o                         
 -22 -14   2      20942.25      21237.84       497.29 o                         
 -21 -14   2       3375.80       2512.76       253.70 o                         
 -20 -14   2       5892.57       5683.52       365.99 o                         
 -19 -14   2       1909.27       1774.60       309.72 o                         
 -18 -14   2       4566.79       5177.26       512.27 o                         
 -17 -14   2      10827.59      11218.32       530.99 o                         
 -16 -14   2      19074.32      19294.35       724.67 o                         
 -15 -14   2       8956.32       9416.36       525.85 o                         
 -14 -14   2      41159.05      41725.42       959.98 o                         
 -13 -14   2      11993.87      11223.50       672.57 o                         
 -12 -14   2       7905.81       7399.98       455.56 o                         
 -11 -14   2      27233.49      28950.68       862.21 o                         
 -10 -14   2      15588.53      15504.16       644.38 o                         
  -9 -14   2      11743.63      12692.36       625.53 o                         
  -8 -14   2       8687.72       9496.64       506.93 o                         
  -7 -14   2       7485.79       7486.34       427.36 o                         
  -6 -14   2       5656.60       5863.27       432.08 o                         
  -5 -14   2       2457.64       3791.62       387.22 o                         
  -4 -14   2      30217.32      32831.34       911.76 o                         
  -3 -14   2        789.85       2402.85       358.46 o                         
  -2 -14   2       1523.75       2523.19       310.08 o                         
  -1 -14   2      20086.28      22407.37       744.39 o                         
   0 -14   2      20697.87      21088.89       723.22 o                         
   1 -14   2      18258.55      25859.43       881.20 o                         
   2 -14   2       8656.82      10657.82       593.90 o                         
   3 -14   2      12965.27      13936.47       655.10 o                         
   4 -14   2       2236.44       3876.61       416.17 o                         
   5 -14   2      21848.34      24200.99       837.88 o                         
   6 -14   2       2492.77       3460.97       335.20 o                         
   7 -14   2      63840.26      67276.14      1228.08 o                         
   8 -14   2       2888.77       3262.77       316.80 o                         
   9 -14   2      12872.29      14879.90       589.15 o                         
  10 -14   2      11932.49      11497.52       554.68 o                         
  11 -14   2        152.90        -28.98       247.74 o                         
  12 -14   2       8618.73       9626.87       656.03 o                         
  13 -14   2       2388.40       2647.00       584.18 o                         
  14 -14   2       2884.45       2920.20       432.65 o                         
  15 -14   2       2264.44       2975.02       396.83 o                         
  16 -14   2       6605.93       7008.08       499.41 o                         
  17 -14   2        238.58        183.02       250.27 o                         
  18 -14   2      23604.64      25403.76       822.95 o                         
  19 -14   2       3262.11       3502.53       535.89 o                         
  20 -14   2       6412.71       6305.22       394.20 o                         
  21 -14   2       5258.95       5008.03       311.76 o                         
  22 -14   2       2877.68       2736.75       224.70 o                         
  23 -14   2        736.13        893.58       173.55 o                         
  24 -14   2       5841.16       6500.90       290.35 o                         
  25 -14   2       2368.53       2710.33       323.37 o                         
  26 -14   2       4392.31       5133.59       465.36 o                         
 -29 -13   2      14668.40      13881.61       524.00 o                         
 -28 -13   2      15565.83      16396.20       656.12 o                         
 -27 -13   2       7574.48       8326.58       508.81 o                         
 -26 -13   2       8171.96       8381.38       437.92 o                         
 -25 -13   2       3618.34       2940.39       287.88 o                         
 -24 -13   2      24853.52      25073.71       917.44 o                         
 -23 -13   2       3374.92       3283.74       246.31 o                         
 -22 -13   2       1853.50       2321.06       279.13 o                         
 -21 -13   2       4620.95       5270.80       382.75 o                         
 -20 -13   2       2303.82       2340.70       417.96 o                         
 -19 -13   2      17306.01      18484.78       785.14 o                         
 -18 -13   2       1502.53       1511.77       296.31 o                         
 -17 -13   2       6065.56       5849.29       440.21 o                         
 -16 -13   2       4898.40       4656.78       433.95 o                         
 -15 -13   2       1168.30       1295.61       300.10 o                         
 -14 -13   2      10827.65      10439.03       508.73 o                         
 -13 -13   2       3857.73       3527.99       347.83 o                         
 -12 -13   2       4213.58       4431.86       387.28 o                         
 -11 -13   2       8345.75       7475.55       445.05 o                         
 -10 -13   2      54374.31      54842.24      1101.12 o                         
  -9 -13   2       5664.81       6400.56       393.95 o                         
  -8 -13   2       2094.24       3318.02       301.78 o                         
  -7 -13   2      17733.88      17768.53       660.13 o                         
  -6 -13   2      27861.21      30891.04       846.62 o                         
  -5 -13   2      16065.16      18179.94       660.82 o                         
  -4 -13   2      18216.55      20278.39       690.25 o                         
  -3 -13   2      28593.86      31050.42       779.69 o                         
  -2 -13   2      33234.64      34554.52       757.77 o                         
  -1 -13   2      54428.70      52347.91      1079.76 o                         
   0 -13   2     165720.91     176769.81      2174.96 o                         
   1 -13   2       7076.63       5877.12       376.74 o                         
   2 -13   2      11010.34      11109.35       480.31 o                         
   3 -13   2      27178.05      29899.66       760.28 o                         
   4 -13   2      24375.04      27660.03       790.31 o                         
   5 -13   2     100050.90     108159.30      1453.09 o                         
   6 -13   2      12177.71      12084.43       493.59 o                         
   7 -13   2       9558.73      11343.45       485.03 o                         
   8 -13   2      52241.26      55012.33      1018.06 o                         
   9 -13   2       3375.09       5629.15       362.32 o                         
  10 -13   2     132950.39     143551.41      1671.64 o                         
  11 -13   2       4561.02       4489.11       294.84 o                         
  12 -13   2       5273.63       6596.56       492.20 o                         
  13 -13   2       6190.53       6282.51       421.19 o                         
  14 -13   2       3384.39       3707.40       411.47 o                         
  15 -13   2       7041.29       7525.98       696.81 o                         
  16 -13   2      38793.64      40606.12      1061.33 o                         
  17 -13   2      20022.97      20580.13       852.09 o                         
  18 -13   2      25074.75      28013.83       944.69 o                         
  19 -13   2       2565.94       2905.41       483.87 o                         
  20 -13   2      13430.24      13594.71       784.10 o                         
  21 -13   2      25325.11      28146.48       807.37 o                         
  22 -13   2       2099.18       2457.53       275.68 o                         
  23 -13   2       8083.33       9178.70       389.59 o                         
  24 -13   2      10755.86      11270.97       396.76 o                         
  25 -13   2       4686.81       4584.03       284.80 o                         
  26 -13   2       9554.44       8515.09       508.56 o                         
  27 -13   2        399.10        531.72       150.75 o                         
  28 -13   2      15538.78      15092.97       780.48 o                         
 -31 -12   2       1658.86       1322.39       213.18 o                         
 -30 -12   2      14902.35      14169.44       489.79 o                         
 -29 -12   2      13084.34      14368.95       667.78 o                         
 -28 -12   2       1222.01       1271.92       275.36 o                         
 -27 -12   2       4678.82       4576.79       372.96 o                         
 -26 -12   2        530.72        868.20       219.11 o                         
 -25 -12   2      13327.10      14345.93       561.33 o                         
 -24 -12   2        629.15        636.72       238.63 o                         
 -23 -12   2       3801.23       3455.76       307.46 o                         
 -22 -12   2      18898.25      20383.70       714.32 o                         
 -21 -12   2       8446.00       9576.93       595.18 o                         
 -20 -12   2      22102.67      20894.51       846.76 o                         
 -19 -12   2       8365.24       8342.67       572.76 o                         
 -18 -12   2      30325.32      32249.79      1091.91 o                         
 -17 -12   2       3482.68       3807.05       438.71 o                         
 -16 -12   2      75740.78      77541.98      1523.20 o                         
 -15 -12   2      10474.94      10487.79       591.65 o                         
 -14 -12   2      27732.08      30126.25       964.61 o                         
 -13 -12   2      10871.19      10653.43       533.61 o                         
 -12 -12   2      23908.39      22590.42       686.79 o                         
 -11 -12   2      11320.33      12625.22       463.60 o                         
 -10 -12   2      48747.33      45972.43       893.88 o                         
  -9 -12   2       1211.69       2884.54       285.75 o                         
  -8 -12   2      30732.89      30414.21       722.81 o                         
  -7 -12   2      11201.33       9748.87       434.14 o                         
  -6 -12   2       4092.49       6415.24       409.51 o                         
  -5 -12   2       6869.23       7190.85       385.84 o                         
  -4 -12   2      10666.99      11061.25       471.10 o                         
  -3 -12   2      57565.05      53727.63       873.69 o                         
  -2 -12   2       1347.37       1998.27       216.77 o                         
  -1 -12   2      18952.67      17940.04       475.74 o                         
   0 -12   2       5985.33       7021.21       336.56 o                         
   1 -12   2      45820.05      61523.89      1815.75 o                         
   2 -12   2      25114.96      32180.33       671.95 o                         
   3 -12   2      25282.96      26191.79       601.86 o                         
   4 -12   2      23016.11      22504.77       531.35 o                         
   5 -12   2       6260.53       5824.54       288.52 o                         
   6 -12   2       9954.19      11448.52       439.59 o                         
   7 -12   2      33739.87      34218.50       738.69 o                         
   8 -12   2      12331.12      12661.70       459.90 o                         
   9 -12   2       5337.15       6668.14       353.19 o                         
  10 -12   2      11959.84      10377.77       436.43 o                         
  11 -12   2       7918.61       7412.99       419.06 o                         
  12 -12   2      16058.89      16231.57       636.05 o                         
  13 -12   2      22775.11      22855.39       765.67 o                         
  14 -12   2       3138.77       3278.40       367.64 o                         
  15 -12   2       6554.07       7346.82       500.19 o                         
  16 -12   2      26827.86      27134.29       801.42 o                         
  17 -12   2       9502.77      10374.86       572.23 o                         
  18 -12   2      87180.95      88213.11      3842.62 o                         
  19 -12   2       3995.34       4157.78       441.29 o                         
  20 -12   2       4323.68       4446.27       538.52 o                         
  21 -12   2       4631.19       5769.02       592.54 o                         
  22 -12   2       8961.03       8312.75       525.89 o                         
  23 -12   2       2151.04       1584.25       242.61 o                         
  24 -12   2        745.37        829.21       193.31 o                         
  25 -12   2       1730.72       1892.88       207.96 o                         
  26 -12   2       1513.75       1239.18       207.58 o                         
  27 -12   2       6569.88       6240.08       382.88 o                         
  28 -12   2      27001.61      28865.44       632.35 o                         
  29 -12   2       3429.51       3222.11       315.14 o                         
  30 -12   2       5600.94       4965.03       445.20 o                         
 -32 -11   2       6961.64       7048.84       317.42 o                         
 -31 -11   2        123.79        -37.84       150.88 o                         
 -30 -11   2        399.29        -45.46       288.50 o                         
 -29 -11   2       4521.91       4032.39       310.41 o                         
 -28 -11   2       6553.96       7116.25       461.98 o                         
 -27 -11   2       2846.21       3025.95       372.60 o                         
 -26 -11   2      33041.78      34797.18       875.59 o                         
 -25 -11   2      23652.12      25079.27       841.99 o                         
 -24 -11   2       9341.68      10378.27       543.09 o                         
 -23 -11   2      21524.16      21616.62      1092.00 o                         
 -22 -11   2      19061.01      19479.15       794.69 o                         
 -21 -11   2      46215.49      47427.59      1281.33 o                         
 -20 -11   2      21494.09      22683.09       904.13 o                         
 -19 -11   2      12467.60      12402.09       692.11 o                         
 -18 -11   2      16443.59      16164.80       802.90 o                         
 -17 -11   2      18921.29      19319.02      1309.90 o                         
 -16 -11   2      86965.16      90617.84      1654.45 o                         
 -15 -11   2       4447.60       4428.76       456.23 o                         
 -14 -11   2      17984.09      18260.00       640.32 o                         
 -13 -11   2      12572.67      12092.19       793.57 o                         
 -12 -11   2       5872.97       5848.32       311.14 o                         
 -11 -11   2      45724.80      44413.53       841.52 o                         
 -10 -11   2       3957.28       4004.72       286.22 o                         
  -9 -11   2      11041.76      10180.73       411.39 o                         
  -8 -11   2      40294.03      47827.15      1115.94 o                         
  -7 -11   2      43591.16      40102.22      1640.82 o                         
  -6 -11   2      89861.13      91876.83      1234.10 o                         
  -5 -11   2       5750.72       5773.37       344.42 o                         
  -4 -11   2      38523.11      42585.16       814.18 o                         
  -3 -11   2      65420.33      68709.98      1403.89 o                         
  -2 -11   2     156026.73     155252.55      4584.42 o                         
  -1 -11   2      29959.76      31223.67      1993.16 o                         
   0 -11   2       5513.30       4849.61      1251.33 o                         
   1 -11   2      16130.09      14070.65      2178.39 o                         
   2 -11   2     151127.36     146655.55      3052.47 o                         
   3 -11   2      22491.10      27006.41       860.15 o                         
   4 -11   2      77736.12      82871.99       989.21 o                         
   5 -11   2      86892.19      89558.51      1037.34 o                         
   6 -11   2       7742.31       7030.88       284.54 o                         
   7 -11   2     130813.33     132931.52      1337.23 o                         
   8 -11   2       3612.01       4252.70       272.83 o                         
   9 -11   2      12808.31      11554.91       411.86 o                         
  10 -11   2      40536.87      41450.82       825.75 o                         
  11 -11   2     113504.22     119881.59      1464.97 o                         
  12 -11   2      45609.83      51519.45      1019.38 o                         
  13 -11   2      17654.83      17715.21       666.22 o                         
  14 -11   2      52887.54      54956.10      1196.18 o                         
  15 -11   2      33120.45      33516.86       967.88 o                         
  16 -11   2       4019.83       3881.42       389.29 o                         
  17 -11   2      53296.38      53329.30      1117.21 o                         
  18 -11   2      32884.62      35158.31      1000.89 o                         
  19 -11   2       1120.83       1191.59       492.12 o                         
  20 -11   2       2411.14       2757.93       399.72 o                         
  21 -11   2      43774.14      45761.19      1730.03 o                         
  22 -11   2       8550.57       8041.16       691.37 o                         
  23 -11   2      14524.81      14880.77       752.34 o                         
  24 -11   2      13511.81      13985.14       598.06 o                         
  25 -11   2      15839.08      15191.89       517.71 o                         
  26 -11   2        767.39        780.22       222.81 o                         
  27 -11   2       6067.36       6168.13       446.25 o                         
  28 -11   2      17361.29      17250.78       631.74 o                         
  29 -11   2       3949.23       4071.54       246.33 o                         
  30 -11   2       4448.92       4621.96       297.90 o                         
  31 -11   2       1928.94       1742.55       249.38 o                         
 -34 -10   2        860.44        773.60       175.63 o                         
 -33 -10   2      13707.70      13962.56       465.96 o                         
 -32 -10   2        500.72        376.98       148.89 o                         
 -31 -10   2       8579.51       9035.98       447.83 o                         
 -30 -10   2       5555.01       5858.24       358.85 o                         
 -29 -10   2       5648.37       5652.14       360.06 o                         
 -28 -10   2      23978.74      22521.66       692.18 o                         
 -27 -10   2      23162.71      23308.69       645.21 o                         
 -26 -10   2      10233.52      10516.71       464.67 o                         
 -25 -10   2      42910.54      45573.82      1364.37 o                         
 -24 -10   2      11709.41      10917.32       494.06 o                         
 -23 -10   2      46797.61      47570.72       981.10 o                         
 -22 -10   2      16699.74      15864.30       625.01 o                         
 -21 -10   2       6854.68       7229.47       452.30 o                         
 -20 -10   2      10065.08       9991.84       621.44 o                         
 -19 -10   2      30385.93      32273.89      1353.52 o                         
 -18 -10   2      11413.88      11058.38       665.37 o                         
 -17 -10   2      28229.52      30835.63      1075.50 o                         
 -16 -10   2      95704.39      93264.73      2102.58 o                         
 -15 -10   2       6456.82       6391.80       400.54 o                         
 -14 -10   2      78338.78      83997.62      1372.08 o                         
 -13 -10   2     111458.36     109946.17      1630.07 o                         
 -12 -10   2      80964.79      76114.39      1219.02 o                         
 -11 -10   2      40015.41      41356.05      1138.14 o                         
 -10 -10   2      34675.54      37129.65      3418.73 o                         
  -9 -10   2       6822.12       6737.13       959.32 o                         
  -8 -10   2      42928.01      43733.84      2344.49 o                         
  -7 -10   2      89385.56      89791.23      3372.38 o                         
  -6 -10   2       3765.12       3602.30       688.51 o                         
  -5 -10   2      82937.33      77028.24      3054.08 o                         
  -4 -10   2      12167.38      11674.12      1224.16 o                         
  -3 -10   2       8061.30       8856.55      1046.10 o                         
  -2 -10   2      12928.80      13610.50      2297.47 o                         
  -1 -10   2      20370.59      22072.31      1580.60 o                         
   0 -10   2       2459.43       2729.86       513.33 o                         
   1 -10   2     102617.28     113719.26      2933.87 o                         
   2 -10   2      61210.19      68865.56      3979.35 o                         
   3 -10   2        477.86       4151.57      1203.70 o                         
   4 -10   2      14524.13      13837.97      1978.68 o                         
   5 -10   2       4681.78       4122.48       785.05 o                         
   6 -10   2       4088.10       5284.83       902.83 o                         
   7 -10   2     119809.55     121154.28      3882.41 o                         
   8 -10   2      57497.80      57953.48      4147.91 o                         
   9 -10   2       9944.17      10913.91      1890.74 o                         
  10 -10   2      36624.51      34876.39      1877.00 o                         
  11 -10   2       2322.67       3012.82       273.78 o                         
  12 -10   2      45743.21      48927.16       939.58 o                         
  13 -10   2      15663.84      16361.61       615.14 o                         
  14 -10   2      18613.05      19056.39       720.70 o                         
  15 -10   2      25737.30      25493.12       910.82 o                         
  16 -10   2      19972.21      19168.88       663.39 o                         
  17 -10   2      14661.88      13859.95       674.03 o                         
  18 -10   2      43902.33      47062.34      1369.06 o                         
  19 -10   2       2967.53       3793.65       475.63 o                         
  20 -10   2      17737.46      20018.05      1132.25 o                         
  21 -10   2      13368.30      13853.03      1188.07 o                         
  22 -10   2        102.40        362.66       244.82 o                         
  23 -10   2      21005.76      20586.43       603.58 o                         
  24 -10   2      20278.35      21132.99       596.17 o                         
  25 -10   2      74644.68      77850.40      1219.56 o                         
  26 -10   2      11697.29      12071.70       466.43 o                         
  27 -10   2      10137.66      10335.82       418.75 o                         
  28 -10   2       4525.31       5425.09       356.70 o                         
  29 -10   2      22183.96      23613.54       628.66 o                         
  30 -10   2      19171.15      19545.65       631.23 o                         
  31 -10   2        122.64        315.37       183.48 o                         
  32 -10   2       3033.13       3267.88       277.52 o                         
  33 -10   2      15216.55      14918.92       727.35 o                         
 -35  -9   2       6483.23       5554.64       321.91 o                         
 -34  -9   2      17746.96      17677.51       450.56 o                         
 -33  -9   2        164.90        348.45       150.75 o                         
 -32  -9   2       7807.59       8477.80       456.96 o                         
 -31  -9   2       4274.84       4886.49       341.12 o                         
 -30  -9   2       3026.45       3499.39       286.57 o                         
 -29  -9   2      12764.86      12775.42       551.99 o                         
 -28  -9   2       2620.20       3594.08       354.02 o                         
 -27  -9   2       1809.13       2224.04       318.59 o                         
 -26  -9   2      82111.31      83592.05      1315.26 o                         
 -25  -9   2      74967.17      77650.98      1877.69 o                         
 -24  -9   2      10357.40      10479.70       505.96 o                         
 -23  -9   2      21700.16      21938.27       674.48 o                         
 -22  -9   2      14685.25      14641.73       608.42 o                         
 -21  -9   2       7241.95       6977.54       445.84 o                         
 -20  -9   2      11327.92      11935.56       538.26 o                         
 -19  -9   2      23526.76      24614.54       874.66 o                         
 -18  -9   2     175828.31     175179.12      4458.90 o                         
 -17  -9   2      17464.90      16935.29       646.81 o                         
 -16  -9   2      10282.95      11000.01       540.50 o                         
 -15  -9   2      30645.60      32060.39      1695.24 o                         
 -14  -9   2      25604.94      22348.15      2757.33 o                         
 -13  -9   2      35290.52      35588.84      3332.62 o                         
 -12  -9   2       1242.05       1645.24       901.40 o                         
 -11  -9   2      43363.20      42847.68      3596.44 o                         
 -10  -9   2       7485.41       8964.27      1042.15 o                         
  -9  -9   2       1238.96       1867.21       559.46 o                         
  -8  -9   2      62151.82      63624.29      2634.80 o                         
  -7  -9   2     109560.88     104501.77      3383.38 o                         
  -6  -9   2      77918.68      78698.91      2884.82 o                         
  -5  -9   2       8095.60       7242.25       907.98 o                         
  -4  -9   2       6300.49       7058.58      1107.51 o                         
  -3  -9   2     132033.67     140972.62      3846.80 o                         
  -2  -9   2      21851.99      22827.14      1499.97 o                         
  -1  -9   2     179006.70     183129.58      4135.66 o                         
   0  -9   2      34091.75      34800.35      1720.47 o                         
   1  -9   2       5014.18       6398.44       754.15 o                         
   2  -9   2       2404.74       1963.48       469.20 o                         
   3  -9   2       2945.78       3759.50       945.37 o                         
   4  -9   2      96058.09     101594.47      4730.52 o                         
   5  -9   2       4486.93       5622.76      1211.03 o                         
   6  -9   2       5561.65       5816.97      1308.13 o                         
   7  -9   2      32037.79      32058.07      1800.30 o                         
   8  -9   2      12998.41      12464.35      1161.32 o                         
   9  -9   2      75893.96      77137.55      4607.77 o                         
  10  -9   2       9156.94       8671.40      1647.07 o                         
  11  -9   2       4943.26       5884.75      1348.44 o                         
  12  -9   2       1405.08       2491.68      1002.17 o                         
  13  -9   2      15623.08      14389.43      2187.55 o                         
  14  -9   2      22860.18      21583.18      1207.18 o                         
  15  -9   2      38960.88      39875.97      1040.33 o                         
  16  -9   2      10810.54      11149.42       563.57 o                         
  17  -9   2       1702.15       1791.40       253.22 o                         
  18  -9   2       5391.72       5512.59       473.77 o                         
  19  -9   2       6054.15       5973.72       430.17 o                         
  20  -9   2      12158.48      12194.39       614.04 o                         
  21  -9   2      24361.82      24634.90       812.46 o                         
  22  -9   2        350.87        691.16       285.73 o                         
  23  -9   2       4105.07       4242.55       317.77 o                         
  24  -9   2       2772.90       3010.04       277.90 o                         
  25  -9   2      36315.35      37084.39       857.92 o                         
  26  -9   2      21020.85      19915.86       613.65 o                         
  27  -9   2       3369.73       3308.04       300.21 o                         
  28  -9   2      14308.13      14388.87       571.88 o                         
  29  -9   2       3702.91       3538.12       302.04 o                         
  30  -9   2        957.88       1032.98       174.72 o                         
  31  -9   2      15096.15      16032.01       450.76 o                         
  32  -9   2       3593.36       3922.82       259.72 o                         
  33  -9   2        660.94        809.73       294.53 o                         
  34  -9   2      31960.86      29936.76      1069.96 o                         
 -36  -8   2       6124.63       5996.98       354.94 o                         
 -35  -8   2      15103.80      15259.32       426.35 o                         
 -34  -8   2      10599.36      10923.43       404.46 o                         
 -33  -8   2      25590.54      28040.04       609.24 o                         
 -32  -8   2      13134.64      14094.54       530.93 o                         
 -31  -8   2       4568.07       4452.58       499.53 o                         
 -30  -8   2       2406.57       2635.37       282.14 o                         
 -29  -8   2      10161.86       9761.82       524.11 o                         
 -28  -8   2      45863.32      47267.73      1091.95 o                         
 -27  -8   2      46488.75      47633.17       978.29 o                         
 -26  -8   2      16104.99      15962.27       677.79 o                         
 -25  -8   2      24537.60      23423.57       712.04 o                         
 -24  -8   2       2615.53       2754.87       300.98 o                         
 -23  -8   2      19169.12      19590.17       728.56 o                         
 -22  -8   2       3323.54       3604.12       347.57 o                         
 -21  -8   2      11146.29      10895.10       525.78 o                         
 -20  -8   2      10079.38      11659.79       753.13 o                         
 -19  -8   2      24761.56      24804.17      1112.54 o                         
 -18  -8   2      30030.33      30703.11       830.04 o                         
 -17  -8   2      38880.36      41303.13      1497.54 o                         
 -16  -8   2      39227.78      35445.94      3277.65 o                         
 -15  -8   2      51427.78      51557.56      3953.71 o                         
 -14  -8   2      32123.39      29995.39      3012.00 o                         
 -13  -8   2      50422.48      45346.69      3607.44 o                         
 -12  -8   2      74208.09      72214.66      4485.02 o                         
 -11  -8   2     144205.77     139748.27      6183.39 o                         
 -10  -8   2      25571.63      24017.98      1523.26 o                         
  -9  -8   2      12832.12      12568.29      1090.31 o                         
  -8  -8   2      12659.29      13746.14      1156.83 o                         
  -7  -8   2     103257.50      96299.02      3033.92 o                         
  -6  -8   2      39844.41      43406.59      1992.06 o                         
  -5  -8   2      24403.99      23910.00      1464.96 o                         
  -4  -8   2     171650.08     180461.95      4169.21 o                         
  -3  -8   2       3900.34       4895.41       971.02 o                         
  -2  -8   2     166234.66     161674.25      3639.63 o                         
  -1  -8   2      57100.50      59203.43      2127.12 o                         
   0  -8   2      17433.87      21967.88      1818.38 o                         
   1  -8   2     330406.62     352854.75      5670.89 o                         
   2  -8   2      45351.32      50879.38      1899.93 o                         
   3  -8   2      15324.94      19586.80      1173.91 o                         
   4  -8   2     294128.25     316979.78      8328.80 o                         
   5  -8   2      72293.57      79281.13      3988.52 o                         
   6  -8   2      37613.95      44837.36      3019.33 o                         
   7  -8   2      21849.58      20180.75      2116.09 o                         
   8  -8   2       1174.33       2000.65       543.18 o                         
   9  -8   2     105714.50     108430.54      3162.74 o                         
  10  -8   2       7715.33       7933.06      1529.82 o                         
  11  -8   2      31706.48      37527.22      3200.71 o                         
  12  -8   2      19701.34      19217.06      2317.63 o                         
  13  -8   2      10776.91      11265.68      1822.95 o                         
  14  -8   2      66346.82      60925.17      4256.00 o                         
  15  -8   2     176639.45     163927.03      4660.93 o                         
  16  -8   2      59624.11      59533.11      1656.56 o                         
  17  -8   2      16346.17      14959.10       503.58 o                         
  18  -8   2      42406.61      39335.30      1491.73 o                         
  19  -8   2      12193.93      11533.43       488.25 o                         
  20  -8   2       8776.70       8626.88       431.51 o                         
  21  -8   2       1945.13       2673.63       315.96 o                         
  22  -8   2      41503.54      39048.53      1181.80 o                         
  23  -8   2      10564.71       9667.53       431.94 o                         
  24  -8   2      24944.14      26584.84       690.90 o                         
  25  -8   2      44486.08      44973.06       958.37 o                         
  26  -8   2      10032.70       9502.39       452.14 o                         
  27  -8   2      29990.37      31944.36       769.78 o                         
  28  -8   2      32092.07      35274.41       910.43 o                         
  29  -8   2      19450.23      19228.69       649.18 o                         
  30  -8   2      28467.47      29198.29       630.05 o                         
  31  -8   2       7886.01       8390.53       373.28 o                         
  32  -8   2       6127.44       6711.96       396.93 o                         
  33  -8   2      11547.58      12073.87       419.33 o                         
  34  -8   2       9684.10       9032.73       452.66 o                         
  35  -8   2       8245.99       8029.09       383.64 o                         
 -37  -7   2        498.22        669.35       179.38 o                         
 -36  -7   2       2927.37       2838.44       205.72 o                         
 -35  -7   2       3114.52       3283.79       310.19 o                         
 -34  -7   2       1021.81        959.83       219.17 o                         
 -33  -7   2      11776.43      12797.90       454.32 o                         
 -32  -7   2       2420.68       2556.05       298.11 o                         
 -31  -7   2      10581.94      10677.39       696.23 o                         
 -30  -7   2       8388.21       6947.51       406.60 o                         
 -29  -7   2      26422.71      26089.50       824.31 o                         
 -28  -7   2      33030.96      35179.83      1141.34 o                         
 -27  -7   2      12530.49      11706.32       501.71 o                         
 -26  -7   2      23194.93      23056.73       699.28 o                         
 -25  -7   2      14980.84      14469.81       563.53 o                         
 -24  -7   2       3550.21       3741.56       334.13 o                         
 -23  -7   2      35229.05      34147.90       897.16 o                         
 -22  -7   2      36894.73      36816.73       930.29 o                         
 -21  -7   2      54671.62      53577.49      1084.88 o                         
 -20  -7   2      70915.79      68936.08      1412.55 o                         
 -19  -7   2     130554.34     141058.11      2679.71 o                         
 -18  -7   2     104692.53     105359.46      5476.19 o                         
 -17  -7   2       3307.63       4325.62      1231.18 o                         
 -16  -7   2       4874.22       4485.02      1211.03 o                         
 -15  -7   2     108161.45     105357.62      5382.75 o                         
 -14  -7   2     119463.70     123328.85      5774.83 o                         
 -13  -7   2      20438.61      20006.70      2269.99 o                         
 -12  -7   2      15873.59      13196.73      1826.62 o                         
 -11  -7   2       9419.98       9383.96       920.46 o                         
 -10  -7   2      62891.95      58259.75      2201.41 o                         
  -9  -7   2      68032.38      70569.98      2409.90 o                         
  -8  -7   2     149943.42     157345.27      3675.96 o                         
  -7  -7   2     283798.19     288268.81      5157.75 o                         
  -6  -7   2      17370.40      19173.71      1217.88 o                         
  -5  -7   2        181.87        619.92       371.92 o                         
  -4  -7   2      35529.59      37265.23      2348.77 o                         
  -3  -7   2      30936.02      29304.69      2017.16 o                         
  -2  -7   2      57785.66      61060.12      1979.74 o                         
  -1  -7   2     104944.38     113526.91      2737.07 o                         
   0  -7   2      18130.90      19980.71      1110.24 o                         
   1  -7   2      57020.66      55228.03      1837.68 o                         
   2  -7   2     262145.19     278962.53      4561.82 o                         
   3  -7   2       5116.95       6038.89       608.78 o                         
   4  -7   2       5204.10       5443.21      1011.33 o                         
   5  -7   2       4888.06       5657.57      1121.25 o                         
   6  -7   2      21044.69      22199.74      2029.98 o                         
   7  -7   2       8011.81       8526.67      1330.12 o                         
   8  -7   2      42334.05      40804.18      1741.02 o                         
   9  -7   2       1179.16       1011.17       408.91 o                         
  10  -7   2      68236.30      68105.22      3900.57 o                         
  11  -7   2      18510.37      15254.19      1929.22 o                         
  12  -7   2     123536.57     118849.33      5419.40 o                         
  13  -7   2       2361.94       2942.38       919.72 o                         
  14  -7   2       2777.33       2449.54       991.17 o                         
  15  -7   2      20327.59      16483.54      2128.92 o                         
  16  -7   2        732.39       -121.26       340.41 o                         
  17  -7   2       8532.47       7715.04      1480.35 o                         
  18  -7   2      16493.15      15271.99       819.74 o                         
  19  -7   2      31733.76      30810.55       763.90 o                         
  20  -7   2      28282.81      28606.14       724.39 o                         
  21  -7   2      68377.94      64638.06      1233.78 o                         
  22  -7   2      13076.79      12259.64       645.78 o                         
  23  -7   2      16209.81      16104.01       549.78 o                         
  24  -7   2       6935.81       6197.41       392.76 o                         
  25  -7   2       3593.54       4111.48       337.08 o                         
  26  -7   2      34423.23      34846.70       828.51 o                         
  27  -7   2      31450.22      29915.56       749.45 o                         
  28  -7   2       4876.13       5890.67       423.28 o                         
  29  -7   2       4054.91       4011.37       362.65 o                         
  30  -7   2       1025.51       1421.09       222.53 o                         
  31  -7   2      32602.23      32937.42       654.15 o                         
  32  -7   2      11258.29      11969.21       494.19 o                         
  33  -7   2       3820.72       4115.75       293.49 o                         
  34  -7   2       6376.60       5799.69       305.77 o                         
  35  -7   2       1587.90       1249.70       172.42 o                         
  36  -7   2        215.14        144.07       152.18 o                         
 -38  -6   2      12099.12      11560.65       628.42 o                         
 -37  -6   2      12175.12      11501.13       526.62 o                         
 -36  -6   2       1233.38       1457.97       198.60 o                         
 -35  -6   2      14903.79      14916.68       492.99 o                         
 -34  -6   2       2083.52       2118.09       168.28 o                         
 -33  -6   2      12066.54      13083.36       412.17 o                         
 -32  -6   2      12299.04      12607.06       480.96 o                         
 -31  -6   2       8501.73       7943.20       388.52 o                         
 -30  -6   2       1771.26       1868.57       256.85 o                         
 -29  -6   2      86973.70      91649.82      1348.84 o                         
 -28  -6   2       1999.73       2666.67       418.09 o                         
 -27  -6   2      30726.11      30180.43       911.34 o                         
 -26  -6   2       2992.73       3711.70       323.10 o                         
 -25  -6   2      62000.09      61791.38      1137.63 o                         
 -24  -6   2       2346.03       2256.88       241.44 o                         
 -23  -6   2      15719.79      15386.02       547.71 o                         
 -22  -6   2      35778.73      36397.49       945.85 o                         
 -21  -6   2       7706.74       7613.86       467.04 o                         
 -20  -6   2     102689.53      97318.30      5073.13 o                         
 -19  -6   2      41038.46      48635.33      3576.29 o                         
 -18  -6   2      15760.82      15519.85      1975.02 o                         
 -17  -6   2      33109.98      33707.26      2918.56 o                         
 -16  -6   2      41710.99      42730.42      3206.20 o                         
 -15  -6   2     117988.09     115826.34      5278.32 o                         
 -14  -6   2      49121.62      47939.13      3306.97 o                         
 -13  -6   2       8259.81       8664.07      1465.69 o                         
 -12  -6   2      36547.13      35079.52      2826.95 o                         
 -11  -6   2      31238.93      33002.28      1514.85 o                         
 -10  -6   2     140980.56     134831.27      3194.44 o                         
  -9  -6   2      46393.62      45775.59      1777.88 o                         
  -8  -6   2      73260.51      74314.22      2284.67 o                         
  -7  -6   2       3287.51       2354.91       574.37 o                         
  -6  -6   2      50637.03      48810.29      1056.89 o                         
  -5  -6   2      28453.77      34412.98       906.80 o                         
  -4  -6   2     330802.25     349093.12      7627.10 o                         
  -3  -6   2      12323.79      14889.56       912.88 o                         
  -2  -6   2      83494.66      82806.01      2152.41 o                         
  -1  -6   2       5631.88       7132.00       894.07 o                         
   0  -6   2      21570.86      27659.26      1225.32 o                         
   1  -6   2      57649.33      64141.85      1816.86 o                         
   2  -6   2       2131.67       2658.31       438.22 o                         
   3  -6   2       4081.79       3630.19       467.66 o                         
   4  -6   2     246640.67     244572.75      6242.02 o                         
   5  -6   2      61548.34      62213.14      2977.19 o                         
   6  -6   2         44.90        398.07       183.96 o                         
   7  -6   2      27487.65      30570.68      2304.80 o                         
   8  -6   2       9001.23       9690.06      1335.61 o                         
   9  -6   2      80885.38      77476.70      2218.85 o                         
  10  -6   2      25881.43      29355.98      2394.57 o                         
  11  -6   2      23675.67      23762.54      2216.86 o                         
  12  -6   2     289540.78     279701.75      8229.86 o                         
  13  -6   2     128610.61     127535.38      5410.24 o                         
  14  -6   2      44667.57      51790.24      3471.86 o                         
  15  -6   2      10058.34       6833.79      1350.27 o                         
  16  -6   2     108657.26     101418.58      4974.19 o                         
  17  -6   2      19874.61      21635.45      2313.96 o                         
  18  -6   2      20801.15      20429.92      2253.50 o                         
  19  -6   2        588.87        985.68       655.90 o                         
  20  -6   2       1945.11       2244.30       237.38 o                         
  21  -6   2      19347.82      18629.03       673.89 o                         
  22  -6   2     160354.38     152570.64      2751.64 o                         
  23  -6   2      14723.01      14161.20       486.17 o                         
  24  -6   2      13565.33      13842.01       473.11 o                         
  25  -6   2      32837.01      31589.03       708.96 o                         
  26  -6   2       3729.81       3839.85       272.00 o                         
  27  -6   2      22812.70      22873.07       666.11 o                         
  28  -6   2         17.64        219.69       187.83 o                         
  29  -6   2      35787.86      36674.23       742.34 o                         
  30  -6   2       4958.72       4890.99       290.98 o                         
  31  -6   2       9009.27       9287.61       365.03 o                         
  32  -6   2       4265.82       4023.24       280.46 o                         
  33  -6   2       5829.20       5900.24       358.36 o                         
  34  -6   2       3708.45       3603.00       280.05 o                         
  35  -6   2      11893.53      11750.92       362.76 o                         
  36  -6   2        310.01        364.88       155.93 o                         
  37  -6   2       2189.28       2431.22       329.78 o                         
 -38  -5   2      12181.90      11998.74       467.01 o                         
 -37  -5   2       3441.29       3537.35       270.37 o                         
 -36  -5   2       1940.56       1838.71       154.47 o                         
 -35  -5   2      10051.57      10241.79       323.58 o                         
 -34  -5   2       3093.15       2705.91       192.41 o                         
 -33  -5   2      10687.10      11596.62       374.28 o                         
 -32  -5   2        288.10        114.45       272.01 o                         
 -31  -5   2      12990.98      13112.58       510.82 o                         
 -30  -5   2      17543.38      17156.51       662.86 o                         
 -29  -5   2      11053.97      12223.83       532.88 o                         
 -28  -5   2      29340.07      31871.16       917.33 o                         
 -27  -5   2       7935.42       7511.50       479.32 o                         
 -26  -5   2       5261.48       5185.13       351.72 o                         
 -25  -5   2       8754.76       8341.49       405.09 o                         
 -24  -5   2      34905.33      33916.47       819.21 o                         
 -23  -5   2       2070.02       1935.72       238.78 o                         
 -22  -5   2      57731.29      55898.33       994.89 o                         
 -21  -5   2      30007.43      28956.58      2658.40 o                         
 -20  -5   2      24135.14      26252.38      2510.00 o                         
 -19  -5   2      43447.72      42404.31      3096.27 o                         
 -18  -5   2       1488.89       1460.20       855.60 o                         
 -17  -5   2      62597.62      61777.10      3710.03 o                         
 -16  -5   2        221.42        443.37       621.09 o                         
 -15  -5   2      65282.42      68484.47      3785.15 o                         
 -14  -5   2      33619.95      37360.49      2803.14 o                         
 -13  -5   2       6981.74       7993.52      1381.42 o                         
 -12  -5   2      22350.26      23251.26      1157.45 o                         
 -11  -5   2      13787.45      14636.75       930.46 o                         
 -10  -5   2     151764.62     154918.89      3205.41 o                         
  -9  -5   2      62492.16      71347.24      2055.19 o                         
  -8  -5   2      60720.09      55462.95      1077.18 o                         
  -7  -5   2      14850.18      13691.11       505.01 o                         
  -6  -5   2      27399.74      27938.17       741.51 o                         
  -5  -5   2       1130.37        763.16       169.15 o                         
  -4  -5   2     342847.38     340683.66      7006.01 o                         
  -3  -5   2        688.89       1099.38       304.66 o                         
  -2  -5   2     678670.62     695881.38      7658.49 o                         
  -1  -5   2      16589.87      19228.72       902.34 o                         
   0  -5   2      64617.70      71438.58      1754.18 o                         
   1  -5   2     163989.25     176098.94      2927.72 o                         
   2  -5   2       1403.67       1359.42       371.00 o                         
   3  -5   2      10842.57      11489.06       675.69 o                         
   4  -5   2      93468.34     104817.15      3541.48 o                         
   5  -5   2       9313.72       9177.07      1104.77 o                         
   6  -5   2      15485.09      14282.75       717.15 o                         
   7  -5   2      46707.66      50185.66      1423.96 o                         
   8  -5   2       9961.41      11690.36       818.96 o                         
   9  -5   2      29386.45      31692.53       938.99 o                         
  10  -5   2      85326.71      89983.97      1655.69 o                         
  11  -5   2      15487.58      16503.56       964.54 o                         
  12  -5   2      67582.08      62594.22      3448.04 o                         
  13  -5   2      54442.00      53008.59      3213.53 o                         
  14  -5   2     179168.17     183453.38      6245.68 o                         
  15  -5   2      17554.88      16976.38      1872.42 o                         
  16  -5   2      26045.90      30984.73      2530.15 o                         
  17  -5   2       7930.13       8180.40      1379.58 o                         
  18  -5   2       1334.07        425.05       595.44 o                         
  19  -5   2      33245.67      36065.19      2854.44 o                         
  20  -5   2      18658.74      18922.09      2105.10 o                         
  21  -5   2      85230.47      83300.16      1550.71 o                         
  22  -5   2       2750.87       2398.35       255.82 o                         
  23  -5   2      32056.90      32266.15       754.47 o                         
  24  -5   2      43458.06      40049.48       874.50 o                         
  25  -5   2       7545.11       6631.70       378.18 o                         
  26  -5   2      13558.69      12562.59       513.81 o                         
  27  -5   2      55586.17      54038.23       935.19 o                         
  28  -5   2      20921.88      21014.59       581.45 o                         
  29  -5   2      24701.68      25960.51       700.73 o                         
  30  -5   2       7402.91       7651.13       330.67 o                         
  31  -5   2       1386.52       1574.44       217.58 o                         
  32  -5   2        210.96        559.20       165.07 o                         
  33  -5   2       3820.27       3890.09       282.44 o                         
  34  -5   2       3512.24       3378.81       238.60 o                         
  35  -5   2       3000.68       3080.89       211.38 o                         
  36  -5   2       5063.26       4620.65       268.91 o                         
  37  -5   2       2668.65       2516.99       199.75 o                         
 -39  -4   2       4206.56       3537.81       478.18 o                         
 -38  -4   2       3016.77       2884.15       210.76 o                         
 -37  -4   2       3440.67       3331.96       189.47 o                         
 -36  -4   2       3111.07       2688.44       184.51 o                         
 -35  -4   2       4407.90       4760.31       250.06 o                         
 -34  -4   2        585.82        606.27       156.94 o                         
 -33  -4   2      24168.21      24492.09       536.66 o                         
 -32  -4   2       9144.49       9022.23       357.77 o                         
 -31  -4   2      28287.25      27264.62       727.80 o                         
 -30  -4   2      19716.06      19699.83       832.16 o                         
 -29  -4   2        522.08        844.18       280.78 o                         
 -28  -4   2      30500.16      27692.19       921.21 o                         
 -27  -4   2      32313.58      28053.28       853.65 o                         
 -26  -4   2      53118.10      51512.78      1153.87 o                         
 -25  -4   2       4313.66       3793.73       334.54 o                         
 -24  -4   2      15452.10      15351.27       517.59 o                         
 -23  -4   2      85829.38      85429.34      1661.36 o                         
 -22  -4   2       8060.74       7130.59      1385.08 o                         
 -21  -4   2      27732.04      30163.95      2574.12 o                         
 -20  -4   2      84899.16      81536.47      4202.87 o                         
 -19  -4   2       1033.50        769.49       529.48 o                         
 -18  -4   2     137906.19     133368.84      5302.14 o                         
 -17  -4   2       3485.75       3785.26       572.06 o                         
 -16  -4   2       5634.81       5429.87       742.01 o                         
 -15  -4   2     113481.98     108889.11      2808.70 o                         
 -14  -4   2     140048.64     141139.59      3151.31 o                         
 -13  -4   2      14194.41      14096.78       908.76 o                         
 -12  -4   2     282122.88     279711.03      2986.09 o                         
 -11  -4   2      80736.19      79627.57      1244.56 o                         
 -10  -4   2        805.07       1031.23       157.61 o                         
  -9  -4   2      40676.09      42875.41       801.06 o                         
  -8  -4   2      14820.79      16025.65       442.57 o                         
  -7  -4   2       7734.93       7792.84       267.67 o                         
  -6  -4   2     120764.22     121790.38      1659.25 o                         
  -5  -4   2     255603.30     253696.52      2700.11 o                         
  -4  -4   2      81329.09      98089.62      3143.91 o                         
  -3  -4   2      21660.30      24187.48       945.25 o                         
  -2  -4   2     132498.64     142574.19      2650.15 o                         
  -1  -4   2      35841.33      48419.46      1300.56 o                         
   0  -4   2       8485.83      18307.95      1525.24 o                         
   1  -4   2       5145.12       9168.06       566.10 o                         
   2  -4   2     100900.11     101890.06      1883.54 o                         
   3  -4   2      25154.87      25378.11       866.43 o                         
   4  -4   2     322111.41     337224.66      6608.44 o                         
   5  -4   2     163538.70     193988.03      4829.46 o                         
   6  -4   2      11575.88      14795.37       728.61 o                         
   7  -4   2     140032.42     137484.83      2811.38 o                         
   8  -4   2        449.71       1139.13       172.23 o                         
   9  -4   2      19026.56      17575.55       554.68 o                         
  10  -4   2     428255.50     429241.88      5486.36 o                         
  11  -4   2      45617.76      52124.50      1350.10 o                         
  12  -4   2      37180.59      32591.10      1117.68 o                         
  13  -4   2      47799.08      49472.51      1844.74 o                         
  14  -4   2     178714.84     186058.95      3875.86 o                         
  15  -4   2      14978.18      12747.72      1030.96 o                         
  16  -4   2      61170.64      56198.98      2144.35 o                         
  17  -4   2      33004.47      31941.92      1737.76 o                         
  18  -4   2       9980.51       9133.01       933.59 o                         
  19  -4   2       5608.65       6066.13      1187.21 o                         
  20  -4   2      13428.55      13500.86      1669.06 o                         
  21  -4   2      41380.29      44027.56      3041.31 o                         
  22  -4   2      37218.14      35216.01       838.90 o                         
  23  -4   2      18461.29      15188.65       522.21 o                         
  24  -4   2      33258.13      33043.06       797.81 o                         
  25  -4   2      17739.72      14314.41       772.43 o                         
  26  -4   2      16169.45      15749.63       565.63 o                         
  27  -4   2       8840.35       9264.21       503.23 o                         
  28  -4   2       6600.83       6821.42       396.58 o                         
  29  -4   2      72180.75      70855.34      1542.01 o                         
  30  -4   2       4273.02       4150.97       291.77 o                         
  31  -4   2        883.16        747.36       163.98 o                         
  32  -4   2       5528.94       5280.48       263.61 o                         
  33  -4   2       2903.52       2747.03       212.04 o                         
  34  -4   2      13380.46      13688.19       437.63 o                         
  35  -4   2       2126.24       2612.81       215.09 o                         
  36  -4   2      12926.54      12904.17       383.89 o                         
  37  -4   2        326.45        286.56       176.38 o                         
  38  -4   2        305.84        344.37       198.78 o                         
 -39  -3   2       1494.14       1492.96       253.54 o                         
 -38  -3   2      11267.14      12117.52       442.83 o                         
 -37  -3   2       2418.20       2345.38       168.68 o                         
 -36  -3   2        957.29        990.61       162.91 o                         
 -35  -3   2       1662.36       1897.01       197.37 o                         
 -34  -3   2       2220.29       2048.47       236.11 o                         
 -33  -3   2      32286.05      30127.15       750.44 o                         
 -32  -3   2      10417.24      10648.15       432.25 o                         
 -31  -3   2       4820.92       4580.90       313.45 o                         
 -30  -3   2      34705.39      31975.33       891.38 o                         
 -29  -3   2       3921.95       3826.13       402.61 o                         
 -28  -3   2      11167.84      11952.86       563.75 o                         
 -27  -3   2      36748.80      34698.89       836.20 o                         
 -26  -3   2      22140.29      21609.71       728.79 o                         
 -25  -3   2       1536.33       1844.48       252.61 o                         
 -24  -3   2       1173.13       1531.80       200.59 o                         
 -23  -3   2      40462.68      41660.47      2938.71 o                         
 -22  -3   2      67096.27      62669.02      2442.43 o                         
 -21  -3   2       1448.49       1405.14       495.27 o                         
 -20  -3   2       2364.69       3223.53       596.43 o                         
 -19  -3   2       2965.58       2741.85       522.42 o                         
 -18  -3   2      36614.87      36632.54      1711.61 o                         
 -17  -3   2      48754.89      50568.29      1957.93 o                         
 -16  -3   2      23559.55      27147.85      1406.01 o                         
 -15  -3   2      99533.18     108614.52      2771.15 o                         
 -14  -3   2      10115.39      11397.52       868.39 o                         
 -13  -3   2      51137.04      53620.30      1331.10 o                         
 -12  -3   2       8081.05       8739.09       385.33 o                         
 -11  -3   2     161518.08     166509.81      1913.05 o                         
 -10  -3   2     109432.58     107349.65      2511.83 o                         
  -9  -3   2      36398.65      36051.80       871.28 o                         
  -8  -3   2       5417.72       5751.99       341.66 o                         
  -7  -3   2      52124.81      52961.82       998.01 o                         
  -6  -3   2      17654.04      18842.01       439.47 o                         
  -5  -3   2     338188.81     344117.38      3159.24 o                         
  -4  -3   2      84605.05      88919.62      1256.56 o                         
  -3  -3   2        893.47       1663.56       441.54 o                         
  -2  -3   2     172445.34     175469.88      2513.41 o                         
  -1  -3   2      79845.34      79040.35      1511.11 o                         
   0  -3   2      95326.23      96600.02      1660.13 o                         
   1  -3   2      90209.52      92738.89      1580.98 o                         
   2  -3   2      47315.72      50785.84      1163.39 o                         
   3  -3   2       6055.63       7615.00       396.34 o                         
   4  -3   2       6038.29       7616.10       807.96 o                         
   5  -3   2     121738.23     124043.05      1607.52 o                         
   6  -3   2      29569.69      30792.21       774.26 o                         
   7  -3   2      22532.45      23239.73       723.51 o                         
   8  -3   2      21717.07      21466.81       562.73 o                         
   9  -3   2       3534.55       3567.78       348.08 o                         
  10  -3   2      20363.92      20520.78       815.31 o                         
  11  -3   2      64216.05      66146.13      1558.84 o                         
  12  -3   2       2231.01       2732.76       362.40 o                         
  13  -3   2      29254.70      30437.39      1116.37 o                         
  14  -3   2      35973.50      36365.40      1583.97 o                         
  15  -3   2      69307.20      72272.28      2337.09 o                         
  16  -3   2      40601.77      39610.61      1750.83 o                         
  17  -3   2     146159.25     148704.09      3597.60 o                         
  18  -3   2       8138.77       9123.75       912.90 o                         
  19  -3   2      12798.50      11783.19      1039.13 o                         
  20  -3   2       2389.30       3146.27       561.18 o                         
  21  -3   2       8185.72       8209.20       916.82 o                         
  22  -3   2       9501.30       8598.50       646.43 o                         
  23  -3   2      35652.05      35309.07       783.90 o                         
  24  -3   2     144223.44     135411.95      1819.60 o                         
  25  -3   2        731.17        782.45       198.86 o                         
  26  -3   2       2302.35       2099.98       232.69 o                         
  27  -3   2      13905.57      13333.29       471.11 o                         
  28  -3   2      29673.04      27761.52       613.59 o                         
  29  -3   2       8962.96       8877.52       409.23 o                         
  30  -3   2        592.21        537.61       213.69 o                         
  31  -3   2       4188.80       4475.64       263.44 o                         
  32  -3   2        120.56        -60.46       156.78 o                         
  33  -3   2       2855.93       2902.06       209.22 o                         
  34  -3   2       3068.43       3013.49       191.51 o                         
  35  -3   2      14705.65      15133.51       413.66 o                         
  36  -3   2       3692.83       3799.72       369.18 o                         
  37  -3   2       2682.76       3141.95       212.33 o                         
  38  -3   2        264.96        260.91       235.74 o                         
 -40  -2   2       7640.79       6280.49       536.81 o                         
 -39  -2   2       1600.07       1134.12       137.14 o                         
 -38  -2   2        544.36        641.91       123.54 o                         
 -37  -2   2        394.19        324.72       119.89 o                         
 -36  -2   2       1846.36       1696.87       178.49 o                         
 -35  -2   2       3342.90       3465.01       225.50 o                         
 -34  -2   2      26089.48      26343.48       574.98 o                         
 -33  -2   2       5747.73       5972.89       342.52 o                         
 -32  -2   2       8424.97       7856.66       373.14 o                         
 -31  -2   2      45891.77      46921.86       864.43 o                         
 -30  -2   2      39170.66      37698.03       786.73 o                         
 -29  -2   2       7411.69       7438.36       415.28 o                         
 -28  -2   2      38013.05      37804.78       971.03 o                         
 -27  -2   2      17088.95      17412.00       651.03 o                         
 -26  -2   2      37626.50      41308.82      1004.35 o                         
 -25  -2   2       4667.81       4818.50       290.03 o                         
 -24  -2   2      38360.17      34193.61      1187.35 o                         
 -23  -2   2      26298.60      28260.51      1651.09 o                         
 -22  -2   2      10618.32       9091.97       935.41 o                         
 -21  -2   2      63609.00      63464.48      2383.57 o                         
 -20  -2   2      66212.79      68272.18      2423.86 o                         
 -19  -2   2       2327.30       2691.02       515.87 o                         
 -18  -2   2      50211.08      51997.07      2017.47 o                         
 -17  -2   2     185831.53     185789.66      3898.94 o                         
 -16  -2   2      78227.36      79260.75      2381.68 o                         
 -15  -2   2      17367.72      20072.66      1672.72 o                         
 -14  -2   2      19783.44      23205.57      1778.98 o                         
 -13  -2   2     278927.91     269563.97      4159.55 o                         
 -12  -2   2     437678.50     440550.66      7943.13 o                         
 -11  -2   2      60603.40      62206.44      1655.31 o                         
 -10  -2   2      69805.39      72185.27      1234.63 o                         
  -9  -2   2       4393.18       4740.46       320.80 o                         
  -8  -2   2       3157.14       3100.64       259.14 o                         
  -7  -2   2      11203.20       9131.46       401.44 o                         
  -6  -2   2       1460.19       1139.61       167.99 o                         
  -5  -2   2     374200.84     383177.31      4097.65 o                         
  -4  -2   2      35228.02      36743.59       690.57 o                         
  -3  -2   2     367203.94     399441.19      4373.28 o                         
  -2  -2   2     172142.42     181552.58      2424.52 o                         
  -1  -2   2     114367.56     156734.81      2055.88 o                         
   0  -2   2      10119.39       6132.21       626.58 o                         
   1  -2   2    1518206.88    1595473.75     13547.22 o                         
   2  -2   2      50978.90      52249.54       886.14 o                         
   3  -2   2     140376.72     147073.56      2107.85 o                         
   4  -2   2     698838.94     757978.88      7241.10 o                         
   5  -2   2      80719.75     100704.40      1423.33 o                         
   6  -2   2      99849.65     108177.30      1810.67 o                         
   7  -2   2     407786.28     410741.00      3652.26 o                         
   8  -2   2      77903.98      80026.75      1499.89 o                         
   9  -2   2      17483.79      21384.31       802.12 o                         
  10  -2   2       8093.79       8566.48       544.73 o                         
  11  -2   2        342.26        654.68       254.13 o                         
  12  -2   2      20243.39      22939.99       935.42 o                         
  13  -2   2     537929.06     543499.31      7113.59 o                         
  14  -2   2     161499.73     160212.06      2442.09 o                         
  15  -2   2       8078.45       9004.83       816.35 o                         
  16  -2   2      18370.32      19483.05      1210.46 o                         
  17  -2   2      97712.74      96045.77      2748.38 o                         
  18  -2   2      14030.59      13606.43      1061.23 o                         
  19  -2   2      16038.88      15499.75      1140.29 o                         
  20  -2   2       8041.36       7639.73       836.56 o                         
  21  -2   2      54500.48      54287.41      2225.78 o                         
  22  -2   2       1379.33       1253.17       698.04 o                         
  23  -2   2      12980.97      11413.14       485.38 o                         
  24  -2   2        606.84        541.36       170.69 o                         
  25  -2   2       1715.72       2001.12       204.75 o                         
  26  -2   2       9318.25       6966.12       327.17 o                         
  27  -2   2      20017.34      20488.37       497.37 o                         
  28  -2   2      41861.69      39266.07       743.11 o                         
  29  -2   2      85452.66      85064.30      1187.23 o                         
  30  -2   2      39312.69      36799.60       638.32 o                         
  31  -2   2      12139.53      12865.91       375.65 o                         
  32  -2   2      37553.00      37403.34       685.12 o                         
  33  -2   2      23970.89      22820.67       534.01 o                         
  34  -2   2       6820.51       6254.33       280.42 o                         
  35  -2   2      15523.27      15489.28       387.82 o                         
  36  -2   2        540.26        551.89       116.66 o                         
  37  -2   2       4909.63       4113.80       261.77 o                         
  38  -2   2        656.53        686.28       172.11 o                         
  39  -2   2      15761.51      12797.33       727.35 o                         
 -40  -1   2      11554.38      10886.07       624.75 o                         
 -39  -1   2       1588.10       1584.66       137.19 o                         
 -38  -1   2       6873.20       7551.20       284.92 o                         
 -37  -1   2       6484.03       6758.86       295.74 o                         
 -36  -1   2       1375.19       1254.06       189.68 o                         
 -35  -1   2       1706.37       1583.66       201.68 o                         
 -34  -1   2       9828.95      10562.83       404.19 o                         
 -33  -1   2      15890.54      15147.69       508.87 o                         
 -32  -1   2       8935.44       8680.26       369.97 o                         
 -31  -1   2       1513.77       1658.76       227.27 o                         
 -30  -1   2      64335.96      63599.31      1021.88 o                         
 -29  -1   2        927.98        604.63       210.61 o                         
 -28  -1   2      18192.80      16917.99       585.95 o                         
 -27  -1   2      45842.81      42547.09       866.62 o                         
 -26  -1   2      19588.75      17207.38       633.43 o                         
 -25  -1   2      24390.19      20172.17       969.43 o                         
 -24  -1   2       4926.77       3754.00       994.84 o                         
 -23  -1   2       9759.37       8673.23      1361.26 o                         
 -22  -1   2      31431.65      30652.52      1662.10 o                         
 -21  -1   2      12442.20      11292.82       995.15 o                         
 -20  -1   2      22996.40      23876.35      1409.39 o                         
 -19  -1   2      51910.58      53309.20      2049.06 o                         
 -18  -1   2      36403.94      41504.74      2467.86 o                         
 -17  -1   2      26157.93      24960.74      1872.42 o                         
 -16  -1   2      24449.17      23352.14      1784.48 o                         
 -15  -1   2      10529.52      11078.80      1214.69 o                         
 -14  -1   2     246530.19     247789.27      5510.09 o                         
 -13  -1   2      29439.33      26832.76      1010.06 o                         
 -12  -1   2      32352.75      33414.32      1099.65 o                         
 -11  -1   2      12844.88      12468.96       668.52 o                         
 -10  -1   2      65509.30      68485.12      2331.37 o                         
  -9  -1   2      22010.43      22251.13       976.54 o                         
  -8  -1   2      53285.24      53426.73      1454.34 o                         
  -7  -1   2      63268.67      62632.84      1078.59 o                         
  -6  -1   2      70872.10      69825.05      1101.69 o                         
  -5  -1   2      42512.75      44626.57      1943.87 o                         
  -4  -1   2      16886.96      18482.25       520.41 o                         
  -3  -1   2      12019.74      15897.26       714.52 o                         
  -2  -1   2      33450.70      18445.74       753.00 o                         
  -1  -1   2       5934.34       5164.73       395.74 o                         
   0  -1   2        117.29        586.90       119.63 o                         
   1  -1   2      20048.30      26047.18       853.77 o                         
   2  -1   2      31169.21      31435.44      1011.33 o                         
   3  -1   2      53988.11      48570.04       773.15 o                         
   4  -1   2      28534.84      24498.63       582.24 o                         
   5  -1   2      18541.44      23792.36       638.11 o                         
   6  -1   2       4185.79       6580.20       378.19 o                         
   7  -1   2      47509.92      49878.98      1086.69 o                         
   8  -1   2        992.51       1712.27       268.40 o                         
   9  -1   2       3444.94       3747.56       353.99 o                         
  10  -1   2      15511.96      15985.23       715.59 o                         
  11  -1   2      45217.34      44435.67       922.18 o                         
  12  -1   2      66789.08      65024.48      1143.67 o                         
  13  -1   2      16989.76      17216.52      1046.14 o                         
  14  -1   2     123262.84     126979.28      2859.65 o                         
  15  -1   2       2883.66       2567.91       486.39 o                         
  16  -1   2     156623.75     158586.66      3412.90 o                         
  17  -1   2     147707.25     156205.25      3468.05 o                         
  18  -1   2       1035.23        544.27       393.90 o                         
  19  -1   2      39265.89      36473.49      1694.61 o                         
  20  -1   2      11531.21      10754.52      1441.87 o                         
  21  -1   2       5091.95       4358.60       947.20 o                         
  22  -1   2      27200.51      24559.51      2273.66 o                         
  23  -1   2      23514.53      23028.95       614.80 o                         
  24  -1   2      51222.72      48887.78       771.52 o                         
  25  -1   2       6534.24       6638.14       335.74 o                         
  26  -1   2      32965.03      30038.49       625.09 o                         
  27  -1   2       1295.71       1148.90       198.90 o                         
  28  -1   2      27094.75      24769.08       635.71 o                         
  29  -1   2       5140.06       4315.13       266.93 o                         
  30  -1   2      50926.98      52823.50       822.78 o                         
  31  -1   2        881.26       1573.31       201.03 o                         
  32  -1   2       5736.02       5103.51       251.92 o                         
  33  -1   2       1229.70       1508.45       220.02 o                         
  34  -1   2       4397.92       3960.41       268.05 o                         
  35  -1   2       5699.60       5706.05       259.33 o                         
  36  -1   2       4098.93       4054.46       243.67 o                         
  37  -1   2       4356.06       5028.56       310.85 o                         
  38  -1   2      34346.95      34327.00       756.55 o                         
  39  -1   2        868.13        383.17       284.89 o                         
 -40   0   2         97.94        263.82       157.56 o                         
 -39   0   2       6481.17       6211.38       235.00 o                         
 -38   0   2      22194.44      20593.20       503.08 o                         
 -37   0   2       4024.79       3880.02       244.18 o                         
 -36   0   2       1929.99       1938.54       202.11 o                         
 -35   0   2       2768.75       2401.70       228.83 o                         
 -34   0   2       2936.96       2748.12       286.13 o                         
 -33   0   2       6407.43       6395.35       377.64 o                         
 -32   0   2      33944.73      32968.24       848.02 o                         
 -31   0   2       2449.34       2222.16       242.03 o                         
 -30   0   2       5332.33       6747.10       394.13 o                         
 -29   0   2      43587.06      42158.17       749.09 o                         
 -28   0   2      66813.62      61767.42       912.20 o                         
 -27   0   2     108084.59     102126.14      1164.74 o                         
 -26   0   2      10322.10       9982.40       356.59 o                         
 -25   0   2      46534.48      44209.53       916.63 o                         
 -24   0   2     240924.14     245822.25      7726.03 o                         
 -23   0   2      30956.13      32030.87      2601.60 o                         
 -22   0   2       6405.10       7533.66      1253.17 o                         
 -21   0   2      66260.28      64344.52      2328.69 o                         
 -20   0   2      70866.77      72495.66      2630.92 o                         
 -19   0   2      14197.55      15482.89      1132.25 o                         
 -18   0   2      20262.62      19980.78      1236.17 o                         
 -17   0   2       5583.96       7120.51       757.25 o                         
 -16   0   2       2004.65       3393.72       523.23 o                         
 -15   0   2      37467.04      41203.34      1679.55 o                         
 -14   0   2     784068.50     778322.69     13325.87 o                         
 -13   0   2       1738.57       1315.46       602.77 o                         
 -12   0   2     123556.48     117924.65      2702.77 o                         
 -11   0   2        130.81        625.29       365.22 o                         
 -10   0   2     597883.44     606795.75      9300.74 o                         
  -9   0   2      15090.90      16917.36       897.01 o                         
  -8   0   2       1441.88       1887.90       346.86 o                         
  -7   0   2       4963.23       4495.07       470.41 o                         
  -6   0   2      34918.85      38751.07      2145.41 o                         
  -5   0   2        986.44        665.06       544.14 o                         
  -4   0   2     112915.03     112464.40      3343.61 o                         
  -3   0   2       1765.71        742.01       368.26 o                         
   2   0   2      16715.18      18409.18       295.40 o                         
   3   0   2       9742.91       9821.41       260.79 o                         
   4   0   2    1730361.75    1829880.00     12713.56 o                         
   5   0   2       1925.20        480.24       132.75 o                         
   6   0   2     111970.54     143735.33      1868.49 o                         
   7   0   2      15449.10      18377.73       580.44 o                         
   8   0   2     382074.00     409354.91      4671.16 o                         
   9   0   2       6168.68       6769.87       408.64 o                         
  10   0   2     854973.25     846836.38      8683.16 o                         
  11   0   2        245.33        461.73       199.11 o                         
  12   0   2      21397.08      21506.49       870.97 o                         
  13   0   2      29661.61      28602.23      1034.70 o                         
  14   0   2      27640.25      30305.36      1093.99 o                         
  15   0   2       3809.88       3680.27       433.69 o                         
  16   0   2        917.99        760.39       257.70 o                         
  17   0   2       1756.94       2102.42       408.74 o                         
  18   0   2        384.29        234.88       288.56 o                         
  19   0   2      11894.16      10862.61      1445.54 o                         
  20   0   2      19932.89      21562.17      2066.63 o                         
  21   0   2      18781.63      19517.53      2033.65 o                         
  22   0   2      23436.46      25603.81      2363.43 o                         
  23   0   2       8833.58       8959.55       437.21 o                         
  24   0   2      58556.54      55301.79       822.10 o                         
  25   0   2       2768.76       2698.30       221.01 o                         
  26   0   2      39345.70      35025.71       676.37 o                         
  27   0   2      90124.92      83421.82      1096.34 o                         
  28   0   2       1297.17       1615.83       192.70 o                         
  29   0   2      23719.64      23521.38       555.09 o                         
  30   0   2      11420.77      10574.85       381.08 o                         
  31   0   2       3243.83       3842.54       241.57 o                         
  32   0   2      35511.39      35166.79      1375.96 o                         
  33   0   2       8046.36       7301.86       348.16 o                         
  34   0   2        309.67        383.22       238.33 o                         
  35   0   2        988.48       1120.96       148.46 o                         
  36   0   2      17154.20      16224.84       497.26 o                         
  37   0   2      10659.16      10643.37       438.62 o                         
  38   0   2       9736.30       9325.70       335.52 o                         
  39   0   2       8420.13       7338.22       419.19 o                         
 -40   1   2       7410.93       6905.24       432.38 o                         
 -39   1   2       1171.56       1542.26       148.29 o                         
 -38   1   2       7468.27       8338.98       303.50 o                         
 -37   1   2       5166.00       5228.97       310.22 o                         
 -36   1   2       1202.22       1096.76       182.55 o                         
 -35   1   2       3176.76       3351.73       253.94 o                         
 -34   1   2       9548.85      10169.08       408.34 o                         
 -33   1   2      21685.19      21950.55       685.13 o                         
 -32   1   2      14011.99      15076.91       653.50 o                         
 -31   1   2       3937.12       3812.20       290.88 o                         
 -30   1   2      67528.41      65645.32       912.93 o                         
 -29   1   2       1490.51       1514.15       198.36 o                         
 -28   1   2      19301.94      18788.89       494.76 o                         
 -27   1   2      56915.57      52977.49       759.50 o                         
 -26   1   2      18810.98      17316.80       480.40 o                         
 -25   1   2      25682.57      22144.72       626.51 o                         
 -24   1   2       8108.75       9488.53      1531.65 o                         
 -23   1   2       5833.26       5630.09      1216.52 o                         
 -22   1   2      36387.46      33896.95      1899.84 o                         
 -21   1   2      20334.20      19503.16      1428.59 o                         
 -20   1   2      26190.77      25149.53      1410.57 o                         
 -19   1   2      50486.30      48869.93      1926.73 o                         
 -18   1   2      29333.21      30817.66      2276.40 o                         
 -17   1   2      23924.12      22099.67      1263.17 o                         
 -16   1   2      22143.26      23543.82      1275.28 o                         
 -15   1   2       8205.36       8422.23      1284.31 o                         
 -14   1   2     260476.53     260035.80      7092.12 o                         
 -13   1   2      33373.25      30317.85      2253.50 o                         
 -12   1   2      31255.89      30737.40      2277.32 o                         
 -11   1   2      10151.47       8692.62       772.19 o                         
 -10   1   2      65083.10      69695.41      2013.13 o                         
  -9   1   2      18389.13      19320.17      1013.16 o                         
  -8   1   2      57142.59      56506.11      2627.25 o                         
  -7   1   2      59698.40      57015.43      2405.57 o                         
  -6   1   2      72097.28      63715.48      2304.80 o                         
  -5   1   2      52998.32      50742.27      1835.78 o                         
  -4   1   2      17539.04      18011.53       930.71 o                         
  -3   1   2       9998.75      13165.58       685.21 o                         
   0   1   2        432.04        978.35       153.90 o                         
   1   1   2      17077.73      22938.67       366.85 o                         
   2   1   2      30980.81      29754.89       535.95 o                         
   3   1   2      58467.42      51516.05       827.59 o                         
   4   1   2      30326.69      26280.64       454.12 o                         
   5   1   2      19713.19      24277.72       504.33 o                         
   6   1   2       4604.54       6952.31       354.25 o                         
   7   1   2      54740.02      59648.68      1160.45 o                         
   8   1   2       2474.82       3607.41       313.25 o                         
   9   1   2       4854.94       5513.40       400.51 o                         
  10   1   2      12646.60      13438.47       725.39 o                         
  11   1   2      36475.53      36494.05      1235.71 o                         
  12   1   2      69508.52      69626.28      1807.15 o                         
  13   1   2      22720.93      22602.52      1084.70 o                         
  14   1   2     135640.05     138322.47      2395.37 o                         
  15   1   2       1805.46       1713.08       324.76 o                         
  16   1   2     167049.88     167052.30      2792.43 o                         
  17   1   2     123213.16     123948.43      3301.57 o                         
  18   1   2        520.07        157.57       674.22 o                         
  19   1   2      38857.57      36300.33      1829.06 o                         
  20   1   2      17229.52      17678.08      1934.71 o                         
  21   1   2       6251.92       5227.02      1117.59 o                         
  22   1   2      29880.72      27908.61      2515.49 o                         
  23   1   2      17681.61      17266.05       597.67 o                         
  24   1   2      56984.34      54539.19       763.06 o                         
  25   1   2       4518.70       4141.02       239.41 o                         
  26   1   2      29300.30      27868.36       521.62 o                         
  27   1   2       1714.24       1616.88       186.17 o                         
  28   1   2      19343.22      17829.08       487.68 o                         
  29   1   2       6086.78       5842.98       275.23 o                         
  30   1   2      47760.36      48876.14       773.49 o                         
  31   1   2       2314.27       2599.92       213.14 o                         
  32   1   2       6209.70       6061.99       311.57 o                         
  33   1   2        466.52        494.68       178.08 o                         
  34   1   2       4906.45       4826.24       309.92 o                         
  35   1   2       6734.57       6554.41       286.32 o                         
  36   1   2       4856.90       5955.45       324.43 o                         
  37   1   2       5629.45       5954.86       262.96 o                         
  38   1   2      37678.12      37231.20       655.94 o                         
  39   1   2        601.12        615.59       335.28 o                         
 -39   2   2       1225.33       1099.90       126.16 o                         
 -38   2   2        586.65        863.72       160.23 o                         
 -37   2   2          8.42         58.34       148.61 o                         
 -36   2   2       2526.84       2179.61       247.91 o                         
 -35   2   2       2429.43       2930.17       291.09 o                         
 -34   2   2      29388.79      29639.68       832.47 o                         
 -33   2   2       6251.14       7190.83       409.10 o                         
 -32   2   2      16671.65      16700.68       542.78 o                         
 -31   2   2      50051.73      51384.74       967.91 o                         
 -30   2   2      33200.48      31515.53       731.06 o                         
 -29   2   2       9514.22       9529.22       422.49 o                         
 -28   2   2      39913.62      38044.59       846.37 o                         
 -27   2   2      11424.30      11761.47       420.18 o                         
 -26   2   2      36122.35      38049.32       884.89 o                         
 -25   2   2       9471.75       9099.63       457.59 o                         
 -24   2   2      41106.77      36315.13      1417.80 o                         
 -23   2   2      32393.25      34818.34      2012.55 o                         
 -22   2   2       6310.37       5576.69       848.49 o                         
 -21   2   2      55381.55      53708.46      3440.71 o                         
 -20   2   2      66980.49      62546.59      3702.71 o                         
 -19   2   2       5818.08       7297.32      1388.74 o                         
 -18   2   2      46338.09      46074.14      1832.16 o                         
 -17   2   2     194471.73     193777.36      6525.99 o                         
 -16   2   2      77771.30      79902.22      4054.47 o                         
 -15   2   2      22652.82      23987.88      2189.38 o                         
 -14   2   2      13609.79      13662.08      1738.68 o                         
 -13   2   2     279276.25     264967.84      7562.97 o                         
 -12   2   2     456636.81     446550.66      9909.91 o                         
 -11   2   2      61994.32      66925.34      3230.02 o                         
 -10   2   2      72238.20      72240.30      3154.90 o                         
  -9   2   2       2886.58       3297.81       749.34 o                         
  -8   2   2       7515.05       9070.80      1013.16 o                         
  -7   2   2      25471.25      26336.66      1485.85 o                         
  -6   2   2       2110.40       1672.72       481.85 o                         
  -5   2   2     377497.59     361903.25      5976.36 o                         
  -4   2   2      43603.19      44146.65      1482.18 o                         
  -2   2   2     179959.03     186409.05      4478.60 o                         
  -1   2   2     116846.70     151079.78      1274.02 o                         
   0   2   2      16784.48       8888.94       237.72 o                         
   1   2   2    1515643.75    1577904.38     11475.23 o                         
   2   2   2      52354.82      53147.75       950.92 o                         
   3   2   2     103420.12     100568.33      1425.57 o                         
   4   2   2     699683.12     748099.44      9178.87 o                         
   5   2   2      67187.59      82879.70      1670.89 o                         
   6   2   2     100374.99     109500.24      2050.73 o                         
   7   2   2     373160.62     365058.16      6646.91 o                         
   8   2   2      77872.26      75842.25      2766.49 o                         
   9   2   2       6225.85       8373.32       488.13 o                         
  10   2   2       9389.85      10303.62       579.84 o                         
  11   2   2       1587.18       3125.44       360.92 o                         
  12   2   2      21646.72      23050.78      1167.97 o                         
  13   2   2     539084.06     540079.56      6719.29 o                         
  14   2   2     146090.44     141267.56      3457.63 o                         
  15   2   2       9436.21       9790.10       935.68 o                         
  16   2   2      20404.17      18386.60      1280.86 o                         
  17   2   2     120184.21     119079.69      3330.26 o                         
  18   2   2      14452.78      14478.73      1201.87 o                         
  19   2   2      11572.82      10223.26      1006.36 o                         
  20   2   2       7698.74       7277.78       901.33 o                         
  21   2   2      51143.71      50506.80      2309.89 o                         
  22   2   2        673.46        585.62       452.71 o                         
  23   2   2      19337.07      18387.97       543.14 o                         
  24   2   2       2232.37       2204.45       182.87 o                         
  25   2   2       1026.36       1048.82       151.44 o                         
  26   2   2      12057.58      10562.08       409.16 o                         
  27   2   2      35825.56      36460.32       723.85 o                         
  28   2   2      42563.07      40648.43       722.06 o                         
  29   2   2      85526.62      87509.07      1073.82 o                         
  30   2   2      48022.93      45917.60       771.53 o                         
  31   2   2      14260.06      14481.76       397.96 o                         
  32   2   2      37142.34      35954.73       627.50 o                         
  33   2   2      29200.05      28200.86       756.53 o                         
  34   2   2       6005.01       5754.83       342.99 o                         
  35   2   2      18011.30      18337.05       500.08 o                         
  36   2   2        390.89        447.42       148.77 o                         
  37   2   2       5366.04       4625.26       231.10 o                         
  38   2   2        572.72        599.72       109.64 o                         
 -39   3   2       1856.94       2036.62       167.80 o                         
 -38   3   2      10505.28      11466.24       447.44 o                         
 -37   3   2       2433.35       2474.13       195.77 o                         
 -36   3   2       1093.32        788.64       201.75 o                         
 -35   3   2       1087.05       1333.71       194.02 o                         
 -34   3   2       1962.45       1484.42       251.33 o                         
 -33   3   2      34457.27      33299.46       851.28 o                         
 -32   3   2       6084.56       5968.23       407.87 o                         
 -31   3   2       6304.84       6431.05       332.72 o                         
 -30   3   2      41993.76      40701.74       874.56 o                         
 -29   3   2       5046.05       5009.83       347.43 o                         
 -28   3   2      14823.01      15778.03       564.36 o                         
 -27   3   2      40746.44      40092.63       955.41 o                         
 -26   3   2      19045.26      18587.66       685.71 o                         
 -25   3   2       1353.26       1746.92       271.66 o                         
 -24   3   2       1454.88       1170.72       212.18 o                         
 -23   3   2      34305.68      33883.20      2022.10 o                         
 -22   3   2      65171.91      61836.11      2722.94 o                         
 -21   3   2       6132.76       6139.42      1408.90 o                         
 -20   3   2        601.56        564.29       511.16 o                         
 -19   3   2       4635.53       4285.32      1086.44 o                         
 -18   3   2      43221.95      47589.20      3376.59 o                         
 -17   3   2      42830.02      43424.80      3191.54 o                         
 -16   3   2      22807.98      24044.68      2387.25 o                         
 -15   3   2     110115.65     114833.34      5139.08 o                         
 -14   3   2      14248.61      15774.51      1857.77 o                         
 -13   3   2      58580.65      60974.63      3328.95 o                         
 -12   3   2       6014.00       6782.49      1123.09 o                         
 -11   3   2     157674.22     163083.92      5014.50 o                         
 -10   3   2     103504.67     102682.74      3677.06 o                         
  -9   3   2      40014.81      38188.61      2072.12 o                         
  -8   3   2       4668.23       4855.11       745.67 o                         
  -7   3   2      49790.05      47655.15      2029.98 o                         
  -6   3   2      23976.94      24667.60      1364.93 o                         
  -5   3   2     317009.47     314933.31      5593.45 o                         
  -4   3   2      78651.70      83242.16      2618.09 o                         
  -3   3   2       2505.44       3120.09       534.98 o                         
  -2   3   2     192762.47     191714.34      2718.76 o                         
  -1   3   2      76421.35      72884.95       939.30 o                         
   0   3   2      96173.80      95586.96      1217.20 o                         
   1   3   2      85067.09      84629.69      1551.66 o                         
   2   3   2      51522.46      52840.61      1172.86 o                         
   3   3   2       5736.10       6721.30       405.58 o                         
   4   3   2       2081.78       2118.91       252.60 o                         
   5   3   2     126561.70     126071.21      1646.46 o                         
   6   3   2      26773.52      26756.34       713.76 o                         
   7   3   2      27785.63      28358.05      1098.26 o                         
   8   3   2      17875.10      17137.61      1280.65 o                         
   9   3   2       2760.91       3611.10       672.39 o                         
  10   3   2      21520.52      20763.37      1610.43 o                         
  11   3   2      61175.82      58764.17      1364.06 o                         
  12   3   2       5691.28       7106.78      1156.06 o                         
  13   3   2      22768.79      23146.95      2072.12 o                         
  14   3   2      31808.92      28758.71      2389.08 o                         
  15   3   2      77028.70      77210.69      2681.03 o                         
  16   3   2      30631.59      32084.52      1789.18 o                         
  17   3   2     155634.66     156185.55      4006.08 o                         
  18   3   2       6982.27       6714.85       856.65 o                         
  19   3   2      12198.26      10815.66      1105.91 o                         
  20   3   2       1848.79       2458.88       698.41 o                         
  21   3   2      13384.89      12349.64      1206.21 o                         
  22   3   2       6869.47       5362.75       830.49 o                         
  23   3   2      36035.47      35442.14       640.01 o                         
  24   3   2     136839.95     132833.39      1400.14 o                         
  25   3   2       1755.42       1834.00       221.74 o                         
  26   3   2       1339.95       1563.00       221.90 o                         
  27   3   2      13611.97      12883.27       457.78 o                         
  28   3   2      27129.43      26631.40       699.59 o                         
  29   3   2       9750.82       9460.88       369.40 o                         
  30   3   2       1003.93       1174.39       194.86 o                         
  31   3   2       3579.37       3714.57       247.83 o                         
  32   3   2        161.38        176.33       165.77 o                         
  33   3   2       3718.01       3955.10       321.13 o                         
  34   3   2       3825.79       3991.14       241.72 o                         
  35   3   2      17708.95      19212.92       504.94 o                         
  36   3   2       3393.17       3619.06       376.38 o                         
  37   3   2       2611.16       2955.35       204.11 o
[truncated: 5,154,276 more chars]
