# Supplementary material for: The crystalline sponge method updated
Source: IUCrJ. 2016 Feb 12;3(Pt 2):139–51. doi: 10.1107/S2052252515024379 (PMC4775162; doi:10.1107/S2052252515024379)
Supplement: Supplementary file 6 [file m-03-00139-nobiletinsup6.hkl]

data_nobiletin                                                                  
_shelx_title ' exp_189_a.res in C2/c'                                           
_shelx_refln_list_code          4                                               
_shelx_F_calc_maximum     1711.12                                               
_exptl_crystal_F_000      7670.48                                               
_reflns_d_resolution_high  0.7938                                               
                                                                                
loop_                                                                           
 _space_group_symop_operation_xyz                                               
 'x, y, z'                                                                      
 '-x, y, -z+1/2'                                                                
 'x+1/2, y+1/2, z'                                                              
 '-x+1/2, y+1/2, -z+1/2'                                                        
 '-x, -y, -z'                                                                   
 'x, -y, z-1/2'                                                                 
 '-x+1/2, -y+1/2, -z'                                                           
 'x+1/2, -y+1/2, z-1/2'                                                         
                                                                                
_cell_length_a    34.4746                                                       
_cell_length_b    15.0255                                                       
_cell_length_c    30.1535                                                       
_cell_angle_alpha  90.000                                                       
_cell_angle_beta   99.681                                                       
_cell_angle_gamma  90.000                                                       
                                                                                
_shelx_F_squared_multiplier     1.000                                           
                                                                                
loop_                                                                           
 _refln_index_h                                                                 
 _refln_index_k                                                                 
 _refln_index_l                                                                 
 _refln_F_squared_calc                                                          
 _refln_F_squared_meas                                                          
 _refln_F_squared_sigma                                                         
 _refln_observed_status                                                         
   4   0   0    1297464.75     897422.25     38535.62 o                         
   6   0   0      37611.77      27751.07      1464.46 o                         
   8   0   0     942886.56     938933.81     28656.24 o                         
  10   0   0      74614.69      68833.09      2445.00 o                         
  12   0   0      86143.43      82948.89      2939.47 o                         
  14   0   0      41451.95      45258.95      1875.70 o                         
  16   0   0       8300.01       4895.80       627.80 o                         
  18   0   0      32222.37      37298.05      1787.86 o                         
  20   0   0     385448.75     395771.84     12827.20 o                         
  22   0   0      25248.72      28230.99      1673.92 o                         
  24   0   0       8671.27      11027.47      1138.42 o                         
  26   0   0       5478.73       9454.97       456.24 o                         
  28   0   0      26550.88      24789.74      1272.93 o                         
  30   0   0         41.93        674.77       406.63 o                         
  32   0   0        210.19        804.42       400.74 o                         
  34   0   0       8975.23       6786.02       545.12 o                         
  36   0   0        658.23       1252.54       377.16 o                         
  38   0   0       3874.14       5457.10       444.94 o                         
  40   0   0        583.17        671.82       259.30 o                         
  42   0   0         35.27        218.05       167.96 o                         
   3   1   0     573389.94     432687.84     13203.32 o                         
   5   1   0      44902.82      16979.95       712.79 o                         
   7   1   0     297710.50     313771.97      9735.00 o                         
   9   1   0      31399.24      40300.56      1278.26 o                         
  11   1   0      50625.27      55121.80      1692.61 o                         
  13   1   0      27306.35      34370.72      1063.85 o                         
  15   1   0       2014.45       2084.57       351.49 o                         
  17   1   0       6887.40      12045.03       686.28 o                         
  19   1   0      10056.72      12103.40       723.95 o                         
  21   1   0       9696.26      11101.67       731.97 o                         
  23   1   0       6839.44       8964.54       835.97 o                         
  25   1   0       1550.38       4456.15      1249.36 o                         
  27   1   0        750.55        796.02       178.91 o                         
  29   1   0       1020.30       1880.59       224.88 o                         
  31   1   0       3464.82       6986.17       420.24 o                         
  33   1   0        162.84        369.51       279.10 o                         
  35   1   0       4803.30       4702.97       388.95 o                         
  37   1   0       1845.50       1380.35       237.90 o                         
  39   1   0        233.97       1041.40       204.06 o                         
  41   1   0       1417.67       1071.32       157.69 o                         
   2   2   0      30748.04      28266.72      1493.93 o                         
   4   2   0      14239.76       8236.66       414.63 o                         
   6   2   0     170967.27     197928.55      5121.38 o                         
   8   2   0    1054342.12    1111365.50     34047.05 o                         
  10   2   0       9874.03       9708.52       564.18 o                         
  12   2   0     209450.94     212895.48      5655.28 o                         
  14   2   0     120334.71     119507.34      3404.38 o                         
  16   2   0      82680.38      84448.94      2586.97 o                         
  18   2   0       9061.22       9895.14       716.87 o                         
  20   2   0      32006.02      34466.68      1458.00 o                         
  22   2   0      10879.81      14089.39      1240.52 o                         
  24   2   0      11833.19      11869.01      1201.78 o                         
  26   2   0       5644.54       5492.77       268.35 o                         
  28   2   0       8331.38       7403.40       403.99 o                         
  30   2   0        529.46       3554.33       468.51 o                         
  32   2   0       7179.19       8039.10       422.88 o                         
  34   2   0       7620.01       7571.74       319.09 o                         
  36   2   0        211.83        318.55       265.19 o                         
  38   2   0         10.13       1246.14       224.91 o                         
  40   2   0        199.39        931.55       177.70 o                         
  42   2   0        615.65        689.50       173.85 o                         
   1   3   0      42814.60      32383.12      1847.52 o                         
   3   3   0     788861.44     767760.00     33214.07 o                         
   5   3   0     176705.20     154459.80      3568.40 o                         
   7   3   0     210646.61     189063.50      6198.84 o                         
   9   3   0      31584.29      30892.12      1107.76 o                         
  11   3   0      72749.93      61938.84      2344.15 o                         
  13   3   0       3192.62       7197.69       713.40 o                         
  15   3   0      21792.39      25585.46      1307.46 o                         
  17   3   0      61249.89      66201.17      2684.51 o                         
  19   3   0      25590.52      22871.23      1136.94 o                         
  21   3   0      37129.34      34678.30      1961.15 o                         
  23   3   0       6393.48       8362.75      1216.95 o                         
  25   3   0         99.79       3805.18       261.56 o                         
  27   3   0        465.21       1533.94       346.15 o                         
  29   3   0      15910.72      15602.09       631.39 o                         
  31   3   0        484.59       2360.88       314.55 o                         
  33   3   0       1279.95       2402.74       288.52 o                         
  35   3   0       2507.88       2881.50       223.46 o                         
  37   3   0       3042.52       2467.57       164.66 o                         
  39   3   0       3846.84       3549.42       235.00 o                         
  41   3   0        199.89        254.59       117.53 o                         
   0   4   0      28179.28      28169.49      1735.55 o                         
   2   4   0     124807.95     122652.19      5772.39 o                         
   4   4   0       3520.69      10768.35       771.49 o                         
   6   4   0     747316.62     691452.00     15138.19 o                         
   8   4   0     128684.41     133788.20      4650.77 o                         
  10   4   0     118312.45      97063.07      3577.69 o                         
  12   4   0      55224.94      57237.69      3518.24 o                         
  14   4   0      67989.22      69047.66      4134.08 o                         
  16   4   0     119776.91     126417.95      6756.55 o                         
  18   4   0     317729.28     293398.75     14096.53 o                         
  20   4   0       5008.15       3811.42       759.81 o                         
  22   4   0       8191.61       7926.42      1050.81 o                         
  24   4   0       4349.86       4925.12       314.54 o                         
  26   4   0      47444.34      45057.25      1109.53 o                         
  28   4   0         90.96        825.46       303.41 o                         
  30   4   0       2601.28       3568.09       281.34 o                         
  32   4   0       2000.08       2864.93       347.06 o                         
  34   4   0        490.65       1453.10       204.91 o                         
  36   4   0       1956.50       2170.19       231.80 o                         
  38   4   0       4805.92       3984.10       186.45 o                         
  40   4   0       2896.68       2410.32       253.41 o                         
   1   5   0       3968.96       8888.34      1109.39 o                         
   3   5   0      28768.91      25850.52      1700.19 o                         
   5   5   0      14220.26      16950.46       850.98 o                         
   7   5   0     167871.56     155683.45      4366.03 o                         
   9   5   0      51067.57      54799.20      2366.19 o                         
  11   5   0      96389.50     107793.22      4052.18 o                         
  13   5   0      67276.61      53872.67      3580.12 o                         
  15   5   0       6468.29       7690.62      1411.42 o                         
  17   5   0       9639.30       9700.20      1620.63 o                         
  19   5   0      12944.87      11370.93      1735.55 o                         
  21   5   0      34130.42      29333.39      2822.84 o                         
  23   5   0       8833.59       8119.58       605.99 o                         
  25   5   0        126.14       4826.20       261.36 o                         
  27   5   0        291.96       1414.56       459.82 o                         
  29   5   0        908.02       1804.65       240.21 o                         
  31   5   0       7615.35       5498.23       284.38 o                         
  33   5   0       1848.51       5048.35       275.23 o                         
  35   5   0        663.65       2643.16       296.57 o                         
  37   5   0        731.37       1953.84       212.34 o                         
  39   5   0       1948.40       1536.97       207.74 o                         
   0   6   0      87495.35     105137.60      5074.04 o                         
   2   6   0     184394.19     160363.78      5283.73 o                         
   4   6   0     171445.17     172893.59      8875.16 o                         
   6   6   0     106449.88      85036.77      2604.18 o                         
   8   6   0     205631.33     198254.59      5520.73 o                         
  10   6   0       1940.09       4498.53       789.97 o                         
  12   6   0      15015.85      19772.20      1620.63 o                         
  14   6   0        249.62        506.82      1004.79 o                         
  16   6   0      23165.86      24816.26      2478.09 o                         
  18   6   0     121465.87     118353.10      6921.56 o                         
  20   6   0      14209.91      16624.71      2280.67 o                         
  22   6   0       4911.02       6271.54       303.24 o                         
  24   6   0        782.76       1951.44       225.00 o                         
  26   6   0      68736.16      62419.70      2375.15 o                         
  28   6   0       8237.09       8310.02       545.12 o                         
  30   6   0       1690.59       1796.83       278.58 o                         
  32   6   0         98.79        504.31       243.85 o                         
  34   6   0        110.87        386.00       276.98 o                         
  36   6   0       5979.21       5754.71       335.91 o                         
  38   6   0         47.05        755.40       140.07 o                         
   1   7   0      27166.39      24352.87      1133.43 o                         
   3   7   0     182261.34     174558.75      4754.91 o                         
   5   7   0       5823.16       9004.34       653.11 o                         
   7   7   0      45021.17      44704.57      1741.64 o                         
   9   7   0      45606.41      42581.11      1701.02 o                         
  11   7   0       2941.39       3922.60       771.79 o                         
  13   7   0      66978.52      63198.77      2979.36 o                         
  15   7   0     141605.81     135313.72      7664.10 o                         
  17   7   0      32199.94      30488.46      2940.71 o                         
  19   7   0         42.47       1529.28      1302.40 o                         
  21   7   0       6367.44       9069.08       395.08 o                         
  23   7   0     106061.51     100072.51      2834.74 o                         
  25   7   0         44.06       1779.54       215.99 o                         
  27   7   0       1439.09       1976.47       237.13 o                         
  29   7   0        601.09        751.07       195.89 o                         
  31   7   0        345.15        534.39       231.51 o                         
  33   7   0        253.12        659.41       190.57 o                         
  35   7   0         29.72        422.84       170.85 o                         
  37   7   0       2606.39       3291.35       276.98 o                         
  39   7   0       1571.80       1243.46       150.28 o                         
   2   8   0       6457.25      10039.06      1370.17 o                         
   4   8   0      64882.84      64884.11      3974.96 o                         
   6   8   0      62116.96      62101.86      2740.80 o                         
   8   8   0      32175.13      34270.78      1524.40 o                         
  10   8   0      63996.32      64427.54      2978.76 o                         
  12   8   0       4438.15       9128.41      1138.41 o                         
  14   8   0      11468.68      13601.50      1956.54 o                         
  16   8   0       2629.99       5622.11      1523.39 o                         
  18   8   0      15671.79      13041.65      2118.60 o                         
  20   8   0      40432.63      37640.50       897.01 o                         
  22   8   0       1763.10       2062.38       202.46 o                         
  24   8   0       1730.13       1700.75       206.01 o                         
  26   8   0       6699.67       6325.92       274.32 o                         
  28   8   0       4012.65       4292.66       263.16 o                         
  30   8   0      10610.37       9442.13       573.11 o                         
  32   8   0       3149.01       3456.36       359.49 o                         
  34   8   0       2918.57       4520.08       374.22 o                         
  36   8   0        209.15        292.22       117.44 o                         
  38   8   0        215.52        391.90       138.49 o                         
   1   9   0       3418.54       6985.56       852.03 o                         
   3   9   0      20677.56      17208.14      1800.37 o                         
   5   9   0      61134.50      55308.44      2557.02 o                         
   7   9   0      13970.62      11451.27       887.30 o                         
   9   9   0      28812.73      30104.26      1465.49 o                         
  11   9   0        151.69       1404.34       781.33 o                         
  13   9   0        360.39       6236.13      1196.32 o                         
  15   9   0     167068.50     152121.12      8551.03 o                         
  17   9   0       2486.87       2587.76       200.30 o                         
  19   9   0         20.32       2900.48       182.58 o                         
  21   9   0        332.45       2065.91       194.91 o                         
  23   9   0      48628.27      45515.80      1300.07 o                         
  25   9   0       8766.33       8324.36       396.91 o                         
  27   9   0        351.53        321.67       225.00 o                         
  29   9   0       1509.24       1187.47       238.67 o                         
  31   9   0        120.52        388.83       203.52 o                         
  33   9   0       2113.05       2059.51       175.78 o                         
  35   9   0         67.02        441.28       234.25 o                         
  37   9   0        173.99        294.66       126.70 o                         
   0  10   0     194220.12     189713.84      9387.86 o                         
   2  10   0       2941.82       4966.85      1483.61 o                         
   4  10   0       6270.55      10243.27      1054.18 o                         
   6  10   0      26740.10      27663.85      1423.93 o                         
   8  10   0      43644.14      39923.27      1944.01 o                         
  10  10   0       6745.38       7008.17      1068.81 o                         
  12  10   0      27964.01      28390.96       875.37 o                         
  14  10   0      32080.67      29090.76       945.17 o                         
  16  10   0        360.89       5667.66       257.20 o                         
  18  10   0      19984.17      16723.96       590.22 o                         
  20  10   0     102908.02      99065.21      1952.06 o                         
  22  10   0       7824.57       8750.31       287.25 o                         
  24  10   0         43.62        963.16       159.52 o                         
  26  10   0         78.38       1065.86       172.53 o                         
  28  10   0       1564.14       1754.87       164.96 o                         
  30  10   0        182.96        500.16       142.20 o                         
  32  10   0       1618.11       2028.13       184.95 o                         
  34  10   0        934.85       1281.77       188.58 o                         
  36  10   0       1572.24       1638.31       147.33 o                         
   1  11   0      16802.60      18174.62      1835.73 o                         
   3  11   0       2309.98       3956.21       794.68 o                         
   5  11   0      49775.36      54302.96      1654.21 o                         
   7  11   0      28516.69      31702.52      1323.12 o                         
   9  11   0       1533.81       2182.26       272.80 o                         
  11  11   0       1707.12       1472.65       241.76 o                         
  13  11   0       6451.14       6201.23       381.50 o                         
  15  11   0     141131.72     136329.67      3719.85 o                         
  17  11   0      51948.26      44614.43       916.10 o                         
  19  11   0        244.46       1154.95       141.74 o                         
  21  11   0       8871.22       6938.53       249.06 o                         
  23  11   0       9946.52      11532.84       369.85 o                         
  25  11   0        686.69       1779.60       173.82 o                         
  27  11   0       1513.55       1538.04       145.72 o                         
  29  11   0      11091.38      11422.39       342.15 o                         
  31  11   0         50.60        502.56       251.93 o                         
  33  11   0        265.36        294.66       138.49 o                         
   0  12   0      14790.67      14246.42       541.03 o                         
   2  12   0       6065.56       6260.64       244.45 o                         
   4  12   0      13521.49      16560.00       412.83 o                         
   6  12   0      32565.83      30713.22       689.95 o                         
   8  12   0      79655.06      76465.73      1734.74 o                         
  10  12   0        398.84       1170.72       273.24 o                         
  12  12   0      91227.10      93398.55      2805.91 o                         
  14  12   0         33.32        626.99       230.57 o                         
  16  12   0       4169.07       4655.22       326.94 o                         
  18  12   0      10011.62       9336.51       335.78 o                         
  20  12   0       5136.55       3884.42       227.24 o                         
  22  12   0        227.15       1114.45       167.76 o                         
  24  12   0       5115.76       4935.95       274.65 o                         
  26  12   0        846.58        675.64       157.72 o                         
  28  12   0       1742.97       1493.25       159.30 o                         
  30  12   0        332.46        922.17       346.23 o                         
  32  12   0       1266.93        839.78       126.70 o                         
   1  13   0       4876.51       6859.49       247.17 o                         
   3  13   0      36854.68      43373.95      1155.98 o                         
   5  13   0       3200.39      12323.45       423.73 o                         
   7  13   0       1597.24       2667.61       178.68 o                         
   9  13   0       5740.33       7695.61       288.36 o                         
  11  13   0       3672.34       3210.13       211.11 o                         
  13  13   0      13391.16      13344.87       428.29 o                         
  15  13   0       6345.22       6827.63       375.69 o                         
  17  13   0      14200.50      13753.38       553.04 o                         
  19  13   0       1511.57       3452.22       390.42 o                         
  21  13   0      20065.48      19960.26      1007.74 o                         
  23  13   0        846.29        540.75       150.36 o                         
  25  13   0       1644.58       1492.66       139.90 o                         
  27  13   0         29.76        355.03       118.18 o                         
  29  13   0       2143.36       1915.29       206.26 o                         
  31  13   0        174.69         -2.95       100.18 o                         
   0  14   0       8355.47       7840.84       371.39 o                         
   2  14   0         52.05        361.02       174.30 o                         
   4  14   0        243.85       2778.40       209.51 o                         
   6  14   0        321.89        878.33       147.81 o                         
   8  14   0       1330.98        953.57       143.26 o                         
  10  14   0        643.42       2734.07       334.29 o                         
  12  14   0      11343.29      12594.88       347.47 o                         
  14  14   0       4541.14       5118.54       454.98 o                         
  16  14   0       1134.98       1264.93       169.09 o                         
  18  14   0       2544.60       2640.21       238.93 o                         
  20  14   0        388.02        627.63       259.30 o                         
  22  14   0         80.55        356.54       247.51 o                         
  24  14   0         13.76        184.28       111.45 o                         
  26  14   0       5267.54       4567.13       209.21 o                         
  28  14   0         54.68         -5.89       106.08 o                         
   1  15   0       3036.73       2238.59       161.12 o                         
   3  15   0       1278.90       3154.63       321.15 o                         
   5  15   0       9596.41      11452.75       376.34 o                         
   7  15   0        881.89       1145.72       170.80 o                         
   9  15   0      30419.15      26523.67       630.08 o                         
  11  15   0      13864.72      14661.69       382.03 o                         
  13  15   0      15721.47      15513.11       391.90 o                         
  15  15   0       2547.07       2476.90       171.29 o                         
  17  15   0        375.96       1207.06       143.52 o                         
  19  15   0       1426.83       1464.18       164.85 o                         
  21  15   0       8882.89       7104.58       238.88 o                         
  23  15   0        221.91        435.79        91.47 o                         
  25  15   0        209.14        324.13       109.02 o                         
   0  16   0      44717.72      47093.25      1577.90 o                         
   2  16   0        332.50       1433.18       246.82 o                         
   4  16   0        316.05       1643.44       175.15 o                         
   6  16   0       4692.04       4933.34       219.50 o                         
   8  16   0      39621.18      40829.01      1062.01 o                         
  10  16   0       9799.50       9035.22       282.25 o                         
  12  16   0      17017.18      16970.96       478.35 o                         
  14  16   0        129.96        386.14       115.26 o                         
  16  16   0       1457.47       1214.10       224.31 o                         
  18  16   0       5414.34       6093.78       324.39 o                         
  20  16   0        329.32        434.06       121.33 o                         
  22  16   0       1360.87        562.80       100.18 o                         
   1  17   0        521.56       2205.67       149.57 o                         
   3  17   0       5718.78       5784.60       218.16 o                         
   5  17   0       8776.54       9085.67       290.18 o                         
   7  17   0        989.64        996.76       155.38 o                         
   9  17   0       2914.77       2827.34       152.53 o                         
  11  17   0        436.24        995.72       257.83 o                         
  13  17   0       2649.23       3632.91       187.21 o                         
  15  17   0       4977.16       4781.11       346.23 o                         
  17  17   0        697.36        648.25       159.12 o                         
   0  18   0      10290.54       8553.98       456.72 o                         
   2  18   0         19.61        202.57       114.09 o                         
   4  18   0        239.16        407.22       125.73 o                         
   6  18   0       2746.47       2569.63       160.26 o                         
   8  18   0      13007.49      11221.80       777.90 o                         
  10  18   0         73.19        743.60       400.74 o                         
  12  18   0       3687.67       2616.58       200.37 o                         
 -41   1   1        420.50        560.52       161.22 o                         
 -39   1   1       1248.41       1887.81       227.97 o                         
 -37   1   1       1294.68        822.48       198.03 o                         
 -35   1   1       4186.68       4607.08       341.68 o                         
 -33   1   1      10284.47       8561.34       605.53 o                         
 -31   1   1       4740.13       4770.50       350.72 o                         
 -29   1   1       1120.66       1491.61       301.97 o                         
 -27   1   1      12129.47      11176.91       443.78 o                         
 -25   1   1        486.87       1220.46       603.02 o                         
 -23   1   1      39342.51      41927.13      1790.04 o                         
 -21   1   1      40973.05      45441.96      1548.21 o                         
 -19   1   1     313337.44     317612.84      7345.62 o                         
 -17   1   1      39748.20      40318.58      1297.47 o                         
 -15   1   1      32838.04      39246.46      1219.98 o                         
 -13   1   1      89235.65      79822.36      2047.98 o                         
 -11   1   1     549830.56     506179.22     12817.24 o                         
  -9   1   1       2147.63       2308.18       540.70 o                         
  -7   1   1      50258.25      56547.58      1951.18 o                         
  -5   1   1       4149.87       2174.02       236.42 o                         
  -3   1   1      65897.98      67634.16      2166.86 o                         
  -1   1   1     192733.38          0.00      1264.09 o                         
   1   1   1      43336.79      10781.61       686.56 o                         
   3   1   1        131.48        648.72       176.10 o                         
   5   1   1      13701.74      12675.29       598.83 o                         
   7   1   1     149454.92     141175.06      3719.21 o                         
   9   1   1      24608.78      29612.89      1012.99 o                         
  11   1   1       8295.51       9042.63       465.11 o                         
  13   1   1      34324.87      34002.54      1065.41 o                         
  15   1   1       9211.66      11954.70       617.99 o                         
  17   1   1      94051.80      92694.08      2474.91 o                         
  19   1   1     147356.84     145760.61      3688.45 o                         
  21   1   1      84854.42      84033.02      2779.62 o                         
  23   1   1      19851.02      18563.41      1108.25 o                         
  25   1   1      14230.69      16915.99      1410.57 o                         
  27   1   1      12570.56       9639.87       366.19 o                         
  29   1   1       3844.79       3094.65       282.47 o                         
  31   1   1      11539.96       8897.29       605.28 o                         
  33   1   1        515.86        964.36       286.21 o                         
  35   1   1       1241.60        838.97       512.71 o                         
  37   1   1        494.05        647.42       214.41 o                         
  39   1   1        125.43        329.65       192.72 o                         
  41   1   1         33.30        345.54       140.54 o                         
 -42   2   1        125.38        291.71       111.83 o                         
 -40   2   1         15.52         -2.28       164.85 o                         
 -38   2   1       1702.83       2010.70       239.58 o                         
 -36   2   1       5000.10       5286.76       256.03 o                         
 -34   2   1        405.51        655.10       196.15 o                         
 -32   2   1      12815.00      13025.89       555.41 o                         
 -30   2   1        845.06       1375.60       297.15 o                         
 -28   2   1       7103.47       5652.60       365.03 o                         
 -26   2   1         29.82        465.55       195.05 o                         
 -24   2   1       7816.66       7279.39       950.35 o                         
 -22   2   1      39496.69      42894.70      2258.57 o                         
 -20   2   1        810.19       1618.78       470.50 o                         
 -18   2   1      19200.29      17756.59       830.08 o                         
 -16   2   1     183186.44     177077.95      4250.89 o                         
 -14   2   1     118450.53     123033.69      3477.00 o                         
 -12   2   1       2794.42       4746.59       434.51 o                         
 -10   2   1      40352.84      39818.80      1312.31 o                         
  -8   2   1     202804.28     228093.02      7216.29 o                         
  -6   2   1      32733.83      51562.20      1515.24 o                         
  -4   2   1      39379.31      27410.59      1169.80 o                         
  -2   2   1      59262.24      32433.21      1832.78 o                         
   0   2   1     214602.67     211892.89      9246.43 o                         
   2   2   1    1398210.00    1335220.88     40348.01 o                         
   4   2   1      17549.77      32694.23       863.44 o                         
   6   2   1     215799.55     285530.94      7293.91 o                         
   8   2   1       8359.31      15967.17       843.57 o                         
  10   2   1     103632.57      97025.66      3340.68 o                         
  12   2   1       4948.61      13373.37       856.51 o                         
  14   2   1     100556.84     110894.59      3914.39 o                         
  16   2   1       2660.11       4009.01       513.18 o                         
  18   2   1      11313.30      12869.58       824.34 o                         
  20   2   1        331.94       5877.91       683.29 o                         
  22   2   1      38861.48      40614.82      1699.19 o                         
  24   2   1      26011.95      25235.30      1695.88 o                         
  26   2   1       2791.22       4692.92       264.31 o                         
  28   2   1        273.34        574.70       207.03 o                         
  30   2   1      19476.39      18462.92       707.30 o                         
  32   2   1        705.46        657.17       245.29 o                         
  34   2   1         59.46        642.46       243.43 o                         
  36   2   1        793.07        935.54       175.21 o                         
  38   2   1         25.85       1285.00       220.12 o                         
  40   2   1       5481.56       5551.71       481.77 o                         
  42   2   1        297.86        645.31       159.12 o                         
 -41   3   1       1474.41       2082.49       153.13 o                         
 -39   3   1        602.38       1211.18       139.65 o                         
 -37   3   1         61.22         -0.89       156.49 o                         
 -35   3   1       3844.53       4925.36       261.46 o                         
 -33   3   1       6902.25       7512.16       394.14 o                         
 -31   3   1      21399.19      23871.62       944.39 o                         
 -29   3   1       3699.27       6066.46       384.57 o                         
 -27   3   1      17930.25      15514.38       782.56 o                         
 -25   3   1        278.32       1097.25       206.16 o                         
 -23   3   1       4499.85       5646.45       917.76 o                         
 -21   3   1      19250.88      24680.99      1639.14 o                         
 -19   3   1       9764.95       9554.11      1004.17 o                         
 -17   3   1      30588.93      31228.48      1541.71 o                         
 -15   3   1       1415.33       3721.35       567.45 o                         
 -13   3   1     328744.78     317482.22     10165.88 o                         
 -11   3   1     105356.13     105513.68      3654.24 o                         
  -9   3   1      11648.38       8802.69       531.87 o                         
  -7   3   1      53906.73      64274.43      1969.49 o                         
  -5   3   1    1215012.12    1126486.38     28178.31 o                         
  -3   3   1      22039.50      16483.28      1252.30 o                         
  -1   3   1     265946.47     246241.39     11064.48 o                         
   1   3   1       3666.04       4257.84       527.44 o                         
   3   3   1      10476.84       8609.53       548.82 o                         
   5   3   1     398253.25     353067.25      9024.65 o                         
   7   3   1       2143.09        330.06       420.45 o                         
   9   3   1     434495.66     351801.41     11131.06 o                         
  11   3   1     266580.44     251622.92      8134.88 o                         
  13   3   1       9495.55      11973.14       860.20 o                         
  15   3   1        228.52        481.47       459.52 o                         
  17   3   1      49344.52      57138.47      2440.62 o                         
  19   3   1      54245.61      59631.96      2121.08 o                         
  21   3   1      13755.24      17022.81      1344.79 o                         
  23   3   1       7562.00       5096.36       908.53 o                         
  25   3   1      12013.90      10250.99       371.33 o                         
  27   3   1       1644.12       1937.99       233.31 o                         
  29   3   1       2603.12       3421.12       331.33 o                         
  31   3   1       1271.44       2068.57       412.52 o                         
  33   3   1       4386.55       4924.45       270.33 o                         
  35   3   1        407.78        685.70       195.65 o                         
  37   3   1         94.78        547.38       222.41 o                         
  39   3   1        435.14        915.15       176.61 o                         
  41   3   1       1583.96        495.03       194.48 o                         
 -40   4   1        572.27       1207.43       106.64 o                         
 -38   4   1         19.55        599.54       170.48 o                         
 -36   4   1        120.15       1162.66       274.04 o                         
 -34   4   1        144.70        323.96       193.86 o                         
 -32   4   1       9470.81       9869.33       381.74 o                         
 -30   4   1       3468.00       4414.86       276.93 o                         
 -28   4   1       3979.83       4441.57       345.43 o                         
 -26   4   1      12130.89      12863.87       728.97 o                         
 -24   4   1         27.51        155.34       319.92 o                         
 -22   4   1      33998.80      33995.48      2039.69 o                         
 -20   4   1        779.58       2127.44      1046.04 o                         
 -18   4   1       7950.58      16335.94      1891.72 o                         
 -16   4   1      16061.46      20446.45      2053.78 o                         
 -14   4   1      61982.60      58115.77      3683.25 o                         
 -12   4   1     227635.12     233420.73     11152.88 o                         
 -10   4   1        851.56       5100.65       700.28 o                         
  -8   4   1        556.61       2658.82       600.66 o                         
  -6   4   1      96631.69      77670.52      2033.81 o                         
  -4   4   1      60740.38      51683.35      2852.31 o                         
  -2   4   1     171596.98     139665.84      6600.38 o                         
   0   4   1      77802.41      96136.77      3269.58 o                         
   2   4   1     205929.41     222131.25      7090.95 o                         
   4   4   1     300430.97     312661.81      9841.63 o                         
   6   4   1     121395.87     115937.29      3272.82 o                         
   8   4   1      75644.77      67816.09      2612.77 o                         
  10   4   1     317851.22     300748.84      9735.56 o                         
  12   4   1     128732.11     132128.45      6753.60 o                         
  14   4   1       9032.11      14011.08      1570.54 o                         
  16   4   1     112921.98     110665.95      4097.18 o                         
  18   4   1      13637.01      14341.10      1818.05 o                         
  20   4   1        194.60       5867.27       947.28 o                         
  22   4   1      50076.34      46760.57      2473.88 o                         
  24   4   1      15478.43      15274.58       553.68 o                         
  26   4   1       1214.40       1645.96       233.54 o                         
  28   4   1       1093.66        716.01       215.63 o                         
  30   4   1        820.42       1273.93       266.78 o                         
  32   4   1        344.98        954.31       322.86 o                         
  34   4   1       2861.67       3016.79       406.87 o                         
  36   4   1       4276.14       3933.75       222.83 o                         
  38   4   1        345.40       1146.58       143.70 o                         
  40   4   1         23.98        518.60       206.26 o                         
 -39   5   1       1456.35       1497.46       149.25 o                         
 -37   5   1      11432.96      11966.52       453.86 o                         
 -35   5   1      14159.06      13687.91       485.94 o                         
 -33   5   1        572.79       1142.95       260.37 o                         
 -31   5   1        905.90       1589.05       227.38 o                         
 -29   5   1      14924.40      17703.33       562.80 o                         
 -27   5   1         73.34        638.56       222.84 o                         
 -25   5   1       5264.64       4722.67       271.53 o                         
 -23   5   1      10500.34      11570.00       784.26 o                         
 -21   5   1      39789.82      43279.65      3503.51 o                         
 -19   5   1        619.81       2478.09      1119.71 o                         
 -17   5   1      74624.45      73081.55      4667.41 o                         
 -15   5   1      27956.68      22576.84      2233.52 o                         
 -13   5   1     263182.19     239408.23     11662.64 o                         
 -11   5   1        732.75       1055.32       574.70 o                         
  -9   5   1      25048.39      27110.50      1946.23 o                         
  -7   5   1     154456.56     136652.64      3382.17 o                         
  -5   5   1      32280.01      30628.47      1224.93 o                         
  -3   5   1      76364.62      70403.09      3686.20 o                         
  -1   5   1      52416.66      64804.07      2357.69 o                         
   1   5   1     596551.94     604618.12     18649.36 o                         
   3   5   1       8121.83      11795.84       780.43 o                         
   5   5   1       7902.74       8680.68      1160.96 o                         
   7   5   1     211599.09     188428.97      5148.70 o                         
   9   5   1       5089.87       6558.67       784.08 o                         
  11   5   1      32914.60      30381.36      2196.69 o                         
  13   5   1       1938.90       1399.63       913.45 o                         
  15   5   1      94784.60      81464.62      4911.98 o                         
  17   5   1      75318.76      74660.93      4711.61 o                         
  19   5   1      12684.40      17641.29      2133.34 o                         
  21   5   1      46980.27      43314.87      2391.67 o                         
  23   5   1      11813.92      12717.10       418.37 o                         
  25   5   1      36808.33      33502.30       988.93 o                         
  27   5   1      12376.64      12015.14       429.80 o                         
  29   5   1        813.15        631.71       253.41 o                         
  31   5   1        250.01       1046.47       215.84 o                         
  33   5   1       4029.67       6334.14       549.54 o                         
  35   5   1       3094.33       5482.06       431.68 o                         
  37   5   1       2064.61       2222.30       312.34 o                         
  39   5   1        264.72        598.20       125.77 o                         
 -40   6   1       1341.26       1074.69       163.54 o                         
 -38   6   1       3698.19       3181.65       189.47 o                         
 -36   6   1        906.46       1472.78       256.35 o                         
 -34   6   1        986.89        938.58       202.07 o                         
 -32   6   1         77.92        201.99       241.42 o                         
 -30   6   1        397.12        563.04       243.85 o                         
 -28   6   1      22276.82      23057.23       809.15 o                         
 -26   6   1       6074.76       7358.91       469.96 o                         
 -24   6   1       4609.93       4051.50       255.66 o                         
 -22   6   1       3755.41       3685.57       259.86 o                         
 -20   6   1      21728.89      21079.97      2377.91 o                         
 -18   6   1       3452.34       5324.50      1579.38 o                         
 -16   6   1     179106.59     154171.95      8383.07 o                         
 -14   6   1      13944.95      12511.26      1826.89 o                         
 -12   6   1      40191.58      41483.62      2141.78 o                         
 -10   6   1      37333.01      32309.17      1794.32 o                         
  -8   6   1       7823.17       9578.64       757.52 o                         
  -6   6   1     256144.69     235076.25      6369.51 o                         
  -4   6   1     176026.23     174795.22      8206.28 o                         
  -2   6   1        624.77       3852.54       499.92 o                         
   0   6   1         96.47       2886.82       415.35 o                         
   2   6   1      21439.95      28370.07      1073.12 o                         
   4   6   1     302318.19     293539.69      9344.06 o                         
   6   6   1       9010.80      12556.80      1442.36 o                         
   8   6   1      82593.52      79823.32      2567.10 o                         
  10   6   1     202985.03     185835.97      6503.84 o                         
  12   6   1        396.01       7433.27       939.29 o                         
  14   6   1     100788.59     109858.05      6264.47 o                         
  16   6   1      24262.06      27158.80      2604.79 o                         
  18   6   1      68530.69      61342.30      4313.82 o                         
  20   6   1      24180.84      26292.51      2713.82 o                         
  22   6   1        332.80       1012.84       237.53 o                         
  24   6   1       2698.74       3115.03       309.31 o                         
  26   6   1       1385.11       2861.72       208.47 o                         
  28   6   1        515.42       1094.14       275.52 o                         
  30   6   1          8.25        324.86       251.76 o                         
  32   6   1       2104.64       2787.51       288.15 o                         
  34   6   1        436.42       1215.99       227.13 o                         
  36   6   1         54.56         65.95       171.43 o                         
  38   6   1        309.32        658.14       132.93 o                         
 -39   7   1         41.02        420.05       134.07 o                         
 -37   7   1       6656.29       6762.45       406.63 o                         
 -35   7   1        418.64        360.23       175.83 o                         
 -33   7   1         43.77        642.26       321.18 o                         
 -31   7   1        887.12        760.22       300.55 o                         
 -29   7   1      14347.66      14360.67       718.38 o                         
 -27   7   1       2899.95       2957.53       421.37 o                         
 -25   7   1        399.28        724.10       188.81 o                         
 -23   7   1       7886.72      10188.42       668.79 o                         
 -21   7   1       1388.57       2820.71       478.47 o                         
 -19   7   1        263.12         50.09      1243.46 o                         
 -17   7   1      26127.52      29206.69      2881.77 o                         
 -15   7   1      15220.31      16713.11      2171.64 o                         
 -13   7   1      17009.58      15766.63      1841.62 o                         
 -11   7   1      10334.63      11314.19      1131.40 o                         
  -9   7   1      89176.12      79169.15      2664.07 o                         
  -7   7   1      99965.40     100207.50      2687.69 o                         
  -5   7   1       4614.68       4529.37       548.46 o                         
  -3   7   1        692.74       1789.44       496.50 o                         
  -1   7   1       1772.29       7160.24       919.34 o                         
   1   7   1     106765.80     101760.09      3697.48 o                         
   3   7   1      40715.85      38989.61      1385.36 o                         
   5   7   1      58566.07      51871.93      3373.86 o                         
   7   7   1     162861.55     150483.69      4372.69 o                         
   9   7   1      83289.98      76968.91      2570.14 o                         
  11   7   1        219.34       4983.13       896.97 o                         
  13   7   1      83389.57      85037.02      3639.49 o                         
  15   7   1      51751.42      48282.97      3706.82 o                         
  17   7   1       9311.10       8391.91      1635.36 o                         
  19   7   1       7718.81       8288.78      1832.78 o                         
  21   7   1        541.32       1179.51       187.49 o                         
  23   7   1       1428.19       1736.62       224.72 o                         
  25   7   1      30264.48      26250.01       969.15 o                         
  27   7   1      11934.42      14042.52       423.32 o                         
  29   7   1        511.77        890.29       207.84 o                         
  31   7   1        775.54       1194.87       249.39 o                         
  33   7   1        769.86        412.52       262.25 o                         
  35   7   1       1218.11       3355.82       221.72 o                         
  37   7   1        281.33        621.25       296.13 o                         
  39   7   1         28.72        271.09       120.81 o                         
 -38   8   1        558.46        554.07       200.37 o                         
 -36   8   1          4.00        143.48       145.86 o                         
 -34   8   1      17538.33      18304.28       901.66 o                         
 -32   8   1        320.86        517.57       189.47 o                         
 -30   8   1        218.71        724.35       213.50 o                         
 -28   8   1       1545.74       1915.02       262.53 o                         
 -26   8   1      16803.58      14378.09       703.86 o                         
 -24   8   1      27485.55      23781.65       997.77 o                         
 -22   8   1       4091.23       3348.20       209.69 o                         
 -20   8   1        131.26        493.02       196.09 o                         
 -18   8   1         56.25        -47.15      1278.82 o                         
 -16   8   1      91030.77      91312.16      5902.04 o                         
 -14   8   1     112867.33      94953.52      4095.11 o                         
 -12   8   1        509.40       1162.39       766.06 o                         
 -10   8   1      30140.45      28326.22      1392.51 o                         
  -8   8   1      82516.71      82092.73      2785.94 o                         
  -6   8   1     601022.62     601183.81     19102.67 o                         
  -4   8   1     321149.06     322542.22     10637.49 o                         
  -2   8   1     219321.39     200436.50      9579.39 o                         
   0   8   1       2706.92       3497.61       907.55 o                         
   2   8   1     375024.88     373157.31     17163.94 o                         
   4   8   1     797526.50     822702.25     36517.20 o                         
   6   8   1     291790.38     279407.53      7550.43 o                         
   8   8   1       8000.48       6455.38       678.88 o                         
  10   8   1     114571.49     118586.10      5031.32 o                         
  12   8   1     117873.80     110594.66      4513.43 o                         
  14   8   1      29415.84      28561.38      2802.22 o                         
  16   8   1       9767.64      10507.57      1862.25 o                         
  18   8   1      37228.54      34954.89      1111.56 o                         
  20   8   1        249.11        473.70       175.81 o                         
  22   8   1      19588.31      17060.79       657.68 o                         
  24   8   1      10431.78       9518.94       326.52 o                         
  26   8   1       2226.54       2832.19       297.29 o                         
  28   8   1      12530.92      11758.85       480.16 o                         
  30   8   1         12.50        299.47       210.41 o                         
  32   8   1       2395.72       3177.06       885.45 o                         
  34   8   1        416.10        907.55       247.51 o                         
  36   8   1         55.31        218.86       112.23 o                         
  38   8   1       1595.49       1317.13       150.28 o                         
 -37   9   1        329.56        521.55       135.54 o                         
 -35   9   1       3587.38       3035.93       332.97 o                         
 -33   9   1       1350.24       1343.28       168.20 o                         
 -31   9   1       5104.40       4566.61       309.61 o                         
 -29   9   1        401.95       1534.37       223.92 o                         
 -27   9   1       6350.71       7021.41       763.17 o                         
 -25   9   1       5372.92       6983.62       370.72 o                         
 -23   9   1       7846.83       7393.93       415.35 o                         
 -21   9   1        258.36       1343.85       177.43 o                         
 -19   9   1      74085.48      62706.81      1358.27 o                         
 -17   9   1       8168.91       6836.95       349.06 o                         
 -15   9   1      15043.26      14706.48      2068.51 o                         
 -13   9   1        639.04       1869.69       872.53 o                         
 -11   9   1       2262.96       2160.45       830.94 o                         
  -9   9   1         19.73        566.49       512.46 o                         
  -7   9   1      21857.16      20921.96      1203.93 o                         
  -5   9   1      33781.98      27709.41      1655.39 o                         
  -3   9   1     119043.94     105397.70      4008.75 o                         
  -1   9   1      14430.58      10276.38       924.65 o                         
   1   9   1     151550.86     138177.81      7130.77 o                         
   3   9   1      11968.92      13857.86      1650.10 o                         
   5   9   1        504.30       2465.74       654.89 o                         
   7   9   1       2591.85       3208.58       628.21 o                         
   9   9   1       8147.19       9212.33      1133.47 o                         
  11   9   1       1115.96       1881.21       737.44 o                         
  13   9   1       2958.69       3271.29       926.00 o                         
  15   9   1       3079.65       3499.31       403.35 o                         
  17   9   1      51702.72      46808.68       903.08 o                         
  19   9   1      52702.33      48036.59      1092.26 o                         
  21   9   1       2926.88       1765.64       190.17 o                         
  23   9   1       1224.32       2390.93       237.32 o                         
  25   9   1        110.94        698.27       170.08 o                         
  27   9   1       1496.62       3215.03       358.01 o                         
  29   9   1       2367.52       2154.72       598.16 o                         
  31   9   1       2205.73       2008.13       161.63 o                         
  33   9   1        501.30       1335.10       188.58 o                         
  35   9   1        220.60        743.96       109.47 o                         
  37   9   1        466.96        995.95       141.44 o                         
 -36  10   1        196.87        495.03       123.76 o                         
 -34  10   1       1190.45       1270.79       118.17 o                         
 -32  10   1       3748.49       3214.78       157.74 o                         
 -30  10   1       9968.83      10395.61       330.73 o                         
 -28  10   1        535.15        880.39       157.37 o                         
 -26  10   1       6307.09       5832.14       258.65 o                         
 -24  10   1       4241.00       4239.08       275.06 o                         
 -22  10   1       4691.10       4351.27       217.33 o                         
 -20  10   1       1495.76       1789.11       171.76 o                         
 -18  10   1      20827.57      19581.34       442.20 o                         
 -16  10   1      14289.24      12627.31       497.27 o                         
 -14  10   1      29403.05      25898.69       683.69 o                         
 -12  10   1      34179.27      29323.86      1252.38 o                         
 -10  10   1        885.58       1388.58       804.95 o                         
  -8  10   1     114541.70     107337.52      5512.13 o                         
  -6  10   1      60991.18      57495.48      2257.83 o                         
  -4  10   1     204233.17     191610.14      6826.66 o                         
  -2  10   1      38018.00      35606.37      1858.19 o                         
   0  10   1       3173.37       3457.53       675.84 o                         
   2  10   1     274940.44     257642.14      8714.00 o                         
   4  10   1     125517.14     117366.39      4537.71 o                         
   6  10   1     121797.70     114257.67      3764.91 o                         
   8  10   1      21467.91      23606.37      1741.11 o                         
  10  10   1      64882.90      59260.20      2974.69 o                         
  12  10   1       2699.16       2851.18       282.94 o                         
  14  10   1       5199.05       6771.11       389.67 o                         
  16  10   1        394.96        384.47       235.73 o                         
  18  10   1      22176.49      20038.31       507.13 o                         
  20  10   1        846.15       1183.21       171.57 o                         
  22  10   1        398.60        949.88       163.33 o                         
  24  10   1         17.37        498.64       144.62 o                         
  26  10   1       1525.29       2208.56       161.99 o                         
  28  10   1       8249.69       6974.72       324.53 o                         
  30  10   1       3836.25       2994.48       164.94 o                         
  32  10   1        583.22        876.88       189.89 o                         
  34  10   1       2717.81       2914.19       232.78 o                         
  36  10   1        624.84        739.60       120.81 o                         
 -33  11   1         28.41        881.03       156.17 o                         
 -31  11   1       8873.04       6942.18       241.00 o                         
 -29  11   1       1180.89       2293.21       198.73 o                         
 -27  11   1        270.83        632.91       141.43 o                         
 -25  11   1       1777.15       2777.12       197.48 o                         
 -23  11   1        827.96        622.55       146.98 o                         
 -21  11   1       5024.35       5850.46       207.62 o                         
 -19  11   1      18280.68      19268.48       499.73 o                         
 -17  11   1        569.92       1295.41       173.80 o                         
 -15  11   1       3911.57       4586.49       258.94 o                         
 -13  11   1       9999.07      12162.58       341.44 o                         
 -11  11   1     123187.33     122992.95      2633.96 o                         
  -9  11   1       5179.73       5073.60       258.46 o                         
  -7  11   1      21002.10      21434.37       787.55 o                         
  -5  11   1       5912.02       8377.31       495.26 o                         
  -3  11   1      21934.13      23182.47      1605.54 o                         
  -1  11   1      23623.00      26239.29      2059.67 o                         
   1  11   1      86972.98      76840.41      3236.80 o                         
   3  11   1        427.51       1004.93       680.91 o                         
   5  11   1       2248.62       8004.36       539.71 o                         
   7  11   1      41385.88      37644.73      1089.51 o                         
   9  11   1     127019.29     117322.73      2531.33 o                         
  11  11   1       3103.07       4010.99       277.34 o                         
  13  11   1       3525.76       1984.64       425.42 o                         
  15  11   1      10931.51      12375.90       835.55 o                         
  17  11   1         43.53        420.17       153.90 o                         
  19  11   1      10109.90      10351.01       393.41 o                         
  21  11   1       4897.85       5844.95       235.94 o                         
  23  11   1        362.76       3806.21       389.81 o                         
  25  11   1       9121.80       9334.32       385.86 o                         
  27  11   1       4493.47       5887.50       680.66 o                         
  29  11   1       1802.22       1229.24       171.58 o                         
  31  11   1          8.36        392.27       179.74 o                         
  33  11   1        482.25       1137.39       156.17 o                         
 -32  12   1       4713.85       2973.12       191.53 o                         
 -30  12   1       3778.33       3570.25       285.82 o                         
 -28  12   1        209.99        382.40       179.74 o                         
 -26  12   1        220.14        463.89       118.31 o                         
 -24  12   1       2441.63       2626.39       168.29 o                         
 -22  12   1      14701.88      13142.77       403.51 o                         
 -20  12   1       3762.67       3680.17       228.81 o                         
 -18  12   1       5047.10       4359.24       239.45 o                         
 -16  12   1       2028.03       2513.02       201.46 o                         
 -14  12   1       5779.75       5797.08       276.28 o                         
 -12  12   1      58814.92      51156.86      1584.67 o                         
 -10  12   1      15445.85      16430.36       484.35 o                         
  -8  12   1       2144.64       3268.96       231.48 o                         
  -6  12   1      20918.05      21955.77       535.67 o                         
  -4  12   1      14278.04      13481.50       359.23 o                         
  -2  12   1       1939.69       2275.37       172.01 o                         
   0  12   1       4335.36       5396.12       217.00 o                         
   2  12   1     201680.00     192592.53      3863.34 o                         
   4  12   1        213.26       1756.35       188.41 o                         
   6  12   1        799.77       1315.30       231.12 o                         
   8  12   1        611.96       1450.47       195.74 o                         
  10  12   1     158277.88     145247.53      3081.64 o                         
  12  12   1      30012.16      30035.30       831.84 o                         
  14  12   1       4593.62       3758.02       289.05 o                         
  16  12   1      16463.39      13478.94       594.79 o                         
  18  12   1       2968.14       2157.05       160.30 o                         
  20  12   1      14108.05      12348.72       371.72 o                         
  22  12   1      22554.96      19769.64       832.51 o                         
  24  12   1      12190.01      11217.04       542.17 o                         
  26  12   1        228.08        223.68       128.42 o                         
  28  12   1         61.81        197.68       139.44 o                         
  30  12   1       8279.91       6950.71       312.34 o                         
  32  12   1        189.10        -41.25       103.13 o                         
 -31  13   1        817.73        515.65       103.13 o                         
 -29  13   1        128.88        801.47       185.64 o                         
 -27  13   1       7366.01       6162.29       817.68 o                         
 -25  13   1        200.25        150.02       132.08 o                         
 -23  13   1         65.54        277.82       146.28 o                         
 -21  13   1       5827.87       7734.82       536.28 o                         
 -19  13   1      10720.75      10313.46       643.83 o                         
 -17  13   1       2739.07       3894.32       436.10 o                         
 -15  13   1      11792.80       9584.39       433.32 o                         
 -13  13   1       1241.86       2170.09       218.41 o                         
 -11  13   1      11252.00      10591.07       369.88 o                         
  -9  13   1       5252.27       6213.03       243.66 o                         
  -7  13   1        698.25       1242.53       159.89 o                         
  -5  13   1      34452.98      35600.46       967.35 o                         
  -3  13   1       4481.67       6152.17       239.46 o                         
  -1  13   1        444.04       1428.00       332.73 o                         
   1  13   1        879.77       1618.86       164.42 o                         
   3  13   1        106.35        167.75       148.44 o                         
   5  13   1        493.08        827.47       164.59 o                         
   7  13   1      10999.18      11699.99       340.52 o                         
   9  13   1       7123.31       8822.46       289.21 o                         
  11  13   1      13530.96      12078.61       405.40 o                         
  13  13   1        226.57        384.68       220.83 o                         
  15  13   1       1233.19       1766.36       279.93 o                         
  17  13   1      31711.61      29981.75      1387.85 o                         
  19  13   1      10614.34       9942.97       769.06 o                         
  21  13   1       4071.71       4215.77       686.56 o                         
  23  13   1       2262.55       2464.47       192.39 o                         
  25  13   1       7722.04       6573.61       278.93 o                         
  27  13   1        204.93        599.94       117.68 o                         
  29  13   1         31.11        126.70       165.01 o                         
 -28  14   1       1990.87       1595.76       110.44 o                         
 -26  14   1        548.74        373.07       116.78 o                         
 -24  14   1       2063.01       2852.94       151.02 o                         
 -22  14   1      13656.65      15566.88       795.58 o                         
 -20  14   1       4687.80       4475.88       374.22 o                         
 -18  14   1       2726.60       3355.81       257.31 o                         
 -16  14   1       1622.43       2087.18       184.06 o                         
 -14  14   1       2867.44       4870.82       259.03 o                         
 -12  14   1      10091.92       9661.39       294.07 o                         
 -10  14   1      29688.10      28528.53       680.86 o                         
  -8  14   1       5287.83       3924.99       199.04 o                         
  -6  14   1      38341.60      40283.88      1379.79 o                         
  -4  14   1        343.60        648.42       170.68 o                         
  -2  14   1       1565.75       1883.57       161.04 o                         
   0  14   1       1925.57       3589.01       190.02 o                         
   2  14   1     104421.30     103847.98      2638.58 o                         
   4  14   1        250.71       2714.77       211.17 o                         
   6  14   1         82.98        621.85       142.53 o                         
   8  14   1        221.37        552.86       144.22 o                         
  10  14   1     103046.81     101132.49      2222.44 o                         
  12  14   1       3608.26       5097.39       209.20 o                         
  14  14   1      37616.36      39631.51      1109.90 o                         
  16  14   1      16807.01      15147.14       463.79 o                         
  18  14   1      18840.44      19927.10      1205.16 o                         
  20  14   1       2634.53       2227.63       291.71 o                         
  22  14   1      11555.27      12464.90       462.49 o                         
  24  14   1       4314.99       4530.92       181.17 o                         
  26  14   1       1480.59       1260.48       144.38 o                         
  28  14   1       1129.72        751.38       114.92 o                         
 -25  15   1        257.31        566.20       157.64 o                         
 -23  15   1        176.45         70.58        92.14 o                         
 -21  15   1       1116.11       1012.87       152.28 o                         
 -19  15   1      11264.99      10910.79       404.93 o                         
 -17  15   1        294.68       2401.83       161.63 o                         
 -15  15   1       1719.35       2136.28       160.72 o                         
 -13  15   1        476.88        794.82       121.13 o                         
 -11  15   1      16097.67      15411.93       484.00 o                         
  -9  15   1       2118.46       2861.17       167.67 o                         
  -7  15   1         29.58         14.93       147.98 o                         
  -5  15   1       7798.17       7693.00       289.35 o                         
  -3  15   1        352.91        854.94       160.33 o                         
  -1  15   1      17741.61      17419.39       508.50 o                         
   1  15   1        397.04        620.17       160.73 o                         
   3  15   1       1145.15       1380.42       166.89 o                         
   5  15   1       5156.34       5601.50       246.74 o                         
   7  15   1      21191.55      21612.25       667.30 o                         
   9  15   1       7875.93       7787.23       247.39 o                         
  11  15   1        843.75       1626.39       144.02 o                         
  13  15   1        636.98        546.54       154.02 o                         
  15  15   1         96.80        893.08       145.56 o                         
  17  15   1       4532.83       5323.53       270.65 o                         
  19  15   1       2044.33       2185.64       151.02 o                         
  21  15   1       1047.23       1073.20       118.54 o                         
  23  15   1       1025.27        943.84        97.94 o                         
  25  15   1         46.83        -73.66       109.02 o                         
 -22  16   1        443.04        453.78       144.38 o                         
 -20  16   1       1524.58       1647.67       111.00 o                         
 -18  16   1        409.14        479.74       120.28 o                         
 -16  16   1      18807.34      19943.26       656.23 o                         
 -14  16   1        137.46        834.40       155.23 o                         
 -12  16   1       4189.98       5624.26       213.38 o                         
 -10  16   1       8687.91       8234.06       269.79 o                         
  -8  16   1       1295.67       2697.66       171.82 o                         
  -6  16   1      27871.72      26913.08       729.09 o                         
  -4  16   1      24183.74      24912.21       839.60 o                         
  -2  16   1       4740.29       5285.97       231.28 o                         
   0  16   1        538.58       1972.26       447.42 o                         
   2  16   1      26708.89      27054.98       739.46 o                         
   4  16   1       7500.00       7733.35       240.91 o                         
   6  16   1       7983.79       6767.21       225.32 o                         
   8  16   1      10807.86       9896.72       457.90 o                         
  10  16   1      31008.57      30273.44       622.36 o                         
  12  16   1        978.34       2002.97       148.86 o                         
  14  16   1      30742.37      28917.84       713.64 o                         
  16  16   1       1850.97       1609.77       167.85 o                         
  18  16   1       6860.20       6289.43       211.31 o                         
  20  16   1        876.89       1106.79       257.83 o                         
  22  16   1       7977.28       5972.76       297.61 o                         
 -17  17   1       1465.32       2707.92       226.89 o                         
 -15  17   1       1155.89       1533.11       172.38 o                         
 -13  17   1       1153.71       1624.10       157.69 o                         
 -11  17   1      24024.29      25012.41       816.75 o                         
  -9  17   1        190.52       1286.78       127.69 o                         
  -7  17   1         40.03        166.68       120.32 o                         
  -5  17   1       1015.50       1207.14       161.88 o                         
  -3  17   1        725.14       1910.23       212.03 o                         
  -1  17   1        919.14        996.69       208.53 o                         
   1  17   1        802.37        770.33       127.33 o                         
   3  17   1         13.55        226.09       174.83 o                         
   5  17   1       1216.13       1913.17       146.60 o                         
   7  17   1      19518.05      19025.72       527.95 o                         
   9  17   1      11045.92      11699.48       430.22 o                         
  11  17   1       9559.14      10404.84       365.55 o                         
  13  17   1        870.11       1347.38       147.14 o                         
  15  17   1       1551.70       1709.03       156.17 o                         
  17  17   1        108.32        377.51        85.56 o                         
 -12  18   1       4077.28       4119.35       250.46 o                         
 -10  18   1        445.30       1116.76       173.85 o                         
  -8  18   1      11120.23      11998.53       714.55 o                         
  -6  18   1        963.40        759.32       116.61 o                         
  -4  18   1      20700.38      20810.86       547.16 o                         
  -2  18   1       7593.26       6975.65       375.69 o                         
   0  18   1       1196.60       1348.39       243.09 o                         
   2  18   1      14231.48      14418.76       486.48 o                         
   4  18   1       6462.80       7137.87       221.59 o                         
   6  18   1      14925.62      15052.64       605.53 o                         
   8  18   1       2930.30       2943.01       251.93 o                         
  10  18   1       3543.40       3648.39       193.00 o                         
  12  18   1        636.41        925.23       147.33 o                         
 -42   0   2        178.63        -38.31       176.80 o                         
 -40   0   2        902.22       2195.22       312.34 o                         
 -38   0   2         18.45       -271.09       332.97 o                         
 -36   0   2       7255.41       8489.04      1252.30 o                         
 -34   0   2      12601.57      11477.00       730.76 o                         
 -32   0   2       4570.55       5501.30       556.91 o                         
 -30   0   2      80642.40      70559.27      3208.85 o                         
 -28   0   2       6411.63       5524.87       536.28 o                         
 -26   0   2      17831.12      16724.90      2041.99 o                         
 -24   0   2       7699.50       5082.88      1275.88 o                         
 -22   0   2     440502.06     448387.19     14517.21 o                         
 -20   0   2      48319.27      53305.91      2374.41 o                         
 -18   0   2      33223.18      29129.65      1508.68 o                         
 -16   0   2      11247.46      11167.21       832.08 o                         
 -14   0   2       7366.73      10946.22       781.92 o                         
 -12   0   2     224167.31     227741.38      7305.28 o                         
 -10   0   2     392637.75     397393.09     17423.24 o                         
  -8   0   2      57017.07      59821.86      2905.35 o                         
  -6   0   2     243471.27     300155.31     13085.85 o                         
  -4   0   2      36726.74      13940.94       583.30 o                         
  -2   0   2    2211183.00          0.00      3040.89 o                         
   2   0   2      20313.86      18266.45       736.65 o                         
   4   0   2    1600259.00    1272400.75     38358.31 o                         
   6   0   2      83529.76      74843.16      2491.68 o                         
   8   0   2       2129.32       1946.31       375.87 o                         
  10   0   2     528519.12     545935.56     16853.88 o                         
  12   0   2     748194.50     761720.94     23456.69 o                         
  14   0   2     210050.64     213252.83      6991.28 o                         
  16   0   2      82351.58      79684.73      3035.71 o                         
  18   0   2      80534.39      83873.93      3276.31 o                         
  20   0   2      12703.85      13630.85      1106.22 o                         
  22   0   2       7904.44       9103.42       966.77 o                         
  24   0   2      37505.95      39911.68      3079.20 o                         
  26   0   2      38738.70      42331.36      1411.14 o                         
  28   0   2        175.85       1884.68       295.84 o                         
  30   0   2       5044.13       5100.56       518.60 o                         
  32   0   2      35153.01      30777.23      1523.39 o                         
  34   0   2       4437.47       2958.39       430.20 o                         
  36   0   2          7.92        332.97       300.55 o                         
  38   0   2         45.60          1.23       186.65 o                         
  40   0   2         85.07        229.83       220.99 o                         
  42   0   2       3242.50       2224.68       191.53 o                         
 -43   1   2        435.00        268.14       141.44 o                         
 -41   1   2        171.73       1261.09       294.66 o                         
 -39   1   2        477.51       1302.26       222.94 o                         
 -37   1   2        228.73        868.82       243.75 o                         
 -35   1   2       3792.20       3594.95       308.34 o                         
 -33   1   2       7197.35       8697.45      1383.43 o                         
 -31   1   2      18009.06      17502.54       676.70 o                         
 -29   1   2       3315.97       4420.11       332.93 o                         
 -27   1   2        803.07       4181.78       305.41 o                         
 -25   1   2       8962.66       7341.36      1020.54 o                         
 -23   1   2        311.78       2492.08       614.89 o                         
 -21   1   2        956.82       2716.31       489.26 o                         
 -19   1   2      23990.38      35002.11      1259.27 o                         
 -17   1   2      20930.29      24956.46       961.06 o                         
 -15   1   2      70575.00      77601.79      2045.72 o                         
 -13   1   2      38213.87      28383.46      1061.80 o                         
 -11   1   2      25557.83      32659.58      1112.32 o                         
  -9   1   2      66592.50      67946.76      2365.98 o                         
  -7   1   2      39269.54      65026.57      2772.75 o                         
  -5   1   2     102140.94     164286.75      4236.55 o                         
  -3   1   2     140900.45      72194.62      3459.31 o                         
  -1   1   2      18138.36       8666.57       333.32 o                         
   1   1   2       1456.78       5516.11       359.49 o                         
   3   1   2        426.67       4349.49       279.12 o                         
   5   1   2       7285.88       7644.78       475.32 o                         
   7   1   2     263255.69     321435.12      8181.11 o                         
   9   1   2      12710.29       9956.81       537.46 o                         
  11   1   2       6572.43       8930.91       466.10 o                         
  13   1   2     235019.22     230903.67      5302.17 o                         
  15   1   2      57322.65      58829.38      1674.33 o                         
  17   1   2      32308.63      31541.81      1129.81 o                         
  19   1   2      13183.16      15250.14       915.07 o                         
  21   1   2       2565.17      10855.02       866.81 o                         
  23   1   2      80157.07      76980.09      2692.22 o                         
  25   1   2       1698.98       3555.29       290.86 o                         
  27   1   2       4290.70       3787.14       202.46 o                         
  29   1   2       4324.80       7791.29       302.22 o                         
  31   1   2       3570.24       3929.27       583.43 o                         
  33   1   2        686.43       2144.75       299.69 o                         
  35   1   2       4485.58       3862.63       309.70 o                         
  37   1   2        238.01        692.54       186.42 o                         
  39   1   2        542.23        798.24       274.03 o                         
  41   1   2        238.51        504.29       129.21 o                         
 -42   2   2       2925.26       1919.28       139.18 o                         
 -40   2   2          0.52        454.40       215.10 o                         
 -38   2   2       1012.19       1991.47       242.67 o                         
 -36   2   2        155.70        866.97       165.78 o                         
 -34   2   2        803.81       1371.53       242.76 o                         
 -32   2   2        803.06       2030.31       272.28 o                         
 -30   2   2      32183.37      29209.16      1149.17 o                         
 -28   2   2       8546.55       9100.70       606.00 o                         
 -26   2   2       9772.48       9263.10       410.88 o                         
 -24   2   2        122.26       1482.19       719.60 o                         
 -22   2   2      50320.80      44127.27      2250.24 o                         
 -20   2   2      41419.87      39213.23      1658.61 o                         
 -18   2   2      13031.23      18973.48       840.00 o                         
 -16   2   2      26227.94      21674.69       964.68 o                         
 -14   2   2     209168.27     186606.98      5025.72 o                         
 -12   2   2       9194.94      10920.99       595.00 o                         
 -10   2   2     543906.81     486178.72     12251.71 o                         
  -8   2   2      67100.76      81246.93      2768.22 o                         
  -6   2   2     231480.25     291644.12      7563.45 o                         
  -4   2   2      35245.80      28136.66      1184.31 o                         
  -2   2   2     224957.47     233167.33     10534.09 o                         
   0   2   2      45985.43      39723.10      1932.97 o                         
   2   2   2       7632.53      11418.07       822.10 o                         
   4   2   2     406603.81     338858.94      7381.30 o                         
   6   2   2     497266.91     484561.72     12225.36 o                         
   8   2   2      11089.88      23774.82      1105.06 o                         
  10   2   2       6154.25       7508.56      1303.87 o                         
  12   2   2     651093.25     637260.50     19730.73 o                         
  14   2   2       1125.79       2676.93       424.35 o                         
  16   2   2      54273.02      57970.08      1950.69 o                         
  18   2   2      95961.64     109596.67      3319.87 o                         
  20   2   2      71539.12      79498.14      2644.04 o                         
  22   2   2       5463.69       5598.69       681.61 o                         
  24   2   2      28481.39      29290.03      1851.24 o                         
  26   2   2       5083.97       4826.95       237.70 o                         
  28   2   2         67.59       1215.15       186.39 o                         
  30   2   2       8806.06       7934.93       342.78 o                         
  32   2   2       6004.85       6731.47       372.16 o                         
  34   2   2        502.84       1120.42       282.87 o                         
  36   2   2       2646.90       2847.16       850.09 o                         
  38   2   2       2770.22       3545.27       326.30 o                         
  40   2   2         53.04        967.41       257.83 o                         
  42   2   2        171.51        144.38       144.38 o                         
 -41   3   2        957.36       1168.51       141.80 o                         
 -39   3   2        456.66       1204.47       140.84 o                         
 -37   3   2       1703.56       1207.24       167.19 o                         
 -35   3   2        356.97       3775.97       387.03 o                         
 -33   3   2      21034.98      22007.15       852.41 o                         
 -31   3   2      13899.10      18725.28       595.29 o                         
 -29   3   2         84.04        517.36       267.84 o                         
 -27   3   2      18139.27      25059.76       933.54 o                         
 -25   3   2       1150.15       2380.42       313.88 o                         
 -23   3   2      12014.35      14139.74      1924.13 o                         
 -21   3   2      20090.66      24457.95      1628.30 o                         
 -19   3   2      25629.60      25585.63      1580.97 o                         
 -17   3   2     118079.77     107978.12      5849.00 o                         
 -15   3   2     146491.56     153013.61      5207.51 o                         
 -13   3   2     257146.66     256747.50      8324.99 o                         
 -11   3   2       9838.36       9100.10       632.67 o                         
  -9   3   2       9809.37      12169.28       877.25 o                         
  -7   3   2     167368.95     172553.11      5766.53 o                         
  -5   3   2      99632.96     106443.95      3659.58 o                         
  -3   3   2     109304.76     113008.58      4167.97 o                         
  -1   3   2     248293.20     212332.81     12212.17 o                         
   1   3   2       9951.29       3874.39       280.64 o                         
   3   3   2     433635.31     414336.03     18209.98 o                         
   5   3   2     521591.94     525055.19     13236.90 o                         
   7   3   2      80458.45      87209.95      2490.44 o                         
   9   3   2      30637.61      31324.25      1388.51 o                         
  11   3   2      13053.86      12408.55       829.67 o                         
  13   3   2     150538.12     150565.97      5173.65 o                         
  15   3   2      90718.38      94083.20      3525.70 o                         
  17   3   2       2756.20       6003.52       627.68 o                         
  19   3   2       6763.67       8099.77       750.95 o                         
  21   3   2       9784.91       9953.50       833.66 o                         
  23   3   2      63988.11      61170.29      2916.02 o                         
  25   3   2      15820.83      15206.66       481.91 o                         
  27   3   2       6477.50       7916.56       341.03 o                         
  29   3   2       9936.08      10839.11       409.81 o                         
  31   3   2       8033.42       8547.70       469.98 o                         
  33   3   2       2086.21       1702.39       258.87 o                         
  35   3   2       2304.14       2008.25       199.64 o                         
  37   3   2         31.18       2337.32       238.93 o                         
  39   3   2        773.20        532.27       166.56 o                         
  41   3   2        235.54        736.65       188.58 o                         
 -40   4   2       1146.52       1803.49       121.16 o                         
 -38   4   2       3047.64       2285.84       279.93 o                         
 -36   4   2       8303.51       9212.91       332.98 o                         
 -34   4   2       1724.86       3142.35       262.13 o                         
 -32   4   2        260.76        600.13       220.15 o                         
 -30   4   2       2771.91       3459.53       267.20 o                         
 -28   4   2      28631.57      26661.53      1189.61 o                         
 -26   4   2      27369.75      28860.98       919.59 o                         
 -24   4   2      10249.06       6922.61      1490.98 o                         
 -22   4   2       6374.01      12044.13      1252.31 o                         
 -20   4   2       2555.41       4019.16      1175.69 o                         
 -18   4   2        239.50       6780.12      1411.42 o                         
 -16   4   2      11662.19      13922.68      1709.03 o                         
 -14   4   2     249325.16     242201.59     11659.69 o                         
 -12   4   2       4548.57       9102.04      1334.81 o                         
 -10   4   2      20295.30      27155.94      3295.77 o                         
  -8   4   2      29264.23      31001.64      1262.39 o                         
  -6   4   2     124941.38     141395.78      3920.17 o                         
  -4   4   2     405338.03     367693.81     11625.21 o                         
  -2   4   2     134266.80     149454.45      7101.30 o                         
   0   4   2      45115.92      59288.64      1971.71 o                         
   2   4   2      11149.98       9361.35       990.06 o                         
   4   4   2     299470.41     298587.72     13477.75 o                         
   6   4   2     215886.86     195007.33      5200.60 o                         
   8   4   2      68698.39      76909.24      2876.97 o                         
  10   4   2     196506.89     181171.39      6111.86 o                         
  12   4   2     151844.72     133009.48      6788.96 o                         
  14   4   2       1502.26       3277.26       612.58 o                         
  16   4   2     554726.06     557046.62     17671.04 o                         
  18   4   2      53910.22      50359.97      2342.52 o                         
  20   4   2     231081.95     238538.94      8293.19 o                         
  22   4   2      16175.07      20929.54      1598.41 o                         
  24   4   2      25985.97      25709.33       623.92 o                         
  26   4   2       1984.93       2689.97       240.80 o                         
  28   4   2       2773.83       3867.22       255.96 o                         
  30   4   2       7008.09       6922.28       386.35 o                         
  32   4   2       1337.40       1404.64       213.41 o                         
  34   4   2       4676.45       4917.64       330.08 o                         
  36   4   2       2159.14       2560.17       200.82 o                         
  38   4   2       5003.42       4127.48       184.12 o                         
  40   4   2        381.80        324.13       203.32 o                         
 -39   5   2       1042.07        821.95       139.91 o                         
 -37   5   2        659.07       3206.96       225.71 o                         
 -35   5   2       1528.02       4272.60       323.65 o                         
 -33   5   2       3751.86       4722.33       314.50 o                         
 -31   5   2       1247.57       2454.92       241.67 o                         
 -29   5   2      20928.39      22078.56       777.93 o                         
 -27   5   2        869.63       3437.57       258.85 o                         
 -25   5   2      16892.78      14567.34       729.40 o                         
 -23   5   2      17546.91      21205.24       918.01 o                         
 -21   5   2       5359.00       6352.87      1502.77 o                         
 -19   5   2       6450.79       7961.71      1544.02 o                         
 -17   5   2      20744.73      21530.80      2239.42 o                         
 -15   5   2        252.44       7876.26      1526.34 o                         
 -13   5   2       3787.03       4708.67      1243.46 o                         
 -11   5   2     183071.25     173417.83      6108.20 o                         
  -9   5   2     122845.30     119252.64      3562.95 o                         
  -7   5   2     224400.75     219644.78      5190.40 o                         
  -5   5   2      26747.62      28788.76      1413.44 o                         
  -3   5   2     446283.22     506334.75     22414.78 o                         
  -1   5   2      92506.84      99319.50      3372.60 o                         
   1   5   2      52301.82      55350.05      1665.86 o                         
   3   5   2       6905.10       6302.78       960.59 o                         
   5   5   2       8376.37      10439.80      1231.68 o                         
   7   5   2      52463.14      66919.73      2130.82 o                         
   9   5   2      61980.25      59241.80      2472.41 o                         
  11   5   2     324903.44     312521.88     10229.10 o                         
  13   5   2      63883.32      54497.35      3568.33 o                         
  15   5   2      81684.15      78450.25      4776.44 o                         
  17   5   2      38127.77      37843.17      3040.89 o                         
  19   5   2      20615.32      20287.33      2262.99 o                         
  21   5   2      44358.25      43494.76      2382.18 o                         
  23   5   2       2467.60       2592.43       202.91 o                         
  25   5   2       2419.42       2345.35       207.80 o                         
  27   5   2        136.52        505.88       209.38 o                         
  29   5   2       5222.53       5897.79       376.15 o                         
  31   5   2       1856.61       2377.43       282.47 o                         
  33   5   2        191.77        757.78       266.67 o                         
  35   5   2      14431.00      13907.22      1234.63 o                         
  37   5   2        243.39        853.08       175.58 o                         
  39   5   2         37.54        462.20       122.28 o                         
 -40   6   2        381.31        630.11        95.76 o                         
 -38   6   2        437.41        682.22       147.76 o                         
 -36   6   2        311.65        601.73       186.05 o                         
 -34   6   2         99.98        281.11       203.07 o                         
 -32   6   2       5974.16       5123.00       335.49 o                         
 -30   6   2         88.41        697.98       249.02 o                         
 -28   6   2      11174.49      13692.99       553.78 o                         
 -26   6   2       1164.81       2048.00       243.38 o                         
 -24   6   2      19574.29      17430.10       523.18 o                         
 -22   6   2      11265.30      10436.49       480.52 o                         
 -20   6   2       1014.04        639.41      1016.58 o                         
 -18   6   2       9224.42      13519.00      1988.95 o                         
 -16   6   2        895.63       7030.59      1644.20 o                         
 -14   6   2     161207.58     149766.80      8135.56 o                         
 -12   6   2      26651.40      25504.58      2261.51 o                         
 -10   6   2      18173.65      17166.30      1268.53 o                         
  -8   6   2       2939.12       4572.20       515.93 o                         
  -6   6   2       6119.03       8288.46       668.41 o                         
  -4   6   2     739558.31     741048.94     32489.20 o                         
  -2   6   2      61590.66      53029.09      1969.97 o                         
   0   6   2     502438.31     494316.06     14220.28 o                         
   2   6   2       2694.15       3988.14       624.26 o                         
   4   6   2     463214.12     457527.28     20561.37 o                         
   6   6   2     617585.62     603496.44     22621.05 o                         
   8   6   2     332213.44     315177.84      8305.90 o                         
  10   6   2       2259.01       4329.72       768.76 o                         
  12   6   2     142508.67     134234.88      5701.67 o                         
  14   6   2      95503.25      99129.49      5772.39 o                         
  16   6   2     106047.26      98475.34      5875.52 o                         
  18   6   2        285.99       4717.51      1488.03 o                         
  20   6   2      46609.21      42540.05      3600.74 o                         
  22   6   2       4664.03       8571.31       404.24 o                         
  24   6   2       3217.71       4274.14       335.38 o                         
  26   6   2      13046.77      11321.12       373.32 o                         
  28   6   2       7619.15       6825.65       388.47 o                         
  30   6   2       9084.63       8489.28       421.61 o                         
  32   6   2        466.07        691.42       239.19 o                         
  34   6   2       1322.54       1704.92       225.02 o                         
  36   6   2        652.53        360.95       161.39 o                         
  38   6   2         33.79         27.36       122.91 o                         
 -39   7   2         17.97         56.50        88.44 o                         
 -37   7   2        505.79       2024.31       253.41 o                         
 -35   7   2       6505.96       5939.79       284.88 o                         
 -33   7   2       6716.83       6983.24       330.00 o                         
 -31   7   2        280.12        126.84       202.75 o                         
 -29   7   2       2606.78       2663.58       237.05 o                         
 -27   7   2      12848.50      13093.06       501.83 o                         
 -25   7   2      29577.79      27375.83      1068.33 o                         
 -23   7   2      18795.77      19735.59       673.47 o                         
 -21   7   2       2531.03       4090.84       247.71 o                         
 -19   7   2       3224.75       5141.82      1549.91 o                         
 -17   7   2       5939.44       7419.54      1732.60 o                         
 -15   7   2      55030.03      57679.68      4237.21 o                         
 -13   7   2      44044.33      44678.43      2371.46 o                         
 -11   7   2     154119.91     153673.66      5739.84 o                         
  -9   7   2     164431.11     150606.36      4460.73 o                         
  -7   7   2     217428.78     197667.16      4800.87 o                         
  -5   7   2      93999.93      85769.16      2694.44 o                         
  -3   7   2      20418.09      23973.53      1723.76 o                         
  -1   7   2      58981.18      63873.56      2520.84 o                         
   1   7   2      56581.78      54434.36      2255.94 o                         
   3   7   2     392405.03     393643.75     12574.35 o                         
   5   7   2      42394.56      38352.93      2737.39 o                         
   7   7   2       2231.18       3006.68       535.12 o                         
   9   7   2       5231.08       5817.57       633.14 o                         
  11   7   2      23128.70      24630.08      1574.46 o                         
  13   7   2     144839.81     139147.25      7611.07 o                         
  15   7   2       8794.85       7157.29      1488.03 o                         
  17   7   2        346.04       2837.57      1337.76 o                         
  19   7   2       5211.52       4873.68      1667.78 o                         
  21   7   2       6652.15       7655.32       535.40 o                         
  23   7   2      18019.90      16199.17       583.30 o                         
  25   7   2        148.38       2686.46       271.53 o                         
  27   7   2       9308.70       9060.51       375.46 o                         
  29   7   2        164.17       1232.57       222.04 o                         
  31   7   2        343.84        328.36       232.21 o                         
  33   7   2        571.98        580.48       259.30 o                         
  35   7   2       7508.25       7188.54       306.09 o                         
  37   7   2       1926.96       1482.99       193.00 o                         
 -38   8   2         34.93        134.48        90.61 o                         
 -36   8   2         11.80        124.20       131.31 o                         
 -34   8   2        346.06       1876.98       309.39 o                         
 -32   8   2        765.56       1282.08       235.73 o                         
 -30   8   2      12033.89      10693.55       962.06 o                         
 -28   8   2       4381.83       5437.34       386.00 o                         
 -26   8   2      15078.32      17305.09      2152.49 o                         
 -24   8   2        141.26        555.72       184.65 o                         
 -22   8   2      23015.88      22098.01       635.27 o                         
 -20   8   2      15454.69      12145.10       353.98 o                         
 -18   8   2       1596.35       1452.67      1240.52 o                         
 -16   8   2      22830.63      20419.93      2501.66 o                         
 -14   8   2        839.42       2841.66      1153.59 o                         
 -12   8   2       3499.58       4737.51       884.38 o                         
 -10   8   2       3428.80       5275.16       894.36 o                         
  -8   8   2        325.14       2623.28       588.14 o                         
  -6   8   2      76337.50      76009.24      3196.47 o                         
  -4   8   2       2219.36       4614.64       487.49 o                         
  -2   8   2     163397.31     149153.16      7068.89 o                         
   0   8   2      39347.31      46734.61      2011.55 o                         
   2   8   2       4230.74       3319.86       577.79 o                         
   4   8   2     297387.12     296471.09      9714.35 o                         
   6   8   2       8805.67      11903.72      1455.62 o                         
   8   8   2     129448.10     123386.25      6063.77 o                         
  10   8   2       4836.31      10429.10      1157.78 o                         
  12   8   2      86173.78      88276.41      3792.41 o                         
  14   8   2       4224.26       9620.65      1779.75 o                         
  16   8   2        894.22       4190.06      1555.80 o                         
  18   8   2      16753.74      19750.87       601.33 o                         
  20   8   2       8510.01      10967.35       402.79 o                         
  22   8   2       1061.63       1609.30       197.62 o                         
  24   8   2       9784.99       9665.63       331.19 o                         
  26   8   2        852.81       1597.30       190.39 o                         
  28   8   2       5683.27       6241.51       357.22 o                         
  30   8   2       3367.13       3519.72       228.45 o                         
  32   8   2      10472.49      11465.22       636.47 o                         
  34   8   2       2470.77       2064.34       254.88 o                         
  36   8   2        394.84        712.68       108.85 o                         
  38   8   2        498.99        274.03       117.86 o                         
 -37   9   2         36.15        727.81       147.33 o                         
 -35   9   2       1961.14       2010.30       166.48 o                         
 -33   9   2        213.48        547.68       128.41 o                         
 -31   9   2        122.60        817.10       223.15 o                         
 -29   9   2        603.32        286.50       205.77 o                         
 -27   9   2      16273.66      15542.31       601.98 o                         
 -25   9   2      13807.08      13815.42       935.55 o                         
 -23   9   2       4102.62       4849.42       340.85 o                         
 -21   9   2      23547.79      20713.96       542.83 o                         
 -19   9   2      15491.34      13668.96       441.47 o                         
 -17   9   2      82754.11      85878.55      4521.34 o                         
 -15   9   2      38035.14      38461.96      3353.23 o                         
 -13   9   2      13009.84      13702.16      1367.86 o                         
 -11   9   2      60854.71      58904.39      2918.99 o                         
  -9   9   2       2504.35      12056.57       989.84 o                         
  -7   9   2     215749.25     202453.47      5862.35 o                         
  -5   9   2       3244.27       4465.61       793.56 o                         
  -3   9   2       8307.89      11019.56       817.73 o                         
  -1   9   2      32119.05      32020.69      2374.96 o                         
   1   9   2      39988.34      46438.40      3123.40 o                         
   3   9   2      54530.60      49880.03      3367.96 o                         
   5   9   2      37449.72      34998.88      1874.37 o                         
   7   9   2       3277.52       4407.06       626.88 o                         
   9   9   2       4578.36       6687.26       987.07 o                         
  11   9   2     117154.33     113823.70      4670.27 o                         
  13   9   2      64294.20      69628.70      3342.00 o                         
  15   9   2      29511.09      26056.68      1170.69 o                         
  17   9   2       7049.92       8772.67       344.07 o                         
  19   9   2       5634.48       6986.54       350.92 o                         
  21   9   2       8453.94      10342.11       360.66 o                         
  23   9   2       3979.18       3409.86       214.48 o                         
  25   9   2         39.05       1222.91       177.78 o                         
  27   9   2      15565.28      13480.69       511.17 o                         
  29   9   2       1467.16       1295.59       257.83 o                         
  31   9   2        648.16        481.66       136.70 o                         
  33   9   2        759.11       1027.35       185.64 o                         
  35   9   2        934.37        698.34       182.69 o                         
  37   9   2        162.33        238.67       117.86 o                         
 -36  10   2         18.56        412.52       126.70 o                         
 -34  10   2          2.45        261.97       108.96 o                         
 -32  10   2       5202.23       4310.67       183.78 o                         
 -30  10   2      14766.75      13213.58       401.23 o                         
 -28  10   2         36.86        835.56       164.75 o                         
 -26  10   2       7258.55       7564.44       298.91 o                         
 -24  10   2      10385.28       9801.28       577.56 o                         
 -22  10   2      19417.03      18178.25       637.96 o                         
 -20  10   2      26216.14      26844.33       586.35 o                         
 -18  10   2      23000.83      23877.49       582.62 o                         
 -16  10   2       3149.34       4989.68       248.31 o                         
 -14  10   2      10345.55      10015.66       416.54 o                         
 -12  10   2      27319.82      31905.32      1582.01 o                         
 -10  10   2     141073.28     133187.19      5312.68 o                         
  -8  10   2       2046.83       2831.65       628.02 o                         
  -6  10   2      34495.79      34599.01      1648.11 o                         
  -4  10   2      51849.10      50777.91      2477.22 o                         
  -2  10   2      83312.02      75101.92      3342.92 o                         
   0  10   2      85172.48      82456.66      3363.87 o                         
   2  10   2      17907.80      20140.00      1927.08 o                         
   4  10   2        688.18       4639.91       786.78 o                         
   6  10   2       8774.46       8866.53       858.41 o                         
   8  10   2       8676.68      10626.21      1228.77 o                         
  10  10   2       4562.54       7550.12      1103.13 o                         
  12  10   2      26079.40      24948.36       982.03 o                         
  14  10   2      15741.76      14621.37       462.05 o                         
  16  10   2      10031.88      12085.96       400.85 o                         
  18  10   2       9347.73       9567.91       475.02 o                         
  20  10   2       3841.94       4134.12       245.42 o                         
  22  10   2       6927.67       6179.89       290.10 o                         
  24  10   2       5896.22       5967.50       229.63 o                         
  26  10   2       8178.87       9085.17       293.46 o                         
  28  10   2        560.13        901.52       149.92 o                         
  30  10   2        344.14        982.10       363.90 o                         
  32  10   2       7153.14       7779.02       441.99 o                         
  34  10   2       2066.05       1694.29       191.53 o                         
 -33  11   2       1283.67        653.05        97.69 o                         
 -31  11   2          6.48        109.52       147.33 o                         
 -29  11   2       3068.54       3503.62       177.86 o                         
 -27  11   2         84.71        143.61       136.62 o                         
 -25  11   2      19731.09      21145.39       603.20 o                         
 -23  11   2       1300.21       1559.65       178.49 o                         
 -21  11   2      10630.80       9095.89       295.21 o                         
 -19  11   2      13883.52      12543.76       362.58 o                         
 -17  11   2     120082.77     106930.70      2350.88 o                         
 -15  11   2        844.46       2420.13       172.39 o                         
 -13  11   2       3180.93       2198.46       172.41 o                         
 -11  11   2      45647.16      44437.88       949.47 o                         
  -9  11   2      31696.76      32033.50       815.94 o                         
  -7  11   2        688.60       2108.38       430.07 o                         
  -5  11   2      11022.99       8935.30       488.65 o                         
  -3  11   2      80868.73      73839.87      3293.06 o                         
  -1  11   2      95140.32      94291.53      3887.74 o                         
   1  11   2        365.23       1358.38       869.25 o                         
   3  11   2      38222.01      33276.47      1924.13 o                         
   5  11   2        969.30       1249.44       390.34 o                         
   7  11   2       4727.48       6682.87       336.80 o                         
   9  11   2       9802.56       8936.70       432.89 o                         
  11  11   2      10422.72      12131.84       483.38 o                         
  13  11   2      15204.65      14584.98       576.60 o                         
  15  11   2      15778.47      17193.95       526.78 o                         
  17  11   2        166.45       1191.40       158.79 o                         
  19  11   2      44353.45      42161.26      1005.89 o                         
  21  11   2      20639.59      19259.46       571.05 o                         
  23  11   2       6554.82       5256.90       250.56 o                         
  25  11   2        129.73        186.25       154.52 o                         
  27  11   2      12305.88      12182.43       772.01 o                         
  29  11   2       1647.90       1956.71       181.59 o                         
  31  11   2        133.21        133.82       250.46 o                         
  33  11   2       2619.92       2224.68       188.58 o                         
 -32  12   2        607.13        525.03        96.87 o                         
 -30  12   2        999.73       1143.33       163.54 o                         
 -28  12   2       4632.36       3820.27       166.69 o                         
 -26  12   2       3658.14       3229.83       236.22 o                         
 -24  12   2        427.94       1134.23       145.04 o                         
 -22  12   2       8768.96       8872.58       310.01 o                         
 -20  12   2        271.17       1048.14       146.82 o                         
 -18  12   2      16803.87      16055.99       499.88 o                         
 -16  12   2         95.39        173.72       170.81 o                         
 -14  12   2      36217.91      36965.82       864.39 o                         
 -12  12   2       3796.61       6271.15       251.23 o                         
 -10  12   2      57854.11      55968.52      1198.28 o                         
  -8  12   2      27042.40      24340.86       567.16 o                         
  -6  12   2       2326.04       2806.01       206.51 o                         
  -4  12   2        644.99       1259.79       189.80 o                         
  -2  12   2       5588.44       4942.45       209.46 o                         
   0  12   2       1028.65       3333.56       192.82 o                         
   2  12   2      22953.14      25735.08       593.65 o                         
   4  12   2       2963.86       4876.66       190.73 o                         
   6  12   2       4893.71       5852.86       307.42 o                         
   8  12   2      14577.84      15502.34       484.10 o                         
  10  12   2      27889.73      24182.54       750.48 o                         
  12  12   2       4121.75       5377.10       337.36 o                         
  14  12   2        519.42       2088.56       272.85 o                         
  16  12   2       1782.00       2021.23       205.13 o                         
  18  12   2       5867.05       4887.74       207.52 o                         
  20  12   2        132.65        785.32       145.80 o                         
  22  12   2       5457.03       5424.11       244.36 o                         
  24  12   2      10362.34       8781.88       349.47 o                         
  26  12   2        298.10        920.08       167.26 o                         
  28  12   2       3492.28       3981.73       207.94 o                         
  30  12   2         33.29        238.97       112.40 o                         
  32  12   2        865.91        453.78       103.13 o                         
 -31  13   2        538.32        321.18       100.18 o                         
 -29  13   2       4159.84       3421.00       265.19 o                         
 -27  13   2        918.68        716.02       229.83 o                         
 -25  13   2        424.07        672.28       142.91 o                         
 -23  13   2       1364.18       1009.19       209.21 o                         
 -21  13   2       1143.19        907.09       204.79 o                         
 -19  13   2       2153.03       1945.07       210.51 o                         
 -17  13   2      43801.77      39380.25      1527.00 o                         
 -15  13   2       2849.44       4872.78       205.66 o                         
 -13  13   2       7868.74       7616.94       254.99 o                         
 -11  13   2      12140.17      10788.56       375.28 o                         
  -9  13   2     103308.52     103143.57      2274.02 o                         
  -7  13   2      41548.29      37867.41      1120.45 o                         
  -5  13   2       7758.90       6132.17       330.52 o                         
  -3  13   2     115256.45     105703.35      2325.22 o                         
  -1  13   2       4951.84       7839.47       267.40 o                         
   1  13   2       3168.08       3554.07       194.67 o                         
   3  13   2        184.62       1567.42       189.94 o                         
   5  13   2      14773.16      14425.54       394.04 o                         
   7  13   2       9955.33      15734.13       521.06 o                         
   9  13   2      16543.20      14031.33       388.20 o                         
  11  13   2      35028.43      32170.43      1218.31 o                         
  13  13   2       1016.68       2300.91       287.29 o                         
  15  13   2       1956.35       2713.51       260.98 o                         
  17  13   2      19146.31      17434.50       608.40 o                         
  19  13   2      36055.64      32186.19      1105.08 o                         
  21  13   2       1150.38        870.68       133.78 o                         
  23  13   2        430.69       1088.01       140.80 o                         
  25  13   2       6321.56       4859.59       188.74 o                         
  27  13   2        952.81       1180.55       126.46 o                         
 -28  14   2        111.43         57.00       165.01 o                         
 -26  14   2        420.95        279.74       111.00 o                         
 -24  14   2         75.85        280.67       139.91 o                         
 -22  14   2       7717.86       8695.41       524.49 o                         
 -20  14   2       3239.73       3618.42       371.27 o                         
 -18  14   2        407.90        751.41       200.99 o                         
 -16  14   2         62.43        330.37       159.91 o                         
 -14  14   2      17061.60      15998.55       416.47 o                         
 -12  14   2       1980.91       2352.14       166.05 o                         
 -10  14   2       1626.68       1633.71       155.58 o                         
  -8  14   2       1962.07       3277.15       187.50 o                         
  -6  14   2       1214.14       1965.10       192.52 o                         
  -4  14   2       5585.62       4208.07       230.65 o                         
  -2  14   2        430.51        532.92       143.14 o                         
   0  14   2       9047.85       9510.55       339.82 o                         
   2  14   2       1089.95       2513.12       219.28 o                         
   4  14   2        965.84       1193.23       178.29 o                         
   6  14   2       2598.73       2312.60       166.15 o                         
   8  14   2        166.98       1604.57       199.04 o                         
  10  14   2        537.96       1817.67       162.01 o                         
  12  14   2       6149.89       8128.34       321.18 o                         
  14  14   2       2534.16       2745.91       245.94 o                         
  16  14   2      19208.52      19938.02       576.65 o                         
  18  14   2        112.16        508.71       151.54 o                         
  20  14   2       1573.57       1372.80       172.85 o                         
  22  14   2        155.51        974.93       171.64 o                         
  24  14   2       4486.45       4539.47       180.31 o                         
  26  14   2        462.31        273.15       123.76 o                         
  28  14   2         40.76        -97.24        97.24 o                         
 -25  15   2       1116.14        697.87       175.32 o                         
 -23  15   2       1936.36       1262.60       105.62 o                         
 -21  15   2        615.46        312.56       169.43 o                         
 -19  15   2        752.54       1145.00       223.94 o                         
 -17  15   2        206.94        512.00       127.48 o                         
 -15  15   2        713.17        986.70       117.24 o                         
 -13  15   2       1598.08       1739.68       132.84 o                         
 -11  15   2      18900.06      19890.80       489.28 o                         
  -9  15   2      48264.62      45153.61      1022.36 o                         
  -7  15   2       3397.45       4232.92       227.49 o                         
  -5  15   2        295.02       1077.04       164.83 o                         
  -3  15   2       9697.78      10387.43       553.00 o                         
  -1  15   2       3509.37       4182.12       258.57 o                         
   1  15   2       1491.02       1648.58       154.59 o                         
   3  15   2       6300.31       6207.26       262.42 o                         
   5  15   2      17907.69      15321.35       465.96 o                         
   7  15   2       3419.96       6195.51       259.62 o                         
   9  15   2       4061.36       7230.66       240.56 o                         
  11  15   2      40416.40      39060.53       889.38 o                         
  13  15   2         31.71        503.20       148.74 o                         
  15  15   2       1185.44       1750.92       156.89 o                         
  17  15   2       2500.35       2180.41       148.01 o                         
  19  15   2       2192.18       2731.07       156.87 o                         
  21  15   2        438.19        606.25       110.44 o                         
  23  15   2        412.07        302.08       106.85 o                         
  25  15   2       6982.79       4517.14       244.57 o                         
 -22  16   2         20.88        183.54        97.66 o                         
 -20  16   2         85.44        -87.24        88.09 o                         
 -18  16   2       1559.40       1522.94       172.38 o                         
 -16  16   2         14.28        175.42       132.60 o                         
 -14  16   2        691.90        966.65       119.85 o                         
 -12  16   2       3833.44       3869.07       183.69 o                         
 -10  16   2      18548.85      17984.24       507.27 o                         
  -8  16   2       2122.10       2433.93       162.68 o                         
  -6  16   2        433.85       1289.92       230.74 o                         
  -4  16   2        354.96        493.80       187.21 o                         
  -2  16   2       9638.45       9767.44       409.38 o                         
   0  16   2       1019.18       1874.05       279.85 o                         
   2  16   2       4909.14       5284.50       237.79 o                         
   4  16   2        262.66        297.53       125.32 o                         
   6  16   2       7361.99       7525.97       239.85 o                         
   8  16   2      18105.00      22191.07       547.43 o                         
  10  16   2      13170.12      14659.94       329.52 o                         
  12  16   2       6492.73       5443.25       185.76 o                         
  14  16   2        889.83       1164.11       115.43 o                         
  16  16   2        952.74       1451.58       122.56 o                         
  18  16   2        675.06        689.68       126.70 o                         
  20  16   2       1523.82       1035.99       197.42 o                         
  22  16   2       1161.51        671.82       106.08 o                         
 -17  17   2        196.00        312.34       173.85 o                         
 -15  17   2        295.08        477.35       191.53 o                         
 -13  17   2        414.98        509.76       206.26 o                         
 -11  17   2       7373.49       7675.02       309.42 o                         
  -9  17   2        582.07       1281.32       126.18 o                         
  -7  17   2       6857.79       6184.58       347.18 o                         
  -5  17   2        909.69       1076.01       134.76 o                         
  -3  17   2       1083.16        785.64       162.36 o                         
  -1  17   2       4997.48       5687.25       267.68 o                         
   1  17   2         95.05        150.69       129.08 o                         
   3  17   2       1166.74       2431.60       151.86 o                         
   5  17   2        156.08       1110.07       269.61 o                         
   7  17   2       2634.47       3670.72       215.82 o                         
   9  17   2       8217.98       7441.12       310.37 o                         
  11  17   2       3236.79       4263.17       214.12 o                         
  13  17   2       6897.09       5974.37       256.35 o                         
  15  17   2        196.53        152.49       109.02 o                         
  17  17   2        235.23        262.77        84.49 o                         
 -12  18   2       3259.88       3297.24       226.89 o                         
 -10  18   2       5135.79       5348.08       303.50 o                         
  -8  18   2        611.34        651.16       218.05 o                         
  -6  18   2        326.41        543.93       120.28 o                         
  -4  18   2         23.96          8.97       172.38 o                         
  -2  18   2       8025.60       7213.12       279.17 o                         
   0  18   2         54.35         70.26       296.13 o                         
   2  18   2       2186.04       2108.29       149.63 o                         
   4  18   2       1983.63       1995.22       127.19 o                         
   6  18   2       5683.09       7562.06       973.85 o                         
   8  18   2       2586.26       2917.51       157.22 o                         
  10  18   2        129.22       1312.97       203.32 o                         
  12  18   2        227.59        436.10       138.49 o                         
 -43   1   3         16.98        126.70       141.44 o                         
 -41   1   3       2472.40       2843.76       205.16 o                         
 -39   1   3        997.08       1445.06       228.14 o                         
 -37   1   3       2044.28       1139.92       461.14 o                         
 -35   1   3       1857.79       2887.71       254.54 o                         
 -33   1   3      12112.61      15537.07       594.33 o                         
 -31   1   3      13534.10      15911.43       638.19 o                         
 -29   1   3      37681.51      34277.88      1295.26 o                         
 -27   1   3       2875.82       2757.28       272.43 o                         
 -25   1   3       9313.95      10125.00      1158.76 o                         
 -23   1   3       2673.24       3787.98       607.36 o                         
 -21   1   3      32222.61      34556.11      1521.88 o                         
 -19   1   3      41073.20      40378.78      1359.29 o                         
 -17   1   3      35911.38      36563.50      1201.98 o                         
 -15   1   3     438759.78     413229.91      9218.58 o                         
 -13   1   3      19984.32      20626.19       843.90 o                         
 -11   1   3     100842.74     111122.29      3052.47 o                         
  -9   1   3       1370.29        664.73       277.48 o                         
  -7   1   3      81691.90     103738.47      2788.11 o                         
  -5   1   3      20769.97      32729.50      1150.69 o                         
  -3   1   3     675003.50     708362.38     21797.37 o                         
  -1   1   3     149179.23     114981.02      2583.73 o                         
   1   1   3      16508.89      15653.10      1166.85 o                         
   3   1   3       8720.71       7193.55       439.39 o                         
   5   1   3      53377.57      47827.14      1723.07 o                         
   7   1   3     542737.69     566570.50     17458.13 o                         
   9   1   3     399108.50     396317.03      8719.50 o                         
  11   1   3       1154.93       1845.01       319.49 o                         
  13   1   3      10287.44      11302.98       570.75 o                         
  15   1   3      70956.55      73356.92      1992.42 o                         
  17   1   3     185144.75     192621.52      5343.23 o                         
  19   1   3       1575.95       2872.13       540.11 o                         
  21   1   3      59614.88      53173.25      2021.22 o                         
  23   1   3        451.72       -153.55       549.23 o                         
  25   1   3       9488.94       7403.24       370.23 o                         
  27   1   3       4556.56       4665.77       274.75 o                         
  29   1   3      12617.71      12831.15       416.80 o                         
  31   1   3       8419.23       7709.15       422.41 o                         
  33   1   3       6784.25       5080.03       349.74 o                         
  35   1   3       2054.47       2243.67       287.29 o                         
  37   1   3       1633.28       1779.52       888.40 o                         
  39   1   3         35.29        370.25       197.42 o                         
  41   1   3        313.78        157.06       116.18 o                         
 -42   2   3         95.38        548.44       123.64 o                         
 -40   2   3         67.47        385.72       172.00 o                         
 -38   2   3       3656.20       4064.79       292.73 o                         
 -36   2   3       2346.34       3010.80       243.23 o                         
 -34   2   3      10399.73       9438.12       365.91 o                         
 -32   2   3      18401.85      17793.21       569.76 o                         
 -30   2   3       1970.94       2373.27       403.68 o                         
 -28   2   3      20362.22      16268.93       619.54 o                         
 -26   2   3      34011.05      32625.14      1256.99 o                         
 -24   2   3         81.45        344.61       685.72 o                         
 -22   2   3       5697.22       7037.85      1247.88 o                         
 -20   2   3     211982.20     210839.97      5967.64 o                         
 -18   2   3       9359.72       9476.61       606.08 o                         
 -16   2   3        658.15       3563.86       753.20 o                         
 -14   2   3      54752.50      55963.34      1797.10 o                         
 -12   2   3     154513.59     157769.98      4268.76 o                         
 -10   2   3       9819.85      11025.45       543.40 o                         
  -8   2   3      28677.60      26580.99       912.05 o                         
  -6   2   3     630700.50     594243.62     26036.15 o                         
  -4   2   3       6418.24       3065.23       467.09 o                         
  -2   2   3      36166.38      27347.14      1031.42 o                         
   0   2   3     709547.62     684695.31     29486.62 o                         
   2   2   3     135879.61     117327.68      5336.29 o                         
   4   2   3     752313.56     685956.94     14689.20 o                         
   6   2   3     633548.50     690302.50     21206.45 o                         
   8   2   3     192051.45     203731.84      6565.96 o                         
  10   2   3      29361.89      34968.13      1515.56 o                         
  12   2   3     288315.47     265882.03      8593.96 o                         
  14   2   3     154471.16     152724.58      4242.10 o                         
  16   2   3     124942.45     144159.44      4124.82 o                         
  18   2   3     117617.04     114046.98      3458.79 o                         
  20   2   3      88012.95      81453.60      2725.45 o                         
  22   2   3      19618.52      18593.44      1116.52 o                         
  24   2   3      17209.83      20302.07      2283.61 o                         
  26   2   3        666.02       2163.56       176.89 o                         
  28   2   3       3890.91       4812.05       245.71 o                         
  30   2   3        249.67        607.77       183.70 o                         
  32   2   3        568.89       1166.80       290.32 o                         
  34   2   3       8704.82       7490.63       379.26 o                         
  36   2   3       1613.47       1703.29       430.20 o                         
  38   2   3       1224.03       1539.18       200.47 o                         
  40   2   3       1327.39       1510.61       260.77 o                         
 -41   3   3         18.05        224.56       135.54 o                         
 -39   3   3       1982.52       2480.21       206.08 o                         
 -37   3   3        649.74        710.03       163.03 o                         
 -35   3   3       2777.41       3072.81       208.56 o                         
 -33   3   3       1928.99       2370.53       289.96 o                         
 -31   3   3      14693.73      15984.98       543.73 o                         
 -29   3   3      13051.58      13348.84       463.41 o                         
 -27   3   3      56164.70      57552.01      1599.70 o                         
 -25   3   3       3146.60       5306.93       988.28 o                         
 -23   3   3      60414.37      52516.29      2648.20 o                         
 -21   3   3      25811.51      23038.53      1576.45 o                         
 -19   3   3      22824.47      17959.52      1841.62 o                         
 -17   3   3      47041.93      40881.12      2896.51 o                         
 -15   3   3     105006.59     108472.20      3837.38 o                         
 -13   3   3     118521.49     114264.00      3912.97 o                         
 -11   3   3       2771.58       4092.83       957.64 o                         
  -9   3   3     500585.81     457718.53     11800.50 o                         
  -7   3   3     479948.50     452123.22     20142.95 o                         
  -5   3   3       3975.61       4038.74       583.83 o                         
  -3   3   3       1899.58       4555.39       360.93 o                         
  -1   3   3     706677.12     709170.94     21735.12 o                         
   1   3   3     564915.06     534150.62     23213.31 o                         
   3   3   3       5435.22       2171.64       571.64 o                         
   5   3   3      83638.24      91915.00      2534.54 o                         
   7   3   3       1870.13       1420.64       334.70 o                         
   9   3   3     127511.27     121238.32      4159.73 o                         
  11   3   3      23403.09      20473.15      1127.59 o                         
  13   3   3     126277.77     136337.80      4744.43 o                         
  15   3   3     289240.62     291849.59      9522.33 o                         
  17   3   3       5841.81       5582.65       612.40 o                         
  19   3   3      14268.40      12773.71       876.13 o                         
  21   3   3      10527.22      11950.01       927.83 o                         
  23   3   3      32094.42      37834.33      3232.42 o                         
  25   3   3      15387.25      16027.62       392.50 o                         
  27   3   3        159.17        198.10       202.92 o                         
  29   3   3        132.11       1108.73       220.39 o                         
  31   3   3         78.85        485.40       245.68 o                         
  33   3   3         19.30        485.77       234.34 o                         
  35   3   3       1846.00       1995.51       199.48 o                         
  37   3   3      10719.40      10019.61       330.70 o                         
  39   3   3        304.12        150.58       150.76 o                         
  41   3   3       1795.38       1234.62       188.58 o                         
 -40   4   3       3689.57       2974.62       142.63 o                         
 -38   4   3        300.92        860.28       147.12 o                         
 -36   4   3       4438.23       4885.41       247.20 o                         
 -34   4   3       1096.65       1619.66       191.06 o                         
 -32   4   3       2314.53       2692.97       304.94 o                         
 -30   4   3        600.15        972.26       226.70 o                         
 -28   4   3       2900.87       4510.30       298.00 o                         
 -26   4   3        373.02       1185.25       239.04 o                         
 -24   4   3      31404.87      27067.69      1897.58 o                         
 -22   4   3        197.87       1982.49       732.41 o                         
 -20   4   3       9665.82      11014.39      1585.27 o                         
 -18   4   3       1254.11       1620.63       987.11 o                         
 -16   4   3      35297.01      34607.80      2702.03 o                         
 -14   4   3      25073.15      19256.03      1906.45 o                         
 -12   4   3      14058.55      22314.60      2044.94 o                         
 -10   4   3       3577.97       4168.81       558.98 o                         
  -8   4   3     166146.31     135422.50      3895.70 o                         
  -6   4   3     145899.88     131645.30      3784.42 o                         
  -4   4   3      61860.61      68586.39      2622.02 o                         
  -2   4   3      12319.98      12060.92      1113.81 o                         
   0   4   3     574067.81     533122.12     16459.90 o                         
   2   4   3         47.83       4098.72       724.86 o                         
   4   4   3      20087.91      24318.28      1679.56 o                         
   6   4   3      51306.23      40982.62      1376.02 o                         
   8   4   3       6492.22       7056.31       666.01 o                         
  10   4   3      13928.06      18189.36      1655.99 o                         
  12   4   3       2826.58       6842.00      1208.11 o                         
  14   4   3     345116.22     349542.47     11346.80 o                         
  16   4   3        347.89       2433.82      1053.41 o                         
  18   4   3       8808.06      12908.93       882.92 o                         
  20   4   3       5327.55      11410.44      1810.68 o                         
  22   4   3      43065.59      46989.42      3683.25 o                         
  24   4   3       3792.24       6004.95       291.99 o                         
  26   4   3       6234.24       6786.06       525.97 o                         
  28   4   3       7362.67       7323.63       334.91 o                         
  30   4   3        722.80       1531.96       263.33 o                         
  32   4   3        351.40       1038.85       199.05 o                         
  34   4   3       4031.68       3997.12       335.81 o                         
  36   4   3        242.89        221.87       154.28 o                         
  38   4   3       2474.56       2780.41       155.29 o                         
  40   4   3         21.99        162.06       191.53 o                         
 -39   5   3        535.83        730.07       137.33 o                         
 -37   5   3         92.90        727.30       151.59 o                         
 -35   5   3       1905.25       1533.37       234.50 o                         
 -33   5   3       8044.35       9489.54       357.01 o                         
 -31   5   3       3992.94       3596.86       257.21 o                         
 -29   5   3      11595.73      13470.84       564.19 o                         
 -27   5   3       1011.77       2219.65       244.60 o                         
 -25   5   3      25838.69      26752.27       742.05 o                         
 -23   5   3      27511.88      27792.50      1968.62 o                         
 -21   5   3       1136.56       1714.92      1143.28 o                         
 -19   5   3        709.42       2869.99      1196.32 o                         
 -17   5   3       1029.84       1517.50      1031.31 o                         
 -15   5   3      86936.54      79926.50      4950.29 o                         
 -13   5   3       6352.04       4334.45      1243.46 o                         
 -11   5   3     200730.03     199655.80      6941.46 o                         
  -9   5   3     523365.94     471783.41     12322.15 o                         
  -7   5   3     356723.09     322588.50      8519.10 o                         
  -5   5   3      33761.11      38256.05      1733.52 o                         
  -3   5   3     599373.44     545644.00     14277.57 o                         
  -1   5   3     356161.91     325633.91     10378.97 o                         
   1   5   3     134865.12     139868.64      4752.20 o                         
   3   5   3      31334.82      31278.15      2065.57 o                         
   5   5   3      14485.05      18678.49      1552.86 o                         
   7   5   3       5009.81       3577.12       439.06 o                         
   9   5   3      43371.36      43684.46      1959.34 o                         
  11   5   3      31496.45      39387.19      2772.75 o                         
  13   5   3      11482.64      12652.70      1614.74 o                         
  15   5   3      85156.47      85486.73      5068.15 o                         
  17   5   3     114091.21     105279.04      6081.78 o                         
  19   5   3      31943.23      38733.04      3241.26 o                         
  21   5   3      26863.46      28187.17      2822.84 o                         
  23   5   3      26527.07      26333.65       641.62 o                         
  25   5   3       7222.28       7443.32       283.11 o                         
  27   5   3       2112.77       2807.40       225.84 o                         
  29   5   3      11339.01      11057.75       410.60 o                         
  31   5   3        190.02        328.55       236.36 o                         
  33   5   3        549.46       1301.70       244.73 o                         
  35   5   3       2874.07       3090.33       248.50 o                         
  37   5   3       2123.17       2479.83       193.18 o                         
  39   5   3       1609.44       1514.82       303.50 o                         
 -40   6   3        219.14        538.32       135.54 o                         
 -38   6   3        425.18        571.80       144.71 o                         
 -36   6   3        844.27       1344.00       234.25 o                         
 -34   6   3       4329.69       4100.24       278.01 o                         
 -32   6   3       1820.12       2183.35       262.13 o                         
 -30   6   3       4332.83       4175.01       474.40 o                         
 -28   6   3       2408.36       2234.22       237.62 o                         
 -26   6   3      10787.58       9672.68       802.26 o                         
 -24   6   3      20580.43      20223.81       791.88 o                         
 -22   6   3       1346.30       1239.26       302.41 o                         
 -20   6   3        475.88       2047.89      1252.30 o                         
 -18   6   3      39371.32      39552.20      3350.28 o                         
 -16   6   3       4504.70       7381.23      1632.42 o                         
 -14   6   3       9506.93      10964.29      1779.75 o                         
 -12   6   3     316771.38     280482.09      9537.08 o                         
 -10   6   3      22582.26      22513.54      1184.21 o                         
  -8   6   3      20483.25      20399.67       918.01 o                         
  -6   6   3      46846.78      40114.06      1838.72 o                         
  -4   6   3      21146.71      24784.12      1046.17 o                         
  -2   6   3      18709.09      23099.38      1196.98 o                         
   0   6   3      19818.48      26910.77      1353.96 o                         
   2   6   3      38720.55      34958.38      1646.89 o                         
   4   6   3      18191.16      17467.44      1558.75 o                         
   6   6   3       4668.71       7750.50       737.54 o                         
   8   6   3     335287.25     300931.91      8700.63 o                         
  10   6   3      21236.82      16889.57      1292.08 o                         
  12   6   3        305.07       3046.78      1155.07 o                         
  14   6   3      12260.01      13074.06      1753.23 o                         
  16   6   3      24315.31      25844.62      2504.61 o                         
  18   6   3      44620.51      52411.16      3939.60 o                         
  20   6   3      38368.34      42089.22      3556.55 o                         
  22   6   3      30783.48      30793.29      1013.89 o                         
  24   6   3       6048.91       4484.60       239.41 o                         
  26   6   3       7275.48       7108.31       250.53 o                         
  28   6   3        398.14        881.46       215.94 o                         
  30   6   3        681.28       2075.70       304.97 o                         
  32   6   3        550.23        574.36       224.78 o                         
  34   6   3       1505.68       1674.48       220.16 o                         
  36   6   3       1333.74       1109.31       160.98 o                         
  38   6   3        182.78        371.03       173.85 o                         
 -39   7   3        613.08        663.54       105.08 o                         
 -37   7   3        293.80        506.82       203.32 o                         
 -35   7   3         10.75       1185.97       188.75 o                         
 -33   7   3       5694.68       5440.77       607.00 o                         
 -31   7   3      11702.48       9937.10       482.97 o                         
 -29   7   3        212.26        947.40       238.56 o                         
 -27   7   3        412.71        633.33       215.08 o                         
 -25   7   3      13719.32      17867.17       841.25 o                         
 -23   7   3       4917.75       4413.90       361.51 o                         
 -21   7   3      24942.97      26820.74       742.44 o                         
 -19   7   3       7685.01       7584.55      1838.68 o                         
 -17   7   3      26603.38      25812.21      2790.43 o                         
 -15   7   3      88213.39      88341.98      5642.74 o                         
 -13   7   3       1712.47       5826.90      2095.03 o                         
 -11   7   3      68891.43      72724.09      3256.45 o                         
  -9   7   3      70932.72      59827.25      1866.85 o                         
  -7   7   3      26091.78      32646.23      1222.34 o                         
  -5   7   3      94032.30      83844.28      2580.11 o                         
  -3   7   3       1803.17       3467.52       701.29 o                         
  -1   7   3      30020.02      34847.37      2694.67 o                         
   1   7   3      29869.27      21952.02      1256.26 o                         
   3   7   3       2053.25       4897.74      1644.20 o                         
   5   7   3      10931.98      13563.20      1576.43 o                         
   7   7   3       2390.22       2732.84       540.23 o                         
   9   7   3      19420.77      18043.92      1667.78 o                         
  11   7   3     108847.86     105530.16      4168.23 o                         
  13   7   3       3629.29       6034.63      1399.63 o                         
  15   7   3       1419.84        698.34      1143.28 o                         
  17   7   3       7254.13       8291.73      1602.95 o                         
  19   7   3      13619.59      15278.12      2251.20 o                         
  21   7   3      16357.48      17138.89       800.74 o                         
  23   7   3       1021.73       1772.94       279.13 o                         
  25   7   3        992.12       1897.48       203.45 o                         
  27   7   3         61.33        836.92       182.43 o                         
  29   7   3      15372.26      11659.07       749.91 o                         
  31   7   3       1453.32       2190.03       492.08 o                         
  33   7   3        295.49        485.45       195.38 o                         
  35   7   3         66.50        449.46       157.30 o                         
  37   7   3         67.52        221.47       101.15 o                         
 -38   8   3        949.70       1337.86       240.15 o                         
 -36   8   3        471.00        598.06       137.98 o                         
 -34   8   3        217.57        987.11       253.41 o                         
 -32   8   3        451.30        576.52       188.48 o                         
 -30   8   3      19736.16      18529.71      1308.29 o                         
 -28   8   3       2646.97       2524.82       601.11 o                         
 -26   8   3      45702.98      42467.21      3804.06 o                         
 -24   8   3       1644.62       1773.52       304.97 o                         
 -22   8   3      25051.48      21302.42       617.94 o                         
 -20   8   3       4678.51       4162.02       215.13 o                         
 -18   8   3      35359.20      31879.26      3164.65 o                         
 -16   8   3        282.26       1393.74      1140.33 o                         
 -14   8   3      20149.84      19473.61      1579.97 o                         
 -12   8   3     143186.67     134132.98      5242.65 o                         
 -10   8   3      19680.77      22239.46      1588.59 o                         
  -8   8   3        349.51       1801.12       448.15 o                         
  -6   8   3     174419.39     166996.00      4783.16 o                         
  -4   8   3      75314.34      70903.37      2297.26 o                         
  -2   8   3      16710.24      17259.40      1059.70 o                         
   0   8   3      50557.53      54915.16      2297.07 o                         
   2   8   3      18020.03      15432.48      1091.30 o                         
   4   8   3      23086.56      23176.21      1375.53 o                         
   6   8   3      68778.23      67774.90      3397.43 o                         
   8   8   3     395473.97     390091.44     12870.15 o                         
  10   8   3      14108.56      14667.49      1264.51 o                         
  12   8   3        936.94       2188.32       721.34 o                         
  14   8   3       2971.87       3406.27      1299.45 o                         
  16   8   3     124048.50     111867.63      6771.28 o                         
  18   8   3       9031.29       8933.02       298.46 o                         
  20   8   3      25252.32      25090.28       965.31 o                         
  22   8   3       7586.02       6372.78       380.77 o                         
  24   8   3       2953.72       2743.34       212.08 o                         
  26   8   3        492.89        812.50       181.78 o                         
  28   8   3        979.19       2032.66       225.82 o                         
  30   8   3       2801.10       2253.61       359.89 o                         
  32   8   3       4624.73       4531.87       377.16 o                         
  34   8   3       1186.06       1119.92       191.53 o                         
  36   8   3       1763.48       1921.18       206.26 o                         
 -37   9   3        832.92       1024.74       304.97 o                         
 -35   9   3       2801.60       3162.26       179.79 o                         
 -33   9   3         20.67        262.74       124.39 o                         
 -31   9   3       4129.33       4336.21       215.15 o                         
 -29   9   3       1644.99       1520.83       226.85 o                         
 -27   9   3       8547.28       7253.59       381.82 o                         
 -25   9   3       7388.19       7711.02       434.62 o                         
 -23   9   3       1307.26       1009.19       202.46 o                         
 -21   9   3       3279.30      10294.02       682.14 o                         
 -19   9   3      17503.65      14899.81       565.75 o                         
 -17   9   3       3253.83       7020.72       491.96 o                         
 -15   9   3      44537.01      39814.45      3429.84 o                         
 -13   9   3       6783.12       8924.08      1142.40 o                         
 -11   9   3      12731.60      11451.20      1212.55 o                         
  -9   9   3      14805.05      16631.62      1100.18 o                         
  -7   9   3      16946.33      17176.29      1108.19 o                         
  -5   9   3        472.62       3450.24       710.33 o                         
  -3   9   3      59464.62      50622.57      3435.73 o                         
  -1   9   3       7298.57       7101.30      1128.55 o                         
   1   9   3      73538.50      66139.37      3980.86 o                         
   3   9   3      18463.24      20800.04      1956.54 o                         
   5   9   3     111342.95     107032.51      5765.02 o                         
   7   9   3       1959.90       2074.43       795.85 o                         
   9   9   3       4386.54       8794.39      1114.34 o                         
  11   9   3      28971.59      30207.81      1941.76 o                         
  13   9   3       2725.63       3419.90       855.97 o                         
  15   9   3       7926.77       7130.78       506.24 o                         
  17   9   3      70417.55      66867.71      1644.67 o                         
  19   9   3        347.98        599.26       170.81 o                         
  21   9   3       8608.84       9092.72       313.88 o                         
  23   9   3        382.77        305.19       172.48 o                         
  25   9   3        915.14       1920.02       191.96 o                         
  27   9   3        965.11       2048.17       223.29 o                         
  29   9   3        735.75       1294.15       159.94 o                         
  31   9   3       1405.05       2048.31       296.13 o                         
  33   9   3         46.26        335.91       212.16 o                         
  35   9   3        271.37        480.30       162.06 o                         
 -36  10   3       1442.06       1305.34       147.33 o                         
 -34  10   3         36.53        233.37       123.76 o                         
 -32  10   3        415.04        653.24       126.93 o                         
 -30  10   3       1010.22       1272.78       163.18 o                         
 -28  10   3      12640.03      13003.54       408.86 o                         
 -26  10   3      15029.19      15071.33       710.37 o                         
 -24  10   3      11006.44       9907.12       352.70 o                         
 -22  10   3       3407.36       2901.96       222.58 o                         
 -20  10   3      35355.50      30598.25       736.68 o                         
 -18  10   3      52616.44      52244.81      1308.56 o                         
 -16  10   3        590.63       2042.90       191.14 o                         
 -14  10   3        149.37       1084.13       168.65 o                         
 -12  10   3       7409.78       7391.72       480.32 o                         
 -10  10   3      14537.95      15324.96      1432.64 o                         
  -8  10   3       1031.52       2885.06       872.24 o                         
  -6  10   3      66241.15      62968.91      2424.57 o                         
  -4  10   3     111130.47     108021.89      4295.81 o                         
  -2  10   3       2748.43       2920.25       913.45 o                         
   0  10   3     243247.03     228131.59     11002.60 o                         
   2  10   3      25698.95      29796.01      2430.94 o                         
   4  10   3      16424.33      16214.27      1261.63 o                         
   6  10   3      90231.26      88339.20      3797.75 o                         
   8  10   3      17525.67      16253.94      1446.06 o                         
  10  10   3      22545.56      23507.40      1719.98 o                         
  12  10   3      74951.31      69420.13      1839.37 o                         
  14  10   3      38274.87      33721.71      1267.41 o                         
  16  10   3      15075.87      17092.91       516.66 o                         
  18  10   3      11366.15      12874.25       432.55 o                         
  20  10   3       1612.20       2357.51       212.16 o                         
  22  10   3      21328.69      19787.60       615.07 o                         
  24  10   3        633.68        921.86       187.47 o                         
  26  10   3       2571.68       3124.21       271.37 o                         
  28  10   3        532.45        804.32       189.21 o                         
  30  10   3       6065.77       6096.76       414.00 o                         
  32  10   3       7765.71       7994.12       444.94 o                         
  34  10   3       2059.44       1591.16       179.74 o                         
 -33  11   3       1012.07       1230.61       107.81 o                         
 -31  11   3        249.99        906.02       115.04 o                         
 -29  11   3       3397.27       4214.94       278.11 o                         
 -27  11   3       6258.54       6785.99       258.20 o                         
 -25  11   3        223.19       1869.62       189.30 o                         
 -23  11   3       8410.70       7743.36       359.37 o                         
 -21  11   3       5802.63       7601.21       390.77 o                         
 -19  11   3        593.39       1000.63       165.58 o                         
 -17  11   3      20851.32      20778.99       534.53 o                         
 -15  11   3       7081.98       6076.66       234.37 o                         
 -13  11   3       5569.19       5627.29       259.57 o                         
 -11  11   3      16833.22      20775.13       574.68 o                         
  -9  11   3      51200.91      54633.18      1282.96 o                         
  -7  11   3      35325.99      36910.52      1014.03 o                         
  -5  11   3      14277.63      14924.96       433.64 o                         
  -3  11   3      38090.29      33499.27      3166.12 o                         
  -1  11   3       4594.95       7471.22      1007.28 o                         
   1  11   3       6394.79       7446.06      1261.14 o                         
   3  11   3        219.14        502.75       570.85 o                         
   5  11   3       8476.61       8088.13       484.84 o                         
   7  11   3       4065.05       4613.17       231.81 o                         
   9  11   3      39844.54      43627.18      1246.93 o                         
  11  11   3        471.99        872.34       230.98 o                         
  13  11   3      58453.19      52749.97      2277.32 o                         
  15  11   3      23819.60      26959.10       765.05 o                         
  17  11   3      13531.86      11328.43       341.33 o                         
  19  11   3         78.61        187.55       176.60 o                         
  21  11   3       1371.56       2457.71       216.05 o                         
  23  11   3       1047.97        911.87       172.85 o                         
  25  11   3        381.58       1537.03       196.99 o                         
  27  11   3       4343.01       4595.72       257.46 o                         
  29  11   3       3618.47       3306.24       205.14 o                         
  31  11   3        418.47       1063.72       191.53 o                         
  33  11   3       1050.84       1331.86       156.17 o                         
 -32  12   3       2370.38       2095.98       162.06 o                         
 -30  12   3        211.07        287.07       108.74 o                         
 -28  12   3       7270.53       6562.25       263.96 o                         
 -26  12   3        179.55        211.67       121.81 o                         
 -24  12   3       2277.15       3359.23       183.40 o                         
 -22  12   3        233.62        884.42       154.84 o                         
 -20  12   3      11369.30      11186.53       336.06 o                         
 -18  12   3       8779.40       7992.37       336.56 o                         
 -16  12   3       1559.50       2389.23       169.81 o                         
 -14  12   3       1205.07       1186.71       159.07 o                         
 -12  12   3      12668.55      15489.32       417.61 o                         
 -10  12   3      15671.02      15051.03       406.18 o                         
  -8  12   3      41929.67      36157.41       794.02 o                         
  -6  12   3       2058.32       2869.36       174.57 o                         
  -4  12   3      25904.02      27460.32       612.96 o                         
  -2  12   3        721.36       1311.11       198.32 o                         
   0  12   3     204792.91     206927.20      4137.86 o                         
   2  12   3       1766.96       3571.00       243.12 o                         
   4  12   3      10269.64      10685.65       374.38 o                         
   6  12   3      71422.59      72148.22      1538.51 o                         
   8  12   3      49434.06      49302.84      1332.19 o                         
  10  12   3      12587.16      14050.54       561.52 o                         
  12  12   3       9432.08      10174.90       462.55 o                         
  14  12   3      71012.96      66719.28      3255.99 o                         
  16  12   3        897.06        798.84       185.34 o                         
  18  12   3       6511.50       5998.87       241.57 o                         
  20  12   3       5345.48       4999.37       233.55 o                         
  22  12   3      25383.55      22984.00      1323.02 o                         
  24  12   3         53.71        -71.82       123.70 o                         
  26  12   3       3357.91       3681.49       217.92 o                         
  28  12   3        136.11        461.23       176.80 o                         
  30  12   3        907.13       1063.72       144.38 o                         
 -31  13   3        125.30        496.49       190.06 o                         
 -29  13   3        165.80        545.12       185.64 o                         
 -27  13   3       1448.41       1079.92       353.59 o                         
 -25  13   3        221.95        785.72       191.53 o                         
 -23  13   3       3820.65       3745.47       412.52 o                         
 -21  13   3        649.65       1011.10       188.27 o                         
 -19  13   3        572.03       1084.35       208.35 o                         
 -17  13   3      20363.75      18299.38       466.26 o                         
 -15  13   3      10625.01       9906.39       296.60 o                         
 -13  13   3       2842.07       3543.75       188.04 o                         
 -11  13   3       3713.88       3493.31       191.64 o                         
  -9  13   3       6873.29       9172.38       301.00 o                         
  -7  13   3       1627.81       2159.02       176.80 o                         
  -5  13   3       2706.70       3445.86       227.95 o                         
  -3  13   3       3444.12       4258.28       207.52 o                         
  -1  13   3        435.53        901.76       155.22 o                         
   1  13   3      26596.09      25216.50       612.41 o                         
   3  13   3        962.55       2038.85       191.23 o                         
   5  13   3      28236.45      28805.85       689.83 o                         
   7  13   3        757.80        861.19       155.81 o                         
   9  13   3      29039.14      24716.64       608.34 o                         
  11  13   3      25709.21      24992.37      1156.54 o                         
  13  13   3       6481.48       5948.50       341.63 o                         
  15  13   3      16706.22      16107.02       495.23 o                         
  17  13   3        112.89        -81.55       167.55 o                         
  19  13   3      20286.97      17805.48       873.67 o                         
  21  13   3        340.15        349.65       131.33 o                         
  23  13   3       4613.60       3992.61       182.13 o                         
  25  13   3        449.78        507.47       133.55 o                         
  27  13   3       4008.66       3384.38       238.67 o                         
  29  13   3       3479.38       2769.80       197.42 o                         
 -28  14   3       4379.09       3059.01       145.03 o                         
 -26  14   3       1304.13       1127.36       112.23 o                         
 -24  14   3      15760.15      15292.59       536.28 o                         
 -22  14   3       2700.55       2495.77       309.39 o                         
 -20  14   3      13257.99      13972.77       748.44 o                         
 -18  14   3         72.17         68.98       188.48 o                         
 -16  14   3       2451.34       2613.58       159.91 o                         
 -14  14   3      11620.41      12684.54       348.09 o                         
 -12  14   3      31418.38      31874.19       748.62 o                         
 -10  14   3         96.51       1896.39       162.62 o                         
  -8  14   3      58350.64      55562.79      1251.48 o                         
  -6  14   3      49394.06      45849.13      1208.26 o                         
  -4  14   3      15816.62      14991.87       465.16 o                         
  -2  14   3      35453.67      34411.47       724.43 o                         
   0  14   3     101384.60      98126.10      2155.78 o                         
   2  14   3      14182.88      11979.34       399.72 o                         
   4  14   3      25556.39      24426.43       692.33 o                         
   6  14   3      62438.37      62214.68      1395.92 o                         
   8  14   3      83020.35      80741.74      1785.62 o                         
  10  14   3        576.05        834.63       139.28 o                         
  12  14   3      57337.54      58219.25      1644.70 o                         
  14  14   3      71350.95      68071.11      1898.53 o                         
  16  14   3      32874.38      36203.75      1441.39 o                         
  18  14   3       5387.49       4806.63       225.20 o                         
  20  14   3       3348.71       3080.04       179.82 o                         
  22  14   3      12168.56      12251.73       511.23 o                         
  24  14   3        277.73        567.65       115.04 o                         
  26  14   3       5550.67       4275.52       256.35 o                         
  28  14   3         23.43        117.86        88.40 o                         
 -25  15   3        152.37        496.51       181.22 o                         
 -23  15   3       3299.28       2678.68       144.41 o                         
 -21  15   3       1040.75       1583.36       145.07 o                         
 -19  15   3       1466.66       1732.06       160.70 o                         
 -17  15   3         32.23       -123.12       150.79 o                         
 -15  15   3       6204.57       6240.44       205.11 o                         
 -13  15   3        201.91       1015.42       125.85 o                         
 -11  15   3        889.89       1456.35       164.38 o                         
  -9  15   3         28.14         35.26       202.02 o                         
  -7  15   3       9971.92       8781.26       312.15 o                         
  -5  15   3       2142.54       3667.42       250.46 o                         
  -3  15   3      39186.25      39019.80       893.77 o                         
  -1  15   3       6532.67       6361.51       269.90 o                         
   1  15   3         38.41        481.65       143.58 o                         
   3  15   3        283.37        896.48       151.32 o                         
   5  15   3      13767.93      15321.72       464.79 o                         
   7  15   3        663.79        906.55       140.23 o                         
   9  15   3       9300.85      11868.05       326.67 o                         
  11  15   3      21317.99      20791.17       589.71 o                         
  13  15   3         59.27        126.81       136.97 o                         
  15  15   3        191.03        509.49       120.57 o                         
  17  15   3       3571.57       3211.19       167.57 o                         
  19  15   3        882.27       1019.26       130.26 o                         
  21  15   3       1381.72       1247.89       113.94 o                         
  23  15   3        213.52        429.38       126.70 o                         
  25  15   3        892.82        341.81       103.13 o                         
 -22  16   3        343.14        509.46       106.20 o                         
 -20  16   3       5492.75       5552.09       221.54 o                         
 -18  16   3       2178.91       1749.62       132.57 o                         
 -16  16   3         13.39        282.60       306.45 o                         
 -14  16   3       1044.20       1608.23       122.08 o                         
 -12  16   3      31181.30      33115.30       748.31 o                         
 -10  16   3        282.44       1219.04       137.39 o                         
  -8  16   3      15918.19      14099.95       415.67 o                         
  -6  16   3       3244.86       4614.61       264.91 o                         
  -4  16   3       9756.35       9419.09       391.44 o                         
  -2  16   3       3955.40       6121.90       250.04 o                         
   0  16   3      21036.24      19590.71       557.42 o                         
   2  16   3        816.59       1120.48       160.56 o                         
   4  16   3      13852.18      12214.04       327.63 o                         
   6  16   3      28007.32      29999.34       695.30 o                         
   8  16   3      48189.13      49014.16      1095.31 o                         
  10  16   3        143.48        383.32       145.68 o                         
  12  16   3       5146.09       4818.93       258.76 o                         
  14  16   3       6662.83       7337.06       310.12 o                         
  16  16   3       5913.69       6113.43       595.21 o                         
  18  16   3       4926.50       5030.23       465.56 o                         
  20  16   3         39.36        281.89        94.87 o                         
 -19  17   3        534.12        651.20       138.49 o                         
 -17  17   3       1200.98       1567.59       197.42 o                         
 -15  17   3         76.82        111.97       173.85 o                         
 -13  17   3       2410.85       4493.56       321.18 o                         
 -11  17   3       6029.44       5831.82       293.90 o                         
  -9  17   3        580.31        523.31       115.17 o                         
  -7  17   3       6054.87       6706.38       237.04 o                         
  -5  17   3       4700.96       7418.20       255.61 o                         
  -3  17   3       4751.61       5895.64       223.35 o                         
  -1  17   3         24.55        -48.30       148.70 o                         
   1  17   3       2343.82       2775.87       159.86 o                         
   3  17   3       1935.46       2397.85       154.82 o                         
   5  17   3      34162.84      36411.86       946.97 o                         
   7  17   3       1822.58       1430.54       171.81 o                         
   9  17   3      10431.31      11325.93       416.57 o                         
  11  17   3       4298.99       4045.31       253.59 o                         
  13  17   3        139.27         63.66       102.74 o                         
  15  17   3        220.08        184.89       126.70 o                         
  17  17   3       1656.47       1511.16       105.43 o                         
 -12  18   3       3041.26       3656.73       229.83 o                         
 -10  18   3        320.92       1131.49       167.96 o                         
  -8  18   3        812.38       1176.95        95.30 o                         
  -6  18   3      11124.84      12832.77       353.78 o                         
  -4  18   3       9626.03      10050.21       461.14 o                         
  -2  18   3        328.88        171.61       112.45 o                         
   0  18   3      10941.84      11587.42       399.98 o                         
   2  18   3        213.34        630.15        91.36 o                         
   4  18   3       1169.80       1370.59       165.01 o                         
   6  18   3       3368.83       4227.16       192.72 o                         
   8  18   3       4283.24       3455.27       170.81 o                         
  10  18   3       3763.84       3757.33       168.61 o                         
 -42   0   4        922.68        789.69       200.37 o                         
 -40   0   4        163.68        904.61       276.98 o                         
 -38   0   4        270.78        598.16       335.91 o                         
 -36   0   4       2925.68       2996.69       433.15 o                         
 -34   0   4       3005.37       4412.33       452.30 o                         
 -32   0   4        354.36       1756.17       421.36 o                         
 -30   0   4      11710.22      11874.79       772.01 o                         
 -28   0   4       1451.68       1711.05       392.69 o                         
 -26   0   4      41137.02      42180.57      3435.73 o                         
 -24   0   4        374.52       1152.12      1034.26 o                         
 -22   0   4       2552.44       6523.77      1299.45 o                         
 -20   0   4       2427.64       2385.89       594.87 o                         
 -18   0   4     480845.50     452020.97     14387.49 o                         
 -16   0   4     126999.05     109859.96      3908.25 o                         
 -14   0   4      27920.08      25423.44      1248.48 o                         
 -12   0   4     161584.48     197857.14      6386.56 o                         
 -10   0   4      44851.41      52747.07      2690.25 o                         
  -8   0   4    2927921.50    2946304.50    126273.56 o                         
  -6   0   4      46906.94      30830.27      1788.59 o                         
  -4   0   4       1725.49       2310.13       553.96 o                         
  -2   0   4      16463.65       6143.66       813.26 o                         
   0   0   4       5263.17      21887.34      1181.59 o                         
   2   0   4    2002845.50    2356068.50     71357.72 o                         
   4   0   4      11074.90       8972.39       751.38 o                         
   6   0   4     398271.88     370279.38     11436.15 o                         
   8   0   4     576467.62     570290.69     17525.54 o                         
  10   0   4     751248.06     765065.25     23478.36 o                         
  12   0   4      13835.04      13727.62       851.45 o                         
  14   0   4     124853.84     119531.16      5158.02 o                         
  16   0   4     304306.34     292251.50     11284.00 o                         
  18   0   4       8932.59       8324.12      2987.85 o                         
  20   0   4      63845.06      66578.41      4107.56 o                         
  22   0   4      63019.07      72474.55      4549.55 o                         
  24   0   4      23225.46      18466.34      2089.14 o                         
  26   0   4       2271.63       2224.89       350.78 o                         
  28   0   4       1765.48       3927.84       332.28 o                         
  30   0   4       1274.42       1317.12       286.48 o                         
  32   0   4       3993.81       3409.22       474.40 o                         
  34   0   4        123.22        763.17       380.11 o                         
  36   0   4      12750.81       9591.18       615.84 o                         
  38   0   4       3213.38       1937.26       517.13 o                         
  40   0   4        349.07        250.46       188.58 o                         
 -43   1   4         36.39        -23.98       106.08 o                         
 -41   1   4         32.49        663.06       167.72 o                         
 -39   1   4        667.83        510.51       206.24 o                         
 -37   1   4         43.93       2123.88       285.21 o                         
 -35   1   4        568.26        560.41       197.79 o                         
 -33   1   4        103.30       1514.86       208.27 o                         
 -31   1   4        154.34        816.23       296.13 o                         
 -29   1   4       6687.98      11820.79       788.22 o                         
 -27   1   4      13977.98      16677.19       622.24 o                         
 -25   1   4      16182.87      16227.22      1407.58 o                         
 -23   1   4       6550.46       8941.82       842.92 o                         
 -21   1   4      41624.36      48772.07      1896.02 o                         
 -19   1   4        161.66       7403.91       592.47 o                         
 -17   1   4      18338.70      20674.70       908.48 o                         
 -15   1   4     101997.22     105511.62      2650.58 o                         
 -13   1   4     104805.23     100515.18      2841.47 o                         
 -11   1   4       2585.81       4810.59       397.72 o                         
  -9   1   4     192876.03     179892.52      4709.92 o                         
  -7   1   4     712100.00     747402.25     22690.08 o                         
  -5   1   4       7411.52      11630.54       980.59 o                         
  -3   1   4      61114.95      49577.02      1440.16 o                         
  -1   1   4     166672.28     115745.02      4036.63 o                         
   1   1   4     191788.56     228003.70      7111.06 o                         
   3   1   4       4443.36      11289.98       726.34 o                         
   5   1   4      53457.91      54366.76      1946.04 o                         
   7   1   4     249313.38     234374.44      6001.90 o                         
   9   1   4      15935.92      17580.61       732.38 o                         
  11   1   4      28486.21      25778.60       977.92 o                         
  13   1   4      14271.25      13216.31       810.70 o                         
  15   1   4       8876.85       7633.61       597.02 o                         
  17   1   4      72573.27      81131.62      2588.89 o                         
  19   1   4      22816.46      22230.64      1156.41 o                         
  21   1   4        561.71       1350.56       484.60 o                         
  23   1   4      19073.15      23681.33      1655.65 o                         
  25   1   4       3012.13       2464.10       201.87 o                         
  27   1   4       8908.41       8944.81       321.41 o                         
  29   1   4       2160.19       1636.22       200.08 o                         
  31   1   4       2845.57       3754.45       343.62 o                         
  33   1   4       3136.12       4065.35       343.11 o                         
  35   1   4       1147.34       1427.21       263.42 o                         
  37   1   4        200.60        161.68       192.05 o                         
  39   1   4       1978.04       1818.66       187.11 o                         
  41   1   4        101.81        122.93       103.93 o                         
 -42   2   4         26.87        231.30       121.24 o                         
 -40   2   4        136.36        394.81       243.09 o                         
 -38   2   4       3537.51       4794.22       228.94 o                         
 -36   2   4        228.48        899.22       194.52 o                         
 -34   2   4        106.21       1249.79       207.05 o                         
 -32   2   4      11750.17      13398.68       468.99 o                         
 -30   2   4        250.48        293.36       217.50 o                         
 -28   2   4        668.63       2652.91       301.16 o                         
 -26   2   4      27511.84      23971.37      1194.39 o                         
 -24   2   4      42588.38      44409.74      2348.63 o                         
 -22   2   4      65891.65      63989.22      2393.26 o                         
 -20   2   4          6.44       6875.54       745.56 o                         
 -18   2   4      56370.02      52421.38      1921.14 o                         
 -16   2   4      87315.42      89238.14      2670.68 o                         
 -14   2   4      49777.05      49377.49      1607.74 o                         
 -12   2   4       5532.69       8937.50       699.49 o                         
 -10   2   4     139406.83     146339.08      3423.90 o                         
  -8   2   4     275055.78     206438.41     44800.09 o                         
  -6   2   4     332342.56     351505.72     15776.09 o                         
  -4   2   4      29678.34      20735.63      1252.30 o                         
  -2   2   4      24708.74      30041.06       978.80 o                         
   0   2   4     112972.55     106831.90      4811.80 o                         
   2   2   4     386126.03     430286.00     18737.42 o                         
   4   2   4     477028.09     473699.44     11884.81 o                         
   6   2   4     208503.30     242008.23      7695.62 o                         
   8   2   4     110597.42     103098.41      3547.94 o                         
  10   2   4     277346.97     284342.00      9101.73 o                         
  12   2   4        835.70       1974.30       378.27 o                         
  14   2   4       4888.75       8222.79       621.05 o                         
  16   2   4     531963.38     532769.12     13717.18 o                         
  18   2   4      22113.52      19077.16      1031.21 o                         
  20   2   4      26321.87      27100.99      1303.94 o                         
  22   2   4       9295.71       9751.17      1083.41 o                         
  24   2   4      81822.19      84098.24      2131.01 o                         
  26   2   4       9879.97      11020.96       326.26 o                         
  28   2   4      21713.95      19709.01       499.65 o                         
  30   2   4        338.42        602.71       180.98 o                         
  32   2   4        189.29        559.49       193.02 o                         
  34   2   4       2948.92       2654.08       240.38 o                         
  36   2   4       7583.77       6901.75       624.68 o                         
  38   2   4        143.86        244.23       147.39 o                         
  40   2   4         95.36        437.92       134.47 o                         
 -41   3   4        833.23        540.89       153.22 o                         
 -39   3   4        348.45        880.69       156.88 o                         
 -37   3   4          7.37        294.00       167.75 o                         
 -35   3   4       2070.32       2574.29       224.03 o                         
 -33   3   4         20.16       1331.39       198.21 o                         
 -31   3   4         13.59       1696.75       255.27 o                         
 -29   3   4       1403.73       2663.34       262.78 o                         
 -27   3   4      16281.40      19002.29       713.35 o                         
 -25   3   4      26019.30      24694.75      1775.66 o                         
 -23   3   4        996.31       3688.98       904.36 o                         
 -21   3   4       2022.71       5822.69       966.48 o                         
 -19   3   4      53332.58      61978.77      3930.76 o                         
 -17   3   4     166602.67     160592.59      8176.81 o                         
 -15   3   4      92368.96      85492.63      4788.22 o                         
 -13   3   4     139082.52     129178.91      6635.74 o                         
 -11   3   4       3681.94       7469.94       855.97 o                         
  -9   3   4      37938.99      37018.52      1882.94 o                         
  -7   3   4     101291.68     105208.32      5398.17 o                         
  -5   3   4     688057.69     691920.62     21464.38 o                         
  -3   3   4      33580.92      37616.68      1219.87 o                         
  -1   3   4      66812.55      56230.38      2062.12 o                         
   1   3   4     170863.16     160896.09      7254.53 o                         
   3   3   4     209021.06     195601.14      8851.58 o                         
   5   3   4       1035.89       2717.37       312.14 o                         
   7   3   4        637.58       2811.92       368.55 o                         
   9   3   4       3603.50       6512.24       624.26 o                         
  11   3   4       1341.32       1592.33       493.75 o                         
  13   3   4       9591.02       9459.59       832.72 o                         
  15   3   4      27347.25      35974.42      1408.61 o                         
  17   3   4        583.63       1196.37       451.32 o                         
  19   3   4      75140.20      69230.88      2436.50 o                         
  21   3   4      86207.96      88446.70      3709.68 o                         
  23   3   4       4596.44       4464.10      1476.25 o                         
  25   3   4       1705.33       1540.49       167.57 o                         
  27   3   4        142.52        885.07       216.48 o                         
  29   3   4        229.70        909.88       263.77 o                         
  31   3   4       1225.85       1290.88       250.50 o                         
  33   3   4        397.04        691.15       231.11 o                         
  35   3   4       7285.51       5672.08       255.60 o                         
  37   3   4        562.98       1199.84       171.68 o                         
  39   3   4       1612.89       1733.02       234.25 o                         
  41   3   4       1625.87       1367.22       179.74 o                         
 -40   4   4        389.21        756.15       153.22 o                         
 -38   4   4         21.84        373.51       143.52 o                         
 -36   4   4       8044.76       8015.12       312.39 o                         
 -34   4   4       3735.68       3264.63       238.24 o                         
 -32   4   4       4591.23       5383.64       292.76 o                         
 -30   4   4       2115.19       2640.85       256.74 o                         
 -28   4   4       5113.54       8106.88       358.83 o                         
 -26   4   4         11.38        543.64       333.70 o                         
 -24   4   4      42142.14      42434.23      2416.15 o                         
 -22   4   4       7958.89      10284.47      1197.61 o                         
 -20   4   4      25670.87      25367.27      2442.73 o                         
 -18   4   4       9429.28      10333.72      1585.27 o                         
 -16   4   4     108400.77     104277.20      5878.47 o                         
 -14   4   4       3433.46       6308.67      1249.36 o                         
 -12   4   4       2479.13       5513.09      1187.48 o                         
 -10   4   4     700649.50     647470.56     16645.93 o                         
  -8   4   4      13785.03      17672.48      1023.25 o                         
  -6   4   4     428620.09     422127.78     11111.25 o                         
  -4   4   4     325863.84     322827.22      8208.64 o                         
  -2   4   4     852611.00     812088.69     25151.57 o                         
   0   4   4         86.94       3106.53       452.94 o                         
   2   4   4     116274.40      93793.20      4549.55 o                         
   4   4   4     453169.09     424982.09     18814.03 o                         
   6   4   4       8109.55      12597.92       618.95 o                         
   8   4   4       5283.20       3958.39       549.59 o                         
  10   4   4     256294.56     236941.92     11114.57 o                         
  12   4   4          7.51       3002.77       618.81 o                         
  14   4   4      65445.12      71899.89      2914.66 o                         
  16   4   4      17204.23      16410.03      1212.46 o                         
  18   4   4     198203.12     193561.17      5504.67 o                         
  20   4   4      91167.60      85181.38      3605.22 o                         
  22   4   4       7747.22       9152.14      1706.08 o                         
  24   4   4      42803.04      42366.48       959.77 o                         
  26   4   4       1186.33       4486.57       274.44 o                         
  28   4   4      31170.77      27447.51       790.13 o                         
  30   4   4        268.49       1045.98       246.54 o                         
  32   4   4       2473.38       2705.54       302.03 o                         
  34   4   4        382.96       1452.33       202.19 o                         
  36   4   4        342.18        510.50       145.52 o                         
  38   4   4       2393.72       1800.78       223.94 o                         
  40   4   4         30.73        406.63       182.69 o                         
 -39   5   4         36.45        403.41       219.52 o                         
 -37   5   4        194.07        533.32       146.16 o                         
 -35   5   4       2110.18       2954.14       206.81 o                         
 -33   5   4       5226.98       7385.09       313.93 o                         
 -31   5   4       1616.28       1613.77       301.65 o                         
 -29   5   4       6431.87       8278.97       370.31 o                         
 -27   5   4       1326.53       2545.69       245.91 o                         
 -25   5   4      29237.62      31752.99       980.38 o                         
 -23   5   4       2630.32       6485.12      1093.49 o                         
 -21   5   4      19422.47      21884.39      2504.61 o                         
 -19   5   4      79274.86      70992.41      4717.51 o                         
 -17   5   4      19551.70      15720.11      1991.90 o                         
 -15   5   4      19735.67      21524.91      2260.04 o                         
 -13   5   4      31763.04      31643.53      2734.44 o                         
 -11   5   4     121308.41     116282.57      3596.97 o                         
  -9   5   4       7757.15      10600.92       807.18 o                         
  -7   5   4      45034.13      51562.03      1442.50 o                         
  -5   5   4     497185.31     464008.16     11906.28 o                         
  -3   5   4       6500.35       9820.13       631.36 o                         
  -1   5   4      62931.10      57554.70      2241.16 o                         
   1   5   4      60030.21      49116.86      2707.92 o                         
   3   5   4     355889.88     329618.38     14812.55 o                         
   5   5   4      26630.92      17888.80      1490.98 o                         
   7   5   4      26422.07      34671.46      1274.35 o                         
   9   5   4     136336.89     143011.98      5006.55 o                         
  11   5   4      43925.55      35930.83      2613.63 o                         
  13   5   4     244868.25     225948.17     11032.07 o                         
  15   5   4         26.28        551.01       945.86 o                         
  17   5   4      40477.72      40554.05      3188.22 o                         
  19   5   4        525.43        338.86      1187.48 o                         
  21   5   4      15618.22      15148.47      2095.03 o                         
  23   5   4        490.98       1447.58       191.93 o                         
  25   5   4      14713.62      14935.02       451.62 o                         
  27   5   4      12182.48      11139.51       356.16 o                         
  29   5   4        651.24       1096.85       220.33 o                         
  31   5   4       2240.76       1832.09       256.98 o                         
  33   5   4       3074.89       3070.46       269.02 o                         
  35   5   4         69.42        438.05       190.04 o                         
  37   5   4       1040.60       1072.92       163.54 o                         
  39   5   4       1444.48       2159.86       226.89 o                         
 -40   6   4       1149.29       1139.70       110.43 o                         
 -38   6   4       2306.05       1977.91       164.60 o                         
 -36   6   4        460.99       1827.66       202.75 o                         
 -34   6   4         22.09        499.72       213.85 o                         
 -32   6   4       2665.34       3594.98       409.58 o                         
 -30   6   4        807.64       1714.92       374.22 o                         
 -28   6   4      20383.05      17622.44      1249.36 o                         
 -26   6   4      11869.49      11150.51       564.55 o                         
 -24   6   4      15205.89      17245.07      1518.76 o                         
 -22   6   4      55035.39      49573.53      1501.62 o                         
 -20   6   4      41942.04      36517.20      3347.34 o                         
 -18   6   4      19523.48      18758.05      2292.45 o                         
 -16   6   4     163843.05     149890.55      8300.57 o                         
 -14   6   4      69413.51      68605.66      4587.85 o                         
 -12   6   4       1761.86       3784.34       845.29 o                         
 -10   6   4     389097.84     364995.78      9796.32 o                         
  -8   6   4       5861.30       7119.66       663.36 o                         
  -6   6   4     118545.81     129050.80      3206.22 o                         
  -4   6   4     183412.72     189974.20      5186.96 o                         
  -2   6   4     644775.06     664630.19     20674.07 o                         
   0   6   4      31889.35      29468.04      2205.53 o                         
   2   6   4     154502.47     137389.23      4790.33 o                         
   4   6   4      62418.54      60187.23      3444.57 o                         
   6   6   4     366034.81     358588.66     14205.56 o                         
   8   6   4      40354.59      43074.14      1564.44 o                         
  10   6   4    1178546.62    1107849.75     34282.61 o                         
  12   6   4       7636.68      10766.87      1517.50 o                         
  14   6   4     112162.76     115456.59      6467.78 o                         
  16   6   4      21820.46      24362.48      2407.37 o                         
  18   6   4     270827.88     273954.16     13672.22 o                         
  20   6   4       5985.05      13919.73      2142.18 o                         
  22   6   4        125.23       1640.47       174.32 o                         
  24   6   4       3705.34       4115.33       231.79 o                         
  26   6   4       3397.44       3841.64       203.66 o                         
  28   6   4       2271.98       2072.10       265.16 o                         
  30   6   4       1143.53       1620.48       271.64 o                         
  32   6   4       3878.25       3981.08       286.73 o                         
  34   6   4       1998.92       2955.10       242.13 o                         
  36   6   4        383.20        105.87       235.73 o                         
  38   6   4       1081.64        881.12       118.74 o                         
 -39   7   4        446.60        201.98        98.95 o                         
 -37   7   4       1712.00       1608.84       235.73 o                         
 -35   7   4       2513.58       2781.31       717.50 o                         
 -33   7   4        107.79       1747.44       222.82 o                         
 -31   7   4      22658.06      20979.72       958.42 o                         
 -29   7   4        349.81        934.89       192.64 o                         
 -27   7   4       1754.60       1683.34       262.31 o                         
 -25   7   4       7846.18       7827.31       405.21 o                         
 -23   7   4       5484.96       6657.83       518.02 o                         
 -21   7   4       1602.60       2106.78       275.93 o                         
 -19   7   4        338.58       4623.21      1661.88 o                         
 -17   7   4      20343.30      20443.50      2534.08 o                         
 -15   7   4       7753.31       7007.01      1611.79 o                         
 -13   7   4      17606.67      17735.38      1725.23 o                         
 -11   7   4      79054.82      89416.46      3013.19 o                         
  -9   7   4      10602.23      10128.69       696.32 o                         
  -7   7   4     141221.23     128059.91      3825.36 o                         
  -5   7   4       8926.39       9864.62       642.00 o                         
  -3   7   4      28311.90      32854.45      1294.78 o                         
  -1   7   4      54830.02      50235.12      2115.94 o                         
   1   7   4     400894.81     380463.91     12746.99 o                         
   3   7   4       9204.22      14677.91      1075.51 o                         
   5   7   4      50324.70      50489.98      3173.49 o                         
   7   7   4      91469.59      87950.38      3446.14 o                         
   9   7   4      37608.67      34200.04      1834.70 o                         
  11   7   4      29720.82      25568.25      2099.45 o                         
  13   7   4      53979.42      53928.66      3768.70 o                         
  15   7   4      30785.62      30541.50      2825.79 o                         
  17   7   4        818.04       2130.39      1099.08 o                         
  19   7   4      34951.97      31596.69      1054.90 o                         
  21   7   4      38010.70      37800.66       874.12 o                         
  23   7   4        456.31       1022.39       192.27 o                         
  25   7   4       8569.26       8229.46       278.79 o                         
  27   7   4        681.43        619.87       155.97 o                         
  29   7   4        136.56       2396.37       388.95 o                         
  31   7   4       1168.93       1625.19       471.46 o                         
  33   7   4         24.52        645.06       204.58 o                         
  35   7   4       1324.76       1226.24       155.21 o                         
  37   7   4         47.73        889.87       179.74 o                         
 -38   8   4        294.70       1196.13       167.96 o                         
 -36   8   4        392.16        119.84       133.15 o                         
 -34   8   4        747.61        574.59       241.62 o                         
 -32   8   4        431.37        869.95       205.16 o                         
 -30   8   4        286.93       2938.92       307.92 o                         
 -28   8   4       3073.22       2831.54       274.94 o                         
 -26   8   4       2748.78       4674.40       338.54 o                         
 -24   8   4      10233.76      10127.46       651.20 o                         
 -22   8   4       2707.91       2289.51       298.64 o                         
 -20   8   4       1183.56       2555.10       463.84 o                         
 -18   8   4      43306.99      41526.42      3668.52 o                         
 -16   8   4      11976.59      11930.78      1832.78 o                         
 -14   8   4       7449.20       9012.22      1153.98 o                         
 -12   8   4       1938.48       1025.82       701.26 o                         
 -10   8   4        806.65       2243.19       557.48 o                         
  -8   8   4      36963.65      35728.84      1351.91 o                         
  -6   8   4       7057.97      11164.70       800.03 o                         
  -4   8   4      29338.20      31888.57      1663.04 o                         
  -2   8   4     192900.03     193903.52      8179.75 o                         
   0   8   4       4955.18       6440.96       723.53 o                         
   2   8   4     436643.31     446950.81     14280.68 o                         
   4   8   4       3172.13       4976.43       734.43 o                         
   6   8   4     100532.89      91187.00      8746.98 o                         
   8   8   4      23281.56      24111.12      1595.51 o                         
  10   8   4      66003.46      70622.31      4565.75 o                         
  12   8   4       4657.90       6253.51      1021.90 o                         
  14   8   4      10426.51       9134.46      1608.84 o                         
  16   8   4      16648.58      23988.26      2610.69 o                         
  18   8   4      13585.65      13897.83       511.16 o                         
  20   8   4       2153.50       9236.10       594.58 o                         
  22   8   4      25511.44      23452.26       603.14 o                         
  24   8   4        303.53       1851.03       197.59 o                         
  26   8   4       4504.42       3827.00       218.74 o                         
  28   8   4       3664.58       4627.27       265.37 o                         
  30   8   4       5236.24       4148.92       238.35 o                         
  32   8   4       3440.59       2934.81       318.23 o                         
  34   8   4       3411.83       3176.43       285.82 o                         
  36   8   4       2805.41       2112.71       206.26 o                         
 -37   9   4       4886.82       3945.32       170.24 o                         
 -35   9   4        313.01        394.12       126.28 o                         
 -33   9   4        211.41        630.41       133.04 o                         
 -31   9   4       2046.37       1947.27       176.34 o                         
 -29   9   4       5594.40       8046.67       475.86 o                         
 -27   9   4        916.84       1501.93       257.83 o                         
 -25   9   4        302.68       1144.94       250.29 o                         
 -23   9   4      49859.36      47024.77      2162.80 o                         
 -21   9   4       6649.77       9319.60       591.61 o                         
 -19   9   4        968.12       1969.12       250.36 o                         
 -17   9   4       3043.88       2576.93       250.44 o                         
 -15   9   4         89.02       1496.87      1219.89 o                         
 -13   9   4      56863.57      58963.49      2981.52 o                         
 -11   9   4        536.42       1206.70       763.11 o                         
  -9   9   4       9209.85      12280.60       953.84 o                         
  -7   9   4     151818.91     149015.12      4558.69 o                         
  -5   9   4      16431.79      29853.98      1784.55 o                         
  -3   9   4      37614.28      38470.80      2893.56 o                         
  -1   9   4       3941.51       4414.01       922.29 o                         
   1   9   4     289636.47     304239.31     14205.55 o                         
   3   9   4         41.32       1679.47       623.93 o                         
   5   9   4       1921.07       2748.88       653.47 o                         
   7   9   4       6381.20       8675.56      1055.22 o                         
   9   9   4      98113.81      99005.99      4194.48 o                         
  11   9   4       4742.01       7944.15      1068.84 o                         
  13   9   4      87680.18      85863.90      5448.26 o                         
  15   9   4       8482.88       9887.44       613.62 o                         
  17   9   4       2823.95       4601.40       275.55 o                         
  19   9   4       4255.80       3654.64       214.48 o                         
  21   9   4      21157.72      22371.13       578.41 o                         
  23   9   4        562.91       3318.81       313.02 o                         
  25   9   4       4221.34       4541.95       309.69 o                         
  27   9   4       2635.09       3174.62       271.67 o                         
  29   9   4          4.37       -163.66       225.41 o                         
  31   9   4      11878.68      12624.29      1362.80 o                         
  33   9   4        768.61       1181.59       223.94 o                         
  35   9   4         98.85         64.83       156.17 o                         
 -36  10   4       2823.40       1579.38       159.12 o                         
 -34  10   4        410.86        326.38       110.19 o                         
 -32  10   4       5117.08       4760.40       194.75 o                         
 -30  10   4       4115.95       4327.40       306.01 o                         
 -28  10   4      21505.22      19534.91       563.80 o                         
 -26  10   4       4819.41       3819.74       226.09 o                         
 -24  10   4        378.22        250.66       178.13 o                         
 -22  10   4      12403.94      11259.63       395.49 o                         
 -20  10   4      24660.69      25945.60       738.55 o                         
 -18  10   4       9325.70      10259.98       475.49 o                         
 -16  10   4      10214.46      11242.57       321.01 o                         
 -14  10   4       5206.76       5095.98       257.40 o                         
 -12  10   4      19639.34      21536.44       926.32 o                         
 -10  10   4      20515.71      20567.54      1653.57 o                         
  -8  10   4      43322.54      46928.36      2458.30 o                         
  -6  10   4       3097.75       6355.13       778.14 o                         
  -4  10   4      11942.35      11740.48      1129.90 o                         
  -2  10   4      72557.42      81803.48      4965.02 o                         
   2  10   4      25379.24      27226.58      2260.04 o                         
   4  10   4       1581.03       3309.03      1031.31 o                         
   6  10   4      13494.96      15724.70      1745.86 o                         
   8  10   4        683.11       3154.43      1678.09 o                         
  10  10   4      10979.48      10085.30      1202.43 o                         
  12  10   4      12098.40      11409.44       480.88 o                         
  14  10   4       5409.58       7101.04       303.64 o                         
  16  10   4      42288.54      37575.34      1375.08 o                         
  18  10   4      55356.05      50339.22      1335.24 o                         
  20  10   4      12157.02      10696.81       340.37 o                         
  22  10   4       2681.34       2360.19       212.64 o                         
  24  10   4      23367.72      22035.48       641.08 o                         
  26  10   4       1013.05       2128.01       194.95 o                         
  28  10   4       7403.25       8123.19       741.07 o                         
  30  10   4        482.09       1161.54       312.34 o                         
  32  10   4        178.96        489.14       194.48 o                         
  34  10   4        394.37        630.57       144.38 o                         
 -35  11   4       1850.91       1682.51       138.49 o                         
 -33  11   4       4181.29       2977.38       124.91 o                         
 -31  11   4       1509.86        838.15       113.73 o                         
 -29  11   4        670.62        882.03       144.69 o                         
 -27  11   4       8597.01       8562.46       300.40 o                         
 -25  11   4      11614.19      10447.88       350.90 o                         
 -23  11   4      17522.21      17887.86       530.12 o                         
 -21  11   4       1191.67       2196.80       199.83 o                         
 -19  11   4      10204.12       8622.80       373.84 o                         
 -17  11   4      12372.92      12867.41       626.55 o                         
 -15  11   4       4193.11       4613.51       277.72 o                         
 -13  11   4     105388.81      91565.43      2047.53 o                         
 -11  11   4       1923.25       2762.26       206.43 o                         
  -9  11   4       4743.05       5893.68       275.85 o                         
  -7  11   4       2151.34       4165.83       310.67 o                         
  -5  11   4      80290.83      76823.52      1629.60 o                         
  -3  11   4      62348.84      63303.41      1675.77 o                         
  -1  11   4       6422.56       6876.21       938.46 o                         
   1  11   4      12262.30      12881.05       984.16 o                         
   3  11   4      77400.41      75417.41      2373.17 o                         
   5  11   4        257.63       1530.38       218.89 o                         
   7  11   4       7730.81       8176.62       396.38 o                         
   9  11   4       7367.92       6398.15       337.41 o                         
  11  11   4      84513.59      85988.38      2437.41 o                         
  13  11   4       5364.16       5562.21       335.61 o                         
  15  11   4       1575.70       2588.55       215.56 o                         
  17  11   4      20046.64      19820.51       594.58 o                         
  19  11   4      27280.16      27103.83       762.81 o                         
  21  11   4      10636.51      10086.33       360.06 o                         
  23  11   4       2857.03       2226.20       191.90 o                         
  25  11   4       7859.24       6504.62       355.24 o                         
  27  11   4       1570.32       1094.31       179.52 o                         
  29  11   4       1380.92       1261.28       157.69 o                         
  31  11   4       9300.17       9373.13       474.40 o                         
  33  11   4       2125.44       1585.27       153.22 o                         
 -32  12   4        156.26        177.45        92.04 o                         
 -30  12   4       3678.80       2520.63       127.74 o                         
 -28  12   4        998.01       1216.01       127.34 o                         
 -26  12   4       1842.02       1473.18       141.23 o                         
 -24  12   4        924.87       1545.48       192.03 o                         
 -22  12   4       8526.58       7142.08       299.23 o                         
 -20  12   4      14271.16      14639.87       391.38 o                         
 -18  12   4        163.97        180.59       155.24 o                         
 -16  12   4       7270.82       6671.29       245.05 o                         
 -14  12   4        330.31       1450.11       164.96 o                         
 -12  12   4      14566.38      12750.80       364.52 o                         
 -10  12   4       6825.71       8569.67       448.62 o                         
  -8  12   4        484.44        440.60       150.05 o                         
  -6  12   4      16344.95      19269.49       514.79 o                         
  -4  12   4      18399.14      19422.28       470.33 o                         
  -2  12   4      34522.84      36366.72       798.56 o                         
   0  12   4        935.07       2330.33       302.43 o                         
   2  12   4        138.15       1622.78       161.24 o                         
   4  12   4      20423.71      17678.99       456.91 o                         
   6  12   4      13964.76      14441.38       396.93 o                         
   8  12   4       7598.13       6556.24       284.33 o                         
  10  12   4       1119.72       2186.01       264.59 o                         
  12  12   4       1389.42       1151.06       243.75 o                         
  14  12   4      30424.38      29254.34      1012.60 o                         
  16  12   4      20713.51      20528.29       516.30 o                         
  18  12   4       3961.01       5614.79       218.91 o                         
  20  12   4       2691.28       2288.31       186.56 o                         
  22  12   4       8143.16       6695.58       231.46 o                         
  24  12   4       1649.50       1497.55       147.16 o                         
  26  12   4       2160.36       3503.99       215.81 o                         
  28  12   4       3643.63       3237.08       294.66 o                         
  30  12   4         20.68        226.89       129.65 o                         
 -31  13   4       3406.90       2168.70       176.80 o                         
 -29  13   4        128.79        279.93       182.69 o                         
 -27  13   4       2933.51       2109.33       223.94 o                         
 -25  13   4      34352.84      30487.51      3289.88 o                         
 -23  13   4       6550.33       5132.20       774.96 o                         
 -21  13   4       2833.43       2521.23       210.20 o                         
 -19  13   4      19678.95      18120.27       578.23 o                         
 -17  13   4       8791.32       9796.75       298.85 o                         
 -15  13   4        332.07        438.08       142.20 o                         
 -13  13   4      25477.91      24494.60       601.36 o                         
 -11  13   4      41747.41      36558.52       852.39 o                         
  -9  13   4      11248.89      11085.73       402.27 o                         
  -7  13   4        953.56       1053.89       152.63 o                         
  -5  13   4     226809.62     213064.91      5344.65 o                         
  -3  13   4       3518.00      11756.10       447.93 o                         
  -1  13   4       1117.18       3122.56       228.69 o                         
   1  13   4        316.23        601.50       148.10 o                         
   3  13   4      45870.38      43729.25      1164.75 o                         
   5  13   4        105.36       2776.02       249.65 o                         
   7  13   4       3925.69       4779.66       211.20 o                         
   9  13   4         69.04        293.37       145.54 o                         
  11  13   4       3848.59       7288.05       717.50 o                         
  13  13   4       3345.39       2704.82       272.92 o                         
  15  13   4      35042.27      31655.10       867.97 o                         
  17  13   4       2567.14       2626.44       201.49 o                         
  19  13   4       3198.07       3278.31       187.23 o                         
  21  13   4       1120.76       2531.57       145.61 o                         
  23  13   4       8107.25       6906.86       525.68 o                         
  25  13   4       1153.30       1508.64       151.52 o                         
  27  13   4       3015.30       2593.01       188.58 o                         
  29  13   4         19.87        -79.56       117.86 o                         
 -28  14   4        419.60        292.77       243.09 o                         
 -26  14   4         42.94        316.57       131.07 o                         
 -24  14   4      12116.83      11568.32      1622.10 o                         
 -22  14   4       8906.71       7979.90       356.54 o                         
 -20  14   4       4485.46       4966.55       713.08 o                         
 -18  14   4        296.99        190.99       149.60 o                         
 -16  14   4        284.27        169.66       156.51 o                         
 -14  14   4       2089.10       2089.64       160.63 o                         
 -12  14   4        375.53        573.40       138.69 o                         
 -10  14   4      14439.16      13555.22       372.95 o                         
  -8  14   4       4954.85       3954.78       200.34 o                         
  -6  14   4        244.36       1031.32       180.61 o                         
  -4  14   4      13139.22      14054.96       388.40 o                         
  -2  14   4       3465.49       5267.63       198.23 o                         
   0  14   4        219.35        264.69       160.57 o                         
   2  14   4       1987.15       2450.87       203.97 o                         
   4  14   4        344.13        345.02       246.04 o                         
   6  14   4        277.68       1712.73       167.12 o                         
   8  14   4       6899.86       6117.97       224.14 o                         
  10  14   4       3823.90       5291.94       250.00 o                         
  12  14   4       4986.33       4596.55       292.07 o                         
  14  14   4       7168.81       8620.75       537.59 o                         
  16  14   4        891.45       1486.88       182.03 o                         
  18  14   4       5394.67       5211.75       174.15 o                         
  20  14   4       1393.04       2095.52       160.97 o                         
  22  14   4        839.45       1079.09       177.65 o                         
  24  14   4       2373.65       2401.51       166.56 o                         
  26  14   4         38.43        459.67       138.49 o                         
 -25  15   4       3286.42       2841.76       154.71 o                         
 -23  15   4       1062.80        873.58       248.99 o                         
 -21  15   4       1695.33       1291.79       190.06 o                         
 -19  15   4       1819.42       1341.75       154.28 o                         
 -17  15   4      14508.84      12761.69       462.04 o                         
 -15  15   4       3947.57       3498.39       156.00 o                         
 -13  15   4       6208.77       4900.48       208.48 o                         
 -11  15   4      35554.90      36618.84       840.40 o                         
  -9  15   4       2128.54       2142.08       144.77 o                         
  -7  15   4       2830.56       2333.60       177.57 o                         
  -5  15   4      32447.69      33811.37       929.76 o                         
  -3  15   4       6179.53       9278.67       287.26 o                         
  -1  15   4       1007.38       1572.73       188.82 o                         
   1  15   4        999.01       1233.22       152.01 o                         
   3  15   4      29992.71      30310.46       717.81 o                         
   5  15   4       5711.12       9518.74       291.40 o                         
   7  15   4       1377.74       1480.29       165.12 o                         
   9  15   4       3936.87       3924.12       178.34 o                         
  11  15   4       7208.39       7902.81       254.69 o                         
  13  15   4        162.35         68.63       125.76 o                         
  15  15   4       1769.31       1805.64       137.83 o                         
  17  15   4         71.90        162.48       106.97 o                         
  19  15   4        962.70       1861.70       135.21 o                         
  21  15   4       1818.33       1797.72       144.74 o                         
  23  15   4       3828.89       3099.82       209.21 o                         
 -22  16   4       9235.51       7373.00       271.85 o                         
 -20  16   4         21.38        441.77        98.54 o                         
 -18  16   4        316.12        271.90       120.81 o                         
 -16  16   4         99.08        166.52       141.44 o                         
 -14  16   4       3353.09       3254.85       158.19 o                         
 -12  16   4        145.94        858.59       122.90 o                         
 -10  16   4        493.63        442.36       120.07 o                         
  -8  16   4        692.13       1181.20       135.31 o                         
  -6  16   4       4461.77       4412.22       346.23 o                         
  -4  16   4       7316.81       6848.82       326.94 o                         
  -2  16   4       8665.02      10205.70       409.38 o                         
   0  16   4       1911.07       3280.12       201.14 o                         
   2  16   4       1673.01       1875.98       169.56 o                         
   4  16   4        339.55        319.37       123.87 o                         
   6  16   4       4727.08       6368.39       214.03 o                         
   8  16   4        478.89       1251.32       164.01 o                         
  10  16   4       3002.68       3333.48       183.99 o                         
  12  16   4       1903.35       1823.25       148.33 o                         
  14  16   4       5581.22       5027.09       220.81 o                         
  16  16   4       9332.92       9108.89       478.82 o                         
  18  16   4        807.47       1086.93       440.52 o                         
  20  16   4       1053.79       1056.79       210.68 o                         
 -19  17   4          2.69        542.17       135.54 o                         
 -17  17   4       3879.71       4337.39       274.03 o                         
 -15  17   4         48.61        232.78       185.64 o                         
 -13  17   4       2720.51       3182.33       279.93 o                         
 -11  17   4        706.37       1109.44       135.19 o                         
  -9  17   4       1435.61       1028.54       139.46 o                         
  -7  17   4       7683.93       6940.45       240.81 o                         
  -5  17   4       4521.58       4234.14       185.90 o                         
  -3  17   4       3178.39       4138.51       237.53 o                         
  -1  17   4       2259.45       2125.03       185.12 o                         
   1  17   4       1278.53       1999.53       146.83 o                         
   3  17   4       6322.93       7300.53       258.63 o                         
   5  17   4       2896.69       5014.66       258.34 o                         
   7  17   4       5129.95       5865.90       269.77 o                         
   9  17   4        236.75       1032.49       228.36 o                         
  11  17   4        263.78        392.65       102.79 o                         
  13  17   4       2493.98       2142.50       155.65 o                         
  15  17   4        391.26        578.77       256.35 o                         
  17  17   4        812.62        839.78       147.33 o                         
 -10  18   4       1127.36       1043.10       153.22 o                         
  -8  18   4        785.36        719.18       178.27 o                         
  -6  18   4        133.53        -79.84       106.08 o                         
  -4  18   4        984.60       1024.70       141.44 o                         
  -2  18   4         85.83        434.23       112.45 o                         
   0  18   4       2535.43       2356.49       167.96 o                         
   2  18   4         42.74        -66.53       103.18 o                         
   4  18   4        468.17        511.49       117.60 o                         
   6  18   4        253.54        558.12       113.43 o                         
   8  18   4       4191.53       4359.13       190.64 o                         
  10  18   4       1495.35       1610.31       259.30 o                         
 -43   1   5          5.14        -61.30       100.91 o                         
 -41   1   5         33.34        -31.70       154.01 o                         
 -39   1   5        318.51        605.73       205.22 o                         
 -37   1   5      17350.60      18393.23       689.65 o                         
 -35   1   5        249.36       2520.38       237.95 o                         
 -33   1   5      16415.36      15186.75       516.75 o                         
 -31   1   5      10878.22      12049.13       507.10 o                         
 -29   1   5      12699.29      12172.64      1033.50 o                         
 -27   1   5      42604.72      41628.38      2128.43 o                         
 -25   1   5       3861.19       3303.52       838.36 o                         
 -23   1   5       2078.43       2948.72       773.99 o                         
 -21   1   5      15673.18      15489.02       984.02 o                         
 -19   1   5      35613.07      32170.72      1385.16 o                         
 -17   1   5      79995.05      85654.33      2268.14 o                         
 -15   1   5      90336.19      90065.44      2307.82 o                         
 -13   1   5     201463.95     205027.16      5444.93 o                         
 -11   1   5     173029.33     166505.09      4426.20 o                         
  -9   1   5     138183.03     156442.00      4141.53 o                         
  -7   1   5     403220.78     474947.28     23004.10 o                         
  -5   1   5     158831.28     136851.12      3647.55 o                         
  -3   1   5     217362.97     173386.98      3894.01 o                         
  -1   1   5      80611.23      73991.34      1546.89 o                         
   1   1   5      20515.00      13722.31       548.83 o                         
   3   1   5      47275.36      46286.98      1689.38 o                         
   5   1   5     354137.75     359729.25      9016.09 o                         
   7   1   5     160233.11     155562.95      4096.13 o                         
   9   1   5      51876.42      51215.26      1585.17 o                         
  11   1   5     223737.88     234069.08      6148.87 o                         
  13   1   5      27710.01      23731.63      1009.90 o                         
  15   1   5     121101.24     126260.04      3655.66 o                         
  17   1   5      30015.46      30438.99      1309.08 o                         
  19   1   5      42379.62      43337.72      2222.67 o                         
  21   1   5      14116.27      12410.30      1158.76 o                         
  23   1   5        802.04        769.24       764.64 o                         
  25   1   5      20512.18      20478.87       661.30 o                         
  27   1   5       1359.58       3901.16       216.99 o                         
  29   1   5        732.00        966.58       195.76 o                         
  31   1   5       1027.52       1443.26       233.36 o                         
  33   1   5       5850.87       5595.65       374.42 o                         
  35   1   5       1150.53       2152.97       267.00 o                         
  37   1   5       1612.50        990.06       198.63 o                         
  39   1   5       1155.55        994.75       131.34 o                         
  41   1   5        154.13        170.90       147.33 o                         
 -42   2   5        185.96        456.41       126.89 o                         
 -40   2   5       1952.75       2328.61       207.31 o                         
 -38   2   5       1817.97       4015.76       280.69 o                         
 -36   2   5        985.55       1824.61       203.05 o                         
 -34   2   5      18383.26      21602.98       642.98 o                         
 -32   2   5        649.58       2531.63       220.52 o                         
 -30   2   5         49.11        292.93       216.77 o                         
 -28   2   5       8621.88      11709.83       774.06 o                         
 -26   2   5        333.99        762.08       259.89 o                         
 -24   2   5      86443.77      77999.11      3432.45 o                         
 -22   2   5         25.03         44.82       496.01 o                         
 -20   2   5       6688.56       7245.08       744.47 o                         
 -18   2   5      19791.15      21969.68      1135.80 o                         
 -16   2   5     552302.88     488212.19     15514.17 o                         
 -14   2   5       6731.20       7689.50       497.30 o                         
 -12   2   5        984.21       1369.79       251.85 o                         
 -10   2   5     128823.80     102386.52      3127.67 o                         
  -8   2   5      55181.13      60247.63      2352.52 o                         
  -6   2   5     442946.12     416563.25     13100.65 o                         
  -4   2   5      20833.68      28340.28      1336.51 o                         
  -2   2   5      38096.96      35607.66       953.91 o                         
   0   2   5     201516.53     206855.17      6526.86 o                         
   2   2   5     404551.31     400165.84     17473.33 o                         
   4   2   5    1817407.38    1738017.38     42987.86 o                         
   6   2   5     318327.25     340979.16     10724.06 o                         
   8   2   5     225073.45     232348.02      7506.02 o                         
  10   2   5      54607.57      67789.65      2579.02 o                         
  12   2   5     250770.86     245642.06      6496.76 o                         
  14   2   5     199524.39     200737.20      5468.64 o                         
  16   2   5      15549.38      17767.61       942.56 o                         
  18   2   5      10116.74      13129.03      1078.35 o                         
  20   2   5      27128.36      32159.98      1846.12 o                         
  22   2   5     194159.64     199617.38      7199.91 o                         
  24   2   5      13693.14      14792.49       360.02 o                         
  26   2   5       1956.37       2198.57       183.80 o                         
  28   2   5       1535.82       3615.71       207.82 o                         
  30   2   5      15373.96      15492.42       512.92 o                         
  32   2   5       2610.99       2464.76       221.30 o                         
  34   2   5        574.60       1465.20       267.97 o                         
  36   2   5        238.52       1628.71       431.68 o                         
  38   2   5       2448.31       2231.52       162.14 o                         
  40   2   5       2075.51       1843.14       142.14 o                         
 -41   3   5        793.51        944.49       142.44 o                         
 -39   3   5         61.19        493.64       152.47 o                         
 -37   3   5        208.17        166.19       159.85 o                         
 -35   3   5        988.27       1636.56       279.61 o                         
 -33   3   5        294.27        146.33       202.05 o                         
 -31   3   5      16708.61      17452.40       610.41 o                         
 -29   3   5      21678.42      25790.62      1007.74 o                         
 -27   3   5       1400.29       3396.07       263.45 o                         
 -25   3   5        440.60       2519.01       470.11 o                         
 -23   3   5      49364.45      46802.01      2459.40 o                         
 -21   3   5     105988.75     101294.62      4081.65 o                         
 -19   3   5      29148.40      32061.94      2551.75 o                         
 -17   3   5      94981.50      84178.45      4891.35 o                         
 -15   3   5      10800.05      11146.99      1396.69 o                         
 -13   3   5     137278.77     134659.58      6889.15 o                         
 -11   3   5      77743.18      69748.34      2860.67 o                         
  -9   3   5     584088.75     529628.50     16637.27 o                         
  -7   3   5       7374.48       9390.81      1272.93 o                         
  -5   3   5      67990.34      75308.76      2858.21 o                         
  -3   3   5     695168.38     764471.88     19103.10 o                         
  -1   3   5      18363.84      18713.36       761.43 o                         
   1   3   5     167790.58     176672.19      7946.98 o                         
   3   3   5     511990.44     481406.56     21071.13 o                         
   5   3   5     491829.22     484665.38     13550.67 o                         
   7   3   5      52409.17      43486.84      1797.05 o                         
   9   3   5      17513.55      14947.06       944.60 o                         
  11   3   5      66906.34      61435.53      2462.59 o                         
  13   3   5      15815.63      20670.83      1234.35 o                         
  15   3   5     102781.23      95809.61      2943.85 o                         
  17   3   5       2063.56       3253.20       525.95 o                         
  19   3   5      89150.75      85314.07      3546.38 o                         
  21   3   5       7521.22       8824.85      1055.81 o                         
  23   3   5        329.98       1140.42       259.60 o                         
  25   3   5       3066.13       3864.75       179.66 o                         
  27   3   5       7603.66       8155.51       284.98 o                         
  29   3   5       5572.01       6007.67       254.26 o                         
  31   3   5        418.13        428.52       194.47 o                         
  33   3   5       1725.13       1823.77       242.57 o                         
  35   3   5       2817.21       3032.44       203.33 o                         
  37   3   5        124.32        167.59       181.62 o                         
  39   3   5         95.50         28.37       131.69 o                         
 -40   4   5         52.06        996.44       231.31 o                         
 -38   4   5        560.20        628.63       148.01 o                         
 -36   4   5       3107.31       3842.49       230.62 o                         
 -34   4   5        199.94       1075.31       207.91 o                         
 -32   4   5       1102.49       2098.62       377.97 o                         
 -30   4   5      15939.53      13690.43       472.37 o                         
 -28   4   5         78.59       1722.45       299.84 o                         
 -26   4   5       5599.60       7579.35       329.76 o                         
 -24   4   5       8585.34       8599.03      1141.74 o                         
 -22   4   5       4539.91       6498.03       994.27 o                         
 -20   4   5      38191.36      33538.19      2837.57 o                         
 -18   4   5       4214.51       9809.23      1638.31 o                         
 -16   4   5      26002.28      26324.92      2374.96 o                         
 -14   4   5       2845.92       3868.88      1155.07 o                         
 -12   4   5       8427.96       9448.47      1135.91 o                         
 -10   4   5       6774.01       9573.72       741.57 o                         
  -8   4   5      89478.14      84036.57      3208.48 o                         
  -6   4   5     101949.91      98850.12      2947.05 o                         
  -4   4   5      65641.55      72467.55      2148.11 o                         
  -2   4   5      35441.63      40777.23      1563.88 o                         
   0   4   5       1404.33       8011.80       757.28 o                         
   2   4   5     547033.12     523177.53     22889.18 o                         
   4   4   5     157634.19     144380.41      6818.43 o                         
   6   4   5      37571.77      33318.37      1122.69 o                         
   8   4   5      52082.47      46597.69      1906.62 o                         
  10   4   5      66071.51      69077.12      3916.03 o                         
  12   4   5      27371.06      30679.87      1585.86 o                         
  14   4   5      37251.14      36626.27      1860.51 o                         
  16   4   5        885.35        535.44       426.27 o                         
  18   4   5      65615.84      67559.82      3121.92 o                         
  20   4   5       3114.97       6226.65       991.78 o                         
  22   4   5        245.79       3718.61      1582.32 o                         
  24   4   5       8499.46      10336.38       307.84 o                         
  26   4   5      47079.25      42782.33       972.89 o                         
  28   4   5       2771.06       3606.47       317.36 o                         
  30   4   5         28.56       1535.27       220.71 o                         
  32   4   5       4138.49       4166.25       595.21 o                         
  34   4   5        922.57        765.51       167.04 o                         
  36   4   5         11.48        409.26       138.55 o                         
  38   4   5       1596.94       1661.15       418.42 o                         
  40   4   5        170.14        368.32       167.96 o                         
 -41   5   5          7.24        -82.50       132.60 o                         
 -39   5   5       2436.96       2444.49       139.90 o                         
 -37   5   5         40.53        205.06       202.39 o                         
 -35   5   5       2013.85       1926.25       228.30 o                         
 -33   5   5       9117.75      10036.70       408.51 o                         
 -31   5   5      12206.41      13272.69       451.79 o                         
 -29   5   5      43165.57      45088.77      1222.36 o                         
 -27   5   5       9850.02       9449.46       441.96 o                         
 -25   5   5        436.27       1921.35       319.13 o                         
 -23   5   5       1266.81       2640.35       352.77 o                         
 -21   5   5     105583.60     105196.53      6397.07 o                         
 -19   5   5      29362.76      30270.41      2805.16 o                         
 -17   5   5       2028.46       6282.15      1493.93 o                         
 -15   5   5        825.19       7248.63      1517.50 o                         
 -13   5   5     187069.45     146920.38      7879.21 o                         
 -11   5   5     108648.85      87974.52      2889.15 o                         
  -9   5   5     360061.28     360164.34     11679.79 o                         
  -7   5   5      17770.10      13076.41       818.92 o                         
  -5   5   5       9554.53       7441.56       505.25 o                         
  -3   5   5      31478.89      28500.46      1076.82 o                         
  -1   5   5     303473.62     274807.06      8878.66 o                         
   1   5   5     113058.88      93760.79      4593.75 o                         
   3   5   5     188165.52     179111.97      8365.39 o                         
   5   5   5        498.35      10707.94      1190.43 o                         
   7   5   5     156676.61     140917.19      3882.82 o                         
   9   5   5      27830.52      39374.00      1800.34 o                         
  11   5   5        139.38       1688.40       889.87 o                         
  13   5   5      19380.45      13801.87      1638.31 o                         
  15   5   5       3368.87      10448.64      1614.74 o                         
  17   5   5      19068.16      22503.18      2345.49 o                         
  19   5   5      15488.08      12508.31      1874.04 o                         
  21   5   5       4742.87       7018.54       911.97 o                         
  23   5   5      51088.52      49928.06      1173.72 o                         
  25   5   5       2107.76       2128.90       227.03 o                         
  27   5   5      16951.25      14747.10       519.40 o                         
  29   5   5       1027.73       1892.15       227.57 o                         
  31   5   5       1060.17       1308.16       248.50 o                         
  33   5   5       2050.00       2104.73       237.09 o                         
  35   5   5        751.73        682.02       185.31 o                         
  37   5   5        748.45       1012.98       210.68 o                         
  39   5   5        446.81        524.49       179.74 o                         
 -40   6   5         80.97         88.00       247.51 o                         
 -38   6   5       1044.69       1228.78       153.13 o                         
 -36   6   5        916.75        989.43       190.43 o                         
 -34   6   5       5049.49       5282.86       344.75 o                         
 -32   6   5         11.39         57.87       225.00 o                         
 -30   6   5         84.02        614.85       204.48 o                         
 -28   6   5        183.84       1977.17       388.95 o                         
 -26   6   5      19464.71      16238.19       604.10 o                         
 -24   6   5        163.66        787.16       258.81 o                         
 -22   6   5       2394.24       3000.64       294.41 o                         
 -20   6   5      10718.43      10743.30      1974.22 o                         
 -18   6   5      40101.24      33443.90      3085.09 o                         
 -16   6   5       2434.17       3839.42      1384.90 o                         
 -14   6   5     121447.33     115574.45      6691.73 o                         
 -12   6   5      27101.60      25398.93      1349.69 o                         
 -10   6   5      56383.97      61459.96      2233.64 o                         
  -8   6   5      62170.25      61334.45      2135.90 o                         
  -6   6   5      50148.39      55049.06      1945.28 o                         
  -4   6   5      35077.91      36429.53      1323.05 o                         
  -2   6   5      20664.91      27457.38      1322.51 o                         
   0   6   5     117161.37     108486.68      3890.35 o                         
   2   6   5        253.47       7236.85       966.48 o                         
   4   6   5       3132.19       5295.04       881.03 o                         
   6   6   5     113110.48     109981.14      3190.84 o                         
   8   6   5       2779.21       7856.63      1392.27 o                         
  10   6   5      10987.19      10366.37       959.60 o                         
  12   6   5      21933.57      23549.22      2198.16 o                         
  14   6   5       3246.16       6034.63      1323.02 o                         
  16   6   5      30854.83      31976.49      2811.06 o                         
  18   6   5      33121.95      40280.01      3418.06 o                         
  20   6   5      95422.97      91757.45      3330.27 o                         
  22   6   5      29033.47      31022.33       730.48 o                         
  24   6   5       2491.36       2568.94       180.40 o                         
  26   6   5      12608.97      10940.94       426.98 o                         
  28   6   5       1096.46       1312.42       222.07 o                         
  30   6   5       3218.83       3779.61       307.92 o                         
  32   6   5       2615.75       2984.48       278.45 o                         
  34   6   5         42.10         58.93       183.87 o                         
  36   6   5        622.88        188.58       179.74 o                         
  38   6   5          4.74        201.04       103.97 o                         
 -39   7   5         57.16        115.51        98.82 o                         
 -37   7   5       1121.55       1641.08       271.09 o                         
 -35   7   5       5790.42       5323.23       508.29 o                         
 -33   7   5        121.80        359.41       202.95 o                         
 -31   7   5        202.47       2020.80       330.02 o                         
 -29   7   5       3484.12       3212.56       235.90 o                         
 -27   7   5      16483.53      15319.37       848.62 o                         
 -25   7   5       1682.91       1363.50      1349.54 o                         
 -23   7   5       1705.88       4422.31       435.26 o                         
 -21   7   5      41901.23      42047.46      2022.32 o                         
 -19   7   5       3948.12       3751.02      1520.45 o                         
 -17   7   5       5189.82       5071.10      1552.86 o                         
 -15   7   5       3066.44       6744.77      1538.12 o                         
 -13   7   5      32297.73      32566.66      3927.82 o                         
 -11   7   5      86250.38      85713.03      2929.87 o                         
  -9   7   5       5407.67       8436.40       686.03 o                         
  -7   7   5       2877.22       3026.05       571.56 o                         
  -5   7   5       1284.37       2729.61       611.95 o                         
  -3   7   5       5414.38       5893.76       546.64 o                         
  -1   7   5     353396.56     365173.69     11636.03 o                         
   1   7   5      18418.60      19636.97      1186.01 o                         
   3   7   5       2482.24       9692.58       922.82 o                         
   5   7   5      31041.11      22514.96      1871.09 o                         
   7   7   5      16230.80      20471.41      1344.59 o                         
   9   7   5        243.03       5488.59       994.48 o                         
  11   7   5      49901.73      49129.47      2362.07 o                         
  13   7   5       4995.93       5138.87      1290.61 o                         
  15   7   5     135056.25     127260.66      7222.11 o                         
  17   7   5      15047.58      14559.15      2015.47 o                         
  19   7   5        630.45       1050.13       221.68 o                         
  21   7   5        402.59       1019.04       199.65 o                         
  23   7   5      23015.64      23684.62       572.35 o                         
  25   7   5         33.45        668.96       155.55 o                         
  27   7   5       2675.67       3234.39       187.74 o                         
  29   7   5       2494.87       3746.37       324.26 o                         
  31   7   5        821.24        902.44       222.99 o                         
  33   7   5       6254.39       5436.39       293.23 o                         
  35   7   5         33.06        290.63       144.38 o                         
  37   7   5         18.85        819.15       167.96 o                         
 -38   8   5       1124.68        658.25       106.02 o                         
 -36   8   5        493.29        841.64       141.68 o                         
 -34   8   5         49.98        266.83       172.90 o                         
 -32   8   5       2659.96       2308.58       558.38 o                         
 -30   8   5       1017.24       1429.81       230.23 o                         
 -28   8   5       2665.59       2724.76       291.71 o                         
 -26   8   5      29016.42      30028.79      1449.73 o                         
 -24   8   5      25464.08      22252.71      1143.28 o                         
 -22   8   5      14993.22      12328.54      1576.43 o                         
 -20   8   5      19253.07      16245.36       608.69 o                         
 -18   8   5      46608.63      42106.90      3680.30 o                         
 -16   8   5        389.43       2731.50      1361.33 o                         
 -14   8   5      96052.73      91384.41      3987.14 o                         
 -12   8   5       3289.15       4711.16       901.26 o                         
 -10   8   5      72638.04      65183.58      2394.13 o                         
  -8   8   5      12531.27      17848.04       925.63 o                         
  -6   8   5       5358.49       6153.04       663.93 o                         
  -4   8   5       7574.68      11075.85       975.30 o                         
  -2   8   5       3843.62       6895.35       639.34 o                         
   0   8   5     252840.44     245267.67      8138.87 o                         
   2   8   5      64458.29      60556.46      2567.53 o                         
   4   8   5      50698.67      57254.30      2511.68 o                         
   6   8   5      40840.80      49666.45      2412.31 o                         
   8   8   5     200313.12     200336.56      7069.52 o                         
  10   8   5      73142.94      70100.55      3118.56 o                         
  12   8   5     269932.47     265143.84     13068.17 o                         
  14   8   5        362.10        854.51      1063.72 o                         
  16   8   5      38377.34      40771.61      1692.80 o                         
  18   8   5       1612.27       2182.81       479.07 o                         
  20   8   5     150063.92     141881.83      2922.89 o                         
  22   8   5        725.99       1277.20       193.69 o                         
  24   8   5         44.16        430.04       177.71 o                         
  26   8   5         62.74       1169.01       182.75 o                         
  28   8   5       5415.23       6484.42       287.40 o                         
  30   8   5        342.78        729.45       276.73 o                         
  32   8   5        685.98        883.98       265.19 o                         
  34   8   5        183.91        497.98       203.32 o                         
  36   8   5         64.04        241.62       153.22 o                         
 -37   9   5        321.56        622.79       107.55 o                         
 -35   9   5         44.36        282.40       122.72 o                         
 -33   9   5       3417.71       3339.34       254.39 o                         
 -31   9   5        790.00       2228.37       254.02 o                         
 -29   9   5        337.17        607.22       181.21 o                         
 -27   9   5       3220.80       4019.59       297.75 o                         
 -25   9   5        118.39        453.65       242.47 o                         
 -23   9   5      36331.79      39337.10      1838.68 o                         
 -21   9   5       8710.06       8942.10      1343.65 o                         
 -19   9   5        150.30       3071.91       284.45 o                         
 -17   9   5      41617.39      37698.47      1719.93 o                         
 -15   9   5      27553.63      32179.81      3029.10 o                         
 -13   9   5       6608.00       7689.47      1082.86 o                         
 -11   9   5      10787.38      11061.50      1225.11 o                         
  -9   9   5       4335.79       4491.42       550.45 o                         
  -7   9   5        332.72       2493.66       472.71 o                         
  -5   9   5       2747.74       3845.83       689.49 o                         
  -3   9   5     113910.45     102954.08      3942.63 o                         
  -1   9   5      15229.44      18667.82      1278.45 o                         
   1   9   5        279.27        257.06       484.40 o                         
   3   9   5      26078.99      26184.41      1500.15 o                         
   5   9   5      66495.84      68030.41      2928.21 o                         
   7   9   5      15413.83      19155.28      1146.36 o                         
   9   9   5      29813.62      28010.71      1840.15 o                         
  11   9   5      11857.22      12199.17      1234.48 o                         
  13   9   5      36845.75      39534.52      3326.71 o                         
  15   9   5       4826.04       4264.96       421.07 o                         
  17   9   5      23300.07      19850.67       585.07 o                         
  19   9   5       2559.27       3260.66       215.07 o                         
  21   9   5       5653.13       5808.83       292.30 o                         
  23   9   5        400.79       1061.71       176.79 o                         
  25   9   5       1137.64       1287.60       188.39 o                         
  27   9   5       1487.22       1355.83       172.24 o                         
  29   9   5       3596.04       3818.87       258.36 o                         
  31   9   5         63.42        153.22       238.67 o                         
  33   9   5       3253.77       2925.97       262.25 o                         
  35   9   5        129.82        359.49       144.38 o                         
 -36  10   5       1547.13        965.26        93.14 o                         
 -34  10   5        552.92        239.06       111.34 o                         
 -32  10   5       2482.37       1850.78       141.36 o                         
 -30  10   5       4330.77       3610.84       194.96 o                         
 -28  10   5       3929.38       4437.66       227.37 o                         
 -26  10   5       5120.38       5000.32       276.43 o                         
 -24  10   5       4176.70       4766.17       245.58 o                         
 -22  10   5      32935.12      30161.50      1558.75 o                         
 -20  10   5      10020.84      11255.41       702.76 o                         
 -18  10   5      17141.30      16901.71       481.18 o                         
 -16  10   5       8891.64       8442.91       317.45 o                         
 -14  10   5      16225.79      17060.92       581.96 o                         
 -12  10   5       5830.78       5331.42       297.71 o                         
 -10  10   5      16349.38      17529.83      1522.65 o                         
  -8  10   5        568.34       1626.81       612.29 o                         
  -6  10   5      42251.20      39658.31      2013.41 o                         
  -4  10   5       5259.58       5103.96       829.23 o                         
  -2  10   5      45330.56      45466.02      3438.68 o                         
   0  10   5      42604.93      40589.40      3167.59 o                         
   2  10   5         83.56       1240.52       710.13 o                         
   4  10   5     156226.08     142771.56      7484.36 o                         
   6  10   5       9905.29      12950.29      1257.15 o                         
   8  10   5      72640.38      67043.37      3156.77 o                         
  10  10   5      28171.18      28971.36      1252.13 o                         
  12  10   5     118111.85     111136.09      3053.24 o                         
  14  10   5        378.55        466.02       394.82 o                         
  16  10   5      17649.19      18167.14      1377.55 o                         
  18  10   5      11204.74      10603.67       385.62 o                         
  20  10   5      45075.95      45508.61      1491.54 o                         
  22  10   5       1187.20       2104.17       181.59 o                         
  24  10   5       1616.82       1843.22       239.23 o                         
  26  10   5       6772.09       5775.22       372.29 o                         
  28  10   5       9486.38       9478.30       696.87 o                         
  30  10   5       2968.94       2162.80       265.19 o                         
  32  10   5       3852.72       3388.59       262.25 o                         
  34  10   5       1125.17        954.70       147.33 o                         
 -33  11   5         30.54        114.12        83.53 o                         
 -31  11   5         53.62        465.76       113.64 o                         
 -29  11   5       4388.26       3912.90       184.75 o                         
 -27  11   5        252.54       2249.27       176.05 o                         
 -25  11   5        593.18        715.24       183.54 o                         
 -23  11   5       6905.04       8445.25       688.03 o                         
 -21  11   5       4128.86       3796.95       224.12 o                         
 -19  11   5      23725.39      27712.36       667.31 o                         
 -17  11   5         60.07        940.07       213.48 o                         
 -15  11   5       4962.86       4902.72       259.38 o                         
 -13  11   5       7823.97       5407.59       372.31 o                         
 -11  11   5       5745.13       5238.81       360.69 o                         
  -9  11   5        124.06       1859.67       313.02 o                         
  -7  11   5       8802.07       9866.83       302.53 o                         
  -5  11   5       6953.81       5525.11       307.07 o                         
  -3  11   5      53512.45      50226.34      1176.23 o                         
  -1  11   5      47470.52      43573.80      1310.78 o                         
   1  11   5        780.14       1749.16       231.80 o                         
   3  11   5        571.34       1327.76       221.83 o                         
   5  11   5      43980.54      39307.82      1586.24 o                         
   7  11   5      33897.18      35979.68      1057.73 o                         
   9  11   5       3959.55       4197.27       300.28 o                         
  11  11   5         20.03        941.55       256.18 o                         
  13  11   5       4335.21       5905.70       362.09 o                         
  15  11   5        725.40       1446.55       238.97 o                         
  17  11   5      30880.90      29714.89      1010.56 o                         
  19  11   5        304.96       1266.43       188.74 o                         
  21  11   5        221.18        122.88       168.19 o                         
  23  11   5         35.11        136.63       144.93 o                         
  25  11   5      16486.79      18550.30       802.95 o                         
  27  11   5       2062.27       1818.02       237.20 o                         
  29  11   5       1262.61       1723.76       226.89 o                         
  31  11   5         81.19        689.50       170.90 o                         
  33  11   5          8.60        388.95       111.97 o                         
 -32  12   5        200.50        191.90        68.90 o                         
 -30  12   5       2787.20       2658.52       152.63 o                         
 -28  12   5       2404.93       2550.19       148.13 o                         
 -26  12   5       4025.73       4157.59       221.89 o                         
 -24  12   5       1344.13       1140.09       149.00 o                         
 -22  12   5       1342.36       1974.73       173.03 o                         
 -20  12   5      14163.25      14261.86       554.90 o                         
 -18  12   5        144.17       2473.92       170.39 o                         
 -16  12   5      28367.90      27216.37       663.30 o                         
 -14  12   5      19645.50      20963.31       660.50 o                         
 -12  12   5        185.77        706.54       157.20 o                         
 -10  12   5       9528.60      11850.11       335.52 o                         
  -8  12   5      18877.95      20378.27       498.02 o                         
  -6  12   5     100597.95      93159.65      1955.81 o                         
  -4  12   5       7110.49       7187.55       229.70 o                         
  -2  12   5       3589.25       4476.38       245.04 o                         
   0  12   5        320.40       2877.58       642.57 o                         
   2  12   5      21958.92      19319.76       561.35 o                         
   4  12   5     132231.59     132117.34      2535.83 o                         
   6  12   5      26050.78      24451.70       606.17 o                         
   8  12   5      10057.53       8824.65       415.64 o                         
  10  12   5      22466.34      21150.77       771.91 o                         
  12  12   5      52982.84      49494.94      1614.76 o                         
  14  12   5      17366.54      14857.15       589.37 o                         
  16  12   5       2440.56       3819.36       221.30 o                         
  18  12   5       8370.74       7887.19       305.42 o                         
  20  12   5       4616.00       3726.80       203.76 o                         
  22  12   5        553.64        644.51       132.19 o                         
  24  12   5       5441.61       5445.38       206.27 o                         
  26  12   5      12663.08      11988.20       438.43 o                         
  28  12   5        229.92        530.39       165.01 o                         
  30  12   5         78.30        388.95       126.70 o                         
 -31  13   5        952.59       1043.10       147.33 o                         
 -29  13   5       5225.27       4157.60       181.95 o                         
 -27  13   5        239.74       1347.39       179.74 o                         
 -25  13   5       1383.75       2157.57       349.17 o                         
 -23  13   5       7757.59       6595.02       355.07 o                         
 -21  13   5       1898.08       1406.99       195.13 o                         
 -19  13   5       8605.16       8370.18       318.98 o                         
 -17  13   5       5036.11       6319.66       233.42 o                         
 -15  13   5         77.07        132.15       148.58 o                         
 -13  13   5       2660.24       4084.32       203.89 o                         
 -11  13   5      11801.02      13203.00       331.48 o                         
  -9  13   5       3717.84       4073.75       241.57 o                         
  -7  13   5       1784.97       1796.20       171.92 o                         
  -5  13   5       2954.46       3979.66       214.57 o                         
  -3  13   5       5309.03       6024.55       311.29 o                         
  -1  13   5      33185.73      37464.62      1012.77 o                         
   1  13   5       2228.88       3033.43       209.68 o                         
   3  13   5      10547.48      11247.75       340.08 o                         
   5  13   5       2648.23       2802.37       180.10 o                         
   7  13   5       3254.49       4008.22       197.03 o                         
   9  13   5      16658.01      14595.69       460.79 o                         
  11  13   5      14163.66      13833.63       553.18 o                         
  13  13   5       6158.02       5569.20       326.07 o                         
  15  13   5       3199.31       2686.87       216.59 o                         
  17  13   5      20214.74      19681.48      1001.84 o                         
  19  13   5       1439.07       1729.50       137.01 o                         
  21  13   5       4962.31       3712.84       161.65 o                         
  23  13   5       9382.69       8648.82       727.27 o                         
  25  13   5       7081.19       7035.85       283.99 o                         
  27  13   5       2631.66       2125.90       127.52 o                         
  29  13   5        730.83        612.89       114.92 o                         
 -28  14   5        882.93        872.19       162.06 o                         
 -26  14   5       4751.15       4309.34       203.32 o                         
 -24  14   5      18727.95      17186.40      1426.15 o                         
 -22  14   5       1940.70       2231.87       181.90 o                         
 -20  14   5         47.07        360.60       160.51 o                         
 -18  14   5       6591.48       6270.05       235.42 o                         
 -16  14   5      27051.88      23779.22       696.57 o                         
 -14  14   5      24235.14      24286.30       588.31 o                         
 -12  14   5         56.16       1298.27       149.93 o                         
 -10  14   5      16757.35      15871.60       417.20 o                         
  -8  14   5      64960.75      63407.32      1411.31 o                         
  -6  14   5      59090.18      57060.49      1481.58 o                         
  -4  14   5     101646.26     101881.46      2240.83 o                         
  -2  14   5       4468.11       3761.05       202.89 o                         
   0  14   5       8726.96       9813.04       437.21 o                         
   2  14   5      37852.30      36212.12      1132.13 o                         
   4  14   5      73312.06      74843.53      1660.40 o                         
   6  14   5      19693.58      20330.42       510.42 o                         
   8  14   5        347.84        606.69       134.59 o                         
  10  14   5       8374.85       9708.31       348.72 o                         
  12  14   5      87391.20      93141.00      2369.79 o                         
  14  14   5      33753.59      31123.50       648.37 o                         
  16  14   5      42304.04      41368.05      1101.36 o                         
  18  14   5       5964.59       6543.29       249.16 o                         
  20  14   5      13353.07      13979.02       381.39 o                         
  22  14   5       3857.10       3109.75       158.25 o                         
  24  14   5       4708.89       4201.85       271.09 o                         
  26  14   5       3459.17       3020.26       203.32 o                         
 -25  15   5        436.16        428.74       109.25 o                         
 -23  15   5       4289.90       3694.81       276.98 o                         
 -21  15   5       1886.05       2560.23       158.55 o                         
 -19  15   5       2109.08       1681.23       156.46 o                         
 -17  15   5       2255.63       1662.44       175.58 o                         
 -15  15   5        353.54       1061.02       143.75 o                         
 -13  15   5       2014.64       2712.50       152.68 o                         
 -11  15   5        311.97        268.06       153.54 o                         
  -9  15   5         23.92        267.61       138.31 o                         
  -7  15   5        101.75        732.86       148.82 o                         
  -5  15   5        320.02        487.63       148.61 o                         
  -3  15   5      33730.36      34252.91       924.88 o                         
  -1  15   5       1464.04       4038.51       286.44 o                         
   1  15   5       3922.46       3828.40       269.42 o                         
   3  15   5       3837.08       3976.23       189.40 o                         
   5  15   5       4161.95       4060.12       189.65 o                         
   7  15   5       5273.10       5262.27       205.84 o                         
   9  15   5      16880.13      15637.77       481.92 o                         
  11  15   5       3658.92       3420.89       168.54 o                         
  13  15   5       1111.91       1938.69       142.14 o                         
  15  15   5        286.65        265.70       113.19 o                         
  17  15   5       1058.93        989.16       109.46 o                         
  19  15   5       1299.90       1506.03       210.68 o                         
  21  15   5         26.93         40.00       115.40 o                         
  23  15   5       1344.83       1051.94       144.38 o                         
 -22  16   5       6832.69       6421.03       245.83 o                         
 -20  16   5        363.78        565.75       165.01 o                         
 -18  16   5        683.28        596.54       103.29 o                         
 -16  16   5       6821.84       6019.74       242.82 o                         
 -14  16   5      14871.34      14745.79       358.69 o                         
 -12  16   5        398.90       1151.96       104.32 o                         
 -10  16   5        341.54        655.15       121.49 o                         
  -8  16   5      10946.04      13622.29       567.22 o                         
  -6  16   5       8792.43       7572.84       345.57 o                         
  -4  16   5      15239.83      14884.83       546.91 o                         
  -2  16   5       7692.06       8363.72       294.86 o                         
   0  16   5      10011.99      12397.31       401.66 o                         
   2  16   5       9493.90       8268.23       293.58 o                         
   4  16   5      17827.21      17127.06       478.99 o                         
   6  16   5      23217.31      24257.10       571.49 o                         
   8  16   5        172.40        272.45       138.45 o                         
  10  16   5       3787.64       5726.93       269.08 o                         
  12  16   5      12745.24      12293.77       508.29 o                         
  14  16   5        679.34       1522.59       164.94 o                         
  16  16   5       4625.88       4152.30       571.64 o                         
  18  16   5       4438.85       4392.50       462.62 o                         
  20  16   5       6798.00       5834.80       421.36 o                         
 -17  17   5         25.58        388.95       170.90 o                         
 -15  17   5       2323.00       2958.39       250.46 o                         
 -13  17   5       2508.45       2304.24       191.53 o                         
 -11  17   5         70.56        124.65       122.39 o                         
  -9  17   5       2735.46       2761.84       265.19 o                         
  -7  17   5        471.35        828.09       150.28 o                         
  -5  17   5       3342.51       2652.54       174.47 o                         
  -3  17   5       5919.23       6737.13       234.53 o                         
  -1  17   5      14661.93      15601.85       440.48 o                         
   1  17   5         63.01        522.11       127.23 o                         
   3  17   5      23271.79      24290.96       647.52 o                         
   5  17   5      19372.06      21225.26       710.49 o                         
   7  17   5       1260.00       3323.04       207.86 o                         
   9  17   5       1248.52        977.67       147.14 o                         
  11  17   5        527.99        407.11       127.93 o                         
  13  17   5        214.09        436.86        87.62 o                         
  15  17   5       2426.61       2537.02       215.10 o                         
 -10  18   5        308.21        713.08       147.33 o                         
  -8  18   5        534.62        954.70       150.28 o                         
  -6  18   5       2344.03       1823.94       176.80 o                         
  -4  18   5         88.38        981.39       159.12 o                         
  -2  18   5      10494.10       8545.83       478.82 o                         
   0  18   5       4403.55       3321.74       168.15 o                         
   2  18   5       1238.00       1798.02       296.13 o                         
   4  18   5       3271.82       4096.30       188.48 o                         
   6  18   5       1618.70       1620.90       131.21 o                         
   8  18   5       8621.60       7581.95       272.92 o                         
  10  18   5       9339.40       8995.97       441.99 o                         
 -42   0   6         61.54        318.23       185.64 o                         
 -40   0   6        172.33        916.39       271.09 o                         
 -38   0   6      12809.44      13563.20       760.22 o                         
 -36   0   6         14.77       1278.82       415.47 o                         
 -34   0   6       4298.64       4546.60       512.71 o                         
 -32   0   6       8986.13      10307.20       716.02 o                         
 -30   0   6       1015.39       3327.52       297.15 o                         
 -28   0   6       5535.53       6857.36       468.97 o                         
 -26   0   6      17120.93      19456.39      2265.93 o                         
 -24   0   6       2548.69       2483.98      1181.59 o                         
 -22   0   6     112939.25     116635.23      6447.16 o                         
 -20   0   6      31041.38      28661.57      2348.44 o                         
 -18   0   6       7225.92       6073.29       685.08 o                         
 -16   0   6         81.54       3275.74       560.53 o                         
 -14   0   6     307017.12     316260.91     10071.05 o                         
 -12   0   6      29659.56      22667.26      1097.02 o                         
 -10   0   6      61326.97      81408.45      2837.69 o                         
  -8   0   6     921070.50    1052012.50     45622.20 o                         
  -6   0   6     999807.81     966732.06     41938.95 o                         
  -4   0   6     494458.59     557691.06     24495.08 o                         
  -2   0   6       2507.63       2878.83       833.89 o                         
   0   0   6      60812.59      64834.02      3155.81 o                         
   2   0   6     113984.46     127964.91      5884.36 o                         
   4   0   6      13315.65      14213.40       667.29 o                         
   6   0   6    1659609.88    1652330.50     50681.18 o                         
   8   0   6      69117.55      70285.23      3662.62 o                         
  10   0   6     542832.38     536345.81     23693.61 o                         
  12   0   6       3593.92       6388.23      1001.84 o                         
  14   0   6    1285940.00    1371020.25     59630.32 o                         
  16   0   6     337323.59     331604.38     15366.51 o                         
  18   0   6     149267.81     159331.45      8138.51 o                         
  20   0   6     112787.80     104480.51      5884.36 o                         
  22   0   6      68150.16      73747.48      4711.61 o                         
  24   0   6     157565.64     164540.09      4363.75 o                         
  26   0   6      14423.68      11572.95       501.48 o                         
  28   0   6       4328.85       4761.67       346.91 o                         
  30   0   6        452.45        846.91       275.96 o                         
  32   0   6       1172.48       1461.51       403.68 o                         
  34   0   6       2635.34       1938.86       388.95 o                         
  36   0   6       5906.56       6724.14       497.98 o                         
  38   0   6        628.22        713.27       167.64 o                         
  40   0   6       1919.89       1046.04       185.64 o                         
 -43   1   6        222.42        261.70       160.59 o                         
 -41   1   6        528.85        492.62       182.69 o                         
 -39   1   6         56.53        291.64       201.98 o                         
 -37   1   6        160.19       2684.90       459.67 o                         
 -35   1   6      10112.33      10096.21       437.13 o                         
 -33   1   6         12.62        799.74       227.09 o                         
 -31   1   6        312.36       3500.07       281.13 o                         
 -29   1   6      25474.29      27178.27       991.90 o                         
 -27   1   6       1783.48      10658.72       494.63 o                         
 -25   1   6      27387.47      28006.13      1914.76 o                         
 -23   1   6       2159.15       2615.85       953.22 o                         
 -21   1   6      14889.17      20827.46      1139.57 o                         
 -19   1   6       3173.99       9398.40       754.46 o                         
 -17   1   6      27828.56      36769.02      1496.85 o                         
 -15   1   6      30510.64      36808.39      1145.98 o                         
 -13   1   6      18644.93      20026.03       872.79 o                         
 -11   1   6      65887.09      65704.03      1713.89 o                         
  -9   1   6     101811.90     135459.16      3656.70 o                         
  -7   1   6     417254.25     441602.88      9536.10 o                         
  -5   1   6      49813.55      54205.71      1654.66 o                         
  -3   1   6     118739.79     136904.77      3162.18 o                         
  -1   1   6     151775.72     158544.52      3166.36 o                         
   1   1   6       9521.78      14686.01       777.90 o                         
   3   1   6     436784.78     472111.66     11915.84 o                         
   5   1   6     228194.95     228908.61      6538.15 o                         
   7   1   6      22398.62      22333.94       816.24 o                         
   9   1   6      40023.68      48325.23      1525.85 o                         
  11   1   6     199192.17     223981.91      5904.46 o                         
  13   1   6     150410.00     151429.91      4192.66 o                         
  15   1   6       2743.69       3932.33       540.17 o                         
  17   1   6     177638.67     190709.92      5343.07 o                         
  19   1   6       2649.11       6579.43       907.22 o                         
  21   1   6      69644.33      72297.87      3215.20 o                         
  23   1   6        273.61       -229.45       768.15 o                         
  25   1   6        121.76        846.63       175.46 o                         
  27   1   6      19818.54      17948.57       737.62 o                         
  29   1   6          7.04        587.34       195.28 o                         
  31   1   6        486.98        623.23       346.21 o                         
  33   1   6       2101.41       2012.64       316.76 o                         
  35   1   6       1139.56       1335.88       469.98 o                         
  37   1   6        115.61        137.03       147.48 o                         
  39   1   6        244.18        343.14       117.82 o                         
 -42   2   6        698.56        764.71       131.07 o                         
 -40   2   6       1118.63       1427.29       192.65 o                         
 -38   2   6       2786.67       3282.55       198.03 o                         
 -36   2   6        181.56        242.45       184.65 o                         
 -34   2   6       2106.08       4865.13       473.59 o                         
 -32   2   6       7430.10       6518.52       275.79 o                         
 -30   2   6        346.57       1680.11       280.02 o                         
 -28   2   6      23214.84      24549.14       699.96 o                         
 -26   2   6       2609.23       3063.98       252.92 o                         
 -24   2   6        516.50       6612.17      1526.34 o                         
 -22   2   6       1514.72       2521.35       608.85 o                         
 -20   2   6      47300.53      55475.62      2073.53 o                         
 -18   2   6     114383.62     108355.98      3357.24 o                         
 -16   2   6       2731.75      14690.69      1156.24 o                         
 -14   2   6     174219.12     163676.06      5624.52 o                         
 -12   2   6      46276.05      44447.16      1472.64 o                         
 -10   2   6      42459.25      31547.31      1299.69 o                         
  -8   2   6        248.14       3619.21       604.52 o                         
  -6   2   6     182006.28     217834.23      5767.79 o                         
  -4   2   6     188203.25     180064.53      4754.00 o                         
  -2   2   6      35702.68      30499.34       781.06 o                         
   0   2   6     212343.23     207912.56      6567.28 o                         
   2   2   6      79352.73     105343.87      4926.71 o                         
   4   2   6     562453.38     613463.94     18961.38 o                         
   6   2   6     863834.31     889727.25     27326.91 o                         
   8   2   6      99960.44      93032.48      3310.78 o                         
  10   2   6      49409.66      58597.80      1821.54 o                         
  12   2   6      32145.79      33058.02      1234.52 o                         
  14   2   6     256845.12     260189.47      6928.65 o                         
  16   2   6      18436.75      23219.75      1122.34 o                         
  18   2   6      52815.16      57651.15      3008.48 o                         
  20   2   6      32041.36      35302.02      1989.97 o                         
  22   2   6      99453.69     106294.33      4366.47 o                         
  24   2   6         36.53       1340.31       168.73 o                         
  26   2   6      34617.41      37057.12       807.45 o                         
  28   2   6      24211.07      21424.53       675.64 o                         
  30   2   6       8549.68       9388.66       419.30 o                         
  32   2   6       2482.99       1580.78       204.02 o                         
  34   2   6       8934.95       7060.36       380.20 o                         
  36   2   6        204.14        426.01       160.77 o                         
  38   2   6         23.83        335.56       163.54 o                         
  40   2   6        236.68        589.32       185.64 o                         
 -41   3   6        545.72        662.67       140.07 o                         
 -39   3   6         40.53        668.16       149.85 o                         
 -37   3   6        392.98         73.75       166.50 o                         
 -35   3   6       7654.85       9509.74       357.19 o                         
 -33   3   6        287.64        475.06       211.02 o                         
 -31   3   6      14411.34      15159.69       455.24 o                         
 -29   3   6      23325.85      24059.53       897.19 o                         
 -27   3   6       3224.62       4096.04       342.46 o                         
 -25   3   6       7365.49      11917.92       610.72 o                         
 -23   3   6        377.91       -542.63       661.83 o                         
 -21   3   6         33.12       8440.06      1063.09 o                         
 -19   3   6      36554.46      37778.35      2869.99 o                         
 -17   3   6      30861.58      41096.22      2976.07 o                         
 -15   3   6     259089.03     242443.34      8170.31 o                         
 -13   3   6      18701.68      26704.11      1277.09 o                         
 -11   3   6      26588.79      27285.47      1580.33 o                         
  -9   3   6      88879.91      80894.55      3092.79 o                         
  -7   3   6     127173.52     127450.09      8399.28 o                         
  -5   3   6     119934.62     115312.36      3307.64 o                         
  -3   3   6       2707.40       7058.11       424.89 o                         
  -1   3   6      39851.75      42103.82      1397.19 o                         
   1   3   6       2008.64       6246.79       683.61 o                         
   3   3   6     499562.81     496448.94     21742.96 o                         
   5   3   6     172215.73     177090.36      5698.52 o                         
   7   3   6      81156.31      81402.66      2987.65 o                         
   9   3   6      86591.55      90234.87      3308.68 o                         
  11   3   6      26677.83      23043.95      1293.89 o                         
  13   3   6      19099.26      19274.04       928.77 o                         
  15   3   6        752.92       2327.42       482.23 o                         
  17   3   6      59927.64      63765.92      2821.79 o                         
  19   3   6       4304.81       6105.70       901.46 o                         
  21   3   6      63755.62      65443.81      3076.09 o                         
  23   3   6      29598.01      28022.82       648.70 o                         
  25   3   6       8914.98       8427.36       289.02 o                         
  27   3   6      10374.24      10550.10       302.26 o                         
  29   3   6       1835.61       1606.32       188.26 o                         
  31   3   6        176.41        200.78       167.27 o                         
  33   3   6       2463.44       2567.16       362.43 o                         
  35   3   6        404.41        913.09       162.43 o                         
  37   3   6        547.02        323.61       174.15 o                         
  39   3   6         25.05        866.30       215.10 o                         
 -40   4   6       4600.75       3927.23       164.61 o                         
 -38   4   6        140.82         68.96       188.55 o                         
 -36   4   6       4267.46       4234.95       231.56 o                         
 -34   4   6        245.73        859.53       209.12 o                         
 -32   4   6      44844.39      51672.06      1365.97 o                         
 -30   4   6         26.88        424.52       194.28 o                         
 -28   4   6       5733.65       5938.33       305.16 o                         
 -26   4   6       9840.26       9973.31       448.86 o                         
 -24   4   6       3846.22       5037.54       762.85 o                         
 -22   4   6        164.88       1378.44      1035.73 o                         
 -20   4   6      11326.52      16156.20      2027.26 o                         
 -18   4   6      39718.22      44699.91      3314.92 o                         
 -16   4   6      17147.88      18884.75      2044.94 o                         
 -14   4   6       7499.23       6682.89      1390.79 o                         
 -12   4   6     444618.09     416489.69     18915.70 o                         
 -10   4   6      60122.85      53562.90      2347.91 o                         
  -8   4   6      21481.75      23416.19      1330.88 o                         
  -6   4   6      14809.76      15438.46       867.06 o                         
  -4   4   6     284068.81     265773.72      6912.08 o                         
  -2   4   6      11160.06      15535.48       728.41 o                         
   0   4   6     165392.23     186708.31      8412.54 o                         
   2   4   6     134099.72     150167.53      6965.76 o                         
   4   4   6      76536.24      67886.70      3550.65 o                         
   6   4   6       3642.68       3751.54       346.69 o                         
   8   4   6     485170.50     477808.75     21321.59 o                         
  10   4   6      44827.74      46768.42      2967.23 o                         
  12   4   6      17463.86      16537.99      1370.17 o                         
  14   4   6       1091.61       5920.92      1124.13 o                         
  16   4   6      21590.59      21929.51      1462.43 o                         
  18   4   6       6255.78       9468.95      1059.75 o                         
  20   4   6      64061.94      64706.91      3029.51 o                         
  22   4   6     112089.77     107517.15      2655.61 o                         
  24   4   6      53888.52      52859.93      1054.03 o                         
  26   4   6       4475.05       3880.32       229.76 o                         
  28   4   6       7282.13       7923.65       406.44 o                         
  30   4   6       9467.99       8671.17       351.20 o                         
  32   4   6       4594.50       4482.57       306.36 o                         
  34   4   6        888.42       1104.90       200.70 o                         
  36   4   6        142.50        285.92       164.65 o                         
  38   4   6         29.51       -109.02       209.21 o                         
  40   4   6        148.42         67.77       147.33 o                         
 -41   5   6       1482.52       1467.41       165.01 o                         
 -39   5   6       1029.06       1010.39       177.73 o                         
 -37   5   6        317.04        372.33       144.20 o                         
 -35   5   6         42.78        694.01       173.26 o                         
 -33   5   6        272.67        711.20       202.69 o                         
 -31   5   6       4606.68       4020.60       280.08 o                         
 -29   5   6      20319.53      18863.54       584.57 o                         
 -27   5   6      30755.45      29590.99       865.92 o                         
 -25   5   6       9972.40      10651.70       382.36 o                         
 -23   5   6       6029.09       6266.72       555.65 o                         
 -21   5   6      15727.08      15991.19      2165.75 o                         
 -19   5   6      66584.99      61197.92      4319.71 o                         
 -17   5   6       1050.39       3088.04      1158.01 o                         
 -15   5   6     113043.78      90658.03      5563.18 o                         
 -13   5   6       9823.76      15542.47      1651.57 o                         
 -11   5   6     125015.30     134048.41      4064.82 o                         
  -9   5   6       1058.98       4585.02       861.88 o                         
  -7   5   6     317220.75     321354.72      8537.49 o                         
  -5   5   6        437.08       3031.91       374.69 o                         
  -3   5   6        690.94       1201.46       376.61 o                         
  -1   5   6     117447.18     108292.59      3828.49 o                         
   1   5   6       1093.63       2321.92       589.32 o                         
   3   5   6      11430.00      11527.10      1104.97 o                         
   5   5   6     124433.12     115636.34      5739.98 o                         
   7   5   6      74873.14      75200.99      2842.97 o                         
   9   5   6       5379.98       5596.81       663.22 o                         
  11   5   6      12273.38      13079.95      1541.07 o                         
  13   5   6       3408.65       1290.61       972.38 o                         
  15   5   6       4060.30       4555.44      1211.05 o                         
  17   5   6      93831.88      94308.85      5675.15 o                         
  19   5   6        392.69       2731.50      1287.66 o                         
  21   5   6      14596.04      12172.58       511.58 o                         
  23   5   6      15199.16      18627.51       586.28 o                         
  25   5   6       1064.22       1358.82       223.51 o                         
  27   5   6      13377.42      13453.71       411.99 o                         
  29   5   6        195.45        326.85       203.17 o                         
  31   5   6       6571.34       6915.29       367.09 o                         
  33   5   6         53.48        523.74       288.77 o                         
  35   5   6       1670.50       1424.86       355.07 o                         
  37   5   6        535.20        780.64       142.82 o                         
  39   5   6        399.04        951.75       170.90 o                         
 -40   6   6        950.59        887.11       137.02 o                         
 -38   6   6         93.06        505.34       141.68 o                         
 -36   6   6       2691.83       2468.71       207.31 o                         
 -34   6   6         87.54       1720.28       208.93 o                         
 -32   6   6       5308.65       6513.62       296.25 o                         
 -30   6   6       3681.33       5349.25       291.52 o                         
 -28   6   6       1174.77        936.60       215.84 o                         
 -26   6   6        606.49       1679.96       416.11 o                         
 -24   6   6        257.89        926.86       428.28 o                         
 -22   6   6      25973.18      25519.65       868.72 o                         
 -20   6   6      46755.29      40683.70      3474.04 o                         
 -18   6   6      23954.58      21068.18      2419.16 o                         
 -16   6   6       9232.14      11253.06      1782.69 o                         
 -14   6   6      15046.01      14187.88      1932.97 o                         
 -12   6   6     786538.75     753338.00     19440.44 o                         
 -10   6   6        207.91       3370.46       614.10 o                         
  -8   6   6       7236.11       7983.45       854.69 o                         
  -6   6   6      47014.83      49898.43      1851.79 o                         
  -4   6   6     203688.70     182653.83      5001.75 o                         
  -2   6   6       6363.08       7166.74       552.91 o                         
   0   6   6      28994.39      36042.29      1648.44 o                         
   2   6   6       6118.22       7924.25       740.37 o                         
   4   6   6      16954.05      16306.48      1458.57 o                         
   6   6   6      21584.27      17961.56      1162.43 o                         
   8   6   6     399212.81     384480.50     12480.31 o                         
  10   6   6     122437.31     130541.23      4738.78 o                         
  12   6   6       6523.03       5622.11      1243.46 o                         
  14   6   6      49179.21      44776.52      3297.24 o                         
  16   6   6      57790.52      58655.00      4110.51 o                         
  18   6   6      28527.84      30034.69      2902.40 o                         
  20   6   6       5257.87       9229.12       368.28 o                         
  22   6   6      50079.90      45626.72      1073.86 o                         
  24   6   6       1158.88       5218.47       323.25 o                         
  26   6   6       1513.86        900.91       189.28 o                         
  28   6   6       6233.33       6745.38       526.10 o                         
  30   6   6       2359.70       2477.23       228.99 o                         
  32   6   6       1454.40       2866.11       433.15 o                         
  34   6   6       1196.63        897.81       185.47 o                         
  36   6   6        563.57        400.74       185.64 o                         
  38   6   6        300.80        609.95       159.12 o                         
 -39   7   6        621.56        651.39       111.46 o                         
 -37   7   6       1269.63       1117.91       153.13 o                         
 -35   7   6        210.31       1452.67       276.98 o                         
 -33   7   6       7540.16       5803.07       506.82 o                         
 -31   7   6       3184.28       4074.60       241.78 o                         
 -29   7   6      16892.26      15370.88      1415.84 o                         
 -27   7   6      17152.52      17576.46       937.02 o                         
 -25   7   6      10309.44       9021.53       581.14 o                         
 -23   7   6         23.89       1975.63      1214.00 o                         
 -21   7   6       2556.26       4473.60       422.42 o                         
 -19   7   6       6467.22       9600.02      1879.93 o                         
 -17   7   6        606.85       2271.83      1202.21 o                         
 -15   7   6      42878.46      40117.95      3320.82 o                         
 -13   7   6      16605.35      18332.69      1170.41 o                         
 -11   7   6      39842.43      42898.29      1821.01 o                         
  -9   7   6     311275.44     292855.94      8004.65 o                         
  -7   7   6      82094.02      90428.72      2931.53 o                         
  -5   7   6     106229.06     104456.50      3963.94 o                         
  -3   7   6       7342.22       7512.25       580.72 o                         
  -1   7   6     150729.22     152902.47      4357.93 o                         
   1   7   6      74004.64      62301.96      2546.43 o                         
   3   7   6      84802.06      79634.09      3134.53 o                         
   5   7   6     274315.22     258938.30     12131.15 o                         
   7   7   6      43901.93      46694.16      2180.39 o                         
   9   7   6      35392.29      28883.39      1637.11 o                         
  11   7   6      48466.57      40869.33      3026.16 o                         
  13   7   6      23487.12      23248.67      2286.56 o                         
  15   7   6       5056.36       5722.30      1296.50 o                         
  17   7   6      16009.08      15174.99      2097.98 o                         
  19   7   6        922.12       2410.32       259.01 o                         
  21   7   6       3761.92       3008.16       251.65 o                         
  23   7   6       8297.78       8438.62       348.04 o                         
  25   7   6       7859.32       8093.18       321.88 o                         
  27   7   6        676.02        906.13       203.46 o                         
  29   7   6       9509.52      11435.71       875.14 o                         
  31   7   6       1509.75       1746.32       238.70 o                         
  33   7   6        733.28        763.11       191.63 o                         
  35   7   6        339.49        465.56       197.42 o                         
  37   7   6       2250.60       2301.29       191.53 o                         
 -38   8   6        682.83        985.22       111.99 o                         
 -36   8   6        493.28        553.39       288.77 o                         
 -34   8   6        981.68        996.61       177.07 o                         
 -32   8   6        620.67       1099.58       209.33 o                         
 -30   8   6       2482.95       2308.22       253.78 o                         
 -28   8   6       1939.74       3833.37       312.45 o                         
 -26   8   6         12.34        568.69       344.75 o                         
 -24   8   6      51350.48      51170.64      2339.60 o                         
 -22   8   6       2874.12       4252.53       430.77 o                         
 -20   8   6      81261.57      73890.98      2809.28 o                         
 -18   8   6       2599.28       2673.86       891.35 o                         
 -16   8   6       4060.47       4982.70      1429.10 o                         
 -14   8   6      21646.19      18733.05      1571.43 o                         
 -12   8   6       4123.69       6066.29       756.04 o                         
 -10   8   6       1733.38       5593.23       727.27 o                         
  -8   8   6       7670.01      12603.53       911.93 o                         
  -6   8   6       1343.64       3832.03       604.14 o                         
  -4   8   6     158592.78     151891.88      5472.22 o                         
  -2   8   6        162.80       3180.34       724.86 o                         
   0   8   6      99135.28      93845.84      3548.76 o                         
   2   8   6       2876.75       4552.23       692.39 o                         
   4   8   6      19480.87      18372.41      1256.15 o                         
   6   8   6      90280.41      93487.07      3734.15 o                         
   8   8   6       8215.97       9410.71      1009.47 o                         
  10   8   6      43483.81      43585.99      2265.78 o                         
  12   8   6      15729.44      13742.94      1818.05 o                         
  14   8   6      82809.49      83963.34      5315.67 o                         
  16   8   6       2077.51       2731.58       390.36 o                         
  18   8   6        214.60        726.71       289.87 o                         
  20   8   6       2088.82       4867.64       288.78 o                         
  22   8   6       8891.47       8964.88       315.18 o                         
  24   8   6        116.05       2331.55       318.13 o                         
  26   8   6      18297.21      15793.08       535.29 o                         
  28   8   6        601.79        651.00       164.11 o                         
  30   8   6       3482.23       3234.15       309.39 o                         
  32   8   6        963.89       1293.56       256.35 o                         
  34   8   6       6208.83       5174.23       338.86 o                         
  36   8   6       1524.09       1184.53       165.01 o                         
 -37   9   6        460.98        545.37       107.55 o                         
 -35   9   6        163.18        316.69       128.73 o                         
 -33   9   6       7041.80       7223.95       350.30 o                         
 -31   9   6         20.85        391.68       156.46 o                         
 -29   9   6        831.52       1162.21       253.79 o                         
 -27   9   6       1501.65       1229.21       191.36 o                         
 -25   9   6      43574.43      45247.98      2083.25 o                         
 -23   9   6       2360.21       2775.70       383.06 o                         
 -21   9   6       1550.94       3127.22       392.42 o                         
 -19   9   6      30173.54      29063.68       684.03 o                         
 -17   9   6      19801.68      24055.34      1083.10 o                         
 -15   9   6        362.40       1095.95       318.19 o                         
 -13   9   6      12257.52       9062.38      1315.66 o                         
 -11   9   6      34070.10      34860.14      1650.76 o                         
  -9   9   6     254951.48     252311.70      6164.83 o                         
  -7   9   6      23775.42      27497.19      1206.40 o                         
  -5   9   6       5903.60       7133.39       715.44 o                         
  -3   9   6        266.08       3486.69       732.29 o                         
  -1   9   6     116788.18     102333.20      3986.80 o                         
   1   9   6     164797.14     165539.16      5796.83 o                         
   3   9   6      47137.92      44040.87      4406.64 o                         
   5   9   6      23303.65      25844.90      1610.19 o                         
   7   9   6      56990.45      53767.19      2111.75 o                         
   9   9   6      87514.88      82817.12      3572.23 o                         
  11   9   6      75322.02      72430.35      4758.76 o                         
  13   9   6      20657.98      18346.13      1091.71 o                         
  15   9   6       6855.69       5669.87       479.45 o                         
  17   9   6       4941.71       5684.00       486.40 o                         
  19   9   6        894.16       1705.13       316.00 o                         
  21   9   6       4464.67       3903.27       284.95 o                         
  23   9   6        203.59        860.54       173.48 o                         
  25   9   6       1991.10       2413.76       273.47 o                         
  27   9   6       4194.67       4507.98       215.56 o                         
  29   9   6       7861.97       7721.52       346.91 o                         
  31   9   6       3753.10       2307.19       274.03 o                         
  33   9   6          1.86        553.96       191.53 o                         
  35   9   6       1167.86        512.71       135.54 o                         
 -36  10   6        386.87        525.72       188.58 o                         
 -34  10   6        312.97        282.16       116.62 o                         
 -32  10   6        198.79        259.49       117.82 o                         
 -30  10   6      12091.33      10807.73       344.53 o                         
 -28  10   6       1559.05       1419.18       170.68 o                         
 -26  10   6         44.09        482.00       170.12 o                         
 -24  10   6      10456.66      10829.20       483.28 o                         
 -22  10   6       4233.88       5491.96       430.20 o                         
 -20  10   6        477.75        924.24       162.20 o                         
 -18  10   6      29226.93      27226.25       645.68 o                         
 -16  10   6        121.41       3221.80       263.50 o                         
 -14  10   6      11151.24      10293.82       351.38 o                         
 -12  10   6      42910.96      39547.88       965.41 o                         
 -10  10   6       3200.07       3340.94      2212.90 o                         
  -8  10   6       5971.96       9629.62       927.91 o                         
  -6  10   6      68539.09      65645.56      2528.93 o                         
  -4  10   6       2828.15       4962.07      1255.25 o                         
  -2  10   6      18392.21      18902.43      2056.73 o                         
   0  10   6       3286.93       2268.88      1084.35 o                         
   2  10   6       7005.20       8011.80      1555.80 o                         
   4  10   6       8931.37       7295.78      1243.46 o                         
   6  10   6      58419.16      56980.59      2757.59 o                         
   8  10   6      17558.19      16309.43      2083.25 o                         
  10  10   6       7658.23       6542.30       350.36 o                         
  12  10   6        253.69        312.34       227.11 o                         
  14  10   6     127908.87     124940.29      4469.62 o                         
  16  10   6      24243.44      26411.17       914.61 o                         
  18  10   6       4542.38       4053.81       313.81 o                         
  20  10   6       5944.88       4759.42       228.77 o                         
  22  10   6        174.91        478.09       139.28 o                         
  24  10   6         12.93        283.49       178.09 o                         
  26  10   6      17461.97      14562.84       543.63 o                         
  28  10   6      11116.33       8870.64       496.50 o                         
  30  10   6        422.84        819.15       218.05 o                         
  32  10   6        167.08        907.55       185.64 o                         
  34  10   6       7269.74       6582.70       335.91 o                         
 -33  11   6       1920.16       1816.30       107.13 o                         
 -31  11   6       3515.93       2865.93       247.51 o                         
 -29  11   6        651.64        725.89       131.55 o                         
 -27  11   6       2163.04       2021.15       309.71 o                         
 -25  11   6       4217.62       4354.11       221.89 o                         
 -23  11   6        202.94        661.27       169.59 o                         
 -21  11   6      30075.96      31923.45       871.58 o                         
 -19  11   6      49039.16      46741.64      1067.15 o                         
 -17  11   6        841.97       1149.24       188.35 o                         
 -15  11   6      85729.61      84095.00      2256.67 o                         
 -13  11   6      18770.04      18749.15       681.26 o                         
 -11  11   6      14801.89      16050.29       491.51 o                         
  -9  11   6       8078.27       7342.99       287.84 o                         
  -7  11   6      11853.14      13814.40       368.93 o                         
  -5  11   6       1288.32       2811.97       256.17 o                         
  -3  11   6       4959.66       4322.41       229.44 o                         
  -1  11   6     112326.21     114592.93      2655.07 o                         
   1  11   6      98503.88     104651.80      2449.13 o                         
   3  11   6       3825.06       4311.58       214.29 o                         
   5  11   6      19658.93      23185.06       776.38 o                         
   7  11   6      85495.53      78873.95      2494.01 o                         
   9  11   6      88983.18      80024.34      2355.67 o                         
  11  11   6      14726.42      14005.52       546.56 o                         
  13  11   6      35945.60      36770.21      1084.84 o                         
  15  11   6        856.97       2889.64       355.07 o                         
  17  11   6      10190.46      10077.39       438.37 o                         
  19  11   6       3712.22       3023.50       216.68 o                         
  21  11   6       9416.46       9246.99       294.10 o                         
  23  11   6       5152.93       5709.62       476.77 o                         
  25  11   6       3510.33       3606.64       231.27 o                         
  27  11   6       1389.29       1889.17       297.61 o                         
  29  11   6       6820.66       5919.72       359.49 o                         
  31  11   6       6259.62       6046.42       332.97 o                         
 -32  12   6        340.64        -60.78        68.38 o                         
 -30  12   6       7825.14       6650.37       214.20 o                         
 -28  12   6         49.83        286.15       115.09 o                         
 -26  12   6        477.97        616.27       130.90 o                         
 -24  12   6      10607.22       9818.04       324.99 o                         
 -22  12   6        370.20        840.98       152.17 o                         
 -20  12   6       5673.67       5589.21       297.14 o                         
 -18  12   6        885.92        959.50       150.16 o                         
 -16  12   6       7342.76       8455.71       284.57 o                         
 -14  12   6       3941.82       3399.49       303.99 o                         
 -12  12   6        948.84       1545.03       190.47 o                         
 -10  12   6         10.71       1102.19       190.85 o                         
  -8  12   6      39004.12      37724.70      1126.37 o                         
  -6  12   6      34905.54      33532.05       953.82 o                         
  -4  12   6      12122.33      11557.05       367.56 o                         
  -2  12   6      80365.46      82696.81      1591.49 o                         
   0  12   6       6737.01       9037.22       414.29 o                         
   2  12   6      15740.33      15679.60       533.55 o                         
   4  12   6      10981.54      13066.38       368.15 o                         
   6  12   6      75742.42      74656.88      1588.33 o                         
   8  12   6       2898.49       5434.50       343.77 o                         
  10  12   6       1581.11       3472.34       814.73 o                         
  12  12   6      21291.54      22023.27       797.93 o                         
  14  12   6      28164.07      27153.41       944.75 o                         
  16  12   6       5654.84       7225.20       349.37 o                         
  18  12   6      19383.59      18813.57       551.93 o                         
  20  12   6        175.02       1039.66       146.62 o                         
  22  12   6       4118.69       3762.08       175.90 o                         
  24  12   6       1002.02       1436.08       132.70 o                         
  26  12   6       8549.02       7482.39       308.76 o                         
  28  12   6         31.84        863.35       165.01 o                         
  30  12   6        207.60        923.51       181.22 o                         
 -31  13   6         37.39        106.08       120.81 o                         
 -29  13   6        122.00         66.00       141.44 o                         
 -27  13   6      30440.04      28141.21       900.62 o                         
 -25  13   6       4382.03       4231.70       331.49 o                         
 -23  13   6        759.91        425.45       174.15 o                         
 -21  13   6       1187.53       1422.18       197.37 o                         
 -19  13   6      10117.21      10201.01       337.71 o                         
 -17  13   6      24824.02      26034.16       640.08 o                         
 -15  13   6      50879.37      54793.36      1237.76 o                         
 -13  13   6        360.15        193.78       146.96 o                         
 -11  13   6       4017.25       4505.40       181.70 o                         
  -9  13   6       5590.54       6983.62       251.14 o                         
  -7  13   6     108081.20     104778.16      4660.04 o                         
  -5  13   6         62.30        640.29       208.84 o                         
  -3  13   6        512.80        441.83       161.58 o                         
  -1  13   6      37081.48      34912.46       827.98 o                         
   1  13   6       4186.56       6413.49       249.79 o                         
   3  13   6      13873.23      13374.41       371.96 o                         
   5  13   6       1469.37       1490.59       154.61 o                         
   7  13   6      16827.50      18454.91       554.56 o                         
   9  13   6       5710.90      10344.30       481.09 o                         
  11  13   6      30635.38      28553.51       949.64 o                         
  13  13   6         43.47        929.59       225.71 o                         
  15  13   6         46.73        384.60       168.49 o                         
  17  13   6        213.87       1302.52       184.87 o                         
  19  13   6        211.96        511.14       123.05 o                         
  21  13   6        263.74        757.72       119.89 o                         
  23  13   6       1217.25       1005.70       110.96 o                         
  25  13   6         68.56        -17.68       138.49 o                         
  27  13   6       4399.24       3379.63       182.69 o                         
  29  13   6        480.81        418.42       106.08 o                         
 -28  14   6          2.55         47.15       150.28 o                         
 -26  14   6          2.46        -88.10       415.47 o                         
 -24  14   6       2076.64       2335.94       685.08 o                         
 -22  14   6       1681.56       1974.63       172.50 o                         
 -20  14   6       1560.32       1199.05       168.20 o                         
 -18  14   6       7091.67       5391.77       217.21 o                         
 -16  14   6       6708.94       6377.24       258.16 o                         
 -14  14   6       4197.41       4389.39       188.18 o                         
 -12  14   6      19516.36      18389.44       465.50 o                         
 -10  14   6        102.16         89.64       136.86 o                         
  -8  14   6        810.38       1475.02       180.02 o                         
  -6  14   6       1337.40       1647.59       248.75 o                         
  -4  14   6        232.83       1216.33       204.73 o                         
  -2  14   6      10943.56      10778.17       324.85 o                         
   0  14   6        191.16       1766.28       171.13 o                         
   2  14   6       9161.23       9384.67       297.05 o                         
   4  14   6       1462.45       3044.03       172.99 o                         
   6  14   6         27.81        269.94       127.18 o                         
   8  14   6      22774.36      22606.86       559.67 o                         
  10  14   6        292.37        552.76       146.51 o                         
  12  14   6       2138.42       3627.68       198.93 o                         
  14  14   6       1452.52       1122.96       129.84 o                         
  16  14   6        260.42       1578.62       182.77 o                         
  18  14   6        144.99        170.99       115.97 o                         
  20  14   6        215.50       1469.10       124.74 o                         
  22  14   6        234.61        240.46       109.46 o                         
  24  14   6         72.09       1485.09       176.80 o                         
  26  14   6        122.25        244.57       111.97 o                         
 -25  15   6        142.73        301.40       109.25 o                         
 -23  15   6        709.05        447.29        96.82 o                         
 -21  15   6       1235.78        947.38       243.09 o                         
 -19  15   6       6354.25       6697.84       387.48 o                         
 -17  15   6      15046.96      13686.96       391.71 o                         
 -15  15   6       2034.03       2388.09       150.52 o                         
 -13  15   6        256.52        237.35       108.02 o                         
 -11  15   6       3059.52       2350.75       140.86 o                         
  -9  15   6       1032.83       1714.78       212.95 o                         
  -7  15   6      37591.54      38729.78      1617.68 o                         
  -5  15   6        273.68        138.44       200.95 o                         
  -3  15   6        887.64        789.74       176.13 o                         
  -1  15   6       1722.29       1775.50       185.60 o                         
   1  15   6       2412.84       5174.56       214.29 o                         
   3  15   6       5918.25       6299.96       226.56 o                         
   5  15   6      23311.36      25742.29       613.41 o                         
   7  15   6      15678.79      13857.27       512.00 o                         
   9  15   6      10216.68      13868.58       432.98 o                         
  11  15   6        662.38       1462.99       133.04 o                         
  13  15   6        199.69        306.50       103.27 o                         
  15  15   6        657.66        849.56       103.75 o                         
  17  15   6        399.28        195.50       105.33 o                         
  19  15   6       2099.96       2302.84       161.08 o                         
  21  15   6       1838.62       1590.39       160.59 o                         
  23  15   6       1097.00       1149.17       135.54 o                         
 -22  16   6       4991.14       4157.59       187.11 o                         
 -20  16   6       6101.84       5987.49       335.91 o                         
 -18  16   6        335.18        795.58       179.74 o                         
 -16  16   6        821.90       1022.74       237.20 o                         
 -14  16   6       9643.19       9148.19       338.46 o                         
 -12  16   6       2594.45       2828.41       221.63 o                         
 -10  16   6       1695.84       1821.15       196.33 o                         
  -8  16   6       1340.81       2446.04       211.42 o                         
  -6  16   6      14550.73      13653.87       509.27 o                         
  -4  16   6       2552.41       3545.18       352.12 o                         
  -2  16   6       5010.43       4811.21       213.19 o                         
   0  16   6      11349.00      12562.76       385.60 o                         
   2  16   6       5826.56       5619.22       256.96 o                         
   4  16   6       2832.86       2989.66       156.91 o                         
   6  16   6       9496.55       9765.87       272.95 o                         
   8  16   6        179.64        561.33       139.76 o                         
  10  16   6        175.68        639.24       153.45 o                         
  12  16   6      11090.52      14595.55       644.07 o                         
  14  16   6      13675.98      12505.25       447.95 o                         
  16  16   6       2702.25       2393.80       247.51 o                         
  18  16   6       7712.59       7345.89       397.79 o                         
  20  16   6        102.10        259.30       106.08 o                         
 -17  17   6       1750.35       1747.33       188.58 o                         
 -13  17   6       1274.90       1143.28       153.22 o                         
 -11  17   6       6765.62       6246.79       350.65 o                         
  -9  17   6      14943.62      16373.43       557.28 o                         
  -7  17   6       5744.68       5306.68       249.61 o                         
  -5  17   6         10.25        417.73       231.31 o                         
  -3  17   6         30.40        113.78       148.88 o                         
  -1  17   6       2116.04       2621.12       189.29 o                         
   1  17   6      12911.69      14983.47       425.81 o                         
   3  17   6        419.00       1316.60       136.95 o                         
   5  17   6       1536.03       1083.03       160.66 o                         
   7  17   6       5501.35       5661.89       255.87 o                         
   9  17   6       1834.93       2389.92       226.89 o                         
  11  17   6      16577.69      17306.21       932.60 o                         
  13  17   6       1342.60       2053.78       218.05 o                         
  15  17   6       2714.01       3008.48       223.94 o                         
  -8  18   6       2151.95       2209.95       179.74 o                         
  -6  18   6        871.81        872.19       150.28 o                         
  -4  18   6        327.04         44.20       150.28 o                         
  -2  18   6         65.58        232.78       162.06 o                         
   0  18   6        254.68        533.33       162.06 o                         
   2  18   6       3184.31       3432.95       259.30 o                         
   4  18   6       4525.96       5240.36       257.83 o                         
   6  18   6       5158.19       4565.95       247.51 o                         
   8  18   6       4001.51       3605.91       161.39 o                         
 -43   1   7         17.44         54.90       102.03 o                         
 -41   1   7        309.41        386.35       159.38 o                         
 -39   1   7        353.81         11.79       202.11 o                         
 -37   1   7        114.80        689.47       355.07 o                         
 -35   1   7       4086.68       4863.37       298.30 o                         
 -33   1   7       5700.16       5499.83       288.78 o                         
 -31   1   7      13292.95      12103.38       432.12 o                         
 -29   1   7      11652.95      11816.60       373.99 o                         
 -27   1   7      25575.28      24162.94       665.02 o                         
 -25   1   7      54141.55      48381.75      2610.69 o                         
 -23   1   7      66449.27      66774.23      3081.58 o                         
 -21   1   7      26133.59      19948.77      1428.81 o                         
 -19   1   7       8123.83       6616.24       686.88 o                         
 -17   1   7     117924.70     115587.02      3453.13 o                         
 -15   1   7       7590.78      10342.73       555.87 o                         
 -13   1   7     267271.75     251270.94      6491.44 o                         
 -11   1   7     152018.34     149113.97      3511.78 o                         
  -9   1   7      10024.40      16763.91       998.55 o                         
  -7   1   7      53630.64      49210.43      1579.76 o                         
  -5   1   7     991596.62    1028646.75     25724.92 o                         
  -3   1   7     106306.41      90668.05      1945.05 o                         
  -1   1   7     246792.42     246054.47      5403.25 o                         
   1   1   7     148183.97     152231.41      4036.20 o                         
   3   1   7     823642.75     817817.31     20500.78 o                         
   5   1   7      38025.30      38072.64      1576.19 o                         
   7   1   7     374012.41     384076.78     12098.19 o                         
   9   1   7     223128.92     220225.75      5807.93 o                         
  11   1   7      38350.91      43829.82      1489.65 o                         
  13   1   7      57874.48      54936.40      1831.18 o                         
  15   1   7       2813.90       2546.43       637.69 o                         
  17   1   7      51027.62      50705.37      2375.72 o                         
  19   1   7      95628.10     105682.31      4208.75 o                         
  21   1   7        339.43       2424.91       994.48 o                         
  23   1   7      27016.55      25218.60       675.56 o                         
  25   1   7       5781.74       5177.85       214.93 o                         
  27   1   7       4984.16       4640.53       359.23 o                         
  29   1   7      12843.31      13252.95       402.91 o                         
  31   1   7        819.67       1298.55       238.59 o                         
  33   1   7       1380.18       1786.52       277.87 o                         
  35   1   7       4149.36       2562.35       256.25 o                         
  37   1   7       1441.08       1160.70       151.49 o                         
  39   1   7        554.30        725.00       111.01 o                         
 -42   2   7         38.00        318.28       123.96 o                         
 -40   2   7        329.28        822.79       299.08 o                         
 -38   2   7        365.19        729.74       156.48 o                         
 -36   2   7        937.96       2154.77       238.41 o                         
 -34   2   7        125.79        514.06       202.61 o                         
 -32   2   7       4935.68       5310.03       290.08 o                         
 -30   2   7      27428.88      27598.52       807.00 o                         
 -28   2   7       6907.62       9091.09       369.25 o                         
 -26   2   7        700.60        928.44       215.41 o                         
 -24   2   7      49215.99      44979.24      2439.40 o                         
 -22   2   7        158.85       2621.81       640.92 o                         
 -20   2   7       8874.26      10988.45       850.93 o                         
 -18   2   7     138870.69     133119.41      3985.67 o                         
 -16   2   7      20455.46      20816.91      1285.54 o                         
 -14   2   7      71805.17      54047.80      3012.90 o                         
 -12   2   7      58000.71      62105.35      2076.28 o                         
 -10   2   7      45760.70      36251.04      1705.77 o                         
  -8   2   7     927199.06     884333.31     27282.98 o                         
  -6   2   7       1413.27       3106.80       340.04 o                         
  -4   2   7      16252.51      19973.04      1301.43 o                         
  -2   2   7      54353.93      55343.09      1615.33 o                         
   0   2   7     424418.88     427361.72     13249.55 o                         
   2   2   7      22203.15      26275.28      2486.93 o                         
   4   2   7      51987.13      41581.91      1691.90 o                         
   6   2   7       5440.50      10145.26       535.45 o                         
   8   2   7      16810.16      21288.89       820.64 o                         
  10   2   7     217354.89     205822.81      5471.49 o                         
  12   2   7       2670.94       4427.40       469.52 o                         
  14   2   7      10517.05      10525.12       898.74 o                         
  16   2   7     268740.03     286150.12      9555.66 o                         
  18   2   7       1265.64       2045.77       674.61 o                         
  20   2   7        830.11       2971.45       786.21 o                         
  22   2   7      59602.15      55932.13      2816.85 o                         
  24   2   7       5606.03       6395.64       210.61 o                         
  26   2   7      49691.55      56757.66      1127.12 o                         
  28   2   7       3553.58       3942.52       209.56 o                         
  30   2   7       6675.47       7265.79       281.40 o                         
  32   2   7       1821.21       1680.51       178.37 o                         
  34   2   7       1286.28       1918.22       360.96 o                         
  36   2   7       1093.23       1073.07       159.06 o                         
  38   2   7       3701.06       3117.42       497.98 o                         
  40   2   7        605.44        695.40       167.96 o                         
 -41   3   7         38.28        143.84       391.90 o                         
 -39   3   7       1660.35       1450.52       146.55 o                         
 -37   3   7       1890.98       1702.32       176.83 o                         
 -35   3   7         33.29       1296.78       208.36 o                         
 -33   3   7         10.24         37.55       202.46 o                         
 -31   3   7       7255.14       6915.57       320.11 o                         
 -29   3   7       3220.12       3809.28       242.28 o                         
 -27   3   7      32676.77      30724.29       844.62 o                         
 -25   3   7      44155.62      47387.97      1776.50 o                         
 -23   3   7       1570.73       3106.12       875.72 o                         
 -21   3   7       6931.42       6217.38       883.81 o                         
 -19   3   7      31136.79      35995.66      2787.48 o                         
 -17   3   7     181724.45     167134.06      8515.67 o                         
 -15   3   7      56532.16      53219.01      2430.83 o                         
 -13   3   7     148550.06     137856.17      4806.19 o                         
 -11   3   7      75865.80      81992.07      4723.40 o                         
  -9   3   7     500411.38     497857.53     15769.40 o                         
  -7   3   7       4229.66       4430.60       644.46 o                         
  -5   3   7     535855.19     470496.19     15726.23 o                         
  -3   3   7      45440.90      40809.56      1176.81 o                         
  -1   3   7      51204.89      47318.68      1481.13 o                         
   1   3   7     392188.50     376374.66     14447.17 o                         
   3   3   7      64202.73      71001.25      3603.69 o                         
   5   3   7       4410.75       3714.25       397.84 o                         
   7   3   7      68868.80      62172.06      2435.47 o                         
   9   3   7     135222.98     147711.61      5098.43 o                         
  11   3   7     157690.59     165790.73      4566.77 o                         
  13   3   7      25438.93      29025.12      1591.69 o                         
  15   3   7      25993.40      28998.30      1646.62 o                         
  17   3   7        433.55        422.77       577.92 o                         
  19   3   7      72058.09      71104.65      3173.11 o                         
  21   3   7       2681.85       1622.65       740.14 o                         
  23   3   7      30647.55      29986.01       621.31 o                         
  25   3   7      31460.05      29701.49       583.64 o                         
  27   3   7        182.11       1627.97       172.12 o                         
  29   3   7      15013.77      11625.49       485.27 o                         
  31   3   7       4627.95       4740.10       228.28 o                         
  33   3   7       5358.13       4838.68       246.78 o                         
  35   3   7       1012.07       1056.15       186.53 o                         
  37   3   7       1415.52        802.90       170.54 o                         
  39   3   7        375.66        542.17       194.48 o                         
 -42   4   7        187.74        -32.41       123.76 o                         
 -40   4   7        110.87        542.55       160.35 o                         
 -38   4   7       1483.70       2516.96       207.23 o                         
 -36   4   7        222.94        560.86       171.61 o                         
 -34   4   7       4566.21       4738.43       269.72 o                         
 -32   4   7       2160.54       5456.00       309.69 o                         
 -30   4   7        698.14       2143.61       245.25 o                         
 -28   4   7       4161.75       5187.07       259.11 o                         
 -26   4   7      46573.04      44969.11      1158.22 o                         
 -24   4   7        299.89        352.04       422.33 o                         
 -22   4   7        108.97        943.93       717.77 o                         
 -20   4   7      31216.22      29692.88      2669.62 o                         
 -18   4   7      23869.01      22924.54      2301.29 o                         
 -16   4   7     168293.28     158335.50      8350.66 o                         
 -14   4   7       2972.89       4925.36       883.81 o                         
 -12   4   7      17766.03      17126.57      1363.80 o                         
 -10   4   7      34646.82      31193.03      1990.43 o                         
  -8   4   7     296570.69     308808.97     10071.84 o                         
  -6   4   7      21336.62      24797.08      1123.50 o                         
  -4   4   7      60793.84      59507.89      1608.99 o                         
  -2   4   7       5395.19       3029.53       436.95 o                         
   0   4   7      55937.94      49904.63      1944.94 o                         
   2   4   7       8043.07       9915.31       934.07 o                         
   4   4   7      13069.55      12325.62      1125.60 o                         
   6   4   7      75952.99      78217.57      2797.89 o                         
   8   4   7      19090.32      21686.97      1714.92 o                         
  10   4   7       2011.56       1249.36       795.58 o                         
  12   4   7      76288.37      72362.59      4260.78 o                         
  14   4   7        641.08       3769.37       725.78 o                         
  16   4   7      34162.38      36955.26      1995.44 o                         
  18   4   7      25058.33      26937.51      1716.13 o                         
  20   4   7       1607.01       4683.55      1021.00 o                         
  22   4   7      25754.29      27447.89       662.10 o                         
  24   4   7      11604.90      11058.42       430.03 o                         
  26   4   7        388.10       3053.51       201.52 o                         
  28   4   7      19786.89      19864.85       609.26 o                         
  30   4   7       8258.23       9245.90       523.10 o                         
  32   4   7        669.41       1382.03       237.66 o                         
  34   4   7         51.51       1631.18       172.87 o                         
  36   4   7       2723.30       2003.93       179.34 o                         
  38   4   7        239.99        446.74       240.15 o                         
 -41   5   7        148.86        515.65       141.44 o                         
 -39   5   7       1118.33       1266.95       120.40 o                         
 -37   5   7          1.97        281.55       141.10 o                         
 -35   5   7        128.18        323.32       167.31 o                         
 -33   5   7          6.34        447.64       188.28 o                         
 -31   5   7      25140.62      26527.37       762.62 o                         
 -29   5   7       1601.17       2885.64       245.83 o                         
 -27   5   7      22806.12      23676.42       676.78 o                         
 -25   5   7      18099.60      17325.30       526.40 o                         
 -23   5   7      84229.49      93276.52      3440.89 o                         
 -21   5   7      12724.28      15169.09      2130.39 o                         
 -19   5   7      23496.42      21374.63      2380.85 o                         
 -17   5   7      21996.46      20472.97      2313.08 o                         
 -15   5   7     132926.67     122086.43      6942.19 o                         
 -13   5   7     135998.64     127504.63      4949.42 o                         
 -11   5   7     313976.41     299892.78      9963.15 o                         
  -9   5   7      34820.68      28599.62      2183.43 o                         
  -7   5   7     115850.67     101656.23      3128.53 o                         
  -5   5   7       1108.01       3549.21       554.59 o                         
  -3   5   7       1941.71       4930.44       445.06 o                         
  -1   5   7      30829.45      39314.84      1417.66 o                         
   1   5   7     212975.56     213121.62      9697.26 o                         
   3   5   7       7670.40       7979.39       931.13 o                         
   5   5   7       3035.33       5323.44       592.93 o                         
   7   5   7     428177.72     414692.72     13103.65 o                         
   9   5   7       1096.71       5383.44      1037.20 o                         
  11   5   7      15679.68      17034.29      1732.60 o                         
  13   5   7      62734.62      58189.44      3751.02 o                         
  15   5   7     137078.53     141422.03      7578.65 o                         
  17   5   7       5952.40       4923.77      1376.06 o                         
  19   5   7       1543.83       4682.15      1458.57 o                         
  21   5   7      31885.69      33614.09       975.02 o                         
  23   5   7          9.77        696.65       218.21 o                         
  25   5   7       6826.57       8323.29       350.88 o                         
  27   5   7      13699.43      12947.02       543.44 o                         
  29   5   7        636.72        638.59       202.42 o                         
  31   5   7       4558.82       5401.26       311.87 o                         
  33   5   7        773.25        852.00       203.22 o                         
  35   5   7       3209.91       2837.04       489.14 o                         
  37   5   7         91.79        173.26       122.59 o                         
 -40   6   7         66.33        132.14        99.95 o                         
 -38   6   7       2124.82       2239.42       244.57 o                         
 -36   6   7         52.10        522.08       171.88 o                         
 -34   6   7        720.15       1839.18       368.32 o                         
 -32   6   7        275.21       1034.87       202.79 o                         
 -30   6   7      25882.92      26364.30       970.94 o                         
 -28   6   7       1038.01        717.90       212.36 o                         
 -26   6   7         60.87       2874.10       235.73 o                         
 -24   6   7       2432.73       3554.56       393.46 o                         
 -22   6   7      36353.52      36907.64      2211.42 o                         
 -20   6   7       1398.19       1317.13      1152.12 o                         
 -18   6   7       6873.53      10545.88      1894.66 o                         
 -16   6   7          3.60        439.04      1019.52 o                         
 -14   6   7      97466.22      97798.42      4110.29 o                         
 -12   6   7      40428.57      34852.64      1593.18 o                         
 -10   6   7     219161.50     228989.38      7851.89 o                         
  -8   6   7      22066.01      26595.66      1260.01 o                         
  -6   6   7      17592.04      20909.66      1089.10 o                         
  -4   6   7      22870.84      24989.28      1027.78 o                         
  -2   6   7     143255.97     154173.30      4320.26 o                         
   0   6   7        499.36       4895.89       623.20 o                         
   2   6   7      55598.07      53783.98      2248.00 o                         
   4   6   7       3160.86       8925.25      1104.97 o                         
   6   6   7       7121.08      10374.26       863.63 o                         
   8   6   7         95.94       4848.73       743.12 o                         
  10   6   7     114351.92     116370.04      6229.11 o                         
  12   6   7        742.04       4932.61      1166.85 o                         
  14   6   7      40976.00      41526.42      3191.17 o                         
  16   6   7       5096.09       6718.25      1464.46 o                         
  18   6   7      73129.90      69872.70      4814.74 o                         
  20   6   7      33211.70      34568.87       919.33 o                         
  22   6   7       9463.04      15391.43       436.39 o                         
  24   6   7      32331.74      33303.21       827.92 o                         
  26   6   7       1762.30       1858.55       199.09 o                         
  28   6   7       6700.69       8135.53       296.32 o                         
  30   6   7       5169.85       5514.89       272.38 o                         
  32   6   7       6224.67       5890.89       324.28 o                         
  34   6   7        518.90        423.34       174.14 o                         
  36   6   7        126.75        215.10       173.85 o                         
 -39   7   7          0.96         79.56       102.09 o                         
 -37   7   7        763.51        665.72       142.44 o                         
 -35   7   7        451.81        480.30       241.62 o                         
 -33   7   7        806.46       2892.84       690.98 o                         
 -31   7   7      15361.54      14480.90      1682.51 o                         
 -29   7   7       2354.78       3662.62       439.04 o                         
 -27   7   7       8052.05       7923.40       580.48 o                         
 -25   7   7         86.58       1529.16       356.21 o                         
 -23   7   7     128400.05     125366.65      4512.26 o                         
 -21   7   7       6094.18       6805.25       651.20 o                         
 -19   7   7       7977.03       8789.71      1782.69 o                         
 -17   7   7       1989.66       2687.30      1317.13 o                         
 -15   7   7      13588.53      15578.67      2041.99 o                         
 -13   7   7       5021.52       8110.03       877.85 o                         
 -11   7   7        951.63       9396.81       914.75 o                         
  -9   7   7      25278.68      26057.00      1592.90 o                         
  -7   7   7      49391.99      53558.07      2015.30 o                         
  -5   7   7       5102.43       6892.79       680.69 o                         
  -3   7   7      81359.78      83586.25      3365.46 o                         
  -1   7   7      17621.45      20094.30       976.24 o                         
   1   7   7      40492.45      40494.77      1880.21 o                         
   3   7   7      35927.80      30380.27      2968.70 o                         
   5   7   7       5053.02      11205.92      1337.76 o                         
   7   7   7      27066.15      33421.48      1735.37 o                         
   9   7   7      23075.00      21329.84      1365.51 o                         
  11   7   7       2732.43       2009.58      1016.58 o                         
  13   7   7      94927.97     101575.16      5896.15 o                         
  15   7   7      74618.71      75288.55      4891.35 o                         
  17   7   7       1236.47       2861.15      1367.22 o                         
  19   7   7      33224.31      30691.11       833.78 o                         
  21   7   7       9634.10       8430.90       297.94 o                         
  23   7   7       5005.24       5543.19       355.13 o                         
  25   7   7       9970.28      11230.47       368.42 o                         
  27   7   7      11131.22      11156.97       384.65 o                         
  29   7   7       3145.59       3657.42       276.58 o                         
  31   7   7       5380.72       5233.24       307.02 o                         
  33   7   7       5609.13       4414.59       253.40 o                         
  35   7   7        151.93         73.66       179.74 o                         
  37   7   7       1369.42        883.98       132.60 o                         
 -38   8   7        436.80        343.02       197.42 o                         
 -36   8   7         24.52        364.84       136.46 o                         
 -34   8   7       5357.82       4575.78       247.92 o                         
 -32   8   7        293.29        598.04       381.58 o                         
 -30   8   7       2442.95       2441.06       256.56 o                         
 -28   8   7      31352.79      31914.62      1526.34 o                         
 -26   8   7       1668.69       1809.21       371.27 o                         
 -24   8   7        678.06       1697.24       371.27 o                         
 -22   8   7        297.70        555.91       383.06 o                         
 -20   8   7      77621.48      75152.46      2500.40 o                         
 -18   8   7       8242.36       7380.60       511.71 o                         
 -16   8   7      39651.52      42168.78      3535.92 o                         
 -14   8   7      11423.58      16401.12      1485.05 o                         
 -12   8   7      70559.98      76868.68      2784.94 o                         
 -10   8   7     350295.53     335490.81      9175.04 o                         
  -8   8   7      21292.35      18465.00      1100.80 o                         
  -6   8   7       7909.19       8464.20       799.18 o                         
  -4   8   7      35552.70      34200.16      1818.49 o                         
  -2   8   7     249356.86     226186.73      7782.46 o                         
   0   8   7       7151.44       8474.24       694.33 o                         
   2   8   7      33654.82      34467.93      1766.57 o                         
   4   8   7     125073.30     126712.40      4702.46 o                         
   6   8   7      91956.03      87505.23      3525.86 o                         
   8   8   7      21368.97      23084.96      1502.14 o                         
  10   8   7     431199.28     435097.78     20190.09 o                         
  12   8   7     153521.84     152462.92      8209.22 o                         
  14   8   7      45089.07      44847.24      3532.97 o                         
  16   8   7      30576.09      29391.76      1349.54 o                         
  18   8   7     130838.66     128350.43      3539.36 o                         
  20   8   7       5757.90       5402.73       288.19 o                         
  22   8   7      27309.35      27984.99       696.46 o                         
  24   8   7      33988.58      31244.27       762.37 o                         
  26   8   7      15824.82      15731.31       445.98 o                         
  28   8   7        865.63       1216.72       170.52 o                         
  30   8   7       7224.21       6731.89       332.67 o                         
  32   8   7       3355.95       2884.84       219.22 o                         
  34   8   7         95.17        444.94       185.64 o                         
  36   8   7       1129.89       1231.68       144.38 o                         
 -37   9   7         62.44        125.36        94.29 o                         
 -35   9   7        119.70        156.46       256.35 o                         
 -33   9   7       1663.03       2872.48       443.46 o                         
 -31   9   7        344.89         91.27       148.38 o                         
 -29   9   7       5683.13       7286.73       296.22 o                         
 -27   9   7        559.23        655.38       184.70 o                         
 -25   9   7       4786.84       9302.67       950.28 o                         
 -23   9   7       1529.69        794.54       234.75 o                         
 -21   9   7        713.27       4869.72       323.76 o                         
 -19   9   7       9454.08      13182.43       381.22 o                         
 -17   9   7      51623.23      43878.29      1010.21 o                         
 -15   9   7       7055.06       6069.69       330.57 o                         
 -13   9   7     139034.38     142290.45      5640.20 o                         
 -11   9   7      24990.01      24699.17      1363.88 o                         
  -9   9   7      37604.56      34640.52      1635.37 o                         
  -7   9   7      14881.09      14182.54       987.97 o                         
  -5   9   7      88032.03      81119.56      2802.57 o                         
  -3   9   7       4662.01       5933.39       935.55 o                         
  -1   9   7       4701.66       4021.66       845.67 o                         
   1   9   7      13312.43      13417.43      1131.02 o                         
   3   9   7      56222.00      47095.99      2225.28 o                         
   5   9   7      13507.35      14661.67      1252.77 o                         
   7   9   7     108262.79     108061.95      4297.14 o                         
   9   9   7      50161.54      53035.84      3715.66 o                         
  11   9   7      37730.06      43217.77      3353.23 o                         
  13   9   7       9353.00       9162.22      1407.00 o                         
  15   9   7      37781.86      36688.63      1560.97 o                         
  17   9   7       9378.77      10679.74      1619.16 o                         
  19   9   7         54.70        502.95       180.89 o                         
  21   9   7         38.52        154.74       168.56 o                         
  23   9   7       2709.07       3028.19       204.40 o                         
  25   9   7       3610.26       3584.08       209.78 o                         
  27   9   7       1839.98       1499.92       165.42 o                         
  29   9   7        200.50        506.82       265.19 o                         
  31   9   7       1554.02       1938.86       259.30 o                         
  33   9   7       2453.41       2336.65       223.94 o                         
  35   9   7         11.50         44.20       120.81 o                         
 -36  10   7       1100.29        942.03        94.37 o                         
 -34  10   7        510.24        826.12       123.85 o                         
 -32  10   7        333.58        401.58       121.11 o                         
 -30  10   7         89.91       1007.76       179.18 o                         
 -28  10   7       1289.12       2048.91       259.99 o                         
 -26  10   7        546.32        920.90       182.38 o                         
 -24  10   7       1491.70       1584.00       230.23 o                         
 -22  10   7       7805.66       8195.44       328.04 o                         
 -20  10   7      23498.34      22381.55       640.17 o                         
 -18  10   7      43934.49      41655.92       928.02 o                         
 -16  10   7       4297.62       4286.67       247.26 o                         
 -14  10   7       4933.68       5080.54       641.71 o                         
 -12  10   7      31602.55      33541.33       843.65 o                         
 -10  10   7       7916.29      10029.98       561.24 o                         
  -8  10   7        804.85       1019.51       584.21 o                         
  -6  10   7      17515.75      19470.52      1573.66 o                         
  -4  10   7      11451.21      15377.76      1379.82 o                         
  -2  10   7     157666.02     158854.09      8412.54 o                         
   0  10   7        205.90       3111.61      1184.53 o                         
   2  10   7     172862.77     175475.88      9193.39 o                         
   6  10   7      97872.98      98198.37      5639.79 o                         
   8  10   7      11636.10      11238.67       718.97 o                         
  10  10   7     100900.50      89951.01      2513.33 o                         
  12  10   7      46215.94      42110.18      1303.28 o                         
  14  10   7      18536.73      19921.10       988.97 o                         
  16  10   7      33899.12      32786.81      1611.79 o                         
  18  10   7      12699.43      13678.09      1380.48 o                         
  20  10   7       1077.13       2371.03       195.78 o                         
  22  10   7       1093.02       1148.80       150.68 o                         
  24  10   7      18204.48      18196.62       547.39 o                         
  26  10   7       3866.49       3690.55       219.11 o                         
  28  10   7        139.26       1290.61       268.14 o                         
  30  10   7       1588.34       1278.82       220.99 o                         
  32  10   7       6224.88       5913.82       338.86 o                         
  34  10   7        178.47        -76.61       111.97 o                         
 -33  11   7       1663.51       1005.95        94.47 o                         
 -31  11   7       1886.90       1571.14       128.63 o                         
 -29  11   7         95.03        409.76       129.92 o                         
 -27  11   7         53.32       1221.56       192.77 o                         
 -25  11   7      19177.23      18766.27       780.49 o                         
 -23  11   7       5679.26       6631.45       283.87 o                         
 -21  11   7        887.46       1704.94       183.73 o                         
 -19  11   7       2488.62       6107.03       240.59 o                         
 -17  11   7       2585.22       3326.81       248.66 o                         
 -15  11   7       6275.72      12485.88       480.34 o                         
 -13  11   7      22087.04      17829.66       608.45 o                         
 -11  11   7       7788.07       7015.40       288.30 o                         
  -9  11   7       6531.27       6258.23       286.01 o                         
  -7  11   7       4802.25       6678.46       441.89 o                         
  -5  11   7     140771.94     131988.39      2215.20 o                         
  -3  11   7      17148.28      16671.71       443.87 o                         
  -1  11   7      24517.81      24293.62       668.43 o                         
   1  11   7      19466.01      20669.27       584.69 o                         
   3  11   7      37383.51      31956.51       733.37 o                         
   5  11   7       3687.25       3430.51       269.32 o                         
   7  11   7      24676.50      20011.80       738.62 o                         
   9  11   7      31276.10      30087.26      1190.30 o                         
  11  11   7        462.09       5814.01       362.98 o                         
  13  11   7      18888.77      16621.81       687.23 o                         
  15  11   7      58485.18      57863.88      1844.53 o                         
  17  11   7        120.53        662.10       222.01 o                         
  19  11   7       1362.87       2733.50       187.99 o                         
  21  11   7       5397.71       5315.49       218.97 o                         
  23  11   7       5324.04       6115.88       250.50 o                         
  25  11   7        289.92        602.94       166.25 o                         
  27  11   7        239.41        612.89       212.16 o                         
  29  11   7       5045.87       4570.18       297.61 o                         
  31  11   7        742.80        745.49       147.33 o                         
 -32  12   7         76.59        249.83        69.99 o                         
 -30  12   7         62.72        303.14        95.92 o                         
 -28  12   7       6633.28       6312.03       289.71 o                         
 -26  12   7       5227.68       4144.87       223.40 o                         
 -24  12   7         27.22        513.21       143.95 o                         
 -22  12   7         21.22        198.85       148.70 o                         
 -20  12   7       2193.78       1987.90       174.43 o                         
 -18  12   7       2225.21       2012.00       169.04 o                         
 -16  12   7      39446.77      36386.18       984.58 o                         
 -14  12   7        824.34       2357.20       204.28 o                         
 -12  12   7       2875.34       2754.06       208.90 o                         
 -10  12   7        423.96       1828.55       202.63 o                         
  -8  12   7      69927.59      74050.56      2105.30 o                         
  -6  12   7        838.94       2530.50       378.20 o                         
  -4  12   7       9853.81      13707.10       377.00 o                         
  -2  12   7      29709.89      29284.07       660.37 o                         
   0  12   7      15312.87      17643.07       450.50 o                         
   2  12   7      15524.63      16544.72       441.98 o                         
   4  12   7      19697.41      18952.54       581.82 o                         
   6  12   7      19450.86      17552.14       639.66 o                         
   8  12   7       5325.22       5150.90       319.41 o                         
  10  12   7       7272.77       9330.22       440.52 o                         
  12  12   7       2016.41       1580.01       240.32 o                         
  14  12   7       1083.74       1066.51       227.69 o                         
  16  12   7      40274.45      36670.02       990.00 o                         
  18  12   7        348.26        681.72       153.46 o                         
  20  12   7        555.86        861.64       139.07 o                         
  22  12   7        277.01        620.37       133.01 o                         
  24  12   7       8004.06       6822.03       320.33 o                         
  26  12   7        132.88        948.80       185.64 o                         
  28  12   7       1334.46       1555.80       167.96 o                         
  30  12   7       2589.05       1689.17       102.03 o                         
 -31  13   7        479.67        474.40       129.65 o                         
 -29  13   7       1198.81       1361.00        91.40 o                         
 -27  13   7        789.32       2403.83       176.80 o                         
 -25  13   7       1154.07        568.07       155.74 o                         
 -23  13   7        896.81       1606.23       190.64 o                         
 -21  13   7         68.77        232.05       203.67 o                         
 -19  13   7       1673.36       1873.91       218.05 o                         
 -17  13   7        129.24        682.77       165.68 o                         
 -15  13   7       1271.43       5228.58       275.13 o                         
 -13  13   7        755.78        703.14       127.65 o                         
 -11  13   7       4555.18       4689.80       249.81 o                         
  -9  13   7       1546.68       1840.99       231.75 o                         
  -7  13   7       2392.67       6078.34       500.92 o                         
  -5  13   7       6201.33       6270.61       288.37 o                         
  -3  13   7       3114.85       4203.03       261.78 o                         
  -1  13   7      12042.12      10476.89       326.45 o                         
   1  13   7        465.16        428.61       154.48 o                         
   3  13   7       1529.59       2022.75       157.91 o                         
   5  13   7       3545.00       4076.99       196.94 o                         
   7  13   7       1694.40       2524.79       204.68 o                         
   9  13   7       5459.88       5745.76       268.70 o                         
  11  13   7      20453.19      18063.36       542.62 o                         
  13  13   7       3205.53       2697.94       237.32 o                         
  15  13   7       6752.41       7183.37       413.14 o                         
  17  13   7        242.63        610.81       174.05 o                         
  19  13   7       1401.65       1602.56       138.89 o                         
  21  13   7       9242.10       8872.64       323.66 o                         
  23  13   7         23.18        650.24       125.24 o                         
  25  13   7         85.73        195.00       104.07 o                         
  27  13   7       3122.90       2090.03       185.64 o                         
 -28  14   7        583.02       1063.72       165.01 o                         
 -26  14   7      11760.02       8924.84      1458.57 o                         
 -24  14   7        473.98        777.61       121.35 o                         
 -22  14   7        644.18        622.39       147.33 o                         
 -20  14   7         27.23        262.88       111.97 o                         
 -18  14   7       2117.82       2885.41       214.77 o                         
 -16  14   7       7225.84       7163.05       325.75 o                         
 -14  14   7        390.83        909.65       126.88 o                         
 -12  14   7        518.20        719.92       171.83 o                         
 -10  14   7      22383.83      26904.95       748.83 o                         
  -8  14   7      53571.64      52062.68      2170.17 o                         
  -6  14   7      29605.20      29237.46       995.78 o                         
  -4  14   7       5640.71       5378.86       260.06 o                         
  -2  14   7       3663.58       7508.81       263.76 o                         
   0  14   7       6281.06       6573.73       299.36 o                         
   2  14   7       1207.32       1303.36       163.23 o                         
   4  14   7        243.12       2467.98       180.39 o                         
   6  14   7       3394.18       3052.68       155.72 o                         
   8  14   7       5029.48       5005.74       215.21 o                         
  10  14   7       9878.18      10770.04       318.84 o                         
  12  14   7       5070.42       5060.87       211.47 o                         
  14  14   7      19662.77      20927.64       458.33 o                         
  16  14   7      28485.95      26737.93       677.23 o                         
  18  14   7       9437.34       9487.09       330.74 o                         
  20  14   7       2742.97       2775.82       172.96 o                         
  22  14   7        726.64        313.32       176.64 o                         
  24  14   7      12670.89      12349.20       589.32 o                         
  26  14   7        333.96        176.80        97.24 o                         
 -25  15   7       4240.66       4171.09       262.25 o                         
 -23  15   7         37.88        795.58       188.58 o                         
 -21  15   7       1437.94       1402.58       226.89 o                         
 -19  15   7        862.35       1081.40       238.67 o                         
 -17  15   7         23.07        585.70       198.90 o                         
 -15  15   7       1528.62       1926.59       154.76 o                         
 -13  15   7       5174.78       5357.76       226.16 o                         
 -11  15   7       2467.51       3731.15       204.49 o                         
  -9  15   7       1246.27       1207.78       203.39 o                         
  -7  15   7      13792.34      13275.45       746.96 o                         
  -5  15   7      23512.56      25785.54       873.74 o                         
  -3  15   7       5841.50       6692.79       281.14 o                         
  -1  15   7        848.56        626.74       168.47 o                         
   1  15   7      12286.70      11699.06       331.76 o                         
   3  15   7       1039.53       1276.09       149.92 o                         
   5  15   7         23.74       1143.63       140.43 o                         
   7  15   7        350.40        562.51       152.27 o                         
   9  15   7       4605.63       5044.39       345.83 o                         
  11  15   7         68.78        590.46       151.62 o                         
  13  15   7      21759.87      22894.39       617.54 o                         
  15  15   7       1627.50       1439.41       111.68 o                         
  17  15   7        499.84        394.53       101.39 o                         
  19  15   7        552.03        406.42       102.04 o                         
  21  15   7       2267.37       2277.91       138.85 o                         
  23  15   7         43.08         -5.89       100.18 o                         
 -22  16   7        130.37        928.64       111.99 o                         
 -20  16   7        780.98       1379.01       173.85 o                         
 -18  16   7       6971.03       5955.08       338.86 o                         
 -16  16   7        501.08        690.12       145.86 o                         
 -14  16   7          0.88        287.48       262.25 o                         
 -12  16   7       1982.05       1614.50       173.99 o                         
 -10  16   7      32448.07      33639.74      1090.67 o                         
  -8  16   7       7590.21       7886.88       343.48 o                         
  -6  16   7       3546.43       3715.11       236.15 o                         
  -4  16   7        286.12        621.35       145.69 o                         
  -2  16   7       1382.31       2262.36       171.22 o                         
   0  16   7       1741.63       2751.58       212.64 o                         
   2  16   7       5228.40       4929.60       214.31 o                         
   4  16   7        852.44       1496.85       153.96 o                         
   6  16   7       1661.19       1753.87       156.47 o                         
   8  16   7      16572.08      18342.45       593.64 o                         
  10  16   7      15602.86      16767.25       472.72 o                         
  12  16   7       1070.20       1764.67       144.38 o                         
  14  16   7        279.09        631.18       105.75 o                         
  16  16   7       9426.29       9079.31      1013.63 o                         
  18  16   7       4318.24       4326.86       443.46 o                         
  20  16   7       2196.86       1838.68       138.49 o                         
 -17  17   7        727.73        674.77       153.22 o                         
 -13  17   7        341.23        609.95       144.38 o                         
 -11  17   7       1002.21       1620.63       194.48 o                         
  -9  17   7       1294.46        713.08       185.64 o                         
  -7  17   7        793.53        939.35       184.16 o                         
  -5  17   7      27336.61      25192.90       668.53 o                         
  -3  17   7      14678.48      13749.26       488.59 o                         
  -1  17   7      11340.56       9631.69       295.94 o                         
   1  17   7       6875.84       6713.60       232.06 o                         
   3  17   7       4002.84       5352.74       252.08 o                         
   5  17   7       1670.19       2510.17       180.70 o                         
   7  17   7        116.08        298.37       134.47 o                         
   9  17   7       1812.01       1509.51       147.66 o                         
  11  17   7        104.91        676.93       144.38 o                         
  13  17   7       7859.28       8689.52       450.83 o                         
  15  17   7         52.54        235.73       141.44 o                         
  -8  18   7       1631.27       1078.46       147.33 o                         
  -6  18   7         97.58        748.44       156.17 o                         
  -4  18   7        110.69        713.08       153.22 o                         
  -2  18   7       8477.82       9647.17       483.24 o                         
   0  18   7        700.58       1031.31       167.96 o                         
   2  18   7      10272.32      12078.11       583.43 o                         
   4  18   7       2870.20       2276.69       247.51 o                         
   6  18   7       2609.42       2721.29       140.63 o                         
   8  18   7       6342.93       6252.68       327.07 o                         
 -42   0   8        104.32       -144.38       176.80 o                         
 -40   0   8       2336.73       1947.70       285.82 o                         
 -38   0   8        153.54       1037.20       324.13 o                         
 -36   0   8      15939.74      17747.37       966.48 o                         
 -34   0   8        327.12       1573.48       439.04 o                         
 -32   0   8       4583.65       4034.25       303.62 o                         
 -30   0   8      43336.95      48382.95      1991.90 o                         
 -28   0   8      13932.02      14349.93       559.57 o                         
 -26   0   8      13460.81      12954.49       739.81 o                         
 -24   0   8      23292.56      26207.05      2595.95 o                         
 -22   0   8      99957.75      94135.00      5554.34 o                         
 -20   0   8       4793.77       4794.12      1152.12 o                         
 -18   0   8     103905.01     105806.48      5745.87 o                         
 -16   0   8     716188.81     659847.81     25800.40 o                         
 -14   0   8      74829.91      72119.80      2689.47 o                         
 -12   0   8     443591.47     431040.19     13504.62 o                         
 -10   0   8     393788.38     393188.16     10022.40 o                         
  -8   0   8    1294329.62    1341598.38     58154.08 o                         
  -6   0   8    1762613.38    1801653.88     77831.48 o                         
  -4   0   8     168659.45     169909.75      8111.99 o                         
  -2   0   8      65040.93      60982.82      3465.20 o                         
   0   0   8     230428.92     250534.59     11214.76 o                         
   2   0   8     510170.69     518495.38     22709.44 o                         
   4   0   8     471087.56     412768.44     18257.13 o                         
   6   0   8        577.21       1900.56       633.52 o                         
   8   0   8     696865.69     677568.88     21744.44 o                         
  10   0   8      73416.61      75709.92      4107.56 o                         
  12   0   8     254355.84     270114.75     12555.46 o                         
  14   0   8       4481.27       7982.34      1225.79 o                         
  16   0   8     272112.53     284382.19     13468.90 o                         
  18   0   8     189758.25     196110.91      9832.80 o                         
  20   0   8     118838.07     132193.28      7228.01 o                         
  22   0   8       5969.62       6170.18      1493.93 o                         
  24   0   8      64228.19      59492.30      1796.61 o                         
  26   0   8       1185.96       1355.72       270.17 o                         
  28   0   8      67880.16      62333.85      2017.92 o                         
  30   0   8         32.74       1458.20       369.80 o                         
  32   0   8        145.56        138.49       371.27 o                         
  34   0   8        821.82        450.83       315.29 o                         
  36   0   8        107.70        430.20       276.98 o                         
  38   0   8       1308.99        961.15       156.27 o                         
 -43   1   8        293.66        337.58       103.12 o                         
 -41   1   8        134.19        332.62       159.14 o                         
 -39   1   8          6.13        221.33       198.91 o                         
 -37   1   8        604.38        771.72       169.84 o                         
 -35   1   8        606.53        859.91       208.54 o                         
 -33   1   8       1114.81       1600.69       228.94 o                         
 -31   1   8       5664.24       5758.66       300.75 o                         
 -29   1   8       1118.20       2482.41       240.43 o                         
 -27   1   8      10568.59      17307.19       828.26 o                         
 -25   1   8      48683.66      47891.34      2811.06 o                         
 -23   1   8       1036.62       9857.35      1257.27 o                         
 -21   1   8      57571.89      56007.41      2667.99 o                         
 -19   1   8     100513.26     107884.81      3334.86 o                         
 -17   1   8      59122.94      57179.49      2002.17 o                         
 -15   1   8      76900.95      72490.60      2330.42 o                         
 -13   1   8      41099.34      35799.00      1284.00 o                         
 -11   1   8      20487.08      15722.34       633.99 o                         
  -9   1   8     494478.78     477692.66     10314.35 o                         
  -7   1   8      49614.00      48699.04      1601.07 o                         
  -5   1   8      82147.23      91687.63      2637.98 o                         
  -3   1   8      91317.40     100926.09      2508.69 o                         
  -1   1   8     121499.62     115526.13      2656.44 o                         
   1   1   8       4311.95       8956.09       404.02 o                         
   3   1   8      25304.20      22653.82       880.99 o                         
   5   1   8       4559.34       5836.64       446.65 o                         
   7   1   8       3658.10       4311.11       416.91 o                         
   9   1   8       2411.09       5374.23       694.99 o                         
  11   1   8      63082.93      68402.88      2715.82 o                         
  13   1   8      25391.35      31694.75      1651.21 o                         
  15   1   8       3597.79       4038.88       816.21 o                         
  17   1   8       6341.64       7557.02       925.03 o                         
  19   1   8      64650.13      60708.07      2834.20 o                         
  21   1   8      67453.30      68346.02      3185.26 o                         
  23   1   8      13096.21      11499.88       343.21 o                         
  25   1   8       2434.95       3042.54       186.57 o                         
  27   1   8       4092.39       3992.04       247.28 o                         
  29   1   8       2682.10       2638.00       227.05 o                         
  31   1   8      10408.61       9719.86       330.60 o                         
  33   1   8       1224.12       1249.68       259.25 o                         
  35   1   8       1275.47        869.21       207.58 o                         
  37   1   8       8669.24       4997.67       275.78 o                         
  39   1   8       1421.83       1297.98       132.20 o                         
 -42   2   8       1010.46       1115.86       134.28 o                         
 -40   2   8       1150.99       1585.70       343.28 o                         
 -38   2   8        166.01        821.57       159.42 o                         
 -36   2   8       9068.89       9615.84       350.97 o                         
 -34   2   8       2387.28       2342.41       227.09 o                         
 -32   2   8          1.64       1272.85       226.57 o                         
 -30   2   8       2886.70       5371.12       371.15 o                         
 -28   2   8       5767.37       5828.22       262.85 o                         
 -26   2   8       4281.83       4794.34       240.54 o                         
 -24   2   8      34789.84      33472.14      2066.74 o                         
 -22   2   8       2801.15       4632.24       875.95 o                         
 -20   2   8       1245.98       6485.51       770.93 o                         
 -18   2   8       1533.38       7272.07       795.19 o                         
 -16   2   8     127864.13     122182.46      4468.18 o                         
 -14   2   8      44154.90      55114.01      2628.37 o                         
 -12   2   8       3085.77      10109.48       769.32 o                         
 -10   2   8       1429.99       4665.70       678.07 o                         
  -8   2   8      58195.03      53553.52      2225.63 o                         
  -6   2   8     264057.94     306764.50      6860.83 o                         
  -4   2   8       1609.47       4746.31       424.34 o                         
  -2   2   8      91504.72      86178.55      1907.28 o                         
   0   2   8     204710.31     212995.20      6831.62 o                         
   2   2   8     182848.56     189297.11      6112.27 o                         
   4   2   8     344685.53     359778.97      9261.81 o                         
   6   2   8       7956.67      10214.85       797.34 o                         
   8   2   8     466682.06     473260.78     13072.23 o                         
  10   2   8      33425.52      40342.50      1850.19 o                         
  12   2   8     156524.64     149550.02      5268.28 o                         
  14   2   8      37139.35      43903.06      2101.79 o                         
  16   2   8      89692.42      97106.98      3844.57 o                         
  18   2   8      26709.79      24550.46      1620.82 o                         
  20   2   8      23849.91      24764.93      1710.68 o                         
  22   2   8       4964.90       7662.28       513.50 o                         
  24   2   8        665.02       1318.07       169.26 o                         
  26   2   8      53420.29      50699.51      1018.66 o                         
  28   2   8      15509.78      14115.68       370.84 o                         
  30   2   8       8684.98       8027.82       272.69 o                         
  32   2   8        171.34       1178.53       195.64 o                         
  34   2   8       2071.86       1850.68       244.78 o                         
  36   2   8         60.22        -45.90       143.06 o                         
  38   2   8       3058.00       2209.47       168.99 o                         
  40   2   8          5.91        371.27       144.38 o                         
 -41   3   8        103.01          4.59       132.00 o                         
 -39   3   8         96.15        316.86       144.78 o                         
 -37   3   8       1025.84       1437.37       176.73 o                         
 -35   3   8        688.31        880.59       194.61 o                         
 -33   3   8         23.92        156.18       200.78 o                         
 -31   3   8        497.62       1315.14       263.00 o                         
 -29   3   8        946.20       1121.25       229.48 o                         
 -27   3   8      24713.87      25632.24       649.43 o                         
 -25   3   8      34145.36      37297.16      1072.79 o                         
 -23   3   8       1149.99       2725.09       849.36 o                         
 -21   3   8       6427.17       8973.23      1085.78 o                         
 -19   3   8     155045.52     138578.55      7372.39 o                         
 -17   3   8         45.81       5562.95       906.44 o                         
 -15   3   8      31437.01      34214.56      1858.51 o                         
 -13   3   8      57632.81      60050.06      3221.57 o                         
 -11   3   8       1372.50       7351.77      1443.83 o                         
  -9   3   8     214615.66     211763.23     10327.83 o                         
  -7   3   8      53579.12      47918.33      2089.28 o                         
  -5   3   8       1779.22       5538.52       688.32 o                         
  -3   3   8      66875.82      61398.79      1416.59 o                         
  -1   3   8     160539.64     173521.72      3946.05 o                         
   1   3   8     210673.73     190735.70      6174.94 o                         
   3   3   8      37879.06      35951.46      2121.55 o                         
   5   3   8      62608.96      57455.74      3126.34 o                         
   7   3   8      94290.41      84318.90      3148.16 o                         
   9   3   8      45937.30      55029.47      2301.27 o                         
  11   3   8     249382.94     244512.59      8144.62 o                         
  13   3   8      14376.55      17502.06      1216.46 o                         
  15   3   8        171.91       1352.42       649.82 o                         
  17   3   8      10524.98      12150.65      1142.96 o                         
  19   3   8      76430.83      76726.50      3415.68 o                         
  21   3   8      34256.94      35612.17      2165.53 o                         
  23   3   8      10852.27      11545.27       313.38 o                         
  25   3   8         71.92        400.46       147.95 o                         
  27   3   8        305.70        826.34       164.34 o                         
  29   3   8       2253.97       2295.10       219.46 o                         
  31   3   8       4495.35       4162.85       256.26 o                         
  33   3   8         58.13       1003.76       175.94 o                         
  35   3   8        413.53        482.93       132.10 o                         
  37   3   8       5496.23       4816.13       262.25 o                         
  39   3   8        910.58        730.76       173.85 o                         
 -42   4   8       3353.55       3123.40       203.32 o                         
 -40   4   8        276.54        698.52       118.80 o                         
 -38   4   8         97.62        475.79       142.31 o                         
 -36   4   8       3066.95       2326.82       195.43 o                         
 -34   4   8       7895.10       8707.44       338.65 o                         
 -32   4   8        276.27        808.30       211.87 o                         
 -30   4   8        285.10        631.05       219.37 o                         
 -28   4   8      54964.73      58276.13      1539.56 o                         
 -26   4   8        265.18       1351.68       218.56 o                         
 -24   4   8       1947.28       2199.30       220.46 o                         
 -22   4   8      82715.35      74355.94      3417.62 o                         
 -20   4   8       1468.79       1561.70      1084.35 o                         
 -18   4   8       8371.74       9803.33      1561.70 o                         
 -16   4   8      63436.50      64615.97      4269.62 o                         
 -14   4   8     117509.63     111209.03     10046.43 o                         
 -12   4   8     318301.62     324544.34     15375.35 o                         
 -10   4   8       1297.88       3925.41       704.31 o                         
  -8   4   8     106330.67     113005.50      4165.86 o                         
  -6   4   8        884.82       1154.87       459.70 o                         
  -4   4   8      37694.88      44731.82      1386.92 o                         
  -2   4   8       4420.15       7636.90       766.12 o                         
   0   4   8     275357.47     306549.56      8023.86 o                         
   2   4   8       2762.71       2337.69       279.70 o                         
   4   4   8      40861.14      42827.67      1687.41 o                         
   6   4   8       1987.89       3799.56       443.73 o                         
   8   4   8     206103.73     205307.25      9717.88 o                         
  10   4   8       6766.97      13277.38      1458.57 o                         
  12   4   8     135221.31     143042.66      7331.14 o                         
  14   4   8       7316.99      14171.35      1170.96 o                         
  16   4   8       6003.95       7092.44       918.35 o                         
  18   4   8        908.89       2229.72       761.31 o                         
  20   4   8      81514.09      85292.26      5451.21 o                         
  22   4   8      33120.75      29575.65       630.17 o                         
  24   4   8       4002.08       5129.90       216.31 o                         
  26   4   8      53644.75      52058.04       976.54 o                         
  28   4   8       9129.60       7078.94       326.63 o                         
  30   4   8      16012.92      15872.60       509.42 o                         
  32   4   8        438.59        227.86       176.48 o                         
  34   4   8      18703.14      16968.15       604.50 o                         
  36   4   8       1002.12        515.30       143.20 o                         
  38   4   8        283.42        748.44       191.53 o                         
 -41   5   8         16.58        -35.36       132.60 o                         
 -39   5   8         28.63        285.04       107.20 o                         
 -37   5   8        818.56        798.42       141.52 o                         
 -35   5   8       1091.79        705.13       169.70 o                         
 -33   5   8       1155.13        696.96       190.25 o                         
 -31   5   8        220.15       2899.45       249.83 o                         
 -29   5   8       5022.56       4993.53       288.72 o                         
 -27   5   8       6714.84       6833.22       332.36 o                         
 -25   5   8      22674.54      24215.71       663.54 o                         
 -23   5   8      28802.27      27730.83      1934.44 o                         
 -21   5   8        105.09       -483.24      1054.88 o                         
 -19   5   8       2694.44       5389.33      1455.62 o                         
 -17   5   8        751.37       7113.09      1644.20 o                         
 -15   5   8      90013.34      84360.51      3698.32 o                         
 -13   5   8      79294.35      76286.72      3372.24 o                         
 -11   5   8      31164.97      37013.37      1984.66 o                         
  -9   5   8      67106.86      79049.99      8665.95 o                         
  -7   5   8      47084.61      42948.07      1668.89 o                         
  -5   5   8      52471.86      54177.38      1943.48 o                         
  -3   5   8      60068.82      64642.55      2050.90 o                         
  -1   5   8       1970.31       4280.96       473.02 o                         
   1   5   8      11790.37      10349.88       741.39 o                         
   3   5   8     103893.36     107362.28      5303.88 o                         
   5   5   8      75829.99      73658.05      2732.46 o                         
   7   5   8      39736.43      36859.04      1627.70 o                         
   9   5   8       1312.49       4210.69      1022.47 o                         
  11   5   8      81208.40      78859.84      4576.07 o                         
  13   5   8      19772.97      16038.34      1841.62 o                         
  15   5   8       6459.55       5233.16      1219.89 o                         
  17   5   8      36694.78      37834.33      3155.81 o                         
  19   5   8       1579.42       1166.85      1146.23 o                         
  21   5   8      34072.10      30641.46      1066.78 o                         
  23   5   8       3025.06       2796.33       243.18 o                         
  25   5   8       2669.92       2956.18       221.27 o                         
  27   5   8       7400.87       8851.96       437.32 o                         
  29   5   8          1.14        665.02       201.55 o                         
  31   5   8      11803.15      11442.83       394.12 o                         
  33   5   8       4407.84       2792.51       240.71 o                         
  35   5   8       5293.17       4980.96       490.61 o                         
  37   5   8        686.45        499.24       114.98 o                         
 -40   6   8        381.87        622.61       103.12 o                         
 -38   6   8        725.28       1051.94       206.26 o                         
 -36   6   8        427.05        817.88       135.64 o                         
 -34   6   8       9111.64       9746.01       430.92 o                         
 -32   6   8       4574.56       4466.73       250.64 o
[truncated: 889,707 more chars]
