# Supplementary material for: The crystalline sponge method updated
Source: IUCrJ. 2016 Feb 12;3(Pt 2):139–51. doi: 10.1107/S2052252515024379 (PMC4775162; doi:10.1107/S2052252515024379)
Supplement: Supplementary file 7 [file m-03-00139-tangeretinsup7.hkl]

data_tangeretin                                                                 
_shelx_title ' exp_264_a.res in C2/c'                                           
_shelx_refln_list_code          4                                               
_shelx_F_calc_maximum     1887.43                                               
_exptl_crystal_F_000      8784.00                                               
_reflns_d_resolution_high  0.7927                                               
                                                                                
loop_                                                                           
 _space_group_symop_operation_xyz                                               
 'x, y, z'                                                                      
 '-x, y, -z+1/2'                                                                
 'x+1/2, y+1/2, z'                                                              
 '-x+1/2, y+1/2, -z+1/2'                                                        
 '-x, -y, -z'                                                                   
 'x, -y, z-1/2'                                                                 
 '-x+1/2, -y+1/2, -z'                                                           
 'x+1/2, -y+1/2, z-1/2'                                                         
                                                                                
_cell_length_a    34.1414                                                       
_cell_length_b    14.5641                                                       
_cell_length_c    34.9597                                                       
_cell_angle_alpha  90.000                                                       
_cell_angle_beta  108.633                                                       
_cell_angle_gamma  90.000                                                       
                                                                                
_shelx_F_squared_multiplier     1.000                                           
                                                                                
loop_                                                                           
 _refln_index_h                                                                 
 _refln_index_k                                                                 
 _refln_index_l                                                                 
 _refln_F_squared_calc                                                          
 _refln_F_squared_meas                                                          
 _refln_F_squared_sigma                                                         
 _refln_observed_status                                                         
   4   0   0    1373808.12    1446918.50     21076.14 o                         
   6   0   0     342438.56     385860.19     13925.49 o                         
   8   0   0     900568.25     895023.00     25166.54 o                         
  10   0   0     422144.00     457846.53     20673.48 o                         
  12   0   0      52462.55      48336.54      7704.32 o                         
  14   0   0      75420.34      77801.53     10402.17 o                         
  16   0   0     470158.66     488392.00     28183.17 o                         
  18   0   0     632919.31     643518.62     34595.61 o                         
  20   0   0      52000.75      46588.30     10214.26 o                         
  22   0   0     122290.08     115715.77     12734.27 o                         
  24   0   0      16016.89      12194.03      4184.36 o                         
  26   0   0      28265.94      21962.56      2361.64 o                         
  28   0   0     125703.21      96073.95     24495.44 o                         
  30   0   0       2729.81       2845.50      2134.12 o                         
  32   0   0     125087.55     118141.83     10036.42 o                         
  34   0   0       2883.02        976.46      2432.77 o                         
  36   0   0      15182.92      11965.85      3483.05 o                         
  38   0   0      64169.16      54185.25      5496.37 o                         
  40   0   0      38636.36      35196.25      3070.32 o                         
   1   1   0      17979.80      27213.42      2110.63 o                         
   3   1   0      32286.84      29675.32      1791.97 o                         
   5   1   0     265001.28     275896.66      5852.72 o                         
   7   1   0     396465.12     396055.09     10943.58 o                         
   9   1   0     255009.75     256781.17     10180.34 o                         
  11   1   0       6582.01       7781.20      2475.04 o                         
  13   1   0     463413.75     480685.19     12657.28 o                         
  15   1   0      26521.53      24620.14      3120.31 o                         
  17   1   0     180851.23     170236.56     16858.23 o                         
  19   1   0       8076.31      10918.92      4137.38 o                         
  21   1   0     223446.33     201442.45     10140.13 o                         
  23   1   0       4550.43       3405.44      1947.90 o                         
  25   1   0      82252.11      70046.75      3302.36 o                         
  27   1   0      29980.62      25933.37      2979.12 o                         
  29   1   0       1530.26       2961.41      1216.94 o                         
  31   1   0       3598.71       1950.99      1815.71 o                         
  33   1   0       6191.96       7873.36      2303.31 o                         
  35   1   0        923.83       1798.62      1615.04 o                         
  37   1   0        417.59        502.86      1103.02 o                         
  39   1   0        408.90       1368.02       837.21 o                         
   2   2   0       1184.74        602.47       808.43 o                         
   4   2   0      42202.39      39142.46      2970.86 o                         
   6   2   0     898153.50     916553.00     14135.64 o                         
   8   2   0     274778.31     287273.44      8926.37 o                         
  10   2   0     632041.56     671991.19     14950.44 o                         
  12   2   0      90127.01      98729.11      6298.23 o                         
  14   2   0      21940.06      20443.43      3161.45 o                         
  16   2   0     676523.19     670934.94     24082.69 o                         
  18   2   0      15197.50      12325.91      2893.49 o                         
  20   2   0      38984.94      39569.68      5183.04 o                         
  22   2   0     296696.34     286191.91     16406.93 o                         
  24   2   0     114644.63     102531.36      4639.67 o                         
  26   2   0      21628.51      17410.46      1896.92 o                         
  28   2   0       4402.65       4712.01      1681.00 o                         
  30   2   0      43030.79      39609.24      4133.08 o                         
  32   2   0       6104.43       5808.46      2052.31 o                         
  34   2   0      12474.60      12512.80      2899.19 o                         
  36   2   0        653.93       1834.34       900.43 o                         
  38   2   0      10041.54      11000.43      1740.93 o                         
  40   2   0      10179.36       7798.27      1509.99 o                         
   1   3   0      65473.23      67149.58      3031.73 o                         
   3   3   0         78.98        339.37      1265.81 o                         
   5   3   0     211862.95     237634.78      8409.81 o                         
   7   3   0     193795.19     193189.64      6385.84 o                         
   9   3   0      27106.48      26269.71      3149.64 o                         
  11   3   0     141264.39     145196.45      7585.70 o                         
  13   3   0     131384.95     129633.21      7569.09 o                         
  15   3   0       1473.61      -1492.72      1492.72 o                         
  17   3   0         10.78       3534.46      1911.16 o                         
  19   3   0      22218.48      19099.73      5238.00 o                         
  21   3   0       1167.86       1388.49      2213.29 o                         
  23   3   0      13720.25      14325.16      4369.50 o                         
  25   3   0      47792.89      31250.24      2290.03 o                         
  27   3   0      35630.42      39775.57      2932.48 o                         
  29   3   0       4794.81       4797.03      1502.25 o                         
  31   3   0       4497.41       1497.80      1563.16 o                         
  33   3   0       2088.21       1308.35      1223.49 o                         
  35   3   0       1319.93        766.71      1207.58 o                         
  37   3   0       2991.53       1307.31       721.24 o                         
  39   3   0       1256.16       1328.79      1124.11 o                         
   0   4   0     180381.05     194275.70      7803.31 o                         
   2   4   0      72897.80      58839.94      9289.81 o                         
   4   4   0     212393.50     199361.52      8496.27 o                         
   6   4   0     673054.44     665386.38     16517.30 o                         
   8   4   0      40644.24      36685.28      3210.00 o                         
  10   4   0     361578.47     362574.12     12191.24 o                         
  12   4   0      12480.19      12458.54      2662.12 o                         
  14   4   0      67058.54      62495.11      5606.52 o                         
  16   4   0      47543.33      42484.48      7838.54 o                         
  18   4   0       2653.61      -1597.24      3271.65 o                         
  20   4   0      35387.59      31437.12      5336.52 o                         
  22   4   0     113544.27      94736.93      9929.04 o                         
  24   4   0      19724.86      19267.09      1824.52 o                         
  26   4   0      78802.98      73805.72      3081.81 o                         
  28   4   0      17835.99      13930.31      1708.49 o                         
  30   4   0      37732.54      34400.05      3364.46 o                         
  32   4   0      14516.54       8117.50      3885.71 o                         
  34   4   0        373.39       1451.75      1087.67 o                         
  36   4   0      35679.22      36748.92      5642.34 o                         
  38   4   0         67.81       1319.21       774.56 o                         
   1   5   0      38298.51      32590.45      2024.64 o                         
   3   5   0     137249.89     139872.30     10506.19 o                         
   5   5   0       8660.46       9424.82      2616.82 o                         
   7   5   0      34373.97      35541.41      4487.24 o                         
   9   5   0      17435.62      18648.33      3761.35 o                         
  11   5   0      26541.74      26006.16      3587.52 o                         
  13   5   0       2597.22       1170.24      1531.72 o                         
  15   5   0        163.64       1697.26      2166.00 o                         
  17   5   0       9065.84      13878.51      4402.47 o                         
  19   5   0        536.90       1627.07     11016.24 o                         
  21   5   0       6022.21       3646.73      2904.22 o                         
  23   5   0       9528.26       9401.90      1530.01 o                         
  25   5   0       2495.22       4042.11      1208.33 o                         
  27   5   0         46.40       1142.08      1022.13 o                         
  29   5   0       1230.68        782.25       955.46 o                         
  31   5   0        264.26        -85.76      1166.67 o                         
  33   5   0       6941.22       6063.46      2681.08 o                         
  35   5   0         89.24        335.55      1486.50 o                         
  37   5   0      10369.91      11263.21      1981.45 o                         
   0   6   0     322911.62     357903.97     10153.38 o                         
   2   6   0       2619.34       4216.60      1375.46 o                         
   4   6   0      76486.38      69411.66      5401.81 o                         
   6   6   0     207499.33     218948.92     16089.81 o                         
   8   6   0      39208.19      42976.04      4820.31 o                         
  10   6   0     208478.27     219371.59     10615.48 o                         
  12   6   0      19606.90      19432.81      3632.31 o                         
  14   6   0      61658.73      64489.79      6095.51 o                         
  16   6   0     127905.05     135560.67      9893.48 o                         
  18   6   0       1421.51       -428.57      2182.62 o                         
  20   6   0      43427.66      37588.75      8999.56 o                         
  22   6   0      83470.10      65706.90      5310.20 o                         
  24   6   0      49461.01      43026.17      3036.27 o                         
  26   6   0      18438.31      20235.79      2457.53 o                         
  28   6   0        878.83       3446.23      1568.91 o                         
  30   6   0      19860.70      18216.26      2653.80 o                         
  32   6   0       3166.46       2906.61      1136.34 o                         
  34   6   0        260.80       1305.30      1550.26 o                         
  36   6   0      29408.96      20739.98      1950.95 o                         
  38   6   0       1446.65       -436.22       607.35 o                         
   1   7   0     108194.04     108509.99      5589.46 o                         
   3   7   0      29517.89      25691.72      2901.02 o                         
   5   7   0     199732.39     204973.67     10310.94 o                         
   7   7   0       1400.27       1511.20      1879.15 o                         
   9   7   0     363974.25     388446.25     12189.89 o                         
  11   7   0      81635.93      81546.84      9887.10 o                         
  13   7   0      35478.07      39961.11      9288.13 o                         
  15   7   0       5147.39      11791.36      5805.08 o                         
  17   7   0      14992.90      19928.55      7331.85 o                         
  19   7   0      10828.27       7149.87      2978.04 o                         
  21   7   0       6851.88       6707.27      1629.43 o                         
  23   7   0       5836.22       4458.50      1604.09 o                         
  25   7   0       8347.22       7415.69      1491.74 o                         
  27   7   0      29090.57      25895.85      3993.09 o                         
  29   7   0      35424.36      33258.23      5157.46 o                         
  31   7   0       1647.43        275.24       964.39 o                         
  33   7   0        894.18        814.63      1310.34 o                         
  35   7   0       6466.02       6654.67      1214.71 o                         
  37   7   0       4709.09       3741.43      1023.44 o                         
   0   8   0     168175.28     182081.62     15771.03 o                         
   2   8   0      52474.84      48448.85      5827.40 o                         
   4   8   0     128291.24     129335.17      9968.36 o                         
   6   8   0     118063.96     125398.54      7427.56 o                         
   8   8   0      47562.13      50761.49      6147.64 o                         
  10   8   0       1823.82       5285.25      2891.73 o                         
  12   8   0     256579.41     287911.97     21670.07 o                         
  14   8   0      88858.54      97887.79     13573.16 o                         
  16   8   0     625020.88     657843.31     35132.49 o                         
  18   8   0       1195.47       2138.08       921.68 o                         
  20   8   0      96330.91      89578.09      3695.34 o                         
  22   8   0     200972.47     195465.67      9125.21 o                         
  24   8   0     147911.28     136228.19      9942.46 o                         
  26   8   0      50351.23      54030.89      6670.81 o                         
  28   8   0         44.78       1214.71      1969.70 o                         
  30   8   0      43899.71      47460.75      5949.37 o                         
  32   8   0       4150.57       4412.53      1731.46 o                         
  34   8   0       9188.00      11395.18      1369.27 o                         
  36   8   0        917.53       1342.22       909.35 o                         
   1   9   0     169210.88     173819.16     11537.62 o                         
   3   9   0     159017.77     159268.61     11199.16 o                         
   5   9   0      71807.55      85315.20      8549.67 o                         
   7   9   0     238743.83     246923.53     15166.46 o                         
   9   9   0       3575.33      -1365.99      2115.90 o                         
  11   9   0      70255.77      80292.44      8722.50 o                         
  13   9   0      39539.97      63761.96     11546.41 o                         
  15   9   0       3009.51       3645.71       965.90 o                         
  17   9   0      33415.84      30646.09      4169.59 o                         
  19   9   0       3160.86       2271.08      1140.60 o                         
  21   9   0      51137.04      47950.09      3996.19 o                         
  23   9   0        112.75        377.08      1184.28 o                         
  25   9   0      69908.74      56470.98      4264.56 o                         
  27   9   0       6548.58       3634.05      2808.59 o                         
  29   9   0       7604.74       4016.58      2835.43 o                         
  31   9   0         15.23        509.58      1016.73 o                         
  33   9   0       9682.52       8616.20      1322.14 o                         
  35   9   0        114.69        308.71       661.04 o                         
   0  10   0     502271.44     512716.34     28981.79 o                         
   2  10   0     130562.25     135453.56     10740.87 o                         
   4  10   0       4169.04       2221.37      3342.12 o                         
   6  10   0      31697.05      27589.24      7539.90 o                         
   8  10   0      42032.94      41987.86      9721.00 o                         
  10  10   0      11621.77      10104.32      1845.38 o                         
  12  10   0       9987.80      10508.62      1438.76 o                         
  14  10   0        281.35       4092.88      1250.93 o                         
  16  10   0     101822.53     104923.30      4422.90 o                         
  18  10   0      99516.03     105738.70      4685.20 o                         
  20  10   0      61664.24      59857.84      3668.11 o                         
  22  10   0     114604.55     118983.61      9471.01 o                         
  24  10   0      21835.40      22629.71      2749.86 o                         
  26  10   0        244.86      -1419.44      2384.11 o                         
  28  10   0      35508.21      35599.92      3635.73 o                         
  30  10   0       8049.58       8168.83      1845.55 o                         
  32  10   0      14695.12      15045.61      1556.54 o                         
   1  11   0        781.07       1179.57       867.31 o                         
   3  11   0       4044.09       1881.03       760.94 o                         
   5  11   0       5940.73       9077.30      2130.73 o                         
   7  11   0      30312.68      28530.85      2964.59 o                         
   9  11   0      58715.26      58308.87      4231.59 o                         
  11  11   0      15446.32      18205.73      1671.84 o                         
  13  11   0       2879.78       6364.80      1414.23 o                         
  15  11   0       9714.51      12044.51      1841.07 o                         
  17  11   0      15996.76      18205.80      2315.46 o                         
  19  11   0        126.54        447.87       956.96 o                         
  21  11   0       1826.16        223.38      1395.50 o                         
  23  11   0       1097.55        595.06      1067.06 o                         
  25  11   0       4763.39       3147.32      1010.82 o                         
  27  11   0      17577.96      19862.52      3228.03 o                         
  29  11   0       8092.12       8861.53      1389.44 o                         
  31  11   0        656.34       2163.86       701.22 o                         
   0  12   0      73717.24      92153.17      6697.66 o                         
   2  12   0      17065.81      24767.83      5585.29 o                         
   4  12   0       4574.14       7607.83      1780.14 o                         
   6  12   0      33164.54      33639.38      2296.21 o                         
   8  12   0       4302.06      32525.58     13705.70 o                         
  10  12   0      16573.76      21244.12      3767.14 o                         
  12  12   0       3949.48       5914.94      1606.71 o                         
  14  12   0       7947.42      12015.51      2234.70 o                         
  16  12   0      28132.90      33303.23      3562.93 o                         
  18  12   0      55112.50      53503.26      3582.38 o                         
  20  12   0       6330.54       3642.17      1202.36 o                         
  22  12   0       1399.36       2362.69      2199.56 o                         
  24  12   0      20803.36      21720.75      8489.51 o                         
  26  12   0          7.00        154.35      1258.33 o                         
  28  12   0        706.95        355.69      1144.24 o                         
  30  12   0       6141.65       3952.83      1197.93 o                         
   1  13   0      10566.65      14764.10      1344.45 o                         
   3  13   0       1295.70      17081.28      3839.57 o                         
   5  13   0       2513.81       4119.55      1339.66 o                         
   7  13   0      28486.82      29677.89      3509.46 o                         
   9  13   0     144226.89     162113.73      6059.72 o                         
  11  13   0      28213.68      30914.37      2845.35 o                         
  13  13   0       9542.11       9893.96      1441.50 o                         
  15  13   0       5530.46       8231.51      2234.40 o                         
  17  13   0      15547.88      17836.62      2299.94 o                         
  19  13   0       4917.38       8850.98      1548.54 o                         
  21  13   0      13915.66      14705.64      2226.01 o                         
  23  13   0      21157.58      16099.88      3137.43 o                         
  25  13   0        838.84        835.53      1187.86 o                         
  27  13   0        215.07        590.57       862.37 o                         
   0  14   0      84397.38      78948.53      8749.57 o                         
   2  14   0       1566.55       3652.22       994.56 o                         
   4  14   0       3721.23       8099.72      1165.93 o                         
   6  14   0       1786.64      10509.64      1635.16 o                         
   8  14   0      16399.62      35438.39      3181.49 o                         
  10  14   0        327.09       7636.69      2233.40 o                         
  12  14   0      14814.44      18327.87      3159.70 o                         
  14  14   0       2141.37       2924.51      2816.98 o                         
  16  14   0       1020.71       3441.37      1273.70 o                         
  18  14   0        676.96      18407.56      3832.96 o                         
  20  14   0       3010.13       2257.60      1188.10 o                         
  22  14   0        537.10       3795.11      1788.50 o                         
  24  14   0       2196.23       2214.66      1140.88 o                         
   1  15   0       9498.03      11990.71      2307.83 o                         
   3  15   0       6586.39      19806.94      1837.20 o                         
   5  15   0       5470.58       8091.20      1484.14 o                         
   7  15   0        311.41        758.41       683.13 o                         
   9  15   0        137.11      12050.46      1891.07 o                         
  11  15   0       1080.26        727.73      1022.71 o                         
  13  15   0       3216.55      11410.72      1806.93 o                         
  15  15   0        119.93       -792.15       988.94 o                         
  17  15   0       1001.45        354.66      1229.81 o                         
  19  15   0         70.29       2781.74      1442.88 o                         
  23  15   0        667.31       2211.30       805.33 o                         
   0  16   0      38112.79      35390.04      3226.85 o                         
   2  16   0       4961.10      16491.05      1948.74 o                         
   4  16   0        657.16      10213.89      1421.75 o                         
   6  16   0       6001.70      11470.38      1841.30 o                         
   8  16   0      65982.77      62538.47      2741.02 o                         
  10  16   0        930.36       3794.56      1818.43 o                         
  12  16   0      44085.02      52381.29      3834.84 o                         
  14  16   0       2940.20       4261.87      1270.68 o                         
  16  16   0      16412.68      24279.67      4875.60 o                         
  18  16   0       7856.86       3040.12      1164.37 o                         
   1  17   0       8888.29       8433.79      1037.33 o                         
   3  17   0        496.25       5797.04       896.98 o                         
   5  17   0       2923.07       2117.94      1654.28 o                         
   7  17   0       1712.58       3456.19      2860.60 o                         
   9  17   0      28213.54      31101.43      2619.83 o                         
  11  17   0       3775.97       3737.13      1115.66 o                         
  13  17   0      11344.45       9686.22      1488.18 o                         
   2  18   0      13602.81      14167.09      1983.12 o                         
   4  18   0      32496.61      25206.81      2536.79 o                         
   6  18   0       6141.76       9059.96      1667.70 o                         
 -39   1   1       6750.29       7347.08      1391.04 o                         
 -37   1   1      16561.26      16105.53      2306.83 o                         
 -35   1   1      16659.60      13259.10      2663.51 o                         
 -33   1   1      15729.88      11874.04      2851.96 o                         
 -31   1   1      41372.85      31918.19      4015.46 o                         
 -29   1   1     119094.17      95109.45      4765.58 o                         
 -27   1   1      33505.22      28423.58      2274.73 o                         
 -25   1   1      15630.82      14545.28      1673.77 o                         
 -23   1   1      14458.37      17130.53      3687.87 o                         
 -21   1   1      98753.16     103181.99      7317.59 o                         
 -19   1   1       1602.86       2714.57      4045.10 o                         
 -17   1   1     216935.55     235438.03     19438.64 o                         
 -15   1   1     214602.61     200602.03      9034.58 o                         
 -13   1   1      76453.02      73203.51      4715.11 o                         
 -11   1   1     318992.84     320832.59      8854.54 o                         
  -9   1   1      14735.67      17983.94      2088.97 o                         
  -7   1   1     263484.97     260410.83      6121.20 o                         
  -5   1   1      26107.56      26077.97      1875.30 o                         
  -3   1   1      30454.88      30829.05      1130.18 o                         
  -1   1   1      11776.07      23988.75      2110.63 o                         
   1   1   1     153041.05     141097.38      2733.09 o                         
   3   1   1     265070.94     294912.50      6793.21 o                         
   5   1   1      43429.99      46178.88      3496.10 o                         
   7   1   1      68884.17      74774.67      5098.40 o                         
   9   1   1     569336.81     618299.75     16759.24 o                         
  11   1   1     324479.12     333841.50     13634.96 o                         
  13   1   1      49184.53      54347.79      6174.74 o                         
  15   1   1      19826.14      22538.80      3265.88 o                         
  17   1   1      20663.40      15326.29      3190.16 o                         
  19   1   1        320.64       4691.04      3419.29 o                         
  21   1   1      61006.74      42153.01      5644.40 o                         
  23   1   1      79460.66      65211.53      6094.72 o                         
  25   1   1       2029.09       1716.27       890.52 o                         
  27   1   1      25229.20      22505.88      2324.09 o                         
  29   1   1      39101.30      37395.93      3844.47 o                         
  31   1   1      13179.37      14525.54      2761.55 o                         
  33   1   1        307.45       1023.71      1600.56 o                         
  35   1   1       5433.73       3394.66      1727.07 o                         
  37   1   1       2755.91       2666.78      1218.61 o                         
  39   1   1       1072.24        963.57       779.04 o                         
 -40   2   1       7588.13       8825.07      1701.26 o                         
 -38   2   1       2628.44       2800.67       791.61 o                         
 -36   2   1        625.71        328.69      1145.43 o                         
 -34   2   1       1109.88       1341.08      1564.51 o                         
 -32   2   1        371.69       -458.78      1357.30 o                         
 -30   2   1      24186.96      19519.23      2632.16 o                         
 -28   2   1       8489.66       7185.67      1857.40 o                         
 -26   2   1       5263.64       5055.70      1602.48 o                         
 -24   2   1      60017.01      44052.43     17128.35 o                         
 -22   2   1      44298.60      54980.43     17395.11 o                         
 -20   2   1       3197.54       1953.90      1832.12 o                         
 -18   2   1       4789.62       7735.22      2958.51 o                         
 -16   2   1        795.53       -476.77      2957.91 o                         
 -14   2   1        606.00       2278.59      1200.87 o                         
 -12   2   1      48868.85      56753.28      4464.96 o                         
 -10   2   1     275882.53     251641.59     10256.20 o                         
  -8   2   1       3658.06       4902.44      2275.06 o                         
  -6   2   1       6781.61       6524.16       909.94 o                         
  -4   2   1     224695.31     172852.56     26820.83 o                         
   0   2   1     376647.97     345041.78      5032.12 o                         
   2   2   1     242806.05     288704.91      6705.31 o                         
   4   2   1       4478.70       2502.67      1258.38 o                         
   6   2   1      15082.72      14265.06      2061.57 o                         
   8   2   1     114075.13     115118.25      5254.22 o                         
  10   2   1     295212.03     297587.66      9239.30 o                         
  12   2   1      12979.27      13761.81      2242.72 o                         
  14   2   1     132720.23     146694.33      8612.10 o                         
  16   2   1     274929.44     258837.33     11870.11 o                         
  18   2   1       3608.88       4070.27      2822.01 o                         
  20   2   1       1312.35      -2532.37      2532.37 o                         
  22   2   1      22122.21      19656.61      6039.97 o                         
  24   2   1      39914.97      35341.77      2479.87 o                         
  26   2   1      16789.23      17714.46      2210.81 o                         
  28   2   1      62118.04      58656.46      3807.25 o                         
  30   2   1      46406.97      38661.07      4151.17 o                         
  32   2   1        705.41        -14.68      1374.04 o                         
  34   2   1        824.96       2611.80      1572.78 o                         
  36   2   1       4654.34       4187.55      1073.35 o                         
  38   2   1       8328.13       8340.88      1506.59 o                         
  40   2   1        238.95       1949.57       899.28 o                         
 -39   3   1        766.69        563.86       552.75 o                         
 -37   3   1         78.50        520.03       698.84 o                         
 -35   3   1        133.73       -107.73      1148.33 o                         
 -33   3   1       3600.52       2832.24      1596.95 o                         
 -31   3   1      19691.68      17637.70      2835.40 o                         
 -29   3   1        732.92       1493.77      1120.93 o                         
 -27   3   1       3479.03       2320.13      1029.40 o                         
 -25   3   1      16517.75      18246.63      1887.69 o                         
 -23   3   1      52951.32      48956.89      6825.38 o                         
 -21   3   1      16503.94      22017.07      9900.52 o                         
 -19   3   1      78218.73      69791.86     10788.06 o                         
 -17   3   1        404.85        -28.25      2358.94 o                         
 -15   3   1     128996.43     124242.25      5554.65 o                         
 -13   3   1       1047.31        904.35      1005.63 o                         
 -11   3   1     340085.25     307791.69     10964.79 o                         
  -9   3   1     192799.58     198813.17      6259.84 o                         
  -7   3   1      40604.11      40699.82      3681.25 o                         
  -5   3   1     429518.88     462212.38     11627.07 o                         
  -3   3   1     704099.62     696718.12     13351.99 o                         
  -1   3   1      75877.45      99230.71      4107.41 o                         
   1   3   1       3957.41       9956.29      1118.24 o                         
   3   3   1     193122.73     227675.73      7545.33 o                         
   5   3   1     332128.88     348217.84     10256.02 o                         
   7   3   1     598238.75     625231.38     14231.51 o                         
   9   3   1     202069.47     207570.31     12559.78 o                         
  11   3   1       2822.82       5701.06      2694.50 o                         
  13   3   1       2883.36       5365.51      3258.23 o                         
  15   3   1     405731.47     418788.09     23686.75 o                         
  17   3   1     226320.45     221787.72     18673.58 o                         
  19   3   1       9486.11      12378.58      4999.75 o                         
  21   3   1       1201.67        204.69      4043.42 o                         
  23   3   1      43992.24      35543.87      2609.41 o                         
  25   3   1      12182.14      10111.19      1377.02 o                         
  27   3   1       4995.82       3273.30      1257.00 o                         
  29   3   1      13702.37       9975.85      2272.62 o                         
  31   3   1          7.25        620.46      1331.51 o                         
  33   3   1       9485.14       9713.66      2094.33 o                         
  35   3   1      14978.67      15231.38      2201.14 o                         
  37   3   1       5810.48       4869.80      1025.82 o                         
  39   3   1        229.06       -620.77       952.97 o                         
 -38   4   1       3420.25       4109.58      1046.30 o                         
 -36   4   1          2.42       5519.86      2271.70 o                         
 -34   4   1        410.95        941.22      1704.61 o                         
 -32   4   1      11851.03      19050.33      2477.94 o                         
 -30   4   1      13971.81      14812.71      2789.85 o                         
 -28   4   1      36629.41      36820.77      4064.50 o                         
 -26   4   1        284.04        642.85       815.96 o                         
 -24   4   1     243936.94     240622.66     12399.79 o                         
 -22   4   1       9258.50       8390.72      3551.39 o                         
 -20   4   1      71168.81      71354.92      8072.66 o                         
 -18   4   1      54851.94      51161.91      9059.96 o                         
 -16   4   1      77190.37      76996.20     10123.66 o                         
 -14   4   1     229653.91     210489.02      9694.15 o                         
 -12   4   1      52979.94      49008.19      4601.11 o                         
 -10   4   1     280155.97     284851.69     10258.53 o                         
  -8   4   1       2351.05       2499.01      1215.91 o                         
  -6   4   1    1103369.25    1149335.12     21545.16 o                         
  -4   4   1     118793.15     108551.70      8885.47 o                         
  -2   4   1      87781.69      69522.77      5311.10 o                         
   0   4   1     108324.38     133309.91      4498.74 o                         
   2   4   1     108450.27     119972.94      6319.05 o                         
   4   4   1     349732.31     373118.12     11545.37 o                         
   6   4   1     201349.55     222683.28      9674.44 o                         
   8   4   1      59503.41      55202.68      4887.01 o                         
  10   4   1      84878.94      62715.19     10501.64 o                         
  12   4   1       1334.75       2064.94      1684.95 o                         
  14   4   1     544037.38     538272.38     17181.62 o                         
  16   4   1      34208.19      27398.97      4097.33 o                         
  18   4   1     310005.72     304025.25     22300.91 o                         
  20   4   1      28909.17      27203.36      7070.12 o                         
  22   4   1     185201.89     156968.73     16307.92 o                         
  24   4   1      16699.70      13323.76      1630.23 o                         
  26   4   1      96695.09      93222.84      3546.92 o                         
  28   4   1      20853.28      20033.27      2548.83 o                         
  30   4   1       4456.30       4012.23      1379.76 o                         
  32   4   1      38744.28      33449.07      4174.29 o                         
  34   4   1       2685.02       3258.75      1425.45 o                         
  36   4   1         90.94        -50.87       867.02 o                         
  38   4   1       2412.76       1932.42       717.53 o                         
 -39   5   1       4735.22       4040.07       959.68 o                         
 -37   5   1       2352.90       2749.88      1072.09 o                         
 -35   5   1        516.21       -533.53      1647.57 o                         
 -33   5   1       2041.95        882.51      1845.55 o                         
 -31   5   1       9839.39       7466.40      1713.81 o                         
 -29   5   1       3405.83       2188.20      1147.98 o                         
 -27   5   1      66159.69      62874.04      4733.89 o                         
 -25   5   1      55714.90      42487.58      7621.42 o                         
 -23   5   1         76.17       1872.78      1345.68 o                         
 -21   5   1       4974.26      10697.46      5154.11 o                         
 -19   5   1      53988.09      52006.82      6527.21 o                         
 -17   5   1        249.10       2777.78      2823.46 o                         
 -15   5   1       1007.52       2062.12      1601.28 o                         
 -13   5   1      92805.21      92508.01      6620.93 o                         
 -11   5   1      71214.69      79187.16      6052.95 o                         
  -9   5   1     176543.25     187563.92      7608.59 o                         
  -7   5   1     790040.00     835569.56     30381.05 o                         
  -5   5   1      11872.34      12606.76      4134.02 o                         
  -3   5   1      77409.20      70436.59      4771.39 o                         
  -1   5   1     206452.19     215619.53      5135.56 o                         
   1   5   1     587028.75     579885.94      9691.05 o                         
   3   5   1      23664.96      31625.52      3872.59 o                         
   5   5   1      49796.65      58976.24      5583.72 o                         
   7   5   1      46521.75      50001.82      5373.77 o                         
   9   5   1      40312.40      40854.00      4557.86 o                         
  11   5   1     267119.00     267122.72     11895.54 o                         
  13   5   1     214573.75     227110.27     11446.96 o                         
  15   5   1       4930.97       1557.36      1401.16 o                         
  17   5   1      19669.87      13103.38      3969.60 o                         
  19   5   1     468845.44     446310.19     26864.45 o                         
  21   5   1     138971.00     123806.77     10879.35 o                         
  23   5   1      12178.12      10213.31      1496.77 o                         
  25   5   1       1282.44        306.49       992.62 o                         
  27   5   1      33973.30      28803.53      2668.78 o                         
  29   5   1       1129.68        591.16      1447.92 o                         
  31   5   1      16406.12      11707.87      2153.11 o                         
  33   5   1      13796.41      12828.23      2889.12 o                         
  35   5   1       1894.73        595.26       844.51 o                         
  37   5   1      13018.57      10136.39      1394.43 o                         
 -38   6   1       4358.29       2644.16      1020.08 o                         
 -36   6   1        123.76       2269.71      1664.35 o                         
 -34   6   1      37504.48      35688.95      9543.15 o                         
 -32   6   1        614.86       -711.32      1096.44 o                         
 -30   6   1      24328.60      21528.39      4164.22 o                         
 -28   6   1      43885.05      44271.57      3403.00 o                         
 -26   6   1     149033.44     141726.05      5356.00 o                         
 -24   6   1       4321.21       6530.84      1527.25 o                         
 -22   6   1       3557.92       3022.73      1579.30 o                         
 -20   6   1      82508.65      70335.45     12264.50 o                         
 -18   6   1       7287.36      27817.42      8757.96 o                         
 -16   6   1      14147.84      15742.72      4372.27 o                         
 -14   6   1      23596.62      29174.50      8778.09 o                         
 -12   6   1      41504.93      52718.77      9549.86 o                         
 -10   6   1      11537.93      11087.90      2344.64 o                         
  -8   6   1      30194.93      27736.78      3130.91 o                         
  -6   6   1     158802.05     174253.78     11006.16 o                         
  -4   6   1     253481.02     250274.42     13756.03 o                         
  -2   6   1      62050.29      59901.80      4025.24 o                         
   0   6   1       1642.49       2024.46       744.61 o                         
   2   6   1     250946.11     266048.66     11463.55 o                         
   4   6   1      87431.09      84388.46      9100.22 o                         
   6   6   1     211694.42     225486.62     11784.33 o                         
   8   6   1     214206.94     224609.23      9191.21 o                         
  10   6   1       6336.17       3492.50      1925.33 o                         
  12   6   1     590674.94     601105.81     18982.92 o                         
  14   6   1      72937.48      68989.42      6677.55 o                         
  16   6   1      35714.43      24498.79      5959.44 o                         
  18   6   1       6341.75       8792.21      2963.49 o                         
  20   6   1      30935.96      18129.19     10076.68 o                         
  22   6   1       1901.65       3094.04      1243.34 o                         
  24   6   1      26127.51      17881.56      2387.26 o                         
  26   6   1      14037.78      10008.75      2080.43 o                         
  28   6   1      50181.61      42612.66      4472.93 o                         
  30   6   1        610.14       2547.01      1459.09 o                         
  32   6   1        185.18       -286.73       975.42 o                         
  34   6   1      16530.00      13955.92      1938.51 o                         
  36   6   1        773.29       1657.87       763.19 o                         
  38   6   1        240.28        825.46       671.11 o                         
 -37   7   1        846.61       3087.10      1070.42 o                         
 -35   7   1       4447.20       1865.85       627.25 o                         
 -33   7   1      15969.47      15806.48      2057.02 o                         
 -31   7   1      23928.58      19932.64      4679.30 o                         
 -29   7   1       2291.68       1831.35      2518.33 o                         
 -27   7   1      13276.00       9939.48      1885.64 o                         
 -25   7   1      35193.43      32249.01      2819.07 o                         
 -23   7   1       3014.36       5078.12      1777.45 o                         
 -21   7   1      33917.97      35287.57      2268.28 o                         
 -19   7   1       8633.23      19730.57      6821.81 o                         
 -17   7   1      41314.39      56507.28     10741.08 o                         
 -15   7   1      63322.33      70003.26     11496.08 o                         
 -13   7   1      85639.36      85180.37     11673.92 o                         
 -11   7   1      10681.80      10486.06      3905.85 o                         
  -9   7   1       2091.53       4684.47      2192.06 o                         
  -7   7   1     106095.16     106611.45      8176.47 o                         
  -5   7   1     577013.69     612118.88     16435.53 o                         
  -3   7   1       4162.90       2764.43      1241.77 o                         
  -1   7   1     190599.11     199984.25      7658.07 o                         
   1   7   1        503.41       1368.33      1114.50 o                         
   3   7   1      42106.82      41039.61      3691.11 o                         
   5   7   1       5762.37       8110.66      1933.22 o                         
   7   7   1      81078.63      82073.13     10714.24 o                         
   9   7   1      64261.91      70496.33      9752.88 o                         
  11   7   1      25954.69      26099.38      5006.46 o                         
  13   7   1     252317.91     230045.70     16022.70 o                         
  15   7   1       6683.05       9939.11      5617.17 o                         
  17   7   1         63.39       7174.14      5248.06 o                         
  19   7   1      29909.48      25002.97      2930.12 o                         
  21   7   1      76583.15      58634.91      3832.22 o                         
  23   7   1      12038.84      12574.73      2404.67 o                         
  25   7   1       6501.24       6253.33      1929.15 o                         
  27   7   1      12966.38       7317.58      2010.34 o                         
  29   7   1       6660.86       5434.35      2441.15 o                         
  31   7   1        276.14        859.09      3338.76 o                         
  33   7   1       4483.19       4273.70       901.11 o                         
  35   7   1      23507.46      21626.55      1815.01 o                         
  37   7   1      11749.06       6405.72      1238.19 o                         
 -36   8   1       3338.38       1218.06       832.17 o                         
 -34   8   1       6295.47       6251.15      1108.85 o                         
 -32   8   1      11429.79      10080.04      2711.28 o                         
 -30   8   1        332.59       1275.10      2224.72 o                         
 -28   8   1      19543.79      11338.37      4150.80 o                         
 -26   8   1       2147.61       2281.77      2845.50 o                         
 -24   8   1       6394.22      10382.59      2420.63 o                         
 -22   8   1      70786.54      69627.61      4107.23 o                         
 -20   8   1      58077.80      47490.98      3548.77 o                         
 -18   8   1     155469.72     176715.83      5919.86 o                         
 -16   8   1      20933.75      49994.18     13351.69 o                         
 -14   8   1     139845.41     153519.28     16821.32 o                         
 -12   8   1      29592.42      39169.21      9398.86 o                         
 -10   8   1     155937.20     157455.09     17468.94 o                         
  -8   8   1      81572.20      82213.09      7707.95 o                         
  -6   8   1      88914.77      85151.30      6165.35 o                         
  -4   8   1     531848.56     567120.12     20388.68 o                         
  -2   8   1       8667.58       7915.05      2391.54 o                         
   0   8   1      83244.82      81914.02      7542.26 o                         
   2   8   1     122783.92     137446.69      9721.14 o                         
   4   8   1      16514.83      15354.27      2503.26 o                         
   6   8   1     122783.05     125451.36      7524.02 o                         
   8   8   1       7006.56       3316.04      1655.98 o                         
  10   8   1      57201.39      59832.62      9425.71 o                         
  12   8   1     268683.69     293874.75     21928.45 o                         
  14   8   1       1032.46       3577.00      4788.35 o                         
  16   8   1      16500.10      20854.68      8791.51 o                         
  18   8   1      66413.64      63837.99      3037.78 o                         
  20   8   1         14.01       1242.42       939.46 o                         
  22   8   1      71998.43      74886.13      4644.69 o                         
  24   8   1        493.33       1627.44      2144.19 o                         
  26   8   1        158.17       5217.86      2801.88 o                         
  28   8   1      45043.27      38498.10      6107.08 o                         
  30   8   1       2943.55       3211.25      1949.57 o                         
  32   8   1        113.71       1496.62       967.76 o                         
  34   8   1      12473.08      12317.36      2384.11 o                         
  36   8   1        262.49        167.78       600.64 o                         
 -35   9   1       8585.30       9526.38      1486.50 o                         
 -33   9   1      32814.73      35084.50      2424.65 o                         
 -31   9   1      12148.18      10506.19      2905.90 o                         
 -29   9   1       7129.67       6992.94      2956.23 o                         
 -27   9   1      40957.94      54732.20      6415.79 o                         
 -25   9   1       1047.14       2150.63      1278.13 o                         
 -23   9   1      16624.89      21937.57      2778.31 o                         
 -21   9   1       6621.32       7422.62      1564.38 o                         
 -19   9   1        213.64       -344.08      1010.94 o                         
 -17   9   1      29776.99      31855.06      2369.51 o                         
 -15   9   1     144030.48     141519.55      4793.32 o                         
 -13   9   1     127305.05     124530.77     14797.93 o                         
 -11   9   1      70975.26      77284.78     11049.79 o                         
  -9   9   1      26854.61      26749.04      4016.80 o                         
  -7   9   1      36207.45      37335.05      5888.90 o                         
  -5   9   1      80632.13      90201.72      8721.36 o                         
  -3   9   1      31720.32      34215.45      5465.07 o                         
  -1   9   1      32766.75      39208.60      5532.66 o                         
   1   9   1      21225.00      33877.92     17450.48 o                         
   3   9   1        589.59       5035.07      2863.20 o                         
   5   9   1     191295.06     200352.06     13043.31 o                         
   7   9   1     193192.59     206338.81     20690.25 o                         
   9   9   1        193.07       3580.81      2210.75 o                         
  11   9   1      22497.45      23229.22      5029.95 o                         
  13   9   1     137149.22     129809.03     15052.95 o                         
  15   9   1      45355.48      41312.15      2447.66 o                         
  17   9   1       4596.31       2762.06       879.87 o                         
  19   9   1       3258.08       2468.77      1221.61 o                         
  21   9   1       3783.62       3312.68      2360.62 o                         
  23   9   1      23968.99      20975.65      2736.90 o                         
  25   9   1      19890.13      28756.97      4533.33 o                         
  27   9   1       3771.93        922.77      2322.03 o                         
  29   9   1       7995.66       6550.01      2704.56 o                         
  31   9   1      14624.46      17099.13      4367.23 o                         
  33   9   1       4905.97       7144.40      1112.45 o                         
  35   9   1          3.45        318.78       520.11 o                         
 -32  10   1         20.21        396.42       675.34 o                         
 -30  10   1      12315.63      12243.03      1872.21 o                         
 -28  10   1        810.17       3815.25      2405.92 o                         
 -26  10   1       2457.88       3934.65      2036.81 o                         
 -24  10   1      23826.36      27319.51      3020.91 o                         
 -22  10   1       3700.50      12181.75      4008.19 o                         
 -20  10   1      13135.03      16531.65      2751.79 o                         
 -18  10   1     107867.08     117677.07      4890.65 o                         
 -16  10   1      12594.37      14921.32      1872.91 o                         
 -14  10   1     156027.19     146882.55      4611.91 o                         
 -12  10   1      30819.76      28749.28      1715.88 o                         
 -10  10   1      43123.86      42042.48      3373.00 o                         
  -8  10   1     149585.30     152925.34     17794.42 o                         
  -6  10   1       2377.25       4100.47      3657.54 o                         
  -4  10   1     163108.83     166868.19     12175.89 o                         
  -2  10   1     109078.48     111158.91      9587.43 o                         
   0  10   1     236886.12     233354.41     13958.38 o                         
   2  10   1      76977.92      79318.23     12244.36 o                         
   4  10   1      28786.95      33085.62      8328.45 o                         
   6  10   1      59082.64      46279.59     10130.37 o                         
   8  10   1       1150.08       5835.28      5845.35 o                         
  10  10   1       2876.28       2373.03      2047.82 o                         
  12  10   1       3012.23       3266.30      1096.03 o                         
  14  10   1      55229.26      51365.20      3291.25 o                         
  16  10   1      52768.02      57107.20      5408.52 o                         
  18  10   1      19284.17      19306.36      3156.18 o                         
  20  10   1      12986.58      13821.23      1919.63 o                         
  22  10   1      21472.25      22574.26      2935.56 o                         
  24  10   1      16832.26      19101.83      2581.18 o                         
  26  10   1       1408.31         77.18      1533.48 o                         
  28  10   1      26103.95      32559.73      8756.28 o                         
  30  10   1      10876.41       9394.58      1697.33 o                         
  32  10   1      12678.46      12715.12      1389.13 o                         
 -31  11   1      21094.46      18406.71      1517.74 o                         
 -29  11   1        775.01       2015.18       956.56 o                         
 -27  11   1      10616.30      12557.05      1953.35 o                         
 -25  11   1       9930.61      10308.15      1816.29 o                         
 -23  11   1       1296.36       1562.48      1411.00 o                         
 -21  11   1       2201.37       2011.71      1652.60 o                         
 -19  11   1      12432.43       9879.54      1934.88 o                         
 -17  11   1      28701.36      27027.38      2620.32 o                         
 -15  11   1     181848.20     211461.05      9761.20 o                         
 -13  11   1       2866.06       3708.56      1072.91 o                         
 -11  11   1      27371.32      26357.26      1926.81 o                         
  -9  11   1     192186.08     192681.45      5457.36 o                         
  -7  11   1      50612.85      53852.76      4614.23 o                         
  -5  11   1       1993.36       2732.62       839.24 o                         
  -3  11   1       5205.27       4576.96       923.13 o                         
  -1  11   1      17551.98      18698.74      2331.95 o                         
   1  11   1       1053.89       3234.70      1515.50 o                         
   3  11   1      67911.96      69169.52      3091.48 o                         
   5  11   1     125211.83     125004.43      4041.81 o                         
   7  11   1      40037.89      38667.54      2594.07 o                         
   9  11   1      17444.17      16265.20      1613.25 o                         
  11  11   1      46723.55      50365.27      3359.37 o                         
  13  11   1     129891.30     138015.56      9358.23 o                         
  15  11   1       5400.29       5129.00      1593.77 o                         
  17  11   1        412.48        451.72      1243.32 o                         
  19  11   1       2851.67       3012.27      1319.93 o                         
  21  11   1      14599.50      15519.49      2133.11 o                         
  23  11   1      42435.47      46045.09      3866.05 o                         
  25  11   1        875.78       1314.65       984.46 o                         
  27  11   1       9610.74       9884.80      2813.62 o                         
  29  11   1      14647.11      11086.08      1568.37 o                         
  31  11   1      23217.66      18284.33      2509.94 o                         
 -30  12   1      28459.24      28602.62      2818.65 o                         
 -28  12   1        619.15       1379.13      1416.04 o                         
 -26  12   1        720.09       1073.77      1996.55 o                         
 -24  12   1      56011.45      63667.52      4070.10 o                         
 -22  12   1      15188.46      13833.89      2882.41 o                         
 -20  12   1       2770.10       6155.20      2679.33 o                         
 -18  12   1       5113.46       6957.84      2353.32 o                         
 -16  12   1      29946.50      29069.58      2857.97 o                         
 -14  12   1      55502.80      58856.97      3231.27 o                         
 -12  12   1     100600.12     113045.38      4175.59 o                         
 -10  12   1      13644.24      14298.33      1963.11 o                         
  -8  12   1     558418.94     639089.94     13102.82 o                         
  -6  12   1      10579.83      15081.07      2478.06 o                         
  -4  12   1     120078.13     109667.56      6182.10 o                         
  -2  12   1     159801.44     156503.09      7249.64 o                         
   0  12   1     131719.23     147160.58      6424.56 o                         
   2  12   1     258643.88     274925.00      9806.72 o                         
   4  12   1       1388.84       -264.37       831.32 o                         
   6  12   1     230011.22     217762.31     16045.38 o                         
   8  12   1     113723.25     128093.05      4805.24 o                         
  10  12   1     161423.31     178405.05      4937.41 o                         
  12  12   1      17555.81      15840.82      1771.26 o                         
  14  12   1       9453.73       6170.65      2041.38 o                         
  16  12   1       9177.57      15226.59      2580.93 o                         
  18  12   1       3884.37       5446.70      1531.07 o                         
  20  12   1       1183.46      -1028.43      1741.52 o                         
  22  12   1       9245.94      13442.64      2104.03 o                         
  24  12   1      11421.41      17495.78      3472.98 o                         
  26  12   1        437.74       1261.68      1677.77 o                         
  28  12   1       5876.43      10928.99      2288.48 o                         
  30  12   1      20045.10      15569.70      1932.79 o                         
 -29  13   1        956.21       1593.88       775.13 o                         
 -27  13   1       3354.04       1503.28      1161.02 o                         
 -25  13   1      11601.85      10345.13      2278.41 o                         
 -23  13   1       5954.96      11342.86      1811.24 o                         
 -21  13   1       6582.64       5814.09      1884.49 o                         
 -19  13   1         91.43       1675.15      1117.27 o                         
 -17  13   1       7463.83      10931.79      1872.14 o                         
 -15  13   1         72.61       2050.40      1162.31 o                         
 -13  13   1         24.84       1083.02       839.97 o                         
 -11  13   1      67543.91      80596.64      4916.30 o                         
  -9  13   1      43332.47      58938.76      6614.67 o                         
  -7  13   1      30717.82      28267.79      2912.28 o                         
  -5  13   1      15575.41      27424.12      2015.69 o                         
  -3  13   1     214192.06     221141.11     13617.35 o                         
  -1  13   1       1026.24       3412.61       891.94 o                         
   1  13   1      31332.76      36728.30      2032.40 o                         
   3  13   1      38048.30      34223.12      3075.98 o                         
   5  13   1      51509.42      59385.66      4371.23 o                         
   7  13   1      44458.08      50511.96      3992.26 o                         
   9  13   1      22621.47      34923.09      2983.57 o                         
  11  13   1        166.14       -308.99      1059.18 o                         
  13  13   1       5481.48       6344.50      1621.73 o                         
  15  13   1      57394.56      58508.66      3774.29 o                         
  17  13   1      55348.58      61047.11      3673.41 o                         
  19  13   1       5826.53       6857.26      1463.50 o                         
  21  13   1       3511.65       4285.54      1205.04 o                         
  23  13   1       1150.26        909.35      1436.17 o                         
  25  13   1       4593.34       5540.00      1775.08 o                         
  27  13   1       1383.87       1520.06       902.64 o                         
 -26  14   1        141.49        382.53       580.51 o                         
 -24  14   1      41761.15      38343.75      3305.21 o                         
 -22  14   1        590.12       -231.53       926.13 o                         
 -20  14   1       4036.84       7602.53      1412.64 o                         
 -18  14   1      57833.40      60861.44      3937.61 o                         
 -16  14   1       6485.48       7420.21      1507.61 o                         
 -14  14   1      61280.48      51782.29      3899.20 o                         
 -12  14   1      63464.80      79557.80      6416.95 o                         
 -10  14   1      86131.38     103478.34      4901.54 o                         
  -8  14   1     165656.91     177007.92      5242.25 o                         
  -6  14   1      37530.87      34800.27      2151.91 o                         
  -4  14   1      28235.80      29259.85      2045.22 o                         
  -2  14   1      17271.30      23642.61      1994.10 o                         
   0  14   1      27870.94      47012.70      6961.23 o                         
   2  14   1      26284.43      26901.79      1772.28 o                         
   4  14   1      23862.88      21469.00      1790.81 o                         
   6  14   1      35923.88      57160.35      6490.07 o                         
   8  14   1      14084.30      31698.48      2772.79 o                         
  10  14   1      14839.11      11037.57      2045.37 o                         
  12  14   1      22555.85      24572.77      3192.62 o                         
  14  14   1      37566.13      34488.38      3847.01 o                         
  16  14   1      10695.27      10864.95      3283.92 o                         
  18  14   1      70042.09      85908.41      4824.42 o                         
  20  14   1        323.57      -1335.50      1335.50 o                         
  22  14   1      43901.18      39769.85      3637.40 o                         
  24  14   1      11890.58      10103.53      1718.04 o                         
 -19  15   1      21904.57      20420.90      1809.44 o                         
 -17  15   1       9639.33       9031.45      1940.50 o                         
 -15  15   1       1553.76        502.19      1038.13 o                         
 -13  15   1      47236.28      56086.91      3125.36 o                         
 -11  15   1      10057.63      10899.68      1803.16 o                         
  -9  15   1     123443.23     130880.23      6981.28 o                         
  -7  15   1        157.60       3156.72      1031.41 o                         
  -5  15   1        937.73       4356.85      1083.72 o                         
  -3  15   1      66083.83      76078.89      2907.25 o                         
  -1  15   1      18050.49      18891.21      1957.16 o                         
   1  15   1      11514.51      12678.04      1458.40 o                         
   3  15   1      13819.63      14292.73      1338.70 o                         
   5  15   1      37619.86      36585.81      1948.12 o                         
   7  15   1       2236.12       4622.94       873.40 o                         
   9  15   1      25452.19      23413.73      3514.30 o                         
  11  15   1      19366.46      21487.25      3026.40 o                         
  13  15   1      20517.53      20792.88      2676.76 o                         
  15  15   1        606.21       1079.45      1014.86 o                         
  17  15   1        320.74       -419.25      1926.08 o                         
  19  15   1      31569.96      22384.80      2835.43 o                         
  21  15   1      24252.71      15311.32      1885.81 o                         
  23  15   1        127.34       -681.17       697.95 o                         
 -18  16   1      13493.42       9489.46      1654.28 o                         
 -16  16   1      23661.86      21577.27      3679.35 o                         
 -14  16   1       5531.44      10110.19      1877.74 o                         
 -12  16   1       1227.13       9475.47      2823.69 o                         
 -10  16   1       9530.74       9846.46      3008.24 o                         
  -8  16   1        851.33      11346.71      1536.80 o                         
  -6  16   1      22434.90      20355.48      1732.82 o                         
  -4  16   1      35495.66      34568.83      1807.95 o                         
  -2  16   1      38212.72      41640.47      2452.56 o                         
   0  16   1       3914.34       8972.17      1979.46 o                         
   2  16   1      62241.32      59099.38      2923.71 o                         
   4  16   1      17726.02      17918.49      1610.75 o                         
   6  16   1      40328.22      38559.44      3987.54 o                         
   8  16   1       8783.50      24732.37     10407.20 o                         
  10  16   1       5427.06       6789.03      2018.36 o                         
  12  16   1      64382.51      68516.20      7068.44 o                         
  14  16   1       5250.55       5014.98      1472.04 o                         
  16  16   1       7300.50      10020.79      1507.76 o                         
  18  16   1      25972.53      16868.29      2033.46 o                         
 -13  17   1        207.81       1525.14      2251.57 o                         
 -11  17   1      18984.15      21508.68      1858.06 o                         
  -9  17   1      47504.03      51051.81      3355.54 o                         
  -7  17   1       1117.35       1494.51       952.12 o                         
  -5  17   1        309.51       1871.07       796.80 o                         
  -3  17   1      24004.60      22774.52      1568.26 o                         
  -1  17   1        291.64       1745.97       779.77 o                         
   1  17   1       9711.57       9640.13      1070.73 o                         
   3  17   1       8173.37       8661.56      1210.74 o                         
   5  17   1        218.35       1327.88      1001.98 o                         
   7  17   1      34368.49      36340.16      2703.85 o                         
   9  17   1      15161.76      17808.02      1977.27 o                         
  11  17   1        762.54       1502.97      1483.15 o                         
  13  17   1       4437.72       3962.25      3113.94 o                         
  -8  18   1       4600.54        271.80       828.82 o                         
  -6  18   1       7330.98       8549.91      1610.66 o                         
  -4  18   1      13692.83      15868.34      2352.23 o                         
  -2  18   1      13592.31      12183.96      1879.10 o                         
   2  18   1       6171.26       5291.69      1355.64 o                         
   4  18   1       7857.46       4620.58      1291.88 o                         
   6  18   1      10630.86       9449.20      1590.53 o                         
 -40   0   2        674.00        -23.49       963.04 o                         
 -38   0   2      24907.51      27763.73      3865.58 o                         
 -36   0   2       5331.71       1110.68      1771.72 o                         
 -34   0   2      17205.00      11935.65      4164.22 o                         
 -32   0   2      30834.71      25132.99      5493.02 o                         
 -30   0   2      49820.26      38175.23      4291.73 o                         
 -28   0   2       2594.43       2933.18      1468.52 o                         
 -26   0   2     112887.92      74257.04     13855.02 o                         
 -24   0   2      15621.31      14539.55      4939.35 o                         
 -22   0   2     124686.76     114816.48     12851.71 o                         
 -20   0   2     199814.92     178199.27     15210.66 o                         
 -18   0   2     233264.94     226327.75     16173.70 o                         
 -16   0   2      96475.82      90834.45     11868.54 o                         
 -14   0   2     127505.92     139811.89     13549.67 o                         
 -12   0   2       5267.51       6076.88      2318.68 o                         
 -10   0   2      55954.21      71858.87      7808.34 o                         
  -8   0   2     272383.22     270312.16     13086.60 o                         
  -6   0   2    1204462.12    1127122.25     22270.71 o                         
  -4   0   2     266984.78     230292.08      7955.99 o                         
   2   0   2      23082.74      25213.52      2496.52 o                         
   4   0   2     665236.62     693818.12     16663.61 o                         
   6   0   2      54612.47      52353.12      5637.30 o                         
   8   0   2     619454.75     731611.56     24042.44 o                         
  10   0   2      17825.39      23045.84      5697.71 o                         
  12   0   2     145864.84     160478.66     14328.15 o                         
  14   0   2     230170.67     251551.34     19354.75 o                         
  16   0   2      16751.70      17774.29      5553.42 o                         
  18   0   2      11768.07      14301.31      5046.73 o                         
  20   0   2       1022.82        -46.98      2959.59 o                         
  22   0   2       3204.24       -302.00      4066.91 o                         
  24   0   2       9231.27       6079.76      2053.94 o                         
  26   0   2       3143.99       2708.39      1568.71 o                         
  28   0   2        840.29        419.44      1728.10 o                         
  30   0   2      15378.23      10429.02      3405.87 o                         
  32   0   2      40514.52      38055.17      6127.21 o                         
  34   0   2       8022.37       3825.31      2922.67 o                         
  36   0   2      69311.28      77271.35      6902.34 o                         
  38   0   2       1004.31        845.60      1144.24 o                         
 -41   1   2       3969.45       2506.59      1010.02 o                         
 -39   1   2       4787.05       4730.34      1393.55 o                         
 -37   1   2        239.23       1271.64       748.48 o                         
 -35   1   2        791.83       1021.10      1519.66 o                         
 -33   1   2        270.68        126.20      1496.83 o                         
 -31   1   2       2113.19       2175.67      1609.74 o                         
 -29   1   2       2388.21       7532.40      1918.04 o                         
 -27   1   2      15786.11      14584.62      2001.25 o                         
 -25   1   2      30368.95      16988.35      6305.06 o                         
 -23   1   2       6864.72      11563.90      8398.92 o                         
 -21   1   2       7905.37      18493.34      4334.86 o                         
 -19   1   2      33699.95      35237.81      4127.18 o                         
 -17   1   2     158569.16     162841.02      9960.98 o                         
 -15   1   2      12165.57      10290.17      1803.75 o                         
 -13   1   2     112435.03      96230.94      5420.56 o                         
 -11   1   2      96773.94      92471.66      4770.73 o                         
  -9   1   2      16116.01      13092.61      1740.19 o                         
  -7   1   2      16134.85      19416.98      1401.47 o                         
  -5   1   2      49427.27      44396.23      1693.35 o                         
  -3   1   2     125130.17     118799.30      2421.23 o                         
  -1   1   2      36588.87      31241.99      1310.31 o                         
   1   1   2     185056.72     158748.52      3129.07 o                         
   3   1   2      50765.73      41608.68      3976.31 o                         
   5   1   2     128584.08     138148.31      6009.74 o                         
   7   1   2      12364.77      14470.90      2469.84 o                         
   9   1   2      64699.65      76921.34      6012.37 o                         
  11   1   2      61937.48      65645.56      6189.86 o                         
  13   1   2     342578.62     361310.44     15737.88 o                         
  15   1   2     295598.12     309412.50     11856.72 o                         
  17   1   2      27178.26      25502.16      4671.88 o                         
  19   1   2      42029.07      41529.99      6588.14 o                         
  21   1   2      27917.13      21626.45      7627.14 o                         
  23   1   2      20684.17      16554.32      2989.92 o                         
  25   1   2       7170.81       5961.97      1227.31 o                         
  27   1   2        841.58        287.80       969.70 o                         
  29   1   2         93.12        687.60      1410.58 o                         
  31   1   2       2197.11       2341.31      1952.92 o                         
  33   1   2      19363.36      15462.10      2829.25 o                         
  35   1   2       1132.93       1655.90       906.51 o                         
  37   1   2       1342.35       2281.64      1261.82 o                         
  39   1   2       2897.51       4164.23      1572.07 o                         
 -40   2   2       8246.55       8315.05      1095.46 o                         
 -38   2   2       1488.20       1471.70       791.70 o                         
 -36   2   2       5782.43       5296.53      1703.59 o                         
 -34   2   2       9214.74       8917.84      2323.71 o                         
 -32   2   2       3644.11       2019.72      1739.80 o                         
 -30   2   2        488.85       3151.18      1562.13 o                         
 -28   2   2        940.92       1236.02       967.26 o                         
 -26   2   2      92807.27      69717.05      4069.19 o                         
 -24   2   2       2574.24       7167.43      5264.84 o                         
 -22   2   2     127399.05     127588.86     10790.08 o                         
 -20   2   2     235026.20     227584.14     10262.31 o                         
 -18   2   2     392275.09     400868.09     12799.91 o                         
 -16   2   2     339262.81     350274.34     13504.38 o                         
 -14   2   2      10808.46      12032.15      2333.16 o                         
 -12   2   2    1398048.25    1365718.50     47499.35 o                         
 -10   2   2      56402.27      47704.80      2764.83 o                         
  -8   2   2    2409392.75    2287320.25     19129.90 o                         
  -6   2   2     577943.56     541885.12      6900.57 o                         
  -4   2   2     193083.84     207580.36      6801.68 o                         
  -2   2   2      32241.67      39506.62      2638.93 o                         
   0   2   2     175828.53     163842.14      3576.87 o                         
   2   2   2      40965.01      45972.26      2007.91 o                         
   4   2   2      13529.70      15405.16      2280.05 o                         
   6   2   2     147990.23     142739.30      5527.87 o                         
   8   2   2      37928.04      43262.11      3523.04 o                         
  10   2   2      87002.68      79271.12      5071.97 o                         
  12   2   2        539.82        233.61      1737.65 o                         
  14   2   2      85602.69      89565.36      6224.22 o                         
  16   2   2     208219.09     207528.62     11147.57 o                         
  18   2   2        214.13       -781.84      3264.94 o                         
  20   2   2     369829.28     359337.97     26797.34 o                         
  22   2   2       9324.75       8855.27      4644.07 o                         
  24   2   2      95813.38      74772.29      7166.01 o                         
  26   2   2     165591.80     137141.11      5779.14 o                         
  28   2   2     109723.28     109673.88      6140.81 o                         
  30   2   2      52960.41      44465.11      9519.67 o                         
  32   2   2          5.24        292.05      1137.88 o                         
  34   2   2      35028.48      36944.22      2863.49 o                         
  36   2   2       6841.09       5648.18      1291.74 o                         
  38   2   2       6798.72       8010.86      1383.45 o                         
 -39   3   2       4096.61       2752.44      1558.65 o                         
 -37   3   2         83.43       -755.78      1276.78 o                         
 -35   3   2       8330.52      10543.67      2034.43 o                         
 -33   3   2       3825.06       4904.61      2054.85 o                         
 -31   3   2      12974.33      15548.79      2193.98 o                         
 -29   3   2      65695.53      62075.52      5486.99 o                         
 -27   3   2         91.89       2487.58      1226.19 o                         
 -25   3   2         84.10        681.21       728.04 o                         
 -23   3   2      36925.65      40821.54      6470.30 o                         
 -21   3   2     199297.81     202766.88     17591.41 o                         
 -19   3   2      15731.57      12371.21      3484.14 o                         
 -17   3   2       1129.32      -1209.21      3050.19 o                         
 -15   3   2      46228.82      43769.47      4356.31 o                         
 -13   3   2      51677.07      56797.82      3988.88 o                         
 -11   3   2     231239.25     210750.12      5973.22 o                         
  -9   3   2      23413.33      25074.11      1930.12 o                         
  -7   3   2      81717.79      65630.48      4344.59 o                         
  -5   3   2       1609.88       2499.88      2369.01 o                         
  -3   3   2     820899.00     834493.50     27565.76 o                         
  -1   3   2     571326.88     608247.81     11395.75 o                         
   1   3   2      65997.24      71516.77      2738.39 o                         
   3   3   2      42705.05      42062.28      3347.66 o                         
   5   3   2     285625.62     287495.91     12180.61 o                         
   7   3   2      13568.02      20247.32      3932.69 o                         
   9   3   2      40466.91      35564.96      3969.98 o                         
  11   3   2      19320.56      18961.91      3093.08 o                         
  13   3   2      12109.24      13724.49      2911.13 o                         
  15   3   2     235572.64     229846.02     11545.86 o                         
  17   3   2     260172.41     249152.16     20324.50 o                         
  19   3   2        448.79       -416.09      2624.03 o                         
  21   3   2      53496.52      42618.70      9184.11 o                         
  23   3   2      22175.02      19991.18      1991.82 o                         
  25   3   2      51654.42      45404.33      4450.40 o                         
  27   3   2       4725.00       2446.59      1069.71 o                         
  29   3   2      47530.91      42666.67      4023.32 o                         
  31   3   2      10411.66       9490.84      2246.28 o                         
  33   3   2       4841.90       2494.49      1581.69 o                         
  35   3   2       7801.33       8611.20      1404.86 o                         
  37   3   2      12628.68      12539.62      2629.06 o                         
  39   3   2         81.43       2627.39      1107.33 o                         
 -40   4   2      10467.77       8653.94      1456.30 o                         
 -38   4   2       1059.36       2531.74      1414.36 o                         
 -36   4   2      51540.68      50480.73      5432.62 o                         
 -34   4   2      40247.40      35732.58      6623.83 o                         
 -32   4   2       9709.74       7840.14      1915.64 o                         
 -30   4   2      19315.44      16222.57      2260.63 o                         
 -28   4   2     177666.31     199343.77     10325.00 o                         
 -26   4   2      18775.73      14893.26      2075.20 o                         
 -24   4   2     164983.50     177912.58     15451.53 o                         
 -22   4   2        437.61      -2245.92      2245.92 o                         
 -20   4   2      58469.96      65524.22     10826.65 o                         
 -18   4   2     293314.44     297946.62     15074.73 o                         
 -16   4   2        919.41       1564.49      2728.05 o                         
 -14   4   2     280021.06     258658.08     21888.19 o                         
 -12   4   2     753277.31     728766.69     16447.33 o                         
 -10   4   2      25557.67      25319.82      3022.85 o                         
  -8   4   2     112092.26     118216.04      5337.81 o                         
  -6   4   2     210045.73     236575.61     14549.62 o                         
  -4   4   2      76478.19      90689.91      5373.58 o                         
  -2   4   2     522861.97     493139.72     11540.31 o                         
   0   4   2      15291.55      16222.43      1628.66 o                         
   2   4   2     125938.42     112532.43      7619.36 o                         
   4   4   2    2695583.25    2906916.25     31871.06 o                         
   6   4   2     195365.23     183894.36      8776.73 o                         
   8   4   2        444.06       -290.76      1349.94 o                         
  10   4   2     513347.72     506087.06     15844.64 o                         
  12   4   2     130915.16     127071.61      8421.33 o                         
  14   4   2     162790.08     158180.95      9703.61 o                         
  16   4   2         61.34      -1087.03      2198.21 o                         
  18   4   2      17658.39      12120.21      4741.38 o                         
  20   4   2     226447.75     214737.73     20039.28 o                         
  22   4   2      90436.55      78080.12      5955.33 o                         
  24   4   2       3654.33       1707.95      1074.44 o                         
  26   4   2     194716.86     187753.91      7363.81 o                         
  28   4   2      92178.72      84730.68      3946.16 o                         
  30   4   2       8076.16       7268.61      2030.13 o                         
  32   4   2       7291.99       5756.40      1693.88 o                         
  34   4   2      39025.20      38416.47      3027.34 o                         
  36   4   2        704.36        200.39       749.94 o                         
  38   4   2       1041.84       1422.00       660.30 o                         
 -39   5   2         95.71        251.65       516.75 o                         
 -37   5   2         19.94        795.43      1129.14 o                         
 -35   5   2        132.29        842.24      1660.99 o                         
 -33   5   2        429.87       1093.91      1973.06 o                         
 -31   5   2         21.81       1089.90      1059.59 o                         
 -29   5   2       1081.59       1257.64      1254.72 o                         
 -27   5   2      15113.65      16733.49      2267.67 o                         
 -25   5   2      27711.84      30073.39      6079.46 o                         
 -23   5   2       3056.37       4663.29      1381.74 o                         
 -21   5   2      61926.30      73630.59     12230.94 o                         
 -19   5   2       4189.00       2778.48      5318.53 o                         
 -17   5   2     124570.06     126836.09      9515.10 o                         
 -15   5   2        622.27       4120.77      2629.16 o                         
 -13   5   2     141909.36     161958.39     14774.44 o                         
 -11   5   2      12150.66      15863.47      3044.54 o                         
  -9   5   2      21484.10      22361.29      2769.74 o                         
  -7   5   2     164137.50     176559.23      6682.63 o                         
  -5   5   2       7539.03       7775.49      2475.66 o                         
  -3   5   2     164247.44     162510.27      7503.77 o                         
  -1   5   2      26445.51      27265.76      2489.51 o                         
   1   5   2     259281.61     256157.73      6401.58 o                         
   3   5   2       3268.76       6257.00      2000.19 o                         
   5   5   2     154377.22     156850.11      8634.25 o                         
   7   5   2        275.68       -128.60      1593.49 o                         
   9   5   2      78277.74      82102.58      6670.45 o                         
  11   5   2       7650.96       5326.48      1778.20 o                         
  13   5   2     117579.23     112371.41      8430.35 o                         
  15   5   2      13026.23      10624.19      2540.49 o                         
  17   5   2       2746.76        456.35      2489.81 o                         
  19   5   2        316.06      -2402.57      4100.47 o                         
  21   5   2      16255.33      12541.83      2757.15 o                         
  23   5   2      11400.34       7334.91      1263.01 o                         
  25   5   2       6717.33       4562.50      1758.43 o                         
  27   5   2        192.86        589.45      1233.63 o                         
  29   5   2       4367.81       1681.54      1858.97 o                         
  31   5   2       9689.64       7967.86      3229.71 o                         
  33   5   2        242.60         80.53      1395.90 o                         
  35   5   2       5967.92       4649.10      1359.79 o                         
  37   5   2        336.49          4.97      1169.41 o                         
 -38   6   2         33.25       2394.77      2184.46 o                         
 -36   6   2      26969.96      28699.93      3184.41 o                         
 -34   6   2      21967.62      23901.21      2392.06 o                         
 -32   6   2       1917.50       2577.51      1109.23 o                         
 -30   6   2       8283.24      10148.58      2060.72 o                         
 -28   6   2      75847.37      71683.33      4240.10 o                         
 -26   6   2       2784.20       6967.90      1733.31 o                         
 -24   6   2      60399.77      41488.30      5673.88 o                         
 -22   6   2        508.19       1053.64      1946.21 o                         
 -20   6   2      41157.37      51708.86     10915.57 o                         
 -18   6   2     235245.44     272308.72     22810.95 o                         
 -16   6   2      36405.83      38803.45      8690.85 o                         
 -14   6   2     106543.12     106452.95      7924.26 o                         
 -12   6   2     364170.78     370300.81     15554.59 o                         
 -10   6   2      16153.85      14859.04      2520.75 o                         
  -8   6   2      53240.20      58969.73      4230.10 o                         
  -6   6   2      17591.74      19994.91      3669.78 o                         
  -4   6   2     601234.06     630893.25     16546.28 o                         
  -2   6   2     332415.53     332904.31      9551.93 o                         
   0   6   2     360771.84     378473.84      9265.93 o                         
   2   6   2      54896.09      59234.14      5528.38 o                         
   4   6   2    1760633.38    1923926.88     32529.19 o                         
   6   6   2     243663.00     250777.03     12334.31 o                         
   8   6   2       4020.43       2083.48      1680.12 o                         
  10   6   2     495483.00     524184.62     17952.47 o                         
  12   6   2     171756.11     160313.08     10137.76 o                         
  14   6   2     337706.88     328753.72     14883.80 o                         
  16   6   2       4248.60       6939.25      3375.67 o                         
  18   6   2     128054.05     115974.14     13512.76 o                         
  20   6   2     141842.91     142701.48      5100.56 o                         
  22   6   2     258429.11     258487.62      8123.19 o                         
  24   6   2      13118.43      11415.39      1742.68 o                         
  26   6   2      11309.53       6823.30      1877.86 o                         
  28   6   2      40522.00      35447.77      3466.12 o                         
  30   6   2       8892.02       7435.22      1736.64 o                         
  32   6   2       4772.78       4148.43      1278.87 o                         
  34   6   2       5789.29       3333.49      1244.30 o                         
  36   6   2      12247.22       8269.50      1232.91 o                         
 -37   7   2       1691.91       1285.17       885.86 o                         
 -35   7   2        279.69         39.06       590.96 o                         
 -33   7   2        245.53       2141.01      1086.03 o                         
 -31   7   2       1247.89       1794.10      1150.74 o                         
 -29   7   2      14027.52      11928.40      2174.04 o                         
 -27   7   2       4279.27       6762.74      1824.27 o                         
 -25   7   2        369.86       3320.39      1439.89 o                         
 -23   7   2      32494.11      33604.08      4079.83 o                         
 -21   7   2     116378.77     115445.97      4454.83 o                         
 -19   7   2      27284.89      26236.96      7932.49 o                         
 -17   7   2       8377.09      19005.77      6925.83 o                         
 -15   7   2      21361.63      41340.24      9549.86 o                         
 -13   7   2       1243.09       5456.11      4499.78 o                         
 -11   7   2        703.88       1667.70      1846.12 o                         
  -9   7   2      60643.39      57828.23      6752.52 o                         
  -7   7   2      37142.23      41823.77      5699.52 o                         
  -5   7   2     117473.79     132150.17      7159.67 o                         
  -3   7   2     272870.66     298288.72      9999.32 o                         
  -1   7   2     582700.12     584586.75     18356.98 o                         
   1   7   2      18395.12      19485.22      2523.88 o                         
   3   7   2     208660.33     239668.30     12074.48 o                         
   5   7   2      12125.30      13520.92      3101.20 o                         
   7   7   2     157225.20     175887.30     14807.99 o                         
   9   7   2      31667.05      30378.44      4615.58 o                         
  11   7   2     163694.92     176855.78     10855.17 o                         
  13   7   2        465.38      -2204.70      2204.70 o                         
  15   7   2      50172.91      49822.36      6073.08 o                         
  17   7   2     185756.14     160089.42     17166.94 o                         
  19   7   2      17558.70      17646.89      1673.39 o                         
  21   7   2        328.43       1503.30      1197.77 o                         
  23   7   2       4253.72       3914.96      1148.71 o                         
  25   7   2      23449.10      24053.92      2812.88 o                         
  27   7   2        474.56         69.38      1088.30 o                         
  29   7   2      20319.89      18031.82      2557.41 o                         
  31   7   2       8476.90       7333.58      1885.81 o                         
  33   7   2       2721.67       1842.27       727.19 o                         
  35   7   2       2681.36       4458.50       874.75 o                         
  37   7   2       9455.45       5295.04      1036.86 o                         
 -36   8   2       1293.93       1751.59       949.62 o                         
 -34   8   2      11858.79      11211.09      1542.23 o                         
 -32   8   2      12471.61      11462.52      3144.14 o                         
 -30   8   2       5648.72       2597.19      2241.50 o                         
 -28   8   2       7530.98       5258.13      3395.81 o                         
 -26   8   2       4891.68       2130.75      1593.88 o                         
 -24   8   2        624.88        668.48      1330.27 o                         
 -22   8   2      45536.61      48658.00      3719.61 o                         
 -20   8   2      55454.39      46768.29      4645.29 o                         
 -18   8   2     184710.47     142691.84     15688.43 o                         
 -16   8   2       3048.36       9200.89      5533.28 o                         
 -14   8   2      20106.92      42340.19     10818.26 o                         
 -12   8   2      59902.60      71587.06     10986.04 o                         
 -10   8   2       8644.19      10499.37      4532.98 o                         
  -8   8   2      32826.99      37017.58      5364.64 o                         
  -6   8   2      11991.15      14554.02      2603.17 o                         
  -4   8   2       2788.56       6354.07      3013.42 o                         
  -2   8   2      48660.34      51584.33      6160.65 o                         
   0   8   2       1242.45       -500.55      1553.07 o                         
   2   8   2      25943.62      23153.45      3997.13 o                         
   4   8   2     143497.08     155308.31      9409.31 o                         
   6   8   2       1563.37       2353.44      1434.16 o                         
   8   8   2        266.82       1441.58      1402.07 o                         
  10   8   2     150540.78     160501.17      9964.68 o                         
  12   8   2      66884.78      71238.09     10569.95 o                         
  14   8   2     122200.39     116185.55     14569.75 o                         
  16   8   2      54718.10      44629.41      3143.12 o                         
  18   8   2      50116.46      45591.19      3023.67 o                         
  20   8   2     151575.17     142827.36      8014.54 o                         
  22   8   2      22963.35      16936.29      2575.38 o                         
  24   8   2      54534.10      56661.63      6687.59 o                         
  26   8   2       1591.66        587.22      1748.24 o                         
  28   8   2      35726.21      29985.10      5248.06 o                         
  30   8   2       1529.92       1251.62      1795.21 o                         
  32   8   2       2565.57       1530.08       935.75 o                         
  34   8   2       9515.15       8587.62      1121.07 o                         
  36   8   2       4982.07       3593.78       959.68 o                         
 -35   9   2        350.10       1447.05       589.62 o                         
 -33   9   2         54.72       3883.35      2295.19 o                         
 -31   9   2       4012.31       8902.25      2667.65 o                         
 -29   9   2       4467.10       8217.71      2761.61 o                         
 -27   9   2        294.69       9627.04      3358.89 o                         
 -25   9   2      10019.19      10350.36      2097.40 o                         
 -23   9   2        187.74       1660.47      1142.80 o                         
 -21   9   2      14468.24      14159.89      1822.67 o                         
 -19   9   2      15785.25      14365.79      1606.28 o                         
 -17   9   2       6722.94       8306.29      1270.29 o                         
 -15   9   2        519.50       2493.44      1211.59 o                         
 -13   9   2      51641.52      61829.16     10989.39 o                         
 -11   9   2       2125.52       1224.52      2529.91 o                         
  -9   9   2      26014.65      23313.70      3918.79 o                         
  -7   9   2      15107.06      12629.88      3711.14 o                         
  -5   9   2     137458.89     139864.84     10779.37 o                         
  -3   9   2       1056.61       1313.22      1766.40 o                         
  -1   9   2       8738.03      16031.32     22086.16 o                         
   1   9   2      18212.48      20333.22      4023.74 o                         
   3   9   2      40321.16      43167.21      5846.10 o                         
   5   9   2       7770.82      11435.68      5778.24 o                         
   7   9   2      18236.57      20099.68      7486.21 o                         
   9   9   2       1162.31      -1872.94      2655.91 o                         
  11   9   2       8482.34      10374.37      2830.19 o                         
  13   9   2      20803.06      17306.43      1967.40 o                         
  15   9   2      25539.24      25463.67      2685.08 o                         
  17   9   2       1144.82       1239.96       901.06 o                         
  19   9   2      14013.07      13712.91      1872.77 o                         
  21   9   2       6422.76       6042.68      1757.44 o                         
  23   9   2       6529.68       5363.90      2624.03 o                         
  25   9   2      20930.06      26928.20      4684.33 o                         
  27   9   2       1067.65       1872.39      2191.17 o                         
  29   9   2      14335.45      15266.46      2187.83 o                         
  31   9   2       1800.08        189.92       810.64 o                         
  33   9   2      30228.16      28952.85      1928.50 o                         
 -34  10   2       3429.69       2523.73       593.94 o                         
 -32  10   2      19076.89      17773.66      1842.48 o                         
 -30  10   2       1381.20       3394.13      1447.12 o                         
 -28  10   2       1515.27       1439.53      1795.21 o                         
 -26  10   2      36794.70      40708.96      3598.82 o                         
 -24  10   2      58582.85      65904.59      4552.43 o                         
 -22  10   2       3605.29       5811.38      1880.49 o                         
 -20  10   2       1277.92       7013.08      2379.84 o                         
 -18  10   2      45314.18      37131.09      3123.78 o                         
 -16  10   2      14206.32      21452.26      2329.14 o                         
 -14  10   2        135.45       3919.19      1186.15 o                         
 -12  10   2      24065.49      23250.23      2394.98 o                         
 -10  10   2      60732.88      56782.43      5199.43 o                         
  -8  10   2       1610.86       -453.00      3456.21 o                         
  -6  10   2      13884.11      10471.98      3417.35 o                         
  -4  10   2      40870.93      46471.42      6508.38 o                         
  -2  10   2      31990.02      30428.91      5261.47 o                         
   0  10   2      21420.69      24482.01      6486.26 o                         
   2  10   2      29538.15      34823.79      8432.47 o                         
   4  10   2     183325.06     175266.52     18821.22 o                         
   6  10   2      79477.30      72073.62     13019.49 o                         
   8  10   2     263436.31     257722.19     24384.70 o                         
  10  10   2     136941.95     132327.59      6619.83 o                         
  12  10   2     188802.19     186118.52      6511.39 o                         
  14  10   2     189698.66     172175.88      6139.61 o                         
  16  10   2      85176.47      72477.03      3967.41 o                         
  18  10   2      23779.99      20851.83      2341.27 o                         
  20  10   2       1934.65       1431.03       978.10 o                         
  22  10   2       1218.20       3073.98      1771.47 o                         
  24  10   2         69.75       -204.86      1414.36 o                         
  26  10   2         70.55        901.55      1373.78 o                         
  28  10   2       1060.70        685.09      1122.43 o                         
  30  10   2          6.52       1145.62      1483.15 o                         
  32  10   2       1433.96       2817.56      1526.77 o                         
 -33  11   2       3097.40       2426.05       912.71 o                         
 -31  11   2       1209.60       1551.84      1333.83 o                         
 -29  11   2       9980.06      10521.06      1569.21 o                         
 -27  11   2      17383.09      15542.37      1628.36 o                         
 -25  11   2      42578.01      42901.65      3694.76 o                         
 -23  11   2      14081.78      14424.62      2387.58 o                         
 -21  11   2       4404.00       3699.78      1786.38 o                         
 -19  11   2      73072.48      80911.40      4257.29 o                         
 -17  11   2      35072.15      36708.83      3031.31 o                         
 -15  11   2      56730.94      67151.61      3987.98 o                         
 -13  11   2      13734.43      13229.22      1573.24 o                         
 -11  11   2      42905.18      41512.50      2418.62 o                         
  -9  11   2       2294.83       4551.30      1793.88 o                         
  -7  11   2      71852.47      84273.50      3629.60 o                         
  -5  11   2      49226.38      55715.88      2187.59 o                         
  -3  11   2      20058.34      16355.84      1911.40 o                         
  -1  11   2         86.86       2407.89      3221.32 o                         
   1  11   2     133718.59     129095.73      7002.59 o                         
   3  11   2      17163.81      17155.98      1444.43 o                         
   5  11   2      68441.88      65059.43      3859.76 o                         
   7  11   2       1077.54       2944.89       935.48 o                         
   9  11   2     167427.73     163993.23      5025.19 o                         
  11  11   2       6246.30       8870.94      1532.92 o                         
  13  11   2     140046.56     138684.38      4736.75 o                         
  15  11   2      23402.16      19728.90      2425.62 o                         
  17  11   2      20436.56      19410.88      2352.15 o                         
  19  11   2       2119.32       2558.98      1262.48 o                         
  21  11   2      18275.53      16023.24      2029.90 o                         
  23  11   2         75.05        700.68       964.54 o                         
  25  11   2        432.74       -331.31       988.14 o                         
  27  11   2      10718.74       9471.02      3338.76 o                         
  29  11   2        127.90       2702.52       916.56 o                         
  31  11   2       8072.95       9194.18      1543.55 o                         
 -30  12   2       4437.15       7247.97      1805.28 o                         
 -28  12   2       1580.16       2191.17      1583.81 o                         
 -26  12   2      12231.45       8583.47      3305.21 o                         
 -24  12   2       1694.57      15541.96      3640.76 o                         
 -22  12   2       1567.99       3066.82      1709.28 o                         
 -20  12   2      61671.21      54898.24      4156.01 o                         
 -18  12   2       5752.90       2577.76      1367.65 o                         
 -16  12   2       3183.60      18092.67      2743.98 o                         
 -14  12   2      49218.38      52049.01      3101.88 o                         
 -12  12   2      88242.03     108245.39      4072.20 o                         
 -10  12   2       2860.23       3681.42      1883.61 o                         
  -8  12   2      91959.91     126356.90     10004.03 o                         
  -6  12   2      43913.75      51723.20      3208.84 o                         
  -4  12   2      21731.93      23301.77      2496.32 o                         
  -2  12   2      66940.70      81042.69      4446.64 o                         
   0  12   2      41345.11      51827.47      2885.64 o                         
   2  12   2       7209.91       9543.53      2052.32 o                         
   4  12   2      36293.58      35040.80      2176.69 o                         
   6  12   2      18299.83      21264.00      2433.29 o                         
   8  12   2        987.68       2792.11      1584.26 o                         
  10  12   2      20176.60      23038.63      2185.94 o                         
  12  12   2      24043.55      20435.70      2343.67 o                         
  14  12   2       1802.15       1541.86      1184.35 o                         
  16  12   2       5427.41       7780.95      2881.41 o                         
  18  12   2       9431.09      11226.82      1784.55 o                         
  20  12   2      14008.49      11510.38      1975.90 o                         
  22  12   2        814.34        940.70      1153.36 o                         
  24  12   2       3181.75       3751.49      1765.01 o                         
  26  12   2       7438.27       6798.32      2697.85 o                         
  28  12   2      42263.04      44259.56      3889.07 o                         
  30  12   2       1140.60        281.87       640.91 o                         
 -29  13   2        748.46       2613.97       919.42 o                         
 -27  13   2       1922.21       1728.10      1328.79 o                         
 -25  13   2       3301.45       2127.41      1721.39 o                         
 -23  13   2       3024.30       8248.78      1619.28 o                         
 -21  13   2       6024.57       8872.45      1961.55 o                         
 -19  13   2       5432.71       4612.07      1345.53 o                         
 -17  13   2       6125.23      12496.22      2109.17 o                         
 -15  13   2       2159.45       3526.02      1250.26 o                         
 -13  13   2         70.74        344.44       914.06 o                         
 -11  13   2       6710.12      15066.33      2911.40 o                         
  -9  13   2       2656.15      16006.99      3437.75 o                         
  -7  13   2       1796.14       6959.38      2009.97 o                         
  -5  13   2      88520.66     102136.95      3409.53 o                         
  -3  13   2      15927.18      25452.35      2723.75 o                         
  -1  13   2       1627.80       3510.06      1367.37 o                         
   1  13   2        315.38       4713.07      1541.65 o                         
   3  13   2      29444.05      30863.85      2030.77 o                         
   5  13   2      12384.03      12483.84      1603.46 o                         
   7  13   2       1125.30       4339.58      1478.90 o                         
   9  13   2      10291.00       9725.88      1658.17 o                         
  11  13   2       1031.74        937.11       895.68 o                         
  13  13   2      33185.75      38669.30      3162.26 o                         
  15  13   2         21.13        591.72      1054.57 o                         
  17  13   2       2460.64       1326.26      1457.98 o                         
  19  13   2      23267.38      29670.54      2478.58 o                         
  21  13   2      12363.89      12865.14      3040.12 o                         
  23  13   2      10342.25       8596.89      2530.08 o                         
  25  13   2       5138.78       3634.05      1647.57 o                         
  27  13   2       8889.73       7086.90      1483.15 o                         
 -26  14   2        225.21       2144.19       902.64 o                         
 -24  14   2       1819.87       5301.75      1597.24 o                         
 -22  14   2        283.40       1294.60       957.12 o                         
 -20  14   2      67456.34      67927.05      4355.74 o                         
 -18  14   2      43171.91      63791.55      5472.88 o                         
 -16  14   2       5495.58       9235.85      1771.11 o                         
 -14  14   2       8980.89      32530.62      4596.97 o                         
 -12  14   2      59611.41      79275.95      5725.70 o                         
 -10  14   2      73349.19     124024.65      5801.97 o                         
  -8  14   2       2087.07      40692.50      8072.83 o                         
  -6  14   2        362.49      19414.07      3588.40 o                         
  -4  14   2        436.19      14371.97      2612.90 o                         
  -2  14   2      50173.94      51938.27      2378.37 o                         
   0  14   2     103577.54     114844.56      3984.24 o                         
   2  14   2       9361.29      10785.85      1732.16 o                         
   4  14   2       3423.82       6949.22      1317.02 o                         
   6  14   2     172230.88     194650.78      7965.45 o                         
   8  14   2      92681.54      93374.17      4008.09 o                         
  10  14   2        208.13       1264.98      1190.51 o                         
  12  14   2      14480.04      16383.88      3154.64 o                         
  14  14   2       5513.70       7051.40      1616.95 o                         
  16  14   2      16601.30      24407.68      2981.62 o                         
  18  14   2       3434.83       3709.28      1551.94 o                         
  20  14   2      15882.83      14314.73      2530.08 o                         
  22  14   2      13851.68      11918.88      2093.86 o                         
  24  14   2      18473.15      14925.44      1976.41 o                         
 -19  15   2       2471.29       8484.84      3949.47 o                         
 -17  15   2        413.18       2120.52      1283.49 o                         
 -15  15   2         32.27       3116.32      1419.68 o                         
 -13  15   2        235.97       3948.94      1455.02 o                         
 -11  15   2        514.08      16491.73      3004.03 o                         
  -9  15   2          7.00      19159.80      2330.41 o                         
  -7  15   2      23813.33      23267.47      2065.05 o                         
  -5  15   2      16308.74      29273.46      2345.83 o                         
  -3  15   2         43.27      10270.04      1929.64 o                         
  -1  15   2       9461.00      11592.94      1492.35 o                         
   1  15   2       2903.14       6429.53      1013.06 o                         
   3  15   2       5830.57       8790.87      1495.08 o                         
   5  15   2         92.37       3482.09       950.71 o                         
   7  15   2        497.71      10674.71      3021.15 o                         
   9  15   2         24.01       2759.94      1356.80 o                         
  11  15   2       2951.65       6234.31      2287.24 o                         
  13  15   2       2159.28       2054.45      1166.92 o                         
  15  15   2        238.02      -2456.88      5145.72 o                         
  17  15   2        252.68       2461.98      6627.19 o                         
  19  15   2        557.46        194.62       949.62 o                         
  21  15   2        126.63       -862.37       862.37 o                         
 -18  16   2       1792.98       1734.81      1114.04 o                         
 -16  16   2       1793.91       6508.53      1463.85 o                         
 -14  16   2      38388.79      34071.64      2269.79 o                         
 -12  16   2      18630.10      20179.17      2711.78 o                         
 -10  16   2       5514.65      17076.28      3419.29 o                         
  -8  16   2        514.39       2027.86       840.31 o                         
  -6  16   2       5553.00       8752.08      1267.87 o                         
  -4  16   2       9007.38      22523.55      1747.47 o                         
  -2  16   2      16649.61      23727.39      2584.49 o                         
   0  16   2       3726.39       3843.12      1052.90 o                         
   2  16   2       5017.35      11135.11      1759.31 o                         
   4  16   2      18242.27      22431.42      1523.97 o                         
   6  16   2      94290.49     108066.05      7075.74 o                         
   8  16   2      29610.09      29120.95      2305.69 o                         
  10  16   2       4088.66       7458.96      1535.06 o                         
  12  16   2        773.26       4551.74      1463.92 o                         
  14  16   2       7202.06       7261.78      1147.75 o                         
  16  16   2       1975.08       2234.79      1325.44 o                         
  18  16   2       5010.99       2214.66       926.13 o                         
 -13  17   2       2913.70       2023.39       788.95 o                         
 -11  17   2       1085.43       6555.06      3004.89 o                         
  -9  17   2        133.32       6866.67      1573.34 o                         
  -7  17   2       7071.74       5643.05      1260.10 o                         
  -5  17   2      17017.53      18624.30      1568.32 o                         
  -3  17   2       6269.80      11192.16      1857.50 o                         
  -1  17   2      11658.38      10068.58      1501.42 o                         
   1  17   2       3843.11       5481.51      1095.65 o                         
   3  17   2        150.95       1532.66       847.50 o                         
   5  17   2       3636.53       3743.66      1328.79 o                         
   7  17   2       1875.29       4627.74      3285.07 o                         
   9  17   2        437.07       2863.42      1171.70 o                         
  11  17   2      18821.51      15520.33      1867.36 o                         
  13  17   2       4317.85        748.29       755.00 o                         
  -8  18   2       3872.41       7180.85      1456.30 o                         
  -6  18   2        179.68        402.66       902.64 o                         
  -4  18   2       3657.68      12046.39      2013.32 o                         
  -2  18   2        325.03       1187.86      1070.42 o                         
   4  18   2       1401.64      11563.19      1969.70 o                         
   6  18   2       3412.37       6962.74      1560.33 o                         
 -41   1   3        333.81       2423.13      1332.15 o                         
 -39   1   3       5182.50       4669.40      1865.68 o                         
 -37   1   3       2307.41       2119.76      1417.84 o                         
 -35   1   3        872.80        837.15      1431.30 o                         
 -33   1   3       1616.39       1536.71      1562.32 o                         
 -31   1   3        181.76       2640.17      1466.19 o                         
 -29   1   3      17807.16      11403.95      1907.40 o                         
 -27   1   3      17118.02      18793.00      3080.14 o                         
 -25   1   3       1803.02      10791.41      5808.44 o                         
 -23   1   3     128670.74     127846.99      9765.57 o                         
 -21   1   3      71409.57      76068.09      7408.73 o                         
 -19   1   3      16240.07      22414.07      4196.19 o                         
 -17   1   3       1474.53       7092.20      2639.19 o                         
 -15   1   3      95102.89      90625.19      5601.92 o                         
 -13   1   3       1036.32       3152.03      1020.08 o                         
 -11   1   3     339635.16     318972.53     13245.99 o                         
  -9   1   3     336131.69     320332.34      9022.15 o                         
  -7   1   3     292852.69     270917.75      5962.69 o                         
  -5   1   3      41683.27      36553.91      1935.35 o                         
  -3   1   3     359866.31     351225.62      5286.90 o                         
  -1   1   3       8269.47       9931.28       972.24 o                         
   1   1   3       3850.31       2619.99       662.68 o                         
   3   1   3      97129.98      91941.77      6137.28 o                         
   5   1   3     143200.59     151374.59      6476.96 o                         
   7   1   3      79465.44      84736.95      5694.18 o                         
   9   1   3      47642.34      54473.52      5317.79 o                         
  11   1   3     140389.62     158848.92     10261.24 o                         
  13   1   3     116281.97     105999.52      8784.46 o                         
  15   1   3     229600.30     244708.48     14297.06 o                         
  17   1   3     361829.06     365276.72     13735.63 o                         
  19   1   3       3621.94       4908.28      2563.95 o                         
  21   1   3       1626.41       2771.68      4684.33 o                         
  23   1   3     145426.47     125140.87      8950.56 o                         
  25   1   3      29278.23      23756.42      2096.30 o                         
  27   1   3       2479.04       2013.31      1525.93 o                         
  29   1   3       5161.31       2651.76      1799.04 o                         
  31   1   3       6975.83       4453.50      1989.31 o                         
  33   1   3       9056.64       4983.01      1427.68 o                         
  35   1   3       4883.78       3170.25      1255.00 o                         
  37   1   3        987.02       1068.61      1084.14 o                         
  39   1   3         89.95       1646.12       652.03 o                         
 -40   2   3       5751.73       7760.60      1157.61 o                         
 -38   2   3       4828.56       2641.89      1026.85 o                         
 -36   2   3        145.79       3255.36      1455.93 o                         
 -34   2   3       2966.13       1943.20      1592.91 o                         
 -32   2   3      28270.88      28862.79      3011.90 o                         
 -30   2   3       1047.71       4027.89      1464.21 o                         
 -28   2   3      33075.99      31001.92      3458.60 o                         
 -26   2   3      18881.61      23269.58      6992.94 o                         
 -24   2   3       7531.49      21153.32      7758.01 o                         
 -22   2   3      34132.52      44997.78     10012.93 o                         
 -20   2   3      75399.88      76972.44      7374.00 o                         
 -18   2   3      13075.64      22540.24      4139.99 o                         
 -16   2   3      58015.99      73773.40      6769.73 o                         
 -14   2   3     220051.91     231307.12      9905.72 o                         
 -12   2   3        422.00       2292.39       928.80 o                         
 -10   2   3     183866.25     176823.98      4991.71 o                         
  -8   2   3     932570.31     856460.56      9871.24 o                         
  -6   2   3     102465.05      85209.17      2976.31 o                         
  -4   2   3     187712.30     183734.67      3360.92 o                         
  -2   2   3     600430.62     618835.38     13890.26 o                         
   0   2   3    1074501.12    1027898.94      9627.53 o                         
   2   2   3       1195.87       3284.93       664.26 o                         
   4   2   3     391784.06     434275.25     11333.71 o                         
   6   2   3     395652.31     419626.81      9918.79 o                         
   8   2   3       4243.94       4322.38      1573.44 o                         
  10   2   3     219347.38     220934.09      8815.89 o                         
  12   2   3      46022.48      49520.60      4617.41 o                         
  14   2   3      38134.55      39948.06      4441.92 o                         
  16   2   3     271432.22     278913.72     11744.11 o                         
  18   2   3     242052.53     223442.00     20452.01 o                         
  20   2   3      21601.45      21955.29      7063.41 o                         
  22   2   3       3085.82       3483.05      3486.41 o                         
  24   2   3      72023.98      59243.37      4190.34 o                         
  26   2   3      34043.42      30800.18      3752.79 o                         
  28   2   3        698.20       2685.27      1599.53 o                         
  30   2   3      28657.08      24002.38      3402.24 o                         
  32   2   3        480.07       2519.80      2031.78 o                         
  34   2   3        835.46        548.66       879.17 o                         
  36   2   3      10688.20      13123.96      1436.02 o                         
  38   2   3      13317.65      14542.60      1628.50 o                         
 -41   3   3       8404.44       9221.02      1382.48 o                         
 -39   3   3        270.94        143.49      1171.08 o                         
 -37   3   3      14781.20      15385.15      2124.12 o                         
 -35   3   3       7796.84      10685.98      2078.01 o                         
 -33   3   3       4217.92       2978.03      1529.34 o                         
 -31   3   3       4749.48       6243.81      1847.36 o                         
 -29   3   3      96235.57      93932.79      4670.78 o                         
 -27   3   3      35372.51      28388.57      3629.78 o                         
 -25   3   3      27368.70      23112.17      3362.27 o                         
 -23   3   3      18854.01      25965.16      8214.36 o                         
 -21   3   3      32590.53      40059.86      7744.58 o                         
 -19   3   3       2983.23       5030.49      4372.27 o                         
 -17   3   3       8960.32       7102.94      1856.26 o                         
 -15   3   3      38995.16      44229.24      3792.49 o                         
 -13   3   3     111972.87     114051.05      4679.92 o                         
 -11   3   3      80919.03      69214.98      3432.28 o                         
  -9   3   3     162143.08     180174.67      4342.09 o                         
  -7   3   3     233052.02     217395.31      4448.87 o                         
  -5   3   3     212970.89     214991.61      3930.56 o                         
  -3   3   3       3240.99       4489.84      1489.99 o                         
  -1   3   3     743030.00     776833.19     13819.78 o                         
   1   3   3     146625.53     136329.59      3920.03 o                         
   3   3   3     159612.06     153085.28      6011.58 o                         
   5   3   3     236976.58     275523.31     14640.22 o                         
   7   3   3     233558.14     253139.70     10152.39 o                         
   9   3   3      25223.01      28717.35      3770.59 o                         
  11   3   3     567291.44     565880.94     17243.64 o                         
  13   3   3     286736.94     305048.88     13386.54 o                         
  15   3   3       6566.54       4180.74      1780.85 o                         
  17   3   3       9274.84       3871.01      2499.88 o                         
  19   3   3      84108.00      78600.15     12287.98 o                         
  21   3   3      80717.86      70811.95     12012.83 o                         
  23   3   3       2379.86       1797.79       846.99 o                         
  25   3   3       4228.19       3776.20      1617.66 o                         
  27   3   3        279.30      -1784.92      2546.85 o                         
  29   3   3       4102.36       3753.97      1685.43 o                         
  31   3   3      34724.30      33829.75      3568.21 o                         
  33   3   3       4815.25       1582.70      1377.45 o                         
  35   3   3       2215.08       1252.46       903.79 o                         
  37   3   3      11992.37      11965.28      1474.60 o                         
  39   3   3      18095.62      17932.00      1976.41 o                         
 -40   4   3       3257.60       2716.93       661.84 o                         
 -38   4   3       7945.95       7743.82      1425.86 o                         
 -36   4   3       4523.36       7418.91      1765.01 o                         
 -34   4   3        912.33       2864.12      1564.94 o                         
 -32   4   3      41034.65      39164.88      3382.48 o                         
 -30   4   3         64.37       2731.62      1130.98 o                         
 -28   4   3      35407.30      47171.32      2875.02 o                         
 -26   4   3        655.12       3120.82      1153.43 o                         
 -24   4   3       1068.98       8780.16     11917.20 o                         
 -22   4   3       8802.30      13369.69      8778.09 o                         
 -20   4   3       1977.61      17413.66     31575.62 o                         
 -18   4   3      41387.65      57332.49     22742.16 o                         
 -16   4   3       9901.69      10065.47      2968.93 o                         
 -14   4   3       1085.23       9160.57     13262.77 o                         
 -12   4   3       1410.20       3168.61      5919.17 o                         
 -10   4   3     120594.59     127942.22      6030.85 o                         
  -8   4   3      68869.02      71411.37      4103.97 o                         
  -6   4   3     145284.81     146040.70      5084.70 o                         
  -4   4   3     118044.95     126491.17      6539.58 o                         
  -2   4   3      10731.31       8147.63      1507.53 o                         
   0   4   3     460494.31     469380.66      7930.12 o                         
   2   4   3       4323.01       4652.94       803.71 o                         
   4   4   3       2885.91       3636.04      1422.49 o                         
   6   4   3      29691.05      31991.71      6274.86 o                         
   8   4   3       3826.81       3649.52      1976.48 o                         
  10   4   3      26672.26      24197.92      3657.83 o                         
  12   4   3      60522.17      64858.26      6231.27 o                         
  14   4   3      26384.73      23676.04      3961.01 o                         
  16   4   3      47842.64      49503.15      5836.28 o                         
  18   4   3       2720.06       1228.13      3325.34 o                         
  20   4   3       4905.40       1003.31      3328.69 o                         
  22   4   3      57765.36      56622.58      3234.01 o                         
  24   4   3        265.95        -20.87       774.33 o                         
  26   4   3      35916.79      24701.23      4357.17 o                         
  28   4   3       6065.19       4864.79      1433.74 o                         
  30   4   3      12149.37      12013.60      2357.27 o                         
  32   4   3      24107.38      21781.19      2778.39 o                         
  34   4   3      10121.31       7683.34      4779.97 o                         
  36   4   3        155.91      -1399.26      1399.26 o                         
  38   4   3        302.10       2136.07       700.71 o                         
 -39   5   3         39.74        361.85       508.48 o                         
 -37   5   3        102.84      -1063.71      1218.06 o                         
 -35   5   3      23943.92      14207.35      3483.05 o                         
 -33   5   3      18833.09      16301.07      2179.05 o                         
 -31   5   3      16254.53      14086.62      1919.98 o                         
 -29   5   3      33521.40      32365.29      2820.91 o                         
 -27   5   3      75081.35      72634.48      3875.23 o                         
 -25   5   3     171105.44     164401.41      9392.85 o                         
 -23   5   3      73593.23      77892.59      5574.20 o                         
 -21   5   3        638.75      13657.04      7117.10 o                         
 -19   5   3      10131.43      34521.79      9180.75 o                         
 -17   5   3      16749.05      22311.60      4497.77 o                         
 -15   5   3      15393.63      22516.90      4209.95 o                         
 -13   5   3     237035.97     250434.19     17579.67 o                         
 -11   5   3     148893.48     152434.50      7220.77 o                         
  -9   5   3      97697.88      99043.20      5228.09 o                         
  -7   5   3     358589.19     346504.81      8879.71 o                         
  -5   5   3     375961.25     384152.59     12756.50 o                         
  -3   5   3     296155.09     306585.00     10863.63 o                         
  -1   5   3      13868.81      18348.82      2141.41 o                         
   1   5   3      15152.99      12583.12      1550.65 o                         
   3   5   3       1373.58       4618.65      1998.25 o                         
   5   5   3      36845.91      51671.54      4904.98 o                         
   7   5   3     165046.86     169887.59     14506.00 o                         
   9   5   3     486546.03     522560.31     17339.77 o                         
  11   5   3      56224.79      51200.25      5830.77 o                         
  13   5   3      35979.32      35871.42      5119.47 o                         
  15   5   3      92902.83      83290.04      7659.46 o                         
  17   5   3      99412.38      99240.07     12761.11 o                         
  19   5   3        558.96       3664.25      3650.83 o                         
  21   5   3       3905.84       2364.34       848.74 o                         
  23   5   3      45194.96      39382.82      2819.42 o                         
  25   5   3       9819.19       7575.85      1701.96 o                         
  27   5   3     165870.27     166948.12      6855.90 o                         
  29   5   3      29466.20      21210.12      2680.14 o                         
  31   5   3        357.41       1813.28      1350.60 o                         
  33   5   3       7288.60       6506.35      1858.19 o                         
  35   5   3      29462.69      20946.21      1719.21 o                         
  37   5   3       1591.45       1981.39       685.79 o                         
 -38   6   3        896.88       2705.99       753.45 o                         
 -36   6   3      17848.99      22958.60      2976.36 o                         
 -34   6   3       1581.24       3700.48      1180.51 o                         
 -32   6   3       1002.63        961.60       944.97 o                         
 -30   6   3      38808.01      37657.25      3035.04 o                         
 -28   6   3        306.26       3431.11      1549.47 o                         
 -26   6   3     120798.33     106633.42      4699.68 o                         
 -24   6   3       7088.04       6630.88      1498.76 o                         
 -22   6   3      56920.28      59523.54      7080.19 o                         
 -20   6   3      15450.56      19975.52      7338.56 o                         
 -18   6   3     108736.45     141996.36     17747.45 o                         
 -16   6   3      22112.10      28696.57      8009.67 o                         
 -14   6   3      12876.18      29756.92     10318.28 o                         
 -12   6   3       1764.05       7539.90      6452.70 o                         
 -10   6   3      26422.26      26275.12      3080.46 o                         
  -8   6   3       6185.63       5832.96      1655.88 o                         
  -6   6   3      50144.20      63095.27      5910.12 o                         
  -4   6   3      93837.65     102172.27      7087.79 o                         
  -2   6   3      49367.81      58236.21      4727.79 o                         
   0   6   3       2124.46       2970.11      1430.86 o                         
   2   6   3     546039.12     588431.94     14460.45 o                         
   4   6   3      13243.20      13278.93      3060.92 o                         
   6   6   3     737590.62     801397.44     21486.04 o                         
   8   6   3        644.00       5113.84      4573.60 o                         
  10   6   3     845344.25     886197.31     24243.49 o                         
  12   6   3     191853.80     216429.55     12237.04 o                         
  14   6   3     407949.34     392384.47     16904.21 o                         
  16   6   3      10325.85       3925.30      1832.51 o                         
  18   6   3      25636.77      20730.52      5583.62 o                         
  20   6   3      82302.80      71400.55      3789.65 o                         
  22   6   3       5605.32       4357.24      1136.53 o                         
  24   6   3        541.49        513.72       914.79 o                         
  26   6   3       3831.82       1495.73      1132.93 o                         
  28   6   3       1017.58       1441.23      1494.89 o                         
  30   6   3       2658.62       1349.68      1097.89 o                         
  32   6   3       1028.62       1983.27      1239.39 o                         
  34   6   3       8185.97       7731.05      1564.78 o                         
  36   6   3       1333.46       3308.62       794.88 o                         
 -37   7   3       3522.51       1127.46       946.26 o                         
 -35   7   3      17798.91      18373.49      1681.01 o                         
 -33   7   3      11578.40      10057.59      1753.47 o                         
 -31   7   3        217.13        577.74      1091.23 o                         
 -29   7   3      17812.98      18532.00      2217.81 o                         
 -27   7   3      99785.77     102476.45      8384.04 o                         
 -25   7   3      50866.09      48551.30      5788.30 o                         
 -23   7   3       8443.76      10198.26      1848.75 o                         
 -21   7   3      24308.60      24257.58      2983.07 o                         
 -19   7   3       8123.39       3650.83      3768.27 o                         
 -17   7   3      13535.12      16213.96      6503.03 o                         
 -15   7   3      35666.74      53128.25     11751.10 o                         
 -13   7   3       4533.40      11140.39      6023.19 o                         
 -11   7   3       5133.77       6343.13      2783.18 o                         
  -9   7   3     106595.55      96701.53      8624.70 o                         
  -7   7   3     877138.69     912159.31     24027.33 o                         
  -5   7   3      23183.94      28177.34      3510.29 o                         
  -3   7   3      76343.13      80544.70      5277.84 o                         
  -1   7   3     111286.55     115751.12      8125.16 o                         
   1   7   3     421493.84     416034.72     15294.93 o                         
   3   7   3       8297.47      10795.10      2707.02 o                         
   5   7   3     147737.19     162752.45     10176.59 o                         
   7   7   3      26636.99      28886.18      4637.39 o                         
   9   7   3       2866.48       1306.56      1639.04 o                         
  11   7   3     225547.22     234186.30     13027.78 o                         
  13   7   3      11668.49       8753.17      2350.62 o                         
  15   7   3      10101.67      11718.73      2975.15 o                         
  17   7   3      48112.17      40893.96      7905.65 o                         
  19   7   3     203478.89     192969.58      7281.65 o                         
  21   7   3       1094.37        603.73      1509.99 o                         
  23   7   3       5559.08       4290.88      2778.39 o                         
  25   7   3        262.59        297.14       962.65 o                         
  27   7   3      11757.47      14142.98      2568.66 o                         
  29   7   3        616.67       -451.70      1189.72 o                         
  31   7   3      16382.05      13468.72      1663.83 o                         
  33   7   3      10450.87      10997.36      1307.67 o                         
  35   7   3       1900.79       2479.74      1204.64 o                         
 -36   8   3      18123.40      22485.47      2442.83 o                         
 -34   8   3      28655.95      22384.80      3154.21 o                         
 -32   8   3       1707.85       4915.86      2100.57 o                         
 -30   8   3        383.15       7586.87      3496.47 o                         
 -28   8   3        492.14        476.49      2130.77 o                         
 -26   8   3       9583.37      10185.66      2434.56 o                         
 -24   8   3      13767.70      14269.39      1967.15 o                         
 -22   8   3       8342.03       8516.41      1412.87 o                         
 -20   8   3     195948.36     203094.38      5203.05 o                         
 -18   8   3       6504.47       9781.06      2125.25 o                         
 -16   8   3       5423.13      22663.31      9808.24 o                         
 -14   8   3     163542.52     190869.78     19190.33 o                         
 -12   8   3       6783.68      12714.14      6009.77 o                         
 -10   8   3     211919.98     222707.28     13629.78 o                         
  -8   8   3       1167.96       5936.14      3447.72 o                         
  -6   8   3     180068.42     182031.14      9020.57 o                         
  -4   8   3     194614.83     181135.58     11386.36 o                         
  -2   8   3     121867.01     118579.35      8992.71 o                         
   0   8   3      29493.94      29876.50      4573.14 o                         
   2   8   3     166676.55     171991.44     10774.85 o                         
   4   8   3     206188.17     207394.55     10312.95 o                         
   6   8   3      73454.87      73311.82     11845.05 o                         
   8   8   3       1852.93       2557.18      3880.68 o                         
  10   8   3      41357.65      38031.68      6858.72 o                         
  12   8   3      14957.97      15851.57      5063.51 o                         
  14   8   3        687.74      -5546.71      5546.71 o                         
  16   8   3       5103.01       4113.64      1294.06 o                         
  18   8   3     211684.31     190792.86      8535.54 o                         
  20   8   3     144264.25     135654.64      5551.51 o                         
  22   8   3      18515.52      16310.37      2323.24 o                         
  24   8   3        401.64       1530.13      2107.28 o                         
  26   8   3      42381.43      56782.43      6274.86 o                         
  28   8   3       4204.67       5469.53      2573.70 o                         
  30   8   3       4367.20       5741.72      1751.59 o                         
  32   8   3       6342.76       7804.67      1387.74 o                         
  34   8   3       8208.06       5762.91      1041.89 o                         
 -35   9   3         11.34       -522.64       522.64 o                         
 -33   9   3         12.37        421.63      1978.09 o                         
 -31   9   3        233.22       7398.96      2462.97 o                         
 -29   9   3        325.11        -36.91      1815.35 o                         
 -27   9   3        113.51       2717.99      2811.94 o                         
 -25   9   3      11856.84      10374.77      1894.75 o                         
 -23   9   3        324.21        698.98       994.50 o                         
 -21   9   3       1493.43       1013.82      2083.79 o                         
 -19   9   3      20399.21      20504.37      1961.64 o                         
 -17   9   3      52484.31      52438.73      3628.60 o                         
 -15   9   3         99.38       1399.03       800.38 o                         
 -13   9   3      32466.87      31350.80      7835.18 o                         
 -11   9   3      38035.59      41844.80      6442.43 o                         
  -9   9   3      44681.22      57820.56      7614.80 o                         
  -7   9   3      64369.56      72222.10      8194.53 o                         
  -5   9   3      77752.90      88536.36      8798.69 o                         
  -3   9   3        555.46       1844.69      1964.00 o                         
  -1   9   3      54647.85      62519.06      6812.90 o                         
   1   9   3     308240.75     320061.41     24327.66 o                         
   3   9   3        553.40       2644.16      3462.92 o                         
   5   9   3      45683.92      51759.19     10895.44 o                         
   7   9   3     113769.70     122440.27     16730.72 o                         
   9   9   3     115200.93     109984.49      9784.85 o                         
  11   9   3       3864.25       8265.31      3558.99 o                         
  13   9   3      23516.06      23091.40      1902.40 o                         
  15   9   3       5607.89       4887.06      1223.21 o                         
  17   9   3      15607.83      10935.98      1456.01 o                         
  19   9   3     145884.31     141895.44      5204.53 o                         
  21   9   3       3724.61       4525.23      1663.20 o                         
  23   9   3       1888.22       2122.25      1538.51 o                         
  25   9   3      20113.98      12334.96      4285.02 o                         
  27   9   3      16238.17      16549.60      4843.72 o                         
  29   9   3       3013.52       3428.53      1484.83 o                         
  31   9   3        263.22       1335.98      1466.37 o                         
  33   9   3       1645.48       1617.91       690.72 o                         
 -34  10   3        641.75       1032.35       518.24 o                         
 -32  10   3       5815.81      13788.93      2197.88 o                         
 -30  10   3      13508.39       8143.89      3315.27 o                         
 -28  10   3        735.39       4610.51      2677.72 o                         
 -26  10   3      19361.43      19677.10      2644.97 o                         
 -24  10   3      40130.35      50999.52     11178.98 o                         
 -22  10   3      31112.30      23185.43      3131.29 o                         
 -20  10   3     123781.37     122554.12      6199.18 o                         
 -18  10   3       8313.48      11020.35      1915.80 o                         
 -16  10   3     257505.30     256191.73     10402.88 o                         
 -14  10   3      42890.83      42686.48      2796.95 o                         
 -12  10   3      61888.44      61080.96      2962.46 o                         
 -10  10   3      84222.61      83841.21      5357.92 o                         
  -8  10   3       2620.20       3251.11      2977.53 o                         
  -6  10   3     105099.31     101991.94      9620.27 o                         
  -4  10   3      13810.50      10224.33      4576.96 o                         
  -2  10   3      72927.66      74586.92     11828.28 o                         
   0  10   3      91424.25      88874.80     13425.51 o                         
   2  10   3       4078.18       7674.12      4620.58 o                         
   4  10   3      17195.92       5838.64      4123.96 o                         
   6  10   3       1568.72      -3744.78      3744.78 o                         
   8  10   3       2347.28       1884.83      1369.86 o                         
  10  10   3        718.19       1267.11      1159.15 o                         
  12  10   3      10706.94      10614.23      1495.87 o                         
  14  10   3      16429.62      17633.05      2343.10 o                         
  16  10   3     141309.75     146281.52      5400.09 o                         
  18  10   3     114412.48     119297.62      4913.00 o                         
  20  10   3      24380.83      25031.96      2366.91 o                         
  22  10   3     142676.89     139887.69      6666.62 o                         
  24  10   3          0.16      -1100.05      2286.80 o                         
  26  10   3      48537.39      52602.29      9531.41 o                         
  28  10   3      21473.79      23478.56      2524.34 o                         
  30  10   3       4982.16       6055.32      1528.45 o                         
  32  10   3      34945.75      28908.98      2306.93 o                         
 -33  11   3         45.34       1093.91       815.40 o                         
 -31  11   3         27.74       -286.80       652.05 o                         
 -29  11   3       4707.42       6380.09      1363.05 o                         
 -27  11   3       8540.08      11162.25      2664.30 o                         
 -25  11   3       3524.92      16021.31      2529.55 o                         
 -23  11   3       3360.08       3455.11      1679.49 o                         
 -21  11   3      20956.44      17328.96      2897.85 o                         
 -19  11   3       4577.74       8678.49      1969.94 o                         
 -17  11   3      10230.88      12252.15      2035.02 o                         
 -15  11   3      13063.72      13082.95      1730.28 o                         
 -13  11   3      51141.75      52588.94      2799.77 o                         
 -11  11   3      21206.07      20657.04      2436.16 o                         
  -9  11   3       4989.27       4205.17       813.81 o                         
  -7  11   3      18902.38      20827.02      1976.70 o                         
  -5  11   3      94706.91      91723.36      4719.80 o                         
  -3  11   3     165496.45     165650.34      4058.77 o                         
  -1  11   3      79672.58      84202.17      4159.77 o                         
   1  11   3       1852.04       2625.17      2028.42 o                         
   3  11   3       3440.91       1820.89      1208.11 o                         
   5  11   3       9746.53      11249.21      1252.67 o                         
   7  11   3      27626.68      24768.63      2122.85 o                         
   9  11   3        155.85       -185.09       791.42 o                         
  11  11   3       2390.44       1463.41       956.27 o                         
  13  11   3      14754.58      12120.53      2495.39 o                         
  15  11   3       7740.29       6799.64      1884.42 o                         
  17  11   3      32054.20      32118.84      2922.67 o                         
  19  11   3       5597.95       3490.16      1460.01 o                         
  21  11   3       3342.74        500.94      1065.75 o                         
  23  11   3      60328.08      59474.80      3977.70 o                         
  25  11   3      28898.02      27227.43      5867.16 o                         
  27  11   3       2907.36       2556.98      1148.32 o                         
  29  11   3       1098.63        769.15      1008.34 o                         
  31  11   3       1526.31       2187.81       963.04 o                         
 -30  12   3      29884.70      23012.29      2895.83 o                         
 -28  12   3        344.60        805.33      1459.66 o                         
 -26  12   3      30095.42      23884.22      2640.20 o                         
 -24  12   3      46003.05      48981.26      4756.48 o                         
 -22  12   3      31991.67      25232.17      5471.21 o                         
 -20  12   3      45882.97      46463.62      3430.22 o                         
 -18  12   3      14663.81      12538.33      2071.02 o                         
 -16  12   3     162981.14     196290.52      8347.61 o                         
 -14  12   3      31003.90      31145.90      2545.13 o                         
 -12  12   3      30489.66      37263.77      4152.16 o                         
 -10  12   3      69540.26      68128.34      3884.11 o                         
  -8  12   3       8160.14      12504.25      2441.39 o                         
  -6  12   3     123919.49     124566.84      8130.22 o                         
  -4  12   3      25819.83      26328.55      1695.91 o                         
  -2  12   3       1584.72       2918.08       990.22 o                         
   0  12   3     141318.02     158009.45      3842.76 o                         
   2  12   3      14903.16      15200.76      2638.81 o                         
   4  12   3        430.21        692.46       747.03 o                         
   6  12   3     123509.52     120666.49      5902.52 o                         
   8  12   3       8183.99       6788.08      1694.19 o                         
  10  12   3     118251.73     130820.80      8576.04 o                         
  12  12   3      23488.81      18627.88      2466.80 o                         
  14  12   3        872.13        691.58      1060.84 o                         
  16  12   3     131947.53     133500.73      7125.81 o                         
  18  12   3      16105.31      18148.52      2143.56 o                         
  20  12   3        571.19       -609.75      1082.17 o                         
  22  12   3      24574.64      26371.18      4140.74 o                         
  24  12   3         51.35        -63.76      1439.53 o                         
  26  12   3      21237.39      19968.81      2962.94 o                         
  28  12   3       4577.39       1130.82      1150.95 o                         
 -29  13   3      39698.64      25213.52      2399.21 o                         
 -27  13   3      20281.86      12630.25      2553.57 o                         
 -25  13   3         53.63        147.32       855.60 o                         
 -23  13   3      23536.39      21797.61      3466.27 o                         
 -21  13   3      51440.14      55599.79      3574.55 o                         
 -19  13   3         39.32       1175.21      1012.40 o                         
 -17  13   3      40694.18      35727.31      2883.23 o                         
 -15  13   3        677.04       5006.91      1998.52 o                         
 -13  13   3      10334.26       8126.98      1374.74 o                         
 -11  13   3      47264.41      49212.98      3424.42 o                         
  -9  13   3      54799.14      61418.95      3696.94 o                         
  -7  13   3      38340.88      36009.96      2154.25 o                         
  -5  13   3      36068.68      41893.95      2563.06 o                         
  -3  13   3      22835.59      26111.21      2353.23 o                         
  -1  13   3      24634.30      22759.92      1767.21 o                         
   1  13   3      40241.03      43794.66      2079.96 o                         
   3  13   3        137.16       1985.68      1168.40 o                         
   5  13   3      30538.30      34710.50      2518.21 o                         
   7  13   3       3083.55       2115.07       896.88 o                         
   9  13   3       7199.19       9577.44      1742.75 o                         
  11  13   3      69113.17      66453.25      3183.38 o                         
  13  13   3      60036.49      58691.42      4558.81 o                         
  15  13   3      10242.30       7814.49      1773.98 o                         
  17  13   3      46284.49      48260.39      3340.33 o                         
  19  13   3      51102.70      46811.93      3118.48 o                         
  21  13   3        115.57       -114.09      1452.95 o                         
  23  13   3        329.03        640.91      1251.62 o                         
  25  13   3        423.09         90.60       973.11 o                         
  27  13   3       3534.49       5375.57      1322.08 o                         
 -26  14   3      11414.37       9502.89      1473.08 o                         
 -24  14   3       1351.77       4197.78      1362.35 o                         
 -22  14   3       3585.96      11600.19      2868.99 o                         
 -20  14   3      46005.05      52260.85      3106.29 o                         
 -18  14   3      29750.74      32171.24      3895.62 o                         
 -16  14   3      49407.27      50522.61      5310.14 o                         
 -14  14   3     121018.34     140606.02     12798.03 o                         
 -12  14   3      17857.70      26553.32      4937.86 o                         
 -10  14   3     136037.22     165194.08      7187.19 o                         
  -8  14   3      15174.81      17167.58      2628.34 o                         
  -6  14   3      81516.16      76966.38      3598.18 o                         
  -4  14   3      83928.48      86722.49      3685.83 o                         
  -2  14   3      32041.71      40466.60      2173.87 o                         
   0  14   3      88040.18     105668.35      3516.69 o                         
   2  14   3       1942.53        718.14      1097.93 o                         
   4  14   3      46549.56      42143.31      2766.75 o                         
   6  14   3        818.67      12745.43      6010.22 o                         
   8  14   3       4056.01       2867.26      1480.20 o                         
  10  14   3      20733.75      21333.90      3219.14 o                         
  12  14   3      28737.08      29528.04      3685.55 o                         
  14  14   3        629.38        -32.13      1037.34 o                         
  16  14   3      50768.64      51123.66      5087.43 o                         
  18  14   3       4349.01       3659.12      1902.59 o                         
  20  14   3       2223.93       -650.97       956.33 o                         
  22  14   3      32070.22      27236.91      2902.54 o                         
  24  14   3       6965.03       6046.68      1241.55 o                         
 -19  15   3      46057.44      41251.47      6491.29 o                         
 -17  15   3       3476.89       1578.37      1142.15 o                         
 -15  15   3      49604.97      50656.15      3975.90 o                         
 -13  15   3       9398.54       9985.19      3941.08 o                         
 -11  15   3     138052.06     138756.64      6048.27 o                         
  -9  15   3       5872.08       7616.73      1666.20 o                         
  -7  15   3      15797.28      22644.41      2059.40 o                         
  -5  15   3      91530.94     104514.04      3451.40 o                         
  -3  15   3       7297.63      10107.92      1137.03 o                         
  -1  15   3      51465.75      49945.08      3396.26 o                         
   1  15   3       9311.09       6708.97      1195.30 o                         
   3  15   3      80266.67      81292.86      2791.73 o                         
   5  15   3          7.33       1351.73       729.85 o                         
   7  15   3      86415.16      92434.43      3699.34 o                         
   9  15   3      52902.27      65593.23      3554.30 o                         
  11  15   3       6884.27       8963.23      2646.52 o                         
  13  15   3        647.81      -1253.24      1253.24 o                         
  15  15   3       9989.12       8872.63      2825.36 o                         
  17  15   3      55045.41      39652.41      4405.82 o                         
  19  15   3       2330.81       1721.39       916.06 o                         
  21  15   3       6028.38       2209.27       837.21 o                         
 -18  16   3      13538.82      11734.94      1956.28 o                         
 -16  16   3      10999.03       8124.34      1600.66 o                         
 -14  16   3       6375.61      19822.13      3059.80 o                         
 -12  16   3      12939.07      20631.62      2089.73 o                         
 -10  16   3       9845.95      10812.13      2077.02 o                         
  -8  16   3       3954.80       6840.82      1295.10 o                         
  -6  16   3        767.85       1909.02       797.69 o                         
  -4  16   3      49478.31      49285.20      2162.14 o                         
  -2  16   3        783.19       6561.83      1292.27 o                         
   0  16   3      13320.22      16192.36      1873.45 o                         
   2  16   3      76928.45      74295.96      2668.50 o                         
   4  16   3      30397.79      29440.75      1861.20 o                         
   6  16   3      38750.89      64183.40      4686.38 o                         
   8  16   3       9686.88      14095.35      1741.42 o                         
  10  16   3      32961.90      27090.66      2246.01 o                         
  12  16   3      24838.46      26806.70      2056.74 o                         
  14  16   3       6426.12       5655.89      1042.43 o                         
  16  16   3      24796.72      18229.02      2892.47 o                         
  18  16   3       7962.37       3879.00      1026.79 o                         
 -13  17   3       3790.61       2958.34      1006.66 o                         
 -11  17   3      27433.70      28589.61      4050.14 o                         
  -9  17   3       6854.51       9489.15      1401.35 o                         
  -7  17   3        114.02       2421.11      1545.23 o                         
  -5  17   3      17362.18      20334.00      2100.07 o                         
  -3  17   3      35057.29      37079.63      2828.36 o                         
  -1  17   3        695.69       3498.56       973.99 o                         
   1  17   3       3806.87       5667.17      1117.41 o                         
   3  17   3       1077.91       2643.13      1023.51 o                         
   5  17   3        109.61       5631.10      1669.38 o                         
   7  17   3        199.64        360.20       841.79 o                         
   9  17   3       7849.10       9499.96      1526.93 o                         
  11  17   3      17190.26      14147.29      1615.26 o                         
  13  17   3        585.37        704.66       788.55 o                         
  -8  18   3      24087.01      22918.33      2449.54 o                         
  -6  18   3       4201.79       1855.61      1114.04 o                         
  -4  18   3      61153.32      43813.28      3278.36 o                         
  -2  18   3        927.73       1788.50      1033.51 o                         
   2  18   3      53944.48      41511.38      2815.30 o                         
 -40   0   4        116.44        865.73      1127.46 o                         
 -38   0   4      10091.85       7674.12      2751.54 o                         
 -36   0   4       6494.16       7613.72      2707.92 o                         
 -34   0   4         76.88        238.24      2261.63 o                         
 -32   0   4     113360.71     104857.28     24482.01 o                         
 -30   0   4      73277.06      56239.94      4487.57 o                         
 -28   0   4      51733.97      33313.79      4211.20 o                         
 -26   0   4      57392.55      59626.05      4801.95 o                         
 -24   0   4     345672.06     316967.59     22361.31 o                         
 -22   0   4     137493.25     142325.19     14495.93 o                         
 -20   0   4     180532.89     184296.27     15660.30 o                         
 -18   0   4     253022.33     228435.05     16428.72 o                         
 -16   0   4       2764.31       6358.75      3046.83 o                         
 -14   0   4    1566965.38    1156040.00    190017.52 o                         
 -12   0   4     124328.56     118500.86      9200.89 o                         
 -10   0   4     977135.44     953164.44     23814.26 o                         
  -8   0   4     268884.78     239971.39     10955.84 o                         
  -6   0   4      10221.13      12241.01      2580.41 o                         
  -4   0   4      74346.28      79879.53      2550.02 o                         
  -2   0   4     406649.78     339221.53      9915.62 o                         
   0   0   4      41642.41      36189.00      1852.47 o                         
   2   0   4    1126973.25    1108905.00     19418.50 o                         
   4   0   4      45405.00      36072.05      4305.16 o                         
   6   0   4      14100.58      17009.23      3701.16 o                         
   8   0   4    2957654.75    3086800.75     51745.77 o                         
  10   0   4     147474.28     160213.56     13304.71 o                         
  12   0   4       2413.11       4167.58      3355.54 o                         
  14   0   4    1151404.38    1220698.25     44175.66 o                         
  16   0   4     533789.12     557271.19     31723.27 o                         
  18   0   4     384910.47     393634.94     28508.66 o                         
  20   0   4      43891.99      33934.57      8845.20 o                         
  22   0   4     270886.12     269644.41     25747.05 o                         
  24   0   4      26309.96      18931.42      2957.84 o                         
  26   0   4     213047.39     193960.23     10680.68 o                         
  28   0   4      21453.21      16291.14      4385.69 o                         
  30   0   4      39939.49      41877.13      6268.15 o                         
  32   0   4      46316.00      45473.24      6207.75 o                         
  34   0   4        633.34       1010.02      2369.01 o                         
  36   0   4      22264.42      23861.24      4090.40 o                         
  38   0   4       6578.99       7217.76      1771.72 o                         
 -41   1   4       5388.66       5567.00      2768.32 o                         
 -39   1   4      18113.66      19132.59      4509.84 o                         
 -37   1   4       1757.07        549.55      1221.08 o                         
 -35   1   4       5521.86       4958.18      2238.87 o                         
 -33   1   4       1162.17        436.36      1122.41 o                         
 -31   1   4      43355.77      36742.25      3391.20 o                         
 -29   1   4      17976.64      16980.31      2318.15 o                         
 -27   1   4      19118.06      13115.58      4045.10 o                         
 -25   1   4      66875.30      64439.77     11475.94 o                         
 -23   1   4        879.74      36808.20      9147.20 o                         
 -21   1   4        679.68      20101.56      5337.50 o                         
 -19   1   4      10790.90      24086.75      4789.50 o                         
 -17   1   4      95613.19     111997.43      8200.94 o                         
 -15   1   4      85434.94      91121.48      5591.53 o                         
 -13   1   4      51065.95      46344.57      3702.46 o                         
 -11   1   4     183064.06     182793.02      6606.50 o                         
  -9   1   4     738652.62     714756.62     11435.14 o                         
  -7   1   4     352476.94     343663.25      6977.94 o                         
  -5   1   4       6658.96       4456.92       977.17 o                         
  -3   1   4       1878.90       2608.89       801.57 o                         
  -1   1   4      20414.74      20744.80      1082.44 o                         
   1   1   4     199775.27     203157.36      5315.59 o                         
   3   1   4     541303.00     522014.53     15411.99 o                         
   5   1   4       8813.75       6730.10      1848.58 o                         
   7   1   4      55652.79      56030.70      4795.87 o                         
   9   1   4     174607.67     167442.64      9297.94 o                         
  11   1   4      70980.60      76631.60      7029.17 o                         
  13   1   4     216997.56     236882.48     13254.32 o                         
  15   1   4      38611.03      37328.23      6303.75 o                         
  17   1   4      30244.13      24762.36      3703.48 o                         
  19   1   4      13071.54      13019.52      4164.10 o                         
  21   1   4     165055.52     154514.02     13636.53 o                         
  23   1   4       6161.63       3462.50      1286.22 o                         
  25   1   4      13211.61       9412.13      2020.73 o                         
  27   1   4      12145.46      10205.15      2297.10 o                         
  29   1   4      26925.21      23338.33      3449.28 o                         
  31   1   4       1809.55        395.94      1384.26 o                         
  33   1   4       6163.81       5750.33      1500.46 o                         
  35   1   4        949.06        874.69       845.54 o                         
  37   1   4       1365.78       1305.68       972.06 o                         
  39   1   4       7258.58       6588.10       983.17 o                         
 -40   2   4       4683.71       4335.62      1030.30 o                         
 -38   2   4       9315.23      13870.54      1908.76 o                         
 -36   2   4      15307.27      14728.80      2605.13 o                         
 -34   2   4       3167.18       2504.61      1670.73 o                         
 -32   2   4      49382.58      48723.55      3751.21 o                         
 -30   2   4      82284.13      79349.23      4467.65 o                         
 -28   2   4      37391.32      36499.77      4666.28 o                         
 -26   2   4       1637.11       3029.48      1244.00 o                         
 -24   2   4     123470.40     123024.13     15401.92 o                         
 -22   2   4      31839.79      38652.46      8422.40 o                         
 -20   2   4      41942.44      38310.58      5351.46 o                         
 -18   2   4       7258.29       8884.40      2508.62 o                         
 -16   2   4     138719.75     156851.72      7547.88 o                         
 -14   2   4     905111.06     880724.00     16154.09 o                         
 -12   2   4      55635.50      42824.26      3400.72 o                         
 -10   2   4       6176.72       6946.82      1595.55 o                         
  -8   2   4    2674674.50    2594174.00     19594.10 o                         
  -6   2   4     114538.72     110802.14      3377.47 o                         
  -4   2   4     240162.19     240433.72      5392.77 o                         
  -2   2   4       5633.96       7060.27      1166.66 o                         
   0   2   4       7945.96       5985.35      1911.05 o                         
   2   2   4     486073.38     503691.91      8225.12 o                         
   4   2   4     382099.94     398590.50     11486.56 o                         
   6   2   4     121224.75     127967.62      5838.60 o                         
   8   2   4     386544.72     414202.06     11589.66 o                         
  10   2   4     147021.78     149896.05      7690.23 o                         
  12   2   4      36222.68      40326.89      4282.20 o                         
  14   2   4     434359.00     436549.41     14677.01 o                         
  16   2   4       3341.99       5642.80      2116.97 o                         
  18   2   4     238757.14     226576.59     12998.43 o                         
  20   2   4     126260.34     126638.05     16734.07 o                         
  22   2   4      75825.12      78371.97     13727.51 o                         
  24   2   4     344151.62     310593.31     10948.84 o                         
  26   2   4      36799.52      28824.51      3886.62 o                         
  28   2   4      54796.29      40993.79      4939.35 o                         
  30   2   4      74834.02      70707.05      5444.36 o                         
  32   2   4      91366.91      94279.91      4653.76 o                         
  34   2   4      17323.15      16918.00      1926.76 o                         
  36   2   4       6563.37       5908.41      1101.03 o                         
  38   2   4      28134.65      20995.79      1655.81 o                         
 -41   3   4       5597.93       5221.22      1228.13 o                         
 -39   3   4       1143.88       2571.32       894.82 o                         
 -37   3   4       1887.83       3234.58      1259.88 o                         
 -35   3   4       3793.76       3762.50      1482.96 o                         
 -33   3   4       6707.95       5810.21      1718.20 o                         
 -31   3   4      11897.12      11552.54      2102.93 o                         
 -29   3   4      15154.79      18505.98      2329.81 o                         
 -27   3   4        188.70       2222.65      2810.26 o                         
 -25   3   4      52078.86      47795.08      3241.69 o                         
 -23   3   4      11015.82      16992.45      7311.72 o                         
 -21   3   4       3796.38       9523.02      6409.08 o                         
 -19   3   4      76466.82      84785.82      8153.46 o                         
 -17   3   4       5879.73       7535.06      1876.18 o                         
 -15   3   4      80137.52      82867.82      5058.43 o                         
 -13   3   4     357636.97     342855.78      9228.08 o                         
 -11   3   4      75350.77      74781.07      3925.49 o                         
  -9   3   4     334604.31     314232.19      6470.55 o                         
  -7   3   4      40297.75      43069.49      2087.16 o                         
  -5   3   4      57846.77      51926.35      1982.18 o                         
  -3   3   4       1334.14       2092.23      1333.26 o                         
  -1   3   4     488325.09     507199.75     11838.35 o                         
   1   3   4     133412.53     133306.62      3885.42 o                         
   3   3   4      44809.04      50064.62      2764.22 o                         
   5   3   4     149835.16     161961.81     12180.61 o                         
   7   3   4      33610.07      36878.18      3585.07 o                         
   9   3   4      10637.54       9302.85      2213.68 o                         
  11   3   4      39219.20      35505.73      4738.38 o                         
  13   3   4       1927.40       1483.85      1821.99 o                         
  15   3   4      50809.75      42444.80      5505.36 o                         
  17   3   4      28393.65      27402.41      4543.99 o                         
  19   3   4     148794.92     134654.42     16653.54 o                         
  21   3   4      24287.55      25864.50      7627.14 o                         
  23   3   4       1016.31       1977.07      1251.99 o                         
  25   3   4      71767.94      53718.43      3627.18 o                         
  27   3   4      15123.21      12454.42      2127.74 o                         
  29   3   4       4043.48       3650.77      1601.71 o                         
  31   3   4       3800.00       4816.63      2122.38 o                         
  33   3   4       6938.62       5088.40      1266.57 o                         
  35   3   4       1320.06       2559.40       932.70 o                         
  37   3   4      11170.81       9018.89       974.44 o                         
 -40   4   4       1439.34       2224.47       655.90 o                         
 -38   4   4      28580.97      25270.56      3509.89 o                         
 -36   4   4       1028.40       1256.80      1032.00 o                         
 -34   4   4      12328.60      12705.46      4318.58 o                         
 -32   4   4      23083.38      24423.14      2509.97 o                         
 -30   4   4      43339.59      36538.12      2620.71 o                         
 -28   4   4     106822.56      88871.61      5898.66 o                         
 -26   4   4      54902.44      45037.11      4400.83 o                         
 -24   4   4      34936.12      32780.88      3728.00 o                         
 -22   4   4     134693.05     135023.56     16807.90 o                         
 -20   4   4     259818.86     281238.53     15019.12 o                         
 -18   4   4      18877.41      24252.90      7694.25 o                         
 -16   4   4      36215.60      40892.38      6013.13 o                         
 -14   4   4     154779.08     165633.70      9264.09 o                         
 -12   4   4      12833.21      13365.71      2703.25 o                         
 -10   4   4      34687.91      31068.24      2674.19 o                         
  -8   4   4     320821.84     330955.81      8152.12 o                         
  -6   4   4      24792.69      22532.43      1927.27 o                         
  -4   4   4     623446.19     670156.69     15677.56 o                         
  -2   4   4       4398.77       9541.68      1961.95 o                         
   0   4   4      23559.92      34867.91      2514.68 o                         
   2   4   4     453931.97     457509.25      8058.87 o                         
   4   4   4      42229.38      45788.25      4042.16 o                         
   6   4   4        688.13       1395.90      2503.23 o                         
   8   4   4     666769.56     719310.12     26528.89 o                         
  10   4   4       4466.52      10100.17      4040.07 o                         
  12   4   4     523633.66     531017.44     26015.49 o                         
  14   4   4      24490.51      22435.13      5516.51 o                         
  16   4   4      29199.25      30221.33      4809.15 o                         
  18   4   4      53025.41      50692.13     10267.95 o                         
  20   4   4       5767.81       1614.01      3821.96 o                         
  22   4   4       3281.94       3859.16      1112.88 o                         
  24   4   4     106126.28      81083.20      6609.08 o                         
  26   4   4       2419.84       2615.24      1146.33 o                         
  28   4   4     125650.81     118576.25     16866.62 o                         
  30   4   4        922.96        482.92      2867.31 o                         
  32   4   4      16862.61      13127.01      1790.79 o                         
  34   4   4       1628.49        535.35       921.17 o                         
  36   4   4       1210.13        887.37       606.44 o                         
  38   4   4       1122.80       -466.42       832.17 o                         
 -39   5   4        733.12       2046.47       690.78 o                         
 -37   5   4       1273.36       1556.97      1281.82 o                         
 -35   5   4         14.85       1452.95      2043.52 o                         
 -33   5   4       2147.07       3059.64      1852.26 o                         
 -31   5   4        350.09       1586.07      1118.57 o                         
 -29   5   4       1934.05       3958.77      1291.59 o                         
 -27   5   4      14902.70      13852.83      2379.69 o                         
 -25   5   4        591.16      17200.72      5405.01 o                         
 -23   5   4      28672.79      22066.19      9440.81 o                         
 -21   5   4       5946.46       7808.34      4496.42 o                         
 -19   5   4      95390.68     105149.17     14532.84 o                         
 -17   5   4       1798.24       6472.84      4389.04 o                         
 -15   5   4     152229.98     160578.94      9740.93 o                         
 -13   5   4      16471.45      29700.58     16153.57 o                         
 -11   5   4     389114.91     415094.16     11371.91 o                         
  -9   5   4      23169.99      22633.45      2518.08 o                         
  -7   5   4      64066.07      60557.89      3573.90 o                         
  -5   5   4      27666.41      31308.19      4304.85 o                         
  -3   5   4      46617.95      41646.33      4357.75 o                         
  -1   5   4      81562.52      77597.65      3880.77 o                         
   1   5   4        348.95       1096.77       777.76 o                         
   3   5   4      24353.61      22804.30      3891.26 o                         
   5   5   4       3233.17       3856.51      1617.37 o                         
   7   5   4     139449.03     159317.64     14750.95 o                         
   9   5   4       1281.85       1169.26      1884.76 o                         
  11   5   4     251818.72     263502.75     13292.44 o                         
  13   5   4       2534.00        911.81      1753.27 o                         
  15   5   4      66755.36      54639.10      6269.16 o                         
  17   5   4       3699.05       1650.93      2207.94 o                         
  19   5   4      70064.81      65275.30     11583.32 o                         
  21   5   4       1165.08       2431.33       986.72 o                         
  23   5   4      33727.20      23516.98      2330.60 o                         
  25   5   4       2506.68       2960.99      1558.36 o                         
  27   5   4        618.59       1617.06      1129.54 o                         
  29   5   4       5631.43       3148.95      1377.45 o                         
  31   5   4        396.22       -204.69      1691.19 o                         
  33   5   4       5421.32       5701.62      2632.42 o                         
  35   5   4        726.69       2008.09      1083.84 o                         
  37   5   4       3697.04       3457.66      1409.33 o                         
 -38   6   4      16436.85      15756.86      1450.13 o                         
 -36   6   4       6480.20       8278.12      2063.66 o                         
 -34   6   4       1766.78       1513.04      1019.44 o                         
 -32   6   4        298.19        696.44      1065.88 o                         
 -30   6   4       6544.11      11296.41      2010.06 o                         
 -28   6   4       6502.09       5653.61      1478.66 o                         
 -26   6   4       1910.20       9841.78      2272.70 o                         
 -24   6   4       1634.91       2203.01      1006.92 o                         
 -22   6   4     133286.66     129804.68      4925.85 o                         
 -20   6   4      27369.54      43018.01      9684.09 o                         
 -18   6   4      15215.00      51343.10     11532.99 o                         
 -16   6   4      26683.74      38400.79      8962.64 o                         
 -14   6   4     152477.64     175565.17     17093.12 o                         
 -12   6   4       8662.71      16599.98      5731.26 o                         
 -10   6   4     114548.53     120205.77      9383.04 o                         
  -8   6   4     180283.53     200969.41     11201.56 o                         
  -6   6   4     791560.19     805757.19     20974.42 o                         
  -4   6   4     746405.94     812289.38     19983.85 o                         
  -2   6   4     391214.00     405740.09     10635.37 o                         
   0   6   4       3865.43       3869.57      1131.04 o                         
   2   6   4     735941.94     759267.00     16277.35 o                         
   4   6   4      56963.54      60372.91      4817.64 o                         
   6   6   4      33703.96      35742.22      4371.47 o                         
   8   6   4     546968.62     606496.94     31035.38 o                         
  10   6   4     177660.48     173773.73     11181.68 o                         
  12   6   4     638952.50     686461.00     22676.35 o                         
  14   6   4        614.05      -2674.36      2674.36 o                         
  16   6   4     124576.66     112574.83      9465.12 o                         
  18   6   4      82139.45      87348.04     12532.94 o                         
  20   6   4      25599.20      22141.45      2425.04 o                         
  22   6   4       4561.05       6400.66      1532.56 o                         
  24   6   4       2801.43       1380.08      1255.00 o                         
  26   6   4      16025.61      13779.84      2255.72 o                         
  28   6   4         93.45       -975.23      1964.67 o                         
  30   6   4        340.25        464.99       956.57 o                         
  32   6   4       1501.22       1233.29       761.86 o                         
  34   6   4       5225.07       3366.30      1100.76 o                         
  36   6   4       5790.92       6899.65      2004.93 o                         
 -37   7   4       7011.37      10130.37      1852.26 o                         
 -35   7   4      14403.56      14841.79      1627.99 o                         
 -33   7   4       3042.35       3940.88      1323.75 o                         
 -31   7   4       9121.67       6470.35      1709.23 o                         
 -29   7   4       8558.30       8101.81      1635.54 o                         
 -27   7   4       2702.64      10658.69      2204.83 o                         
 -25   7   4        219.19       8626.81      2048.56 o                         
 -23   7   4      46848.75      39184.48      3001.70 o                         
 -21   7   4      22830.48      19735.92      2373.13 o                         
 -19   7   4        164.88      13469.13      7586.87 o                         
 -17   7   4      25803.11      45232.67     10586.73 o                         
 -15   7   4     135847.41     153220.62     17096.47 o                         
 -13   7   4      97555.10      95995.26     12965.80 o                         
 -11   7   4        427.06       2258.80      1982.91 o                         
  -9   7   4      18223.36      23508.47      4499.60 o                         
  -7   7   4       5611.84       9207.54      3835.92 o                         
  -5   7   4      60173.85      68678.76      5176.76 o                         
  -3   7   4       2490.33       3953.23      1677.42 o                         
  -1   7   4      55994.93      62657.39      5898.89 o                         
   1   7   4     112802.48     131652.86      8448.55 o                         
   3   7   4      23499.48      25232.03      4138.90 o                         
   5   7   4     188881.64     214232.11      9957.67 o                         
   7   7   4     148414.70     173525.00     18069.58 o                         
   9   7   4      17436.00      21513.28      4389.27 o                         
  11   7   4     102074.67     100166.86      8911.56 o                         
  13   7   4      98586.73     102064.70      9147.11 o                         
  15   7   4      23644.38      16086.30      3624.50 o                         
  17   7   4      76918.81      65717.66      5625.56 o                         
  19   7   4      34016.87      30874.74      3712.42 o                         
  21   7   4        779.44       3961.78      2044.87 o                         
  23   7   4       6507.73       4849.64      2216.33 o                         
  25   7   4      56517.79      52681.88     10132.05 o                         
  27   7   4       2722.82       2299.84      1890.85 o                         
  29   7   4      13349.21      12233.16      2193.51 o                         
  31   7   4       2420.83       3569.09      1387.76 o                         
  33   7   4       5481.38       5161.52       842.08 o                         
  35   7   4       2517.46       1845.55      1043.57 o                         
 -36   8   4      20698.87      21823.97      1696.22 o                         
 -34   8   4       9042.08      12331.61      2499.88 o                         
 -32   8   4       4872.66       7533.19      2332.10 o                         
 -30   8   4      79909.11      81341.62      7989.54 o                         
 -28   8   4      17940.15      20473.22      8343.55 o                         
 -26   8   4      14305.86      14816.38      2905.90 o                         
 -24   8   4      10637.70       9958.84      1542.35 o                         
 -22   8   4      10297.97       8404.80      1297.87 o                         
 -20   8   4        392.29       4625.85      1356.62 o                         
 -18   8   4        148.86       2054.21      1130.52 o                         
 -16   8   4     174380.05     195171.58     19958.75 o                         
 -14   8   4     108023.61     123259.02     15784.46 o                         
 -12   8   4      29067.78      42157.38      7199.09 o                         
 -10   8   4     170492.33     192884.33     13298.85 o                         
  -8   8   4     575785.88     568758.50     20546.66 o                         
  -6   8   4      20312.36      21509.63      3405.83 o                         
  -4   8   4      60144.88      59176.11      6621.12 o                         
  -2   8   4     492481.22     500859.81     18040.15 o                         
   0   8   4      40519.34      38121.88      4863.87 o                         
   2   8   4     816515.62     895975.88     39608.78 o                         
   4   8   4     115790.95     127497.06     15217.37 o                         
   6   8   4      27213.89      29652.90      8241.20 o                         
   8   8   4      89357.11     100451.41     14656.99 o                         
  10   8   4     205054.91     205466.38     16328.05 o                         
  12   8   4     105157.73      81254.38     10663.90 o                         
  16   8   4       6046.15       3923.25       860.28 o                         
  18   8   4       3864.59       1201.32       810.36 o                         
  20   8   4       3159.08       2550.41      1261.62 o                         
  22   8   4       1798.66       -397.57      1174.36 o                         
  24   8   4      41307.50      43393.84      5862.13 o                         
  26   8   4       3728.40       1261.68      2311.97 o                         
  28   8   4         27.73        150.29       992.31 o                         
  30   8   4      61975.49      64633.13      4112.39 o                         
  32   8   4      26655.27      27961.85      2229.68 o                         
  34   8   4       4805.36       4362.20      1295.24 o                         
 -35   9   4       1558.33       2647.50       698.62 o                         
 -33   9   4        112.69       1016.73      1422.75 o                         
 -31   9   4      20329.16      24586.04      4134.02 o                         
 -29   9   4       1074.52       9294.84      3385.74 o                         
 -27   9   4      19510.13      33870.81      6063.46 o                         
 -25   9   4        355.72       4548.85      1444.38 o                         
 -23   9   4       7758.44       6366.21      2593.83 o                         
 -21   9   4        195.10       6614.77      1608.47 o                         
 -19   9   4      40918.50      51675.18      4714.57 o                         
 -17   9   4       5558.79       6568.64      2072.23 o                         
 -15   9   4       5555.85       9057.44      2091.59 o                         
 -13   9   4       1287.36        -30.20      2073.72 o                         
 -11   9   4      84016.16      89382.30      9057.52 o                         
  -9   9   4     100926.64     105467.49     10229.62 o                         
  -7   9   4      79183.44      83917.06      8817.67 o                         
  -5   9   4     158464.50     178611.92     11945.82 o                         
  -3   9   4     175422.06     195661.55     12110.54 o                         
  -1   9   4      39498.23      38427.63      9080.09 o                         
   1   9   4     129425.66     135003.41     16123.37 o                         
   3   9   4      28400.42      26622.85      7888.87 o                         
   5   9   4      13867.14      16888.43      6623.83 o                         
   7   9   4      21959.61      21404.98      7013.08 o                         
   9   9   4      16836.67      13225.72      2902.28 o                         
  11   9   4      25923.68      23348.62      4792.41 o                         
  13   9   4       2823.10       2303.66       922.43 o                         
  15   9   4        335.74       1197.91       836.69 o                         
  17   9   4       3146.51       3900.42      1181.74 o                         
  19   9   4      48782.83      46749.99      3026.05 o                         
  21   9   4      19467.38      16028.39      2438.85 o                         
  23   9   4       6800.04       4299.01      1454.41 o                         
  25   9   4      45509.46      38556.80      8408.98 o                         
  27   9   4      19367.60      15895.15      2959.59 o                         
  29   9   4      12780.34      15275.09      2161.12 o                         
  31   9   4      10178.12       9249.58      1433.12 o                         
  33   9   4       7330.98       5554.11       866.23 o                         
 -34  10   4       6969.20       4321.73       784.59 o                         
 -32  10   4      79880.77      82452.95      8593.54 o                         
 -30  10   4      26257.32      22139.85      4583.67 o                         
 -28  10   4      18090.82      35666.03      5358.80 o                         
 -26  10   4       3786.34       6202.35      1944.54 o                         
 -24  10   4      84524.31      97071.95     10390.43 o                         
 -22  10   4       9803.49      26473.44     12183.96 o                         
 -20  10   4      10958.62      17223.98      3634.05 o                         
 -18  10   4       7992.99       9679.83      3659.22 o                         
 -16  10   4     100368.63     118088.71      3608.53 o                         
 -14  10   4      87062.09      94283.00      4369.98 o                         
 -12  10   4      20970.76      30329.73      4142.19 o                         
 -10  10   4      37675.75      36752.52      3480.45 o                         
  -8  10   4     199417.03     192682.73     13604.52 o                         
  -6  10   4      42033.05      43182.43      9543.15 o                         
  -4  10   4      50136.71      48182.18      9825.02 o                         
  -2  10   4      31128.75      27461.73      7402.32 o                         
   0  10   4      94093.02     104900.86     14885.17 o                         
   2  10   4     107969.55     116141.92     15680.43 o                         
   4  10   4      23534.32      25696.72      7952.63 o                         
   6  10   4       6302.77       7633.85      4033.36 o                         
   8  10   4     392482.47     322133.22     18131.66 o                         
  10  10   4     154378.52     139277.83      5368.80 o                         
  12  10   4       2580.51        -47.89       900.18 o                         
  14  10   4     103089.62     103753.02      5285.50 o                         
  16  10   4      54749.22      50124.12      3426.85 o                         
  18  10   4      18826.71      18474.73      2187.91 o                         
  20  10   4      14350.38      11128.94      1933.93 o                         
  22  10   4        197.80       -219.06      1084.39 o                         
  24  10   4       6608.76       6891.31      1821.49 o                         
  26  10   4      33403.35      31407.58      3076.69 o                         
  28  10   4      10934.71       7698.13      1715.25 o                         
  30  10   4      18771.46      18437.41      3879.00 o                         
  32  10   4      19711.76      15908.54      1219.46 o                         
 -33  11   4        156.95       1291.88       808.68 o                         
 -31  11   4         29.02       2306.73       880.13 o                         
 -29  11   4       2609.46       2657.08      2795.16 o                         
 -27  11   4         53.94       1261.83      1224.77 o                         
 -25  11   4      31542.62      30792.79      3640.76 o                         
 -23  11   4       8147.38       8799.61      2476.39 o                         
 -21  11   4       1315.19       4660.16      2076.66 o                         
 -19  11   4      13631.72      22086.05      2761.03 o                         
 -17  11   4      43550.67      42187.43      3137.62 o                         
 -15  11   4       3687.80       5095.12      1268.37 o                         
 -13  11   4       4993.13      11021.32      1585.74 o                         
 -11  11   4       5511.21       4806.48      1113.92 o                         
  -9  11   4       1016.32       2572.03       976.67 o                         
  -7  11   4      12701.58      13564.98      1992.71 o                         
  -5  11   4      15339.09      21644.42      3808.12 o                         
  -3  11   4      10816.99      11648.07      1499.42 o                         
  -1  11   4       2397.71       4724.50      1580.57 o                         
   1  11   4      30362.52      21882.80      2322.95 o                         
   3  11   4     123751.55     100488.38      7123.05 o                         
   5  11   4      31297.20      32288.19      2212.76 o                         
   7  11   4      18074.16      17486.15      2078.26 o                         
   9  11   4        204.33       2885.17      1112.02 o                         
  11  11   4      47746.61      45845.80      3101.92 o                         
  13  11   4      34232.50      31965.75      2967.29 o                         
  15  11   4      37215.82      33772.19      3037.60 o                         
  17  11   4       1941.73       2044.85      1185.14 o                         
  19  11   4       2660.75       2136.89      1237.53 o                         
  21  11   4      46267.71      50528.74      4738.02 o                         
  23  11   4      10739.10       5715.15      1448.60 o                         
  25  11   4       7300.99       6377.97      1520.29 o                         
  27  11   4        282.70        406.98      2615.64 o                         
  29  11   4      14218.57      13078.30      1582.14 o                         
 -30  12   4       2714.96       8127.12      1973.06 o                         
 -28  12   4        313.82       1207.99      1426.10 o                         
 -26  12   4       1265.00      20627.47      5051.76 o                         
 -24  12   4        425.79       7041.96      3642.44 o                         
 -22  12   4        563.82      16452.41      4227.98 o                         
 -20  12   4       2499.36       5137.23      1618.56 o                         
 -18  12   4       6847.11       6470.23      1683.55 o                         
 -16  12   4      86874.77     135661.42      5579.86 o                         
 -14  12   4      16062.29      32372.82      2536.63 o                         
 -12  12   4       5634.17       6684.64      1549.29 o                         
 -10  12   4      11601.36      16730.78      7778.14 o                         
  -8  12   4     161749.64     178260.39      8558.30 o                         
  -6  12   4       1311.66       3058.82      1230.32 o                         
  -4  12   4       3629.97       3822.83      1060.45 o                         
  -2  12   4       3935.96       3761.26       836.52 o                         
   0  12   4      12031.09      16536.52      1827.01 o                         
   2  12   4      91969.37      84480.17      5187.10 o                         
   4  12   4       7172.78       5531.27       996.72 o                         
   6  12   4       1508.47        780.26      1849.17 o                         
   8  12   4      29374.99      25690.12      3593.91 o                         
  10  12   4      22612.05      20090.20      2380.72 o                         
  12  12   4       4844.57       1787.58      1257.50 o                         
  14  12   4       2368.80       2203.15      1351.97 o                         
  16  12   4         83.00      -1100.25      1100.25 o                         
  18  12   4        165.40       -311.72      1181.03 o                         
  20  12   4         85.53        839.68      1143.84 o                         
  22  12   4       1488.61       1067.06      1671.06 o                         
  24  12   4      21576.44      19066.17      3845.45 o                         
  26  12   4       8689.07      10777.99      2291.83 o                         
  28  12   4        166.81       1197.93       996.60 o                         
 -29  13   4       1809.16       4570.24      1298.59 o                         
 -27  13   4       3576.51       9180.75      2113.99 o                         
 -25  13   4        182.78       3947.48      1199.65 o                         
 -23  13   4      30770.17      47472.46      8670.71 o                         
 -21  13   4      12835.34      24715.22      2327.22 o                         
 -19  13   4         97.45         52.80       915.68 o                         
 -17  13   4       2066.20       7269.16      2461.85 o                         
 -15  13   4      31210.05      32936.08      2426.46 o                         
 -13  13   4       7459.12      11412.63      1598.21 o                         
 -11  13   4       4762.39      12263.92      2206.96 o                         
  -9  13   4       3906.41      13073.33      3358.23 o                         
  -7  13   4       3593.98       7287.65      1348.86 o                         
  -5  13   4      17611.82      23597.50      2330.42 o                         
  -3  13   4      50532.13      54712.60      2305.61 o                         
  -1  13   4        390.06       2397.19       895.54 o                         
   1  13   4      33235.16      36423.57      1992.23 o                         
   3  13   4      71275.95      83445.57      3676.34 o                         
   5  13   4     124379.51     136783.70      9203.25 o                         
   7  13   4       1470.51       3722.38       957.04 o                         
   9  13   4      37848.29      43019.35      4486.36 o                         
  11  13   4        764.86        212.59      1209.02 o                         
  13  13   4       1191.46       2184.74      1352.03 o                         
  15  13   4      25182.03      27448.07      2630.62 o                         
  17  13   4       1153.67        868.75      1049.70 o                         
  19  13   4        569.75       2852.75      1391.76 o                         
  21  13   4      25404.13      29991.81      3741.43 o                         
  23  13   4      23529.02      23948.48      3342.12 o                         
  25  13   4       2402.58       3174.34      1301.95 o                         
  27  13   4       2566.22       2201.23       835.53 o                         
 -26  14   4        264.07       1785.15       993.24 o                         
 -24  14   4        117.28       4090.40      1513.35 o                         
 -22  14   4      50444.54      53804.85      3528.35 o                         
 -20  14   4      32266.96      49733.22      2762.64 o                         
 -18  14   4       5482.80       9154.23      2414.31 o                         
 -16  14   4       4187.86      11696.56      2383.31 o                         
 -14  14   4      33575.80      61019.70      4940.95 o                         
 -12  14   4      26439.04      29971.83      2887.91 o                         
 -10  14   4       3423.62      26569.62      7539.90 o                         
  -8  14   4       2910.25       9498.26      2330.31 o                         
  -6  14   4       1104.84      10426.68      2050.88 o                         
  -4  14   4        689.62       3406.52      1112.63 o                         
  -2  14   4      29565.10      39182.29      2519.00 o                         
   0  14   4      12138.89      23428.97      4557.55 o                         
   2  14   4        594.72       1004.10       793.33 o                         
   4  14   4      24668.32      34232.38      3599.07 o                         
   6  14   4      49796.07      50085.82      3235.51 o                         
   8  14   4        522.05      -1233.16      1233.16 o                         
  10  14   4      13493.71      19910.50      2772.25 o                         
  12  14   4      12320.24      15486.14      2792.39 o                         
  14  14   4      16269.74      17002.82      3198.50 o                         
  16  14   4      13281.82      15849.38      3296.82 o                         
  18  14   4      13533.42      10761.21      2214.66 o                         
  20  14   4        109.22       1278.46      1234.84 o                         
  22  14   4        561.33       -412.73       969.75 o                         
  24  14   4      17515.59      12932.25      1654.28 o                         
 -21  15   4       8723.07      14039.58      2214.66 o                         
 -19  15   4       1073.45      12785.93      1991.67 o                         
 -17  15   4       2074.82       2221.92      1265.55 o                         
 -15  15   4        116.70      17707.26      2787.17 o                         
 -13  15   4         40.27       2682.35      1712.18 o                         
 -11  15   4       2428.59      44208.26      4152.42 o                         
  -9  15   4      17023.78      17956.72      1866.38 o                         
  -7  15   4       7429.89       6429.26      1281.72 o                         
  -5  15   4       8462.13      25333.68      2425.53 o                         
  -3  15   4      10532.82       9273.35      1108.97 o                         
  -1  15   4       2169.51       7096.93      1609.65 o                         
   1  15   4        517.56       1641.65       864.26 o                         
   3  15   4       3621.96       9279.17      2711.50 o                         
   5  15   4       5427.18       7757.88      1431.44 o                         
   7  15   4       1831.08       8853.69      1533.62 o                         
   9  15   4      15891.58      19065.59      2300.14 o                         
  11  15   4       3784.96       3391.73      1809.65 o                         
  13  15   4       2581.20       1757.76      1305.60 o                         
  15  15   4        119.44       2238.17      2147.55 o                         
  17  15   4         46.98        912.71      1556.97 o                         
  19  15   4        663.31       -446.29      1067.06 o                         
  21  15   4       1480.44        237.34       958.01 o                         
 -18  16   4       1231.77       7756.12      1217.93 o                         
 -16  16   4        173.03       9227.32      1500.26 o                         
 -14  16   4      19219.48      17540.31      1883.73 o                         
 -12  16   4      41345.95      47605.09      2864.69 o                         
 -10  16   4       4606.55      13328.88      2371.30 o                         
  -8  16   4       3664.19       9023.14      1616.69 o                         
  -6  16   4        757.03       4884.92      1360.00 o                         
  -4  16   4       1495.32       7256.78      1711.62 o                         
  -2  16   4       6911.11      12724.25      2168.83 o                         
   0  16   4      14554.51      17198.50      1445.32 o                         
   2  16   4       1805.32      13546.07      2959.26 o                         
   4  16   4       3597.71       8256.87      1547.92 o                         
   6  16   4      53337.23      53156.23      2554.20 o                         
   8  16   4       9980.81      10299.34      1549.81 o                         
  10  16   4        995.21       3926.35      1731.21 o                         
  12  16   4        338.47        955.51      1034.31 o                         
  14  16   4       8996.94       6824.20      1198.64 o                         
  16  16   4       2392.47       -204.39       870.76 o                         
  18  16   4         91.57       -557.02       822.11 o                         
 -15  17   4      22353.89      25169.90      2399.21 o                         
 -13  17   4       6741.40      10673.97      1962.99 o                         
 -11  17   4       4547.86      15257.64      2915.96 o                         
  -9  17   4       1963.61       3791.76      2221.37 o                         
  -7  17   4      18344.43      21553.04      2191.27 o                         
  -5  17   4       2554.00       9394.55      1840.06 o                         
  -3  17   4       7940.47      13204.36      4159.19 o                         
  -1  17   4      10203.37       7401.90      1122.19 o                         
   1  17   4       5830.30       6944.78      1179.15 o                         
   3  17   4      26802.29      28003.28      1947.57 o                         
   5  17   4      36290.65      36354.11      2857.89 o                         
   7  17   4        578.87        394.37       947.90 o                         
   9  17   4       3022.48       3535.03      1377.45 o                         
  11  17   4       2104.62       -355.69       909.35 o                         
  13  17   4       2552.21       2140.83       889.22 o                         
  -8  18   4      13920.10      15032.82      2043.52 o                         
  -6  18   4       5513.60      10271.31      1875.75 o                         
  -4  18   4       2131.75      10861.88      1912.66 o                         
  -2  18   4       4814.90       5848.71      1483.15 o                         
   0  18   4       1242.05        412.73       815.40 o                         
   2  18   4       2035.87       1338.86      1157.66 o                         
 -41   1   5      28514.97      23510.01      2825.36 o                         
 -39   1   5       4044.24       4459.11      1505.49 o                         
 -37   1   5         70.86        770.66      1181.76 o                         
 -35   1   5      23169.83      20251.65      3295.72 o                         
 -33   1   5       1112.05        494.66      1113.07 o                         
 -31   1   5      45188.91      46744.28      3637.16 o                         
 -29   1   5      25792.90      15375.08      3301.85 o                         
 -27   1   5      34586.15      30263.37      2881.33 o                         
 -25   1   5      86985.41      99376.56      9356.34 o                         
 -23   1   5     141868.73     137824.09     10444.95 o                         
 -21   1   5     156358.72     163161.73     10886.72 o                         
 -19   1   5      95752.02      95006.23      7908.56 o                         
 -17   1   5     187874.00     188094.52     10346.79 o                         
 -15   1   5      25864.21      24065.54      3650.46 o                         
 -13   1   5      35218.74      28715.67      3696.11 o                         
 -11   1   5     477213.12     470095.38     13032.44 o                         
  -9   1   5      78711.34      78670.04      5003.86 o                         
  -7   1   5     234472.41     223849.55      7629.23 o                         
  -5   1   5     152261.25     133414.70      4056.79 o                         
  -3   1   5     286342.81     296200.56      6071.70 o                         
  -1   1   5     358594.25     355772.84      5046.58 o                         
   1   1   5      11616.48      12246.21      1659.44 o                         
   3   1   5     391568.00     387286.28     13955.69 o                         
   5   1   5      28838.94      23195.17      3005.06 o                         
   7   1   5     104138.97     103647.58      6758.28 o                         
   9   1   5      73774.08      71084.51      6299.77 o                         
  11   1   5       1104.89       2513.60      2017.24 o                         
  13   1   5     715812.38     765559.62     24191.44 o                         
  15   1   5     365318.19     360354.62     17849.40 o                         
  17   1   5       8409.96       7284.33      1729.99 o                         
  19   1   5      59897.75      60274.04      8516.19 o                         
  21   1   5     114798.44     113520.98     11638.90 o                         
  23   1   5      16030.73      12083.67      1870.52 o                         
  25   1   5        620.07        624.09      1090.46 o                         
  27   1   5       7269.16       3640.76      1706.97 o                         
  29   1   5         21.39       1596.12      1798.20 o                         
  31   1   5      29923.56      28017.58      2660.17 o                         
  33   1   5      14031.75      10564.85      1760.61 o                         
  35   1   5       3196.84       5129.62      3674.32 o                         
  37   1   5      11791.43      10128.96      1623.33 o                         
 -40   2   5          9.33       4149.56      1012.47 o                         
 -38   2   5      18484.41      27974.62      2969.65 o                         
 -36   2   5      18970.68      18001.55      2904.18 o                         
 -34   2   5        691.34       4344.22      1628.64 o                         
 -32   2   5       3633.56      12494.40      2375.11 o                         
 -30   2   5      30173.38      35595.00      3320.68 o                         
 -28   2   5     106867.49     112025.54      7160.69 o                         
 -26   2   5      11525.07      22973.56      2577.74 o                         
 -24   2   5      36685.59      54386.58     11546.41 o                         
 -22   2   5      29271.19      54118.14     11137.03 o                         
 -20   2   5        361.39       5107.52      3256.55 o                         
 -18   2   5      41167.43      43093.15      5258.70 o                         
 -16   2   5     246274.77     259652.11     11967.91 o                         
 -14   2   5      79900.73      99217.10      8450.73 o                         
 -12   2   5      75919.81      68087.20      4236.19 o                         
 -10   2   5      19464.47      19525.71      2148.46 o                         
  -8   2   5     119063.73     113705.38      4216.40 o                         
  -6   2   5      55733.05      48188.65      3488.81 o                         
  -4   2   5      54413.64      50561.74      2812.66 o                         
  -2   2   5      69044.91      63108.18      3634.90 o                         
   0   2   5     103329.95      97124.87      3448.91 o                         
   2   2   5     317924.06     318371.19      7107.25 o                         
   4   2   5     186890.52     190435.80      8458.39 o                         
   6   2   5     622251.25     616391.38     13373.68 o                         
   8   2   5     305645.78     316711.09     10589.59 o                         
  10   2   5       5860.85       3479.19      1796.77 o                         
  12   2   5      10658.25      13798.27      2796.98 o                         
  14   2   5       9351.25       8654.93      2517.29 o                         
  16   2   5       5045.62       3984.48      2003.92 o                         
  18   2   5     109299.59     102672.48      7781.57 o                         
  20   2   5       6678.98       1966.35      2681.08 o                         
  22   2   5        547.24       -198.16      1798.48 o                         
  24   2   5      54775.29      47024.61      5749.92 o                         
  26   2   5     100885.71      94045.66      5369.55 o                         
  28   2   5      29187.31      26786.27      5068.54 o                         
  30   2   5       2835.86       3307.55      1817.21 o                         
  32   2   5        236.18       1971.81      1090.76 o                         
  34   2   5       3882.98       2932.14      1437.73 o                         
  36   2   5       2058.46       2381.49      1427.78 o                         
  38   2   5       7377.17       5766.82       892.39 o                         
 -41   3   5         12.08        362.40       758.35 o                         
 -39   3   5         77.37        191.63       741.52 o                         
 -37   3   5      10155.54      12233.77      1929.44 o                         
 -35   3   5       7813.72       9472.96      2280.17 o                         
 -33   3   5      23884.87      23389.90      2528.43 o                         
 -31   3   5      18030.98      16622.64      2302.61 o                         
 -29   3   5      16345.72      16586.95      2186.19 o                         
 -27   3   5       3211.58      15194.00     12417.17 o                         
 -25   3   5      56282.08      52270.67      3553.21 o                         
 -23   3   5      20861.29      21032.52      7825.12 o                         
 -21   3   5       5375.14       7999.61      4372.27 o                         
 -19   3   5      29132.49      45732.64     10291.44 o                         
 -17   3   5      28052.73      38438.99      6806.71 o                         
 -15   3   5      17008.58      20173.74      2761.56 o                         
 -13   3   5      16966.26      23660.28      2810.14 o                         
 -11   3   5        740.40       -680.40      1044.97 o                         
  -9   3   5     147790.38     150487.31      4569.11 o                         
  -7   3   5      56100.10      44351.85      2237.71 o                         
  -5   3   5     148324.58     151436.58      4920.08 o                         
  -3   3   5     497065.44     518556.31     13103.58 o                         
  -1   3   5     114502.67     117092.35      5918.46 o                         
   1   3   5     157891.38     165329.16      6724.50 o                         
   3   3   5    1041001.38    1122006.88     17234.80 o                         
   5   3   5     408922.56     375852.69     13041.41 o                         
   7   3   5     106095.19      97935.43      5856.08 o                         
   9   3   5      92641.85      89046.46      5976.28 o                         
  11   3   5      72888.07      72383.30      5820.26 o                         
  13   3   5      14789.65      15581.43      3334.97 o                         
  15   3   5      87578.80      82094.38      7856.38 o                         
  17   3   5       8734.71       4641.28      2051.11 o                         
  19   3   5        130.68       1869.04      2966.30 o                         
  21   3   5      18906.09      14271.11      5526.57 o                         
  23   3   5      48579.25      44438.48      3204.22 o                         
  25   3   5       9259.68       3626.61      3292.96 o                         
  27   3   5         31.97        512.02      1114.16 o                         
  29   3   5        107.56        -34.18      1147.00 o                         
  31   3   5      18321.26      14633.95      2127.73 o                         
  33   3   5       1607.57       1965.84      1385.55 o                         
  35   3   5      30319.47      25589.62      2233.59 o                         
  37   3   5       1618.97        946.14       600.10 o                         
 -40   4   5       1330.55       1236.13       605.30 o                         
 -38   4   5      27194.38      25112.85      3613.92 o                         
 -36   4   5        528.03       -582.46       881.67 o                         
 -34   4   5       4688.23       5164.85      1532.60 o                         
 -32   4   5      11653.85      12599.17      2032.54 o                         
 -30   4   5      31302.41      30972.84      2368.30 o                         
 -28   4   5       1248.94      17667.55      2495.42 o                         
 -26   4   5       2319.18      42341.56     37743.11 o                         
 -24   4   5         49.06       1166.85      1579.65 o                         
 -22   4   5        561.73      36421.02     10509.55 o                         
 -20   4   5       7793.83      89868.05     17411.89 o                         
 -18   4   5      27040.61      28894.44      4599.94 o                         
 -16   4   5     102404.05     110680.21      8418.26 o                         
 -14   4   5      41797.87      46258.02      9179.08 o                         
 -12   4   5      57115.61      69752.32      5413.46 o                         
 -10   4   5     521575.69     505225.00     10446.06 o                         
  -8   4   5     124360.17     127018.12      3588.78 o                         
  -6   4   5     711582.56     689639.56     17503.46 o                         
  -4   4   5      36669.04      40689.39      3513.97 o                         
  -2   4   5     438741.66     445542.97     10895.03 o                         
   0   4   5     125146.53     129199.97      4580.25 o                         
   2   4   5     681014.88     696455.69     10774.57 o                         
   4   4   5       9850.20       9613.62      3573.65 o                         
   8   4   5     163105.38     166535.41     13475.84 o                         
  10   4   5      94130.03      91565.95     10590.08 o                         
  12   4   5      65742.58      69503.28      9875.35 o                         
  14   4   5      85433.38      86817.87     11683.99 o                         
  16   4   5      31655.40      32753.42      7398.96 o                         
  18   4   5     111683.76      98397.83     13761.06 o                         
  20   4   5      18848.09      18237.36      6123.86 o                         
  22   4   5     296374.38     284404.03      7826.05 o                         
  24   4   5       3708.18       1650.67       945.52 o                         
  26   4   5      37222.49      35431.39      2964.85 o                         
  28   4   5      24259.78      15111.40      2353.62 o                         
  30   4   5      47490.28      47311.78     12603.41 o                         
  32   4   5       8663.16       5456.33      1656.07 o                         
  34   4   5       4930.24       5601.26      1644.21 o                         
  36   4   5      25713.33      21097.78      1736.79 o                         
 -39   5   5         15.92        760.87      1144.24 o                         
 -37   5   5      11350.51       8533.14      2023.39 o                         
 -35   5   5         65.78          6.71      1449.59 o                         
 -33   5   5        416.32        -31.34       823.87 o                         
 -31   5   5       3386.66       3185.07      1156.32 o                         
 -29   5   5       2104.09       1154.70       932.30 o                         
 -27   5   5       1918.35       1707.41      1218.21 o                         
 -25   5   5        215.88      -1209.82      5800.05 o                         
 -23   5   5       2256.30       4398.77      1983.68 o                         
 -21   5   5        481.93       5493.02      6157.41 o                         
 -19   5   5      23430.74      39454.43     10586.73 o                         
 -17   5   5      14273.01      29186.48      8217.71 o                         
 -15   5   5      47223.78      75513.05     12623.54 o                         
 -13   5   5     446962.75     515199.41     27085.91 o                         
 -11   5   5      98921.43     106011.23      5751.02 o                         
  -9   5   5     173136.62     176985.45      6354.46 o                         
  -7   5   5     115773.39      92088.49      5031.18 o                         
  -5   5   5     152498.14     140263.48      8300.11 o                         
  -3   5   5     142358.41     164640.92      8530.67 o                         
  -1   5   5      63852.30      67066.02      3578.02 o                         
   1   5   5      69147.40      63630.61      3257.49 o                         
   3   5   5      32164.14      36714.39      2718.01 o                         
   5   5   5      42535.16      42252.95      7949.27 o                         
   7   5   5      95838.23     107152.43     12589.98 o                         
   9   5   5      74774.87      76535.80      7241.20 o                         
  11   5   5      18599.05      19904.05      3791.34 o                         
  13   5   5       8696.70       9731.07      3059.40 o                         
  15   5   5     313297.16     334568.66     16530.81 o                         
  17   5   5      19537.51      14792.90      3018.05 o                         
  19   5   5     161554.58     156639.92     17556.18 o                         
  21   5   5      46670.65      45051.34      3947.79 o                         
  23   5   5      35957.38      28715.06      2906.94 o                         
  25   5   5        241.41       -399.70      1259.16 o                         
  27   5   5      81877.19      63272.53      4757.68 o                         
  29   5   5      18882.27      15652.50      2360.10 o                         
  31   5   5       5565.96       5109.60      1593.92 o                         
  33   5   5      12954.79       6741.83      1338.26 o                         
  35   5   5      19625.85      17379.50      1349.33 o                         
  37   5   5       1362.56       3728.00       993.24 o                         
 -38   6   5       3611.48       4177.65      1241.55 o                         
 -36   6   5       4085.30       8177.45      2097.21 o                         
 -34   6   5       1525.28       1742.54      1043.13 o                         
 -32   6   5       2512.27       2901.98      1223.38 o                         
 -30   6   5      31627.60      27365.97      2713.88 o                         
 -28   6   5      37000.21      34093.27      3577.61 o                         
 -26   6   5       7061.93       8791.46      1921.49 o                         
 -24   6   5       6614.50       5024.27      2116.52 o                         
 -22   6   5      15560.00      17559.81      2736.44 o                         
 -20   6   5      35137.93      59443.38     12630.25 o                         
 -18   6   5      52781.13      65936.34     11979.28 o                         
 -16   6   5      36298.27      48695.58     10855.17 o                         
 -14   6   5      41717.77      62366.05     11794.72 o                         
 -12   6   5     374057.69     411941.00     18544.13 o                         
 -10   6   5       8738.64      12330.97      5577.12 o                         
  -8   6   5       1377.99       2064.66      2153.21 o                         
  -6   6   5     143452.14     164269.88      9841.10 o                         
  -4   6   5      17211.35      22553.59      3754.29 o                         
  -2   6   5     100701.41     113601.02      5638.90 o                         
   0   6   5        193.58       -137.19      1018.00 o                         
   2   6   5      23661.87      30347.99      3303.34 o                         
   4   6   5     223831.62     249387.81      9405.93 o                         
   6   6   5      26423.85      29951.54      7154.01 o                         
   8   6   5      25683.50      32572.22      7909.01 o                         
  10   6   5     258605.36     282309.69     14657.79 o                         
  12   6   5       5699.36       2180.85      2222.23 o                         
  14   6   5      37595.38      32669.03      5148.77 o                         
  16   6   5        608.42      -3129.52      3129.52 o                         
  18   6   5      22802.46      19121.78      2890.84 o                         
  20   6   5      33108.32      33763.70      2772.67 o                         
  22   6   5      21306.55      14607.49      1838.69 o                         
  24   6   5         63.03        932.25       892.13 o                         
  26   6   5      21525.69      21197.00      2952.53 o                         
  28   6   5      10503.80       7815.91      3937.73 o                         
  30   6   5        646.61       -276.78       755.70 o                         
  32   6   5        898.13       -257.74       536.28 o                         
  34   6   5         85.43        512.75       740.51 o                         
  36   6   5        466.84       3127.36      1097.26 o                         
 -39   7   5       1629.24        976.46       691.24 o                         
 -35   7   5        193.88       5322.50      1201.28 o                         
 -33   7   5      10720.58       8419.49      1566.87 o                         
 -31   7   5       5177.58       4593.16      1259.31 o                         
 -29   7   5        864.47       2568.45      1160.21 o                         
 -27   7   5      43131.38      33057.46      8034.84 o                         
 -25   7   5     127508.53     105457.84      5367.01 o                         
 -23   7   5        169.60       1268.23       865.04 o                         
 -21   7   5      19821.12      17686.02      1677.35 o                         
 -19   7   5      44802.94      50695.48     10469.28 o                         
 -17   7   5      70425.31      85995.76     13321.49 o                         
 -15   7   5        948.62      29716.65     11512.86 o                         
 -13   7   5       2194.06       7738.75      3694.82 o                         
 -11   7   5        529.38       1032.99      3724.65 o                         
  -9   7   5      37565.41      36327.46      5563.29 o                         
  -7   7   5      10348.90       8414.46      4254.82 o                         
  -5   7   5        712.15        731.54      1517.67 o                         
  -3   7   5      30656.71      26109.07      3005.10 o                         
  -1   7   5     260803.92     284320.28     12173.82 o                         
   1   7   5      18778.97      15790.72      3139.06 o                         
   3   7   5      51974.68      54934.58      6943.56 o                         
   5   7   5      38135.71      43121.34      6562.98 o                         
   7   7   5      29727.66      31045.45      7637.21 o                         
   9   7   5       1698.56        148.83      2147.54 o                         
  11   7   5       2312.57        146.05      2115.59 o                         
  13   7   5      25628.35      26121.68      4838.12 o                         
  15   7   5      38127.01      41817.01      5972.48 o                         
  17   7   5      11404.76      12132.91      2491.49 o                         
  19   7   5       3826.44       3294.05      1203.63 o                         
  21   7   5      64874.21      54670.98      4801.41 o                         
  23   7   5       7552.80      10158.72      2057.05 o                         
  25   7   5      36142.91      29350.43      4263.21 o                         
  27   7   5       5365.84       6096.39      2536.79 o                         
  29   7   5       6020.21       4733.67      1218.18 o                         
  31   7   5        991.92       2256.22       879.62 o                         
  33   7   5       3279.07       2667.24       712.71 o                         
  35   7   5        581.47       -620.77       848.95 o                         
 -36   8   5      13206.95      11965.49      1317.05 o                         
 -34   8   5      29317.36      31830.64      3687.74 o                         
 -32   8   5       9067.73      13539.60      3201.18 o                         
 -30   8   5         60.42       6073.53      3097.16 o                         
 -28   8   5      45372.85      47320.45      9350.21 o                         
 -26   8   5        421.31       1399.26      1905.95 o                         
 -24   8   5       5512.02       5562.83      1183.24 o                         
 -22   8   5       1235.35       1407.09       858.85 o                         
 -20   8   5      43226.79      42714.47      4847.05 o                         
 -18   8   5       6639.75       9896.55      1587.79 o                         
 -16   8   5      29636.35      67973.16     13418.80 o                         
 -14   8   5      17704.28      33424.53      9915.62 o                         
 -12   8   5     205170.47     218463.50     14402.96 o                         
 -10   8   5        558.81       -519.87      5357.12 o                         
  -8   8   5        354.26       2248.58      3926.82 o                         
  -6   8   5     232440.25     245411.09     10436.10 o                         
  -4   8   5     131733.42     130707.38      9486.70 o                         
  -2   8   5     373047.03     368066.81     15276.99 o                         
   0   8   5     259374.11     263272.25     21394.92 o                         
   2   8   5      20147.10      22388.16      7130.52 o                         
   4   8   5     409928.59     434069.19     29055.61 o                         
   6   8   5      55255.39      61309.06     11727.61 o                         
   8   8   5        971.07      -3494.04      3494.04 o                         
  10   8   5      44587.47      43906.35      5289.47 o                         
  12   8   5       5101.37       -445.89      1867.49 o                         
  14   8   5      95639.34      92205.66      5342.96 o                         
  16   8   5      61381.72      59963.20      3079.32 o                         
  18   8   5       1827.34       1725.17      1049.63 o                         
  20   8   5      30532.30      26941.24      3692.77 o                         
  22   8   5       4294.15       3216.41      1381.73 o                         
  24   8   5         94.72        952.97      2238.14 o                         
  26   8   5      22601.79      28874.42      4489.71 o                         
  28   8   5       2449.22       5373.58      1639.34 o                         
  30   8   5       4890.61       5324.86      1506.64 o                         
  32   8   5       1868.05       4360.85      1033.08 o                         
  34   8   5       7463.25       5164.17      1181.15 o                         
 -35   9   5       1032.93        579.34       579.87 o                         
 -33   9   5       2813.66        865.73      1509.99 o                         
 -31   9   5        325.76       7543.25      3228.03 o                         
 -29   9   5      18930.61      27377.84      4959.49 o                         
 -27   9   5      70600.43      83933.84      5602.21 o                         
 -25   9   5      36033.19      36577.09      2832.43 o                         
 -23   9   5      19366.43      23210.27      3395.37 o                         
 -21   9   5      69407.55      71210.94      5625.66 o                         
 -19   9   5     213286.88     225716.64      9895.47 o                         
 -17   9   5       4786.74       6081.04      1115.73 o                         
 -15   9   5      21918.87      23061.50      2135.91 o                         
 -13   9   5      14233.08       6603.70      4503.13 o                         
 -11   9   5       2575.39       3196.56      2134.56 o                         
  -9   9   5     300043.78     288388.41     16424.70 o                         
  -7   9   5     229432.92     251950.17     14623.36 o                         
  -5   9   5      11239.26      11140.01      3495.99 o                         
  -3   9   5     139029.64     129993.59     15831.44 o                         
  -1   9   5     729802.06     764311.31     38545.08 o                         
   1   9   5      75424.98      74805.03     12348.38 o                         
   3   9   5      33947.60      38692.72      8912.31 o                         
   5   9   5      41479.33      48145.27     10439.08 o                         
   7   9   5      62797.43      68151.00     12328.25 o                         
   9   9   5      37669.44      43761.05      4953.00 o                         
  11   9   5      68930.85      68743.94      8363.79 o                         
  13   9   5      23443.17      20045.08      1826.66 o                         
  15   9   5      27686.07      27866.04      2150.06 o                         
  17   9   5     127409.61     112492.48      7253.24 o                         
  19   9   5      49719.21      45135.38      4449.44 o                         
  21   9   5      24001.93      24685.20      2866.16 o                         
  23   9   5      12926.69      11502.79      3332.05 o                         
  25   9   5       5883.97       3483.57      2338.81 o                         
  27   9   5      12989.25      13143.85      3395.81 o                         
  29   9   5       2629.22       4187.66      1885.81 o                         
  31   9   5      23810.82      23993.08      2051.22 o                         
  33   9   5       1102.58       3751.49      1036.86 o                         
 -34  10   5         56.93       3413.96      2103.92 o                         
 -32  10   5      51542.63      82167.09      5979.57 o                         
 -30  10   5         13.61       4227.98      2600.54 o                         
 -28  10   5      49328.70      62047.28      7449.30 o                         
 -26  10   5      28739.68      32176.81      7979.47 o                         
 -24  10   5      11652.52      27647.14      7657.34 o                         
 -22  10   5     137975.77     141511.27      6207.66 o                         
 -20  10   5        179.71        374.85      1338.86 o                         
 -18  10   5     119260.56     147339.61      8166.42 o                         
 -16  10   5     110372.97     121432.32     10231.94 o                         
 -14  10   5     149266.19     166591.78      9317.26 o                         
 -12  10   5      50906.61      60032.10      2978.43 o                         
 -10  10   5       7831.25      15179.42      3380.14 o                         
  -8  10   5      66621.80      51564.57     11110.19 o                         
  -6  10   5       8908.63       8828.42      5321.89 o                         
  -4  10   5       5202.38        687.89      4207.85 o                         
  -2  10   5      26387.99      27277.18      7563.38 o                         
   0  10   5      35098.45      38494.75      9090.16 o                         
   2  10   5      36620.90      38061.88      9918.97 o                         
   4  10   5      22167.08      25052.46      7684.18 o                         
   6  10   5      26507.55      23760.57      7405.68 o                         
   8  10   5       1277.88       2296.04      1204.26 o                         
  10  10   5      36805.84      36028.88      2477.73 o                         
  12  10   5      49650.91      54527.15      3182.50 o                         
  14  10   5     141021.45     147542.36      9124.59 o                         
  16  10   5      79589.24      83900.95      5989.64 o                         
  18  10   5      11817.03       9010.05      1433.85 o                         
  20  10   5      67744.15      67534.23      3491.05 o                         
  22  10   5       3581.44       2175.95      1144.75 o                         
  24  10   5      68748.24      78360.05      4912.51 o                         
  26  10   5      13153.85      13770.51      4157.51 o                         
  28  10   5        137.85        702.79       845.87 o                         
  30  10   5      37804.57      39196.09      4570.24 o                         
 -33  11   5       1424.93       4872.24      1248.26 o                         
 -31  11   5      21744.62      22334.71      1885.66 o                         
 -29  11   5      22994.03      21171.19      2270.25 o                         
 -27  11   5       2057.51       2530.53      1236.74 o                         
 -25  11   5       1215.88       4915.91      1896.56 o                         
 -23  11   5      39504.76      49327.15      6731.21 o                         
 -21  11   5      42257.82      40555.61      5774.88 o                         
 -19  11   5      83249.96      97966.18      4800.31 o                         
 -17  11   5      17368.32      22886.22      2494.32 o                         
 -15  11   5       5493.12      11060.12      1731.15 o                         
 -13  11   5       4548.40       4226.15      1056.79 o                         
 -11  11   5      15769.91      18674.06      2103.14 o                         
  -9  11   5      15644.99      17879.71      1333.65 o                         
  -7  11   5     120328.39     104550.33      3387.35 o                         
  -5  11   5      24326.11      27863.41      2367.12 o                         
  -3  11   5      43235.62      41277.05      2094.34 o                         
  -1  11   5     156010.34     170618.72      5333.97 o                         
   1  11   5      72669.70      71309.56      3214.21 o                         
   3  11   5      19990.05      19049.72      1903.72 o                         
   5  11   5       5285.71       4895.21      1189.80 o                         
   7  11   5      25198.02      21726.28      1956.14 o                         
   9  11   5       1724.43       3073.57      1042.71 o                         
  11  11   5       8616.23       9916.43      1621.18 o                         
  13  11   5      19728.61      23027.69      2491.25 o                         
  15  11   5      57053.13      55130.70      3707.14 o                         
  17  11   5       1023.96        825.82      1103.96 o                         
  19  11   5      63142.76      73671.78      3981.99 o                         
  21  11   5      68526.53      63848.07     17124.99 o                         
  23  11   5      19765.90      15447.32      2246.53 o                         
  25  11   5       1964.38       2059.20      2152.58 o                         
  27  11   5      32233.25      32176.78      2399.37 o                         
  29  11   5       6288.91       4271.39      1201.28 o                         
 -32  12   5      28059.59      17489.07      1825.41 o                         
 -30  12   5        498.42         43.62       926.13 o                         
 -28  12   5       2146.46       2496.52      1587.17 o                         
 -26  12   5      66728.68      86669.06      9018.01 o                         
 -24  12   5       4560.78       5779.41      1670.41 o                         
 -22  12   5     119304.18     137935.73      9472.69 o                         
 -20  12   5       3447.33       2429.25      1269.92 o                         
 -18  12   5      16435.08      19811.92      2744.26 o                         
 -16  12   5      91707.14     101196.87      5631.31 o                         
 -14  12   5      53237.52      58740.61      3372.39 o                         
 -12  12   5       8137.62      11098.24      1734.02 o                         
 -10  12   5      53758.57      54078.27      4394.98 o                         
  -8  12   5     140071.09     156598.72      5448.23 o                         
  -6  12   5      14734.77      19798.23      1577.38 o                         
  -4  12   5      11396.92      17303.84      2733.85 o                         
  -2  12   5      11927.03      14131.38      1280.03 o                         
   0  12   5      26662.79      28318.04      1934.67 o                         
   2  12   5      29552.09      28025.90      1961.63 o                         
   4  12   5       6150.82       8934.06      1533.37 o                         
   6  12   5     403389.34     442201.91     13391.92 o                         
   8  12   5     110958.05     111941.00      4797.81 o                         
  10  12   5     206377.72     211706.61      9120.50 o                         
  12  12   5       3488.04       2714.84      1356.75 o                         
  14  12   5     145964.91     151774.17      7652.88 o                         
  16  12   5      23200.56      25525.83      2686.80 o                         
  18  12   5      29151.76      33706.12      2809.37 o                         
  20  12   5      47652.91      58208.54      6019.84 o                         
  22  12   5       6043.76       2009.97      2473.03 o                         
  24  12   5      92147.45      92173.30      7073.48 o                         
  26  12   5         90.37        -70.47      1003.31 o                         
  28  12   5       3113.36       4144.09      1258.33 o                         
 -29  13   5       2224.99       3858.87      1134.17 o                         
 -27  13   5       2558.93       4962.84      1607.30 o                         
 -25  13   5      20993.90      30529.37      2557.85 o                         
 -23  13   5      38492.55      53501.65      3795.34 o                         
 -21  13   5        285.54       2557.69      1116.55 o                         
 -19  13   5        135.27        272.44       978.93 o                         
 -17  13   5      35156.70      35525.84      2953.70 o                         
 -15  13   5      10183.38      16061.78      1817.78 o                         
 -13  13   5      17381.25      18112.25      2331.26 o                         
 -11  13   5       7470.86       5260.92      1868.71 o                         
  -9  13   5      24910.78      26170.67      2634.40 o                         
  -7  13   5         23.41       4141.48      1695.88 o                         
  -5  13   5      55373.41      56525.01      3128.21 o                         
  -3  13   5      10801.73      16300.45      2441.68 o                         
  -1  13   5       3734.31       4272.67      1449.15 o                         
   1  13   5       2762.20       1287.43      1051.42 o                         
   3  13   5      32022.73      34364.76      2837.49 o                         
   5  13   5      69273.58      83565.52      4962.39 o                         
   7  13   5       3432.23       2779.08      1429.91 o                         
   9  13   5       7017.54       9160.87      2223.02 o                         
  11  13   5      40971.94      38170.30      3037.63 o                         
  13  13   5        166.63        263.24       971.81 o                         
  15  13   5      79208.41      93976.66      5081.13 o                         
  17  13   5       3858.05       2182.80      1450.77 o                         
  19  13   5      16729.92      15740.83      2996.50 o                         
  21  13   5       3547.47       2171.03      1405.97 o                         
  23  13   5      39505.40      33877.52      3717.94 o                         
  25  13   5        215.77        604.00       875.80 o                         
 -26  14   5       1486.96       6546.66      1426.10 o                         
 -24  14   5       2842.44       4971.24      1157.71 o                         
 -22  14   5      26243.71      42083.04      6586.92 o                         
 -20  14   5        391.61      18057.74      1912.32 o                         
 -18  14   5       3217.42       4696.73      1430.99 o                         
 -16  14   5      10383.17       8823.49      1577.08 o                         
 -14  14   5       1752.25       9447.22      2168.26 o                         
 -12  14   5       1135.07       7017.95      1994.24 o                         
 -10  14   5      76223.79      80779.68      5840.49 o                         
  -8  14   5      15359.36      24150.58      2531.70 o                         
  -6  14   5      80789.69      86712.32      4345.86 o                         
  -4  14   5        439.22       1479.88      1059.02 o                         
  -2  14   5      76348.05      76100.27      4638.43 o                         
   0  14   5      30206.65      32928.81      2193.43 o                         
   2  14   5       9111.36      10095.79      1572.64 o                         
   4  14   5      40120.60      45529.87      2925.77 o                         
   6  14   5      26065.96      26919.80      3438.89 o                         
   8  14   5     113787.53     122562.01      9474.37 o                         
  10  14   5      27416.52      33605.27      5316.85 o                         
  12  14   5       2661.20       -198.68      1744.88 o                         
  14  14   5      26440.85      25076.65      2733.75 o                         
  16  14   5        812.77      -1105.36      1105.36 o                         
  18  14   5       1328.44        952.97      1187.86 o                         
  20  14   5      14941.80      10717.59      2050.23 o                         
  22  14   5      17047.60      14626.79      2046.88 o                         
  24  14   5      17199.07       9372.02      1432.82 o                         
 -21  15   5         84.40       3553.52      1422.75 o                         
 -19  15   5       1961.53       3752.36      1404.29 o                         
 -17  15   5       5432.55       4924.84      2578.73 o                         
 -15  15   5       6115.26       5693.56      2810.26 o                         
 -13  15   5       4395.26       4881.73      1820.31 o                         
 -11  15   5        395.21       1134.52      1001.01 o                         
  -9  15   5       9655.50      15831.38      1703.48 o                         
  -7  15   5       1202.33       4223.54      1207.68 o                         
  -5  15   5      12141.80      12912.86      1397.07 o                         
  -3  15   5        832.46       1182.02      1053.39 o                         
  -1  15   5      20717.48      24885.83      1869.02 o                         
   1  15   5         75.21        445.76       847.29 o                         
   3  15   5       3721.78       4469.21      1384.64 o                         
   5  15   5      28328.06      26640.38      2157.04 o                         
   7  15   5       6383.93       2997.51      1265.69 o                         
   9  15   5       7324.87       8314.89      2168.64 o                         
  11  15   5       2233.58       1609.81      1446.95 o                         
  13  15   5       2621.03       2630.57      1555.29 o                         
  15  15   5       9384.00       8691.58      1861.15 o                         
  17  15   5        175.03       1325.44      1201.28 o                         
  19  15   5       4506.76       4935.38      1008.37 o                         
  21  15   5      18337.82       9584.71      1239.87 o                         
 -18  16   5      44059.63      38740.12      2027.20 o                         
 -16  16   5      39550.92      33740.91      1912.46 o                         
 -14  16   5       7681.74      10540.42      1374.31 o                         
 -12  16   5      52040.70      61011.60      2991.30 o                         
 -10  16   5        287.11        852.18      1017.14 o                         
  -8  16   5      12342.43      13319.76      1699.26 o                         
  -6  16   5      11501.87      22246.99      2865.78 o                         
  -4  16   5       3531.03       2787.81       912.55 o                         
  -2  16   5      26880.99      28444.01      1910.25 o                         
   0  16   5      17363.09      18336.09      1764.29 o                         
   2  16   5       6173.04       7380.96      1200.16 o                         
   4  16   5      39534.75      44287.07      2458.73 o                         
   6  16   5        344.32       1557.41      1002.38 o                         
   8  16   5       1075.72       1438.65      1089.29 o                         
  10  16   5      22513.01      21272.53      2020.97 o                         
  12  16   5       4086.79       2220.85      1797.06 o                         
  14  16   5      20982.96      21523.84      1893.84 o                         
  16  16   5      12780.26      11957.33      2040.17 o                         
 -15  17   5       7884.72      17475.65      2050.23 o                         
 -13  17   5       9019.17      10986.04      2087.15 o                         
 -11  17   5        523.72       7096.97      2046.88 o                         
  -9  17   5       5242.03       4600.44      2006.61 o                         
  -7  17   5      21700.00      26156.54      3095.49 o                         
  -5  17   5      42471.99      42703.02      2916.05 o                         
  -3  17   5       2181.96       4588.38      1377.38 o                         
  -1  17   5       1306.71       2807.18       945.59 o                         
   1  17   5       4467.20       5313.75      1070.59 o                         
   3  17   5      27471.99      26578.32      1861.78 o                         
   5  17   5      32709.79      31050.25      2670.13 o                         
   7  17   5       5795.32       5857.04      3160.92 o                         
   9  17   5      15673.51      13499.33      2218.01 o                         
  11  17   5       3757.23       4667.55      1315.37 o                         
  13  17   5        774.40        624.13       644.26 o                         
  -6  18   5      55058.47      43400.54      3197.83 o                         
  -4  18   5      15125.21       9046.53      1667.70 o                         
  -2  18   5      50776.54      36911.43      1950.26 o                         
   0  18   5      28320.83      18341.38      1936.15 o                         
   2  18   5      25538.22      10106.88      1369.06 o                         
 -42   0   6         79.52       -536.89       718.09 o                         
 -40   0   6      40404.90      39149.07      3868.94 o                         
 -38   0   6      15985.42      14912.02      3546.80 o                         
 -36   0   6        668.58        -97.31      1744.88 o                         
 -34   0   6      65710.24      64847.82      4866.10 o                         
 -32   0   6      42458.54      35724.62      3756.53 o                         
 -30   0   6       6639.35       4093.76      2050.23 o                         
 -28   0   6       3372.81       2325.39      1509.99 o                         
 -26   0   6       7247.28       3690.62      3098.84 o                         
 -24   0   6     195687.34     196718.48     18089.71 o                         
 -22   0   6      36209.47      35370.74      7184.21 o                         
 -20   0   6     282062.53     288606.56     20022.50 o                         
 -18   0   6     311439.44     311162.50     19478.90 o                         
 -16   0   6    1898835.75    1895607.75     44793.09 o                         
 -14   0   6       3548.84       1979.77      1885.81 o                         
 -12   0   6      11369.88       9435.78      3348.83 o                         
 -10   0   6     408758.62     382524.75     16794.47 o                         
  -8   0   6     110289.06     110004.63      8325.09 o                         
  -6   0   6     394040.59     312031.62     31969.91 o                         
  -4   0   6      77948.49      85945.12      4482.31 o                         
  -2   0   6     428809.66     428117.28      8543.91 o                         
   0   0   6    1304984.50    1184030.12     22404.94 o                         
   2   0   6       1616.90       2664.30      1811.99 o                         
   4   0   6    1105437.75    1131414.00     26414.80 o                         
   6   0   6     886833.44     857175.94     25985.30 o                         
   8   0   6     459930.38     470335.88     21800.94 o                         
  10   0   6       3565.98       2449.54      2801.88 o                         
  12   0   6    1732591.75    1816017.75     51215.59 o                         
  14   0   6       4821.72       3338.76      3587.07 o                         
  16   0   6    1007036.44    1035911.94     44574.98 o                         
  18   0   6        994.41        426.15      3258.23 o                         
  20   0   6     294280.56     274342.19     25579.27 o                         
  22   0   6     242407.25     214617.12      9019.54 o                         
  24   0   6     133017.12     119403.50      8482.80 o                         
  26   0   6      18397.24      17244.11      4100.47 o                         
  28   0   6        813.62        590.46      1081.37 o                         
  30   0   6      37437.96      38839.10      3354.15 o                         
  32   0   6        558.23      -1097.26      1869.04 o                         
  34   0   6       1427.08       1560.33      1949.57 o                         
  36   0   6       6641.00       3979.67      1962.99 o                         
  38   0   6       1253.12       1926.08       892.57 o                         
 -41   1   6        441.48       6412.63      1154.58 o                         
 -39   1   6      12917.51       9700.00      2022.03 o                         
 -37   1   6       6153.55      15721.87      5915.82 o                         
 -35   1   6       3564.85       3631.17      1689.35 o                         
 -33   1   6         44.07         57.44      1218.75 o                         
 -31   1   6      18194.19      18927.18      2610.60 o                         
 -29   1   6      32340.12      29646.84      2707.32 o                         
 -27   1   6      14699.40      17092.08      1903.45 o                         
 -25   1   6       9818.29      27129.51      5506.65 o                         
 -23   1   6      15312.68      37149.86      6295.75 o                         
 -21   1   6      25418.88      68584.28      9779.72 o                         
 -19   1   6        998.55      10597.95      3738.42 o                         
 -17   1   6       2012.12      15348.99      4483.39 o                         
 -15   1   6        270.54       3149.65      3045.15 o                         
 -13   1   6       8042.24       5836.58      2067.01 o                         
 -11   1   6     233454.95     212364.02      9201.75 o                         
  -9   1   6    1979071.00    1986816.75     25864.70 o                         
  -7   1   6      92737.20      96009.45      5284.05 o                         
  -5   1   6      34994.12      35288.45      3112.30 o                         
  -3   1   6       4655.00       4523.59      1153.51 o                         
  -1   1   6      67961.80      60589.21      3000.05 o                         
   1   1   6      42037.54      34932.39      4298.30 o                         
   3   1   6     121093.02     124030.80      8288.18 o                         
   5   1   6     121172.09     134949.88      7034.49 o                         
   7   1   6       7973.63       5717.31      2054.21 o                         
   9   1   6     288368.06     297326.41     12966.36 o                         
  11   1   6     199877.80     191904.36     11474.70 o                         
  13   1   6      11683.81      10485.19      3190.27 o                         
  15   1   6      45990.59      46244.47      6762.74 o                         
  17   1   6       8350.07       9293.70      3076.26 o                         
  19   1   6      15055.85       9601.71      2350.49 o                         
  21   1   6      27856.72      25074.90      5539.43 o                         
  23   1   6      21295.51      17904.31      2173.51 o                         
  25   1   6       3437.38       2663.20      1178.10 o                         
  27   1   6       6223.11       3596.72      1875.75 o                         
  29   1   6      88976.95      82929.57      4431.08 o                         
  31   1   6        615.65       2718.74      1385.06 o                         
  33   1   6       8036.24       7001.57      1373.10 o                         
  35   1   6        419.68       1508.91      1209.67 o                         
  37   1   6      20299.95      22410.32      2932.74 o                         
 -42   2   6        406.64       -785.20       785.20 o                         
 -40   2   6      34129.47      32679.56      3449.49 o                         
 -38   2   6       2330.09       4658.90      5293.36 o                         
 -36   2   6      15616.66      15627.06      2631.21 o                         
 -34   2   6      71772.43      86864.20      4646.90 o                         
 -32   2   6      98723.47      89935.20      4855.05 o                         
 -30   2   6      32974.03      31310.54      5043.38 o                         
 -28   2   6       8457.38      19610.92      2552.41 o                         
 -26   2   6     177212.91     181872.52     14740.89 o                         
 -24   2   6        784.09       2369.01      2580.41 o                         
 -22   2   6     111361.89     121075.54      9574.06 o                         
 -20   2   6      18666.86      29812.76      6628.87 o                         
 -18   2   6      11203.26      17656.30      3968.45 o                         
 -16   2   6     267735.06     288891.81     12749.38 o                         
 -14   2   6       1428.15       3727.17      2456.46 o                         
 -12   2   6     173781.12     183682.45      8672.29 o                         
 -10   2   6     364328.75     344879.75     11023.89 o                         
  -8   2   6      68582.57      60299.34      4355.63 o                         
  -6   2   6        677.81       1759.09       942.44 o                         
  -4   2   6     430428.59     434708.06      8538.67 o                         
  -2   2   6      31681.07      26884.21      2249.34 o                         
   0   2   6    1186841.25    1149244.12     12733.82 o                         
   2   2   6      60074.03      64217.02      3524.48 o                         
   4   2   6      18121.69      18277.69      3453.08 o                         
   6   2   6    1015299.75    1039753.62     18315.88 o                         
   8   2   6        325.65       1542.37      1638.66 o                         
  10   2   6     167018.94     188784.66      9238.38 o                         
  12   2   6     245799.48     266004.44     11651.55 o                         
  14   2   6      61505.96      51860.68      5528.93 o                         
  16   2   6      57460.81      54974.70      5831.92 o                         
  18   2   6      35473.74      31763.04      4473.63 o                         
  20   2   6      23246.35      19160.13      6992.94 o                         
  22   2   6      69113.91      54941.62      6989.72 o                         
  24   2   6       7985.85       6640.19      1785.14 o                         
  26   2   6       7392.90       4590.98      1797.26 o                         
  28   2   6      73463.66      67844.83      5071.21 o                         
  30   2   6      11073.18       7375.86      1765.16 o                         
  32   2   6      21197.66      22054.49      2251.37 o                         
  34   2   6       5934.21       7695.17      1378.60 o                         
  36   2   6      15562.30      15988.55      1918.16 o                         
  38   2   6      10683.68       8452.60      1479.79 o                         
 -41   3   6         42.78        869.08       845.60 o                         
 -39   3   6       1994.42       2820.81      1075.45 o                         
 -37   3   6       2684.03       6412.02      1674.53 o                         
 -35   3   6      36467.78      39010.00      3917.02 o                         
 -33   3   6      10416.93      10178.93      2029.55 o                         
 -31   3   6       2474.34       4783.38      1642.72 o                         
 -29   3   6      19760.57      19764.13      4576.96 o                         
 -27   3   6     152433.31     123107.44     10292.23 o                         
 -25   3   6       6104.24       9229.50      2441.16 o                         
 -23   3   6      23819.24      50111.62     10600.15 o                         
 -21   3   6       4680.24      53970.49     14157.02 o                         
 -19   3   6      55087.10      63137.82     10580.02 o                         
 -17   3   6     248174.67     252636.42     17744.09 o                         
 -15   3   6      90882.47     100689.90      5909.86 o                         
 -13   3   6      13368.05      22300.05      2614.65 o                         
 -11   3   6       2268.24       5010.69      1333.86 o                         
  -9   3   6     179570.16     167338.39      4843.18 o                         
  -7   3   6     318609.12     329207.47      9282.72 o                         
  -5   3   6        950.57       1057.83      1098.93 o                         
  -3   3   6       7046.15       8002.76      2067.75 o                         
  -1   3   6     121116.84     115866.84      9072.49 o                         
   1   3   6      12771.80       9945.46      2009.10 o                         
   3   3   6     233971.98     244648.30      7198.50 o                         
   5   3   6      45149.53      38012.11      4468.53 o                         
   7   3   6        292.07       1385.98      1501.02 o                         
   9   3   6       6215.82       7694.24      2169.29 o                         
  11   3   6     193156.33     194195.19      9766.14 o                         
  13   3   6      12658.74      10189.20      2675.91 o                         
  15   3   6      25650.68      23756.86      4777.38 o                         
  17   3   6      20928.95      17863.21      3849.28 o                         
  19   3   6      16261.99       8674.07      5311.82 o                         
  21   3   6        713.77       -675.20      1879.10 o                         
  23   3   6       2331.18       1873.90      1362.30 o                         
  25   3   6      49711.09      35580.66      5211.15 o                         
  27   3   6      38231.44      30947.90      5736.29 o                         
  29   3   6      27168.82      25038.21      3107.49 o                         
  31   3   6       2994.18       2270.75      1048.66 o                         
  33   3   6        810.48       1664.83       853.32 o                         
  35   3   6       1494.02        587.74       801.38 o                         
  37   3   6         23.72        -99.13       492.25 o                         
 -40   4   6        434.37       -561.72       561.72 o                         
 -38   4   6        822.61       3691.09      2127.41 o                         
 -36   4   6       2764.40       2400.93      1227.09 o                         
 -34   4   6      19053.36      13589.48      2058.72 o                         
 -32   4   6       9151.93      11874.12      2092.86 o                         
 -30   4   6      14727.32      17684.50      1813.28 o                         
 -28   4   6     141852.73     156324.50      9848.51 o                         
 -26   4   6     276720.25     273814.56     13190.95 o                         
 -24   4   6        524.86      17372.42     13849.99 o                         
 -22   4   6        417.88       1010.02      3258.23 o                         
 -20   4   6     138317.97     150563.05     16992.45 o                         
 -18   4   6        805.20       8617.02      6140.64 o                         
 -16   4   6     132436.56     154078.11      9799.85 o                         
 -14   4   6     224561.88     226483.48     10345.56 o                         
 -12   4   6      19025.52      13994.73      1873.18 o                         
 -10   4   6    1107285.50    1135598.62     12598.45 o                         
  -8   4   6      50913.04      43497.17      3124.13 o                         
  -6   4   6      48452.34      55006.71      5375.30 o                         
  -4   4   6     806738.38     838237.62     15954.66 o                         
  -2   4   6     259532.72     274382.44      8751.36 o                         
   0   4   6       7013.62       5294.24      1096.67 o                         
   2   4   6     490336.06     504060.28     14576.05 o                         
   8   4   6      41116.61      51347.83      5722.48 o                         
  10   4   6      28927.21      31039.46      4592.72 o                         
  12   4   6     577715.44     613297.38     21450.43 o                         
  14   4   6     196532.62     192844.36     12498.67 o                         
  16   4   6      11240.70      11415.54      4909.15 o                         
  18   4   6     157721.03     158767.34     18039.38 o                         
  20   4   6      63909.98      57654.88     11194.08 o                         
  22   4   6      34811.21      27783.65      3588.40 o                         
  24   4   6        665.87        618.66       728.73 o                         
  26   4   6      74723.13      74827.45      4705.37 o                         
  28   4   6      68028.48      62043.56     10611.89 o                         
  30   4   6      28842.76      23817.48      2474.03 o                         
  32   4   6          9.65       -565.26       754.10 o                         
  34   4   6      13561.68      16956.52      2067.22 o                         
  36   4   6      39163.87      37657.97      2349.46 o                         
 -39   5   6       8687.46      10583.37      1879.10 o                         
 -37   5   6        752.16      13536.25      3234.74 o                         
 -35   5   6       4416.16       4073.62      2234.79 o                         
 -33   5   6       2088.48       1007.07      1042.66 o                         
 -31   5   6       7825.33      12179.03      2090.00 o                         
 -29   5   6       4884.99       8442.11      2425.94 o                         
 -27   5   6       3719.95       7186.43      3196.15 o                         
 -25   5   6       1402.96      10612.44      7751.29 o                         
 -23   5   6       4878.37      10742.36      4466.22 o                         
 -21   5   6      54787.08      64466.62     12116.85 o                         
 -19   5   6       1523.84       9271.35      5919.17 o                         
 -17   5   6      79810.51     105132.40     15593.19 o                         
 -15   5   6       6161.96      45034.69     14482.51 o                         
 -13   5   6     268614.56     303206.50     21995.56 o                         
 -11   5   6       1351.55       4105.24      2733.00 o                         
  -9   5   6      53700.43      48535.38      5826.86 o                         
  -7   5   6       3834.14       5340.06      2179.76 o                         
  -5   5   6       1802.42       1292.44      1500.71 o                         
  -3   5   6      11966.62      14012.75      2568.96 o                         
  -1   5   6       1718.20        932.60       909.67 o                         
   1   5   6       3181.58       4390.97      1021.31 o                         
   3   5   6      19550.43      19583.47      1745.72 o                         
   5   5   6      11466.40      10841.75      4657.49 o                         
   7   5   6       2134.80       3362.25      3026.70 o                         
   9   5   6        254.59        687.96      1873.89 o                         
  11   5   6       2840.52       2003.64      2201.46 o                         
  13   5   6      18528.85      25394.34      4707.55 o                         
  15   5   6       4950.22        639.24      2284.92 o                         
  17   5   6      57330.87      54732.00      7068.19 o                         
  19   5   6      24022.01      19267.48      2791.20 o                         
  21   5   6      35249.88      28440.99      5346.67 o                         
  23   5   6      11477.53       8470.08      2069.53 o                         
  25   5   6      25298.12      23726.54      2825.70 o                         
  27   5   6       1764.97       1627.17      1181.11 o                         
  29   5   6        438.95       -425.51       900.02 o                         
  31   5   6       1391.57       1826.52      1289.03 o                         
  33   5   6        198.01        292.46       710.03 o                         
  35   5   6         13.68        525.45       492.46 o                         
 -38   6   6       3357.68       1352.28       882.51 o                         
 -36   6   6       4179.93       3637.40      1587.17 o                         
 -34   6   6       6311.62       5430.09      1409.33 o                         
 -32   6   6        824.19       3044.39      1198.90 o                         
 -30   6   6      25657.82      27550.72      2763.39 o                         
 -28   6   6      74898.76      69088.60      4627.99 o                         
 -26   6   6      32702.09      27343.33      2983.17 o                         
 -24   6   6       5456.27       3723.03      1731.46 o                         
 -22   6   6      73146.34      93815.49      6255.89 o                         
 -20   6   6     124524.01     143264.75     17938.71 o                         
 -18   6   6      51768.83      95575.82     16170.34 o                         
 -16   6   6      63030.47      82720.75     12469.18 o                         
 -14   6   6      83657.94     103696.23     13831.53 o                         
 -12   6   6     103008.36     110894.66     10700.85 o                         
 -10   6   6    1011938.75    1066585.75     28171.41 o                         
  -8   6   6       7220.43       7503.28      2594.96 o                         
  -6   6   6       5982.92       7119.56      2758.09 o                         
  -4   6   6     659918.00     670143.88     19276.39 o                         
  -2   6   6     108440.27     114303.73      5158.50 o                         
   0   6   6       1504.41       1193.44      1011.28 o                         
   2   6   6      45218.47      44199.39      2780.63 o                         
   4   6   6      58627.21      67114.77      7530.63 o                         
   6   6   6     365687.03     380977.84     25636.32 o                         
   8   6   6     104654.56     110038.20     13952.33 o                         
  10   6   6        703.83        727.93      2082.20 o                         
  12   6   6     208260.80     213376.84     13438.91 o                         
  14   6   6      39971.96      34440.09      5498.04 o                         
  16   6   6       3373.05       2593.49      1728.21 o                         
  18   6   6     234623.27     156951.80     41358.70 o                         
  20   6   6     187211.06     179298.78     15276.09 o                         
  22   6   6      26482.44      28044.87      2885.22 o                         
  24   6   6      12979.14       8854.41      2033.36 o                         
  26   6   6       7325.52       6298.41      1819.30 o                         
  28   6   6      20082.27      21021.95      2655.29 o                         
  30   6   6      13204.05      10205.69      1257.72 o                         
  32   6   6       1264.06       -633.11      1078.54 o                         
  34   6   6      24743.18      21889.22      4358.84 o                         
  36   6   6      29431.55      23810.91      2117.35 o                         
 -39   7   6        342.00       1671.06       744.93 o                         
 -35   7   6      16748.75      17359.31      1829.37 o                         
 -33   7   6        531.38       1978.38      1111.28 o                         
 -31   7   6        258.31       3011.68      1206.87 o                         
 -29   7   6       5012.50       4095.53      1297.93 o                         
 -27   7   6       6724.41      16420.62      3533.31 o                         
 -25   7   6      11602.47      21580.87      2785.61 o                         
 -23   7   6       1599.43        634.57      1032.14 o                         
 -21   7   6       5578.08      26123.94      3333.73 o                         
 -19   7   6      10387.93      35219.74     10348.48 o                         
 -17   7   6       9909.83      20126.52      8737.82 o                         
 -15   7   6     118168.13     134570.53     16381.74 o                         
 -13   7   6      33957.00      54558.77     13469.13 o                         
 -11   7   6       3231.70       7331.58      3339.38 o                         
  -9   7   6      90171.66      92663.68      8611.82 o                         
  -7   7   6      80448.47      79857.45      7459.88 o                         
  -5   7   6       7261.54       5789.25      1937.15 o                         
  -3   7   6      28451.73      27085.49      3099.37 o                         
  -1   7   6     135625.86     152301.00      8780.88 o                         
   1   7   6      42766.70      49932.79      6727.03 o                         
   3   7   6       2701.08       4959.78      3284.33 o                         
   5   7   6       1420.15        730.76      2153.61 o                         
   7   7   6     205144.00     219234.39     14621.42 o                         
   9   7   6      91406.05      93105.73      8894.16 o                         
  11   7   6        687.39      -2160.24      2644.33 o                         
  13   7   6       5335.71       5393.89      2378.67 o                         
  15   7   6      49487.08      45646.55      6255.92 o                         
  17   7   6      49975.30      40166.71      2743.28 o                         
  19   7   6      34052.07      30852.33      2552.82 o                         
  21   7   6      15729.64      10157.40      2008.49 o                         
  23   7   6      16907.57      12467.66      2199.86 o                         
  25   7   6     102302.74      93626.31     11893.71 o                         
  27   7   6      67614.76      70786.49      3935.89 o                         
  29   7   6       1670.13        808.20       828.42 o                         
  31   7   6        520.68        607.08       651.81 o                         
  33   7   6      14652.91      13351.55      1551.48 o                         
  35   7   6         39.98       -902.64       902.64 o                         
 -38   8   6        722.73       1137.53       681.17 o                         
 -36   8   6       6246.87       6395.66      1342.22 o                         
 -34   8   6      23130.19      36981.39      4003.16 o                         
 -32   8   6      17375.36      20415.10      4090.40 o                         
 -30   8   6       1240.57         18.15      1337.09 o                         
 -28   8   6       6974.54      20897.87      3357.21 o                         
 -26   8   6       9792.71       8419.23      2002.32 o                         
 -24   8   6      15484.53      13713.38      1830.33 o                         
 -22   8   6        507.27       1831.03       998.68 o                         
 -20   8   6       8205.13       9633.78      1389.67 o                         
 -18   8   6     106605.94     109004.71      6636.29 o                         
 -16   8   6     141078.31     157022.45     18270.91 o                         
 -14   8   6      13864.51      22149.91      6972.81 o                         
 -12   8   6      34060.54      28441.05      5699.41 o                         
 -10   8   6     206022.39     208848.48     13571.86 o                         
  -8   8   6      26534.15      22664.21      4555.15 o                         
  -6   8   6        704.74      -1092.16      1621.35 o                         
  -4   8   6     423892.31     421143.50     16634.02 o                         
  -2   8   6         32.23        305.35      2926.03 o                         
   0   8   6     444025.12     444437.81     28344.24 o                         
   2   8   6      14133.81      13257.73      5231.29 o                         
   4   8   6      99511.62      97418.02     14140.24 o                         
   6   8   6     120612.39     119522.98     11479.74 o                         
   8   8   6     209454.11     222470.50     11921.88 o                         
  10   8   6      28454.75      23497.77      3848.83 o                         
  12   8   6        367.36       2806.94      2087.40 o                         
  14   8   6       1847.51        795.54      1411.82 o                         
  16   8   6      17468.84      15106.29      1607.75 o                         
  18   8   6        324.88        650.65       864.12 o                         
  20   8   6       8464.94       7996.56      1700.10 o                         
  22   8   6      40964.72      37400.84      5338.66 o                         
  24   8   6       9644.71       7194.28      3077.03 o                         
  26   8   6       3781.34       1510.23      1398.62 o                         
  28   8   6      82613.07      90378.77      4975.26 o                         
  30   8   6        231.33      -1285.24      2149.22 o                         
  32   8   6      27721.58      25797.54      1973.31 o                         
  34   8   6       9744.04       8727.76      1473.08 o                         
 -35   9   6        180.66       1024.28       601.31 o                         
 -33   9   6       1041.38        946.26      1499.93 o                         
 -31   9   6      13487.26      15143.55      3368.96 o                         
 -29   9   6        901.94      10036.42      3540.09 o                         
 -27   9   6        882.94      15722.54      7368.76 o                         
 -25   9   6       7892.15       9117.30      2029.92 o                         
 -23   9   6      33395.97      33886.88      2687.07 o                         
 -21   9   6       4304.00      14387.30      2589.93 o                         
 -19   9   6      93255.74     111865.06      4862.13 o                         
 -17   9   6       2275.24       1925.82       828.63 o                         
 -15   9   6       5725.35       7462.30      1132.52 o                         
 -13   9   6      14413.33      11008.24      3169.38 o                         
 -11   9   6        605.73       -844.51      3506.54 o                         
  -9   9   6     139478.38     138437.75     11238.23 o                         
  -7   9   6      66450.30      70070.37     12583.27 o                         
  -5   9   6     116360.77     120634.99     15599.90 o                         
  -3   9   6      44498.47      41655.66      9610.26 o                         
  -1   9   6      45420.64      44507.87     10237.75 o                         
   1   9   6      19081.14      16281.08      6063.46 o                         
   3   9   6      49542.04      59664.84     11207.50 o                         
   5   9   6      51431.05      53329.58     11126.97 o                         
   7   9   6        323.68      -2647.52      2973.01 o                         
   9   9   6     191510.27     180594.36     12886.44 o                         
  11   9   6      50736.89      45909.26      2759.47 o                         
  13   9   6     101344.14      92353.46      3724.43 o                         
  15   9   6       7478.98       6512.67      1233.41 o                         
  17   9   6     189465.64     198071.61      9659.57 o                         
  19   9   6       6418.50       3901.99      1259.43 o                         
  21   9   6      62244.07      60500.96      3390.68 o                         
  23   9   6      15683.17      11442.89      2280.27 o                         
  25   9   6        156.63         92.08      1060.21 o                         
  27   9   6       3392.21       3053.32      1389.42 o                         
  29   9   6       7767.85       7074.99      1529.86 o                         
  31   9   6       7481.70       7115.72      1197.00 o                         
  33   9   6       1895.14        312.07       533.53 o                         
 -34  10   6      23861.06      23352.60      2145.87 o                         
 -32  10   6       1013.57      18650.09      3352.18 o                         
 -30  10   6       1110.84       4120.60      2570.34 o                         
 -28  10   6      32234.20      42511.32      6560.08 o                         
 -26  10   6          5.97       3066.68      1466.80 o                         
 -24  10   6      45171.20      50699.57      3362.77 o                         
 -22  10   6       3865.12      27258.62      2774.82 o                         
 -20  10   6       4247.87       6989.87      2243.18 o                         
 -18  10   6     185245.56     222369.44      6328.58 o                         
 -16  10   6     211469.98     216879.36      8107.41 o                         
 -14  10   6       8304.10      16244.13      2487.12 o                         
 -12  10   6       5915.57       8024.01      1220.75 o                         
 -10  10   6     149083.25     154474.48      6549.60 o                         
  -8  10   6       1154.59       4815.20      4915.87 o                         
  -6  10   6      50357.38      48021.12     10304.86 o                         
  -4  10   6       8676.76       7341.92      4513.20 o                         
  -2  10   6       1764.00       2956.23      3389.09 o                         
   0  10   6      72644.23      69657.63     12462.47 o                         
   2  10   6     106447.65     107424.23     15760.97 o                         
   4  10   6      68984.58      65751.79     12606.76 o                         
   6  10   6      38135.81      34040.22      2710.89 o                         
   8  10   6       8819.55       8470.12      1290.60 o                         
  10  10   6       6718.00       5067.56      1095.09 o                         
  12  10   6     133936.94     120520.49      6090.94 o                         
  14  10   6      10812.77       9050.55      1538.56 o                         
  16  10   6      42023.27      44562.72      3265.14 o                         
  18  10   6      10058.40       8573.55      1244.24 o                         
  20  10   6       2553.73       1512.56       907.31 o                         
  22  10   6      26530.32      25000.13      3738.07 o                         
  24  10   6       3034.11       3172.62      1389.79 o                         
  26  10   6      12787.71      15921.43      2030.63 o                         
  28  10   6      12773.61      11186.75      1775.16 o                         
  30  10   6      38012.34      39466.18      3518.28 o                         
 -33  11   6       1162.23        922.77       815.40 o                         
 -31  11   6      14330.54      11836.60      1486.57 o                         
 -29  11   6       1841.95       8576.76      2926.03 o                         
 -27  11   6         94.49       2377.75      1570.39 o                         
 -25  11   6        484.08       3199.14      1838.84 o                         
 -23  11   6      11837.04      20329.94      5494.70 o                         
 -21  11   6      10281.71      10577.66      2473.03 o                         
 -19  11   6      53629.81      66132.29      4354.26 o                         
 -17  11   6      14766.01      16134.18      1923.58 o                         
 -15  11   6      54888.18      58810.62      3275.82 o                         
 -13  11   6       1514.65       2343.75       978.45 o                         
 -11  11   6     172220.30     193079.86      5507.32 o                         
  -9  11   6       8949.62       9298.44       949.62 o                         
  -7  11   6      47263.16      64694.84      5062.93 o                         
  -5  11   6      83141.29      84071.85      3272.16 o                         
  -3  11   6      38741.85      38467.78      1872.56 o                         
  -1  11   6      48767.92      50361.77      2452.81 o                         
   1  11   6      11477.17      13106.31      1522.54 o                         
   3  11   6      57582.73      56421.18      2897.23 o                         
   5  11   6      11039.59      10586.19      1460.02 o                         
   7  11   6     116199.86     117922.73      8669.47 o                         
   9  11   6        314.45       1113.64       912.62 o                         
  11  11   6       1815.16       1349.73      1118.19 o                         
  13  11   6      24731.95      22545.44      3101.25 o                         
  15  11   6      20415.08      18731.84      2366.75 o                         
  17  11   6      17843.75      16561.30      2310.62 o                         
  19  11   6         86.97       -387.05      1279.05 o                         
  21  11   6      10613.70      11052.88      3793.44 o                         
  23  11   6       3081.12       2745.87      1092.03 o                         
  25  11   6        100.11       -993.24       993.24 o                         
  27  11   6       4104.78       3390.14      1040.32 o                         
  29  11   6       2607.89       2013.32       976.46 o                         
 -32  12   6      13615.16      13630.20      1761.66 o                         
 -30  12   6       1762.85       3419.29      1479.79 o                         
 -28  12   6       2920.15       3661.36      1121.74 o                         
 -26  12   6      14721.47      30263.00      6083.59 o                         
 -24  12   6      12744.63      25920.78      3271.65 o                         
 -22  12   6       1909.99      30189.25     13657.04 o                         
 -20  12   6       9961.04       9628.68      1606.66 o                         
 -18  12   6      18935.32      15908.07      2786.68 o                         
 -16  12   6        323.92      10297.97      2114.42 o                         
 -14  12   6        941.81       7171.83      1551.01 o                         
 -12  12   6      93450.87     104470.70      4292.62 o                         
 -10  12   6      20284.34      28694.22      2539.34 o                         
  -8  12   6         17.93       9476.09      3912.61 o                         
  -6  12   6      37333.94      33741.25      1933.55 o                         
  -4  12   6     107981.38     108077.70      3355.56 o                         
  -2  12   6      10922.72      14919.86      4044.51 o                         
   0  12   6      20006.01      20720.35      1784.48 o                         
   2  12   6       7949.46       7025.87      1668.99 o                         
   4  12   6      17586.97      12692.29      2663.39 o                         
   6  12   6     134557.70     142286.23      5349.16 o                         
   8  12   6       1181.09       1531.52      1469.26 o                         
  10  12   6      22356.04      16702.99      2084.49 o                         
  12  12   6      13047.76      10731.60      1811.53 o                         
  14  12   6      77262.41      87410.74      7527.61 o                         
  16  12   6        125.48        503.33      1113.24 o                         
  18  12   6         55.50      -1175.85      1666.87 o                         
  20  12   6      12412.22      10049.84      2952.87 o                         
  22  12   6        501.53       1996.55      1815.35 o                         
  24  12   6       3106.26       1506.64      1285.17 o                         
  26  12   6         73.61       1036.86      1130.82 o                         
  28  12   6       4426.42       6194.33      1298.59 o                         
 -29  13   6       9076.49       6536.59      1416.04 o                         
 -27  13   6       1136.81       1376.99      1098.94 o                         
 -25  13   6      36820.28      45592.46      9769.65 o                         
 -23  13   6       8974.57      18328.20      5494.69 o                         
 -21  13   6       2784.60      14140.04      2099.55 o                         
 -19  13   6       3666.83      11219.81      2955.89 o                         
 -17  13   6       3112.64      10815.92      1892.47 o                         
 -15  13   6         30.40       2732.55      1152.39 o                         
 -13  13   6        428.94       6479.09      3021.95 o                         
 -11  13   6       1527.51       2355.59      1790.08 o                         
  -9  13   6         48.24       7748.47      2150.72 o                         
  -7  13   6      30951.54      27031.62      2236.69 o                         
  -5  13   6      98114.75     111408.01      3655.63 o                         
  -3  13   6      24828.45      29894.57      1836.32 o                         
  -1  13   6      97118.00     108476.37      4032.95 o                         
   1  13   6      51533.03      53054.69      2595.98 o                         
   3  13   6      87675.42      97655.90      5072.39 o                         
   5  13   6      70657.86      78981.95      5046.16 o                         
   7  13   6      73778.75      79796.31      4800.44 o                         
   9  13   6       1203.59       1029.86      1621.81 o                         
  11  13   6      22047.04      21856.80      2330.26 o                         
  13  13   6      38163.26      33336.30      2890.40 o                         
  15  13   6       5375.12       5424.84      1447.87 o                         
  17  13   6       2422.76       1933.21      1570.39 o                         
  19  13   6      13262.22       7690.90      2164.32 o                         
  21  13   6         99.31         77.18      1124.11 o                         
  23  13   6       6200.66       8405.62      2103.92 o                         
  25  13   6        138.62        332.20       818.75 o                         
 -26  14   6       9902.70      11090.06      1671.06 o                         
 -24  14   6       2332.60      16055.87      1848.33 o                         
 -22  14   6       1323.95       8524.47      2278.41 o                         
 -20  14   6      34456.91      32499.51      3013.89 o                         
 -18  14   6      11625.74       8630.10      1869.79 o                         
 -16  14   6      11739.72      13400.42      1988.76 o                         
 -14  14   6      12636.09      12702.52      1956.67 o                         
 -12  14   6      16578.52      21573.63      3575.11 o                         
 -10  14   6      10001.77      22088.95      3234.60 o                         
  -8  14   6      52098.11      60784.86      4490.60 o                         
  -6  14   6      63497.47      73997.76      5461.95 o                         
  -4  14   6        814.93        825.23       776.33 o                         
  -2  14   6       8656.82       7407.17      2768.32 o                         
   0  14   6      69998.92      72048.84      3670.47 o                         
   2  14   6       6493.81      15003.66      4598.66 o                         
   4  14   6      13747.56      17392.53      3059.66 o                         
   6  14   6       3817.08       4256.85      2858.03 o                         
   8  14   6       3141.70       3122.12      1930.26 o                         
  10  14   6      46875.11      60283.04      4481.82 o                         
  12  14   6      45694.79      38343.89     13138.61 o                         
  14  14   6       3191.74        786.36      2092.18 o                         
  16  14   6       2537.93       2510.70      1193.64 o                         
  18  14   6      27374.50      27424.82      3207.90 o                         
  20  14   6      30091.17      28897.90      2959.59 o                         
  22  14   6        830.13       4046.78      1134.17 o                         
 -21  15   6       2982.13       1674.41      1473.08 o                         
 -19  15   6      13362.81      16411.05      3679.35 o                         
 -17  15   6        168.34      12700.46      3759.88 o                         
 -15  15   6       2956.34      12067.99      2373.83 o                         
 -13  15   6      10238.52       8203.02      2158.83 o                         
 -11  15   6       3641.01       4453.21      1273.36 o                         
  -9  15   6       8012.24      12862.63      2217.50 o                         
  -7  15   6      17939.21      18576.50      1790.76 o                         
  -5  15   6       1337.56      19657.40      4446.49 o                         
  -3  15   6       9411.55      15571.26      2477.91 o                         
  -1  15   6      16157.93      24533.25      2539.83 o                         
   1  15   6        330.79       2983.82      1142.92 o                         
   3  15   6      30916.31      50774.67      6712.76 o                         
   5  15   6        469.35       2823.57      1279.12 o                         
   7  15   6       2143.28       2638.39      1447.88 o                         
   9  15   6      10355.82       8307.60      2358.66 o                         
  11  15   6        904.73        350.40       896.82 o                         
  13  15   6        405.11       1627.57      1446.88 o                         
  15  15   6        978.65        442.93      1553.61 o                         
  17  15   6       1596.45       1471.25       930.15 o                         
  19  15   6        341.78       -599.31       646.70 o                         
 -18  16   6          2.41      32522.83      3929.34 o                         
 -16  16   6       1989.60      13015.43      1753.37 o                         
 -14  16   6      10887.25      13193.71      1774.65 o                         
 -12  16   6      10712.49      32998.39      3548.48 o                         
 -10  16   6       2726.92       7827.18      1127.38 o                         
  -8  16   6      37577.09      41861.52      5515.55 o                         
  -6  16   6      57054.48      60977.87      3708.33 o                         
  -4  16   6       2512.96      14062.90      1905.36 o                         
  -2  16   6         47.19        -67.14      1239.04 o                         
   0  16   6      27454.38      32102.79      2209.59 o                         
   2  16   6       5466.47       5653.29      1124.17 o                         
   4  16   6      27849.11      31522.42      2179.40 o                         
   6  16   6      15753.68      10074.25      1897.99 o                         
   8  16   6        324.49       1845.91       951.33 o                         
  10  16   6       7849.02      10366.82      1497.57 o                         
  12  16   6      35534.14      29521.26      2435.06 o                         
  14  16   6      14025.45      11985.98      1469.61 o                         
  16  16   6        103.92       -596.71       596.71 o                         
 -13  17   6       5794.63      14683.84      2271.70 o                         
 -11  17   6       1496.46       1157.66      1197.93 o                         
  -9  17   6        134.91       2369.01      1667.70 o                         
  -7  17   6      24192.23      25356.22      5503.08 o                         
  -5  17   6       2116.48       7670.85      3845.45 o                         
  -3  17   6      35934.05      32155.78      2695.52 o                         
  -1  17   6      11781.61      12064.09      1402.65 o                         
   1  17   6       6328.33       6977.78      1340.18 o                         
   3  17   6       3593.33       7934.51      1207.73 o                         
   5  17   6      11680.15      10132.90      1692.71 o                         
   7  17   6      17503.91      16717.12      2130.77 o                         
   9  17   6       9722.50       7170.79      1630.79 o                         
  11  17   6        167.49       -822.11       932.84 o                         
  -6  18   6      22851.56      17579.67      2218.01 o                         
  -4  18   6        130.96       4113.89      1244.90 o                         
  -2  18   6       3569.53       2674.36      1137.53 o                         
   0  18   6        943.97        140.93       845.60 o                         
   2  18   6         56.22       -946.26       946.26 o                         
 -41   1   7       7065.58       8699.01      1253.16 o                         
 -39   1   7       7054.20       4473.40      1577.75 o                         
 -37   1   7      23537.79      26526.85      2926.37 o                         
 -35   1   7        396.22       1676.26      1278.21 o                         
 -33   1   7       9734.83      11167.84      2580.88 o                         
 -31   1   7         61.18       4050.14      2634.10 o                         
 -29   1   7       1627.89       2973.62      1121.19 o                         
 -27   1   7      10315.29      10618.91      1499.41 o                         
 -25   1   7        900.00      10423.74      4342.07 o                         
 -23   1   7      23134.11      51600.80      6819.36 o                         
 -21   1   7      68107.53      74921.32      7570.16 o                         
 -19   1   7       3738.43      23550.47      4964.04 o                         
 -17   1   7      41751.80      48216.33      5568.57 o                         
 -15   1   7      23640.71      24448.36      4023.49 o                         
 -13   1   7     164972.59     156172.94      8714.20 o                         
 -11   1   7      45626.34      58998.86      5208.65 o                         
  -9   1   7     353598.84     334662.47     11049.43 o                         
  -7   1   7      45210.68      44829.36      2762.90 o                         
  -5   1   7     791357.94     736076.25     11110.07 o                         
  -3   1   7       2027.39       2877.23       972.47 o                         
  -1   1   7     264247.19     267436.28      6648.78 o                         
   1   1   7      93849.01      76208.18      5578.36 o                         
   3   1   7     378103.84     382407.31     15183.81 o                         
   5   1   7     104940.59     106817.80      6543.56 o                         
   7   1   7      13747.78      14785.02      2876.74 o                         
   9   1   7     254009.38     265866.97     12542.99 o                         
  11   1   7       4792.26       7420.10      2654.68 o                         
  13   1   7      28256.09      30147.27      4976.91 o                         
  15   1   7       8331.91       5673.77      2888.76 o                         
  17   1   7       3124.84       2937.08      2103.09 o                         
  19   1   7       1815.42        422.67      1795.30 o                         
  21   1   7        832.99       2179.35      1045.80 o                         
  23   1   7       9933.12       6037.42      1567.42 o                         
  25   1   7        806.47        784.57      1278.29 o                         
  27   1   7       2639.30        783.74      1359.79 o                         
  29   1   7       7765.79       6295.36      1588.52 o                         
  31   1   7      35379.93      37162.75      3616.07 o                         
  33   1   7         15.98        474.42      1071.42 o                         
  35   1   7       2944.00       4534.78      1488.72 o                         
  37   1   7       8340.56       8215.44       951.17 o                         
 -42   2   7        889.09        157.71       731.51 o                         
 -40   2   7       6088.31      14117.58      1772.12 o                         
 -38   2   7       4423.70       4887.40      3979.67 o                         
 -36   2   7       5061.12      13560.34      2361.00 o                         
 -34   2   7      16719.54      33678.39      3001.00 o                         
 -32   2   7        320.28      16558.47      2447.97 o                         
 -30   2   7        220.34       9026.40      3291.78 o                         
 -28   2   7      42656.36      73449.66     13061.44 o                         
 -26   2   7      88001.72      91628.34     31518.58 o                         
 -24   2   7        803.27      -3929.34      4009.87 o                         
 -22   2   7      13998.65      75498.59      8478.00 o                         
 -20   2   7     121629.14     126673.10      9418.38 o                         
 -18   2   7      21488.43      21235.79      3732.80 o                         
 -16   2   7     124294.53     148997.16      9353.37 o                         
 -14   2   7     287511.06     284971.09     15167.04 o                         
 -12   2   7      50997.90      60272.61      5145.41 o                         
 -10   2   7      78139.60      81548.23      5745.82 o                         
  -8   2   7     425980.47     413250.78     13319.82 o                         
  -6   2   7     148302.56     146072.14      5415.36 o                         
  -4   2   7      36664.02      39384.50      3503.38 o                         
  -2   2   7     106595.97      96413.07      3556.43 o                         
   0   2   7      38441.59      36270.27      2201.59 o                         
   2   2   7     103539.11      97898.37      4681.38 o                         
   4   2   7     221427.62     229760.36     10205.34 o                         
   6   2   7      24598.45      31153.53      3542.27 o                         
   8   2   7      83401.69      90651.15      6203.13 o                         
  10   2   7       1828.09       2523.05      1682.67 o                         
  12   2   7     377299.03     398653.34     14650.54 o                         
  14   2   7     330319.03     330701.31     13978.30 o                         
  16   2   7       9625.12       9390.03      2516.19 o                         
  18   2   7      63486.35      59580.94      6387.13 o                         
  20   2   7       9468.56      11455.81      5439.33 o                         
  22   2   7      38229.88      22159.53      2263.34 o                         
  24   2   7       8615.19       5656.29      2016.54 o                         
  26   2   7      36835.39      29875.52      4587.02 o                         
  28   2   7       1799.85        -59.04      1366.98 o                         
  30   2   7      13299.83       9972.08      1781.75 o                         
  32   2   7      19253.80      20492.16      2163.18 o                         
  34   2   7       4010.78       4875.93      1920.40 o                         
  36   2   7          9.96       1810.43       875.99 o                         
 -41   3   7      12799.58      10120.31      1718.04 o                         
 -39   3   7      15491.70      13354.52      1919.37 o                         
 -37   3   7       3243.23       3271.60      1753.27 o                         
 -35   3   7        365.83       4265.48      1572.39 o                         
 -33   3   7      14686.48      16014.09      2211.27 o                         
 -31   3   7      19459.93      16229.88      2160.28 o                         
 -29   3   7      21070.07      15861.63      4338.71 o                         
 -27   3   7       9457.08      25297.21      2824.08 o                         
 -25   3   7         90.93       9612.22      4759.83 o                         
 -23   3   7      87072.05      98938.07     14237.55 o                         
 -21   3   7     236168.05     261312.61     22401.58 o                         
 -19   3   7       9349.37      40531.56     10526.33 o                         
 -17   3   7      12201.90      36468.62     10048.16 o                         
 -15   3   7     657473.44     663416.19     22000.61 o                         
 -13   3   7     139887.05     132620.53      7498.86 o                         
 -11   3   7      36577.27      37008.94      3454.74 o                         
  -9   3   7       1218.47       1112.75      1242.98 o                         
  -7   3   7       7617.08       9013.18      1588.72 o                         
  -5   3   7      86373.79      96295.06      4595.61 o                         
  -3   3   7      56594.51      52251.38      4599.02 o                         
  -1   3   7     253744.62     142480.06     61983.52 o                         
   1   3   7    1030794.00    1007604.69     13734.63 o                         
   3   3   7     122846.73     118370.46      5397.32 o                         
   5   3   7       3446.20       5917.62      2508.98 o                         
   7   3   7     172020.05     192222.62      8841.46 o                         
   9   3   7     351494.66     340245.50     12507.13 o                         
  11   3   7       4510.70       6731.77      2537.09 o                         
  13   3   7     168166.17     172245.86      9957.21 o                         
  15   3   7        785.75       -364.39      2062.53 o                         
  17   3   7       4622.59       2522.68      2190.50 o                         
  19   3   7     128677.89     127158.16     17022.65 o                         
  21   3   7      63337.96      48602.27      9746.21 o                         
  23   3   7       4709.45       2267.19      1266.52 o                         
  25   3   7      44847.18      39152.11      3573.59 o                         
  27   3   7      29943.40      27331.62      3250.54 o                         
  29   3   7       1251.65       1916.73      1199.05 o                         
  31   3   7       4615.80       2523.20      1076.37 o                         
  33   3   7       6289.81       6146.84      1437.20 o                         
  35   3   7       4274.87       3892.98       931.67 o                         
  37   3   7          0.39       -258.38       815.40 o                         
 -40   4   7        137.73       2707.92      1177.79 o                         
 -38   4   7       3000.74       1023.44      1345.57 o                         
 -36   4   7       4998.09      18568.23      2568.17 o                         
 -34   4   7        373.69       3348.01      1352.23 o                         
 -32   4   7      36968.19      28836.99      2866.75 o                         
 -30   4   7      14402.47      43476.90      5146.63 o                         
 -28   4   7      40887.98      71056.90      7026.50 o                         
 -26   4   7      13428.12      32691.00      3427.97 o                         
 -24   4   7     137977.47     123541.30      6298.17 o                         
 -22   4   7       2811.97      20945.28      7600.30 o                         
 -20   4   7       2654.40      35122.43     10882.01 o                         
 -18   4   7      23875.99      30068.99      8251.27 o                         
 -16   4   7      41084.67      51960.53     10741.08 o                         
 -14   4   7      39099.46      55554.30     11455.81 o                         
 -12   4   7      48573.14      45042.86      4095.93 o                         
 -10   4   7      34245.89      36133.04      3312.21 o                         
  -8   4   7     160288.30     167964.36      6269.09 o                         
  -6   4   7      76708.21      84462.43      5468.34 o                         
  -4   4   7      22746.58      18192.11      2644.55 o                         
  -2   4   7      42107.02      36989.08      2354.41 o                         
   0   4   7       5947.59       6211.85      1241.34 o                         
   2   4   7      71573.58      71328.21      5043.97 o                         
   6   4   7      27438.50      31696.42      6818.46 o                         
   8   4   7      35152.70      45188.20      5632.31 o                         
  10   4   7     135174.50     143492.66     10440.91 o                         
  12   4   7      24852.12      25256.39      4630.63 o                         
  14   4   7       7824.39       6448.96      2494.90 o                         
  16   4   7       1756.27         -6.71      2842.14 o                         
  18   4   7        286.17        -77.18      3023.34 o                         
  20   4   7      17410.99      14313.18      1866.18 o                         
  22   4   7      20397.15      17582.25      2173.94 o                         
  24   4   7      27680.06      22977.37      2679.92 o                         
  26   4   7      10033.44       8587.62      1546.14 o                         
  28   4   7       9279.81       9813.09      2137.27 o                         
  30   4   7      58666.20      51884.44      4542.44 o                         
  32   4   7        269.37        719.49      1042.79 o                         
  34   4   7      32521.42      27245.43      3178.23 o                         
  36   4   7        530.88        982.18       451.57 o                         
 -39   5   7      18530.49      16999.16      2382.43 o                         
 -37   5   7      71178.38      70016.68      5466.17 o                         
 -35   5   7       7006.75      11859.06      4600.44 o                         
 -33   5   7        874.97       1102.98      1066.11 o                         
 -31   5   7      42276.89      38619.73      3863.39 o                         
 -29   5   7      54530.85      45828.27      4153.01 o                         
 -27   5   7      66780.20      70795.16      6818.46 o                         
 -25   5   7      90758.04      83697.77      4317.71 o                         
 -23   5   7      80939.75      70867.41      5192.70 o                         
 -21   5   7      55515.34      63506.93     12284.63 o                         
 -19   5   7      25761.46      25713.50      8187.52 o                         
 -17   5   7     151965.19     178803.25     18549.42 o                         
 -15   5   7     491792.12     540822.25     30015.30 o                         
 -13   5   7     285323.19     289141.38     15763.49 o                         
 -11   5   7      63734.86      75086.24      7653.75 o                         
  -9   5   7       3392.04       5307.79      2386.06 o                         
  -7   5   7      17003.40      14300.64      3419.54 o                         
  -5   5   7     313771.62     365667.09     14186.51 o                         
  -3   5   7     110813.48      99562.87      6098.97 o                         
  -1   5   7       7937.96       7291.26      1325.10 o                         
   1   5   7     380405.38     369190.66     11892.01 o                         
   3   5   7     439228.72     430882.06     13495.91 o                         
   5   5   7     163022.00     152603.20     15707.28 o                         
   7   5   7     116115.12     131295.53     14905.30 o                         
   9   5   7      17435.75      14414.95      3559.45 o                         
  11   5   7       9723.91      17190.63      4043.95 o                         
  13   5   7       6921.19       5237.75      2215.02 o                         
  15   5   7       1244.38      -1193.60      2665.79 o                         
  17   5   7     238536.59     220535.95     14208.70 o                         
  19   5   7      77640.78      66935.62      3668.18 o                         
  21   5   7      14402.52      10238.95      1851.78 o                         
  23   5   7     167406.91     169003.48      6785.91 o                         
  25   5   7     110683.19     105743.88      8870.37 o                         
  27   5   7        483.99       -126.09       983.64 o                         
  29   5   7        615.04       -716.38       884.19 o                         
  31   5   7      24346.05      23728.31      2770.93 o                         
  33   5   7       3234.02       2380.87       829.00 o                         
  35   5   7      49090.81      37842.27      2362.02 o                         
 -40   6   7        157.28         83.89       520.11 o                         
 -38   6   7       4895.09       6539.95      1439.53 o                         
 -36   6   7        470.78       4892.38      1825.41 o                         
 -34   6   7        133.12       3780.13      1226.59 o                         
 -32   6   7       3155.22       3931.20      1396.31 o                         
 -30   6   7      25658.95      32607.49      3306.40 o                         
 -28   6   7      18209.64      29387.19      3347.15 o                         
 -26   6   7       6134.75       5289.86      1111.73 o                         
 -24   6   7         63.71       3290.73      2047.91 o                         
 -22   6   7      78780.39      85617.08      4236.08 o                         
 -20   6   7      20597.38      65345.77     13969.11 o                         
 -18   6   7     170672.36     185470.70     19878.21 o                         
 -16   6   7       4085.85      12804.74      8053.29 o                         
 -14   6   7     118620.07     140808.48     16559.59 o                         
 -12   6   7     362081.59     388076.88     18751.55 o                         
 -10   6   7     196537.66     190767.34     12260.70 o                         
  -8   6   7     107403.35      94600.50      8231.90 o                         
  -6   6   7        846.39      -1019.48      2089.13 o                         
  -4   6   7     529366.12     536213.50     12943.81 o                         
  -2   6   7      26388.75      28808.44      2604.40 o                         
   0   6   7      15074.32      16967.29      1960.59 o                         
   2   6   7      59705.34      56118.29      4054.08 o                         
   4   6   7       1629.94       2781.06      2583.17 o                         
   6   6   7       7498.07       8784.80      4479.64 o                         
   8   6   7       3679.22       2171.03      3825.31 o                         
  10   6   7     128977.01     125089.07     10535.71 o                         
  12   6   7     103837.74     105349.30      9866.22 o                         
  14   6   7      18419.17      18481.19      3881.34 o                         
  16   6   7       2317.60       6324.77      4598.77 o                         
  18   6   7      79758.32      78175.57      8036.79 o                         
  20   6   7      23569.89      22962.31      2454.44 o                         
  22   6   7      22034.70      18440.15      2431.62 o                         
  24   6   7      62306.00      57085.53      4264.00 o                         
  26   6   7        550.20       1580.86      1530.13 o                         
  28   6   7     103107.29     103165.93      4349.24 o                         
  30   6   7       6208.32       4510.30       935.24 o                         
  32   6   7       6308.27       3075.75       840.41 o                         
  34   6   7       3164.35       3806.30       927.12 o                         
 -39   7   7       4993.38       8143.89      1271.75 o                         
 -35   7   7        813.41       5219.87      1635.83 o                         
 -33   7   7       5417.27       3768.37      1295.00 o                         
 -31   7   7       6570.59       4989.88      1565.16 o                         
 -29   7   7      20811.10      25332.51      3013.48 o                         
 -27   7   7      76900.77      71022.12      4699.43 o                         
 -25   7   7      16344.71      13906.09      1975.25 o                         
 -23   7   7       7921.79       4764.84      1368.26 o                         
 -21   7   7     319523.31     327918.12     11495.01 o                         
 -19   7   7      81545.04      91300.87     14824.77 o                         
 -17   7   7      57631.94      73459.47     12965.80 o                         
 -15   7   7      17665.55      23965.26      8647.22 o                         
 -13   7   7     323394.06     333990.66     18208.23 o                         
 -11   7   7      40071.30      41603.06      6242.19 o                         
  -9   7   7      60468.58      58511.43      7029.94 o                         
  -7   7   7       1743.13        477.99      2521.69 o                         
  -5   7   7       2714.23       1866.30      1239.35 o                         
  -3   7   7     110109.18     107861.58      5961.91 o                         
  -1   7   7     119171.06     126550.80     14086.55 o                         
   1   7   7      29229.58      28870.55      5149.22 o                         
   3   7   7         36.51      -1164.61      2420.93 o                         
   5   7   7     120868.88     136878.58     11621.58 o                         
   7   7   7     339371.19     356723.91     18882.85 o                         
   9   7   7       1320.05        720.76      2357.69 o                         
  11   7   7     261654.08     268782.59     15778.91 o                         
  13   7   7        519.66      -1596.85      2192.63 o                         
  15   7   7     165153.91     154263.16      6863.72 o                         
  17   7   7      67410.85      58043.86      3969.01 o                         
  19   7   7     225597.77     187429.91      6017.80 o                         
  21   7   7         67.46       -131.57      1142.95 o                         
  23   7   7        692.77        588.64       973.59 o                         
  25   7   7      35415.80      29083.74      2230.38 o                         
  27   7   7       5003.68       2518.53      1129.94 o                         
  29   7   7        985.03       3228.36      1104.82 o                         
  31   7   7        709.07        545.71       570.59 o                         
  33   7   7       9247.40      10700.81      2023.39 o                         
 -38   8   7      10776.18      10445.79      1419.39 o                         
 -36   8   7       2420.93       5966.15      1399.26 o                         
 -34   8   7      39337.38      49336.49      4603.80 o                         
 -32   8   7      10080.30      20022.50      3999.80 o                         
 -30   8   7        493.45       9252.79      2574.65 o                         
 -28   8   7      18370.30      21186.87      4422.60 o                         
 -26   8   7      32378.03      30172.86      3258.59 o                         
 -24   8   7        184.44       6664.25      1925.83 o                         
 -22   8   7      52212.00      73561.91      4352.74 o                         
 -20   8   7      25064.15      22170.45      2344.16 o                         
 -18   8   7      29394.16      44731.70      5776.41 o                         
 -16   8   7      30519.10      53614.80     11918.87 o                         
 -14   8   7      10592.07      21904.96      8174.09 o                         
 -12   8   7      19727.30      20871.54      4832.17 o                         
 -10   8   7       2244.44       2485.43      2592.34 o                         
  -8   8   7       2185.14       2165.00      1527.71 o                         
  -6   8   7     295140.84     275144.91     11024.62 o                         
  -4   8   7      58204.89      54493.95     10331.71 o                         
  -2   8   7     177988.64     164465.05     17314.58 o                         
   0   8   7      10584.85       9925.69      4449.44 o                         
   2   8   7     127451.45     137228.12     16485.77 o                         
   4   8   7     191213.70     212924.53     15206.85 o                         
   6   8   7     122711.24     118200.67     11350.72 o                         
   8   8   7      99932.05     107674.45      8500.00 o                         
  10   8   7      46895.79      45480.87      5424.19 o                         
  12   8   7     254716.72     241606.89     12873.41 o                         
  14   8   7      16661.11      14649.07      2483.56 o                         
  16   8   7        950.87       1223.59       935.58 o                         
  18   8   7      38180.87      35554.80      3661.00 o                         
  20   8   7        341.51        541.81      1059.22 o                         
  22   8   7      28292.06      25404.79      4664.20 o                         
  24   8   7       1120.08        949.97      1127.39 o                         
  26   8   7       1103.34        626.27      1326.04 o                         
  28   8   7      22380.84      22922.92      2670.50 o                         
  30   8   7       2069.07       1822.19       889.51 o                         
  32   8   7       7288.25       7298.29      1192.89 o                         
 -35   9   7         96.98       1644.21      1127.46 o                         
 -33   9   7         70.08        479.84      1405.97 o                         
 -31   9   7         54.42       8851.91      3211.25 o                         
 -29   9   7      11914.55      12206.24      2691.69 o                         
 -27   9   7      15830.95      16980.20      2021.91 o                         
 -25   9   7       9074.37      10020.72      1617.96 o                         
 -23   9   7         96.34      15489.55      3755.32 o                         
 -21   9   7      37658.35      39973.21      2830.35 o                         
 -19   9   7       5049.26       7092.42      1638.97 o                         
 -17   9   7       1539.97       4711.36       982.54 o                         
 -15   9   7       7877.12       8400.64      1362.96 o                         
 -13   9   7       7260.10       3337.46      5850.38 o                         
 -11   9   7      39228.47      36537.77      4967.16 o                         
  -9   9   7        547.16       5469.53      4734.67 o                         
  -7   9   7      38966.39      30716.61      9227.73 o                         
  -5   9   7      13164.13      18301.11      6237.95 o                         
  -3   9   7      51503.07      49729.09     10536.39 o                         
  -1   9   7        681.10       1473.08      3761.56 o                         
   1   9   7       5371.37       4224.62      3338.76 o                         
   3   9   7       2120.16       -130.87      3543.45 o                         
   5   9   7      23030.20      23186.78      7721.10 o                         
   7   9   7        866.90       -208.04      3405.87 o                         
   9   9   7      54138.98      51834.72      7233.45 o                         
  11   9   7       1872.58       2138.24       783.01 o                         
  13   9   7         42.40        329.54      1006.24 o                         
  15   9   7      25085.50      23147.15      1746.05 o                         
  17   9   7        228.54        -71.96       896.90 o                         
  19   9   7       5814.67       6434.30      1579.04 o                         
  21   9   7       2621.57       1692.58      1084.43 o                         
  23   9   7       3345.61       1128.35      1440.23 o                         
  25   9   7       2963.62       3800.90      1401.05 o                         
  27   9   7       1799.22        863.83      1120.45 o                         
  29   9   7        532.80       2250.32       997.28 o                         
  31   9   7       2739.57       2910.56       820.71 o                         
 -34  10   7      19177.65      23024.08      3949.47 o                         
 -32  10   7       2960.43       2597.19      1959.63 o                         
 -30  10   7      13333.46      25498.74      4603.80 o                         
 -28  10   7      16792.76      20389.69      2967.97 o                         
 -26  10   7        465.79       2394.69      1697.90 o                         
 -24  10   7      48396.46      56979.57      6076.88 o                         
 -22  10   7      15492.34      28992.10      2709.59 o                         
 -20  10   7      39341.12      36849.44      3728.36 o                         
 -18  10   7      29184.18      57881.72      3212.20 o                         
 -16  10   7      23303.11      44438.77      5470.24 o                         
 -14  10   7      82366.38      80743.70      4066.51 o                         
 -12  10   7        469.96       1832.42       976.49 o                         
 -10  10   7        143.37       4952.48      1806.14 o                         
  -8  10   7      11747.61       9080.09      4194.42 o                         
  -6  10   7     104979.04     108320.16     15942.17 o                         
  -4  10   7       1267.61      -4694.40      4694.40 o                         
  -2  10   7     142953.72     143818.41     18327.95 o                         
   0  10   7       3920.32       6482.90      4942.71 o                         
   2  10   7     169505.31     166766.92     19801.04 o                         
   4  10   7      24076.74      21972.07      7674.12 o                         
   6  10   7      29344.78      23078.69      2291.54 o                         
   8  10   7      43867.38      41476.49      2591.71 o                         
  10  10   7      35155.21      32957.14      3914.36 o                         
  12  10   7      57183.23      60605.60      3780.33 o                         
  14  10   7      33351.04      35597.46      2906.33 o                         
  16  10   7      10470.21       8779.22      1644.30 o                         
  18  10   7      34509.32      27637.44      2268.30 o                         
  20  10   7       3484.62       2563.94      1622.40 o                         
  22  10   7      14022.53      12116.04      2312.50 o                         
  24  10   7       3702.51       1321.70      1286.56 o                         
  26  10   7        551.10        185.14       895.68 o                         
  28  10   7       4249.27       4248.33      1226.45 o                         
  30  10   7       6615.28       4725.67       932.84 o                         
 -33  11   7       8998.42       8070.07      1526.77 o                         
 -31  11   7        328.93       4463.18      2140.83 o                         
 -29  11   7       1062.87       3704.52      2358.94 o                         
 -27  11   7      13582.00      14906.37      2188.48 o                         
 -25  11   7      11120.48       9932.66      2124.06 o                         
 -23  11   7       1610.45       2432.73      1519.78 o                         
 -21  11   7       1401.59      15415.35      3842.09 o                         
 -19  11   7      25091.77      24406.16      2499.85 o                         
 -17  11   7       4834.21      14394.91      2140.73 o                         
 -15  11   7      11519.91      20664.65      1921.44 o                         
 -13  11   7       4230.57       8802.02      2058.89 o                         
 -11  11   7       1384.67      30252.66      9099.26 o                         
  -9  11   7       3485.77       3360.83      1132.35 o                         
  -7  11   7      18822.28      19688.75      2194.67 o                         
  -5  11   7        535.17       4201.41      2256.62 o                         
  -3  11   7       9429.83      23395.53      7143.01 o                         
  -1  11   7      37695.04      34910.90      2482.08 o                         
   1  11   7      20897.34      17416.64      1679.70 o                         
   3  11   7       4384.71       3239.70       914.62 o                         
   5  11   7       2345.97        946.01      1010.94 o                         
   7  11   7      22849.29      18129.95      1598.86 o                         
   9  11   7     120509.16     100832.74      8431.59 o                         
  11  11   7      62589.55      60428.44      4699.92 o                         
  13  11   7       8400.70       5533.01      1537.59 o                         
  15  11   7       5250.54       6142.17      1644.44 o                         
  17  11   7       8877.13       6007.64      1595.42 o                         
  19  11   7        787.24      -1012.72      1226.58 o                         
  21  11   7      20999.53      14461.91      2387.47 o                         
  23  11   7         23.90        532.15       916.34 o                         
  25  11   7      36083.00      32986.25      6353.71 o                         
  27  11   7       2716.48       2794.80      1030.15 o                         
  29  11   7       6225.93       5301.75      1268.39 o                         
 -32  12   7       9034.95      10167.28      1523.41 o                         
 -30  12   7      16823.55      16475.70      2785.10 o                         
 -28  12   7       3305.22       8500.79      2065.33 o                         
 -26  12   7        701.18       3065.68      1348.59 o                         
 -24  12   7      42717.27      45488.94      7227.83 o                         
 -22  12   7       3098.68       6816.64      3907.53 o                         
 -20  12   7       1101.55       5021.80      1651.52 o                         
 -18  12   7      17402.36      16105.89      2360.85 o                         
 -16  12   7      26896.70      30824.80      2403.52 o                         
 -14  12   7      23223.68      29947.77      2730.36 o                         
 -12  12   7      93761.86     127867.67      7714.96 o                         
 -10  12   7         61.98       3632.27       927.23 o                         
  -8  12   7     135547.91     145886.25      6793.53 o                         
  -6  12   7       1567.05       5633.44      2482.49 o                         
  -4  12   7       1578.90       2470.56      1222.86 o                         
  -2  12   7     126507.23     140475.72      6757.13 o                         
   0  12   7      17515.74      18435.26      1665.36 o                         
   2  12   7      78079.65      77576.86      3839.20 o                         
   4  12   7      77813.13      69615.06      3733.41 o                         
   6  12   7        455.13       -352.17      1019.68 o                         
   8  12   7     316958.47     348552.56     21776.46 o                         
  10  12   7       4455.42       1075.38      1999.90 o                         
  12  12   7      29550.21      31327.25      3557.52 o                         
  14  12   7     112821.05     115003.06      6959.68 o                         
  16  12   7      38811.02      46681.97      3406.76 o                         
  18  12   7      93353.89      81727.51      7949.27 o                         
  20  12   7       1310.05         -6.71      1318.73 o                         
  22  12   7      43579.93      47252.70      4966.20 o                         
  24  12   7      16691.94      12673.87      2744.83 o                         
  26  12   7      14006.97      12556.43      2379.08 o                         
  28  12   7        298.12        -63.76       573.80 o                         
 -29  13   7       1046.36       2915.96      1137.53 o                         
 -27  13   7       5467.35       6217.81      1065.78 o                         
 -25  13   7       2453.34      15916.34      2889.12 o                         
 -23  13   7      21310.97      21891.94      4241.40 o                         
 -21  13   7      62907.71      61680.43      3318.32 o                         
 -19  13   7      43701.68      48253.37      3337.68 o                         
 -17  13   7       6988.44       6209.69      1508.87 o                         
 -15  13   7      12488.70      18836.10      2364.99 o                         
 -13  13   7      15997.79      21864.10      2851.08 o                         
 -11  13   7       1460.49       2878.88      1198.80 o                         
  -9  13   7       4489.38       7324.49      2461.94 o                         
  -7  13   7        925.77       5792.22      1708.23 o                         
  -5  13   7      21686.24      19349.91      1857.45 o                         
  -3  13   7      55737.58      58620.33      2712.04 o                         
  -1  13   7      21923.67      26592.50      4970.88 o                         
   1  13   7      53187.37      51604.38      2641.47 o                         
   3  13   7      88193.24      85360.54      4362.84 o                         
   5  13   7        436.03        864.50      1108.91 o                         
   7  13   7       4169.93       3838.33      1265.69 o                         
   9  13   7     109041.30     108621.58      6575.47 o                         
  11  13   7         53.43         71.58       901.98 o                         
  13  13   7      31288.30      33761.92      3964.47 o                         
  15  13   7       2757.73       2541.03      1380.70 o                         
  17  13   7       1468.75        248.31      1325.44 o                         
  19  13   7      56337.22      55977.11      5389.00 o                         
  21  13   7      56971.07      52668.54      4899.09 o                         
  23  13   7        293.91       1429.46      1254.97 o                         
  25  13   7       2529.54       1103.97       791.91 o                         
 -26  14   7       3378.61       7341.92      1496.57 o                         
 -24  14   7      55981.73      47410.04      2852.45 o                         
 -22  14   7       5767.06       6131.35      1669.38 o                         
 -20  14   7       2400.96      13813.48      1678.06 o                         
 -18  14   7        870.76       2565.33      1131.52 o                         
 -16  14   7       1471.42       6346.19      2074.82 o                         
 -14  14   7       1062.37      13580.91      2145.25 o                         
 -12  14   7      39141.52      36098.42      3108.32 o                         
 -10  14   7        403.43       8715.00      2120.20 o                         
  -8  14   7      19980.83      68951.17      4961.27 o                         
  -6  14   7      35227.56      39856.07      2803.45 o                         
  -4  14   7       4013.03       4672.23       906.95 o                         
  -2  14   7     125852.82     137226.97      4744.06 o                         
   0  14   7      37071.75      45177.26      4515.90 o                         
   2  14   7     163983.62     165658.28      5363.10 o                         
   4  14   7      84589.69      89414.54      3896.49 o                         
   6  14   7      73736.77      82001.43      4343.33 o                         
   8  14   7      98514.36     108179.50     14346.61 o                         
  10  14   7       2202.48       4026.65      2811.94 o                         
  12  14   7     105366.46     102028.01     22472.05 o                         
  14  14   7       9733.92       9233.02      1648.38 o                         
  16  14   7      15037.00      10741.08      2254.92 o                         
  18  14   7      18091.60      15932.10      2379.08 o                         
  20  14   7       1867.25       1305.30      1053.64 o                         
  22  14   7        168.28        350.85      1265.04 o                         
 -23  15   7       8862.42       8532.86      2025.07 o                         
 -21  15   7       1715.27       6248.01      1758.30 o                         
 -19  15   7      13145.89      15416.79      3674.31 o                         
 -17  15   7      41362.17      49484.88      4248.11 o                         
 -15  15   7      33236.66      35688.12      3197.73 o                         
 -13  15   7       4801.75       8586.92      1282.99 o                         
 -11  15   7       2412.28       3128.79      1363.39 o                         
  -9  15   7      27950.91      26770.14      3103.10 o                         
  -7  15   7       5996.82       9215.86      1749.89 o                         
  -5  15   7     143689.16     141814.89      6554.32 o                         
  -3  15   7      67051.72      74277.21      3480.89 o                         
  -1  15   7      46396.86      52724.42      3407.84 o                         
   1  15   7      20297.00      23101.85      2478.57 o                         
   3  15   7     273342.31     322718.72     11439.75 o                         
   5  15   7      63372.41      63717.30      3383.05 o                         
   7  15   7      22194.82      23640.44      2406.64 o                         
   9  15   7      11247.46      10546.71      1879.22 o                         
  11  15   7      13981.10      12118.19      2002.20 o                         
  13  15   7      40504.70      38260.30      2758.50 o                         
  15  15   7       8183.38       8557.03      1592.22 o                         
  17  15   7       7691.26       6375.99      1159.93 o                         
  19  15   7      10794.28       7582.98      1463.01 o                         
 -18  16   7      82605.21      71908.32      7682.51 o                         
 -16  16   7        109.87       1910.24      2102.25 o                         
 -14  16   7      47394.99      54714.25      7890.55 o                         
 -12  16   7      34190.96      40090.11      3070.92 o                         
 -10  16   7      42936.06      45687.55      2697.17 o                         
  -8  16   7      15421.14      47049.08      3777.13 o                         
  -6  16   7      13152.56      24828.75      2133.17 o                         
  -4  16   7      77521.45      69994.34      5481.27 o                         
  -2  16   7       4943.56       6739.13      1426.69 o                         
   0  16   7       8756.55      11251.90      1626.38 o                         
   2  16   7      15069.53      16847.55      1675.15 o                         
   4  16   7       1344.37       3522.64      1291.22 o                         
   6  16   7       3536.93       3966.05      1132.53 o                         
   8  16   7       3544.22       3095.64      1161.01 o                         
  10  16   7      23638.96      20046.91      1854.85 o                         
  12  16   7       3676.45       1892.89      1025.12 o                         
  14  16   7       8253.62       5678.86      1422.75 o                         
  16  16   7      23917.71      20183.00      1384.93 o                         
 -13  17   7      23894.87      23948.48      2667.65 o                         
 -11  17   7       3972.87       2989.79      1533.48 o                         
  -9  17   7      20421.78      18445.40      3077.03 o                         
  -7  17   7       1208.93       8644.34      1541.36 o                         
  -5  17   7        267.60        870.14       911.74 o                         
  -3  17   7       9539.74      14698.52      3008.24 o                         
  -1  17   7       2931.30       5333.16      1099.16 o                         
   1  17   7       4936.71       4328.59      1014.75 o                         
   3  17   7      24171.98      21056.12      1675.61 o                         
   5  17   7       3219.20       1960.82      1005.98 o                         
   7  17   7         95.73        -47.03       701.11 o                         
   9  17   7       4762.95       2289.07       713.82 o                         
  11  17   7       2385.76       2342.17       919.42 o                         
  -6  18   7      27352.16      18663.51      2110.63 o                         
  -2  18   7       9872.50       3415.94      1046.93 o                         
   0  18   7        667.37       -879.15       879.15 o                         
 -42   0   8       8789.89       7784.85      1493.21 o                         
 -40   0   8       3269.72       4526.62      1550.26 o                         
 -38   0   8      70536.54      75207.70      6801.68 o                         
 -36   0   8       1714.75        816.16      1148.01 o                         
 -34   0   8      47784.66      49781.38      4380.05 o                         
 -32   0   8        838.11       1929.44      1637.50 o                         
 -30   0   8      69649.20      63102.85      5833.61 o                         
 -28   0   8      14331.95      11414.75      2726.38 o                         
 -26   0   8       1657.68       -110.73      2845.50 o                         
 -24   0   8     177038.31     173061.94     17274.31 o                         
 -22   0   8     157765.11     161075.94     16146.85 o                         
 -20   0   8      47328.43      45907.13      8573.40 o                         
 -18   0   8      79334.41      85928.64     10835.04 o                         
 -16   0   8      88198.03      93673.23     10526.33 o                         
 -14   0   8      23764.32      28444.90      5623.88 o                         
 -12   0   8      24718.11      36478.06      6107.08 o                         
 -10   0   8     864045.62     921041.81     27975.13 o                         
  -8   0   8     374894.72     294027.00     63887.79 o                         
  -6   0   8    3562390.00    3352539.75     26867.25 o                         
  -4   0   8      29315.92      32141.09      3176.61 o                         
  -2   0   8       5907.03       6553.56      1636.27 o                         
   0   0   8    2188725.25    2111732.25     39407.43 o                         
   2   0   8     345818.31     323292.81     14019.44 o                         
   4   0   8      70046.20      65278.66      7130.52 o                         
   6   0   8     478868.22     489828.16     21287.54 o                         
   8   0   8     459047.88     439776.94     22116.36 o                         
  10   0   8     442815.03     447481.31     24401.48 o                         
  12   0   8     142143.94     126960.17     14341.57 o                         
  14   0   8      24744.53      24334.37      7049.99 o                         
  16   0   8     288933.91     275496.47     23867.95 o                         
  18   0   8     183264.19     165082.45     19395.02 o                         
  20   0   8      35976.69      31914.53      9341.82 o                         
  22   0   8      33030.00      22050.52      8190.87 o                         
  24   0   8     221454.86     199198.72     14158.70 o                         
  26   0   8       2265.98        648.36      1892.52 o                         
  28   0   8       5563.07       3307.22      1416.99 o                         
  30   0   8       8556.05       8288.69      1755.49 o                         
  32   0   8      11889.62       7949.27      3315.27 o                         
  34   0   8       9798.49      11200.79      2875.70 o                         
  36   0   8       1669.36       1221.42      1164.37 o                         
 -41   1   8       8163.68       9765.06      2377.40 o                         
 -39   1   8       5783.25       7972.26      2029.89 o                         
 -37   1   8        592.21       8812.15      2174.32 o                         
 -35   1   8      22206.05      25281.53      2748.27 o                         
 -33   1   8        892.57       9334.24      2121.78 o                         
 -31   1   8      37836.68      30429.68      3201.11 o                         
 -29   1   8        219.85       1808.50      1112.77 o                         
 -27   1   8       2042.44      25761.86      8115.37 o                         
 -25   1   8      39607.07      32811.89      5242.52 o                         
 -23   1   8     118290.63     141318.50     10864.43 o                         
 -21   1   8        724.13      13333.52      3944.26 o                         
 -19   1   8     150961.69     186502.45     11623.15 o                         
 -17   1   8      47851.20      62970.67      7200.85 o                         
 -15   1   8      56690.52      55179.18      5739.85 o                         
 -13   1   8      98653.26      90674.49      6912.91 o                         
 -11   1   8      25207.32      27172.70      3608.31 o                         
  -9   1   8      99879.20     107647.94      6559.65 o                         
  -7   1   8     119522.98     118426.84      4221.06 o                         
  -5   1   8     157954.30     164661.17      4977.30 o                         
  -3   1   8     640720.50     612496.38      9498.32 o                         
  -1   1   8      20443.00      18660.88      1427.50 o                         
   1   1   8      95954.20      86192.66      5281.45 o                         
   3   1   8       4627.59       4023.29      2077.08 o                         
   5   1   8      27380.12      26648.87      3553.26 o                         
   7   1   8       8759.61       7860.66      2345.89 o                         
   9   1   8      13252.16      14125.67      3356.98 o                         
  11   1   8      32047.70      32559.84      5150.72 o                         
  13   1   8      74994.60      67347.55      7826.98 o                         
  15   1   8      34301.16      31858.37      5376.58 o                         
  17   1   8      17781.16      16420.16      3540.82 o                         
  19   1   8      14063.50      11354.00      2678.76 o                         
  21   1   8       2664.05       3500.32      1453.13 o                         
  23   1   8       2813.67       3765.82      1415.76 o                         
  25   1   8       9017.66       6244.83      1791.10 o                         
  27   1   8       5558.75       3755.43      1226.28 o                         
  29   1   8      52662.89      49666.88      4180.38 o                         
  31   1   8       5605.33       6433.62      1382.95 o                         
  33   1   8        343.74         75.77      1126.59 o                         
  35   1   8        165.61       1817.10      1006.84 o                         
  37   1   8       4966.50       3472.27       614.82 o                         
 -42   2   8        735.31       3164.27      1070.42 o                         
 -40   2   8      14871.00      17935.03      2934.42 o                         
 -38   2   8       6041.26       5536.76      3880.68 o                         
 -36   2   8      38705.51      49028.57      4816.45 o                         
 -34   2   8       3965.35       4152.35      1573.11 o                         
 -32   2   8      24081.05      36662.62      5080.29 o                         
 -30   2   8      47848.63      48742.63      5370.54 o                         
 -28   2   8     171732.98     171689.42      7395.81 o                         
 -26   2   8      33914.04      52309.43     17468.94 o                         
 -24   2   8      11620.74      23871.30      7224.48 o                         
 -22   2   8     271699.19     272238.53     14306.83 o                         
 -20   2   8       6591.54      15433.70     10679.00 o                         
 -18   2   8        453.07       5473.11      3138.29 o                         
 -16   2   8      58648.92      72073.09      7331.15 o                         
 -14   2   8      37573.39      44370.54      5388.19 o                         
 -12   2   8      60848.25      62273.29      5474.39 o                         
 -10   2   8      20276.88      19606.02      2580.22 o                         
  -8   2   8     214806.52     221851.84      6422.11 o                         
  -6   2   8     680776.88     684211.94     12211.11 o                         
  -4   2   8      42937.57      46463.15      2904.96 o                         
  -2   2   8        279.30        791.93       650.41 o                         
   0   2   8    1991093.25    1986802.50     17167.52 o                         
   2   2   8      13489.38      13147.29      2019.78 o                         
   4   2   8     726941.38     746076.50     19304.72 o                         
   6   2   8     141040.11     152141.36      7771.80 o                         
   8   2   8     306347.56     317421.56     11909.79 o                         
  10   2   8     252293.31     255321.00     11391.10 o                         
  12   2   8     129737.96     127280.09      8585.10 o                         
  14   2   8      66609.92      72986.97      6694.47 o                         
  16   2   8      80975.84      83439.09      7380.60 o                         
  18   2   8     131981.00     121834.02      9081.36 o                         
  20   2   8       1438.02        364.01      1580.61 o                         
  22   2   8      27806.70      22020.91      2499.23 o                         
  24   2   8      10803.09       7703.03      1819.57 o                         
  26   2   8       1837.41       1555.50      1569.98 o                         
  28   2   8      21610.32      20651.88      2423.28 o                         
  30   2   8         22.62       -125.00       976.34 o                         
  32   2   8      38948.95      42538.24      2844.69 o                         
  34   2   8       6027.35       5570.74      1140.31 o                         
  36   2   8      11872.58      11297.07      3004.89 o                         
 -41   3   8       4403.35       4000.24       784.23 o                         
 -39   3   8       1415.14       4219.24      1207.07 o                         
 -37   3   8       3267.31       3180.10      1518.59 o                         
 -35   3   8        725.34       2879.05      1175.50 o                         
 -33   3   8       9935.29      13095.60      1987.60 o                         
 -31   3   8        282.20       2006.61      1691.19 o                         
 -29   3   8       9925.38       7333.87      1852.76 o                         
 -27   3   8      28361.27      27845.46      3477.29 o                         
 -25   3   8      73129.81      77127.77      5073.86 o                         
 -23   3   8       1551.45      23227.04      8211.00 o                         
 -21   3   8       2466.75      78583.38     14348.29 o                         
 -19   3   8     220293.31     231156.38     20096.32 o                         
 -17   3   8     136520.47     159055.77     12742.66 o                         
 -15   3   8      11725.14      14331.67      4483.00 o                         
 -13   3   8     334982.12     321634.88     12051.89 o                         
 -11   3   8      64756.31      77429.80      5085.88 o                         
  -9   3   8        220.23        271.00      1338.14 o                         
  -7   3   8     128687.77     125556.21      5060.49 o                         
  -5   3   8     264707.16     278980.03      7315.86 o                         
  -3   3   8      27749.99      23683.71      2754.12 o                         
  -1   3   8      77219.38      74771.80      4586.90 o                         
   1   3   8     190132.17     186140.06      5739.79 o                         
   3   3   8       9255.41      10479.20      1892.87 o                         
   5   3   8     292096.41     299393.66     13133.74 o                         
   7   3   8      86995.18      89758.42      6320.67 o                         
   9   3   8     360230.06     377487.75     13640.44 o                         
  11   3   8       2809.22       3959.33      2253.99 o                         
  13   3   8     926667.88     975220.12     24240.72 o                         
  15   3   8     129983.62     119552.21      8868.32 o                         
  17   3   8      38079.96      34155.98      5906.91 o                         
  19   3   8        758.40       1815.35      3932.69 o                         
  21   3   8      36924.82      29431.65      2389.14 o                         
  23   3   8         81.54        276.25      1011.59 o                         
  25   3   8      10459.46       9634.21      1938.57 o                         
  27   3   8       7748.57       6271.18      1454.49 o                         
  29   3   8        133.38        243.75       909.86 o                         
  31   3   8      11539.87      10151.69      1640.28 o                         
  33   3   8      36648.75      38915.49      2487.16 o                         
  35   3   8       2325.29       3340.76       756.90 o                         
 -40   4   8       2645.43       2580.41      1067.06 o                         
 -38   4   8       6629.29       9767.97      2422.70 o                         
 -36   4   8      75946.30      78442.69      3757.04 o                         
 -34   4   8       5701.96      14564.05      2193.74 o                         
 -32   4   8       3217.66       4509.74      1254.91 o                         
 -30   4   8     208174.39     236347.39     12502.74 o                         
 -28   4   8      97472.89      94050.55      5293.27 o                         
 -26   4   8       1513.85      18630.63      5472.88 o                         
 -24   4   8       1435.97      58270.51     28949.91 o                         
 -22   4   8      78174.58     101491.63     15371.73 o                         
 -20   4   8      90511.48     120749.08     16700.52 o                         
 -18   4   8      30543.50      30089.12      8100.27 o                         
 -16   4   8      35931.75      40994.62     11868.54 o                         
 -14   4   8     338249.88     358176.97     23196.84 o                         
 -12   4   8     669204.25     695813.06     15220.93 o                         
 -10   4   8       3727.58       3087.33      2072.12 o                         
  -8   4   8      10622.54      10260.62      1759.74 o                         
  -6   4   8     666028.75     682506.00     15600.66 o                         
  -4   4   8      30558.60      34785.95      3704.90 o                         
  -2   4   8     125985.13     108698.74      9233.44 o                         
   0   4   8      53599.88      46645.41      3904.36 o                         
   2   4   8       5850.70       2355.18      1356.90 o                         
   4   4   8     157310.89     172803.55     15724.06 o                         
   6   4   8       1698.07       4828.62      4409.18 o                         
   8   4   8     402479.50     451839.59     18323.09 o                         
  10   4   8     566249.25     619509.62     22454.85 o                         
  12   4   8      61139.69      63010.43      7423.70 o                         
  14   4   8        761.81       1352.68      2791.58 o                         
  16   4   8      59718.95      64948.98      7948.59 o                         
  18   4   8        362.23        419.44      3989.74 o                         
  20   4   8      24127.71      22092.70      2204.61 o                         
  22   4   8      13940.68      12166.17      1718.01 o                         
  24   4   8       1036.35       1276.46       848.35 o                         
  26   4   8     147526.08     139583.53      6643.97 o                         
  28   4   8       8697.12       5183.29      1504.77 o                         
  30   4   8      24094.83      24310.46      2364.60 o                         
  32   4   8       3827.77       4986.57      1512.74 o                         
  34   4   8      17987.50      14406.55      1408.12 o                         
  36   4   8        244.27       2110.63      1006.66 o                         
 -39   5   8        122.05       6311.77      1691.19 o                         
 -37   5   8        291.85      12311.47      3318.63 o                         
 -35   5   8       6814.57       7173.66      4152.48 o                         
 -33   5   8      12550.99      29163.17      3505.35 o                         
 -31   5   8       6508.51      13281.52      5159.14 o                         
 -29   5   8      19465.49      33332.61      3898.57 o                         
 -27   5   8       4967.86      11945.72      3550.16 o                         
 -25   5   8       2006.83      14753.12      3024.70 o                         
 -23   5   8       4891.74      27243.71     14598.27 o                         
 -21   5   8        843.36      28280.48     10147.15 o                         
 -19   5   8      20740.16      27468.44      7962.69 o                         
 -17   5   8      34940.76      51715.57     11925.59 o                         
 -15   5   8      59575.38      74711.08     14365.06 o                         
 -13   5   8       2364.44       5008.75      3503.15 o                         
 -11   5   8      29652.92      29180.17      4930.62 o                         
  -9   5   8      12679.40      11211.50      3076.33 o                         
  -7   5   8        215.71       -951.07      2096.29 o                         
  -5   5   8       1279.23       1866.99      1645.73 o                         
  -3   5   8        801.97        524.09       810.32 o                         
  -1   5   8     125986.52     119386.64      5466.66 o                         
   1   5   8      16706.35      19507.69      2638.73 o                         
   3   5   8     312507.84     316588.12     10038.27 o                         
   5   5   8       6525.72       4644.07      2885.76 o                         
   7   5   8     212176.52     229049.09     20243.97 o                         
   9   5   8       2090.74       3862.23      3805.18 o                         
  11   5   8      60758.36      63986.78     10506.19 o                         
  13   5   8      40622.44      42692.89      6371.83 o                         
  15   5   8        310.71        697.59      1957.32 o                         
  17   5   8      26621.13      20919.38      4630.18 o                         
  19   5   8       3775.59       2245.83      1016.31 o                         
  21   5   8      10348.39       8656.29      1615.49 o                         
  23   5   8      21017.62      20919.19      2689.89 o                         
  25   5   8       2611.80       4618.45      1556.45 o                         
  27   5   8       2801.50       1850.29      1094.56 o                         
  29   5   8        697.33       -168.19       860.56 o                         
  31   5   8       4778.89       2921.61      1514.95 o                         
  33   5   8       2585.28       1405.02       707.78 o                         
  35   5   8       2071.82       2859.89       762.83 o                         
 -40   6   8         52.69        540.24       634.20 o                         
 -38   6   8        242.17        936.20       902.64 o                         
 -36   6   8       8854.59       8555.20      1346.30 o                         
 -34   6   8      18832.51      15406.14      2443.70 o                         
 -32   6   8       2335.59       3372.17      1368.24 o                         
 -30   6   8      40436.02      38695.39      3932.69 o                         
 -28   6   8      50828.51      44879.59      5850.38 o                         
 -26   6   8       5475.10       8348.75      1667.54 o                         
 -24   6   8      45471.76      41171.45      2612.94 o                         
 -22   6   8      55762.86      64198.04     10123.66 o                         
 -20   6   8     117152.60     132023.69     17549.47 o                         
 -18   6   8       9561.96      24864.54      9737.77 o                         
 -16   6   8      71927.62      73543.35     12069.87 o                         
 -14   6   8     291831.91     343043.47     24877.96 o                         
 -12   6   8     766234.44     816627.69     26921.89 o                         
 -10   6   8       1097.12       -753.86      2387.13 o                         
  -8   6   8      80573.45      82193.74      7954.52 o                         
  -6   6   8     205547.03     208475.36     11748.44 o                         
  -4   6   8       2276.73       3523.74      1197.18 o                         
  -2   6   8      57743.29      57339.73      4857.48 o                         
   0   6   8     144567.22     140697.34      7038.30 o                         
   2   6   8      52566.20      57690.60      4331.10 o                         
   4   6   8     216957.22     228006.28     13970.67 o                         
   6   6   8      65317.83      66900.16      8081.96 o                         
   8   6   8     177665.78     193178.39     19710.44 o                         
  10   6   8     220794.44     214731.59     14169.70 o                         
  12   6   8       2333.08       1908.30      2078.12 o                         
  14   6   8       6200.61       5568.05      2956.40 o                         
  16   6   8     296670.97     278557.97     16596.44 o                         
  18   6   8      43055.29      33863.21      3218.00 o                         
  20   6   8     203159.31     148914.97     13433.70 o                         
  22   6   8       5648.58       4035.68      1596.70 o                         
  24   6   8      12137.69      10421.03      2169.27 o                         
  26   6   8      51112.52      51141.79      3479.06 o                         
  28   6   8      31620.04      27040.79      2045.77 o                         
  30   6   8       4071.45       3440.13      1335.78 o                         
  32   6   8       5712.23       4458.08       913.67 o                         
  34   6   8      26133.77      27129.53      2845.50 o                         
 -39   7   8      19452.37      21727.12      2003.26 o                         
 -37   7   8       2539.02       4469.58      1120.75 o                         
 -35   7   8      16501.37      13015.95      1666.78 o                         
 -33   7   8       1246.51       4226.46      1264.71 o                         
 -31   7   8       2425.00       2363.70      1183.63 o                         
 -29   7   8      58754.38      53311.06     10551.49 o                         
 -27   7   8      45671.26      56860.33      4133.64 o                         
 -25   7   8      10945.03      13519.94      2134.77 o                         
 -23   7   8       3054.61      19567.89      2639.64 o                         
 -21   7   8     102936.14     120115.24      5025.66 o                         
 -19   7   8      48251.56      60799.02     12214.16 o                         
 -17   7   8      14369.29      31897.75      9633.75 o                         
 -15   7   8        116.30       7392.25      6895.63 o                         
 -13   7   8      53395.75      65200.63      8646.24 o                         
 -11   7   8       3907.48       6309.53      3332.35 o                         
  -9   7   8      24290.02      23607.65      4739.10 o                         
  -7   7   8      35517.57      32777.11      4995.60 o                         
  -5   7   8      19826.84      20919.79      2863.21 o                         
  -3   7   8      34821.60      32354.42      4379.51 o                         
  -1   7   8     218912.61     231451.14     14501.63 o                         
   1   7   8     145760.44     154305.11     11956.86 o                         
   3   7   8      44704.88      47683.97      6656.68 o                         
   5   7   8       4897.65       5811.93      2512.48 o                         
   7   7   8      29278.91      28539.21      5739.62 o                         
   9   7   8      14846.41      14818.85      3222.95 o                         
  11   7   8      22050.69      21529.09      4413.61 o                         
  13   7   8       3052.35       2720.41      2665.98 o                         
  15   7   8     154946.03     145079.53      5769.91 o                         
  17   7   8      69671.93      57064.87      3119.09 o                         
  19   7   8      15866.52      11139.04      1758.51 o                         
  21   7   8       1476.32        829.26       854.27 o                         
  23   7   8      27739.75      27151.06      2224.04 o                         
  25   7   8       8002.01       4900.84      1092.38 o                         
  27   7   8      12067.39      11344.27      1399.20 o                         
  29   7   8       1049.50       1223.92       939.70 o                         
  31   7   8       2814.75       3087.26       795.26 o                         
  33   7   8      24570.63      23357.91      2647.52 o                         
 -38   8   8        335.22       2315.32       828.82 o                         
 -36   8   8      23658.23      25663.16      2560.28 o                         
 -34   8   8       7925.04      21425.12      3368.96 o                         
 -32   8   8      22436.91      27416.01      7945.92 o                         
 -30   8   8      48944.60      53966.46      4531.35 o                         
 -28   8   8      17199.23      12482.61      3805.18 o                         
 -26   8   8      23979.31      26533.75      3217.57 o                         
 -24   8   8      37462.84      39575.23      3273.18 o                         
 -22   8   8     261727.19     269066.69      6333.30 o                         
 -20   8   8       2901.40       9216.84      1700.67 o                         
 -18   8   8     104446.23     105212.55      4150.50 o                         
 -16   8   8     129159.62     131835.78     16616.63 o                         
 -14   8   8      96814.07     107230.93     11088.46 o                         
 -12   8   8      96215.67      90239.38      9651.54 o                         
 -10   8   8      27322.48      22908.92      4817.03 o                         
  -8   8   8      18552.63      14777.89      3943.42 o                         
  -6   8   8      50715.87      52186.47      6175.10 o                         
  -4   8   8      42091.42      40984.55      9210.96 o                         
  -2   8   8      23660.61      22972.02      7003.01 o                         
   0   8   8     143743.27     154556.14     17351.49 o                         
   2   8   8      25044.53      21449.01      4746.51 o                         
   4   8   8       6400.91       4263.11      3029.62 o                         
   6   8   8      20101.36      26022.82      5750.96 o                         
   8   8   8       3010.94       2807.94      2014.96 o                         
  10   8   8      36402.57      37544.68      5169.05 o                         
  12   8   8       5609.66       3613.19      3051.77 o                         
  14   8   8         81.03        999.84       790.42 o                         
  16   8   8      93991.39      84990.63      5446.22 o                         
  18   8   8      65220.36      55496.28      3831.13 o                         
  20   8   8       9110.51       7659.95      1952.68 o                         
  22   8   8      20692.88      20108.42      2879.30 o                         
  24   8   8      17468.84      18809.88      2922.67 o                         
  26   8   8       3294.11       2607.57      1262.53 o                         
  28   8   8       5059.52       3955.20      1408.65 o                         
  30   8   8       4592.89       4370.00      1148.39 o                         
  32   8   8      21918.56      18582.98      2355.59 o                         
 -35   9   8      13589.31      14079.84      2197.88 o                         
 -33   9   8       1840.82       5754.75      2624.03 o                         
 -31   9   8      22835.44      30209.92      4842.04 o                         
 -29   9   8      10739.56      14861.34      2468.72 o                         
 -27   9   8      16174.45      20392.93      2496.00 o                         
 -25   9   8       5484.08       4914.43      1301.80 o                         
 -23   9   8     121235.56     111670.77      5526.50 o                         
 -21   9   8       8372.42      12871.41      1937.52 o                         
 -19   9   8      11184.33      15959.78      2378.06 o                         
 -17   9   8      23399.61      35639.12      3100.16 o                         
 -15   9   8      24136.57      23206.44      1940.65 o                         
 -13   9   8      32520.96      26679.73      5966.15 o                         
 -11   9   8        967.17       -561.83      1603.47 o                         
  -9   9   8      74368.48      58768.91     11590.03 o                         
  -7   9   8      20697.35      18015.89      7499.63 o                         
  -5   9   8      82921.03      94938.27     14422.11 o                         
  -3   9   8       4148.10       3415.94      2936.10 o                         
  -1   9   8      31665.48      37434.39      9247.87 o                         
   1   9   8      22385.89      17237.41      6070.17 o                         
   3   9   8        158.95        872.44      4214.56 o                         
   5   9   8        513.34      -1295.24      3902.49 o                         
   7   9   8       7034.65       9559.93      6073.53 o                         
   9   9   8      41667.40      38654.55      3364.64 o                         
  11   9   8        702.13        770.63      1005.43 o                         
  13   9   8      33345.12      25279.95      2453.10 o                         
  15   9   8        383.87       -115.20       788.02 o                         
  17   9   8      64522.12      57573.41      3895.79 o                         
  19   9   8        135.41       -309.67      1107.19 o                         
  21   9   8        409.60       1305.53      1320.29 o                         
  23   9   8       4310.79       5478.75      1605.63 o                         
  25   9   8       1304.25        770.45      1141.74 o                         
  27   9   8        134.33        661.03      1010.44 o                         
  29   9   8       2953.37       3597.77      1652.60 o                         
  31   9   8       5022.19       5055.73       866.63 o                         
 -34  10   8        654.38       6549.90      3535.06 o                         
 -32  10   8       2833.31       2318.68      1798.57 o                         
 -30  10   8      15361.71      21797.58      4362.20 o                         
 -28  10   8        197.69       5429.32      4446.09 o                         
 -26  10   8       4039.16       5621.07      1401.54 o                         
 -24  10   8      57351.35      79764.02      6152.36 o                         
 -22  10   8      78029.65      78198.70      4977.28 o                         
 -20  10   8       2460.76       9946.16      2487.70 o                         
 -18  10   8      21365.79      27735.63      2299.62 o                         
 -16  10   8      76457.77      82018.87      6242.50 o                         
 -14  10   8      33947.12      36432.39      2492.43 o                         
 -12  10   8      56611.63      52009.96      2131.93 o                         
 -10  10   8      87712.98      90950.93      3312.04 o                         
  -8  10   8      44399.83      48459.78      4149.91 o                         
  -6  10   8     223389.89     210405.72     22180.11 o                         
  -4  10   8     238142.28     211137.22     22374.73 o                         
  -2  10   8       1678.72        744.93      2697.85 o                         
   0  10   8       1958.04        859.02      3657.54 o                         
   2  10   8      17681.22      23022.35      7667.41 o                         
   4  10   8      87379.48      91776.70      4248.17 o                         
   6  10   8      50585.11      44222.09      2528.90 o                         
   8  10   8      23602.62      22710.32      1694.84 o                         
  10  10   8      63371.02      71079.59      4114.39 o                         
  12  10   8       3404.34       2808.84      1230.20 o                         
  14  10   8      33793.90      33399.71      2881.43 o                         
  16  10   8      96994.66     111562.98      4000.26 o                         
  18  10   8       9320.36       6537.40      1593.22 o                         
  20  10   8       1352.52       1313.18      1100.62 o                         
  22  10   8     147105.44     172065.81      8377.11 o                         
  24  10   8      83463.36      85960.13      8345.22 o                         
  26  10   8       6237.04       7861.95      1499.69 o                         
  28  10   8       8427.49       8440.37      1364.01 o                         
  30  10   8       4972.80       6823.40       931.16 o                         
 -33  11   8        224.32       8905.60      1956.28 o                         
 -31  11   8       8279.94       7992.97      1459.66 o                         
 -29  11   8       3098.95       5776.98      2199.56 o                         
 -27  11   8       1451.88       5186.64      1631.15 o                         
 -25  11   8         11.33       8192.69      2281.70 o                         
 -23  11   8         69.67        800.40      1397.78 o                         
 -21  11   8      54437.04      68513.19      4983.63 o                         
 -19  11   8       1529.38       6165.86      1641.11 o                         
 -17  11   8      58558.94      68588.36      3173.94 o                         
 -15  11   8        126.88       4530.92      2003.94 o                         
 -13  11   8      82778.78      85133.02      3168.42 o                         
 -11  11   8      85618.77      85424.77      4286.75 o                         
  -9  11   8     145479.28     160509.86      8237.50 o                         
  -7  11   8      59923.53      58839.24      2860.22 o                         
  -5  11   8      40521.73      33492.64      2837.36 o                         
  -3  11   8     279384.94     285452.09      6156.72 o                         
  -1  11   8      78080.90      73719.48      4135.20 o                         
   1  11   8     176745.22     175777.33      5946.12 o                         
   3  11   8      16814.04      12522.30      1538.01 o                         
   5  11   8      72572.63      68246.24      3395.84 o                         
   7  11   8       5185.20       3106.83       971.05 o                         
   9  11   8      57057.32      54107.88      2756.26 o                         
  11  11   8       1542.77         85.49      1087.58 o                         
  13  11   8       6526.24       5258.23      1310.00 o                         
  15  11   8         75.29        -40.38      1188.44 o                         
  17  11   8      31473.25      36354.44      3761.00 o                         
  19  11   8      25811.12      19279.99      2453.76 o                         
  21  11   8      16003.25      14909.05      2135.80 o                         
  23  11   8        963.05        774.20       855.99 o                         
  25  11   8      12237.82       7649.05      1788.50 o                         
  27  11   8        847.68        516.81       611.42 o                         
  29  11   8      33329.21      29260.30      2322.03 o                         
 -32  12   8          3.46       3083.74       942.91 o                         
 -30  12   8      14732.21      19733.93      2889.12 o                         
 -28  12   8      15760.76      19511.94      2009.65 o                         
 -26  12   8        744.67        121.37       926.93 o                         
 -24  12   8        249.95      13057.54      3283.40 o                         
 -22  12   8       5028.75       3767.54      1801.21 o                         
 -20  12   8      16651.85      16971.62      2114.22 o                         
 -18  12   8       8189.78      19324.69      2920.54 o                         
 -16  12   8      16470.64      22317.80      1970.40 o                         
 -14  12   8      41020.02      58321.58      4735.30 o                         
 -12  12   8      16527.97      27627.32      3678.24 o                         
 -10  12   8       3140.33       5766.58      1095.47 o                         
  -8  12   8     129912.40     155304.44     12396.31 o                         
  -6  12   8      51293.52      50439.70      2091.21 o                         
  -4  12   8        632.58       3682.38      2364.56 o                         
  -2  12   8      41358.39      35080.53      2300.49 o                         
   0  12   8     107479.29     119121.54      5146.44 o                         
   2  12   8      39042.54      35567.52      2752.95 o                         
   4  12   8      54694.98      58279.07      3421.55 o                         
   6  12   8      28789.13      25073.19      2325.56 o                         
   8  12   8       3907.55        404.76      1015.03 o                         
  10  12   8      74413.83      76123.03      4124.97 o                         
  12  12   8      51984.59      48237.09      3421.54 o                         
  14  12   8         70.39        553.38      1322.91 o                         
  16  12   8       9862.36       9421.90      3879.00 o                         
  18  12   8      33565.10      31471.60      4915.87 o                         
  20  12   8       3261.87       2020.03      1929.44 o                         
  22  12   8        361.96        -87.24      1258.33 o                         
  24  12   8        423.97       1795.21      1342.22 o                         
  26  12   8        155.30        718.09       848.95 o                         
 -29  13   8        522.36       3315.27      1184.51 o                         
 -27  13   8       2712.56       4172.53      1385.84 o                         
 -25  13   8       2685.96       7555.00      3046.83 o                         
 -23  13   8        263.12       7423.30      2184.46 o                         
 -21  13   8       4690.39      24554.25      2353.23 o                         
 -19  13   8      43823.99      47454.27      3281.87 o                         
 -17  13   8       1078.38       7576.37      1876.65 o                         
 -15  13   8      34622.98      41789.19      2697.80 o                         
 -13  13   8      12412.49      18855.97      2087.87 o                         
 -11  13   8       1593.83       1143.00      1314.20 o                         
  -9  13   8      45239.63      48313.23      2581.25 o                         
  -7  13   8       2559.29       1734.31      1174.82 o                         
  -5  13   8        773.58       4493.79      1646.24 o                         
  -3  13   8      18489.97      19255.74      3313.43 o                         
  -1  13   8       8986.63       9133.06      1786.49 o                         
   1  13   8       8116.07      13051.85      1990.96 o                         
   3  13   8         39.61       -872.27      1361.45 o                         
   5  13   8      13577.16      14127.71      2045.36 o                         
   7  13   8       4814.81       3582.58      1303.02 o                         
   9  13   8       3371.99        766.06       796.63 o                         
  11  13   8        204.10        974.12      1371.40 o                         
  13  13   8      18422.32      17044.23      2629.45 o                         
  15  13   8       1179.87       1586.33      1454.63 o                         
  17  13   8        128.27        228.18      1301.95 o                         
  19  13   8      18999.71      11553.12      2858.92 o                         
  21  13   8         24.14      -1385.84      1385.84 o                         
  23  13   8      40106.91      43987.76      3637.40 o                         
  25  13   8        107.25       -838.88       838.88 o                         
 -26  14   8       5451.63       8613.18      1064.18 o                         
 -24  14   8      14468.03      34842.39      2391.35 o                         
 -22  14   8        356.92       4652.22      1223.64 o                         
 -20  14   8       1332.65       5981.23      1617.02 o                         
 -18  14   8        356.11        539.58       848.38 o                         
 -16  14   8       5899.39      10081.17      2575.47 o                         
 -14  14   8      35116.97      33520.09      4360.66 o                         
 -12  14   8      13766.08      18133.82      2405.49 o                         
 -10  14   8      43752.84      41370.82      3562.95 o                         
  -8  14   8     126810.54     140234.81      6385.21 o                         
  -6  14   8      23267.82      21370.45      1908.55 o                         
  -4  14   8      18807.52      17188.49      1708.98 o                         
  -2  14   8        992.32       9278.81      2692.66 o                         
   0  14   8      40695.41      51007.69      3880.94 o                         
   2  14   8       5340.96       6590.19      3340.43 o                         
   4  14   8      29145.85      30258.88      2546.32 o                         
   6  14   8      40011.70      39576.11      3154.56 o                         
   8  14   8       5270.79       4518.01      1467.76 o                         
  10  14   8       7709.75       2650.88      3449.49 o                         
  12  14   8       8946.86      -1057.29      2097.21 o                         
  14  14   8       9824.27       7291.63      1661.27 o                         
  16  14   8       2067.49       1379.13      1070.42 o                         
  18  14   8       2470.66        969.75       889.22 o                         
  20  14   8        949.73        382.53       818.75 o                         
  22  14   8       1855.67       1277.73       536.86 o                         
 -23  15   8      11680.41      15079.79      1962.99 o                         
 -21  15   8        162.32       1442.88      1090.55 o                         
 -19  15   8       3343.45       9843.67      1919.37 o                         
 -17  15   8      12428.94      23424.82      2561.35 o                         
 -15  15   8       9414.42      16340.45      2497.47 o                         
 -13  15   8       4328.30       5649.12      1122.86 o                         
 -11  15   8        707.11       1528.83       831.47 o                         
  -9  15   8       4634.48       9278.90      1942.56 o                         
  -7  15   8      22559.13      35814.01      4190.31 o                         
  -5  15   8      16618.69      27071.03      4300.31 o                         
  -3  15   8       6370.66      13168.84      2002.97 o                         
  -1  15   8        296.69       5489.73      2053.59 o                         
   1  15   8      16599.67      22046.94      2500.90 o                         
   3  15   8        957.11       9149.42      2922.67 o                         
   5  15   8        135.16        443.26      1078.93 o                         
   7  15   8       8681.30       6215.96      1288.37 o                         
   9  15   8       3477.67       2958.36      1213.45 o                         
  11  15   8       6310.12       3548.24      1333.13 o                         
  13  15   8       9092.65       7449.51      1564.44 o                         
  15  15   8        122.82        508.97       903.75 o                         
  17  15   8      16008.12      16809.27      1636.00 o                         
  19  15   8       3569.22       3003.87       665.52 o                         
 -20  16   8       3821.42       9845.15      1728.10 o                         
 -18  16   8      19995.23      42974.37      2360.84 o                         
 -16  16   8       5137.08       7295.72      1558.65 o                         
 -14  16   8      24601.98      50900.38      3339.33 o                         
 -12  16   8       1040.27      10347.54      3560.23 o                         
 -10  16   8      27283.86      42211.06      2673.92 o                         
  -8  16   8      91683.59      88210.48      3672.56 o                         
  -6  16   8      12958.55      15560.00      2513.30 o                         
  -4  16   8       7934.86      17475.54      2024.36 o                         
  -2  16   8        340.74       2034.41      1372.79 o                         
   0  16   8      31191.36      31424.17      2178.67 o                         
   2  16   8       2559.65       3366.23      1070.28 o                         
   4  16   8       4606.61       3063.88      1179.90 o                         
   6  16   8      10642.76       8895.95      1703.71 o                         
   8  16   8       8634.31       7450.47      1380.03 o                         
  10  16   8       6906.21       2518.30      1147.59 o                         
  12  16   8       9143.79       7813.11      1236.88 o                         
  14  16   8       3913.83       2329.24       742.38 o                         
 -13  17   8        873.80       9187.47      1862.32 o                         
 -11  17   8       1248.38       2660.94      1473.08 o                         
  -9  17   8       1536.68      17757.51      3258.23 o                         
  -7  17   8      22492.57      18539.32      2008.07 o                         
  -5  17   8       5137.08       8416.02      1956.28 o                         
  -3  17   8         44.06        816.76      1213.03 o                         
  -1  17   8      13989.38      14500.71      1881.82 o                         
   1  17   8      10325.54      11105.83      1520.94 o                         
   3  17   8        444.44       1969.70      1416.04 o                         
   5  17   8        254.96       2714.63      1332.15 o                         
   7  17   8       8351.30       5324.94      1060.73 o                         
   9  17   8       2391.08       4764.87      1281.82 o                         
 -41   1   9       4239.74       7626.30      2228.08 o                         
 -39   1   9      35477.56      33432.18      6467.80 o                         
 -37   1   9      11337.83      12490.73      1695.11 o                         
 -35   1   9      34107.91      44478.57      3390.56 o                         
 -33   1   9      54406.71      44120.52      3908.45 o                         
 -31   1   9      26855.44      35888.16      2716.83 o                         
 -29   1   9       9165.71       9801.35      1453.09 o                         
 -27   1   9     108704.77     116119.82      6774.83 o                         
 -25   1   9        562.47       8130.22      6143.99 o                         
 -23   1   9      93573.20     138222.56     11261.26 o                         
 -21   1   9       3502.10       6873.50      4486.36 o                         
 -19   1   9     100864.90     111067.87      9402.28 o                         
 -17   1   9     414929.03     446606.03     17103.17 o                         
 -15   1   9      19710.81      16927.91      3814.11 o                         
 -13   1   9       7713.30      10000.57      2589.04 o                         
 -11   1   9     347806.75     342629.00     12777.25 o                         
  -9   1   9     231539.44     218783.45      6455.11 o
[truncated: 976,863 more chars]
