# Supplementary material for: The crystalline sponge method updated
Source: IUCrJ. 2016 Feb 12;3(Pt 2):139–51. doi: 10.1107/S2052252515024379 (PMC4775162; doi:10.1107/S2052252515024379)
Supplement: Supplementary file 8 [file m-03-00139-heptamethoxyflavonesup8.hkl]

data_heptamethoxyflavone                                                        
_shelx_title ' exp_265_a.res in C2/c'                                           
_shelx_refln_list_code          4                                               
_shelx_F_calc_maximum     1673.68                                               
_exptl_crystal_F_000      8256.00                                               
_reflns_d_resolution_high  0.7927                                               
                                                                                
loop_                                                                           
 _space_group_symop_operation_xyz                                               
 'x, y, z'                                                                      
 '-x, y, -z+1/2'                                                                
 'x+1/2, y+1/2, z'                                                              
 '-x+1/2, y+1/2, -z+1/2'                                                        
 '-x, -y, -z'                                                                   
 'x, -y, z-1/2'                                                                 
 '-x+1/2, -y+1/2, -z'                                                           
 'x+1/2, -y+1/2, z-1/2'                                                         
                                                                                
_cell_length_a    34.9043                                                       
_cell_length_b    14.9550                                                       
_cell_length_c    30.3469                                                       
_cell_angle_alpha  90.000                                                       
_cell_angle_beta  100.074                                                       
_cell_angle_gamma  90.000                                                       
                                                                                
_shelx_F_squared_multiplier     1.000                                           
                                                                                
loop_                                                                           
 _refln_index_h                                                                 
 _refln_index_k                                                                 
 _refln_index_l                                                                 
 _refln_F_squared_calc                                                          
 _refln_F_squared_meas                                                          
 _refln_F_squared_sigma                                                         
 _refln_observed_status                                                         
   4   0   0     887534.75     914888.62     15750.59 o                         
   6   0   0      11335.20       9453.84       621.22 o                         
   8   0   0    1074764.75     985185.19     14671.94 o                         
  10   0   0       1458.87       1244.63       501.43 o                         
  12   0   0      56381.86      52688.31      2698.83 o                         
  14   0   0      52300.24      57193.96      3082.66 o                         
  16   0   0        412.88       1591.18       832.37 o                         
  18   0   0      42154.17      43825.73      3166.34 o                         
  20   0   0     356646.91     360845.22     10943.02 o                         
  22   0   0      83515.78      81641.67      4056.68 o                         
  24   0   0        531.51       1369.33      1192.92 o                         
  26   0   0      21659.25      19978.67       552.86 o                         
  28   0   0      22927.58      22237.51       573.63 o                         
  30   0   0       4375.33       3885.39       228.81 o                         
  32   0   0       2479.46       2368.95       210.53 o                         
  34   0   0        168.35        115.72       206.13 o                         
  36   0   0          2.65          1.53       224.43 o                         
  38   0   0        209.53        734.58       211.89 o                         
  40   0   0         14.08       -149.60       201.93 o                         
  42   0   0        131.46         29.19       148.23 o                         
   3   1   0     328230.00     391197.12      4461.70 o                         
   5   1   0       5703.16       6893.68       310.57 o                         
   7   1   0     168743.50     197109.92      2338.51 o                         
   9   1   0      55155.25      56862.15      1534.81 o                         
  11   1   0      66236.87      63665.26      1807.74 o                         
  13   1   0      10171.38      11770.50       871.74 o                         
  15   1   0       3595.85       5564.06       769.17 o                         
  17   1   0       6137.10       7158.14       914.74 o                         
  19   1   0      18477.96      20975.37      1620.33 o                         
  21   1   0        189.10       -268.83       620.79 o                         
  23   1   0       2331.70       2459.32       685.66 o                         
  25   1   0       7491.16       7481.68      1034.43 o                         
  27   1   0        963.66        935.37       112.61 o                         
  29   1   0         83.02        -24.80       177.82 o                         
  31   1   0       3768.74       3330.99       157.57 o                         
  33   1   0         51.57        -14.59       113.20 o                         
  35   1   0        603.63        903.24       123.90 o                         
  37   1   0        376.82        291.57       141.55 o                         
  39   1   0        152.47        347.03       169.69 o                         
  41   1   0        287.51        344.35       134.21 o                         
  43   1   0         75.13         27.92       173.13 o                         
   0   2   0     711568.31     792585.62     14634.30 o                         
   2   2   0      22126.06      20768.98       659.70 o                         
   4   2   0       6153.49       7932.38       364.50 o                         
   6   2   0     315315.50     301686.19      4009.08 o                         
   8   2   0    1079639.00    1110440.12     13893.42 o                         
  10   2   0      52065.87      58836.72      1414.22 o                         
  12   2   0     281415.88     293268.03      4908.15 o                         
  14   2   0     122102.39     115937.55      2934.42 o                         
  16   2   0      56882.95      53594.25      2304.54 o                         
  18   2   0      59799.09      57183.76      2559.37 o                         
  20   2   0      45372.11      49222.11      2549.22 o                         
  22   2   0      17423.15      18484.68      1510.06 o                         
  24   2   0      12687.73      13494.66      1382.61 o                         
  26   2   0      13484.21      12119.84       283.39 o                         
  28   2   0       2042.16       1638.65       121.90 o                         
  30   2   0       2496.72       2075.66       134.97 o                         
  32   2   0       5161.37       4755.23       183.88 o                         
  34   2   0       2150.95       2086.13       147.68 o                         
  36   2   0        214.39         32.87       110.22 o                         
  38   2   0        533.40        705.08       169.64 o                         
  40   2   0          8.20        104.39       139.63 o                         
  42   2   0        132.04        133.41       126.89 o                         
   1   3   0      10195.81      14407.53       533.63 o                         
   3   3   0     694780.25     703550.56      7360.47 o                         
   5   3   0     216026.41     214350.28      2968.58 o                         
   7   3   0     100132.20      85440.22      1675.75 o                         
   9   3   0      41580.85      40230.58      1156.51 o                         
  11   3   0      39150.52      37576.06      1160.81 o                         
  13   3   0      35661.34      32535.31      1648.67 o                         
  15   3   0        641.26        699.65       503.18 o                         
  17   3   0      55898.23      58177.83      2553.70 o                         
  19   3   0      41851.62      43822.61      2284.01 o                         
  21   3   0        589.92       1469.79       611.71 o                         
  23   3   0       4473.75       4662.44      1074.44 o                         
  25   3   0      10222.53       9931.56       363.21 o                         
  27   3   0        130.81        200.01       100.21 o                         
  29   3   0       2509.07       2507.67       147.15 o                         
  31   3   0       2375.19       1954.07       172.11 o                         
  33   3   0        106.58        168.99       121.72 o                         
  35   3   0         11.42        173.24       123.95 o                         
  37   3   0        327.76        111.27       127.45 o                         
  39   3   0       1112.83        634.21       119.13 o                         
  41   3   0         12.91         97.40       145.98 o                         
   0   4   0      25660.47      16808.17       970.91 o                         
   2   4   0     177884.97     176952.19      3117.67 o                         
   4   4   0       1199.28       2236.60       410.67 o                         
   6   4   0     548372.25     572971.50      6695.31 o                         
   8   4   0     122725.45     120627.34      2110.23 o                         
  10   4   0      80203.04      81419.84      1759.35 o                         
  12   4   0     121944.59     116390.30      2288.65 o                         
  14   4   0      50326.39      45371.70      1844.38 o                         
  16   4   0      26755.01      26089.01      1311.13 o                         
  18   4   0     147458.86     153352.20      3393.95 o                         
  20   4   0        673.09       1138.64       927.54 o                         
  22   4   0         88.73        485.34       848.18 o                         
  24   4   0      11168.06      10894.73       622.33 o                         
  26   4   0      20684.54      18155.41       605.03 o                         
  28   4   0       2708.16       2485.11       145.53 o                         
  30   4   0        219.76        286.79       129.22 o                         
  32   4   0        666.40        776.49       138.97 o                         
  34   4   0       3007.67       2729.40       163.26 o                         
  36   4   0        736.12        717.39       109.81 o                         
  38   4   0       1325.57       1308.01       132.77 o                         
  40   4   0        167.12        179.45       187.18 o                         
  42   4   0         68.63        404.90       203.85 o                         
   1   5   0      10558.96       9927.58       550.47 o                         
   3   5   0       4968.32       4115.73       540.31 o                         
   5   5   0      36881.34      41960.30      1438.16 o                         
   7   5   0     126783.52     115758.30      2396.45 o                         
   9   5   0      61213.49      73573.10      2060.36 o                         
  11   5   0      68061.91      70646.90      2069.41 o                         
  13   5   0       4100.13       4344.12       671.39 o                         
  15   5   0       1058.40       1384.85       617.57 o                         
  17   5   0      28683.44      29431.76      2166.68 o                         
  19   5   0       7883.52       8815.53      1291.01 o                         
  21   5   0       3672.94       1537.25      2217.19 o                         
  23   5   0        501.37        622.02       284.34 o                         
  25   5   0        120.32        339.55       123.70 o                         
  27   5   0       1994.03       1926.18       176.58 o                         
  29   5   0        159.63        147.68       152.40 o                         
  31   5   0       3760.00       3476.43       222.36 o                         
  33   5   0        235.73        559.47       131.42 o                         
  35   5   0        519.13        482.28       116.42 o                         
  37   5   0          4.54        129.03       137.46 o                         
  39   5   0        664.01        362.67       111.93 o                         
  41   5   0         52.67        -67.02       228.98 o                         
   0   6   0     149539.92     130752.86      6889.86 o                         
   2   6   0     231464.91     215089.81      4160.19 o                         
   4   6   0     105382.22     109902.70      2595.67 o                         
   6   6   0      61184.04      62908.94      1964.35 o                         
   8   6   0     129743.59     122299.07      2924.77 o                         
  10   6   0       6497.82       8403.56       745.43 o                         
  12   6   0      35641.01      40186.07      1671.37 o                         
  14   6   0       6235.38       7540.00      1056.86 o                         
  16   6   0        141.73       -229.47       854.71 o                         
  18   6   0      44533.21      48690.91      3360.29 o                         
  20   6   0       5051.20       3146.38      1340.38 o                         
  22   6   0        101.02        157.79       144.06 o                         
  24   6   0         59.27         67.62       164.36 o                         
  26   6   0      39994.23      39486.10       661.58 o                         
  28   6   0         41.10         54.83       162.70 o                         
  30   6   0          4.16         56.78       142.66 o                         
  32   6   0         19.51        304.29       143.57 o                         
  34   6   0        146.32        233.63       138.40 o                         
  36   6   0         90.10        296.30       130.21 o                         
  38   6   0        303.76        191.91       111.40 o                         
  40   6   0         17.15         25.13       237.36 o                         
   1   7   0      22568.20      18310.67      1418.71 o                         
   3   7   0      83954.46      81647.70      2335.24 o                         
   5   7   0       2186.44       2858.87       553.26 o                         
   7   7   0        544.45        962.11       440.65 o                         
   9   7   0      14586.43      13013.17       942.91 o                         
  11   7   0        512.08       1936.17       510.14 o                         
  13   7   0      95430.04      90749.04      4318.97 o                         
  15   7   0       4891.20       5290.92      1158.84 o                         
  17   7   0      17677.50      16544.89      2028.26 o                         
  19   7   0       2390.43       1985.67       920.01 o                         
  21   7   0       6032.81       5231.35       169.21 o                         
  23   7   0      32809.54      32857.56       578.17 o                         
  25   7   0       1118.10       1281.26       170.37 o                         
  27   7   0        682.24        556.91       125.24 o                         
  29   7   0       2085.62       2229.42       180.30 o                         
  31   7   0        282.30        415.04       160.63 o                         
  33   7   0        711.91        666.67       155.85 o                         
  35   7   0        318.14        474.74       133.74 o                         
  37   7   0         36.79         66.98       148.74 o                         
  39   7   0        195.12        207.54       121.05 o                         
   0   8   0     136132.81     135757.33      4606.73 o                         
   2   8   0        657.97        874.28       410.67 o                         
   4   8   0       1088.57        956.50       482.66 o                         
   6   8   0      81858.76      77711.13      2542.25 o                         
   8   8   0       5910.86       6406.88       702.02 o                         
  10   8   0      26306.27      29283.52      1583.77 o                         
  12   8   0       7274.83      10529.40      1224.54 o                         
  14   8   0        229.33       -136.31       831.91 o                         
  16   8   0        368.06          7.88       899.69 o                         
  18   8   0      23520.10      23962.24       915.85 o                         
  20   8   0       8417.50       7784.43       192.38 o                         
  22   8   0         73.51        368.20       106.95 o                         
  24   8   0        191.02        267.78       132.97 o                         
  26   8   0       8547.08       8344.17       268.41 o                         
  28   8   0        169.96        230.39       159.47 o                         
  30   8   0       2921.44       2632.84       249.63 o                         
  32   8   0       3075.95       2892.73       225.39 o                         
  34   8   0         33.33         74.77       175.39 o                         
  36   8   0         13.22        158.81       132.62 o                         
  38   8   0        157.41        123.99       296.00 o                         
   1   9   0       2041.24        572.71       447.75 o                         
   3   9   0      37834.71      35475.43      1736.77 o                         
   5   9   0      88337.20      87041.95      2814.81 o                         
   7   9   0        750.00        728.75       458.72 o                         
   9   9   0      13567.02      16484.40      1265.31 o                         
  11   9   0         54.30       -759.60       759.60 o                         
  13   9   0       3174.83       4831.46      1625.80 o                         
  15   9   0      47399.39      42573.53      1187.65 o                         
  17   9   0       3405.23       3462.95       209.83 o                         
  19   9   0        366.54        376.99       114.16 o                         
  21   9   0        574.39        591.11       120.53 o                         
  23   9   0      13549.57      12255.88       339.68 o                         
  25   9   0      12780.83      12494.86       319.82 o                         
  27   9   0        524.66        713.58       169.14 o                         
  29   9   0         48.48        -75.70       179.76 o                         
  31   9   0        306.12        183.68       111.48 o                         
  33   9   0         90.80        170.54       174.88 o                         
  35   9   0         19.76         48.32       141.00 o                         
  37   9   0         23.51        137.26       134.82 o                         
   0  10   0     158928.70     136589.42      5109.75 o                         
   2  10   0       1277.02        599.24       627.04 o                         
   4  10   0        779.86       2523.18       640.05 o                         
   6  10   0       4738.20       4919.60       758.46 o                         
   8  10   0      25639.76      22211.80      1677.01 o                         
  10  10   0      14443.77      14080.32      2122.61 o                         
  12  10   0        488.08        858.39       139.84 o                         
  14  10   0      14023.96      12441.09       288.74 o                         
  16  10   0        630.50        593.70       120.14 o                         
  18  10   0      50034.52      50215.05      1258.48 o                         
  20  10   0      29302.35      28505.61       490.84 o                         
  22  10   0       5145.35       5455.42       224.40 o                         
  24  10   0        218.59        387.85       141.92 o                         
  26  10   0        239.43        366.00       141.00 o                         
  28  10   0       1712.47       1741.70       155.97 o                         
  30  10   0       1164.99       1364.51       158.20 o                         
  32  10   0       2802.53       2793.50       354.64 o                         
  34  10   0          6.99       -149.30       149.30 o                         
  36  10   0        456.90        514.16       140.13 o                         
   1  11   0      22213.76      22612.89      2025.51 o                         
   3  11   0       2333.83       2384.89       846.76 o                         
   5  11   0      64272.67      68618.62      1140.67 o                         
   7  11   0      15263.48      18189.02       485.15 o                         
   9  11   0       6411.43       5709.20       196.36 o                         
  11  11   0        287.68        275.78       328.11 o                         
  13  11   0       5013.57       4403.93       311.53 o                         
  15  11   0      87728.80      85496.67      1432.71 o                         
  17  11   0       3914.55       4456.77       205.30 o                         
  19  11   0        186.34        301.28       154.79 o                         
  21  11   0        688.89        664.23       160.93 o                         
  23  11   0       5771.45       6865.44       250.80 o                         
  25  11   0       1129.42       1045.85       128.66 o                         
  27  11   0        313.77        254.60       145.32 o                         
  29  11   0       2507.02       2663.35       203.88 o                         
  31  11   0        111.50          7.78       113.45 o                         
  33  11   0         50.49         94.28       177.32 o                         
  35  11   0        708.95        251.43       118.60 o                         
   0  12   0      55957.03      54801.39      1007.07 o                         
   2  12   0        992.94       1151.76       158.45 o                         
   4  12   0       6278.73       6269.39       184.17 o                         
   6  12   0      10979.66      11101.93       236.78 o                         
   8  12   0      71270.29      72677.37       855.55 o                         
  10  12   0        397.23        707.04       132.38 o                         
  12  12   0      41948.23      49723.80       678.63 o                         
  14  12   0        851.76        924.49       150.01 o                         
  16  12   0       1142.44       1103.40       147.59 o                         
  18  12   0        831.94        839.05       213.24 o                         
  20  12   0       6067.13       7065.96       328.22 o                         
  22  12   0        153.87        229.86       166.62 o                         
  24  12   0       4404.35       4115.37       216.68 o                         
  26  12   0         23.16         83.90       195.48 o                         
  28  12   0       3378.76       3410.62       237.00 o                         
  30  12   0        260.54        482.70       122.18 o                         
  32  12   0        345.01        217.05       254.11 o                         
   1  13   0       1895.64       2425.10       168.45 o                         
   3  13   0      26223.83      28564.99       396.34 o                         
   5  13   0         98.82        420.66       113.92 o                         
   7  13   0       1602.59       1620.33       129.63 o                         
   9  13   0        252.75        528.81       132.14 o                         
  11  13   0       2166.08       2140.47       148.73 o                         
  13  13   0       4089.18       4045.12       203.25 o                         
  15  13   0      14606.31      14277.29       285.41 o                         
  17  13   0       7063.54       7020.92       226.65 o                         
  19  13   0       1694.09       2319.11       186.80 o                         
  21  13   0       1183.00       1246.48       168.62 o                         
  23  13   0         29.07        132.09       128.45 o                         
  25  13   0       2071.64       1973.90       184.82 o                         
  27  13   0       1196.33       1216.36       141.24 o                         
  29  13   0       1240.49       1069.94       115.06 o                         
   0  14   0        271.62        164.53       175.25 o                         
   2  14   0        952.00        831.81       134.78 o                         
   4  14   0       1843.42       1807.21       138.74 o                         
   6  14   0       5907.40       6598.41       199.89 o                         
   8  14   0       2750.34       2881.26       148.87 o                         
  10  14   0        492.66        371.26       142.92 o                         
  12  14   0      15457.20      16122.75       355.31 o                         
  14  14   0        249.30         98.10       132.40 o                         
  16  14   0        637.60        615.28       138.34 o                         
  18  14   0          5.19        100.93       123.26 o                         
  20  14   0       4091.80       4200.72       196.94 o                         
  22  14   0         23.30        233.72       128.29 o                         
  24  14   0        887.05        838.58       116.22 o                         
  26  14   0        899.00        825.00       116.81 o                         
  28  14   0         48.50        149.21        88.61 o                         
   1  15   0       1309.25       1409.42       158.99 o                         
   3  15   0       2090.56       1948.25       157.90 o                         
   5  15   0       7450.99       7280.71       204.69 o                         
   7  15   0       1888.60       1637.46       134.20 o                         
   9  15   0      21352.05      21625.35       366.47 o                         
  11  15   0       5672.27       6690.62       223.84 o                         
  13  15   0       2386.29       2265.38       164.85 o                         
  15  15   0        913.14        919.31       134.12 o                         
  17  15   0       1870.07       1827.23       174.40 o                         
  19  15   0        521.29        496.33       132.77 o                         
  21  15   0       1714.40       1697.19       266.42 o                         
  23  15   0        836.81       1304.03       124.01 o                         
  25  15   0        667.80        830.54       194.67 o                         
   0  16   0       9025.62       9234.56       480.48 o                         
   2  16   0       1798.73       2317.52       164.27 o                         
   4  16   0       2598.68       2825.83       166.13 o                         
   6  16   0       6618.50       6833.52       273.24 o                         
   8  16   0      14761.75      14864.93       390.77 o                         
  10  16   0        186.88        275.90       136.29 o                         
  12  16   0       3000.76       2853.11       163.02 o                         
  14  16   0       2383.53       2033.60       155.52 o                         
  16  16   0       2142.75       2088.73       232.56 o                         
  18  16   0        156.01        244.20       130.08 o                         
  20  16   0        153.96        223.76       102.08 o                         
  22  16   0       2102.07       1338.63       121.29 o                         
   1  17   0        244.37        371.36       158.19 o                         
   3  17   0        475.81        406.60       147.22 o                         
   5  17   0        722.99       1162.93       178.88 o                         
   7  17   0        155.03         65.84       164.79 o                         
   9  17   0       6844.70       6303.73       253.15 o                         
  11  17   0        577.51       1093.51       134.13 o                         
  13  17   0        555.78        571.58       163.55 o                         
  15  17   0        384.46        308.85       124.75 o                         
  17  17   0        325.63        266.87        97.61 o                         
   0  18   0       3588.93       2393.11       452.37 o                         
   2  18   0        827.14        981.82       212.68 o                         
   4  18   0       1600.11       1081.47       209.54 o                         
   6  18   0       1062.92       1041.22       188.81 o                         
   8  18   0       5294.06       4858.05       245.01 o                         
  10  18   0        794.76        624.67       182.45 o                         
  12  18   0       2883.99       2267.46       262.49 o                         
 -43   1   1          9.70        254.29       254.11 o                         
 -41   1   1        180.94        321.31       168.07 o                         
 -39   1   1        125.21         92.11       142.55 o                         
 -37   1   1       1012.61       1190.79       159.26 o                         
 -35   1   1        564.83        571.82       124.18 o                         
 -33   1   1        633.33        634.84       125.42 o                         
 -31   1   1        274.24        369.62       109.44 o                         
 -29   1   1       3479.96       3570.81       148.25 o                         
 -27   1   1        923.38        735.02        98.92 o                         
 -25   1   1        417.13       1193.02       957.37 o                         
 -23   1   1       8288.28       6406.47      1159.64 o                         
 -21   1   1       1685.85       1920.83       600.57 o                         
 -19   1   1     109694.12     106995.04      3607.57 o                         
 -17   1   1      11071.12      10367.91      1054.70 o                         
 -15   1   1      34125.71      35436.21      1552.98 o                         
 -13   1   1      34776.70      32299.34      1350.07 o                         
 -11   1   1     308471.22     312961.00      4787.91 o                         
  -9   1   1      46408.67      50207.01      1663.17 o                         
  -7   1   1      46906.85      48571.71      1052.94 o                         
  -5   1   1       9599.76      12586.24       534.06 o                         
  -3   1   1     149935.12      78552.50      1392.40 o                         
   1   1   1       6835.64       9209.78       344.06 o                         
   3   1   1       3639.81       3292.53       264.00 o                         
   5   1   1      27505.02      29413.30       985.54 o                         
   7   1   1      30655.71      30303.84       803.67 o                         
   9   1   1      75391.55      72346.15      2193.39 o                         
  11   1   1        282.88        512.43       390.69 o                         
  13   1   1      82493.27      81939.75      2643.42 o                         
  15   1   1      22618.72      24415.91      1531.21 o                         
  17   1   1     109991.56     105500.77      3498.03 o                         
  19   1   1      32692.60      33159.52      1694.25 o                         
  21   1   1      54453.66      53858.08      2299.49 o                         
  23   1   1       4348.70       6615.13      1059.60 o                         
  25   1   1       2515.90       2543.53      1041.99 o                         
  27   1   1       3312.23       3189.38       136.48 o                         
  29   1   1       2779.42       2179.69       126.83 o                         
  31   1   1        584.98        731.81       112.50 o                         
  33   1   1       3334.58       3415.34       144.90 o                         
  35   1   1        143.90         65.92       107.62 o                         
  37   1   1        139.03        161.89       131.86 o                         
  39   1   1         16.53        108.52       160.17 o                         
  41   1   1          8.28        122.03       120.99 o                         
 -42   2   1          2.36         85.22       170.12 o                         
 -40   2   1         13.86         58.48       105.00 o                         
 -38   2   1        258.11        528.67       154.34 o                         
 -36   2   1       1782.15       1408.99       138.92 o                         
 -34   2   1       1184.87       1484.31       189.07 o                         
 -32   2   1        234.06        164.11       118.49 o                         
 -30   2   1        203.57        498.25       117.31 o                         
 -28   2   1       2297.12       2277.06       133.50 o                         
 -26   2   1       4374.43       4284.20       291.57 o                         
 -24   2   1        905.38       1533.46       661.71 o                         
 -22   2   1       7641.74       9500.21      1424.50 o                         
 -20   2   1       3737.93       4274.75       986.61 o                         
 -18   2   1      52851.48      52992.04      2440.17 o                         
 -16   2   1      87540.43      89776.75      2667.33 o                         
 -14   2   1      26520.84      26429.03      1316.45 o                         
 -12   2   1      18263.14      17290.33       748.14 o                         
 -10   2   1      13941.19      11814.68       633.26 o                         
  -8   2   1     316287.97     286280.38      3995.82 o                         
  -6   2   1     117955.28     115954.68      2313.08 o                         
  -4   2   1      40226.36      42695.82       888.63 o                         
  -2   2   1      49360.47      46020.18       864.37 o                         
   0   2   1     133580.02     137993.05      1830.52 o                         
   2   2   1    1357615.75    1412570.00     15361.85 o                         
   4   2   1      60039.88      57395.39       990.30 o                         
   6   2   1     234485.42     217797.64      3138.16 o                         
   8   2   1      57738.37      56073.39      1559.40 o                         
  10   2   1      35153.31      34402.68      1160.00 o                         
  12   2   1       9161.06      10391.88       830.72 o                         
  14   2   1     228450.75     231265.16      5765.27 o                         
  16   2   1      12279.56      11504.22      1142.24 o                         
  18   2   1      17854.93      14738.02      1364.43 o                         
  20   2   1       4693.95       6668.78       953.91 o                         
  22   2   1       3862.75       3421.93       775.58 o                         
  24   2   1      20136.38      23206.37      3034.52 o                         
  26   2   1       1157.20        806.30       111.57 o                         
  28   2   1        391.97        236.71        99.34 o                         
  30   2   1       6508.05       6249.57       175.11 o                         
  32   2   1        205.08        243.64       116.80 o                         
  34   2   1        336.77        441.62       144.41 o                         
  36   2   1        280.50        253.43       114.75 o                         
  38   2   1         23.32          7.55       124.70 o                         
  40   2   1        811.36        614.46       170.05 o                         
  42   2   1        106.47        132.72       111.98 o                         
 -41   3   1        420.09        345.28       159.33 o                         
 -39   3   1        555.51        510.94       125.03 o                         
 -37   3   1        613.00       1195.48       201.48 o                         
 -35   3   1        398.87        388.84       118.56 o                         
 -33   3   1       4284.10       3664.34       185.41 o                         
 -31   3   1      16000.49      17942.58       321.64 o                         
 -29   3   1       4655.16       4906.61       179.64 o                         
 -27   3   1       1690.85       1485.48       142.29 o                         
 -25   3   1       5813.01       5843.88       281.34 o                         
 -23   3   1       8314.27       8053.49      1036.17 o                         
 -21   3   1       6315.61       6196.39       996.48 o                         
 -19   3   1       1305.90        854.59       520.77 o                         
 -17   3   1      14661.49      13214.49      1224.82 o                         
 -15   3   1       4361.75       3747.08       645.19 o                         
 -13   3   1     120818.77     109694.00      2536.85 o                         
 -11   3   1     160753.38     147993.20      3181.16 o                         
  -9   3   1       8578.85       7847.62       491.47 o                         
  -7   3   1      77786.69      77146.71      1560.96 o                         
  -5   3   1    1003706.38    1000876.38     10446.87 o                         
  -3   3   1      11737.33      15628.46       556.68 o                         
  -1   3   1     151174.94     183778.17      2537.54 o                         
   1   3   1      59697.25      55215.89      1375.45 o                         
   3   3   1      16361.66      20768.92       860.47 o                         
   5   3   1     224250.77     199571.75      2928.44 o                         
   7   3   1       3509.77       2764.21       291.90 o                         
   9   3   1     351589.62     327920.09      4401.17 o                         
  11   3   1     281982.88     318519.69      5019.92 o                         
  13   3   1        251.48       1002.23       479.29 o                         
  15   3   1       1474.76       1257.99       459.41 o                         
  17   3   1       2304.98       3018.19       609.85 o                         
  19   3   1      67722.12      74954.53      2822.57 o                         
  21   3   1       6375.88       4788.99       901.87 o                         
  23   3   1        496.63       1703.99      1116.21 o                         
  25   3   1        657.79        736.50       218.76 o                         
  27   3   1        328.58        634.25       104.21 o                         
  29   3   1       8635.97       8770.29       226.19 o                         
  31   3   1        544.79        401.28       129.69 o                         
  33   3   1       3157.65       2982.90       158.97 o                         
  35   3   1         57.43         90.34       120.97 o                         
  37   3   1         50.95        283.42       105.78 o                         
  39   3   1        532.86        260.11       146.72 o                         
  41   3   1        428.36        392.36       142.48 o                         
 -42   4   1        280.76         47.47       206.64 o                         
 -40   4   1        125.60        111.79       105.78 o                         
 -38   4   1         53.01        -54.46       101.28 o                         
 -36   4   1          3.82        -80.21       108.80 o                         
 -34   4   1        129.37        137.96       134.02 o                         
 -32   4   1       2120.80       2046.51       163.43 o                         
 -30   4   1       3948.38       3724.06       184.05 o                         
 -28   4   1        720.97        648.48       131.51 o                         
 -26   4   1       4648.57       5104.58       172.36 o                         
 -24   4   1       3317.64        263.14      1196.23 o                         
 -22   4   1      12302.27       8890.90      2023.86 o                         
 -20   4   1       1765.32       2481.33      1017.08 o                         
 -18   4   1      35058.78      36646.79      2069.36 o                         
 -16   4   1      31586.98      32252.77      1599.71 o                         
 -14   4   1      19796.50      21665.02      1055.71 o                         
 -12   4   1     177080.44     171717.42      3364.75 o                         
 -10   4   1       4824.72       5896.63       476.60 o                         
  -8   4   1       2636.49       2244.70       320.22 o                         
  -6   4   1      34904.32      34889.34      1002.91 o                         
  -4   4   1       7733.66      11051.59       518.44 o                         
  -2   4   1     124460.40     110656.35      1915.02 o                         
   0   4   1      85058.12      83879.23      1675.47 o                         
   2   4   1     132184.59     136603.05      2705.55 o                         
   4   4   1     510524.56     513652.12      6382.23 o                         
   6   4   1     129624.22     116440.38      2226.59 o                         
   8   4   1      31178.95      29155.35       828.11 o                         
  10   4   1     211325.45     238515.59      3199.65 o                         
  12   4   1     191084.88     187629.16      3483.05 o                         
  14   4   1        414.11       1236.41       375.13 o                         
  16   4   1      46015.48      45071.09      1689.77 o                         
  18   4   1       4264.28       6606.85      1150.51 o                         
  20   4   1       3305.77       1603.79      1056.76 o                         
  22   4   1      12271.22      11570.89      2247.50 o                         
  24   4   1      11113.00      10791.32       354.38 o                         
  26   4   1       4184.77       4511.09       167.06 o                         
  28   4   1        210.36        427.31       329.78 o                         
  30   4   1        196.91        201.83       131.85 o                         
  32   4   1       1148.04       1215.07       162.35 o                         
  34   4   1       2759.17       2401.38       156.88 o                         
  36   4   1       1672.13       1472.90       126.73 o                         
  38   4   1        345.44        327.25       103.62 o                         
  40   4   1        278.91       -105.00       178.31 o                         
 -41   5   1         46.13         50.26       240.15 o                         
 -39   5   1        284.46        193.24        98.57 o                         
 -37   5   1       1880.72       1851.49       147.28 o                         
 -35   5   1        821.17        563.98       134.54 o                         
 -33   5   1         29.80        101.05       141.71 o                         
 -31   5   1       2045.37       2097.24       171.47 o                         
 -29   5   1        282.16        358.79       146.51 o                         
 -27   5   1      10401.36      10487.30       270.09 o                         
 -25   5   1       1092.93       1339.12       160.11 o                         
 -23   5   1        524.70        730.46       719.01 o                         
 -21   5   1      60697.44      60668.61      3926.09 o                         
 -19   5   1        283.09       1495.16       760.83 o                         
 -17   5   1      24878.06      26777.72      2306.46 o                         
 -15   5   1      18375.26      16736.84      1389.49 o                         
 -13   5   1     148004.70     160948.50      3690.37 o                         
 -11   5   1      28661.30      27416.69      1045.49 o                         
  -9   5   1      11662.60      11499.27       630.57 o                         
  -7   5   1     155999.22     150680.28      3149.73 o                         
  -5   5   1      32363.68      28133.65      1553.56 o                         
  -3   5   1      33728.01      35609.92      1039.42 o                         
  -1   5   1      25582.90      23948.71       901.33 o                         
   1   5   1     678780.25     656265.12      8740.37 o                         
   3   5   1      25124.20      24651.94      1084.61 o                         
   5   5   1      10577.15      12004.51       807.43 o                         
   7   5   1     175805.20     174417.41      3364.11 o                         
   9   5   1      13786.92      13915.72       907.68 o                         
  11   5   1     102716.87      89815.52      2415.60 o                         
  13   5   1       5808.91       6036.40       712.70 o                         
  15   5   1      67209.27      64596.00      2975.94 o                         
  17   5   1       3379.30       4272.53       926.95 o                         
  19   5   1       7987.06       9753.09      1994.25 o                         
  21   5   1      34606.48      36198.48      3848.65 o                         
  23   5   1         85.82        -58.36       142.11 o                         
  25   5   1       1361.93       1678.17       152.50 o                         
  27   5   1       2352.55       2775.45       185.72 o                         
  29   5   1        200.54         98.64       152.83 o                         
  31   5   1       2594.42       2469.37       208.37 o                         
  33   5   1       1706.47       2008.35       168.32 o                         
  35   5   1       2256.97       2789.41       167.34 o                         
  37   5   1         57.83        208.68       120.99 o                         
  39   5   1        177.92        312.62       311.36 o                         
  41   5   1         12.71        -64.23       198.26 o                         
 -40   6   1         97.02         80.98       259.70 o                         
 -38   6   1        712.41        788.91       159.60 o                         
 -36   6   1         12.08        -41.69       123.66 o                         
 -34   6   1        922.03        924.83       162.03 o                         
 -32   6   1       1159.01       1287.22       160.35 o                         
 -30   6   1        495.17        652.13       141.06 o                         
 -28   6   1       4403.87       4414.48       240.18 o                         
 -26   6   1        285.90        206.23       355.87 o                         
 -24   6   1       7601.90       6322.36       268.97 o                         
 -22   6   1       9748.12       8043.85       469.55 o                         
 -20   6   1       9332.22       9186.52      1524.99 o                         
 -18   6   1       5251.02       3853.94       928.86 o                         
 -16   6   1      79879.72      84170.60      3665.25 o                         
 -14   6   1        161.71        442.50       483.03 o                         
 -12   6   1      56092.26      61100.32      2235.50 o                         
 -10   6   1      64573.82      72349.76      2205.44 o                         
  -8   6   1       2832.91       4474.73       554.08 o                         
  -6   6   1     172902.80     161391.50      3596.55 o                         
  -4   6   1      81437.44      79024.02      2331.31 o                         
  -2   6   1      14615.45      14728.64       955.97 o                         
   0   6   1       1585.03       2620.01       342.23 o                         
   2   6   1      20456.99      29117.85      1248.53 o                         
   4   6   1     139226.08     143220.38      3061.55 o                         
   6   6   1       1863.49       2225.41       477.36 o                         
   8   6   1      32943.42      32075.12      1352.17 o                         
  10   6   1     122937.72     127100.23      3079.78 o                         
  12   6   1       1027.99       1045.46       637.40 o                         
  14   6   1     136147.58     147115.09      3967.62 o                         
  16   6   1      50802.10      55316.57      3595.30 o                         
  18   6   1      23507.41      21806.23      2267.62 o                         
  20   6   1      18550.57      17488.40      2659.72 o                         
  22   6   1       2568.02       2671.02       186.73 o                         
  24   6   1         83.87        305.53       136.17 o                         
  26   6   1       1577.67       1465.08       171.12 o                         
  28   6   1        249.09        108.25       161.10 o                         
  30   6   1         47.87         59.82       142.93 o                         
  32   6   1        230.25        350.28       143.73 o                         
  34   6   1          4.39        -68.84       124.20 o                         
  36   6   1       1637.90       1818.29       155.92 o                         
  38   6   1         47.83        -51.17       100.71 o                         
  40   6   1         82.20        312.75       234.56 o                         
 -39   7   1         20.04        -11.45        82.40 o                         
 -37   7   1       1197.59       1499.05       198.20 o                         
 -35   7   1         49.55        -10.38       145.96 o                         
 -33   7   1        654.36        743.08       164.94 o                         
 -31   7   1        436.11        567.98       143.57 o                         
 -29   7   1       3204.63       2977.24       192.53 o                         
 -27   7   1       1723.01       1675.83       147.85 o                         
 -25   7   1       1412.77       1552.40       169.31 o                         
 -23   7   1       1837.45       1950.57       124.65 o                         
 -21   7   1       9257.81       8782.07       341.92 o                         
 -19   7   1       6975.12       9007.53      1578.12 o                         
 -17   7   1       2076.55       1402.11       797.54 o                         
 -15   7   1       7388.39       7484.00      1409.74 o                         
 -13   7   1      96850.51      86890.46      3398.48 o                         
 -11   7   1       4026.77       5024.97       617.13 o                         
  -9   7   1      49093.02      47754.09      1878.04 o                         
  -7   7   1     182925.48     187523.41      3905.89 o                         
  -5   7   1      11431.09      12064.84       792.71 o                         
  -3   7   1        923.04        779.55       366.76 o                         
  -1   7   1        296.53         28.82       426.66 o                         
   1   7   1     132382.39     137341.38      3493.32 o                         
   3   7   1      37491.33      39765.79      1633.23 o                         
   5   7   1      79985.62      80054.03      2219.03 o                         
   7   7   1     170604.09     162281.80      3401.23 o                         
   9   7   1     100554.49      96943.03      2800.20 o                         
  11   7   1      19263.88      21508.23      1330.10 o                         
  13   7   1     135339.47     132176.83      3861.27 o                         
  15   7   1      19683.67      18946.52      2113.39 o                         
  17   7   1        480.33       -187.67       831.52 o                         
  19   7   1        233.61        555.03      1507.38 o                         
  21   7   1       4535.10       4635.51       307.37 o                         
  23   7   1        135.34        363.91       166.56 o                         
  25   7   1       4744.85       4222.88       178.37 o                         
  27   7   1       5306.64       4989.31       197.18 o                         
  29   7   1       1918.02       1885.88       175.12 o                         
  31   7   1       1852.49       2282.80       172.05 o                         
  33   7   1        934.91        977.33       157.49 o                         
  35   7   1        177.98         89.82       120.09 o                         
  37   7   1         46.10         91.69       121.75 o                         
  39   7   1         15.29        -88.16       113.52 o                         
 -38   8   1        248.53        228.24       142.57 o                         
 -36   8   1        168.90        -19.16       140.40 o                         
 -34   8   1       1141.35       1671.93       252.26 o                         
 -32   8   1        195.45        149.41       266.01 o                         
 -30   8   1         57.86        244.72       146.39 o                         
 -28   8   1        919.16       1104.61       176.15 o                         
 -26   8   1        205.01        160.64       151.39 o                         
 -24   8   1      44734.85      44489.32       954.92 o                         
 -22   8   1         23.07        152.37       107.28 o                         
 -20   8   1       5425.98       5338.99       163.14 o                         
 -18   8   1      13620.22      11750.65       782.15 o                         
 -16   8   1      83592.40      82761.97      4483.26 o                         
 -14   8   1      21084.82      19911.58      2114.97 o                         
 -12   8   1       6409.62       7060.91      1090.17 o                         
 -10   8   1      34570.75      32558.46      1704.65 o                         
  -8   8   1      66389.55      72657.55      2459.55 o                         
  -6   8   1     350578.81     353415.44      6711.57 o                         
  -4   8   1     282292.00     264626.84      4807.01 o                         
  -2   8   1     224618.75     209166.05      4018.29 o                         
   0   8   1      13598.28      11919.97       950.15 o                         
   2   8   1     277236.84     292239.78      5218.17 o                         
   4   8   1     591841.00     600969.19      8631.82 o                         
   6   8   1     325022.88     329899.53      5417.98 o                         
   8   8   1       2590.08       2278.36       501.49 o                         
  10   8   1      96180.85      95968.59      2952.77 o                         
  12   8   1      69572.72      68883.73      2812.90 o                         
  14   8   1      93292.51      91319.21      4589.32 o                         
  16   8   1        124.68       -299.26      1061.79 o                         
  18   8   1      31123.94      32105.94       725.93 o                         
  20   8   1        184.99        276.03       102.49 o                         
  22   8   1       1015.32       1103.75       131.57 o                         
  24   8   1         21.26        148.97       128.14 o                         
  26   8   1       2192.81       2026.73       175.32 o                         
  28   8   1      10918.35      10242.92       379.98 o                         
  30   8   1          7.96        -54.01       181.88 o                         
  32   8   1        968.70       1360.97       321.64 o                         
  34   8   1        244.56        257.56       141.20 o                         
  36   8   1        396.48        433.50       191.37 o                         
  38   8   1          0.55        -97.98       125.17 o                         
 -37   9   1         36.87         90.09       157.77 o                         
 -35   9   1         60.02        205.01       129.45 o                         
 -33   9   1       2852.94       2022.73       492.86 o                         
 -31   9   1        413.87        323.81       116.26 o                         
 -29   9   1        817.24        746.81       136.09 o                         
 -27   9   1       2834.94       3105.31       194.83 o                         
 -25   9   1       4340.54       4475.64       211.76 o                         
 -23   9   1       3336.58       3391.47       195.35 o                         
 -21   9   1       1637.03       1858.67       200.11 o                         
 -19   9   1      14533.03      15210.92       295.85 o                         
 -17   9   1       1474.68       1676.66       126.55 o                         
 -15   9   1      23244.41      17357.86      2711.45 o                         
 -13   9   1      39702.34      35982.02      3549.76 o                         
 -11   9   1       6082.47       7987.58      1375.60 o                         
  -9   9   1       2936.03       4143.06       875.05 o                         
  -7   9   1        603.74       1073.64       520.08 o                         
  -5   9   1      83958.87      82876.05      3052.15 o                         
  -3   9   1      71705.05      63309.23      2623.81 o                         
  -1   9   1       1133.95       1691.84       517.28 o                         
   1   9   1      54140.88      45846.35      1739.48 o                         
   3   9   1       5362.21       5165.95       613.45 o                         
   5   9   1       1189.36       1325.69       490.05 o                         
   7   9   1      14887.85      15897.34      1243.66 o                         
   9   9   1       3294.20       2298.90       777.64 o                         
  11   9   1       5963.62       5034.76      1086.80 o                         
  13   9   1       9565.78       6582.16      1612.45 o                         
  15   9   1       2918.14       3222.96       280.43 o                         
  17   9   1      46205.41      43130.60       857.08 o                         
  19   9   1      13848.43      13726.04       308.95 o                         
  21   9   1        746.51       1648.74       156.45 o                         
  23   9   1        585.85        918.15       152.77 o                         
  25   9   1        482.47        236.37       139.38 o                         
  27   9   1         40.39        -55.04       144.63 o                         
  29   9   1        813.27        509.97       147.78 o                         
  31   9   1        257.75        359.79       162.76 o                         
  33   9   1        465.60        568.05       174.88 o                         
  35   9   1         75.72       -119.83       200.52 o                         
  37   9   1        584.20        375.35       143.04 o                         
 -36  10   1        478.51        304.79       140.34 o                         
 -34  10   1          2.83         14.21       195.90 o                         
 -32  10   1        403.88        511.21       137.98 o                         
 -30  10   1       8482.78       7896.43       333.73 o                         
 -28  10   1       1109.95       1159.88       141.35 o                         
 -26  10   1         13.56        320.21       140.99 o                         
 -24  10   1      13854.91      13538.00       525.59 o                         
 -22  10   1        873.82        762.95       145.78 o                         
 -20  10   1       4876.24       4057.93       222.24 o                         
 -18  10   1       1974.75       1343.99       289.68 o                         
 -16  10   1      59896.34      56679.08       975.66 o                         
 -14  10   1      14182.60      15471.49       300.84 o                         
 -12  10   1      35600.60      36857.26       666.24 o                         
 -10  10   1       1561.77        370.82       828.77 o                         
  -8  10   1     146807.95     140057.89      4861.36 o                         
  -6  10   1      22796.71      22507.16      1687.32 o                         
  -4  10   1     233943.11     226693.34      4968.50 o                         
  -2  10   1      34247.51      35504.66      1801.55 o                         
   0  10   1      21650.28      23536.83      1475.34 o                         
   2  10   1     135827.77     145986.70      4292.37 o                         
   4  10   1      94456.78      95219.07      3056.74 o                         
   6  10   1     119178.47     120848.73      3551.76 o                         
   8  10   1      25255.89      20695.91      2085.37 o                         
  10  10   1      52714.28      48463.81      3228.55 o                         
  12  10   1        948.58        469.46       132.77 o                         
  14  10   1       8642.42       9420.96       260.23 o                         
  16  10   1          7.82        -90.69       135.77 o                         
  18  10   1      48135.43      45646.08       809.17 o                         
  20  10   1        581.15        769.98       139.08 o                         
  22  10   1       3908.51       3950.27       246.70 o                         
  24  10   1        134.36        233.89       139.60 o                         
  26  10   1       3404.62       3800.80       196.80 o                         
  28  10   1      11651.83      11492.99       341.20 o                         
  30  10   1         26.93        169.53       114.00 o                         
  32  10   1         90.69         92.83       166.02 o                         
  34  10   1        478.23        482.66       146.77 o                         
  36  10   1        316.86         66.72       139.62 o                         
 -35  11   1        122.28         69.88       115.10 o                         
 -33  11   1          6.09       -178.45       178.45 o                         
 -31  11   1       1230.47       1053.11       136.35 o                         
 -29  11   1        750.17        757.84       212.22 o                         
 -27  11   1        109.82        178.08       113.75 o                         
 -25  11   1       2394.56       3030.22       192.37 o                         
 -23  11   1        233.85        604.95       171.58 o                         
 -21  11   1       7796.13       7168.48       282.05 o                         
 -19  11   1       6579.09       6384.86       320.99 o                         
 -17  11   1       4558.64       5268.11       225.67 o                         
 -15  11   1       5091.69       3950.91       210.96 o                         
 -13  11   1       3476.17       4495.75       197.10 o                         
 -11  11   1      61999.74      58112.54       764.84 o                         
  -9  11   1       7122.21       5775.18       203.55 o                         
  -7  11   1       5081.14       5022.54       229.20 o                         
  -5  11   1      14183.14      14742.00       783.89 o                         
  -3  11   1      19018.28      18176.49      1680.83 o                         
  -1  11   1      36597.82      36242.73      2829.35 o                         
   1  11   1      21601.69      22259.62      2259.02 o                         
   3  11   1       2035.38       2296.28       238.82 o                         
   5  11   1      14831.87      15980.19       690.80 o                         
   7  11   1       9532.04       9309.26       221.25 o                         
   9  11   1      78827.66      82422.12      1875.46 o                         
  11  11   1         78.43        -69.63       125.42 o                         
  13  11   1       5535.74       4955.97       300.51 o                         
  15  11   1      27977.33      28832.20      1153.70 o                         
  17  11   1      12015.50      11235.53       464.58 o                         
  19  11   1        834.29        843.95       172.72 o                         
  21  11   1       2348.57       1934.83       148.60 o                         
  23  11   1         64.83         78.98       126.10 o                         
  25  11   1       1129.37        915.98       128.31 o                         
  27  11   1       1765.71       2027.77       219.25 o                         
  29  11   1       2894.21       3103.38       208.83 o                         
  31  11   1        528.06        200.32       144.63 o                         
  33  11   1        765.70        361.05       178.34 o                         
 -32  12   1        207.77        267.32       312.75 o                         
 -30  12   1       4277.82       4027.03       261.88 o                         
 -28  12   1        647.53        877.69       209.03 o                         
 -26  12   1        517.73        180.18       126.54 o                         
 -24  12   1        365.07        320.24       150.92 o                         
 -22  12   1       5590.13       6047.69       266.78 o                         
 -20  12   1       4617.14       4345.64       243.93 o                         
 -18  12   1       2348.95       2109.91       279.45 o                         
 -16  12   1      16965.01      17041.61       384.34 o                         
 -14  12   1       1591.59       1830.52       188.67 o                         
 -12  12   1      49243.91      49154.17       764.69 o                         
 -10  12   1       3263.06       4791.79       268.65 o                         
  -8  12   1      17281.12      18646.87       322.23 o                         
  -6  12   1      19970.19      20987.78       338.36 o                         
  -4  12   1      18702.68      20431.88       328.74 o                         
  -2  12   1       1438.56       1793.84       135.82 o                         
   0  12   1        695.54        586.92       281.64 o                         
   2  12   1     147649.17     156780.34      1792.47 o                         
   4  12   1       8985.83       8384.44       253.32 o                         
   6  12   1      17549.08      17922.14       334.01 o                         
   8  12   1       1108.76       2019.18       163.17 o                         
  10  12   1     128262.69     137905.19      1346.87 o                         
  12  12   1      11593.85      11822.14       316.78 o                         
  14  12   1       3112.84       3323.17       196.48 o                         
  16  12   1         70.08         86.62       135.45 o                         
  18  12   1       2178.71       1904.84       217.72 o                         
  20  12   1      16093.30      13918.77       360.60 o                         
  22  12   1       1866.55       2115.75       215.10 o                         
  24  12   1       3229.57       3086.61       192.74 o                         
  26  12   1        453.27        583.57       181.57 o                         
  28  12   1       1420.28       1421.57       157.89 o                         
  30  12   1       1806.98       1356.90       130.65 o                         
  32  12   1        534.77        101.39       210.83 o                         
 -31  13   1        909.42        544.85       161.96 o                         
 -29  13   1        191.96        411.61       105.84 o                         
 -27  13   1       1856.16       1393.10       144.73 o                         
 -25  13   1         47.90        172.00       126.35 o                         
 -23  13   1         36.86        334.02       133.41 o                         
 -21  13   1       7368.68       7432.67       255.12 o                         
 -19  13   1        331.26        156.98       155.62 o                         
 -17  13   1         76.13         12.71       132.93 o                         
 -15  13   1        679.88        472.07       127.27 o                         
 -13  13   1       3035.06       2796.47       184.94 o                         
 -11  13   1      21718.83      21729.32       360.10 o                         
  -9  13   1      10487.13      10938.84       253.75 o                         
  -7  13   1       6872.39       8309.32       227.64 o                         
  -5  13   1       9063.94      10725.27       253.95 o                         
  -3  13   1        646.82       1057.97       120.27 o                         
  -1  13   1       8292.30      10062.26       230.49 o                         
   1  13   1        330.65        487.80       180.50 o                         
   3  13   1        535.24        517.19       113.49 o                         
   5  13   1        894.68       1174.29       120.01 o                         
   7  13   1       9482.77       9913.34       231.70 o                         
   9  13   1      26081.66      25340.82       410.69 o                         
  11  13   1      10353.49      10703.25       251.77 o                         
  13  13   1         15.14         -4.62       146.72 o                         
  15  13   1       2419.47       2452.46       159.54 o                         
  17  13   1       2650.77       2271.26       161.89 o                         
  19  13   1        212.74        131.79       155.82 o                         
  21  13   1        495.18        417.94       143.26 o                         
  23  13   1       2210.77       2301.92       163.32 o                         
  25  13   1       3533.07       3335.05       208.75 o                         
  27  13   1         88.09        264.63       143.27 o                         
  29  13   1       1456.97       1027.75       107.91 o                         
 -28  14   1        138.23        113.35        94.39 o                         
 -26  14   1        726.95        882.01       121.08 o                         
 -24  14   1        199.92        243.47       111.32 o                         
 -22  14   1       7248.46       6648.41       268.91 o                         
 -20  14   1       2340.41       2453.80       172.03 o                         
 -18  14   1       3429.96       3201.01       164.30 o                         
 -16  14   1        406.75        615.96       142.65 o                         
 -14  14   1        134.23         45.92       141.98 o                         
 -12  14   1       9116.68       7994.84       235.82 o                         
 -10  14   1      21062.28      22435.34       370.62 o                         
  -8  14   1        156.72        -44.90       118.30 o                         
  -6  14   1      31827.40      37123.85       488.63 o                         
  -4  14   1        472.22        388.83       117.89 o                         
  -2  14   1       3739.93       4169.19       185.51 o                         
   0  14   1       1994.93       2413.55       173.30 o                         
   2  14   1      57862.24      62640.76       812.98 o                         
   4  14   1        873.16        745.63       120.79 o                         
   6  14   1       1974.63       1760.11       133.81 o                         
   8  14   1       1930.02       2066.74       155.46 o                         
  10  14   1      57109.15      63082.57       825.98 o                         
  12  14   1       1356.65       1413.75       166.73 o                         
  14  14   1       3643.77       4266.37       188.46 o                         
  16  14   1       5299.26       5252.00       206.41 o                         
  18  14   1       5176.66       5270.25       243.52 o                         
  20  14   1       4306.05       4293.66       236.44 o                         
  22  14   1        704.29        820.14       125.65 o                         
  24  14   1       1276.34       1210.51       167.27 o                         
  26  14   1       1663.05       1313.59       120.40 o                         
  28  14   1         66.97        -15.64        86.81 o                         
 -25  15   1        135.40         90.08        85.94 o                         
 -23  15   1       1345.64       1075.33       141.83 o                         
 -21  15   1        801.59        616.32       175.33 o                         
 -19  15   1        397.38        373.70       154.02 o                         
 -17  15   1        257.09        167.18       110.76 o                         
 -15  15   1        621.37        700.38       131.07 o                         
 -13  15   1         38.38        107.99       135.42 o                         
 -11  15   1          6.37        165.82       141.68 o                         
  -9  15   1       4179.73       5325.60       202.97 o                         
  -7  15   1       4034.54       3845.04       164.86 o                         
  -5  15   1       3506.31       3005.88       153.07 o                         
  -3  15   1       1757.94       1829.77       156.64 o                         
  -1  15   1       3994.16       4948.00       221.64 o                         
   1  15   1       1574.89       1160.96       161.69 o                         
   3  15   1       1066.32        787.94       153.37 o                         
   5  15   1       4426.03       4792.44       182.28 o                         
   7  15   1       6250.68       5659.24       198.26 o                         
   9  15   1       1357.40       1094.76       140.82 o                         
  11  15   1       6001.88       6031.05       210.92 o                         
  13  15   1        293.86        485.81       139.99 o                         
  15  15   1        178.79         69.27       121.00 o                         
  17  15   1        355.63        353.43       159.57 o                         
  19  15   1        922.51        814.25       139.44 o                         
  21  15   1        349.83        432.81       117.18 o                         
  23  15   1         22.37        110.56       129.11 o                         
  25  15   1        132.98        184.77        92.62 o                         
 -22  16   1       1957.60       1364.52       190.45 o                         
 -20  16   1       1061.18        923.50       117.81 o                         
 -18  16   1        275.86        119.07       128.90 o                         
 -16  16   1       2821.17       3495.72       210.32 o                         
 -14  16   1        703.96        912.05       134.08 o                         
 -12  16   1       1619.82       1918.25       164.90 o                         
 -10  16   1       6207.87       6609.65       231.42 o                         
  -8  16   1         20.79         43.87       142.00 o                         
  -6  16   1      14431.73      13395.76       250.39 o                         
  -4  16   1       8049.47       9363.33       249.71 o                         
  -2  16   1        259.39        290.07       131.37 o                         
   0  16   1        240.04         47.19       157.58 o                         
   2  16   1      12028.15      13545.89       318.57 o                         
   4  16   1        956.48        509.92       131.42 o                         
   6  16   1        175.50        -10.29       130.29 o                         
   8  16   1       9783.91      10691.39       280.22 o                         
  10  16   1      11124.73       9448.90       302.55 o                         
  12  16   1       3616.80       3119.42       169.25 o                         
  14  16   1       7995.85       7695.69       314.91 o                         
  16  16   1       4137.56       3921.62       211.43 o                         
  18  16   1       1476.65       1422.85       145.07 o                         
  20  16   1        465.31        601.25       108.96 o                         
  22  16   1       2667.12       1549.93       219.21 o                         
 -17  17   1          5.42         95.96        98.46 o                         
 -15  17   1        487.76        620.77       132.44 o                         
 -13  17   1        889.96        477.83       123.18 o                         
 -11  17   1       2518.85       2846.04       166.80 o                         
  -9  17   1        221.13        392.76       139.02 o                         
  -7  17   1       1337.05       1636.16       195.24 o                         
  -5  17   1         11.51        -88.85       215.91 o                         
  -3  17   1        321.88        339.82       160.68 o                         
  -1  17   1          7.59         47.58       142.21 o                         
   1  17   1       1559.59       1369.37       154.39 o                         
   3  17   1        221.11        265.73       123.25 o                         
   5  17   1       1692.82       2223.74       203.45 o                         
   7  17   1       6645.74       6998.78       287.16 o                         
   9  17   1       3205.58       3127.41       175.63 o                         
  11  17   1        115.02        132.28       111.29 o                         
  13  17   1       2291.77       2219.89       400.23 o                         
  15  17   1        238.11        198.64       123.33 o                         
  17  17   1         62.70        115.07        93.37 o                         
 -12  18   1        436.33        424.45       206.64 o                         
 -10  18   1        130.06        118.12       386.75 o                         
  -8  18   1        432.85        527.14       185.46 o                         
  -6  18   1        423.05        464.84       183.12 o                         
  -4  18   1       8025.15       8125.17       448.03 o                         
  -2  18   1       1681.17       1364.93       220.06 o                         
   0  18   1         37.51       -266.68       266.68 o                         
   2  18   1       8245.81       7529.73       345.26 o                         
   4  18   1        871.29       1056.18       197.77 o                         
   6  18   1       1517.58       1738.68       232.10 o                         
   8  18   1       5896.69       5779.44       250.40 o                         
  10  18   1        944.68       1008.07       259.70 o                         
  12  18   1        139.64         86.57       170.34 o                         
 -42   0   2        502.83         22.34       268.07 o                         
 -40   0   2         27.59        -15.12       231.93 o                         
 -38   0   2       1295.63        897.48       220.82 o                         
 -36   0   2       1456.72       1803.20       346.37 o                         
 -34   0   2       7771.64       7685.29       363.47 o                         
 -32   0   2         24.65        177.22       205.64 o                         
 -30   0   2       7921.38       7867.32       301.32 o                         
 -28   0   2       1648.69       1653.05       212.22 o                         
 -26   0   2       6791.98       4712.71       270.39 o                         
 -24   0   2       3140.23       4861.62      2071.98 o                         
 -22   0   2     165495.02     182707.94      7349.43 o                         
 -20   0   2     169853.19     183108.47      7063.14 o                         
 -18   0   2      20195.86      21858.19      2129.12 o                         
 -16   0   2       3619.12       4908.23       996.03 o                         
 -14   0   2      17399.19      20853.98      1925.38 o                         
 -12   0   2     413960.78     453155.97      8143.56 o                         
 -10   0   2     140237.19     164831.39      3654.68 o                         
  -8   0   2       3541.53       4572.84       625.63 o                         
  -6   0   2     148126.02     187939.09      6349.99 o                         
  -4   0   2      20791.19      27028.18      1028.77 o                         
   2   0   2      36843.18      33973.51      1416.28 o                         
   4   0   2     945463.38     967799.19     14148.69 o                         
   6   0   2     173388.28     176381.91      4638.55 o                         
   8   0   2        778.42       1211.29       521.64 o                         
  10   0   2     721809.44     758381.62     15501.13 o                         
  12   0   2     561298.31     550431.00     12558.88 o                         
  14   0   2     184929.23     179088.97      6253.14 o                         
  16   0   2      32172.82      26473.81      1980.85 o                         
  18   0   2     254897.45     268347.44      7421.20 o                         
  20   0   2       2607.46       3470.49       910.61 o                         
  22   0   2       2688.35       2277.42      1172.79 o                         
  24   0   2      33191.43      39157.71      3726.31 o                         
  26   0   2       5747.27       7716.62       260.78 o                         
  28   0   2       2467.26       2284.59       206.47 o                         
  30   0   2       6943.35       6858.83       277.25 o                         
  32   0   2      12764.92      11141.97       345.96 o                         
  34   0   2       1702.70       1733.38       192.03 o                         
  36   0   2         31.86        124.69       256.22 o                         
  38   0   2        388.63        246.42       233.34 o                         
  40   0   2         68.91         53.61       237.36 o                         
  42   0   2        210.80        256.95       125.96 o                         
 -43   1   2         57.82        -15.48       147.01 o                         
 -41   1   2         53.67        101.92        97.74 o                         
 -39   1   2        215.54        389.77       130.89 o                         
 -37   1   2         13.11        239.41       151.04 o                         
 -35   1   2       1934.92       2071.26       187.08 o                         
 -33   1   2        579.21        617.14       119.60 o                         
 -31   1   2       3341.98       2965.24       155.01 o                         
 -29   1   2       4787.85       4254.17       219.43 o                         
 -27   1   2        119.33        139.55       119.78 o                         
 -25   1   2       3943.92       2261.02       841.98 o                         
 -23   1   2       1859.59       2071.48       823.05 o                         
 -21   1   2       3531.39       2555.82       887.91 o                         
 -19   1   2       4332.02       5256.95       863.11 o                         
 -17   1   2      35174.72      35815.19      1863.57 o                         
 -15   1   2      76515.00      78605.99      2300.78 o                         
 -13   1   2       1454.81       1228.02       375.43 o                         
 -11   1   2      13775.63      14744.41       835.39 o                         
  -9   1   2      24646.52      30113.85      1127.47 o                         
  -7   1   2     102341.95     110113.20      1841.14 o                         
  -5   1   2     165984.86     124541.06      2340.12 o                         
  -3   1   2      93003.76      78029.86      1705.51 o                         
  -1   1   2      13852.21      16092.26       532.96 o                         
   1   1   2       1834.22        788.73       209.02 o                         
   3   1   2        891.27       1329.40       293.47 o                         
   5   1   2      57717.66      44740.03      1114.94 o                         
   7   1   2     314774.25     323462.09      5289.03 o                         
   9   1   2      15565.10      15918.25       673.31 o                         
  11   1   2      11385.16      14330.17      1056.29 o                         
  13   1   2     202998.34     212348.83      4770.60 o                         
  15   1   2      52353.21      47396.45      1817.75 o                         
  17   1   2      19686.87      21549.36      1319.46 o                         
  19   1   2       5793.09       5837.62       785.63 o                         
  21   1   2      13120.25      12347.89      1398.76 o                         
  23   1   2      11719.40      12337.52      1666.29 o                         
  25   1   2       1180.73       1421.45       452.66 o                         
  27   1   2        216.54         88.74       133.49 o                         
  29   1   2        140.66         59.46       103.73 o                         
  31   1   2          2.58         70.42       103.81 o                         
  33   1   2         26.86       -102.12       108.01 o                         
  35   1   2       4136.76       3230.21       156.80 o                         
  37   1   2         40.15        110.23       143.82 o                         
  39   1   2         61.99       -174.66       197.09 o                         
  41   1   2        413.29        415.46       171.07 o                         
 -42   2   2        173.30        131.92       184.55 o                         
 -40   2   2        302.09        307.65       100.88 o                         
 -38   2   2         64.87        163.09       151.50 o                         
 -36   2   2         23.96        120.79       149.43 o                         
 -34   2   2        282.78        543.92       137.30 o                         
 -32   2   2       6956.60       5829.09       212.11 o                         
 -30   2   2       5343.54       4985.23       176.61 o                         
 -28   2   2      17885.47      16407.73       485.21 o                         
 -26   2   2       2082.72       3175.73       183.00 o                         
 -24   2   2       4987.73       7268.98      1340.47 o                         
 -22   2   2      27911.76      25614.60      2238.45 o                         
 -20   2   2      80231.71      83414.75      3835.34 o                         
 -18   2   2       4681.14       5306.48       857.61 o                         
 -16   2   2       9188.60       8017.44       796.98 o                         
 -14   2   2     238509.16     232113.84      4298.14 o                         
 -12   2   2      93398.45      88923.41      1957.10 o                         
 -10   2   2     444168.56     434177.62      5736.68 o                         
  -8   2   2      39810.00      42691.92      1126.48 o                         
  -6   2   2     339851.88     350229.75      5123.20 o                         
  -4   2   2       1871.67       1245.15       229.31 o                         
  -2   2   2     240438.88     200828.48      2220.39 o                         
   0   2   2      70224.15      68254.20      1048.54 o                         
   2   2   2       8897.36       8145.35       406.20 o                         
   4   2   2     175312.05     211177.95      4076.91 o                         
   6   2   2     469310.66     454788.69      5360.36 o                         
   8   2   2      31539.26      27288.21       974.05 o                         
  10   2   2       2582.89       2571.09       339.83 o                         
  12   2   2     522425.97     533897.94      7247.36 o                         
  14   2   2       4654.20       7726.92       799.30 o                         
  16   2   2      90846.51      96731.42      3018.14 o                         
  18   2   2       9295.58      13914.40      1257.58 o                         
  20   2   2      52286.19      51450.55      2831.86 o                         
  22   2   2       5681.25       6474.26      1385.73 o                         
  24   2   2      29608.83      28896.17      2656.74 o                         
  26   2   2        101.29        253.19       164.13 o                         
  28   2   2         89.05         96.36       112.83 o                         
  30   2   2       5684.12       5401.31       167.13 o                         
  32   2   2       3717.61       3310.12       146.30 o                         
  34   2   2         89.64        -79.13       108.66 o                         
  36   2   2        645.53        761.67       134.15 o                         
  38   2   2        872.77        523.60       144.02 o                         
  40   2   2         21.63       -126.40       126.40 o                         
  42   2   2        467.19        406.95       135.43 o                         
 -43   3   2          5.69          5.58       178.72 o                         
 -41   3   2        204.88        188.44        98.23 o                         
 -39   3   2        452.62        448.18       115.05 o                         
 -37   3   2         95.30         87.27       154.04 o                         
 -35   3   2         57.02        126.75       136.28 o                         
 -33   3   2       3094.98       3334.63       183.40 o                         
 -31   3   2        622.61        590.32       125.35 o                         
 -29   3   2        169.50        132.62       115.53 o                         
 -27   3   2       3918.04       4218.83       227.54 o                         
 -25   3   2       7697.29       6099.86       369.50 o                         
 -23   3   2      15364.71      14271.13      1422.09 o                         
 -21   3   2      29086.33      31434.61      2378.99 o                         
 -19   3   2        139.86        531.19       582.39 o                         
 -17   3   2     142801.28     134827.72      3984.97 o                         
 -15   3   2     145423.50     155769.05      4098.97 o                         
 -13   3   2      90196.99      88651.71      2415.64 o                         
 -11   3   2      11140.69      13288.66       772.13 o                         
  -9   3   2      28361.16      25531.24      1000.64 o                         
  -7   3   2     261550.06     263028.38      3543.81 o                         
  -5   3   2       7992.57       8302.63       391.38 o                         
  -3   3   2     129400.08     116778.15      1498.04 o                         
  -1   3   2     253795.77     264387.09      2852.74 o                         
   1   3   2      16652.98      17253.88       633.34 o                         
   3   3   2     395097.09     405067.66      5046.61 o                         
   5   3   2     575342.62     590407.56      6769.52 o                         
   7   3   2      71631.77      76969.56      1783.62 o                         
   9   3   2       8466.53       8977.73       548.50 o                         
  11   3   2       1167.35       1271.61       294.36 o                         
  13   3   2     167174.52     165455.53      2938.89 o                         
  15   3   2     183329.69     180400.75      4138.76 o                         
  17   3   2         90.30        697.17       588.36 o                         
  19   3   2        981.29       1027.94       730.92 o                         
  21   3   2       1847.01       1110.33       704.36 o                         
  23   3   2       7263.89       4858.64      1400.71 o                         
  25   3   2       5036.36       4802.70       182.64 o                         
  27   3   2        417.25        396.38       110.66 o                         
  29   3   2        725.42       1007.97       127.95 o                         
  31   3   2        147.30        316.30       114.73 o                         
  33   3   2        105.69        145.58       128.55 o                         
  35   3   2       3063.97       2987.71       180.15 o                         
  37   3   2        637.92        899.52       151.59 o                         
  39   3   2          9.20        -62.84       132.23 o                         
  41   3   2        335.80        578.38       162.33 o                         
 -42   4   2        362.03        410.49       234.56 o                         
 -40   4   2        605.30        483.28       123.33 o                         
 -38   4   2         48.48         77.75       120.98 o                         
 -36   4   2       3341.02       3239.44       199.15 o                         
 -34   4   2        479.36        579.90       148.05 o                         
 -32   4   2       2248.20       2347.19       166.33 o                         
 -30   4   2        209.41        602.03       123.81 o                         
 -28   4   2       6832.13       6685.37       253.27 o                         
 -26   4   2      10113.00       9413.97       222.71 o                         
 -24   4   2         71.59        714.94      1072.06 o                         
 -22   4   2      25302.27      22476.37      2853.42 o                         
 -20   4   2       5188.65       5669.12       961.07 o                         
 -18   4   2       1587.82       2095.89       578.81 o                         
 -16   4   2      17146.48      19069.85      1426.48 o                         
 -14   4   2     278153.47     275205.69      4390.75 o                         
 -12   4   2      13952.38      17251.28       937.50 o                         
 -10   4   2      61675.50      64827.82      1649.10 o                         
  -8   4   2       1769.45       1853.22       301.99 o                         
  -6   4   2     202997.59     215887.48      3073.11 o                         
  -4   4   2     298411.25     282403.50      3102.94 o                         
  -2   4   2     330805.47     313806.50      3736.25 o                         
   0   4   2      20989.06      23684.18       908.05 o                         
   2   4   2       4593.09       5829.15       528.50 o                         
   4   4   2     391184.28     365709.22      4622.37 o                         
   6   4   2     174466.52     176522.53      3138.53 o                         
   8   4   2      37339.11      38756.53      1181.61 o                         
  10   4   2     106649.44     105242.07      2417.47 o                         
  12   4   2     125016.93     115996.19      2542.89 o                         
  14   4   2        821.66       1330.34       343.42 o                         
  16   4   2     533612.69     555680.62     10346.49 o                         
  18   4   2      65074.62      65509.54      3865.36 o                         
  20   4   2      66791.39      69747.09      4111.56 o                         
  22   4   2      22257.37      21315.67      2987.85 o                         
  24   4   2      31164.26      28197.73       437.94 o                         
  26   4   2        475.71        355.86       121.26 o                         
  28   4   2        420.96        192.01       118.60 o                         
  30   4   2       3538.03       3207.11       202.35 o                         
  32   4   2         11.13         26.13       124.35 o                         
  34   4   2        101.52        109.19       121.09 o                         
  36   4   2        630.57        461.20       106.86 o                         
  38   4   2       4523.58       3898.83       189.11 o                         
  40   4   2         61.49        -68.61       160.84 o                         
 -41   5   2        209.43        273.94        98.23 o                         
 -39   5   2        162.20        -47.05        99.05 o                         
 -37   5   2        132.48        153.87       129.51 o                         
 -35   5   2       1435.45       1344.12       165.81 o                         
 -33   5   2        598.91        551.80       146.27 o                         
 -31   5   2        792.22        610.96       141.87 o                         
 -29   5   2      17297.86      17681.67       463.98 o                         
 -27   5   2       3207.69       3286.79       243.31 o                         
 -25   5   2      11697.06      12260.04       275.31 o                         
 -23   5   2        382.59        602.88       922.42 o                         
 -21   5   2        239.66       1360.73       759.03 o                         
 -19   5   2       4480.20       4787.15      1205.56 o                         
 -17   5   2      19644.37      21202.09      2050.30 o                         
 -15   5   2       2691.01       5625.74       861.02 o                         
 -13   5   2        607.05        616.71       360.48 o                         
 -11   5   2      60991.50      64560.88      1755.40 o                         
  -9   5   2     113291.62     109090.88      2242.18 o                         
  -7   5   2     325075.97     305873.19      3896.81 o                         
  -5   5   2        876.86       1664.11       215.47 o                         
  -3   5   2     473428.78     480662.59      5422.00 o                         
  -1   5   2     137778.14     129296.62      2172.46 o                         
   1   5   2      76604.73      85872.63      2041.13 o                         
   3   5   2      48586.01      43940.07      1348.74 o                         
   5   5   2      27294.46      24735.53      1055.81 o                         
   7   5   2      40653.04      42254.28      1551.61 o                         
   9   5   2      29247.87      27675.55      1463.68 o                         
  11   5   2     255490.34     267408.72      5309.34 o                         
  13   5   2        748.90        621.41       463.42 o                         
  15   5   2      13010.55      12387.07      1402.39 o                         
  17   5   2       2881.50       3557.79      1058.64 o                         
  19   5   2        311.43       1732.06      1195.52 o                         
  21   5   2       9780.62      11023.26      2204.11 o                         
  23   5   2       4845.72       4269.35       301.57 o                         
  25   5   2       2102.95       1702.23       147.92 o                         
  27   5   2       2844.57       2852.30       203.26 o                         
  29   5   2       3204.88       3796.71       223.02 o                         
  31   5   2       2571.62       2284.81       177.32 o                         
  33   5   2        148.29        424.00       135.28 o                         
  35   5   2       2223.87       1806.31       146.00 o                         
  37   5   2         86.03        -51.81       101.98 o                         
  39   5   2         65.63        139.81       173.02 o                         
  41   5   2         11.31         69.81       181.51 o                         
 -40   6   2         78.25        233.79       121.47 o                         
 -38   6   2       1095.91       1148.43       139.61 o                         
 -36   6   2         26.08       -115.51       131.77 o                         
 -34   6   2         50.27        144.14       144.08 o                         
 -32   6   2       1567.30       1936.18       170.29 o                         
 -30   6   2        410.82        426.20       147.97 o                         
 -28   6   2        358.59        628.60       162.31 o                         
 -26   6   2        292.34        201.74       147.11 o                         
 -24   6   2       7903.10       7312.93       197.55 o                         
 -22   6   2      39311.66      35241.73       859.98 o                         
 -20   6   2       2600.56       1956.34       839.63 o                         
 -18   6   2       1933.07       2007.86       775.24 o                         
 -16   6   2        902.70       1180.10       675.34 o                         
 -14   6   2     248848.30     247397.69      5856.71 o                         
 -12   6   2      16838.22      16467.04      1146.62 o                         
 -10   6   2      13140.41      14343.83      1068.88 o                         
  -8   6   2      20563.40      20968.61      1227.08 o                         
  -6   6   2        447.50        808.61       291.28 o                         
  -4   6   2     840878.94     795267.56      7810.69 o                         
  -2   6   2      91538.43      93008.70      1664.54 o                         
   0   6   2     410142.94     397669.19      5161.80 o                         
   2   6   2       2522.37       2412.53       411.99 o                         
   4   6   2     581607.38     548940.44      6904.28 o                         
   6   6   2     703981.81     714920.06      8582.64 o                         
   8   6   2     156161.97     152361.61      3406.39 o                         
  10   6   2        962.49        841.41       516.36 o                         
  12   6   2      26708.01      25561.27      1588.75 o                         
  14   6   2      52407.64      46694.97      2181.70 o                         
  16   6   2      78252.31      76780.32      3504.17 o                         
  18   6   2      11518.21      13252.97      2711.45 o                         
  20   6   2       4628.68       6884.28      1938.32 o                         
  22   6   2      19240.36      18880.96       524.16 o                         
  24   6   2      13055.70      13182.43       540.13 o                         
  26   6   2        111.28        536.79       135.15 o                         
  28   6   2       1374.54       1440.78       170.36 o                         
  30   6   2       8479.43       8505.92       265.87 o                         
  32   6   2        167.17        307.71       133.71 o                         
  34   6   2        354.14        310.79       123.22 o                         
  36   6   2        474.86        624.37       119.89 o                         
  38   6   2        115.89        201.57       141.24 o                         
  40   6   2         15.12        273.66       206.64 o                         
 -39   7   2          3.14         91.78        90.75 o                         
 -37   7   2         24.03         35.18       157.59 o                         
 -35   7   2       1714.01       2311.84       228.93 o                         
 -33   7   2        352.75        471.94       156.76 o                         
 -31   7   2       1834.51       1898.29       180.50 o                         
 -29   7   2       1273.43       1212.28       175.06 o                         
 -27   7   2       1644.61       1434.19       141.34 o                         
 -25   7   2        119.29        105.64       192.58 o                         
 -23   7   2       7546.52       6424.75       205.84 o                         
 -21   7   2       3740.15       3079.07       255.01 o                         
 -19   7   2      16585.61      15100.50      1974.25 o                         
 -17   7   2       3188.28       3785.90       998.35 o                         
 -15   7   2      13585.57      12627.78      1302.07 o                         
 -13   7   2      33248.63      31916.08      2031.10 o                         
 -11   7   2      54391.10      50713.12      2521.98 o                         
  -9   7   2     123137.68     116426.82      2983.37 o                         
  -7   7   2     117072.08     111670.59      3092.48 o                         
  -5   7   2      56397.00      56297.72      1768.60 o                         
  -3   7   2      47234.35      47208.52      1559.30 o                         
  -1   7   2      90048.64     101494.62      2495.66 o                         
   1   7   2      37806.45      33701.44      1302.87 o                         
   3   7   2     281516.62     286511.50      4581.33 o                         
   5   7   2       3150.16       2942.83       498.92 o                         
   7   7   2       1670.80        741.44       390.19 o                         
   9   7   2      17874.02      18278.22      1366.47 o                         
  11   7   2       4031.24       3451.44       626.54 o                         
  13   7   2      29655.37      28364.33      1785.64 o                         
  15   7   2      26797.97      19825.60      1811.60 o                         
  17   7   2      12173.59      10565.35      2141.36 o                         
  19   7   2        801.45       1443.51      1132.42 o                         
  21   7   2      10919.07      11615.34       312.52 o                         
  23   7   2        705.67        691.38       217.92 o                         
  25   7   2       1220.85       1109.06       134.92 o                         
  27   7   2        227.38        113.98       120.15 o                         
  29   7   2        761.41       1388.80       165.27 o                         
  31   7   2        221.29        278.98       145.33 o                         
  33   7   2        317.62        368.90       140.75 o                         
  35   7   2       1181.25       1208.74       129.75 o                         
  37   7   2        575.41        598.49       223.10 o                         
  39   7   2          7.45        122.87       220.60 o                         
 -38   8   2        118.01        -66.57        97.40 o                         
 -36   8   2          1.21        -91.29       136.23 o                         
 -34   8   2        429.25        715.13       246.10 o                         
 -32   8   2        108.64        220.72       175.89 o                         
 -30   8   2        153.22        242.21       195.37 o                         
 -28   8   2       5682.87       6276.67       268.77 o                         
 -26   8   2       3016.08       2848.94       164.68 o                         
 -24   8   2        204.45        475.23       124.00 o                         
 -22   8   2       5123.53       6040.99       193.35 o                         
 -20   8   2      11323.42       9906.64       262.13 o                         
 -18   8   2       1695.29       1253.24       368.35 o                         
 -16   8   2      42799.22      38382.32      3033.91 o                         
 -14   8   2      11630.04       9779.24      1208.17 o                         
 -12   8   2      10233.75       9378.49      1080.80 o                         
 -10   8   2       1847.10       2799.18       812.49 o                         
  -8   8   2       2709.18       2030.87       513.38 o                         
  -6   8   2      74948.09      69109.84      2591.97 o                         
  -4   8   2       7004.83       5536.09       927.50 o                         
  -2   8   2     146843.61     128704.20      3467.51 o                         
   0   8   2      12159.25      12032.17       917.88 o                         
   2   8   2      18446.58      17335.90      1144.24 o                         
   4   8   2     253280.02     251713.23      4898.40 o                         
   6   8   2       4174.74       5698.24       666.42 o                         
   8   8   2      95329.23      99957.91      3307.75 o                         
  10   8   2      78352.12      66026.10      2740.08 o                         
  12   8   2      61741.77      65630.04      2789.05 o                         
  14   8   2        594.82        333.33       768.73 o                         
  16   8   2       8315.73       5155.67      1318.80 o                         
  18   8   2       5432.88       5811.30       181.13 o                         
  20   8   2      11484.45      11299.76       371.94 o                         
  22   8   2       7836.62       8104.82       435.43 o                         
  24   8   2       5149.71       4638.80       196.29 o                         
  26   8   2        784.19        921.00       155.01 o                         
  28   8   2       3735.71       3299.00       204.84 o                         
  30   8   2       8477.03       8619.03       293.24 o                         
  32   8   2        553.41        435.62       173.01 o                         
  34   8   2        241.01        173.84       130.65 o                         
  36   8   2         34.19         55.31       202.92 o                         
  38   8   2         59.77       -117.98       117.98 o                         
 -37   9   2        145.58        -15.10       138.94 o                         
 -35   9   2        714.52        623.53       120.65 o                         
 -33   9   2        120.93        274.79       181.72 o                         
 -31   9   2        109.01        -11.53       127.02 o                         
 -29   9   2       1390.99       1842.33       164.36 o                         
 -27   9   2       4716.26       4755.39       223.53 o                         
 -25   9   2        161.70        411.34       129.37 o                         
 -23   9   2        228.97         86.30       122.87 o                         
 -21   9   2       7210.42       5760.24       196.90 o                         
 -19   9   2       1989.15       1873.83       165.86 o                         
 -17   9   2       5248.29       5031.56       359.57 o                         
 -15   9   2      29256.81      29240.59      3275.70 o                         
 -13   9   2       2958.13       4098.84      1017.16 o                         
 -11   9   2      30626.02      27553.87      2351.09 o                         
  -9   9   2       4505.75       6292.31      1331.64 o                         
  -7   9   2     130982.15     133979.41      5958.88 o                         
  -5   9   2       3620.83       3223.88       709.32 o                         
  -3   9   2        129.90        105.00       628.67 o                         
  -1   9   2       8774.28      11125.83      1096.77 o                         
   1   9   2      20356.12      18929.17      1249.43 o                         
   3   9   2      15296.59      14473.28      1134.75 o                         
   5   9   2      12151.97      11071.98      1023.40 o                         
   7   9   2        526.73         82.18       624.72 o                         
   9   9   2       8354.01       6764.99      1012.44 o                         
  11   9   2      36158.26      34795.76      2277.41 o                         
  13   9   2      67844.84      69793.57      3422.22 o                         
  15   9   2       1072.49        845.89       309.09 o                         
  17   9   2       1267.30       1644.67       247.70 o                         
  19   9   2        927.13        802.89       126.54 o                         
  21   9   2       9546.08       9020.96       389.96 o                         
  23   9   2         34.99        113.04       134.88 o                         
  25   9   2         39.86        137.95       134.96 o                         
  27   9   2       1611.67       1412.34       172.12 o                         
  29   9   2        352.94        346.51       147.76 o                         
  31   9   2        902.37       1185.09       196.06 o                         
  33   9   2        479.80        356.20       228.10 o                         
  35   9   2        429.99        772.90       254.11 o                         
  37   9   2         27.20         29.55       113.61 o                         
 -36  10   2          6.66        -17.27       134.82 o                         
 -34  10   2          3.29        176.77       255.51 o                         
 -32  10   2       1905.67       1798.78       249.56 o                         
 -30  10   2        923.75       1228.13       159.32 o                         
 -28  10   2       3861.30       4272.12       230.38 o                         
 -26  10   2       2038.89       1960.88       156.95 o                         
 -24  10   2       2009.40       1830.26       174.48 o                         
 -22  10   2         25.49        306.85       145.42 o                         
 -20  10   2      37523.87      39999.00       659.18 o                         
 -18  10   2        177.07        181.80       175.07 o                         
 -16  10   2       6375.02       6472.42       229.95 o                         
 -14  10   2       1097.29       1248.88       121.93 o                         
 -12  10   2      29454.71      29652.09       854.44 o                         
 -10  10   2      36931.81      33535.06      2369.49 o                         
  -8  10   2       1203.89        453.54       700.17 o                         
  -6  10   2      24873.05      23608.19      1960.05 o                         
  -4  10   2      16950.60      14895.37      1508.29 o                         
  -2  10   2      45753.93      43058.78      2486.45 o                         
   0  10   2      88138.15      83890.09      3477.58 o                         
   2  10   2       1545.78       2832.55       825.80 o                         
   4  10   2       5677.58       4999.48       798.31 o                         
   6  10   2       1008.69        132.95       748.87 o                         
   8  10   2       1064.01       1078.81       674.26 o                         
  10  10   2        551.81        596.29       938.26 o                         
  12  10   2      46959.18      45505.36       663.20 o                         
  14  10   2      13109.44      12259.52       287.95 o                         
  16  10   2      10201.94      10555.93       250.46 o                         
  18  10   2      17807.18      17107.21       362.64 o                         
  20  10   2        769.25        466.07       132.35 o                         
  22  10   2       7126.19       6655.89       244.03 o                         
  24  10   2        535.68        553.21       145.78 o                         
  26  10   2         72.95         80.17       138.25 o                         
  28  10   2          0.26        207.07       153.93 o                         
  30  10   2        731.08        835.29       174.52 o                         
  32  10   2       1478.00       1480.79       254.91 o                         
  34  10   2        737.17       1195.23       509.62 o                         
  36  10   2         41.80        127.53       108.96 o                         
 -35  11   2         12.78         66.37       118.47 o                         
 -33  11   2          9.37        300.78       283.43 o                         
 -31  11   2        739.00        784.75       160.42 o                         
 -29  11   2         34.74         23.85       172.87 o                         
 -27  11   2       2347.32       2653.22       160.06 o                         
 -25  11   2       8625.35       9083.12       317.15 o                         
 -23  11   2        236.19        186.00       168.13 o                         
 -21  11   2       1895.19       1518.14       188.39 o                         
 -19  11   2        518.25        717.00       191.26 o                         
 -17  11   2      34854.91      32916.15       500.22 o                         
 -15  11   2       4288.68       4085.99       201.92 o                         
 -13  11   2       4492.84       4125.46       195.70 o                         
 -11  11   2      22548.13      19680.07       474.46 o                         
  -9  11   2       1487.54       1751.90       381.07 o                         
  -7  11   2       2307.06       2281.49       359.20 o                         
  -5  11   2         43.07        267.24       407.16 o                         
  -3  11   2      24902.97      25969.50      1745.59 o                         
  -1  11   2      77660.45      70597.28      4050.77 o                         
   1  11   2        126.53       1467.02      1083.79 o                         
   3  11   2      33407.08      33722.72      1074.97 o                         
   5  11   2       3328.30       3571.47       191.77 o                         
   7  11   2      11797.23      10495.46       234.40 o                         
   9  11   2      11891.39      10758.29       482.67 o                         
  11  11   2       2333.30       2862.59       401.07 o                         
  13  11   2      20968.39      17482.83       411.41 o                         
  15  11   2       7678.71       7670.44       248.01 o                         
  17  11   2        840.57        794.70       141.78 o                         
  19  11   2      15857.22      17440.87       361.51 o                         
  21  11   2       6985.63       6121.74       224.24 o                         
  23  11   2        205.41        259.95       126.26 o                         
  25  11   2       1943.17       2318.84       185.22 o                         
  27  11   2       5192.95       4869.32       232.16 o                         
  29  11   2          8.21         74.15       142.50 o                         
  31  11   2        371.53        627.59       108.42 o                         
  33  11   2          9.53        109.48       155.90 o                         
 -32  12   2        637.08        349.38       247.13 o                         
 -30  12   2        618.82       1071.55       148.73 o                         
 -28  12   2       1125.28        892.57       151.52 o                         
 -26  12   2       1064.04       1042.88       131.28 o                         
 -24  12   2        505.92        596.34       167.76 o                         
 -22  12   2        943.85        867.77       182.19 o                         
 -20  12   2       5721.21       6274.21       590.88 o                         
 -18  12   2       2685.53       2621.52       212.45 o                         
 -16  12   2        359.36        366.87       138.61 o                         
 -14  12   2       8204.43       8663.30       271.05 o                         
 -12  12   2      27228.10      28490.27       494.84 o                         
 -10  12   2      20606.96      19396.87       413.14 o                         
  -8  12   2       9690.05       9112.17       224.96 o                         
  -6  12   2         61.99        392.32       107.33 o                         
  -4  12   2        211.83        240.05       223.40 o                         
  -2  12   2       5148.72       6025.76       312.41 o                         
   0  12   2       4507.60       3504.65       154.64 o                         
   2  12   2       3219.67       3339.10       155.75 o                         
   4  12   2       1352.56        914.76       118.65 o                         
   6  12   2      23761.08      23670.07       392.21 o                         
   8  12   2      15768.78      17970.53       340.32 o                         
  10  12   2      41369.66      41533.02       691.08 o                         
  12  12   2         81.23         89.95       138.27 o                         
  14  12   2       3429.49       2915.02       188.69 o                         
  16  12   2       3820.93       3168.68       191.55 o                         
  18  12   2        982.28        890.77       184.57 o                         
  20  12   2        886.88       1068.20       157.88 o                         
  22  12   2       1814.55       1778.01       177.30 o                         
  24  12   2       1290.23       1340.61       162.54 o                         
  26  12   2        404.09        635.80       147.88 o                         
  28  12   2       1941.81       1905.47       206.62 o                         
  30  12   2        770.97        740.06       137.04 o                         
  32  12   2        671.45        759.04       148.62 o                         
 -31  13   2         86.04        237.36       123.97 o                         
 -29  13   2        694.60        353.58       106.15 o                         
 -27  13   2        266.97        123.93       131.51 o                         
 -25  13   2       2149.83       1856.96       156.73 o                         
 -23  13   2       3585.45       3592.83       190.08 o                         
 -21  13   2         61.35        183.90       155.32 o                         
 -19  13   2          3.04        326.78       154.82 o                         
 -17  13   2      32353.12      31957.59       462.76 o                         
 -15  13   2        241.03        216.93       124.67 o                         
 -13  13   2       1549.31       1716.18       159.95 o                         
 -11  13   2        805.16        674.21       129.25 o                         
  -9  13   2      44716.28      45985.70       566.77 o                         
  -7  13   2       2757.30       2655.33       160.29 o                         
  -5  13   2        348.19        463.19       126.77 o                         
  -3  13   2      61002.61      66230.09      1254.39 o                         
  -1  13   2       2715.67       2678.07       147.32 o                         
   1  13   2        513.52        788.83       137.77 o                         
   3  13   2         90.29        363.58       108.70 o                         
   5  13   2       1679.47       1855.59       129.92 o                         
   7  13   2       7245.08       9734.78       243.96 o                         
   9  13   2      10074.64       8406.40       240.74 o                         
  11  13   2       4775.54       4422.58       222.50 o                         
  13  13   2        988.23       1170.94       198.56 o                         
  15  13   2      11948.93      11752.97       357.01 o                         
  17  13   2      10653.37      11358.59       370.45 o                         
  19  13   2       7964.68       8206.38       351.06 o                         
  21  13   2        300.50        664.39       160.40 o                         
  23  13   2       2275.81       2181.64       155.93 o                         
  25  13   2         64.29        300.46       149.70 o                         
  27  13   2        351.98        623.57       119.24 o                         
  29  13   2        787.87        708.03       110.08 o                         
 -28  14   2        230.59         21.46        83.59 o                         
 -26  14   2       1832.51       1875.34       142.21 o                         
 -24  14   2        655.11        617.66       123.79 o                         
 -22  14   2       6352.78       6155.40       236.27 o                         
 -20  14   2         49.09         94.79       140.65 o                         
 -18  14   2        395.08        479.88       124.77 o                         
 -16  14   2          5.97        -21.42       120.61 o                         
 -14  14   2       6011.66       6650.31       246.64 o                         
 -12  14   2       2873.56       2890.02       182.09 o                         
 -10  14   2        384.67        744.88       164.24 o                         
  -8  14   2       1420.61        757.36       124.49 o                         
  -6  14   2       2333.11       2526.38       154.68 o                         
  -4  14   2         87.98        275.88       120.30 o                         
  -2  14   2       5636.12       4851.65       217.82 o                         
   0  14   2       3978.65       4025.54       210.92 o                         
   2  14   2         72.45       -150.02       150.02 o                         
   4  14   2         58.68        434.06       118.86 o                         
   6  14   2       4519.85       4864.23       180.56 o                         
   8  14   2      14818.77      15412.47       308.67 o                         
  10  14   2          3.80        -13.65       131.32 o                         
  12  14   2       4441.65       5102.50       262.00 o                         
  14  14   2        199.36        392.06       177.58 o                         
  16  14   2       1938.24       2459.18       185.52 o                         
  18  14   2         29.39        -81.99       165.69 o                         
  20  14   2        226.03        -42.52       127.89 o                         
  22  14   2         64.32        426.94       117.51 o                         
  24  14   2       3446.07       3898.09       259.97 o                         
  26  14   2          6.82        123.85       127.92 o                         
  28  14   2       1386.82        740.36       220.60 o                         
 -25  15   2         59.55        316.37       104.20 o                         
 -23  15   2         80.11          7.11        95.78 o                         
 -21  15   2         39.48        229.31       148.32 o                         
 -19  15   2        251.54        361.97       156.96 o                         
 -17  15   2       1955.95       1581.79       146.57 o                         
 -15  15   2        545.07        475.44       146.01 o                         
 -13  15   2        403.77        441.46       147.92 o                         
 -11  15   2       6621.18       6328.88       320.58 o                         
  -9  15   2      32996.91      35881.41       824.87 o                         
  -7  15   2       2649.36       3194.28       157.37 o                         
  -5  15   2         76.26         37.18       115.32 o                         
  -3  15   2      16562.10      17427.66       343.74 o                         
  -1  15   2        197.84        208.57       161.27 o                         
   1  15   2       1591.60       1802.68       172.84 o                         
   3  15   2       2527.92       2847.89       187.99 o                         
   5  15   2      10172.57      11018.42       246.99 o                         
   7  15   2       3145.34       3143.74       167.30 o                         
   9  15   2       3795.73       4653.41       216.89 o                         
  11  15   2      12098.08      13766.26       393.28 o                         
  13  15   2       1590.95       1843.49       152.19 o                         
  15  15   2       1274.20       1388.92       166.68 o                         
  17  15   2       3222.51       3104.26       197.92 o                         
  19  15   2        207.83        194.65       152.55 o                         
  21  15   2        168.98        315.10       133.80 o                         
  23  15   2       1675.12       1583.85       153.87 o                         
  25  15   2       2578.44       2150.14       222.00 o                         
 -22  16   2       1829.51       1445.68       135.25 o                         
 -20  16   2        543.38        156.80       116.11 o                         
 -18  16   2       1361.19       1135.89       153.50 o                         
 -16  16   2        544.70        568.71       126.41 o                         
 -14  16   2        444.51        617.71       130.55 o                         
 -12  16   2         29.79         75.40       148.35 o                         
 -10  16   2       9703.61       9054.04       277.24 o                         
  -8  16   2       1868.59       1519.08       146.03 o                         
  -6  16   2        986.65       1073.52       122.48 o                         
  -4  16   2          5.38       -137.07       137.07 o                         
  -2  16   2       1330.83       1398.89       174.50 o                         
   0  16   2        599.95        979.12       175.47 o                         
   2  16   2       2981.35       2771.92       174.43 o                         
   4  16   2        732.08        732.39       128.40 o                         
   6  16   2        660.77         76.99       132.86 o                         
   8  16   2         21.62        -33.35       129.34 o                         
  10  16   2       9386.90       9796.11       246.81 o                         
  12  16   2       8833.09       7676.91       350.99 o                         
  14  16   2        368.04        224.49       147.20 o                         
  16  16   2         57.27       -102.90       123.74 o                         
  18  16   2         44.94        -24.19       116.48 o                         
  20  16   2       3644.74       2737.33       175.25 o                         
  22  16   2        184.19        257.37        86.71 o                         
 -17  17   2        650.81        566.32       110.74 o                         
 -15  17   2        696.97        671.74       135.07 o                         
 -13  17   2        138.57        469.63       146.09 o                         
 -11  17   2       8063.48       8775.44       298.35 o                         
  -9  17   2       4833.35       4598.57       199.33 o                         
  -7  17   2        363.06        692.44       174.52 o                         
  -5  17   2        106.86        196.76       144.47 o                         
  -3  17   2       1158.46        897.48       171.73 o                         
  -1  17   2       2844.64       2827.91       225.12 o                         
   1  17   2        861.88        830.49       159.74 o                         
   3  17   2        136.39        161.19       130.02 o                         
   5  17   2       4796.53       5569.20       239.21 o                         
   7  17   2        458.63        343.82       177.91 o                         
   9  17   2       7143.68       7721.83       455.24 o                         
  11  17   2       1801.90       2051.67       132.79 o                         
  13  17   2        430.26        391.83       114.70 o                         
  15  17   2        282.21        252.52        98.62 o                         
  17  17   2        288.53        464.26       116.64 o                         
 -12  18   2       2780.46       3283.90       318.34 o                         
 -10  18   2       2935.08       3323.75       263.60 o                         
  -8  18   2        571.91        592.67       217.04 o                         
  -6  18   2         86.66       -121.61       183.74 o                         
  -4  18   2        387.93        191.72       186.13 o                         
  -2  18   2       2160.97       2026.10       229.63 o                         
   0  18   2        120.47        132.79       251.70 o                         
   2  18   2       3775.83       4010.48       337.66 o                         
   4  18   2        130.57       -182.90       182.90 o                         
   6  18   2       1484.75       1684.11       191.39 o                         
   8  18   2         77.20        -67.14       262.49 o                         
  10  18   2       1032.88        832.14       237.36 o                         
 -43   1   3          1.35         26.50       156.89 o                         
 -41   1   3        135.16        117.22       131.67 o                         
 -39   1   3         19.11       -130.44       130.44 o                         
 -37   1   3       2296.03       2194.77       188.92 o                         
 -35   1   3       1760.64       1777.18       160.31 o                         
 -33   1   3       1577.20       1610.01       139.34 o                         
 -31   1   3      10488.32      10537.24       253.95 o                         
 -29   1   3       3390.90       3305.21       153.11 o                         
 -27   1   3        192.80        414.77       175.45 o                         
 -25   1   3       2535.50       2956.36      1318.03 o                         
 -23   1   3      13007.33      15156.28      1729.19 o                         
 -21   1   3       3574.10       2857.08       888.55 o                         
 -19   1   3      15500.62      17877.19      1400.06 o                         
 -17   1   3      23406.91      23046.11      1311.95 o                         
 -15   1   3     223359.64     219092.84      4175.46 o                         
 -13   1   3       2863.82       3465.72       526.00 o                         
 -11   1   3     142827.77     134929.30      2509.28 o                         
  -9   1   3      38714.98      33701.33      1072.43 o                         
  -7   1   3      22022.16      32588.78       967.21 o                         
  -5   1   3      15580.71      20162.05       940.54 o                         
  -3   1   3     815021.44     928489.56     11528.00 o                         
  -1   1   3     204411.56     127710.91      2222.10 o                         
   1   1   3      37941.54      39855.07      1405.71 o                         
   3   1   3       7601.33      13663.61       898.24 o                         
   5   1   3      22331.62      26726.92      1327.46 o                         
   7   1   3     432539.97     458144.84      7222.68 o                         
   9   1   3     310039.12     316554.91      4695.33 o                         
  11   1   3      13095.97      13984.97       732.62 o                         
  13   1   3        303.48        821.24       441.22 o                         
  15   1   3      10241.01      12006.18       959.56 o                         
  17   1   3     200789.52     204229.83      4903.78 o                         
  19   1   3       4617.69       5177.49       990.47 o                         
  21   1   3      30775.79      28905.89      2619.62 o                         
  23   1   3        133.78      -1016.09      1016.09 o                         
  25   1   3        296.24         94.74       175.93 o                         
  27   1   3        561.03        729.10       154.09 o                         
  29   1   3        371.59        210.62       102.88 o                         
  31   1   3        581.62        694.11       110.74 o                         
  33   1   3        295.28        411.07       116.47 o                         
  35   1   3        300.14         83.01       111.00 o                         
  37   1   3       1359.75       1079.55       151.85 o                         
  39   1   3         83.47        126.35       139.49 o                         
  41   1   3          5.21         26.16       156.38 o                         
 -42   2   3         14.85         50.99        96.23 o                         
 -40   2   3        502.26        537.40       134.82 o                         
 -38   2   3        613.90        535.17       151.08 o                         
 -36   2   3        507.25        131.22       152.28 o                         
 -34   2   3       6536.13       6523.47       207.82 o                         
 -32   2   3       5416.54       5090.72       206.62 o                         
 -30   2   3       2280.62       2857.71       168.03 o                         
 -28   2   3       8050.63       6279.49       191.06 o                         
 -26   2   3       7821.56       7521.80       230.96 o                         
 -24   2   3      14839.25      15400.69      1845.49 o                         
 -22   2   3       1402.46       3019.17       902.55 o                         
 -20   2   3     151427.88     170517.44      4832.46 o                         
 -18   2   3      10801.38      13798.80      1256.81 o                         
 -16   2   3      74317.38      76524.05      2358.56 o                         
 -14   2   3      74240.07      73665.52      1788.32 o                         
 -12   2   3      46282.56      45272.60      1305.49 o                         
 -10   2   3      38643.13      33361.01      1242.67 o                         
  -8   2   3     101125.30     105673.70      2796.27 o                         
  -6   2   3     580227.00     514855.72      7665.38 o                         
  -4   2   3      10881.45      13484.79       540.37 o                         
  -2   2   3      15862.35      12201.17       488.09 o                         
   0   2   3     508899.78     521944.56      6272.19 o                         
   2   2   3     101589.49     105663.13      2269.16 o                         
   4   2   3     705487.06     740923.12     11624.51 o                         
   6   2   3     460787.09     462763.78      8214.79 o                         
   8   2   3     150292.34     163480.88      4194.44 o                         
  10   2   3      38024.50      36877.22      1325.60 o                         
  12   2   3     120944.87     115171.83      2397.21 o                         
  14   2   3      93077.31      84064.73      3093.92 o                         
  16   2   3      38545.11      36459.05      2488.70 o                         
  18   2   3      26927.60      29202.41      2339.80 o                         
  20   2   3      51970.35      48849.05      3210.30 o                         
  22   2   3       3377.73       5342.96      1353.51 o                         
  24   2   3        418.57      -1054.03      1152.39 o                         
  26   2   3        749.07        735.53       108.66 o                         
  28   2   3        753.71        661.82       116.45 o                         
  30   2   3       2577.22       2240.89       139.17 o                         
  32   2   3        214.38        340.42       119.30 o                         
  34   2   3       2059.70       1850.82       165.15 o                         
  36   2   3        163.36         96.65        93.67 o                         
  38   2   3        597.38        391.53       123.79 o                         
  40   2   3        650.69        792.92       125.74 o                         
  42   2   3         13.46        -53.06       136.83 o                         
 -43   3   3         20.19       -117.28       195.47 o                         
 -41   3   3          7.84       -113.89       119.06 o                         
 -39   3   3         97.87         87.94       125.50 o                         
 -37   3   3        276.68        394.31       152.36 o                         
 -35   3   3        513.26        239.12       129.69 o                         
 -33   3   3        259.94        480.51       138.96 o                         
 -31   3   3       5474.47       5230.93       204.67 o                         
 -29   3   3       3503.73       2885.63       161.75 o                         
 -27   3   3      54719.43      53226.39       585.65 o                         
 -25   3   3       5689.68       4752.37       461.55 o                         
 -23   3   3      19519.82      21420.71      2110.38 o                         
 -21   3   3       6968.93       5072.77       843.99 o                         
 -19   3   3      34643.23      32271.83      1971.93 o                         
 -17   3   3      18973.64      19933.31      1488.14 o                         
 -15   3   3      33425.50      34311.55      2060.51 o                         
 -13   3   3      75288.54      74496.97      1950.06 o                         
 -11   3   3       6212.67       5606.56       518.74 o                         
  -9   3   3     339334.97     341851.62      4865.42 o                         
  -7   3   3     455049.41     411514.31      6065.55 o                         
  -5   3   3        555.09        605.77       276.90 o                         
  -3   3   3        137.62        263.98       159.47 o                         
  -1   3   3     735350.50     735529.00      7275.67 o                         
   1   3   3     525579.88     527367.44      9053.27 o                         
   3   3   3       4269.53       5363.59       435.62 o                         
   5   3   3     200102.92     182571.98      3663.92 o                         
   7   3   3       8679.63      10866.65       755.14 o                         
   9   3   3      37503.97      36762.93      1387.32 o                         
  11   3   3      15302.99      15131.69       929.58 o                         
  13   3   3     108576.02     111336.67      3172.83 o                         
  15   3   3     162175.70     168781.75      5395.53 o                         
  17   3   3      19719.61      22178.14      2015.30 o                         
  19   3   3        256.80       1158.02       875.56 o                         
  21   3   3       2472.71       5106.16      1201.42 o                         
  23   3   3      12918.39      12136.27      2414.93 o                         
  25   3   3      12787.50      13474.53       332.21 o                         
  27   3   3        325.98        285.16       110.33 o                         
  29   3   3       2567.82       2842.76       152.98 o                         
  31   3   3         33.35        390.63       120.76 o                         
  33   3   3        139.93        186.34       144.00 o                         
  35   3   3        227.53        204.30       112.56 o                         
  37   3   3        415.05        385.31       114.45 o                         
  39   3   3        379.96         18.81       123.22 o                         
  41   3   3        279.10        209.13       137.16 o                         
 -42   4   3         35.31        125.66       237.36 o                         
 -40   4   3        718.95        689.71       109.97 o                         
 -38   4   3        103.49        131.14       137.62 o                         
 -36   4   3        563.06        661.91       184.20 o                         
 -34   4   3       1136.03        910.59       143.00 o                         
 -32   4   3        803.77       1004.82       135.96 o                         
 -30   4   3       4291.22       4031.92       172.31 o                         
 -28   4   3       2204.50       2356.39       156.55 o                         
 -26   4   3       3019.34       2355.26       211.00 o                         
 -24   4   3       2553.75       1062.33      1141.72 o                         
 -22   4   3       1849.99       2759.61       974.24 o                         
 -20   4   3      18338.35      19594.20      1620.55 o                         
 -18   4   3        544.22        370.59       544.75 o                         
 -16   4   3        924.13       1099.64       476.41 o                         
 -14   4   3      14020.99      12495.75       975.07 o                         
 -12   4   3      53336.29      58812.79      1628.90 o                         
 -10   4   3       1416.03       1877.41       366.70 o                         
  -8   4   3     306785.78     315179.53      4673.45 o                         
  -6   4   3      98977.51     107579.76      2168.19 o                         
  -4   4   3     186605.33     178383.70      2222.70 o                         
  -2   4   3      42251.80      38759.39       905.46 o                         
   0   4   3     511657.00     527373.81      5331.68 o                         
   2   4   3       1486.76        616.85       274.25 o                         
   4   4   3       5247.07       5108.05       522.27 o                         
   6   4   3      43235.14      37563.93      1887.96 o                         
   8   4   3       5266.55       4883.80       509.85 o                         
  10   4   3       4016.31       3683.62       489.04 o                         
  12   4   3      20042.77      21679.37      1148.53 o                         
  14   4   3     424712.31     452706.47     10355.24 o                         
  16   4   3      11522.24      10712.56      1314.60 o                         
  18   4   3      38725.90      44410.07      4177.67 o                         
  20   4   3      13083.73      15937.53      2062.59 o                         
  22   4   3      60298.14      63455.74      5106.81 o                         
  24   4   3         79.05         37.01       130.29 o                         
  26   4   3       4569.16       4403.82       181.46 o                         
  28   4   3       1037.36        966.20       134.16 o                         
  30   4   3        236.43        188.53       139.56 o                         
  32   4   3       1093.70       1130.36       151.53 o                         
  34   4   3       2579.37       1976.50       144.86 o                         
  36   4   3        953.83        501.35       104.43 o                         
  38   4   3        307.40        406.40       135.51 o                         
  40   4   3         95.97        112.17       151.42 o                         
 -41   5   3        276.56         75.57       104.19 o                         
 -39   5   3          2.12        -63.94       110.71 o                         
 -37   5   3         11.13        107.48       132.48 o                         
 -35   5   3         31.21          2.89       147.19 o                         
 -33   5   3       4639.61       4561.73       205.76 o                         
 -31   5   3       1743.62       1689.13       153.47 o                         
 -29   5   3       1810.25       1531.63       152.21 o                         
 -27   5   3       8711.58       8688.93       322.58 o                         
 -25   5   3      18527.91      17859.82       331.97 o                         
 -23   5   3       2973.96       1922.46      1245.58 o                         
 -21   5   3       6730.32       6077.05      1216.81 o                         
 -19   5   3       5240.30       7078.84      1349.89 o                         
 -17   5   3        524.48       1064.53       705.88 o                         
 -15   5   3      37619.92      37430.40      2163.56 o                         
 -13   5   3      22540.03      18755.37      1105.81 o                         
 -11   5   3     219655.41     212275.45      4169.32 o                         
  -9   5   3     330261.97     314628.31      4894.88 o                         
  -7   5   3     430932.25     415639.97      5915.66 o                         
  -5   5   3     121356.52     122740.34      1811.71 o                         
  -3   5   3     395548.28     368968.38      4113.30 o                         
  -1   5   3     260895.56     247089.58      3471.83 o                         
   1   5   3     110011.14     101300.27      2072.15 o                         
   3   5   3      33203.75      32131.35      1179.03 o                         
   5   5   3       5873.86       6401.20       617.18 o                         
   7   5   3       3306.21       2502.33       525.47 o                         
   9   5   3       2427.35       2092.07       542.34 o                         
  11   5   3     132342.81     136243.20      3636.50 o                         
  13   5   3      18456.73      16347.70      1252.52 o                         
  15   5   3       4488.98       4842.17      1190.92 o                         
  17   5   3      58181.68      53674.85      3528.06 o                         
  19   5   3     132532.61     139541.98      6015.91 o                         
  21   5   3       5994.55       5864.63      1994.38 o                         
  23   5   3       8475.55       7853.78       341.96 o                         
  25   5   3        200.68        249.57       131.82 o                         
  27   5   3        647.13        746.34       168.74 o                         
  29   5   3        105.61        225.86       135.61 o                         
  31   5   3          1.76        -65.34       139.84 o                         
  33   5   3         47.02         74.90       126.32 o                         
  35   5   3        549.08        731.76       124.04 o                         
  37   5   3         54.85        351.62       143.41 o                         
  39   5   3        252.45        543.83       146.96 o                         
 -40   6   3          1.31         68.77       118.83 o                         
 -38   6   3         56.90        135.09       126.56 o                         
 -36   6   3        351.80        265.24       130.97 o                         
 -34   6   3       2690.07       2749.91       195.89 o                         
 -32   6   3         12.94        175.38       155.48 o                         
 -30   6   3        199.08        119.16       148.87 o                         
 -28   6   3        400.99        286.90       149.80 o                         
 -26   6   3       1057.04        886.47       182.92 o                         
 -24   6   3      13403.08      13359.83       266.86 o                         
 -22   6   3        724.69        684.72       246.71 o                         
 -20   6   3        936.61        935.78      1053.17 o                         
 -18   6   3       9684.51      10260.57      1596.02 o                         
 -16   6   3       2579.86       3626.65      1065.85 o                         
 -14   6   3      43121.18      44323.27      2559.07 o                         
 -12   6   3     255307.19     248766.47      5845.66 o                         
 -10   6   3      21395.79      21077.41      1333.99 o                         
  -8   6   3      21874.69      24087.44      1392.37 o                         
  -6   6   3       6270.99       7150.40       471.81 o                         
  -4   6   3      33684.36      39160.37      1029.38 o                         
  -2   6   3      17629.14      22424.64       792.98 o                         
   0   6   3      48314.30      50346.99      1481.87 o                         
   2   6   3       2704.33       2642.30       471.11 o                         
   4   6   3       1343.02       2095.27       460.08 o                         
   6   6   3      21550.48      22618.87      1361.02 o                         
   8   6   3     251252.88     250972.41      5214.59 o                         
  10   6   3        549.30        129.93       557.89 o                         
  12   6   3      54505.96      53237.95      2341.03 o                         
  14   6   3      35694.68      36083.66      1969.67 o                         
  16   6   3      19995.19      17885.70      2026.84 o                         
  18   6   3      47771.83      48944.06      4444.51 o                         
  20   6   3      12552.97      12739.78      2448.65 o                         
  22   6   3       6406.50       5330.48       191.17 o                         
  24   6   3        194.76        244.06       108.88 o                         
  26   6   3       6699.53       6491.06       224.35 o                         
  28   6   3        291.16        448.55       151.19 o                         
  30   6   3         82.66        -17.84       140.51 o                         
  32   6   3          7.60       -104.64       127.56 o                         
  34   6   3         77.43          2.52       111.87 o                         
  36   6   3         19.12        -17.58       103.18 o                         
  38   6   3         15.69         78.73       137.38 o                         
  40   6   3        144.02         33.51       167.55 o                         
 -39   7   3          4.29        -20.95        94.57 o                         
 -37   7   3        315.62        332.59       244.65 o                         
 -35   7   3          0.86         12.56       133.35 o                         
 -33   7   3       2320.90       2700.63       282.14 o                         
 -31   7   3       1732.68       1419.26       170.76 o                         
 -29   7   3        836.20       1367.64       182.07 o                         
 -27   7   3         35.52        -72.79       119.08 o                         
 -25   7   3      18470.10      16799.96       440.68 o                         
 -23   7   3       2759.74       2472.20       167.45 o                         
 -21   7   3       6530.74       6877.75       249.78 o                         
 -19   7   3      20082.01      21601.67      2081.26 o                         
 -17   7   3        747.57       2076.82       714.60 o                         
 -15   7   3      83230.63      85794.26      3400.10 o                         
 -13   7   3      11050.04      11532.13      1251.93 o                         
 -11   7   3      71982.77      75633.41      3137.46 o                         
  -9   7   3     107528.14      97449.10      3151.52 o                         
  -7   7   3      73664.79      67981.14      2960.74 o                         
  -5   7   3      99578.07      92827.54      2304.22 o                         
  -3   7   3       9418.98       7670.92       642.58 o                         
  -1   7   3      59977.62      53949.21      1775.88 o                         
   1   7   3      32080.99      31164.06      1278.43 o                         
   3   7   3       1523.48       1809.32       455.62 o                         
   5   7   3      11645.89      11349.29       855.25 o                         
   7   7   3      32598.29      35802.10      2110.21 o                         
   9   7   3       6716.04       6393.98       886.81 o                         
  11   7   3     250707.88     260518.92      5799.80 o                         
  13   7   3         96.34        253.91       619.82 o                         
  15   7   3        324.35       1230.37       844.77 o                         
  17   7   3        203.10        327.11      1861.16 o                         
  19   7   3      36017.12      39003.93      1391.96 o                         
  21   7   3       7395.14       7122.17       281.76 o                         
  23   7   3        313.84        268.63       119.31 o                         
  25   7   3       2666.05       2288.24       149.61 o                         
  27   7   3       1981.70       2301.20       152.57 o                         
  29   7   3        660.21        661.73       156.84 o                         
  31   7   3       2722.00       2549.21       190.28 o                         
  33   7   3        869.89       1112.53       142.94 o                         
  35   7   3        251.67        387.50       107.63 o                         
  37   7   3        153.84         -0.59       206.28 o                         
  39   7   3        188.17        187.09       189.89 o                         
 -38   8   3        441.21        650.80       129.70 o                         
 -36   8   3        487.11         29.74        99.28 o                         
 -34   8   3         26.80        -31.95       192.78 o                         
 -32   8   3          0.84        -41.26       217.71 o                         
 -30   8   3       4575.19       4285.56       274.45 o                         
 -28   8   3        959.40        730.93       130.61 o                         
 -26   8   3      13254.18      12663.07       367.15 o                         
 -24   8   3       2087.53       1877.01       148.33 o                         
 -22   8   3       1717.77       1197.43       143.92 o                         
 -20   8   3       2798.46       2146.28       193.88 o                         
 -18   8   3       4858.58       3702.39       466.01 o                         
 -16   8   3        761.42       -211.64       795.21 o                         
 -14   8   3      35369.00      32465.12      2182.15 o                         
 -12   8   3     104645.80     104229.26      3937.64 o                         
 -10   8   3       6195.25       7243.34      1091.23 o                         
  -8   8   3       8608.83      10744.64      1503.14 o                         
  -6   8   3     114518.15     117333.62      4304.95 o                         
  -4   8   3      23869.45      22949.25      1661.08 o                         
  -2   8   3      16234.06      16512.52      1215.89 o                         
   0   8   3      44054.62      49729.43      1848.22 o                         
   2   8   3       1549.05       1246.21       447.58 o                         
   4   8   3      70087.73      79401.95      2796.28 o                         
   6   8   3      51898.25      52529.20      2321.55 o                         
   8   8   3     345673.12     355671.31      7006.72 o                         
  10   8   3       2036.84       3384.69       744.39 o                         
  12   8   3      39378.25      35804.39      2083.71 o                         
  14   8   3       2823.31       2667.30       773.08 o                         
  16   8   3     106623.47     112464.99      6698.86 o                         
  18   8   3       2194.63       2026.37       131.13 o                         
  20   8   3       7318.82       5884.85       200.43 o                         
  22   8   3        104.78        -22.78       172.97 o                         
  24   8   3       4509.24       4904.67       217.88 o                         
  26   8   3       5131.36       4912.52       219.25 o                         
  28   8   3        142.35        231.33       143.97 o                         
  30   8   3         41.59       -153.32       153.32 o                         
  32   8   3        438.66        501.04       160.66 o                         
  34   8   3         83.01        251.75       138.25 o                         
  36   8   3        309.82         88.08       198.78 o                         
  38   8   3         12.18         15.18       104.31 o                         
 -37   9   3         37.34        -27.29       191.28 o                         
 -35   9   3       1036.80        976.53       148.61 o                         
 -33   9   3         69.87        373.49       234.81 o                         
 -31   9   3        888.53       1146.95       166.99 o                         
 -29   9   3        306.06        283.66       134.46 o                         
 -27   9   3       2755.31       1977.60       141.28 o                         
 -25   9   3       9888.18      10713.58       269.50 o                         
 -23   9   3       1052.02        853.33       132.53 o                         
 -21   9   3       1904.45       2198.70       352.11 o                         
 -19   9   3       9631.37       8005.46       496.43 o                         
 -17   9   3        569.11        608.51       111.12 o                         
 -15   9   3      57807.44      52872.04      4413.67 o                         
 -13   9   3        995.04       1720.68       915.20 o                         
 -11   9   3      13574.99      12312.30      1637.53 o                         
  -9   9   3       1358.15        712.44       689.11 o                         
  -7   9   3      30211.79      27416.17      2420.43 o                         
  -5   9   3       3105.15       2816.10       742.02 o                         
  -3   9   3      36577.22      33838.76      2460.86 o                         
  -1   9   3      59364.04      55605.33      2598.59 o                         
   1   9   3     127481.96     119480.80      3465.72 o                         
   3   9   3      16119.43      14536.84      1252.75 o                         
   5   9   3     120189.88     128729.31      4293.29 o                         
   7   9   3        222.37        340.06       579.79 o                         
   9   9   3      25293.91      23487.91      1890.26 o                         
  11   9   3      12642.14       9105.38      1231.31 o                         
  13   9   3       4888.38       2893.99       705.92 o                         
  15   9   3      41041.68      38457.17       869.35 o                         
  17   9   3      48016.88      45504.70       551.24 o                         
  19   9   3        739.89        895.17       122.14 o                         
  21   9   3       5249.53       5586.19       204.94 o                         
  23   9   3        220.85        264.13       128.38 o                         
  25   9   3       2050.74       1871.06       162.56 o                         
  27   9   3        242.73        331.18       148.15 o                         
  29   9   3       1292.56       1224.24       178.15 o                         
  31   9   3        243.45        173.04       112.75 o                         
  33   9   3        388.00        495.99       177.49 o                         
  35   9   3        253.26        123.81       181.78 o                         
  37   9   3        251.29         90.74       106.11 o                         
 -36  10   3         77.24        167.53       141.44 o                         
 -34  10   3        285.64        122.28       196.66 o                         
 -32  10   3        347.02        118.41       185.08 o                         
 -30  10   3         11.53       -138.58       138.58 o                         
 -28  10   3        149.20        470.61       147.87 o                         
 -26  10   3      21010.31      20674.03       428.28 o                         
 -24  10   3        382.74        212.87       133.38 o                         
 -22  10   3        505.19        516.03       164.51 o                         
 -20  10   3       2699.10       2657.74       190.03 o                         
 -18  10   3      40073.91      40052.70       792.90 o                         
 -16  10   3       1287.85       1345.29       114.90 o                         
 -14  10   3       1003.20       1100.48       121.74 o                         
 -12  10   3       1905.42       2326.37       164.45 o                         
 -10  10   3      10459.30       9782.16      1305.16 o                         
  -8  10   3        735.27       1140.87       961.18 o                         
  -6  10   3     102858.24      88119.39      4974.21 o                         
  -4  10   3      80439.74      76165.46      4085.52 o                         
  -2  10   3      18333.04      16595.85      1640.48 o                         
   0  10   3     116124.20     112322.48      4076.45 o                         
   2  10   3      50243.54      50967.49      2704.83 o                         
   4  10   3      14068.48      12926.34      1402.70 o                         
   6  10   3      24106.60      25215.10      1963.58 o                         
   8  10   3       8358.44      10880.66      1316.78 o                         
  10  10   3       9123.20       9629.04      1076.36 o                         
  12  10   3      63179.82      57416.50       800.93 o                         
  14  10   3       4020.38       3959.18       161.58 o                         
  16  10   3      23204.68      24334.14       485.43 o                         
  18  10   3       8332.04       8609.01       326.36 o                         
  20  10   3        721.49       1310.85       137.72 o                         
  22  10   3       6212.17       5039.95       220.06 o                         
  24  10   3        680.48       1039.13       148.79 o                         
  26  10   3       3512.85       3262.37       186.86 o                         
  28  10   3        350.93        275.27       175.46 o                         
  30  10   3       2138.47       2151.42       162.72 o                         
  32  10   3       5530.69       4667.76       335.09 o                         
  34  10   3         34.59        -63.90       163.48 o                         
 -35  11   3        669.12        521.61       365.81 o                         
 -33  11   3         98.84        383.26       194.51 o                         
 -31  11   3       1347.39       1040.67       248.28 o                         
 -29  11   3        424.56        531.17       112.58 o                         
 -27  11   3       1694.16       1454.18       165.05 o                         
 -25  11   3          8.51         92.61       169.82 o                         
 -23  11   3       3081.43       3235.32       225.63 o                         
 -21  11   3       3771.10       3667.55       241.04 o                         
 -19  11   3       2734.83       2919.13       256.34 o                         
 -17  11   3        415.21        696.40       151.50 o                         
 -15  11   3        222.63        557.22       135.00 o                         
 -13  11   3        232.43        549.92       175.76 o                         
 -11  11   3      26870.03      28305.23       551.77 o                         
  -9  11   3       7103.38       7192.97       199.21 o                         
  -7  11   3      31529.92      29297.45       538.64 o                         
  -5  11   3        725.98       1226.22       155.67 o                         
  -3  11   3      76415.91      77878.91      2860.36 o                         
  -1  11   3       2035.94       1861.96      1118.47 o                         
   1  11   3       2619.75       2865.74       688.62 o                         
   3  11   3        163.49        190.16       158.79 o                         
   5  11   3      19064.63      18769.07       807.39 o                         
   7  11   3      10268.95      10180.00       261.32 o                         
   9  11   3      18133.32      21799.88       399.68 o                         
  11  11   3        134.25        303.40       134.62 o                         
  13  11   3      33976.23      32677.34       684.93 o                         
  15  11   3        845.60        615.35       133.39 o                         
  17  11   3      20450.66      20154.94       369.10 o                         
  19  11   3       1086.51        895.67       126.63 o                         
  21  11   3       2440.54       2341.57       164.58 o                         
  23  11   3        429.62        544.18       153.07 o                         
  25  11   3       2425.09       2471.13       185.87 o                         
  27  11   3        573.55        423.53       137.80 o                         
  29  11   3         22.59        -22.58       261.90 o                         
  31  11   3         48.29         82.49       147.13 o                         
  33  11   3        421.69        278.50       153.60 o                         
 -32  12   3       1070.08        588.27       192.15 o                         
 -30  12   3         10.60        208.37       140.67 o                         
 -28  12   3        547.67        670.62       121.03 o                         
 -26  12   3       2338.50       2474.04       161.89 o                         
 -24  12   3        275.32        253.66       152.84 o                         
 -22  12   3        844.69        727.12       181.23 o                         
 -20  12   3        145.28        523.14       193.61 o                         
 -18  12   3      25504.11      24759.17       673.83 o                         
 -16  12   3        939.10        906.12       135.94 o                         
 -14  12   3       2338.33       2275.01       153.58 o                         
 -12  12   3       4698.46       4820.55       170.47 o                         
 -10  12   3      27886.66      28693.73       425.94 o                         
  -8  12   3      16442.01      16203.01       560.25 o                         
  -6  12   3       4270.90       4419.10       167.62 o                         
  -4  12   3      25564.06      28775.22       407.50 o                         
  -2  12   3       1941.77       2130.47       133.17 o                         
   0  12   3     101815.92     122459.09      1753.75 o                         
   2  12   3       8008.73       8340.42       480.57 o                         
   4  12   3       5761.85       5020.99       177.57 o                         
   6  12   3      20898.64      23733.59       401.07 o                         
   8  12   3      38178.37      40439.36       552.77 o                         
  10  12   3      11460.57      13859.37       320.75 o                         
  12  12   3        223.44        330.72       137.39 o                         
  14  12   3      15122.72      15396.56       361.26 o                         
  16  12   3        836.18        642.27       145.20 o                         
  18  12   3       7052.56       6527.49       281.55 o                         
  20  12   3       1150.33        705.56       128.78 o                         
  22  12   3      14399.84      12671.02       295.29 o                         
  24  12   3        843.92        784.45       142.27 o                         
  26  12   3        243.21        200.61       139.24 o                         
  28  12   3        631.24        567.46       172.43 o                         
  30  12   3       2235.44       1809.76       178.52 o                         
  32  12   3       1411.79        941.77       372.79 o                         
 -31  13   3        581.79        488.94       265.28 o                         
 -29  13   3         23.86         39.53       103.72 o                         
 -27  13   3       2177.90       2154.51       126.68 o                         
 -25  13   3        155.51        491.40       142.10 o                         
 -23  13   3      12339.11      11529.06       292.94 o                         
 -21  13   3        233.13        262.05       150.14 o                         
 -19  13   3         72.14         29.72       127.26 o                         
 -17  13   3       1979.10       2303.14       157.90 o                         
 -15  13   3       4752.06       5188.46       196.40 o                         
 -13  13   3       1090.61       1113.46       136.17 o                         
 -11  13   3      16076.18      17771.96       329.23 o                         
  -9  13   3        217.79        260.36       122.35 o                         
  -7  13   3       1501.84       1843.74       148.34 o                         
  -5  13   3        459.43        225.98       126.06 o                         
  -3  13   3      15814.89      15598.89       305.84 o                         
  -1  13   3       4160.52       3643.96       162.79 o                         
   1  13   3      15728.98      18601.27       386.06 o                         
   3  13   3        143.09        170.67       107.82 o                         
   5  13   3      37640.45      40402.03       497.98 o                         
   7  13   3        111.70        122.08       129.35 o                         
   9  13   3      33272.37      36253.50       514.75 o                         
  11  13   3       3652.80       4509.47       223.75 o                         
  13  13   3       2873.60       3198.51       204.46 o                         
  15  13   3       2056.14       1770.99       177.93 o                         
  17  13   3       8359.55       9136.30       440.70 o                         
  19  13   3       6315.30       6649.86       302.45 o                         
  21  13   3          5.95        116.67       158.67 o                         
  23  13   3        597.40        677.02       181.28 o                         
  25  13   3        638.49       1147.18       154.04 o                         
  27  13   3        243.25        322.79       130.96 o                         
  29  13   3       1487.19       1259.25       130.55 o                         
 -28  14   3       1612.01       1402.33       112.06 o                         
 -26  14   3        138.59         81.88        82.77 o                         
 -24  14   3        941.60        755.67       117.99 o                         
 -22  14   3        228.83        426.61       141.26 o                         
 -20  14   3       6527.02       6649.36       412.11 o                         
 -18  14   3       5173.16       4411.93       188.26 o                         
 -16  14   3       5723.16       6002.81       215.42 o                         
 -14  14   3        773.51       1047.36       160.61 o                         
 -12  14   3      16942.69      20352.64       457.88 o                         
 -10  14   3       2096.92       2258.15       153.55 o                         
  -8  14   3      41486.01      43276.24       548.12 o                         
  -6  14   3      18297.38      18927.42       332.25 o                         
  -4  14   3      24783.24      25236.85       388.86 o                         
  -2  14   3      13184.04      14251.96       308.23 o                         
   0  14   3      74067.12      79654.51      1468.47 o                         
   2  14   3       3495.74       3227.34       188.60 o                         
   4  14   3      12646.65      13506.02       268.80 o                         
   6  14   3      23594.41      25849.54       541.57 o                         
   8  14   3      29903.89      32358.85       544.65 o                         
  10  14   3        328.40        292.42       126.40 o                         
  12  14   3      15423.50      17506.49       367.40 o                         
  14  14   3      52913.08      58972.38       712.66 o                         
  16  14   3       8771.65       9057.79       320.83 o                         
  18  14   3       5922.67       5884.90       256.13 o                         
  20  14   3       1173.57       1450.17       144.94 o                         
  22  14   3       8283.85       8809.18       340.85 o                         
  24  14   3       1046.20        775.67       191.68 o                         
  26  14   3        579.75        418.14       108.81 o                         
  28  14   3          1.65          8.38       170.34 o                         
 -25  15   3        123.55         71.65       160.56 o                         
 -23  15   3        173.29        294.70       102.46 o                         
 -21  15   3        997.83        693.62       145.38 o                         
 -19  15   3        843.89        857.46       185.81 o                         
 -17  15   3         29.02        -37.67       125.37 o                         
 -15  15   3       6817.10       6575.21       240.55 o                         
 -13  15   3         56.68         67.97       145.04 o                         
 -11  15   3       1314.30       1588.76       185.01 o                         
  -9  15   3       5792.50       6499.11       222.70 o                         
  -7  15   3       1777.01       2055.43       148.80 o                         
  -5  15   3       2293.15       2673.23       156.55 o                         
  -3  15   3       4137.60       4489.57       198.82 o                         
  -1  15   3       3901.89       3787.96       229.62 o                         
   1  15   3         22.55         40.22       142.30 o                         
   3  15   3       3797.38       3765.73       199.08 o                         
   5  15   3        109.77        306.52       132.20 o                         
   7  15   3         65.55        196.53       124.58 o                         
   9  15   3       2486.26       2290.31       160.29 o                         
  11  15   3       6461.34       7373.90       290.92 o                         
  13  15   3        113.89        193.65       131.41 o                         
  15  15   3       1104.48       1581.93       188.34 o                         
  17  15   3          9.19        204.63       145.63 o                         
  19  15   3        126.02         70.78       124.24 o                         
  21  15   3        154.72        174.20       130.27 o                         
  23  15   3       1956.89       2211.36       174.36 o                         
  25  15   3        928.41        679.53       183.86 o                         
 -22  16   3        659.82        547.03        93.51 o                         
 -20  16   3       4264.48       4268.00       230.08 o                         
 -18  16   3       1423.52       1002.54       149.07 o                         
 -16  16   3        627.66        402.37       148.15 o                         
 -14  16   3        307.71        372.43       125.49 o                         
 -12  16   3      20148.11      21218.74       402.17 o                         
 -10  16   3       1173.67       1012.09       152.58 o                         
  -8  16   3      12769.59      13335.51       292.82 o                         
  -6  16   3       1203.86       1129.36       147.33 o                         
  -4  16   3       3266.41       3336.29       204.30 o                         
  -2  16   3        996.94       1008.16       167.71 o                         
   0  16   3      15493.59      16639.56       395.18 o                         
   2  16   3       1154.51       1119.41       147.57 o                         
   4  16   3       5979.42       6544.70       240.11 o                         
   6  16   3      23936.98      27430.73       895.80 o                         
   8  16   3      19314.51      19642.32       622.18 o                         
  10  16   3        265.33         18.34       128.34 o                         
  12  16   3       3373.25       2834.94       155.63 o                         
  14  16   3      10337.68      10339.38       288.52 o                         
  16  16   3       1390.85       1082.53       133.20 o                         
  18  16   3       2508.60       2122.57       131.96 o                         
  20  16   3         14.99        -64.47       110.44 o                         
  22  16   3       2428.79       1834.63       164.75 o                         
 -17  17   3        134.24        101.78       137.26 o                         
 -15  17   3         23.88       -124.37       124.37 o                         
 -13  17   3          8.62       -111.22       111.22 o                         
 -11  17   3       1416.21       1431.29       150.30 o                         
  -9  17   3        331.73        300.34       125.51 o                         
  -7  17   3       1007.13       1180.98       148.04 o                         
  -5  17   3       6125.97       5855.41       237.67 o                         
  -3  17   3         31.13       -159.66       177.42 o                         
  -1  17   3        142.38         41.25       152.42 o                         
   1  17   3        793.22        909.86       166.09 o                         
   3  17   3        137.35        -33.28       130.41 o                         
   5  17   3       6425.69       6977.50       262.11 o                         
   7  17   3        176.79        -53.17       139.95 o                         
   9  17   3        284.52        466.65       144.94 o                         
  11  17   3       5082.76       4535.18       237.80 o                         
  13  17   3         38.26        272.26       108.61 o                         
  15  17   3        324.12        340.11        93.75 o                         
  17  17   3        307.20        187.09       198.26 o                         
 -12  18   3       2196.20       1845.80       276.45 o                         
 -10  18   3        133.45         43.10       189.92 o                         
  -8  18   3        269.73        361.01       168.51 o                         
  -6  18   3       2969.22       3093.12       243.70 o                         
  -4  18   3       1937.02       2185.31       255.65 o                         
  -2  18   3        301.63        538.50       192.50 o                         
   0  18   3       7413.24       6361.79       401.82 o                         
   2  18   3        440.31        558.68       245.54 o                         
   4  18   3       1046.70        985.38       194.82 o                         
   6  18   3       7799.21       8057.31       300.98 o                         
   8  18   3       4215.12       4507.83       291.81 o                         
  10  18   3        915.59       1038.78       228.98 o                         
 -42   0   4        236.72        315.54       315.54 o                         
 -40   0   4        451.34        445.35       179.91 o                         
 -38   0   4       1045.99       1353.68       233.92 o                         
 -36   0   4        173.07        381.33       215.52 o                         
 -34   0   4       5418.15       5156.23       290.74 o                         
 -32   0   4       5556.48       5492.07       272.49 o                         
 -30   0   4       5138.98       4252.40       326.99 o                         
 -28   0   4       5500.53       6626.41       302.42 o                         
 -26   0   4       3051.76       2334.46       228.36 o                         
 -24   0   4       1541.53       1538.63      1404.59 o                         
 -22   0   4       1200.14        345.04      1292.90 o                         
 -20   0   4        874.16       1993.16       710.72 o                         
 -18   0   4     232894.17     231636.03      7485.86 o                         
 -16   0   4     135436.31     127137.45      3799.87 o                         
 -14   0   4      24579.66      21346.38      1349.17 o                         
 -12   0   4      49779.54      47138.95      2289.74 o                         
 -10   0   4      53980.15      51073.59      3613.41 o                         
  -8   0   4    2469267.25    2391425.25     58169.16 o                         
  -6   0   4       7094.36       2338.48       943.84 o                         
  -4   0   4      23092.25      15298.28       837.60 o                         
  -2   0   4      24542.40      16756.47      1007.88 o                         
   0   0   4      14081.38      19379.48      1991.00 o                         
   2   0   4    2782835.50    2739499.25     66518.54 o                         
   4   0   4       2137.05       5206.44       952.71 o                         
   6   0   4     195103.17     205072.41      5955.23 o                         
   8   0   4     135588.89     144394.94      5023.79 o                         
  10   0   4     795211.81     855523.12     18083.81 o                         
  12   0   4      96862.41     111653.73      4871.15 o                         
  14   0   4      42731.11      41109.43      3025.10 o                         
  16   0   4      10239.05       8153.11      1623.91 o                         
  18   0   4        179.26        903.64       764.15 o                         
  20   0   4      62507.04      62949.75      4509.59 o                         
  22   0   4      58443.38      61149.15      4572.37 o                         
  24   0   4       8468.37       1985.42      1438.10 o                         
  26   0   4       2436.23       2938.98       182.46 o                         
  28   0   4       3184.07       4588.31       294.46 o                         
  30   0   4        169.41         83.21       144.00 o                         
  32   0   4       6938.76       6339.39       326.16 o                         
  34   0   4        463.73        308.43       206.47 o                         
  36   0   4       1329.62       1126.03       187.01 o                         
  38   0   4        123.06        128.27       176.88 o                         
  40   0   4        210.75        308.07       171.75 o                         
  42   0   4         10.81        -53.06       125.66 o                         
 -43   1   4         63.32        193.27       227.58 o                         
 -41   1   4         18.65         -7.18       159.42 o                         
 -39   1   4        215.38        272.73       136.23 o                         
 -37   1   4         12.09        122.32       159.02 o                         
 -35   1   4       2590.46       2558.55       176.75 o                         
 -33   1   4        192.33        291.43       117.10 o                         
 -31   1   4        452.06        227.78       114.79 o                         
 -29   1   4       6414.98       5941.50       358.35 o                         
 -27   1   4       7065.72       6363.00       165.18 o                         
 -25   1   4      25267.37      21407.44      3951.29 o                         
 -23   1   4       2550.03       2099.04      1033.80 o                         
 -21   1   4      40977.52      41896.08      2712.69 o                         
 -19   1   4       2271.95       2479.69       476.79 o                         
 -17   1   4        936.31       1517.07       415.77 o                         
 -15   1   4      20764.18      19019.63      1084.43 o                         
 -13   1   4      80215.07      76021.59      1894.60 o                         
 -11   1   4       1059.36        836.40       355.74 o                         
  -9   1   4     103448.83     103165.02      2230.11 o                         
  -7   1   4     731292.19     683318.81     10720.88 o                         
  -5   1   4      14742.10      16902.50       901.75 o                         
  -3   1   4      39088.28      36986.51      1312.76 o                         
  -1   1   4     157130.73     132311.61      3047.67 o                         
   1   1   4     236068.75     233496.75      4789.47 o                         
   3   1   4      46134.36      47672.70      1895.94 o                         
   5   1   4     143770.92     153204.27      3912.59 o                         
   7   1   4     124764.50     118689.63      3526.79 o                         
   9   1   4      76263.12      66523.00      2387.50 o                         
  11   1   4       1109.44        750.76       539.88 o                         
  13   1   4      56743.80      60407.71      2582.27 o                         
  15   1   4       4880.30       4436.25       839.25 o                         
  17   1   4      34352.64      34867.11      2185.75 o                         
  19   1   4        110.23        304.11       897.16 o                         
  21   1   4       6662.41       7702.53      1409.14 o                         
  23   1   4      27111.69      31755.11      2849.32 o                         
  25   1   4       1854.04       2095.80       130.60 o                         
  27   1   4       4868.42       4791.93       254.04 o                         
  29   1   4       1618.64       1711.93       136.16 o                         
  31   1   4       2313.53       1957.13       148.77 o                         
  33   1   4         53.41       -123.85       123.85 o                         
  35   1   4         12.12          8.03       113.49 o                         
  37   1   4         84.23        -48.07       113.25 o                         
  39   1   4        183.75        236.44       162.43 o                         
  41   1   4         27.25        302.76        95.10 o                         
 -42   2   4        203.72         -1.27       104.66 o                         
 -40   2   4        472.36        199.71       155.37 o                         
 -38   2   4         77.70        216.10       142.77 o                         
 -36   2   4        746.63       1160.86       171.48 o                         
 -34   2   4       1961.81       1784.55       169.44 o                         
 -32   2   4       1947.65       1976.55       160.53 o                         
 -30   2   4       2124.23       2198.04       158.60 o                         
 -28   2   4       3897.39       3620.14       198.39 o                         
 -26   2   4         39.47        413.83       223.38 o                         
 -24   2   4      16879.19      18899.61      2686.14 o                         
 -22   2   4      63752.63      67199.38      3610.38 o                         
 -20   2   4         35.94       1103.33       596.42 o                         
 -18   2   4      14328.29      13864.01      1262.43 o                         
 -16   2   4      94406.98      99850.12      2688.05 o                         
 -14   2   4      51993.99      58992.59      1608.44 o                         
 -12   2   4      17480.85      21521.88      1206.85 o                         
 -10   2   4     106270.44     104456.12      2641.73 o                         
  -8   2   4     368984.22     375776.97      7100.97 o                         
  -6   2   4     305114.41     319213.69      5866.77 o                         
  -4   2   4      12187.96       9608.91       756.48 o                         
  -2   2   4      43264.18      47516.73      1357.60 o                         
   0   2   4      70279.02      61802.82      1402.41 o                         
   2   2   4     557439.19     498320.25      7423.37 o                         
   4   2   4     626290.94     664787.50     11016.82 o                         
   6   2   4      39944.16      47060.80      2054.87 o                         
   8   2   4      39773.47      46318.39      2179.57 o                         
  10   2   4     249231.98     254550.55      6210.88 o                         
  12   2   4        232.62        405.48       358.66 o                         
  14   2   4        481.09       1998.73       772.77 o                         
  16   2   4     309043.12     328823.59      8533.51 o                         
  18   2   4        756.99       1417.88      1080.90 o                         
  20   2   4      22193.61      19583.40      2065.43 o                         
  22   2   4      14131.61      13055.08      1838.52 o                         
  24   2   4      30152.78      27729.87      1126.92 o                         
  26   2   4       1328.22       1243.52       116.23 o                         
  28   2   4      12158.08      11439.28       280.77 o                         
  30   2   4       1267.17       1464.70       128.66 o                         
  32   2   4        426.61        683.17       120.45 o                         
  34   2   4       2135.43       1644.79       147.49 o                         
  36   2   4       2396.30       1939.95       133.22 o                         
  38   2   4        306.77        236.61       118.21 o                         
  40   2   4         93.34        125.97       120.98 o                         
  42   2   4         11.52         27.92       120.07 o                         
 -43   3   4         10.18        -36.30       198.26 o                         
 -41   3   4        111.71        185.62       114.04 o                         
 -39   3   4         14.13        137.39       158.69 o                         
 -37   3   4          9.22        -97.37       146.55 o                         
 -35   3   4         38.06        184.57       155.08 o                         
 -33   3   4        733.12        317.30       134.03 o                         
 -31   3   4         33.08        175.62       135.59 o                         
 -29   3   4       4448.93       4257.26       282.64 o                         
 -27   3   4      17517.57      17224.47       357.52 o                         
 -25   3   4       1499.19       1121.59       270.77 o                         
 -23   3   4       4330.91       5143.15      1037.23 o                         
 -21   3   4      13676.90      13019.19      1387.07 o                         
 -19   3   4      47438.95      52687.38      2526.36 o                         
 -17   3   4      43595.47      44703.22      2216.78 o                         
 -15   3   4       3790.03       4148.15       531.64 o                         
 -13   3   4      74084.70      66413.36      1795.49 o                         
 -11   3   4      17592.23      16066.73       797.47 o                         
  -9   3   4       2400.09       2086.07       327.12 o                         
  -7   3   4     263458.28     251236.58      5017.62 o                         
  -5   3   4     323055.38     337171.34      5314.12 o                         
  -3   3   4      20097.99      21431.70       759.30 o                         
  -1   3   4      33110.07      33013.90      1009.32 o                         
   1   3   4     294788.50     258920.95      3824.19 o                         
   3   3   4     280020.47     282292.88      4359.44 o                         
   5   3   4      53710.67      49148.46      1815.57 o                         
   7   3   4       5974.40       5156.72       715.00 o                         
   9   3   4       6424.02       6672.06       717.04 o                         
  11   3   4      49154.95      44669.88      1819.04 o                         
  13   3   4       5820.68       7986.89       809.25 o                         
  15   3   4      70065.87      70967.27      3457.38 o                         
  17   3   4        679.14        605.13       758.22 o                         
  19   3   4      13233.57      10274.01      1570.71 o                         
  21   3   4      55391.04      59289.31      3690.99 o                         
  23   3   4      19438.26      16523.00      2825.79 o                         
  25   3   4        185.81        452.67       148.13 o                         
  27   3   4        588.64        678.02       181.33 o                         
  29   3   4         58.46        -30.62       117.47 o                         
  31   3   4        811.76        633.63       190.11 o                         
  33   3   4       1632.82       1512.95       145.09 o                         
  35   3   4        484.70        216.92       119.52 o                         
  37   3   4         10.89        278.25       127.02 o                         
  39   3   4         95.37        106.99       102.21 o                         
  41   3   4        127.21         56.05       119.67 o                         
 -42   4   4        199.98        165.68       107.51 o                         
 -40   4   4         14.44         35.97       113.20 o                         
 -38   4   4          9.13        -99.01       152.06 o                         
 -36   4   4       1981.08       2004.23       187.66 o                         
 -34   4   4        338.93        649.09       149.48 o                         
 -32   4   4       5253.88       5987.77       221.04 o                         
 -30   4   4       1059.62       1396.96       150.48 o                         
 -28   4   4       1970.05       1896.03       174.21 o                         
 -26   4   4       3651.49       3288.96       288.24 o                         
 -24   4   4      28229.32      25232.24      3038.77 o                         
 -22   4   4      25680.83      24809.89      2349.63 o                         
 -20   4   4        601.35        855.07       786.53 o                         
 -18   4   4      19335.53      20752.77      1574.74 o                         
 -16   4   4     110365.33     110392.21      3988.71 o                         
 -14   4   4      24374.99      26225.44      1411.34 o                         
 -12   4   4       8763.83       9554.80       855.58 o                         
 -10   4   4     560178.44     555022.62      7353.06 o                         
  -8   4   4     104955.41     108393.80      2390.89 o                         
  -6   4   4     207567.39     204785.50      3694.00 o                         
  -4   4   4     338936.84     332724.34      4557.01 o                         
  -2   4   4     512797.59     499850.38      5848.58 o                         
   0   4   4       4088.17       4874.72       401.71 o                         
   2   4   4      70208.51      73493.37      2259.03 o                         
   4   4   4     489871.03     475310.88      7886.00 o                         
   6   4   4       5025.92       4439.83       470.61 o                         
   8   4   4      27540.02      33938.42      1334.53 o                         
  10   4   4     165231.08     180580.72      3575.85 o                         
  12   4   4       1544.05       2401.28       627.28 o                         
  14   4   4     126202.22     134290.81      4348.98 o                         
  16   4   4      58702.54      62754.85      3945.20 o                         
  18   4   4     119244.65     121070.79      5650.99 o                         
  20   4   4      70710.74      75507.56      4536.70 o                         
  22   4   4        782.54        780.77      1450.90 o                         
  24   4   4      10643.80      11285.09       240.56 o                         
  26   4   4       1767.99       1250.93       278.19 o                         
  28   4   4      20120.59      17635.08       360.21 o                         
  30   4   4        102.96        179.04       132.10 o                         
  32   4   4          0.10        -23.11       111.79 o                         
  34   4   4        801.09        705.84       109.52 o                         
  36   4   4       3486.77       3285.86       204.34 o                         
  38   4   4         42.37        119.95       109.27 o                         
  40   4   4         67.37         -5.82       137.48 o                         
 -41   5   4         34.75        173.56       117.64 o                         
 -39   5   4          2.03        -41.56       128.48 o                         
 -37   5   4         67.40        143.33       135.60 o                         
 -35   5   4        487.10        594.83       227.48 o                         
 -33   5   4       1372.59       1298.21       168.84 o                         
 -31   5   4        609.30        790.56       128.75 o                         
 -29   5   4       3489.56       3701.86       186.36 o                         
 -27   5   4        424.17        657.33       190.19 o                         
 -25   5   4      28161.57      26173.94       493.14 o                         
 -23   5   4        315.81        303.14       858.43 o                         
 -21   5   4      13860.46      13515.13      1817.00 o                         
 -19   5   4      70421.45      75212.86      3993.62 o                         
 -17   5   4      16280.16      16021.09      1792.37 o                         
 -15   5   4      22871.13      21286.89      1332.40 o                         
 -13   5   4       3470.93       3604.60       579.31 o                         
 -11   5   4     124739.58     118124.38      3161.09 o                         
  -9   5   4       2060.23       3537.84       676.62 o                         
  -7   5   4        909.61       1144.06       308.09 o                         
  -5   5   4     360845.94     366118.59      5238.90 o                         
  -3   5   4       2975.15       1940.55       303.02 o                         
  -1   5   4     119494.48     108655.95      1953.09 o                         
   1   5   4       1572.42       1468.74       362.60 o                         
   3   5   4     352304.00     364155.41      5930.68 o                         
   5   5   4      11122.48       9054.75       837.05 o                         
   7   5   4      81785.41      80834.44      2549.36 o                         
   9   5   4     219686.58     211897.17      4662.19 o                         
  11   5   4      60067.78      56175.97      2298.83 o                         
  13   5   4     210821.58     222867.09      5633.72 o                         
  15   5   4       8825.71       8126.21      1431.32 o                         
  17   5   4      11437.23       7267.64      1373.55 o                         
  19   5   4       4141.75       4240.08      1295.75 o                         
  21   5   4       2979.87       1265.39      1234.82 o                         
  23   5   4        120.76        -53.41       164.15 o                         
  25   5   4        871.98       1421.80       207.26 o                         
  27   5   4       5795.33       5857.92       264.21 o                         
  29   5   4        674.29        830.39       149.82 o                         
  31   5   4        417.30        757.36       138.70 o                         
  33   5   4       1694.47       2007.71       141.07 o                         
  35   5   4        467.90        536.06       114.51 o                         
  37   5   4        321.27        234.82       143.65 o                         
  39   5   4         46.69        -76.57       143.57 o                         
 -40   6   4        117.06        151.41       120.77 o                         
 -38   6   4        265.61        136.56       113.92 o                         
 -36   6   4         33.98       -129.49       152.21 o                         
 -34   6   4       1369.25       1507.45       273.15 o                         
 -32   6   4        772.06        837.30       182.73 o                         
 -30   6   4       1520.63       1758.34       202.79 o                         
 -28   6   4       2525.56       2599.26       243.31 o                         
 -26   6   4        236.05        364.57       122.60 o                         
 -24   6   4      23348.03      22538.55       335.16 o                         
 -22   6   4      13149.52      12057.60       425.53 o                         
 -20   6   4        576.70        476.19       737.52 o                         
 -18   6   4      22462.29      20199.79      2147.52 o                         
 -16   6   4     253000.25     283712.09     10081.65 o                         
 -14   6   4       7518.72       7918.10      1050.26 o                         
 -12   6   4      24305.87      27751.82      1794.61 o                         
 -10   6   4     329511.34     344262.81      8096.78 o                         
  -8   6   4      19736.22      20471.83      1015.02 o                         
  -6   6   4      65309.98      62996.46      1805.51 o                         
  -4   6   4     249717.80     237373.52      3624.74 o                         
  -2   6   4     474068.88     476926.88      6205.43 o                         
   0   6   4      26775.65      21155.32      1050.32 o                         
   2   6   4     137882.56     135132.58      2974.72 o                         
   4   6   4      83218.07      84276.91      2617.56 o                         
   6   6   4     348963.16     343039.56      6278.07 o                         
   8   6   4     111193.64     103795.13      3203.08 o                         
  10   6   4     943340.50     933130.50     13340.89 o                         
  12   6   4       1334.97         70.78       607.13 o                         
  14   6   4     156188.22     156191.62      4858.47 o                         
  16   6   4      10177.24       8069.46      1526.14 o                         
  18   6   4     190156.27     185320.28      7206.55 o                         
  20   6   4      10485.14      10648.59      2444.59 o                         
  22   6   4       1139.87       1200.05       132.64 o                         
  24   6   4       4959.25       5446.90       181.67 o                         
  26   6   4       1348.24       1283.31       126.26 o                         
  28   6   4      11074.53      10473.84       301.63 o                         
  30   6   4          8.84        130.23       133.73 o                         
  32   6   4        738.37        335.80       115.26 o                         
  34   6   4         30.77         93.06       122.59 o                         
  36   6   4        174.40        571.17       201.16 o                         
  38   6   4        206.09         63.26       127.52 o                         
 -39   7   4        308.61        434.97       108.36 o                         
 -37   7   4        100.34        142.13       123.25 o                         
 -35   7   4         89.33        164.43       136.53 o                         
 -33   7   4       1132.78       1646.12       239.81 o                         
 -31   7   4       6885.97       6683.73       274.33 o                         
 -29   7   4         98.92        214.69       138.73 o                         
 -27   7   4       2245.55       2062.82       151.30 o                         
 -25   7   4        327.15        769.33       196.05 o                         
 -23   7   4        160.84        189.02       234.45 o                         
 -21   7   4        521.89        425.85       162.36 o                         
 -19   7   4        186.58        242.46       875.49 o                         
 -17   7   4        118.21       -472.79       768.87 o                         
 -15   7   4        484.60        779.26       918.12 o                         
 -13   7   4       4111.62       4014.95       813.10 o                         
 -11   7   4      46289.05      42383.60      2328.72 o                         
  -9   7   4       5080.53       4491.20       971.87 o                         
  -7   7   4      57923.95      54871.15      2197.07 o                         
  -5   7   4      24640.57      21209.78      1631.85 o                         
  -3   7   4      33911.12      34213.31      1428.13 o                         
  -1   7   4      73608.64      71482.01      2232.80 o                         
   1   7   4     163903.67     153526.81      3295.31 o                         
   3   7   4       4368.53       5453.67       671.51 o                         
   5   7   4      29526.14      25308.71      1546.02 o                         
   7   7   4      25141.71      27927.66      1713.93 o                         
   9   7   4      39353.16      39017.62      2043.52 o                         
  11   7   4      35740.59      32731.05      1971.16 o                         
  13   7   4      33239.88      38562.06      2375.79 o                         
  15   7   4       3569.51       4221.28      1143.03 o                         
  17   7   4      16312.11      17364.94      2799.56 o                         
  19   7   4       9572.38       9144.71       287.48 o                         
  21   7   4      36667.64      33964.20       540.12 o                         
  23   7   4         16.51        196.76       105.20 o                         
  25   7   4       1717.62       1340.42       159.90 o                         
  27   7   4        202.76        151.09       119.40 o                         
  29   7   4        235.59         64.50       141.45 o                         
  31   7   4       1022.09        976.97       143.61 o                         
  33   7   4       1189.81       1871.58       154.40 o                         
  35   7   4          4.29         46.80       133.65 o                         
  37   7   4         20.55        181.90       182.25 o                         
 -38   8   4         27.35        -29.25       104.16 o                         
 -36   8   4        602.94        341.91       133.45 o                         
 -34   8   4         15.19       -131.61       188.99 o                         
 -32   8   4         11.14        143.70       215.39 o                         
 -30   8   4        169.41        112.45       154.42 o                         
 -28   8   4        815.48        879.25       132.99 o                         
 -26   8   4        249.98        284.57       130.39 o                         
 -24   8   4      15655.33      15318.06       445.00 o                         
 -22   8   4        376.29        136.85       251.78 o                         
 -20   8   4         52.02        736.92       131.25 o                         
 -18   8   4      22670.88      19348.46      1048.74 o                         
 -16   8   4      48909.22      47464.14      3345.78 o                         
 -14   8   4       4308.54       1992.62       904.05 o                         
 -12   8   4       7794.99       8779.18      1151.07 o                         
 -10   8   4      11479.09      12252.24      1397.56 o                         
  -8   8   4      66650.89      77030.06      4726.20 o                         
  -6   8   4       6460.45       8752.00      1179.46 o                         
  -4   8   4      66308.58      66089.90      3203.21 o                         
  -2   8   4     208712.16     208837.41      5053.39 o                         
   0   8   4        594.88        441.41       461.10 o                         
   2   8   4     417157.94     415950.22      7244.67 o                         
   4   8   4      51193.47      45327.23      2109.56 o                         
   6   8   4      53946.79      46482.55      2215.33 o                         
   8   8   4      31414.23      32726.63      1946.29 o                         
  10   8   4      68185.07      70726.14      2964.23 o                         
  12   8   4       1117.62       1926.55       741.65 o                         
  14   8   4      19047.49      20523.77      2245.43 o                         
  16   8   4       1812.51       -737.67      3320.20 o                         
  18   8   4      24123.88      23757.91       438.01 o                         
  20   8   4      11253.67      11352.56       272.22 o                         
  22   8   4      17037.95      15612.90       318.66 o                         
  24   8   4        358.48        176.88       135.77 o                         
  26   8   4       3172.26       2904.09       189.40 o                         
  28   8   4       5392.86       5662.57       236.09 o                         
  30   8   4       3481.53       3198.59       194.85 o                         
  32   8   4       2019.65       1564.09       164.37 o                         
  34   8   4       2358.33       2009.64       204.28 o                         
  36   8   4        122.15        292.48       188.79 o                         
  38   8   4          9.01        114.49       164.75 o                         
 -37   9   4        441.32        493.89       159.61 o                         
 -35   9   4         44.05         60.39       132.45 o                         
 -33   9   4        144.68        248.56       157.13 o                         
 -31   9   4        472.44        265.41       154.37 o                         
 -29   9   4          1.70        223.40       131.66 o                         
 -27   9   4       5826.78       5954.76       300.68 o                         
 -25   9   4         94.87        255.51       114.49 o                         
 -23   9   4      13587.22      12971.92       412.32 o                         
 -21   9   4       6890.01       6546.28       241.14 o                         
 -19   9   4        182.59        330.95       139.58 o                         
 -17   9   4       2123.76       1917.17       149.99 o                         
 -15   9   4        652.15        587.30       840.29 o                         
 -13   9   4      36760.59      34452.71      2404.50 o                         
 -11   9   4       1330.73       3789.47      1138.83 o                         
  -9   9   4        267.93       1619.86       762.03 o                         
  -7   9   4     136452.11     134891.86      5486.36 o                         
  -5   9   4       9616.24      11372.02      1964.25 o                         
  -3   9   4       4024.35       5175.87      1009.04 o                         
  -1   9   4       8642.06       9641.48      1106.29 o                         
   1   9   4     197860.05     200113.11      5427.10 o                         
   3   9   4       2020.52       1904.78       645.71 o                         
   5   9   4       1416.05       2612.26       666.49 o                         
   7   9   4         11.15        773.39       672.98 o                         
   9   9   4      71850.07      73264.75      3405.08 o                         
  11   9   4       2678.63        782.73       753.64 o                         
  13   9   4      62535.98      58981.17      3696.92 o                         
  15   9   4       9682.74       9579.71       247.13 o                         
  17   9   4        554.68        461.63       110.40 o                         
  19   9   4       2377.60       2261.34       240.24 o                         
  21   9   4      15944.47      15902.42       427.04 o                         
  23   9   4       1307.64       1371.57       146.53 o                         
  25   9   4       1388.30       1462.41       156.20 o                         
  27   9   4        579.95        555.22       168.89 o                         
  29   9   4        719.89       1119.69       158.42 o                         
  31   9   4        104.13       -120.03       128.87 o                         
  33   9   4        101.45        192.88       161.32 o                         
  35   9   4        444.65        245.24       183.66 o                         
 -36  10   4       1453.23       1035.21       128.23 o                         
 -34  10   4        370.84        381.75       197.66 o                         
 -32  10   4         17.39         91.83       185.50 o                         
 -30  10   4       3877.97       5418.33       327.43 o                         
 -28  10   4       4144.67       4308.18       229.03 o                         
 -26  10   4       1875.25       1898.36       230.81 o                         
 -24  10   4       1184.69       1036.84       165.57 o                         
 -22  10   4       2048.14       2940.45       180.40 o                         
 -20  10   4         24.15        267.25       142.67 o                         
 -18  10   4       4263.00       3359.79       196.05 o                         
 -16  10   4      16241.08      14476.22       261.57 o                         
 -14  10   4       4729.30       3831.11       233.75 o                         
 -12  10   4        305.80        727.25       180.42 o                         
 -10  10   4      12184.12      13676.66      1935.84 o                         
  -8  10   4      48897.92      50315.84      3460.11 o                         
  -6  10   4        840.99        423.88       887.75 o                         
  -4  10   4       8579.29       6580.68      1397.59 o                         
  -2  10   4      40065.90      36744.90      2750.58 o                         
   0  10   4        459.61      -1142.14      1142.14 o                         
   2  10   4      35502.86      34817.35      2671.64 o                         
   4  10   4       3389.46       2479.31       914.79 o                         
   6  10   4      11171.94      12302.25      1367.45 o                         
   8  10   4       1544.04       2209.17       826.53 o                         
  10  10   4       2666.74       1642.89       368.12 o                         
  12  10   4       9569.29       9670.99       228.98 o                         
  14  10   4        271.28        272.55       118.21 o                         
  16  10   4       4411.61       4717.71       194.75 o                         
  18  10   4      22569.42      20346.84       341.21 o                         
  20  10   4       3642.22       3507.98       193.55 o                         
  22  10   4        755.98        623.76       143.89 o                         
  24  10   4       6885.96       6812.56       239.86 o                         
  26  10   4       2777.12       3266.65       190.86 o                         
  28  10   4        284.81        557.99       173.04 o                         
  30  10   4       2895.58       2559.83       210.39 o                         
  32  10   4        465.32        538.86       144.16 o                         
  34  10   4        117.68        176.35       245.73 o                         
 -35  11   4         40.18         49.17       115.50 o                         
 -33  11   4       1322.06        889.00       166.76 o                         
 -31  11   4        333.25        284.49       118.15 o                         
 -29  11   4        129.20         34.71        99.71 o                         
 -27  11   4        935.41        495.50       140.78 o                         
 -25  11   4       1514.67        974.47       191.35 o                         
 -23  11   4       7655.91       7659.56       299.94 o                         
 -21  11   4       4342.14       6290.61       291.95 o                         
 -19  11   4         64.56        223.12       169.03 o                         
 -17  11   4       1945.32       2177.82       156.89 o                         
 -15  11   4        805.49       1282.77       140.60 o                         
 -13  11   4      64132.56      61280.69       866.09 o                         
 -11  11   4        670.40        989.41       225.67 o                         
  -9  11   4       2577.24       2346.97       252.43 o                         
  -7  11   4       8183.34       8224.56       301.14 o                         
  -5  11   4      31689.54      31726.13       818.17 o                         
  -3  11   4      17678.75      17016.19       559.47 o                         
  -1  11   4        273.79       1119.21       352.08 o                         
   1  11   4      16866.47      18614.23       595.36 o                         
   3  11   4      37996.79      39908.76      1051.40 o                         
   5  11   4        834.98       1190.19       176.50 o                         
   7  11   4       8117.62       7826.79       261.15 o                         
   9  11   4       7513.59       7153.44       213.26 o                         
  11  11   4      71650.35      77047.26      1987.10 o                         
  13  11   4       2805.03       2843.85       157.57 o                         
  15  11   4        311.23        474.39       124.54 o                         
  17  11   4      13796.70      11943.11       283.00 o                         
  19  11   4      12428.36      13487.24       322.79 o                         
  21  11   4       1086.67       1255.42       145.69 o                         
  23  11   4        301.17        485.65       157.10 o                         
  25  11   4       1373.78       1714.38       198.84 o                         
  27  11   4       1647.24       1570.21       156.64 o                         
  29  11   4         35.18        184.43       118.12 o                         
  31  11   4       1276.89        682.68       173.41 o                         
  33  11   4         20.94        185.05       135.45 o                         
 -32  12   4        678.35        483.49       136.96 o                         
 -30  12   4        149.67        200.69       113.85 o                         
 -28  12   4        384.18        609.70       114.80 o                         
 -26  12   4       2443.12       2727.44       166.41 o                         
 -24  12   4       3032.56       2504.15       218.74 o                         
 -22  12   4       5812.59       5034.63       248.77 o                         
 -20  12   4         86.35        340.24       170.06 o                         
 -18  12   4        220.59        139.96       138.08 o                         
 -16  12   4       1662.69       1877.82       166.58 o                         
 -14  12   4       6696.00       6587.03       222.29 o                         
 -12  12   4         77.27        114.15       122.04 o                         
 -10  12   4       1347.07       1404.14       158.86 o                         
  -8  12   4       1217.01        879.98       203.91 o                         
  -6  12   4       2822.81       2812.23       387.17 o                         
  -4  12   4      27655.66      26915.25       389.26 o                         
  -2  12   4      28406.92      31324.79       394.53 o                         
   0  12   4       4728.62       3772.15       332.19 o                         
   2  12   4       1051.99       1005.02       135.66 o                         
   4  12   4        726.24        773.30       129.29 o                         
   6  12   4      31369.32      32611.51       483.34 o                         
   8  12   4        397.05        538.26       168.19 o                         
  10  12   4         21.90        183.52       135.62 o                         
  12  12   4       6333.63       5785.75       236.72 o                         
  14  12   4       6051.29       6443.48       243.71 o                         
  16  12   4       5684.57       6768.99       226.16 o                         
  18  12   4        349.88        169.71       141.33 o                         
  20  12   4        142.03        183.37       137.30 o                         
  22  12   4       1703.99       1564.03       168.00 o                         
  24  12   4          8.19         91.32       144.73 o                         
  26  12   4       5983.98       5887.62       298.66 o                         
  28  12   4        365.77        213.35       157.40 o                         
  30  12   4         27.87        -98.72       115.68 o                         
  32  12   4        420.03        206.64       198.26 o                         
 -31  13   4        955.98        271.26       131.59 o                         
 -29  13   4       1475.26       1204.63       154.93 o                         
 -27  13   4       4115.77       3846.93       149.96 o                         
 -25  13   4       6484.12       5671.94       216.75 o                         
 -23  13   4       2745.84       2630.63       202.98 o                         
 -21  13   4       3789.05       4078.96       228.87 o                         
 -19  13   4       1849.86       1896.20       153.57 o                         
 -17  13   4        353.19        563.78       144.07 o                         
 -15  13   4        122.94        229.50       136.93 o                         
 -13  13   4      14213.37      14156.00       304.68 o                         
 -11  13   4       9633.58       8857.98       249.81 o                         
  -9  13   4        661.14        566.06       136.68 o                         
  -7  13   4       7568.08       6860.20       219.17 o                         
  -5  13   4     112288.70     114456.48      1743.06 o                         
  -3  13   4       5485.32       6181.05       203.05 o                         
  -1  13   4       3027.26       3107.72       156.28 o                         
   1  13   4       2920.58       3826.20       198.29 o                         
   3  13   4      13310.88      13599.39       271.60 o                         
   5  13   4       5328.50       5197.83       207.09 o                         
   7  13   4       4127.53       3895.49       184.27 o                         
   9  13   4       2441.11       2277.26       171.19 o                         
  11  13   4      14437.82      14242.21       359.00 o                         
  13  13   4       4303.72       5089.08       239.71 o                         
  15  13   4      17072.86      16376.38       375.07 o                         
  17  13   4        486.09        664.02       188.47 o                         
  19  13   4        292.36        255.85       177.83 o                         
  21  13   4        938.53       1162.36       179.38 o                         
  23  13   4       3574.44       2662.47       213.27 o                         
  25  13   4        316.27        583.82       142.20 o                         
  27  13   4       2904.90       2857.44       211.50 o                         
  29  13   4        141.38         75.94        78.06 o                         
 -28  14   4        258.86        183.46        83.17 o                         
 -26  14   4         14.39        201.67        82.03 o                         
 -24  14   4       1658.37       1422.23       130.57 o                         
 -22  14   4       1129.56       1269.61       156.82 o                         
 -20  14   4        307.33        385.28       154.76 o                         
 -18  14   4         37.48         96.63       128.66 o                         
 -16  14   4       1242.89       1300.44       149.34 o                         
 -14  14   4       3658.89       3809.26       219.00 o                         
 -12  14   4       4314.14       4585.87       228.89 o                         
 -10  14   4       9166.63       9456.25       286.02 o                         
  -8  14   4       1732.52       1330.32       154.26 o                         
  -6  14   4       4009.03       5029.68       206.57 o                         
  -4  14   4       2908.60       4228.67       186.04 o                         
  -2  14   4       4588.81       4490.06       182.40 o                         
   0  14   4        106.65        236.16       149.07 o                         
   2  14   4       2704.81       3235.41       189.29 o                         
   4  14   4        479.31        399.88       119.99 o                         
   6  14   4      17551.83      17896.54       427.47 o                         
   8  14   4       8696.43       9052.92       234.22 o                         
  10  14   4        202.73        266.86       128.98 o                         
  12  14   4         13.46        222.41       195.02 o                         
  14  14   4        286.13       -179.64       202.70 o                         
  16  14   4        371.03        107.87       182.10 o                         
  18  14   4        116.77         73.63       155.43 o                         
  20  14   4         15.28         35.40       138.25 o                         
  22  14   4        341.91        545.84       158.37 o                         
  24  14   4        506.84        692.13       150.75 o                         
  26  14   4        621.75        169.66       120.10 o                         
 -25  15   4       3280.22       2478.98       116.34 o                         
 -23  15   4         47.27        -86.28       102.64 o                         
 -21  15   4        114.56         89.07       144.69 o                         
 -19  15   4       4180.40       3690.53       229.74 o                         
 -17  15   4       2681.26       2274.84       163.08 o                         
 -15  15   4       4211.98       4082.12       204.62 o                         
 -13  15   4       1052.49        763.72       159.62 o                         
 -11  15   4      21519.02      24163.32       419.87 o                         
  -9  15   4         15.41        174.39       136.69 o                         
  -7  15   4         51.37        -10.09       120.44 o                         
  -5  15   4      28273.56      31683.15       604.64 o                         
  -3  15   4        861.46        801.92       153.34 o                         
  -1  15   4         35.58        197.53       141.62 o                         
   1  15   4       1943.30       1969.89       171.17 o                         
   3  15   4      24322.70      27333.21       496.61 o                         
   5  15   4       1324.13       1440.93       142.87 o                         
   7  15   4        268.28        407.10       126.08 o                         
   9  15   4       1704.75       1871.25       224.08 o                         
  11  15   4         83.53        -50.17       138.90 o                         
  13  15   4         28.08        273.30       142.17 o                         
  15  15   4       5237.52       5620.33       247.18 o                         
  17  15   4        249.02        223.22       141.31 o                         
  19  15   4        324.23        131.63       116.20 o                         
  21  15   4        749.12        898.63       145.03 o                         
  23  15   4       3588.62       3080.72       165.33 o                         
  25  15   4         99.18        361.72       217.81 o                         
 -22  16   4        497.27        455.17       119.30 o                         
 -20  16   4         82.74        166.01       131.12 o                         
 -18  16   4        626.53        923.24       286.57 o                         
 -16  16   4        119.19         26.01       110.07 o                         
 -14  16   4       1510.77       1547.64       156.93 o                         
 -12  16   4        362.27         60.13       154.84 o                         
 -10  16   4        111.82        133.86       134.33 o                         
  -8  16   4        184.61       -122.32       122.32 o                         
  -6  16   4       7719.87       7601.97       248.36 o                         
  -4  16   4       2895.05       2858.21       202.39 o                         
  -2  16   4        121.75        141.06       186.59 o                         
   0  16   4        562.66        251.40       148.53 o                         
   2  16   4         31.66         92.05       154.88 o                         
   4  16   4        345.26        167.22       148.76 o                         
   6  16   4        642.77        546.14       169.93 o                         
   8  16   4       7854.19       7259.52       266.84 o                         
  10  16   4       1843.13       1455.76       162.62 o                         
  12  16   4        135.46       -131.47       131.47 o                         
  14  16   4       3306.55       2315.31       181.47 o                         
  16  16   4       1332.23       1561.16       139.88 o                         
  18  16   4        676.26        547.05       125.38 o                         
  20  16   4        207.84        287.91       117.22 o                         
 -17  17   4       2700.18       1868.68       184.42 o                         
 -15  17   4        480.69       -138.62       138.62 o                         
 -13  17   4       1309.56        705.20       114.28 o                         
 -11  17   4       4291.25       4132.82       197.42 o                         
  -9  17   4       1128.80        974.84       133.84 o                         
  -7  17   4       1793.93       2138.95       168.80 o                         
  -5  17   4       6440.38       4755.23       264.48 o                         
  -3  17   4       2577.36       2667.03       225.89 o                         
  -1  17   4       2651.26       2543.85       195.15 o                         
   1  17   4         86.54        382.16       153.42 o                         
   3  17   4      11564.68      13068.84       446.54 o                         
   5  17   4       7660.81       7892.24       261.00 o                         
   7  17   4       3199.90       4157.32       222.29 o                         
   9  17   4        256.97        429.68       134.08 o                         
  11  17   4         34.03        226.90       119.84 o                         
  13  17   4          3.48        132.79        94.66 o                         
  15  17   4        130.85        479.42        92.55 o                         
  17  17   4        320.97        304.38       187.09 o                         
 -12  18   4         21.48       -226.19       226.19 o                         
 -10  18   4        102.92       -160.32       160.32 o                         
  -8  18   4         31.87        110.69       202.30 o                         
  -6  18   4        378.69        574.77       170.23 o                         
  -4  18   4        346.13         11.54       162.75 o                         
  -2  18   4         13.44        -49.19       184.70 o                         
   0  18   4       1824.74       1116.14       258.58 o                         
   2  18   4        203.50        302.34       227.90 o                         
   4  18   4         38.64        117.97       199.40 o                         
   6  18   4         31.59        191.51       179.55 o                         
 -43   1   5          2.01        -19.80        90.97 o                         
 -41   1   5        166.85        -21.97       164.15 o                         
 -39   1   5        192.97        266.86       138.81 o                         
 -37   1   5       1879.30       1884.99       164.56 o                         
 -35   1   5        190.43        193.74       131.93 o                         
 -33   1   5       1245.02        942.95       146.96 o                         
 -31   1   5        150.90        143.35       118.47 o                         
 -29   1   5       4537.75       4392.85       177.95 o                         
 -27   1   5      13576.55      13271.59       264.91 o                         
 -25   1   5       5254.92       4649.55      1419.71 o                         
 -23   1   5      15266.25      15616.88      1718.05 o                         
 -21   1   5      26538.73      29312.23      2292.74 o                         
 -19   1   5      18480.92      18364.26      1215.03 o                         
 -17   1   5      35835.47      33489.08      1521.99 o                         
 -15   1   5     166890.64     168343.61      3881.95 o                         
 -13   1   5      86012.95      95984.50      2155.84 o                         
 -11   1   5     332064.16     326215.84      6139.98 o                         
  -9   1   5     202322.80     187232.78      4281.08 o                         
  -7   1   5     912326.44     942529.31     14305.99 o                         
  -5   1   5      67305.31      53515.23      1771.58 o                         
  -3   1   5     288178.25     264194.38      4994.85 o                         
  -1   1   5      50024.14      50832.41      1914.53 o                         
   1   1   5        383.96       1200.08       566.85 o                         
   3   1   5      18721.08      22681.63      1482.96 o                         
   5   1   5     543951.06     536886.25      9843.72 o                         
   7   1   5     514674.69     490926.69      9472.80 o                         
   9   1   5      11234.64      11621.75      1293.46 o                         
  11   1   5     219110.19     234823.02      5460.26 o                         
  13   1   5      54481.02      54506.73      2537.34 o                         
  15   1   5     366623.41     379671.47      8040.49 o                         
  17   1   5      46059.05      51615.84      3172.27 o                         
  19   1   5      25774.18      28289.90      2540.22 o                         
  21   1   5        943.18       2636.47       882.87 o                         
  23   1   5       4693.88       3754.70      1075.45 o                         
  25   1   5      14111.70      13627.69       367.57 o                         
  27   1   5       1228.05       1091.56       127.13 o                         
  29   1   5       1074.18       1445.11       133.14 o                         
  31   1   5        128.39        128.52       121.82 o                         
  33   1   5          5.62        172.29       122.31 o                         
  35   1   5       1460.77       1311.09       128.61 o                         
  37   1   5        315.91        167.50       114.14 o                         
  39   1   5        179.16         93.88       122.91 o                         
  41   1   5        255.95        223.25       108.68 o                         
 -42   2   5         28.85        -96.74        96.74 o                         
 -40   2   5        113.25        128.21       150.84 o                         
 -38   2   5        585.29        785.53       160.32 o                         
 -36   2   5         11.32        -13.72       145.66 o                         
 -34   2   5       1291.17       1415.04       165.64 o                         
 -32   2   5         45.62         63.60       118.18 o                         
 -30   2   5       2620.92       2570.46       147.40 o                         
 -28   2   5        926.84       1352.66       158.96 o                         
 -26   2   5        835.25        892.20       120.22 o                         
 -24   2   5      19524.18      16319.90      1852.64 o                         
 -22   2   5          5.57        817.72       580.07 o                         
 -20   2   5        604.49        904.77       591.32 o                         
 -18   2   5      52542.45      49324.31      2328.38 o                         
 -16   2   5     168734.70     172903.48      5052.95 o                         
 -14   2   5      20814.41      21139.25      1173.13 o                         
 -12   2   5       1148.72        937.20       451.26 o                         
 -10   2   5     135533.62     135238.00      2691.04 o                         
  -8   2   5      22204.13      16381.27      1167.65 o                         
  -6   2   5     367923.44     345742.75      6382.94 o                         
  -4   2   5      66896.24      62636.38      2060.78 o                         
  -2   2   5      74257.48      65812.72      2100.43 o                         
   0   2   5     181597.73     181417.61      3608.94 o                         
   2   2   5     365818.03     365371.53      6185.68 o                         
   4   2   5    1830612.00    1864425.12     27464.27 o                         
   6   2   5     199652.17     202018.23      5110.81 o                         
   8   2   5     278032.94     277321.03      6482.74 o                         
  10   2   5     137286.48     139007.53      4495.38 o                         
  12   2   5     356557.94     356815.50      6794.27 o                         
  14   2   5     201205.30     218563.05      6486.09 o                         
  16   2   5       2741.00       3681.37       990.41 o                         
  18   2   5      80805.74      77462.87      4063.35 o                         
  20   2   5       9004.75       8834.52      1504.45 o                         
  22   2   5     112002.95     114519.52      5359.16 o                         
  24   2   5      11301.77      11466.65       267.55 o                         
  26   2   5        105.76        248.40       200.58 o                         
  28   2   5        195.55        134.64       122.33 o                         
  30   2   5       4631.71       4916.88       186.51 o                         
  32   2   5         77.99        197.82       125.22 o                         
  34   2   5       1669.65       1446.50       144.51 o                         
  36   2   5        462.89        394.67       102.67 o                         
  38   2   5          7.81         10.75       116.58 o                         
  40   2   5         13.35        197.30       108.04 o                         
 -43   3   5        141.57        195.47       198.26 o                         
 -41   3   5        168.00          0.94       107.57 o                         
 -39   3   5        134.30        393.21       173.42 o                         
 -37   3   5        106.34        139.22       146.74 o                         
 -35   3   5         20.26        227.08       140.76 o                         
 -33   3   5        630.88        760.46       168.21 o                         
 -31   3   5       3064.08       2982.41       182.04 o                         
 -29   3   5       8863.97       8651.65       382.24 o                         
 -27   3   5       1580.76       1473.51       130.68 o                         
 -25   3   5          2.64        444.72       294.50 o                         
 -23   3   5      61667.75      65277.70      3066.55 o                         
 -21   3   5      81186.84      81150.76      3327.59 o                         
 -19   3   5      17643.28      18841.33      1518.67 o                         
 -17   3   5      52659.27      51579.74      2707.17 o                         
 -15   3   5      17945.63      22627.55      1280.84 o                         
 -13   3   5     120042.41     115949.57      3048.16 o                         
 -11   3   5      15252.26      13008.19      1188.94 o                         
  -9   3   5     375550.09     371770.19      7317.09 o                         
  -7   3   5       2611.05       2971.33       604.80 o                         
  -5   3   5     116901.20     134776.83      3122.85 o                         
  -3   3   5    1030851.19    1007229.69     15507.07 o                         
  -1   3   5      32926.90      31821.95      1226.99 o                         
   1   3   5     296752.78     292136.50      4297.91 o                         
   3   3   5     379273.88     373222.94      6352.74 o                         
   5   3   5     744137.12     766623.94     11506.61 o                         
   7   3   5      36691.11      34501.75      1759.50 o                         
   9   3   5      86199.21      79311.11      3180.55 o                         
  11   3   5      87417.96      84161.96      2688.50 o                         
  13   3   5        710.46       1615.22       536.81 o                         
  15   3   5      43878.09      35336.69      2478.01 o                         
  17   3   5      19739.43      18821.53      1937.65 o                         
  19   3   5      24912.84      24966.21      2340.80 o                         
  21   3   5      20334.02      25362.83      3361.92 o                         
  23   3   5      11573.18      11173.03       487.92 o                         
  25   3   5       3713.00       4309.34       378.11 o                         
  27   3   5       1682.35       1924.34       154.09 o                         
  29   3   5       2203.23       2066.10       156.73 o                         
  31   3   5       1005.95        663.81       138.59 o                         
  33   3   5        792.80        616.89       133.06 o                         
  35   3   5        311.38        259.87       113.55 o                         
  37   3   5         14.97        214.18        99.89 o                         
  39   3   5        131.03       -110.68       110.68 o                         
  41   3   5          4.02        -53.06       148.00 o                         
 -42   4   5        113.42         23.61        97.24 o                         
 -40   4   5         31.81          6.94       123.56 o                         
 -38   4   5         66.43       -113.01       171.07 o                         
 -36   4   5         23.63        163.67       154.60 o                         
 -34   4   5        528.25        354.44       185.86 o                         
 -32   4   5        230.14        313.83       136.27 o                         
 -30   4   5       6537.62       6197.17       227.97 o                         
 -28   4   5       6826.17       7079.33       303.54 o                         
 -26   4   5      11874.07      11197.39       255.35 o                         
 -24   4   5       2697.12       1931.69      1073.66 o                         
 -22   4   5       1512.93       1447.16       766.18 o                         
 -20   4   5      89437.47      93571.95      3853.59 o                         
 -18   4   5        446.71        617.82       500.12 o                         
 -16   4   5       1865.69       2770.59       731.80 o                         
 -14   4   5       4404.32       6091.49       692.18 o                         
 -12   4   5      22966.85      26224.62      1425.02 o                         
 -10   4   5      46860.11      48238.65      1875.98 o                         
  -8   4   5      23093.06      21028.77      1639.22 o                         
  -6   4   5     120880.02     127886.89      2698.18 o                         
  -4   4   5      31780.67      32513.20      1045.46 o                         
  -2   4   5     132154.27     115720.02      2638.88 o                         
   0   4   5       2755.57       2686.79       420.28 o                         
   2   4   5     632276.94     646497.81     14710.22 o                         
   4   4   5      95112.50     103882.91      2591.30 o                         
   6   4   5      41191.10      36200.24      1672.81 o                         
   8   4   5      39950.71      42753.80      1725.44 o                         
  10   4   5      61408.26      60484.05      2163.28 o                         
  12   4   5      77117.55      84209.09      2690.64 o                         
  14   4   5      10073.25       9022.76      1213.30 o                         
  16   4   5       1047.45       1645.56      1113.20 o                         
  18   4   5      19999.91      18747.79      2324.23 o                         
  20   4   5       1567.38       2977.80      1094.95 o                         
  22   4   5        106.25        878.78      1159.37 o                         
  24   4   5      19465.41      19588.30       321.05 o                         
  26   4   5      26627.55      28751.57       537.94 o                         
  28   4   5       1781.25       1773.75       159.76 o                         
  30   4   5         78.32        173.65       117.02 o                         
  32   4   5       6544.08       5773.08       182.45 o                         
  34   4   5          3.55        -14.77       115.51 o                         
  36   4   5         11.07         74.43       109.30 o                         
  38   4   5        225.77         89.36        98.85 o                         
  40   4   5         15.87         47.01       117.24 o                         
 -41   5   5          4.11        -53.59       145.21 o                         
 -39   5   5         42.69        107.01       139.89 o                         
 -37   5   5        147.48        233.99       127.71 o                         
 -35   5   5        419.34        511.88       218.80 o                         
 -33   5   5       1479.95       1054.22       185.61 o                         
 -31   5   5        221.17        250.40       136.55 o                         
 -29   5   5      18602.83      18394.02       540.47 o                         
 -27   5   5       9342.03       9647.07       267.33 o                         
 -25   5   5       6571.23       5492.35       193.41 o                         
 -23   5   5       4356.24       2457.05       855.14 o                         
 -21   5   5      44994.45      44925.14      3194.52 o                         
 -19   5   5       1559.15       1863.06       833.46 o                         
 -17   5   5       2298.74       3158.88       734.78 o                         
 -15   5   5        305.68        861.89       431.89 o                         
 -13   5   5      50163.54      49316.43      2064.51 o                         
 -11   5   5       9291.63       8589.59       868.41 o                         
  -9   5   5     304076.59     283506.91      5481.68 o                         
  -7   5   5      44684.48      38191.82      1318.28 o                         
  -5   5   5       1742.42       2267.52       375.53 o                         
  -3   5   5      25524.35      27752.46       998.73 o                         
  -1   5   5     262149.97     243997.08      3987.91 o                         
   1   5   5      63897.41      53543.95      1854.16 o                         
   3   5   5     237118.38     208645.92      4236.71 o                         
   5   5   5        187.39       1367.43       432.50 o                         
   7   5   5      92957.05      92421.90      2866.08 o                         
   9   5   5        695.91       1918.07       602.48 o                         
  11   5   5        756.86        615.77       627.74 o                         
  13   5   5      11871.52      10915.34      1247.71 o                         
  15   5   5       6726.10       8566.62      1699.36 o                         
  17   5   5       7586.73       6353.82      1364.02 o                         
  19   5   5       2463.74       1552.40      1166.43 o                         
  21   5   5        336.64      -1288.30      1288.30 o                         
  23   5   5      37261.58      37022.97       761.37 o                         
  25   5   5         56.08        115.53       127.02 o                         
  27   5   5       6385.51       6090.47       229.63 o                         
  29   5   5         59.73        246.32       137.38 o                         
  31   5   5        513.63        433.07       143.79 o                         
  33   5   5       2931.81       3237.02       153.44 o                         
  35   5   5       1065.88       1130.61       172.34 o                         
  37   5   5         11.02         26.43       130.00 o                         
  39   5   5         94.75        146.76       139.62 o                         
 -40   6   5        156.35        140.20       100.02 o                         
 -38   6   5         17.81        195.93       119.20 o                         
 -36   6   5         90.93        374.27       128.30 o                         
 -34   6   5          1.77        324.80       156.93 o                         
 -32   6   5       1206.75       1409.91       194.70 o                         
 -30   6   5        761.32        924.48       191.56 o                         
 -28   6   5        613.14        773.59       146.87 o                         
 -26   6   5       1611.37       1864.35       143.39 o                         
 -24   6   5       1254.39       1662.02       203.20 o                         
 -22   6   5       1468.93       1061.92       248.72 o                         
 -20   6   5      15500.47      15731.04      1960.47 o                         
 -18   6   5       1228.63       2167.98       896.32 o                         
 -16   6   5       2907.06       5669.89      2127.83 o                         
 -14   6   5      53304.53      60849.83      2734.23 o                         
 -12   6   5      29776.27      28791.19      2103.39 o                         
 -10   6   5        436.69        935.14       454.62 o                         
  -8   6   5      62427.18      70404.72      2375.29 o                         
  -6   6   5      70633.91      74878.55      2029.16 o                         
  -4   6   5      30025.90      31301.87      1100.17 o                         
  -2   6   5      46012.41      60216.00      1614.73 o                         
   0   6   5      45909.06      54094.60      1738.48 o                         
   2   6   5       2587.71       2796.35       528.71 o                         
   4   6   5       1949.76       1627.13       527.75 o                         
   6   6   5     137579.03     149355.25      3884.53 o                         
   8   6   5        718.81        545.64       538.66 o                         
  10   6   5        425.04        427.20       696.07 o                         
  12   6   5      14254.30      16453.04      1501.79 o                         
  14   6   5      13791.73      16141.25      1976.73 o                         
  16   6   5      50978.18      55038.96      3835.43 o                         
  18   6   5      33967.75      33375.82      3138.31 o                         
  20   6   5      28675.43      25994.91       817.08 o                         
  22   6   5       7437.31       7538.79       227.09 o                         
  24   6   5        767.62        851.40       149.02 o                         
  26   6   5       1920.83       2261.21       143.94 o                         
  28   6   5        103.80        327.06       142.45 o                         
  30   6   5        851.71        891.17       158.32 o                         
  32   6   5        553.77        446.94       111.52 o                         
  34   6   5        336.15        345.45       144.10 o                         
  36   6   5        347.64        325.47       133.05 o                         
  38   6   5        377.77        378.25       120.50 o                         
 -39   7   5         60.39        119.53        84.36 o                         
 -37   7   5         77.35        297.04       129.08 o                         
 -35   7   5       1057.67       1454.46       275.29 o                         
 -33   7   5        205.42        357.84       174.91 o                         
 -31   7   5        187.41        154.34       171.06 o                         
 -29   7   5       2854.80       2152.68       173.20 o                         
 -27   7   5      12652.46      13371.11       312.33 o                         
 -25   7   5       1588.00       2223.44       165.88 o                         
 -23   7   5       1516.66       2049.55       157.16 o                         
 -21   7   5      34844.24      30814.54       618.33 o                         
 -19   7   5       2064.73        620.41       978.75 o                         
 -17   7   5        581.57       1149.72       910.31 o                         
 -15   7   5       1491.70       1365.69       824.65 o                         
 -13   7   5      26484.90      27984.80      1957.94 o                         
 -11   7   5      32919.87      32551.80      2343.80 o                         
  -9   7   5       6462.54       7232.02      1172.01 o                         
  -7   7   5      19242.49      16516.53      1530.30 o                         
  -5   7   5      14605.92      12460.18      1046.14 o                         
  -3   7   5       2350.53       3881.37       834.56 o                         
  -1   7   5     367656.56     353029.66      5398.70 o                         
   1   7   5      27516.03      28560.50      1511.51 o                         
   3   7   5      12038.44      12550.31      1080.37 o                         
   5   7   5       4188.31       3980.88       691.90 o                         
   7   7   5      32611.66      32352.39      1863.15 o                         
   9   7   5      15498.85      15484.80      1548.04 o                         
  11   7   5      20879.50      20174.12      1797.44 o                         
  13   7   5       4585.31       4591.19       941.57 o                         
  15   7   5      69613.29      72304.11      4352.68 o                         
  17   7   5        303.92        985.18      1094.15 o                         
  19   7   5       6831.99       6156.61       205.90 o                         
  21   7   5        732.79        380.19       119.47 o                         
  23   7   5      10294.66       9815.89       235.12 o                         
  25   7   5         88.62        231.32       118.14 o                         
  27   7   5       3412.25       2785.76       163.20 o                         
  29   7   5       2741.44       3323.81       207.34 o                         
  31   7   5        737.83        807.68       135.79 o                         
  33   7   5         75.96        112.51       109.93 o                         
  35   7   5         42.14         54.44       123.52 o                         
  37   7   5         37.57       -140.11       170.79 o                         
 -38   8   5        456.12        189.72       107.88 o                         
 -36   8   5          9.87        -11.10       130.09 o                         
 -34   8   5        854.74        513.91       163.63 o                         
 -32   8   5          7.52        242.03       218.18 o                         
 -30   8   5       1270.04       1285.50       309.14 o                         
 -28   8   5        685.66       1064.53       133.15 o                         
 -26   8   5      16675.86      19075.01       415.45 o                         
 -24   8   5       6910.80       6405.20       209.71 o                         
 -22   8   5      14808.93      14520.28       443.08 o                         
 -20   8   5      18902.77      18128.19       393.08 o                         
 -18   8   5       2921.86       2561.54       332.11 o                         
 -16   8   5        450.22       -526.13       743.88 o                         
 -14   8   5      63281.53      60797.71      3060.25 o                         
 -12   8   5        404.61        978.56       629.17 o                         
 -10   8   5       6005.36       6201.68      1152.48 o                         
  -8   8   5      41777.48      45082.67      3686.47 o                         
  -6   8   5       2003.87       4329.03      1350.17 o                         
  -4   8   5        216.24        453.17       606.09 o                         
  -2   8   5      15289.96      15620.41      1581.07 o                         
   0   8   5     238049.80     239910.28      5569.23 o                         
   2   8   5      21334.78      20436.49      1544.82 o                         
   4   8   5      37766.11      40395.86      2030.17 o                         
   6   8   5      58475.79      59461.57      2579.31 o                         
   8   8   5     139697.22     140253.80      5101.85 o                         
  10   8   5      35003.71      31196.54      2249.03 o                         
  12   8   5      76723.57      73861.80      3515.94 o                         
  14   8   5       9636.14       5535.76      1413.50 o                         
  16   8   5      37100.74      36447.62       774.13 o                         
  18   8   5       1316.83       1102.31       132.38 o                         
  20   8   5      44762.15      44515.78       702.31 o                         
  22   8   5       1256.52       1474.23       141.35 o                         
  24   8   5         54.78        182.27       132.38 o                         
  26   8   5        354.36        401.62       145.38 o                         
  28   8   5       1541.93       1694.77       168.63 o                         
  30   8   5       2006.22       1350.53       124.55 o                         
  32   8   5       1919.64       1727.70       180.00 o                         
  34   8   5         63.42        210.15       164.80 o                         
  36   8   5         17.47        -15.76       208.04 o                         
 -37   9   5         70.78       -111.24       111.24 o                         
 -35   9   5         17.28        -54.22       134.43 o                         
 -33   9   5         58.78         43.18       155.21 o                         
 -31   9   5       2956.08       3440.84       438.41 o                         
 -29   9   5         46.20        -15.54       149.25 o                         
 -27   9   5       1665.61       1669.70       151.28 o                         
 -25   9   5        597.50        467.71       140.22 o                         
 -23   9   5      25272.19      24202.74       420.32 o                         
 -21   9   5      20117.67      20146.20       839.19 o                         
 -19   9   5        338.59        173.15       263.83 o                         
 -17   9   5      18097.13      15872.54       402.61 o                         
 -15   9   5       5863.70       5831.75       251.57 o                         
 -13   9   5       2013.87       1961.06       898.85 o                         
 -11   9   5      19407.46      17548.40      2028.45 o                         
  -9   9   5        151.38       -411.99       753.90 o                         
  -7   9   5       8195.15       8514.00      1734.24 o                         
  -5   9   5       8597.97      10173.06      2002.14 o                         
  -3   9   5     105815.84      99862.61      4417.15 o                         
  -1   9   5      58735.12      61831.91      4581.08 o                         
   1   9   5       3289.48       2378.79      1011.02 o                         
   3   9   5      12508.05      12634.35      1629.52 o                         
   5   9   5      61906.77      58851.04      3421.88 o                         
   7   9   5         80.25       1304.35       818.23 o                         
   9   9   5      11089.65      11566.28      1656.15 o                         
  11   9   5       1753.66       1918.49       776.03 o                         
  13   9   5       8880.19       9636.83       548.67 o                         
  15   9   5      16669.68      17734.88       367.75 o                         
  17   9   5       2498.02       2427.38       156.67 o                         
  19   9   5      14842.49      15036.60       556.24 o                         
  21   9   5       4349.81       3583.41       181.28 o                         
  23   9   5        862.01        910.56       135.17 o                         
  25   9   5        622.77        745.64       158.90 o                         
  27   9   5        235.93        233.04       142.67 o                         
  29   9   5       2648.07       2773.27       191.51 o                         
  31   9   5         48.77       -139.35       183.58 o                         
  33   9   5        299.42         29.92       153.05 o                         
  35   9   5       1103.19        942.45       291.81 o                         
 -36  10   5         25.71       -110.94       110.94 o                         
 -34  10   5        194.86        217.30       132.36 o                         
 -32  10   5          8.51         31.64       185.06 o                         
 -30  10   5         60.19        438.80       130.76 o                         
 -28  10   5       5017.11       4444.67       219.71 o                         
 -26  10   5        178.21        167.33       158.21 o                         
 -24  10   5        571.41        451.48       155.24 o                         
 -22  10   5      15188.72      15680.57       375.95 o                         
 -20  10   5       4445.40       4446.80       249.79 o                         
 -18  10   5      11267.59      12598.24       379.96 o                         
 -16  10   5        942.98        911.20       182.86 o                         
 -14  10   5       9099.02       9261.89       343.14 o                         
 -12  10   5        172.42         96.44       108.89 o                         
 -10  10   5      28486.05      24986.69      2526.48 o                         
  -8  10   5       1185.83       1766.36       945.54 o                         
  -6  10   5      12524.89      10666.16      1717.64 o                         
  -4  10   5        226.49        247.82      1185.42 o                         
  -2  10   5      31116.37      31195.48      3471.80 o                         
   0  10   5      43410.04      47986.16      4305.47 o                         
   2  10   5         53.95        594.79      1003.73 o                         
   4  10   5      66807.83      71942.16      5234.23 o                         
   6  10   5       6673.82       5865.95      1587.76 o                         
   8  10   5      20035.67      18465.07      2130.19 o                         
  10  10   5      46109.42      45587.09      1251.35 o                         
  12  10   5      14842.47      16347.86       399.29 o                         
  14  10   5       1077.72        660.69       145.84 o                         
  16  10   5       2334.65       3085.07       228.03 o                         
  18  10   5      10303.63       8760.30       256.17 o                         
  20  10   5      21589.72      22266.46       429.55 o                         
  22  10   5       7367.25       7547.28       304.09 o                         
  24  10   5         96.61        119.10       151.51 o                         
  26  10   5       2156.11       1908.17       175.87 o                         
  28  10   5       4868.97       5403.05       274.78 o                         
  30  10   5       8078.91       6829.39       392.07 o                         
  32  10   5        286.27        367.92       151.14 o                         
  34  10   5        399.15        144.92       140.23 o                         
 -35  11   5          6.85        -27.16       153.58 o                         
 -33  11   5         42.84        213.47       146.33 o                         
 -31  11   5        606.15        382.76       136.23 o                         
 -29  11   5        736.31        836.83       119.26 o                         
 -27  11   5        259.50        432.24       138.54 o                         
 -25  11   5       2616.29       2303.66       199.60 o                         
 -23  11   5      15669.82      17072.03       485.51 o                         
 -21  11   5         86.75        372.77       188.24 o                         
 -19  11   5       8499.05       9562.63       318.27 o                         
 -17  11   5       1835.48       1821.78       170.90 o                         
 -15  11   5       6628.90       6773.67       314.33 o                         
 -13  11   5       3930.92       3765.81       218.66 o                         
 -11  11   5       2719.59       2457.18       207.76 o                         
  -9  11   5        502.15        672.26       138.13 o                         
  -7  11   5       6805.26       7107.42       204.27 o                         
  -5  11   5       2277.08       2106.21       209.06 o                         
  -3  11   5     107639.23     106567.76      1428.53 o                         
  -1  11   5        775.49       1316.81       153.21 o                         
   1  11   5       7846.97       8088.42       361.32 o                         
   3  11   5       5358.38       6137.86       242.19 o                         
   5  11   5      13567.56      14862.32       354.11 o                         
   7  11   5      25427.40      26303.32       746.95 o                         
   9  11   5       4557.68       4766.72       220.89 o                         
  11  11   5       4132.22       3762.69       170.20 o                         
  13  11   5       1756.23       2064.38       154.18 o                         
  15  11   5      18817.02      18455.04       395.01 o                         
  17  11   5       8892.18       8995.73       248.25 o                         
  19  11   5        268.69        310.19       123.83 o                         
  21  11   5       1159.57       1202.04       163.62 o                         
  23  11   5       1247.88       1568.23       173.59 o                         
  25  11   5       2978.15       3114.57       197.78 o                         
  27  11   5       1640.15       1605.67       183.49 o                         
  29  11   5       2269.53       1990.46       144.09 o                         
  31  11   5        159.92       -169.26       177.32 o                         
  33  11   5        163.04         25.58       150.79 o                         
 -32  12   5          9.23       -125.17       125.17 o                         
 -30  12   5         13.79        100.87       120.11 o                         
 -28  12   5       9029.13       7705.31       221.99 o                         
 -26  12   5       2263.88       2130.45       175.73 o                         
 -24  12   5        852.74        514.28       178.65 o                         
 -22  12   5       1070.61        585.14       189.43 o                         
 -20  12   5       4334.86       3562.62       248.47 o                         
 -18  12   5       1116.83       1354.42       166.31 o                         
 -16  12   5       3122.03       2646.15       181.77 o                         
 -14  12   5      20365.86      20717.28       404.69 o                         
 -12  12   5         49.24        165.88       123.82 o                         
 -10  12   5       3180.44       3281.23       206.07 o                         
  -8  12   5        771.19       1209.59       276.94 o                         
  -6  12   5      60298.05      67560.49      1565.46 o                         
  -4  12   5        347.25        247.71       146.60 o                         
  -2  12   5        464.79        681.48       104.17 o                         
   0  12   5        327.28        447.76       119.48 o                         
   2  12   5        964.34        957.36       128.74 o                         
   4  12   5      69484.80      79264.53      1975.12 o                         
   6  12   5       4909.81       5593.13       205.37 o                         
   8  12   5      12079.17      11295.52       288.68 o                         
  10  12   5       7058.40       8465.33       369.45 o                         
  12  12   5      42294.39      41854.10       725.56 o                         
  14  12   5       2384.83       2077.93       154.43 o                         
  16  12   5       1677.00       1471.91       187.16 o                         
  18  12   5        200.91         73.15       137.42 o                         
  20  12   5       7722.26       7460.03       234.49 o                         
  22  12   5       1202.80       1263.12       160.79 o                         
  24  12   5        759.87        565.81       137.82 o                         
  26  12   5       2980.41       2607.47       196.64 o                         
  28  12   5        570.41        541.02       132.36 o                         
  30  12   5        341.53        254.91       125.75 o                         
 -31  13   5        413.84         24.41       122.23 o                         
 -29  13   5        740.66        846.92       153.97 o                         
 -27  13   5          3.87        132.82       131.82 o                         
 -25  13   5       4029.17       3437.30       177.20 o                         
 -23  13   5        953.78       1008.37       165.05 o                         
 -21  13   5        341.01        339.49       164.30 o                         
 -19  13   5       2775.53       2569.10       175.92 o                         
 -17  13   5        636.93        973.49       160.44 o                         
 -15  13   5       5359.93       5082.52       226.00 o                         
 -13  13   5       3512.74       3212.99       196.21 o                         
 -11  13   5        650.56        630.60       140.93 o                         
  -9  13   5       3597.13       2996.88       167.81 o                         
  -7  13   5        356.83        337.19       131.53 o                         
  -5  13   5      17785.88      19569.91       400.85 o                         
  -3  13   5       6390.54       5731.23       180.62 o                         
  -1  13   5      21252.29      23001.83       404.92 o                         
   1  13   5         16.44        280.00       137.03 o                         
   3  13   5      31244.65      34110.24       541.50 o                         
   5  13   5       7534.12       8072.61       242.28 o                         
   7  13   5      11006.81      11901.72       313.05 o                         
   9  13   5       2468.71       2639.51       172.00 o                         
  11  13   5       1341.92       1602.58       169.63 o                         
  13  13   5       4319.08       4793.53       226.39 o                         
  15  13   5       6783.87       7356.35       304.36 o                         
  17  13   5      12970.20      12736.59       495.13 o                         
  19  13   5       3564.30       3235.23       231.92 o                         
  21  13   5         82.93         46.55       160.39 o                         
  23  13   5       4491.01       4652.44       245.90 o                         
  25  13   5       3957.05       4034.39       208.38 o                         
  27  13   5       2975.70       2971.87       234.80 o                         
  29  13   5          5.61        -41.66       135.43 o                         
 -28  14   5        414.11        -79.63       129.20 o                         
 -26  14   5        215.63        221.66        88.62 o                         
 -24  14   5       3874.94       3460.75       174.35 o                         
 -22  14   5        883.86        504.02       142.76 o                         
 -20  14   5       4849.74       4558.86       223.93 o                         
 -18  14   5       3581.30       3843.04       209.23 o                         
 -16  14   5       2405.98       2540.71       173.64 o                         
 -14  14   5      14921.26      16483.79       345.70 o                         
 -12  14   5       2682.63       2896.80       205.62 o                         
 -10  14   5      15691.82      15980.44       381.79 o                         
  -8  14   5      14977.47      15960.49       330.59 o                         
  -6  14   5      51501.94      55791.41       711.63 o                         
  -4  14   5      34025.33      37969.72       526.58 o                         
  -2  14   5       5482.74       5098.91       195.91 o                         
   0  14   5       3103.79       3375.02       193.46 o                         
   2  14   5      15274.14      15381.53       345.79 o                         
   4  14   5      41806.66      48940.09       908.87 o                         
   6  14   5       8294.12       9506.73       246.53 o                         
   8  14   5       2596.05       3175.28       171.34 o                         
  10  14   5      12637.17      12815.67       287.87 o                         
  12  14   5      71791.52      82673.09      1847.36 o                         
  14  14   5      14849.31      15084.76       410.32 o                         
  16  14   5      22730.57      24283.17       464.39 o                         
  18  14   5        992.13       1116.05       179.37 o                         
  20  14   5       9497.29       9478.38       527.86 o                         
  22  14   5        497.77        646.95       169.69 o                         
  24  14   5       2115.13       1852.63       166.10 o                         
  26  14   5       1023.37       1144.65       136.70 o                         
 -25  15   5       2629.15       1716.82       108.25 o                         
 -23  15   5        642.93        340.15       118.73 o                         
 -21  15   5        109.44        176.60       142.93 o                         
 -19  15   5        249.71        142.89       160.31 o                         
 -17  15   5       1759.94       1329.16       149.08 o                         
 -15  15   5       3114.54       3633.22       200.51 o                         
 -13  15   5         65.35        193.16       147.97 o                         
 -11  15   5        153.38        185.87       135.11 o                         
  -9  15   5        116.53        164.15       133.20 o                         
  -7  15   5         72.12        229.24       134.25 o                         
  -5  15   5       4428.80       4437.21       193.90 o                         
  -3  15   5       5082.44       4919.09       220.30 o                         
  -1  15   5        729.77        852.90       151.11 o                         
   1  15   5          3.44       -139.44       143.31 o                         
   3  15   5       1737.20       2813.85       209.71 o                         
   5  15   5       1157.34       1271.49       140.07 o                         
   7  15   5       1012.64       1130.61       162.90 o                         
   9  15   5       8712.79       9919.79       252.88 o                         
  11  15   5       1260.87       1039.00       147.20 o                         
  13  15   5       3365.68       3671.58       186.05 o                         
  15  15   5        136.46        -87.09       149.23 o                         
  17  15   5        112.90        208.92       136.64 o                         
  19  15   5        365.31        215.01       148.73 o                         
  21  15   5       1552.37       1664.83       147.79 o                         
  23  15   5        107.57        214.91       102.26 o                         
 -22  16   5       2388.84       1742.31       138.18 o                         
 -20  16   5       3296.01       3143.10       215.23 o                         
 -18  16   5       2400.30       2624.31       181.67 o                         
 -16  16   5        665.94        663.98       119.94 o                         
 -14  16   5       7407.12       8467.39       259.10 o                         
 -12  16   5       4510.62       4807.60       208.97 o                         
 -10  16   5       1933.96       2087.06       157.90 o                         
  -8  16   5       4131.04       4089.72       198.80 o                         
  -6  16   5       9579.93       8877.72       268.93 o                         
  -4  16   5       4416.15       4669.70       232.21 o                         
  -2  16   5       8608.78      10404.56       378.38 o                         
   0  16   5       3703.07       4730.83       231.63 o                         
   2  16   5      15161.09      17197.29       457.48 o                         
   4  16   5      10027.19      11564.73       300.15 o                         
   6  16   5      18002.10      18649.46       641.47 o                         
   8  16   5         95.18        338.02       118.12 o                         
  10  16   5        139.42        295.52       123.90 o                         
  12  16   5       6567.90       6783.68       247.27 o                         
  14  16   5       1500.95       1359.90       145.75 o                         
  16  16   5       2682.51       2108.85       168.72 o                         
  18  16   5       1679.96       1667.17       137.24 o                         
  20  16   5       2129.74       1621.34       123.22 o                         
 -17  17   5       1162.20        509.41       109.09 o                         
 -15  17   5        398.01        263.05       123.17 o                         
 -13  17   5         59.65        137.24       138.27 o                         
 -11  17   5         31.25         77.92       115.07 o                         
  -9  17   5       1198.73       1022.99       158.60 o                         
  -7  17   5       2037.72       1483.85       207.65 o                         
  -5  17   5        424.93        260.68       250.41 o                         
  -3  17   5       1277.56       1356.75       205.36 o                         
  -1  17   5       6250.51       7465.79       296.39 o                         
   1  17   5       1596.73       1297.95       163.56 o                         
   3  17   5       3161.18       2901.52       166.73 o                         
   5  17   5       5109.61       4875.51       289.93 o                         
   7  17   5        973.29        837.01       143.94 o                         
   9  17   5        581.04        515.63       132.67 o                         
  11  17   5        147.01          8.49       141.47 o                         
  13  17   5        933.31        936.06       141.87 o                         
  15  17   5        126.41         89.36       212.22 o                         
 -12  18   5        793.34        720.45       228.98 o                         
 -10  18   5         31.80         44.75       147.45 o                         
  -8  18   5        114.16        208.18       160.30 o                         
  -6  18   5       2293.57       1908.13       265.87 o                         
  -4  18   5        191.42        -61.34       135.33 o                         
  -2  18   5       7769.47       7057.88       249.49 o                         
   0  18   5       2391.23       2482.40       308.56 o                         
   2  18   5        472.33        295.73       225.82 o                         
   4  18   5       2465.75       2390.60       244.84 o                         
   6  18   5       2615.65       1725.72       268.07 o                         
 -42   0   6          6.56        187.09       304.38 o                         
 -40   0   6        152.13         -0.79       224.65 o                         
 -38   0   6       3001.35       2975.94       257.95 o                         
 -36   0   6       1018.91       1040.85       212.28 o                         
 -34   0   6       3214.45       3666.11       277.51 o                         
 -32   0   6       1330.97       1876.97       226.52 o                         
 -30   0   6       2288.54       2486.31       237.95 o                         
 -28   0   6      17143.88      15745.48       423.82 o                         
 -26   0   6       7076.47       7646.63       334.87 o                         
 -24   0   6       2207.53       2932.05      2055.23 o                         
 -22   0   6      49930.02      52763.01      5744.03 o                         
 -20   0   6      18138.17      13116.54      2467.11 o                         
 -18   0   6       3006.11       3085.03       669.09 o                         
 -16   0   6      49731.14      42424.84      2034.82 o                         
 -14   0   6     367328.12     325655.59     11368.00 o                         
 -12   0   6      13917.10      13451.15      2192.06 o                         
 -10   0   6      35795.91      44662.17      3554.77 o                         
  -8   0   6     811458.62     771401.31     14529.30 o                         
  -6   0   6     419667.75     433815.94      8740.41 o                         
  -4   0   6     417133.66     437432.31      7422.24 o                         
  -2   0   6       1208.45        810.33       528.70 o                         
   0   0   6      98913.65     146150.33      7039.72 o                         
   2   0   6      88338.12      93512.98      5646.30 o                         
   4   0   6       2188.04       3049.34      1429.73 o                         
   6   0   6    1772680.62    1831807.50     34242.04 o                         
   8   0   6      12583.12      18569.72      2001.48 o                         
  10   0   6     218805.14     216657.84      7522.92 o                         
  12   0   6       5419.44       7203.43      1406.92 o                         
  14   0   6    1013420.12    1023678.88     22908.66 o                         
  16   0   6     136269.28     145133.84      6793.35 o                         
  18   0   6      21067.71      19208.94      2514.57 o                         
  20   0   6     142826.05     155072.55      7555.61 o                         
  22   0   6      28597.75      35371.75      5182.75 o                         
  24   0   6      46230.73      48280.69       936.43 o                         
  26   0   6       4167.57       3958.40       197.75 o                         
  28   0   6       4025.65       3620.61       202.04 o                         
  30   0   6        239.26        397.01       148.73 o                         
  32   0   6        538.74        326.60       202.95 o                         
  34   0   6       3137.59       2243.59       233.61 o                         
  36   0   6       2697.17       2781.13       377.77 o                         
  38   0   6        306.85        124.33       172.34 o                         
  40   0   6        231.67        307.17       198.26 o                         
 -43   1   6          1.71         28.80        94.11 o                         
 -41   1   6         79.79         94.20       165.18 o                         
 -39   1   6         53.20         59.57       138.98 o                         
 -37   1   6        279.25        252.24       121.68 o                         
 -35   1   6       1865.68       1742.73       158.46 o                         
 -33   1   6        283.23        389.38       138.47 o                         
 -31   1   6         11.17        220.88       137.92 o                         
 -29   1   6       3828.27       3764.75       221.71 o                         
 -27   1   6       8307.25       8013.98       224.53 o                         
 -25   1   6      15562.37      15448.34      2305.99 o                         
 -23   1   6       6917.11       5753.85      1178.44 o                         
 -21   1   6       8304.42       9058.24      1072.51 o                         
 -19   1   6      18596.06      19279.63      1454.68 o                         
 -17   1   6      13312.22      13051.97      1051.20 o                         
 -15   1   6       5646.04       6283.45       604.21 o                         
 -13   1   6      20127.41      15698.57      1093.39 o                         
 -11   1   6      65331.17      73886.52      2654.11 o                         
  -9   1   6      31355.40      37535.45      1709.30 o                         
  -7   1   6     747841.81     760095.56     12062.11 o                         
  -5   1   6      87820.44      94494.55      3443.76 o                         
  -3   1   6      97004.85      94180.62      2350.23 o                         
  -1   1   6     121811.14     112702.52      3299.90 o                         
   1   1   6      24090.71      26520.59      2034.02 o                         
   3   1   6     390459.38     434585.72      8629.71 o                         
   5   1   6      98543.63      92274.77      3362.49 o                         
   7   1   6      66066.67      51339.84      2563.49 o                         
   9   1   6      47590.84      55118.12      2749.33 o                         
  11   1   6     112491.70     118284.91      4405.91 o                         
  13   1   6     135129.05     135797.47      4970.82 o                         
  15   1   6       1165.62       2024.45       874.12 o                         
  17   1   6     151084.23     144424.81      5677.02 o                         
  19   1   6       2925.57       3809.24       894.02 o                         
  21   1   6       8940.37      11276.85      1766.76 o                         
  23   1   6       8085.94       8937.10      1521.89 o                         
  25   1   6       3026.68       2231.68       145.21 o                         
  27   1   6       6121.98       6507.59       197.80 o                         
  29   1   6       3146.53       3413.11       163.01 o                         
  31   1   6        350.33        222.27       124.54 o                         
  33   1   6       1002.58       1089.69       130.47 o                         
  35   1   6        103.59        134.18       105.78 o                         
  37   1   6        408.63        429.60       111.40 o                         
  39   1   6         93.15        116.68        94.54 o                         
  41   1   6          1.81         92.15       139.62 o                         
 -42   2   6        188.47        104.90        99.45 o                         
 -40   2   6          7.63        245.89       188.22 o                         
 -38   2   6        604.21        621.46       154.74 o                         
 -36   2   6        110.06        135.70       145.20 o                         
 -34   2   6       1117.90       1630.61       160.89 o                         
 -32   2   6       2014.34       1810.88       164.51 o                         
 -30   2   6       1713.46       1344.19       128.15 o                         
 -28   2   6       1542.09       1711.19       167.69 o                         
 -26   2   6       5527.59       4825.60       170.05 o                         
 -24   2   6        640.07        442.02       725.44 o                         
 -22   2   6       3490.92       3160.25       746.10 o                         
 -20   2   6      12294.24      15373.68      1346.29 o                         
 -18   2   6     115132.97     110673.27      4500.47 o                         
 -16   2   6        290.61       1700.13       676.06 o                         
 -14   2   6     105048.38      95800.88      3313.74 o                         
 -12   2   6      53673.85      50990.54      1692.55 o                         
 -10   2   6      50132.57      52363.99      2188.00 o                         
  -8   2   6       4303.05       5064.53       736.74 o                         
  -6   2   6     245127.94     258385.11      5371.08 o                         
  -4   2   6     206540.14     203485.58      4537.26 o                         
  -2   2   6       9506.46       8301.85       845.21 o                         
   0   2   6     244149.25     238160.06      4677.39 o                         
   2   2   6       8992.36       9743.81       969.79 o                         
   4   2   6     434133.97     495908.97      9518.28 o                         
   6   2   6     749421.56     756914.25     13420.09 o                         
   8   2   6      86635.50      90592.00      3490.34 o                         
  10   2   6       5266.97       8454.23      1501.02 o                         
  12   2   6       3891.48       2745.96       842.91 o                         
  14   2   6     300335.03     298868.72      8077.33 o                         
  16   2   6       1232.80       1184.54       828.85 o                         
  18   2   6      29160.86      32236.56      2659.43 o                         
  20   2   6      10749.47      12554.85      1726.13 o                         
  22   2   6      59136.19      63769.28      4034.32 o                         
  24   2   6        251.98        220.21       149.58 o                         
  26   2   6      34294.04      34076.87       540.30 o                         
  28   2   6       6640.02       7109.54       216.76 o                         
  30   2   6       1052.89        819.50       140.25 o                         
  32   2   6       2333.88       1696.40       139.95 o                         
  34   2   6       5132.51       5008.70       186.17 o                         
  36   2   6        325.77        200.51       101.12 o                         
  38   2   6          4.21        -33.02       108.82 o                         
  40   2   6        211.36        305.12       109.74 o                         
 -43   3   6         33.60         92.64        86.47 o                         
 -41   3   6         63.17        130.92       113.14 o                         
 -39   3   6          3.95          6.39       173.93 o                         
 -37   3   6        220.27        207.85       148.53 o                         
 -35   3   6        155.96        275.12       151.11 o                         
 -33   3   6        487.39        391.25       161.88 o                         
 -31   3   6       4992.55       4749.75       185.44 o                         
 -29   3   6       2564.33       2409.15       186.51 o                         
 -27   3   6       2495.27       2923.35       185.12 o                         
 -25   3   6       3928.37       3665.10       262.61 o                         
 -23   3   6         16.22       1192.74       860.99 o                         
 -21   3   6         29.00        158.35       696.20 o                         
 -19   3   6        808.33       1599.91       691.14 o                         
 -17   3   6      30517.65      32333.13      2171.85 o                         
 -15   3   6      62007.91      62350.12      2208.82 o                         
 -13   3   6       6179.78       7511.48      1029.45 o                         
 -11   3   6      71222.39      67713.89      2723.37 o                         
  -9   3   6      56137.66      47670.73      2135.48 o                         
  -7   3   6      11124.84      11601.30      1035.60 o                         
  -5   3   6     113457.03      96999.59      2992.82 o                         
  -3   3   6      22534.34      23770.47      1391.40 o                         
  -1   3   6      37412.42      39868.12      1518.15 o                         
   1   3   6       8784.35      10478.53       712.83 o                         
   3   3   6     352073.88     343098.72      6288.60 o                         
   5   3   6     191935.84     191699.70      4530.85 o                         
   7   3   6      33162.60      32768.50      1840.73 o                         
   9   3   6      35749.48      36754.91      2225.21 o                         
  11   3   6      18519.22      11587.90      1356.39 o                         
  13   3   6       1078.96       1965.96       530.49 o                         
  15   3   6       1639.23       1241.32      1119.92 o                         
  17   3   6      41844.40      45548.08      3107.08 o                         
  19   3   6      21781.41      20829.08      2213.76 o                         
  21   3   6       2993.64        949.06      1265.13 o                         
  23   3   6       5610.42       5783.19       270.03 o                         
  25   3   6       2677.66       2036.46       161.36 o                         
  27   3   6       3472.88       3961.35       186.41 o                         
  29   3   6        517.96        828.36       147.61 o                         
  31   3   6        174.86        115.75       138.80 o                         
  33   3   6       1278.71        800.82       132.29 o                         
  35   3   6         18.17         26.68       109.90 o                         
  37   3   6        881.64        740.72        92.99 o                         
  39   3   6        466.72        649.80       110.44 o                         
 -42   4   6         30.48        -48.02        89.99 o                         
 -40   4   6        249.50        156.85       129.83 o                         
 -38   4   6        282.76        148.57       173.22 o                         
 -36   4   6         20.06        -38.05       236.09 o                         
 -34   4   6        454.60        558.04       156.70 o                         
 -32   4   6       4443.29       5109.54       215.60 o                         
 -30   4   6       7934.49       8958.68       253.76 o                         
 -28   4   6         80.97        339.37       125.37 o                         
 -26   4   6       1213.83        879.40       121.02 o                         
 -24   4   6       4924.92       5344.00      1223.28 o                         
 -22   4   6      18484.15      21720.69      1796.58 o                         
 -20   4   6       6793.75       6950.01      1041.51 o                         
 -18   4   6      51721.04      50093.64      2836.68 o                         
 -16   4   6      39398.54      40619.69      2429.47 o                         
 -14   4   6      27164.90      29210.44      1581.27 o                         
 -12   4   6     227260.83     218554.08      4757.41 o                         
 -10   4   6     170732.56     177292.50      4804.34 o                         
  -8   4   6       5547.13       5165.33       794.91 o                         
  -6   4   6       9495.81       7237.42       844.73 o                         
  -4   4   6     179698.59     187488.70      4568.09 o                         
  -2   4   6       3114.48       3315.95       515.57 o                         
   0   4   6     168884.86     173646.11      3622.68 o                         
   2   4   6      26776.53      25589.09      1150.17 o                         
   4   4   6      38723.88      40640.30      1280.56 o                         
   6   4   6        218.45        398.93       473.75 o                         
   8   4   6     513928.91     502803.91      9105.22 o                         
  10   4   6      34936.50      38483.58      1789.36 o                         
  12   4   6      14798.71      12836.63      1072.39 o                         
  14   4   6        918.34       1901.26       749.28 o                         
  16   4   6      52137.76      53458.04      3768.87 o                         
  18   4   6      32453.01      33723.08      3154.43 o                         
  20   4   6      44577.70      44837.20      3621.64 o                         
  22   4   6      41029.22      39525.06       932.61 o                         
  24   4   6      13248.00      13546.63       447.59 o                         
  26   4   6      15867.94      15385.48       560.36 o                         
  28   4   6        149.33        177.61       134.86 o                         
  30   4   6       2832.53       2839.38       183.20 o                         
  32   4   6        263.11        254.05       122.02 o                         
  34   4   6       1560.15       1856.18       134.51 o                         
  36   4   6         76.04         87.93        94.79 o                         
  38   4   6         21.30         85.52        92.06 o                         
  40   4   6        296.25        555.69       156.38 o                         
 -41   5   6         86.76        212.67        97.65 o                         
 -39   5   6        236.71        179.53       197.65 o                         
 -37   5   6          3.83         36.74       121.13 o                         
 -35   5   6         45.71        -13.07       168.55 o                         
 -33   5   6         55.25       -126.78       180.62 o                         
 -31   5   6       1779.86       1603.57       156.02 o                         
 -29   5   6       1534.91       1589.77       151.38 o                         
 -27   5   6       9538.29       8740.68       259.36 o                         
 -25   5   6       5262.83       4566.62       231.80 o                         
 -23   5   6       4031.89       3857.93       362.45 o                         
 -21   5   6       4226.21       3550.28      1426.68 o                         
 -19   5   6      43500.05      45956.38      5971.62 o                         
 -17   5   6        934.12       1122.06       658.81 o                         
 -15   5   6      59430.00      56463.61      2127.09 o                         
 -13   5   6       9527.98       8731.48       924.42 o                         
 -11   5   6      55709.75      52673.10      2148.21 o                         
  -9   5   6      24933.04      22614.61      1349.79 o                         
  -7   5   6     184095.16     181780.92      4729.36 o                         
  -5   5   6       1221.53        580.04       553.35 o                         
  -3   5   6       1612.42       3332.10       542.37 o                         
  -1   5   6      60361.93      59565.94      2177.94 o                         
   1   5   6        788.04        535.29       220.59 o                         
   3   5   6      12768.01      14043.20      1455.58 o                         
   5   5   6      18245.85      20121.82      1499.48 o                         
   7   5   6      29490.82      32461.01      1962.16 o                         
   9   5   6      19271.47      22094.17      1696.80 o                         
  11   5   6      23353.11      24364.46      1770.36 o                         
  13   5   6      35259.61      33876.70      2171.40 o                         
  15   5   6        284.33        316.49      1007.08 o                         
  17   5   6      50728.40      53796.39      3972.68 o                         
  19   5   6       1031.84        609.94      1092.83 o                         
  21   5   6        765.23        533.19       163.75 o                         
  23   5   6      19284.38      21090.26       405.53 o                         
  25   5   6        382.16        198.84       133.65 o                         
  27   5   6       4397.71       3546.63       191.36 o                         
  29   5   6       2932.48       3632.66       183.68 o                         
  31   5   6       4656.07       5295.25       238.77 o                         
  33   5   6         38.24        118.97       130.02 o                         
  35   5   6         67.63        106.14       119.93 o                         
  37   5   6         37.58        -68.47       108.17 o                         
  39   5   6         54.77         34.66       112.70 o                         
 -40   6   6         73.00        206.18       104.78 o                         
 -38   6   6         22.23        190.23       119.21 o                         
 -36   6   6       2607.44       2624.62       229.11 o                         
 -34   6   6         51.60        273.66       149.29 o                         
 -32   6   6         11.11         21.69       279.13 o                         
 -30   6   6        631.18        878.39       155.64 o                         
 -28   6   6       8603.92       9587.93       262.19 o                         
 -26   6   6          3.06         72.97       251.41 o                         
 -24   6   6       6610.72       6630.68       264.10 o                         
 -22   6   6        576.49       1062.82       292.03 o                         
 -20   6   6      16535.18      13323.20      1791.20 o                         
 -18   6   6       3819.45       5145.29      1680.82 o                         
 -16   6   6         92.16       1070.39       552.55 o                         
 -14   6   6       2681.37       2656.26       770.24 o                         
 -12   6   6     595608.12     589881.50     12077.60 o                         
 -10   6   6      80588.57      74207.61      2611.70 o                         
  -8   6   6        549.09       2094.49       571.32 o                         
  -6   6   6      93114.10      93476.70      2368.39 o                         
  -4   6   6      95731.47      82493.41      2167.63 o                         
  -2   6   6      39866.36      35705.35      1379.32 o                         
   0   6   6       8564.07       7432.59       911.72 o                         
   2   6   6        682.00        933.22       553.63 o                         
   4   6   6       8764.98       9053.32      1068.51 o                         
   6   6   6      19165.23      18641.04      1538.34 o                         
   8   6   6     710294.38     688865.50     12184.60 o                         
  10   6   6      82403.72      85494.29      3543.47 o                         
  12   6   6       3008.54       2204.94       641.97 o                         
  14   6   6       9294.12      11055.33      1770.28 o                         
  16   6   6     170548.88     191615.12      7616.47 o                         
  18   6   6      23536.84      27619.84      2904.74 o                         
  20   6   6      13605.26      12697.39       491.31 o                         
  22   6   6       6575.41       6240.36       245.27 o                         
  24   6   6       6863.76       8184.39       215.66 o                         
  26   6   6         11.99        174.33       114.31 o                         
  28   6   6       6261.55       6399.73       237.34 o                         
  30   6   6        805.57        815.67       135.14 o                         
  32   6   6       1454.18       1518.84       182.58 o                         
  34   6   6       1034.25       1151.96       135.65 o                         
  36   6   6        122.71        198.61       132.10 o                         
  38   6   6         14.45        153.74       103.44 o                         
 -39   7   6         39.52        154.00        87.11 o                         
 -37   7   6         32.98         65.28       148.54 o                         
 -35   7   6         27.79        144.96       138.51 o                         
 -33   7   6       1267.97        857.98       174.52 o                         
 -31   7   6        908.54        873.97       159.80 o                         
 -29   7   6        195.97        327.78       145.59 o                         
 -27   7   6      17722.48      18520.61       365.03 o                         
 -25   7   6       5427.87       4811.76       174.01 o                         
 -23   7   6        446.90        310.85       187.75 o                         
 -21   7   6      10620.89      10027.06       570.45 o                         
 -19   7   6       5229.41       6621.91      1441.48 o                         
 -17   7   6       1888.40       1060.77       958.11 o                         
 -15   7   6      18364.45      20066.65      1704.44 o                         
 -13   7   6       3790.52       4582.21      1020.41 o                         
 -11   7   6      33760.77      34948.25      2705.56 o                         
  -9   7   6     135276.03     131942.80      4716.52 o                         
  -7   7   6     134697.16     126602.88      4447.59 o                         
  -5   7   6      97400.70     100125.16      3635.12 o                         
  -3   7   6      61667.19      52123.54      3797.69 o                         
  -1   7   6      43820.30      43036.11      2052.79 o                         
   1   7   6      59381.06      52034.80      2440.93 o                         
   3   7   6      18100.34      16479.60      1447.19 o                         
   5   7   6     140483.30     138994.75      4468.15 o                         
   7   7   6      18530.72      19417.84      1665.70 o                         
   9   7   6       1051.75       1542.01       713.00 o                         
  11   7   6      56202.45      55122.95      2977.44 o                         
  13   7   6      39738.65      40164.98      2556.18 o                         
  15   7   6      15882.43      15677.41      2224.48 o                         
  17   7   6       4076.30       4049.43      1451.66 o                         
  19   7   6      30482.66      29466.92       556.61 o                         
  21   7   6       4365.45       4328.44       649.38 o                         
  23   7   6       2873.69       2604.15       145.49 o                         
  25   7   6       4203.21       3882.72       170.48 o                         
  27   7   6       2289.04       2328.76       162.76 o                         
  29   7   6         44.99         63.39       152.27 o                         
  31   7   6        448.73        306.61       123.45 o                         
  33   7   6        862.69        666.17       121.56 o                         
  35   7   6        282.58        169.99       117.97 o                         
  37   7   6        448.32         58.32       155.95 o                         
 -38   8   6        110.02        -88.20        89.75 o                         
 -36   8   6        520.04        690.43       143.49 o                         
 -34   8   6        141.17        191.76       142.23 o                         
 -32   8   6        472.25        435.36       168.26 o                         
 -30   8   6        298.59        317.98       237.03 o                         
 -28   8   6        205.92        231.27       126.35 o                         
 -26   8   6       5801.11       5730.53       229.16 o                         
 -24   8   6      16164.95      15897.86       386.43 o                         
 -22   8   6       4129.62       3923.52       288.10 o                         
 -20   8   6      18382.83      18242.99       977.95 o                         
 -18   8   6      28735.45      23203.79       886.97 o                         
 -16   8   6       1133.47        486.47      1069.79 o                         
 -14   8   6        212.23        393.50       796.37 o                         
 -12   8   6      19492.40      15351.52      1508.07 o                         
 -10   8   6       4216.79       3077.34      1275.98 o                         
  -8   8   6       9821.98       9878.66      1882.83 o                         
  -6   8   6       7107.57       8496.23      1710.01 o                         
  -4   8   6     149557.95     154142.11      7131.07 o                         
  -2   8   6      14227.86      16240.24      2341.79 o                         
   0   8   6     106541.85      98325.20      4050.00 o                         
   2   8   6      13912.92      17581.49      1786.64 o                         
   4   8   6      18880.19      18865.73      1626.59 o                         
   6   8   6      22223.69      20065.55      1714.05 o                         
   8   8   6      60439.68      60605.98      3081.63 o                         
  10   8   6       2550.68       3259.12       894.89 o                         
  12   8   6      18251.33      16555.34      2111.71 o                         
  14   8   6      19434.03      24513.87      2809.99 o                         
  16   8   6       6326.59       5744.77       279.82 o                         
  18   8   6       3183.31       4197.29       176.45 o                         
  20   8   6       7269.37       7091.40       255.87 o                         
  22   8   6       4836.20       4585.24       187.69 o                         
  24   8   6         92.96       -138.89       138.89 o                         
  26   8   6       4845.50       4677.45       212.88 o                         
  28   8   6        650.39        846.40       141.69 o                         
  30   8   6       2937.79       2833.18       139.53 o                         
  32   8   6       3672.93       3250.95       253.24 o                         
  34   8   6        412.26        291.67       152.46 o                         
  36   8   6        265.39        512.50       163.57 o                         
 -37   9   6         21.09        -25.86        90.76 o                         
 -35   9   6         23.49         83.86       174.52 o                         
 -33   9   6       1205.86       1497.31       248.27 o                         
 -31   9   6        376.12        302.57       163.99 o                         
 -29   9   6        155.00        107.50       118.67 o                         
 -27   9   6        145.37         51.78       150.92 o                         
 -25   9   6       9701.76       8136.75       296.73 o                         
 -23   9   6        357.56        647.43       171.18 o                         
 -21   9   6        974.51        760.79       145.89 o                         
 -19   9   6      37137.84      35964.16      1130.68 o                         
 -17   9   6       8295.18       7472.92       441.01 o                         
 -15   9   6       7426.73       7110.85       332.60 o                         
 -13   9   6       3682.53       4119.73      1050.49 o                         
 -11   9   6     100505.12      99812.27      4880.44 o                         
  -9   9   6     144736.95     151439.17      7449.55 o                         
  -7   9   6      55902.71      58635.28      4772.27 o                         
  -5   9   6       4579.14       5092.55      2155.76 o                         
  -3   9   6      11330.40      14832.37      2606.74 o                         
  -1   9   6      64918.84      59417.04      4563.88 o                         
   1   9   6      96877.08      92258.57      5734.48 o                         
   3   9   6      56693.88      50981.82      3138.16 o                         
   5   9   6       6940.99       7403.09      1281.11 o                         
   7   9   6     102086.61      99852.81      5425.82 o                         
   9   9   6      39936.34      33941.23      2777.37 o                         
  11   9   6     183246.14     176893.62      5783.50 o                         
  13   9   6      19966.54      21191.92       813.84 o                         
  15   9   6      13855.86      12423.51       285.94 o                         
  17   9   6       4206.02       4266.42       179.77 o                         
  19   9   6      11791.63      10980.82       359.95 o                         
  21   9   6        325.84        944.92       141.16 o                         
  23   9   6       1422.51       1421.67       158.64 o                         
  25   9   6       2871.12       2954.52       190.75 o                         
  27   9   6          4.19        144.84       140.32 o                         
  29   9   6        432.55        581.40       224.31 o                         
  31   9   6       4753.48       3816.38       316.57 o                         
  33   9   6       1763.62       2348.14       195.41 o                         
  35   9   6         21.09        372.06       144.64 o                         
 -36  10   6          5.01        109.84        90.75 o                         
 -34  10   6        150.09        184.01       130.59 o                         
 -32  10   6        414.11        310.31       189.64 o                         
 -30  10   6       1678.20       1472.85       138.01 o                         
 -28  10   6         22.40        219.05       126.96 o                         
 -26  10   6       1504.17       1720.98       172.80 o                         
 -24  10   6      14717.25      15109.14       405.26 o                         
 -22  10   6        566.74        903.91       191.67 o                         
 -20  10   6       2011.68       2204.63       221.54 o                         
 -18  10   6      23676.08      24870.71       470.72 o                         
 -16  10   6       2529.63       2579.54       225.45 o                         
 -14  10   6      15576.52      14842.25       336.22 o                         
 -12  10   6       3065.03       3070.62       134.15 o                         
 -10  10   6       5034.65       4456.10       644.88 o                         
  -8  10   6        122.05       1132.36       861.10 o                         
  -6  10   6      34164.23      32905.75      3582.64 o                         
  -4  10   6       9901.56      10424.21      2206.33 o                         
  -2  10   6       1211.59      -1340.96      1473.84 o                         
   0  10   6       6281.50       4742.51      1814.53 o                         
   2  10   6      21902.21      22031.55      3063.37 o                         
   4  10   6        403.69      -1042.71      1255.20 o                         
   6  10   6      17988.37      18197.52      2057.37 o                         
   8  10   6       6186.17       6043.50      1160.54 o                         
  10  10   6      20227.93      22077.75       543.49 o                         
  12  10   6       2063.50       2262.32       474.99 o                         
  14  10   6      72891.20      69423.15      1027.28 o                         
  16  10   6      31088.09      32203.76       504.37 o                         
  18  10   6         89.31        218.01       138.41 o                         
  20  10   6        798.80        584.20       161.54 o                         
  22  10   6       1877.92       1870.20       182.56 o                         
  24  10   6       2526.46       2431.07       192.82 o                         
  26  10   6       1964.76       1860.78       197.74 o                         
  28  10   6        794.68        926.67       180.81 o                         
  30  10   6        109.06        -42.83       125.01 o                         
  32  10   6        177.61        395.74       105.69 o                         
  34  10   6       2533.40       1983.24       693.92 o                         
 -35  11   6          0.48         77.06       121.99 o                         
 -33  11   6        611.67        370.77       151.83 o                         
 -31  11   6         59.85         47.52        99.36 o                         
 -29  11   6       2894.74       3076.32       161.32 o                         
 -27  11   6        344.85        496.72       140.53 o                         
 -25  11   6        804.02       1024.65       179.75 o                         
 -23  11   6       2780.24       2766.29       205.90 o                         
 -21  11   6      10495.95      10631.46       315.54 o                         
 -19  11   6      46714.87      49634.12      1368.42 o                         
 -17  11   6       1222.71       1691.63       149.24 o                         
 -15  11   6      55240.25      54200.31       676.55 o                         
 -13  11   6       2960.42       3242.42       258.24 o                         
 -11  11   6      34726.75      36410.25       764.93 o                         
  -9  11   6      21148.10      22215.50       437.56 o                         
  -7  11   6       8754.50       8648.65       218.01 o                         
  -5  11   6       1326.47       1675.61       126.60 o                         
  -3  11   6       2246.47       2018.87       140.64 o                         
  -1  11   6      90351.95     100006.40      1182.87 o                         
   1  11   6      83927.87      90112.29      1136.61 o                         
   3  11   6      28523.36      25891.29       570.50 o                         
   5  11   6      23735.10      25269.45       490.90 o                         
   7  11   6      85679.47      85420.95      1147.47 o                         
   9  11   6      86906.48      87361.73      1235.49 o                         
  11  11   6       4745.96       4073.55       268.52 o                         
  13  11   6      16152.47      16591.76       330.37 o                         
  15  11   6       3551.11       4960.21       223.95 o                         
  17  11   6      11331.60      11999.44       280.30 o                         
  19  11   6        242.60        242.04       138.86 o                         
  21  11   6       3807.46       3094.06       208.44 o                         
  23  11   6         30.04        228.04       186.91 o                         
  25  11   6        246.46        235.30       141.17 o                         
  27  11   6       1358.04       1584.45       179.61 o                         
  29  11   6       3327.23       3138.59       227.32 o                         
  31  11   6        227.83         33.86       111.93 o                         
  33  11   6        641.19        288.94       124.26 o                         
 -32  12   6         10.05         20.90       121.94 o                         
 -30  12   6       1301.79       1184.61       122.37 o                         
 -28  12   6         16.85         85.92       109.61 o                         
 -26  12   6       3357.08       3002.96       195.24 o                         
 -24  12   6        659.88        898.42       188.70 o                         
 -22  12   6       5735.58       5421.02       277.11 o                         
 -20  12   6       1105.21       1630.82       225.07 o                         
 -18  12   6        598.37        608.16       150.58 o                         
 -16  12   6       5183.26       5098.65       228.22 o                         
 -14  12   6      15410.97      16016.85       630.15 o                         
 -12  12   6       3590.22       4480.38       194.67 o                         
 -10  12   6       2199.45       2024.04       168.19 o                         
  -8  12   6      14274.33      14006.45       373.06 o                         
  -6  12   6      43325.15      45385.75      1098.10 o                         
  -4  12   6          7.99        226.27       110.10 o                         
  -2  12   6      38740.76      40867.85       641.11 o                         
   0  12   6       5460.66       5873.67       198.37 o                         
   2  12   6       4456.01       3951.48       314.41 o                         
   4  12   6      17019.04      18517.62       393.94 o                         
   6  12   6      59458.66      61694.09      1615.77 o                         
   8  12   6       4087.98       3664.28       187.26 o                         
  10  12   6        391.10        180.59       140.85 o                         
  12  12   6       5124.40       4769.19       199.69 o                         
  14  12   6      37194.22      38622.12       650.13 o                         
  16  12   6        696.16        783.19       155.42 o                         
  18  12   6       4271.24       4729.02       219.27 o                         
  20  12   6        337.54        253.71       147.80 o                         
  22  12   6        657.58       1026.04       156.10 o                         
  24  12   6        202.06        260.15       126.28 o                         
  26  12   6       1324.95       1534.14       170.70 o                         
  28  12   6        316.48         65.08       167.55 o                         
  30  12   6       1333.60        909.65        87.00 o                         
 -31  13   6         13.35       -121.55       124.44 o                         
 -29  13   6         40.60        -78.24        78.24 o                         
 -27  13   6       2822.34       2403.05       135.60 o                         
 -25  13   6       5587.97       5791.37       207.96 o                         
 -23  13   6        392.50        467.11       157.67 o                         
 -21  13   6       2992.81       2871.12       230.92 o                         
 -19  13   6        772.38        624.23       145.78 o                         
 -17  13   6       6403.10       6968.01       251.81 o                         
 -15  13   6      11033.76      11709.52       311.96 o                         
 -13  13   6        186.66        238.62       143.40 o                         
 -11  13   6        601.57        998.37       161.81 o                         
  -9  13   6        162.99        559.60       138.86 o                         
  -7  13   6      31714.46      31141.13       532.60 o                         
  -5  13   6         46.70        -20.59       130.05 o                         
  -3  13   6        258.42        438.13       111.63 o                         
  -1  13   6      44054.00      46234.95       630.14 o                         
   1  13   6      11370.86      13966.20       357.99 o                         
   3  13   6        239.09        449.69       137.57 o                         
   5  13   6        109.23        222.94       124.01 o                         
   7  13   6      11383.65      11970.61       312.37 o                         
   9  13   6        224.85        363.98       141.47 o                         
  11  13   6      10226.55      11805.14       327.54 o                         
  13  13   6        107.44         42.86       148.54 o                         
  15  13   6       4381.81       5100.06       231.90 o                         
  17  13   6       1302.78       1513.98       170.54 o                         
  19  13   6       1306.35        948.35       144.39 o                         
  21  13   6         24.52         -7.60       154.85 o                         
  23  13   6        745.87       1182.83       169.28 o                         
  25  13   6       1853.93       1783.44       241.83 o                         
  27  13   6        462.53        321.09       140.86 o                         
  29  13   6         56.55        332.30       187.09 o                         
 -28  14   6         72.80         56.96        93.00 o                         
 -26  14   6       1561.06       1152.35       107.40 o                         
 -24  14   6        332.77        295.99       112.91 o                         
 -22  14   6        104.04         66.79       143.09 o                         
 -20  14   6        827.64        733.52       153.15 o                         
 -18  14   6       1655.97       1194.10       141.80 o                         
 -16  14   6       1463.88       1533.43       159.71 o                         
 -14  14   6        829.08       1219.45       160.74 o                         
 -12  14   6       7392.38       6797.65       342.10 o                         
 -10  14   6       1330.87       1390.11       175.16 o                         
  -8  14   6       2218.49       2202.10       190.15 o                         
  -6  14   6       5820.59       6292.64       228.47 o                         
  -4  14   6       1563.95       1590.89       147.96 o                         
  -2  14   6       7120.39       6807.48       262.12 o                         
   0  14   6        643.34        499.39       151.89 o                         
   2  14   6       7388.15       7534.16       259.59 o                         
   4  14   6       2978.77       2815.19       165.28 o                         
   6  14   6       3976.71       3892.36       188.45 o                         
   8  14   6       9402.62      10413.37       338.89 o                         
  10  14   6       2519.35       2900.50       201.17 o                         
  12  14   6       5186.74       6427.82       303.38 o                         
  14  14   6        190.15         34.46       178.21 o                         
  16  14   6         67.67        437.36       167.72 o                         
  18  14   6         88.02        165.85       207.03 o                         
  20  14   6       1893.51       2116.83       203.34 o                         
  22  14   6        136.89         55.04       140.17 o                         
  24  14   6          2.99         66.95       116.41 o                         
  26  14   6       1404.33       1398.31       130.14 o                         
 -25  15   6        547.69        439.55        87.72 o                         
 -23  15   6        155.04         86.28        96.23 o                         
 -21  15   6          9.97        -76.24       140.64 o                         
 -19  15   6        166.00         21.21       141.76 o                         
 -17  15   6       7537.47       8165.04       257.33 o                         
 -15  15   6        799.29        862.89       152.04 o                         
 -13  15   6         97.61        226.61       132.54 o                         
 -11  15   6        464.47        402.58       136.96 o                         
  -9  15   6         50.11        107.76       138.13 o                         
  -7  15   6      13481.09      14671.09       317.34 o                         
  -5  15   6        388.26        544.40       145.84 o                         
  -3  15   6        222.81        325.25       184.40 o                         
  -1  15   6       1926.06       2019.61       191.61 o                         
   1  15   6       2172.71       2520.58       202.01 o                         
   3  15   6       3584.65       3725.63       219.58 o                         
   5  15   6       8077.71       8844.21       256.30 o                         
   7  15   6       8712.70       8885.22       260.14 o                         
   9  15   6       2210.17       2235.91       155.04 o                         
  11  15   6       1157.85       1288.52       167.10 o                         
  13  15   6        384.47        260.29       145.28 o                         
  15  15   6         22.72        102.83       155.87 o                         
  17  15   6        108.66         -5.07       122.11 o                         
  19  15   6        494.89        213.73       137.49 o                         
  21  15   6        110.54          1.48       111.51 o                         
  23  15   6        423.86        240.33        92.38 o                         
 -22  16   6       2388.50       1781.74       112.06 o                         
 -20  16   6        935.97        989.47       203.94 o                         
 -18  16   6        584.30        417.15       159.80 o                         
 -16  16   6       1063.95        968.42       142.98 o                         
 -14  16   6        180.21        204.47       140.98 o                         
 -12  16   6        863.27       1087.77       160.73 o                         
 -10  16   6        164.45        244.91       128.14 o                         
  -8  16   6       2461.65       2168.50       172.25 o                         
  -6  16   6       2251.03       2559.48       177.38 o                         
  -4  16   6         31.69         76.67       189.10 o                         
  -2  16   6       4964.34       5372.65       285.48 o                         
   0  16   6       1780.30       1731.49       183.15 o                         
   2  16   6       1240.79       1306.07       168.38 o                         
   4  16   6       2379.64       2396.43       176.39 o                         
   6  16   6         20.26        -67.30       151.55 o                         
   8  16   6        658.28       1160.30       121.99 o                         
  10  16   6        606.85        477.26       119.39 o                         
  12  16   6       7638.66       7992.16       488.93 o                         
  14  16   6       4201.03       3923.93       187.04 o                         
  16  16   6         70.56        302.87       107.01 o                         
  18  16   6       1459.49       1523.68       128.14 o                         
  20  16   6        209.13        281.55       175.92 o                         
 -17  17   6        184.30        188.82        88.45 o                         
 -15  17   6        420.41        272.14       118.27 o                         
 -13  17   6        667.01        423.40       107.14 o                         
 -11  17   6       1808.02       1586.53       138.80 o                         
  -9  17   6       3015.50       2923.40       161.14 o                         
  -7  17   6       4588.37       4450.32       209.77 o                         
  -5  17   6        175.79        228.87       170.65 o                         
  -3  17   6         69.54         -8.16       223.07 o                         
  -1  17   6        177.96        -30.53       165.27 o                         
   1  17   6       6257.53       6140.56       251.43 o                         
   3  17   6       1987.68       1999.02       163.62 o                         
   5  17   6        884.83        854.71       133.93 o                         
   7  17   6       2888.78       3296.46       175.50 o                         
   9  17   6        318.30        379.33       138.22 o                         
  11  17   6       2555.74       2865.05       202.57 o                         
  13  17   6       1037.29       1351.21       256.62 o                         
  15  17   6        142.83        298.79       195.47 o                         
 -10  18   6        353.95        173.12       483.09 o                         
  -8  18   6        257.53        220.80       124.10 o                         
  -6  18   6        560.90        329.85       193.47 o                         
  -4  18   6        245.34        318.97       113.23 o                         
  -2  18   6        461.35        350.86       168.92 o                         
   0  18   6        238.37        148.28       269.24 o                         
   2  18   6       1594.23       1324.12       182.75 o                         
   4  18   6       1939.95       2026.13       218.02 o                         
   6  18   6       2440.13       1798.33       254.11 o                         
 -43   1   7         64.35        198.25       101.59 o                         
 -41   1   7          9.75        -23.77       166.02 o                         
 -39   1   7          1.88       -103.97       154.86 o                         
 -37   1   7         65.31       -114.04       134.79 o                         
 -35   1   7        341.66        350.88       141.51 o                         
 -33   1   7        393.53        365.28       145.07 o                         
 -31   1   7      11978.39      12488.50       295.39 o                         
 -29   1   7        842.56        778.90       123.03 o                         
 -27   1   7      18978.51      19041.17       315.40 o                         
 -25   1   7      10986.21      16353.88      2494.70 o                         
 -23   1   7      75686.55      73612.88      3768.04 o                         
 -21   1   7      11272.02      13327.92      1545.81 o                         
 -19   1   7        342.33        273.04       437.43 o                         
 -17   1   7     103824.37     109880.02      3188.69 o                         
 -15   1   7      21687.10      21964.01      1212.76 o                         
 -13   1   7     216213.55     198366.89      4611.93 o                         
 -11   1   7      45357.64      44841.23      2069.86 o                         
  -9   1   7       4998.55       5459.34       731.89 o                         
  -7   1   7       2102.94       4544.35       780.00 o                         
  -5   1   7     994346.62     911871.56     12418.53 o                         
  -3   1   7       1173.93       5230.75       664.00 o                         
  -1   1   7     174690.70     182656.67      4754.74 o                         
   1   1   7     143733.28     133018.72      5092.33 o                         
   3   1   7     825312.62     894728.69     15411.30 o                         
   5   1   7      30571.22      34385.14      2148.93 o                         
   7   1   7     366074.00     377598.09      8574.13 o                         
   9   1   7     295940.59     293862.06      7510.62 o                         
  11   1   7      45209.00      40712.03      2652.52 o                         
  13   1   7       7088.18       9202.51      1401.58 o                         
  15   1   7      31545.08      34407.07      2678.51 o                         
  17   1   7     125397.12     120335.20      5291.45 o                         
  19   1   7      86651.23      93280.54      5530.55 o                         
  21   1   7      22954.77      26589.36      2614.28 o                         
  23   1   7        713.45        411.98       433.66 o                         
  25   1   7       3184.28       3632.88       257.74 o                         
  27   1   7         54.41        140.80       117.42 o                         
  29   1   7      10914.22      10786.11       245.86 o                         
  31   1   7         80.97        107.59       121.56 o                         
  33   1   7        107.43        315.15       122.41 o                         
  35   1   7        214.95        130.72       103.94 o                         
  37   1   7        389.94        299.24       112.98 o                         
  39   1   7        431.44        460.99       121.85 o                         
  41   1   7        136.38        220.60       122.87 o                         
 -42   2   7         23.05        112.19       106.60 o                         
 -40   2   7         46.02        122.58       188.64 o                         
 -38   2   7         29.54         71.98       165.99 o                         
 -36   2   7        348.79        273.81       127.15 o                         
 -34   2   7        548.88        536.94       151.29 o                         
 -32   2   7       3581.07       3621.65       188.20 o                         
 -30   2   7      15298.95      15212.98       315.37 o                         
 -28   2   7        424.21        366.30       138.07 o                         
 -26   2   7       5086.27       5084.86       175.31 o                         
 -24   2   7      24796.32      26609.08      2361.05 o                         
 -22   2   7        285.27        420.96       598.56 o                         
 -20   2   7      20148.56      21014.69      1607.45 o                         
 -18   2   7      30872.74      28278.23      2049.20 o                         
 -16   2   7      25940.26      23679.08      1805.07 o                         
 -14   2   7      26294.33      25286.40      1413.30 o                         
 -12   2   7      54077.06      67520.27      2793.66 o                         
 -10   2   7      71861.75      77264.81      2862.19 o                         
  -8   2   7     514218.81     520535.91      9419.41 o                         
  -6   2   7      35558.14      35571.65      1537.59 o                         
  -4   2   7      10025.24      10265.30       959.73 o                         
  -2   2   7     139474.19     136583.33      3231.15 o                         
   0   2   7     381736.88     403966.88      8269.24 o                         
   2   2   7      49432.34      51780.08      2175.73 o                         
   4   2   7       1668.14       1520.43       730.97 o                         
   6   2   7       5669.35       6374.49      1050.54 o                         
   8   2   7       4748.94       6136.84      1050.43 o                         
  10   2   7      70652.90      64471.76      3224.98 o                         
  12   2   7       8499.12      10189.24      1409.96 o                         
  14   2   7      35211.10      37362.89      2706.28 o                         
  16   2   7      93669.51      93100.40      4511.68 o                         
  18   2   7         35.37       -743.99       743.99 o                         
  20   2   7      47530.52      53182.81      3613.69 o                         
  22   2   7      84064.76      83202.18      4654.69 o                         
  24   2   7       5025.10       5069.08       492.90 o                         
  26   2   7      15053.62      16476.22       304.27 o                         
  28   2   7      11351.93      11331.00       299.28 o                         
  30   2   7       1287.33       1379.26       137.98 o                         
  32   2   7        334.63        583.82       124.70 o                         
  34   2   7         99.68        312.68       115.94 o                         
  36   2   7        228.11        204.37        93.01 o                         
  38   2   7       1271.24       1330.96       133.67 o                         
  40   2   7        445.98        603.17       195.47 o                         
 -43   3   7         13.25         50.42        89.40 o                         
 -41   3   7        239.13        187.70       122.04 o                         
 -39   3   7         24.14       -204.05       204.05 o                         
 -37   3   7        521.37        426.24       177.83 o                         
 -35   3   7        153.26        175.67       162.43 o                         
 -33   3   7        749.37        884.64       160.82 o                         
 -31   3   7        442.78        709.45       162.03 o                         
 -29   3   7       1140.89       1244.68       139.59 o                         
 -27   3   7       5688.54       5303.65       205.21 o                         
 -25   3   7      44238.98      42318.79       567.61 o                         
 -23   3   7       2162.02       2817.96       700.92 o                         
 -21   3   7       7771.91       7130.31      1067.39 o                         
 -19   3   7      19907.28      27389.06      2114.75 o                         
 -17   3   7     250904.67     243644.05      6658.37 o                         
 -15   3   7      57048.42      57980.04      3507.03 o                         
 -13   3   7      99525.38      96992.92      3596.17 o                         
 -11   3   7     123012.59     123497.16      3936.65 o                         
  -9   3   7     432263.78     461817.88      8923.02 o                         
  -7   3   7      12560.02      12379.04      1139.83 o                         
  -5   3   7     453712.56     454236.69      8631.01 o                         
  -3   3   7      61865.52      61184.90      2410.32 o                         
  -1   3   7      51584.20      52722.93      1898.97 o                         
   1   3   7     446002.97     394257.16      6019.55 o                         
   3   3   7     168816.44     171278.58      4245.94 o                         
   5   3   7       8133.69       7753.37       983.26 o                         
   7   3   7       2383.65       2471.47       680.64 o                         
   9   3   7      98965.35      94313.66      3815.21 o                         
  11   3   7     188507.72     196459.03      6074.68 o                         
  13   3   7      23717.33      23269.07      1518.27 o                         
  15   3   7      87130.26      93113.48      4378.36 o                         
  17   3   7       1267.71       3124.35      1047.43 o                         
  19   3   7      25335.20      26887.57      2546.86 o                         
  21   3   7       1984.60       1578.54      1236.53 o                         
  23   3   7       4992.63       3123.99       379.99 o                         
  25   3   7      15385.94      15991.57       658.65 o                         
  27   3   7       3897.93       4235.46       194.13 o                         
  29   3   7       2208.95       2920.90       179.70 o                         
  31   3   7       8586.83       8948.09       249.34 o                         
  33   3   7       1572.86       1286.12       137.37 o                         
  35   3   7        444.84        461.18       103.64 o                         
  37   3   7        193.75        103.77        87.32 o                         
  39   3   7         10.96         17.61        87.87 o                         
 -42   4   7         62.58        151.30        93.72 o                         
 -40   4   7        107.88        162.43       134.31 o                         
 -38   4   7          2.54          4.26       209.11 o                         
 -36   4   7         81.21         64.32       197.98 o                         
 -34   4   7        237.80        384.46       151.97 o                         
 -32   4   7        896.58        798.59       158.14 o                         
 -30   4   7        289.61        297.31       131.49 o                         
 -28   4   7       2594.84       2557.96       157.28 o                         
 -26   4   7       5534.92       6405.97       259.87 o                         
 -24   4   7       2579.57       1940.31       341.70 o                         
 -22   4   7       3343.36       3848.82       837.95 o                         
 -20   4   7      29886.20      32214.82      2369.95 o                         
 -18   4   7       4538.33       4164.91       866.32 o                         
 -16   4   7     120171.66     114371.70      3374.59 o                         
 -14   4   7      23916.08      22663.75      1435.02 o                         
 -12   4   7       4088.15       6021.31       904.29 o                         
 -10   4   7     136084.91     139015.56      4261.42 o                         
  -8   4   7     145949.61     152547.53      4360.17 o                         
  -6   4   7      20292.61      20809.71      1270.28 o                         
  -4   4   7     100321.36      96961.89      3216.63 o                         
  -2   4   7        138.77        399.05       380.17 o                         
   0   4   7      35712.40      34855.90      1514.29 o                         
   2   4   7       1930.14       1668.86       621.51 o                         
   4   4   7      26788.23      28839.38      1237.13 o                         
   6   4   7      26367.81      28741.34      1756.91 o                         
   8   4   7      76316.33      70221.29      2876.80 o                         
  10   4   7       8026.93       8012.93      1109.82 o                         
  12   4   7     152489.44     159715.78      4739.06 o                         
  14   4   7        579.40        500.04       987.98 o                         
  16   4   7      17679.98      19595.29      2304.35 o                         
  18   4   7      40590.38      37126.99      3650.00 o                         
  20   4   7        232.80        125.45      1212.42 o                         
  22   4   7       2413.00       2501.97       280.78 o                         
  24   4   7      16599.20      17780.86       400.45 o                         
  26   4   7        154.03        279.30       142.47 o                         
  28   4   7       5298.84       4754.66       203.68 o                         
  30   4   7         20.97        157.10       140.48 o                         
  32   4   7        197.95        218.65       120.25 o                         
  34   4   7        479.73        455.84       109.22 o                         
  36   4   7       1820.96       1761.86       114.91 o                         
  38   4   7         77.67        118.79        99.82 o                         
 -41   5   7        124.19        218.88       102.65 o                         
 -39   5   7        203.97        241.26       145.25 o                         
 -37   5   7          2.92       -133.98       133.98 o                         
 -35   5   7        150.70         24.32       170.25 o                         
 -33   5   7       1045.53       1079.79       162.95 o                         
 -31   5   7       3556.74       4069.12       199.96 o                         
 -29   5   7         31.34        215.08       134.96 o                         
 -27   5   7       4977.44       5393.26       213.40 o                         
 -25   5   7      19804.97      19151.43       352.99 o                         
 -23   5   7      28675.25      27102.64      1046.00 o                         
 -21   5   7       1217.29       -817.18       817.18 o                         
 -19   5   7       2660.00       4449.54      1468.35 o                         
 -17   5   7      15957.62      15398.06      1715.74 o                         
 -15   5   7      17757.08      15617.03      1271.89 o                         
 -13   5   7     165158.45     184016.55      4561.84 o                         
 -11   5   7      42663.89      40706.37      1966.99 o                         
  -9   5   7      34267.14      30948.36      1900.64 o                         
  -7   5   7     192783.06     181170.39      4902.76 o                         
  -5   5   7      32363.15      30948.43      1796.03 o                         
  -3   5   7        560.09        319.89       410.90 o                         
  -1   5   7      57928.89      61913.85      2073.76 o                         
   1   5   7     201973.03     213803.86      7245.72 o                         
   3   5   7      42292.16      40841.12      2537.63 o                         
   5   5   7       4225.15       5484.94      1135.47 o                         
   7   5   7     270969.94     281014.38      6604.98 o                         
   9   5   7        523.03        666.15       607.40 o                         
  11   5   7       3351.58       3707.76       839.55 o                         
  13   5   7      40133.13      44367.62      2525.38 o                         
  15   5   7      86721.32      97322.15      5283.78 o                         
  17   5   7        561.65        766.57      1073.51 o                         
  19   5   7         89.28        -15.41      1169.50 o                         
  21   5   7      72648.46      76923.20       916.42 o                         
  23   5   7       3040.44       2914.08       168.60 o                         
  25   5   7         20.19        127.39       153.65 o                         
  27   5   7       7082.38       6721.79       281.93 o                         
  29   5   7       1702.78       2141.49       188.25 o                         
  31   5   7        528.90        682.65       155.32 o                         
  33   5   7         29.35         50.18       124.02 o                         
  35   5   7        876.18        799.31       159.10 o                         
  37   5   7        242.04        352.55        98.45 o                         
  39   5   7        202.59        103.32       120.07 o                         
 -40   6   7         71.77         69.09       109.29 o                         
 -38   6   7         96.05        156.09       120.60 o                         
 -36   6   7          0.30       -146.48       146.48 o                         
 -34   6   7          6.94        -49.07       144.31 o                         
 -32   6   7        427.71        597.97       175.48 o                         
 -30   6   7       1995.67       2244.68       208.77 o                         
 -28   6   7       2679.86       2627.26       173.94 o                         
 -26   6   7        214.28        255.48       184.02 o                         
 -24   6   7         83.13        227.87       110.97 o                         
 -22   6   7      26899.32      28025.99       709.61 o                         
 -20   6   7        773.73       1800.82      1231.53 o                         
 -18   6   7        678.30        192.95      1100.10 o                         
 -16   6   7        105.33        867.61       554.80 o                         
 -14   6   7      46257.55      44292.99      2718.28 o                         
 -12   6   7        172.20        474.47       551.05 o                         
 -10   6   7      78561.06      78722.23      2776.20 o                         
  -8   6   7      81654.41      95019.99      3024.84 o                         
  -6   6   7      44286.48      38669.50      1827.89 o                         
  -4   6   7         39.61        286.98       431.70 o                         
  -2   6   7      68235.10      67373.63      2561.33 o                         
   0   6   7        347.09        675.84       572.59 o                         
   2   6   7      30025.00      28969.85      1852.94 o                         
   4   6   7       1439.93        146.36       649.47 o                         
   6   6   7       1428.55       2014.50       703.83 o                         
   8   6   7        308.11         37.68       614.24 o                         
  10   6   7      31794.77      29221.84      2137.38 o                         
  12   6   7       3668.95       3696.88       807.06 o                         
  14   6   7      38093.16      40665.92      3861.62 o                         
  16   6   7       9288.00      11587.99      2033.50 o                         
  18   6   7      43148.80      43073.68      3712.44 o                         
  20   6   7      26081.20      23943.73       577.72 o                         
  22   6   7       5302.18       4913.38       228.54 o                         
  24   6   7       5566.59       5760.82       195.25 o                         
  26   6   7        560.32        239.87       126.48 o                         
  28   6   7       3392.56       3171.77       223.73 o                         
  30   6   7       2292.57       2626.11       187.11 o                         
  32   6   7        104.27         13.80       145.01 o                         
  34   6   7        152.97        159.47       115.52 o                         
  36   6   7        228.19        163.82       133.41 o                         
  38   6   7        186.09         88.88       126.19 o                         
 -39   7   7          6.42        -87.27        87.27 o                         
 -37   7   7        194.35        266.99       146.66 o                         
 -35   7   7        191.79        367.36       159.74 o                         
 -33   7   7        268.81        189.08       145.82 o                         
 -31   7   7       4664.99       4973.17       282.44 o                         
 -29   7   7         21.75       -127.59       206.78 o                         
 -27   7   7        133.47        206.25       113.58 o                         
 -25   7   7        573.90        407.52       293.86 o                         
 -23   7   7      41679.96      41283.57      1140.26 o                         
 -21   7   7      20102.04      19886.89       635.90 o                         
 -19   7   7        287.26        974.89      1237.39 o                         
 -17   7   7       1751.88       2854.45      1209.06 o                         
 -15   7   7       3318.18       3493.05      1004.00 o                         
 -13   7   7      14965.97      19930.89      1948.92 o                         
 -11   7   7       6441.53       7207.68      1298.12 o                         
  -9   7   7      23091.15      23542.91      1985.61 o                         
  -7   7   7     130472.10     117964.86      4319.71 o                         
  -5   7   7       4371.37       5681.47       982.98 o                         
  -3   7   7      43263.79      47091.55      2660.81 o                         
  -1   7   7      14593.60      13851.96      1238.82 o                         
   1   7   7      75167.20      71123.60      2948.31 o                         
   3   7   7      18425.48      18244.22      1599.39 o                         
   5   7   7        789.14       2136.35       741.41 o                         
   7   7   7      41808.44      48790.91      2726.63 o                         
   9   7   7      22728.44      22509.83      1986.05 o                         
  11   7   7        904.21       1099.75       703.42 o                         
  13   7   7     115571.25     117780.91      4631.51 o                         
  15   7   7      93555.17     100439.67      5444.74 o                         
  17   7   7       1098.13       1081.97       273.48 o                         
  19   7   7      19422.94      17520.71       616.24 o                         
  21   7   7      14885.28      15131.16       465.58 o                         
  23   7   7       2985.57       2936.52       177.45 o                         
  25   7   7       1242.83       1448.08       138.18 o                         
  27   7   7       2624.53       2393.16       163.78 o                         
  29   7   7       1793.30       2281.71       167.72 o                         
  31   7   7       1670.22       1655.52       181.18 o                         
  33   7   7       1843.92       2145.72       144.78 o                         
  35   7   7        617.75        790.76       155.64 o                         
  37   7   7         61.64         90.09       130.76 o                         
 -38   8   7         67.30         15.07       126.07 o                         
 -36   8   7         22.00        313.07       134.93 o                         
 -34   8   7       1624.53       1363.20       261.58 o                         
 -32   8   7         22.21        162.58       141.93 o                         
 -30   8   7        663.39        508.58       161.14 o                         
 -28   8   7       3340.95       4316.44       211.35 o                         
 -26   8   7         47.84         98.78       173.59 o                         
 -24   8   7         41.13         90.57       134.20 o                         
 -22   8   7        356.20        691.22       340.87 o                         
 -20   8   7       5712.53       5350.52       264.16 o                         
 -18   8   7      21109.62      21080.19       373.45 o                         
 -16   8   7      15211.29      15353.16      2014.30 o                         
 -14   8   7       1700.36       2377.90       720.92 o                         
 -12   8   7       1797.17       1595.66       998.84 o                         
 -10   8   7     328274.00     334538.66     11326.96 o                         
  -8   8   7       1835.63       3490.75      1282.36 o                         
  -6   8   7       3133.04       2735.46      1276.14 o                         
  -4   8   7        907.94       3359.63      1602.86 o                         
  -2   8   7     126520.04     123093.37      6467.38 o                         
   0   8   7        416.96        483.81      1013.53 o                         
   2   8   7      16308.62      18375.49      1604.79 o                         
   4   8   7      59025.62      61306.42      3027.25 o                         
   6   8   7      52056.58      55465.62      2961.63 o                         
   8   8   7      42122.62      43770.38      2685.11 o                         
  10   8   7     260863.41     273206.66      7427.97 o                         
  12   8   7      93059.05      91184.07      4101.88 o                         
  14   8   7      36074.30      36619.82      3300.39 o                         
  16   8   7      10731.72      11011.29       335.75 o                         
  18   8   7     100810.09     103543.27      1105.61 o                         
  20   8   7       4620.65       4861.43       191.47 o                         
  22   8   7       5942.86       6628.01       239.46 o                         
  24   8   7       6123.93       6603.24       242.17 o                         
  26   8   7       8973.79       8463.14       353.62 o                         
  28   8   7        259.76        299.73       111.24 o                         
  30   8   7        184.17        183.48       149.44 o                         
  32   8   7        331.07        298.83       159.61 o                         
  34   8   7        140.33        219.52       145.33 o                         
  36   8   7         45.55        110.30       143.81 o                         
 -37   9   7         46.53         25.13        81.58 o                         
 -35   9   7        137.51        168.83       132.09 o                         
 -33   9   7          1.61        181.68       157.58 o                         
 -31   9   7          4.69         45.13       177.89 o                         
 -29   9   7        910.47        813.71       127.36 o                         
 -27   9   7       2776.44       3831.55       206.22 o                         
 -25   9   7        107.09        242.02       187.00 o                         
 -23   9   7       4953.06       5103.11       253.58 o                         
 -21   9   7        554.09        416.29       233.23 o                         
 -19   9   7      14139.84      13002.11       371.70 o                         
 -17   9   7      38846.67      38389.36      1172.93 o                         
 -15   9   7       7850.61       6760.54       326.79 o                         
 -13   9   7      81934.27      80617.19      4376.87 o                         
 -11   9   7       3826.92       1765.40      1070.62 o                         
  -9   9   7      12244.84      11908.63      2261.26 o                         
  -7   9   7      10596.14       8317.21      1855.83 o                         
  -5   9   7      22892.73      15503.79      2401.77 o                         
  -3   9   7      26400.55      27557.73      3224.29 o                         
  -1   9   7      26598.78      26815.67      3163.92 o                         
   1   9   7      33473.40      34371.85      3633.23 o                         
   3   9   7      32456.63      32789.51      2624.43 o                         
   5   9   7       9809.02       6583.87      1281.26 o                         
   7   9   7      28547.64      27982.91      2573.23 o                         
   9   9   7      41607.76      34119.10      2799.39 o                         
  11   9   7      30313.13      30436.39      2326.24 o                         
  13   9   7       1244.97       1632.40       250.83 o                         
  15   9   7      17640.31      16121.64       288.84 o                         
  17   9   7        167.76        397.42       122.68 o                         
  19   9   7       2263.68       1968.78       154.95 o                         
  21   9   7        465.29        308.33       133.32 o                         
  23   9   7       2107.52       2324.15       157.49 o                         
  25   9   7        940.47        826.83       175.89 o                         
  27   9   7       1010.05        953.78       185.07 o                         
  29   9   7        846.71       1177.84       180.48 o                         
  31   9   7        868.28        628.27       181.57 o                         
  33   9   7          3.91        140.60       135.85 o                         
  35   9   7        214.65        273.20       132.25 o                         
 -36  10   7         43.76        564.67       143.14 o                         
 -34  10   7        602.98        181.69       131.28 o                         
 -32  10   7          1.35         13.49       175.17 o                         
 -30  10   7        522.65        559.47       113.70 o                         
 -28  10   7        652.97       1103.26       143.66 o                         
 -26  10   7         47.87        420.12       140.46 o                         
 -24  10   7       6379.51       7240.88       302.19 o                         
 -22  10   7       4430.74       5637.79       279.98 o                         
 -20  10   7        152.03        205.46       226.63 o                         
 -18  10   7      13172.03      13377.87       733.41 o                         
 -16  10   7      12449.30      11283.51       357.86 o                         
 -14  10   7        218.90        317.61       179.86 o                         
 -12  10   7       4562.09       5687.53       216.69 o                         
 -10  10   7      17388.32      16803.56       335.06 o                         
  -8  10   7        367.09       1393.97      1516.29 o                         
  -6  10   7       2301.82       3168.72      1497.69 o                         
  -4  10   7        661.09        462.13      1305.46 o                         
  -2  10   7     146473.27     149018.73      7889.43 o                         
   0  10   7        165.59       -459.20      1092.51 o                         
   2  10   7     153968.23     163527.33      8354.60 o                         
   4  10   7       1474.53       1324.28      1064.75 o                         
   6  10   7      66477.91      70361.81      5362.89 o                         
   8  10   7      10376.04      10476.73       558.09 o                         
  10  10   7      77080.24      78889.45       997.60 o                         
  12  10   7      53002.82      54582.11      1061.86 o                         
  14  10   7       5812.97       6235.95       525.08 o                         
  16  10   7      17485.03      16100.63       382.91 o                         
  18  10   7       7794.52       7737.35       329.00 o                         
  20  10   7       3920.78       3952.57       224.62 o                         
  22  10   7         21.07        215.93       152.24 o                         
  24  10   7      13670.29      13166.41       495.67 o                         
  26  10   7       1071.38        950.33       172.77 o                         
  28  10   7       2708.57       2323.88       203.84 o                         
  30  10   7        777.51        452.90       116.10 o                         
  32  10   7       4485.76       3614.16       251.51 o                         
  34  10   7        668.12        210.46       110.69 o                         
 -35  11   7        478.38         91.11       119.15 o                         
 -33  11   7        568.31        765.36       177.65 o                         
 -31  11   7         24.43        -74.92       107.57 o                         
 -29  11   7          7.60        -37.92       111.51 o                         
 -27  11   7       1457.77       1815.71       176.26 o                         
 -25  11   7       6919.38       7614.68       328.14 o                         
 -23  11   7       6263.75       7146.13       269.57 o                         
 -21  11   7         49.22       -166.82       166.82 o                         
 -19  11   7       5947.68       5463.11       214.00 o                         
 -17  11   7       1081.28       1154.33       209.54 o                         
 -15  11   7      15435.53      16671.27       324.43 o                         
 -13  11   7       6635.91       6012.34       276.47 o                         
 -11  11   7       5077.98       5754.83       182.23 o                         
  -9  11   7        842.65        686.70       145.10 o                         
  -7  11   7       7301.37       7751.50       214.33 o                         
  -5  11   7      79712.02      81888.13      1347.09 o                         
  -3  11   7        133.62         33.18        99.21 o                         
  -1  11   7       1848.25       1694.36       165.51 o                         
   1  11   7      27639.71      29021.18       620.68 o                         
   3  11   7      33494.79      30633.60       510.77 o                         
   5  11   7       2416.13       2102.64       236.44 o                         
   7  11   7        442.45        549.17       210.34 o                         
   9  11   7      34479.39      33897.79       587.94 o                         
  11  11   7        695.49        638.50       126.93 o                         
  13  11   7      11999.41      13584.93       303.27 o                         
  15  11   7      29089.95      30246.14       561.93 o                         
  17  11   7        503.55        475.68       150.27 o                         
  19  11   7       2020.70       2056.01       167.37 o                         
  21  11   7       2560.44       2850.79       199.52 o                         
  23  11   7       3550.31       3491.63       205.19 o                         
  25  11   7       1271.92       1474.06       152.47 o                         
  27  11   7       1227.41       1540.21       253.77 o                         
  29  11   7        705.28        665.10       122.93 o                         
  31  11   7          2.42       -100.87       100.87 o                         
 -32  12   7         20.08         92.96       159.79 o                         
 -30  12   7        326.25        361.89        90.11 o                         
 -28  12   7        606.41        626.42       120.29 o                         
 -26  12   7        140.54        298.27       150.25 o                         
 -24  12   7        167.63        368.39       221.28 o                         
 -22  12   7       1686.45       1642.53       215.04 o                         
 -20  12   7       2809.94       2909.96       191.15 o                         
 -18  12   7         93.24        -78.86       150.78 o                         
 -16  12   7      24631.05      25472.09       500.15 o                         
 -14  12   7        101.16        262.98       148.83 o                         
 -12  12   7       1207.81       1211.27       153.73 o                         
 -10  12   7        392.35        592.80       123.39 o                         
  -8  12   7      25896.84      26708.70       437.32 o                         
  -6  12   7        673.74        659.05       135.93 o                         
  -4  12   7       3581.19       3717.43       227.99 o                         
  -2  12   7      41675.08      47356.23       766.55 o                         
   0  12   7       3506.57       3329.62       167.32 o                         
   2  12   7      17275.16      19405.50       545.57 o                         
   4  12   7       4592.88       5019.33       224.39 o                         
   6  12   7      12701.39      12338.59       386.07 o                         
   8  12   7       1226.37       1360.79       137.78 o                         
  10  12   7      16245.70      17624.90       354.33 o                         
  12  12   7        135.50        235.21       129.96 o                         
  14  12   7       1168.65       1019.65       161.66 o                         
  16  12   7      22112.77      22710.44       618.16 o                         
  18  12   7        274.52        291.03       143.14 o                         
  20  12   7        350.16        698.86       189.62 o                         
  22  12   7       1487.85       1349.66       154.72 o                         
  24  12   7       7191.36       6642.10       223.38 o                         
  26  12   7         17.39         39.32       124.34 o                         
  28  12   7         11.89         68.24       108.89 o                         
  30  12   7        258.06        261.78       118.31 o                         
 -31  13   7          0.95        -61.66       123.11 o                         
 -29  13   7          9.61        133.00        99.66 o                         
 -27  13   7       1354.76       1044.63       109.74 o                         
 -25  13   7        871.98       1236.61       143.28 o                         
 -23  13   7         73.22        -87.03       166.43 o                         
 -21  13   7       1952.32       1730.59       200.18 o                         
 -19  13   7         40.00        -79.32       143.74 o                         
 -17  13   7       1795.13       2253.45       186.28 o                         
 -15  13   7       2427.53       2459.92       185.86 o                         
 -13  13   7        277.37        108.25       149.31 o                         
 -11  13   7        509.85        593.88       154.02 o                         
  -9  13   7        175.79        233.59       149.50 o                         
  -7  13   7         71.31        189.17       133.25 o                         
  -5  13   7      21950.34      20948.30       367.72 o                         
  -3  13   7        420.30         62.54       116.25 o                         
  -1  13   7        991.35        628.24       152.45 o                         
   1  13   7       4676.53       3647.87       197.06 o                         
   3  13   7       7478.48       8156.78       261.96 o                         
   5  13   7       3683.09       4129.54       219.31 o                         
   7  13   7        466.82        645.36       146.90 o                         
   9  13   7        104.50        300.51       133.39 o                         
  11  13   7       5135.17       5374.82       262.58 o                         
  13  13   7        726.99       1164.87       168.42 o                         
  15  13   7       8470.07       9590.19       322.82 o                         
  17  13   7        981.68       1190.27       175.04 o                         
  19  13   7        293.88        242.81       182.16 o                         
  21  13   7       6117.96       6857.20       277.20 o                         
  23  13   7        800.44        785.03       146.71 o                         
  25  13   7        133.11         57.62       108.73 o                         
  27  13   7        266.47        229.82       119.98 o                         
 -28  14   7        130.29         55.00        76.90 o                         
 -26  14   7       1268.75       1017.03       105.48 o                         
 -24  14   7        240.94        185.25       115.97 o                         
 -22  14   7        425.83        448.73       146.99 o                         
 -20  14   7        964.80        889.56       128.28 o                         
 -18  14   7        163.20        452.66       157.17 o                         
 -16  14   7       7810.25       7515.16       261.10 o                         
 -14  14   7         82.51         98.35       143.33 o                         
 -12  14   7         79.46         55.88       157.40 o                         
 -10  14   7       1958.15       2626.92       199.80 o                         
  -8  14   7      33108.93      36626.93       695.65 o                         
  -6  14   7      10692.77      12862.07       319.97 o                         
  -4  14   7       4358.71       4834.13       203.51 o                         
  -2  14   7       3784.86       4345.45       249.89 o                         
   0  14   7       1208.03       1510.48       172.77 o                         
   2  14   7       1704.44       1510.52       175.43 o                         
   4  14   7        514.43        946.85       145.29 o                         
   6  14   7       3331.77       3192.78       178.29 o                         
   8  14   7        149.34        306.88       136.94 o                         
  10  14   7       9518.26       8504.04       283.57 o                         
  12  14   7       3890.49       3647.82       241.08 o                         
  14  14   7      15340.59      16347.51       414.60 o                         
  16  14   7      14142.19      14278.59       363.99 o                         
  18  14   7       3535.02       3566.50       212.99 o                         
  20  14   7          9.86        -20.57       155.48 o                         
  22  14   7        376.96        473.65       137.24 o                         
  24  14   7       3482.25       3582.20       180.23 o                         
  26  14   7        122.54        166.62       113.39 o                         
 -25  15   7        301.15        369.68        87.36 o                         
 -23  15   7        772.62        505.53       127.62 o                         
 -21  15   7         54.29        104.31       122.36 o                         
 -19  15   7        395.89        318.04       128.25 o                         
 -17  15   7       5450.16       5675.10       225.07 o                         
 -15  15   7         38.03        144.50       144.23 o                         
 -13  15   7       1706.35       1497.88       152.50 o                         
 -11  15   7         33.42       -140.04       140.04 o                         
  -9  15   7         17.09        213.68       148.29 o                         
  -7  15   7       8485.31       8272.32       305.38 o                         
  -5  15   7        664.57        656.01       145.27 o                         
  -3  15   7        234.06        354.35       212.19 o                         
  -1  15   7       1200.82       1153.20       177.56 o                         
   1  15   7       1467.88       1463.51       184.79 o                         
   3  15   7       1893.01       1849.45       187.52 o                         
   5  15   7       3748.74       4164.04       265.79 o                         
   7  15   7        121.58         65.97       125.35 o                         
   9  15   7        621.65        624.57       122.64 o                         
  11  15   7        499.96        176.56       151.24 o                         
  13  15   7       4107.98       5785.99       228.98 o                         
  15  15   7        243.68        415.95       167.00 o                         
  17  15   7       1627.47       1192.90       169.69 o                         
  19  15   7          4.90        -99.23       135.45 o                         
  21  15   7         93.46        319.70       107.61 o                         
  23  15   7        208.43        384.10       128.45 o                         
 -22  16   7       2412.34       1910.42       129.76 o                         
 -20  16   7       1366.86       1288.35       133.27 o                         
 -18  16   7        257.62        295.75       154.82 o                         
 -16  16   7       1382.73       1172.14       180.04 o                         
 -14  16   7        792.10        816.71       149.88 o                         
 -12  16   7        436.15        614.01       135.74 o                         
 -10  16   7       6596.24       6856.23       231.93 o                         
  -8  16   7      11079.70      10893.20       499.73 o                         
  -6  16   7         64.39        138.54       134.52 o                         
  -4  16   7        236.28        347.16       206.31 o                         
  -2  16   7        243.25         97.76       186.48 o                         
   0  16   7       4346.23       4765.60       274.95 o                         
   2  16   7         48.96        108.16       143.86 o                         
   4  16   7        496.25        167.18       160.80 o                         
   6  16   7        239.51        348.22       145.42 o                         
   8  16   7       3434.80       4036.99       185.22 o                         
  10  16   7       3391.82       3170.73       266.41 o                         
  12  16   7        362.33        293.83       137.73 o                         
  14  16   7        328.33        515.35       166.00 o                         
  16  16   7       1642.84       1401.52       143.70 o                         
  18  16   7        813.28        459.09        95.85 o                         
 -17  17   7        171.53        236.53        99.24 o                         
 -15  17   7        870.00        617.47       107.24 o                         
 -13  17   7       1791.98       1150.05       117.62 o                         
 -11  17   7        127.71        -99.19       109.02 o                         
  -9  17   7       1167.99        658.18       109.80 o                         
  -7  17   7       1121.82       1333.01       185.63 o                         
  -5  17   7       7650.78       7124.84       300.95 o                         
  -3  17   7       3860.01       4159.54       288.59 o                         
  -1  17   7       9366.85       8679.48       292.23 o                         
   1  17   7        986.26        811.50       132.30 o                         
   3  17   7        678.60        685.15       138.35 o                         
   5  17   7        440.96        194.54       119.97 o                         
   7  17   7        893.68        804.08       129.56 o                         
   9  17   7        937.94        849.16       179.62 o                         
  11  17   7        522.22        461.40       226.57 o                         
  13  17   7        576.11        372.53       159.03 o                         
  15  17   7        988.56        787.47       195.47 o                         
 -10  18   7       2883.50       3034.57       490.07 o                         
  -8  18   7        541.27        683.39       166.64 o                         
  -6  18   7        429.91        657.35       253.92 o                         
  -4  18   7        657.74        619.50       135.88 o                         
  -2  18   7       1429.02       1111.96       147.39 o                         
   0  18   7        855.83        839.00       192.69 o                         
   2  18   7        493.80        413.88       161.22 o                         
   4  18   7        145.49       -128.47       325.32 o                         
 -42   0   8          3.67         53.47       261.09 o                         
 -40   0   8        123.15       -181.07       255.51 o                         
 -38   0   8         62.46        -98.28       188.80 o                         
 -36   0   8       1153.32       1527.13       224.82 o                         
 -34   0   8        765.46       2123.08       248.85 o                         
 -32   0   8       4532.29       4749.24       301.35 o                         
 -30   0   8      17341.00      16344.41       532.40 o                         
 -28   0   8       9295.23       8367.03       473.59 o                         
 -26   0   8       5753.07       5924.71       431.10 o                         
 -24   0   8       1446.98       1200.75      1376.67 o                         
 -22   0   8      21253.20      16891.42      3395.60 o                         
 -20   0   8       2370.91       1741.45       956.41 o                         
 -18   0   8      10753.82       9086.74      1258.51 o                         
 -16   0   8     288098.91     286119.59     12316.03 o                         
 -14   0   8      44298.82      36673.02      3881.48 o                         
 -12   0   8     396899.81     392297.66     14529.03 o                         
 -10   0   8      34336.89      48651.01      2227.28 o                         
  -8   0   8    1511097.62    1485595.88     31797.39 o                         
  -6   0   8    2801216.75    2787613.75     47640.35 o                         
  -4   0   8      18333.24      19221.97      1276.10 o                         
  -2   0   8        459.58       1149.85       828.61 o                         
   0   0   8      55689.24      68984.25      5325.17 o                         
   2   0   8     298589.47     333419.25     13618.69 o                         
   4   0   8     364552.03     355071.78     14375.44 o                         
   6   0   8       1363.89       -533.35      1376.67 o                         
   8   0   8     464521.16     479700.81     18390.96 o                         
  10   0   8      99660.72      97620.65      7224.02 o                         
  12   0   8     381838.84     421961.66     17757.08 o                         
  14   0   8      46565.24      58523.80      6051.20 o                         
  16   0   8     230362.41     234793.31     13439.98 o                         
  18   0   8      27254.79      31867.24      4900.72 o                         
  20   0   8     105463.09     118418.69      9779.10 o                         
  22   0   8      36639.79      31470.71      5012.42 o                         
  24   0   8      63809.04      62250.70       843.03 o                         
  26   0   8        200.39        206.55       140.00 o                         
  28   0   8      12994.71      13077.95       346.95 o                         
  30   0   8        543.26        568.27       156.09 o                         
  32   0   8       1390.12       1182.17       152.21 o                         
  34   0   8         87.03        348.11       176.13 o                         
  36   0   8        674.20        964.42       187.48 o                         
  38   0   8        446.70        193.01       206.64 o                         
  40   0   8        728.04        455.17       153.58 o                         
 -43   1   8          0.89        140.88       106.74 o                         
 -41   1   8          3.79        155.47       147.75 o                         
 -39   1   8          2.23        -23.29       116.97 o                         
 -37   1   8         40.41        -61.29       123.93 o                         
 -35   1   8        114.92        136.79       139.52 o                         
 -33   1   8         65.81         55.93       141.47 o                         
 -31   1   8       5894.88       6532.50       229.31 o                         
 -29   1   8        116.77        304.90       134.86 o                         
 -27   1   8       1190.52        764.06       139.76 o                         
 -25   1   8      17783.18      18054.17      2591.81 o                         
 -23   1   8       3892.25       3171.53      1104.49 o                         
 -21   1   8      15727.87      17291.11      1753.48 o                         
 -19   1   8      62089.14      55767.23      2855.65 o                         
 -17   1   8       5969.97       7510.43       851.03 o                         
 -15   1   8      51583.09      45868.87      2130.45 o                         
 -13   1   8      33203.69      30487.16      2446.63 o                         
 -11   1   8       1360.97       1683.45       551.69 o                         
  -9   1   8     420412.97     440722.28      8326.27 o                         
  -7   1   8       6906.20       5359.77       449.41 o                         
  -5   1   8      82345.30      79861.66      1919.16 o                         
  -3   1   8     295585.69     313578.69      5769.63 o                         
  -1   1   8      84457.82      82380.66      3184.37 o                         
   1   1   8       1450.12       1644.30       881.54 o                         
   3   1   8        703.06       1583.28      1018.07 o                         
   5   1   8      14949.63      12549.88      1426.34 o                         
   7   1   8       1394.57        543.42       694.60 o                         
   9   1   8      33586.74      28079.55      2211.14 o                         
  11   1   8      72262.55      64031.27      3455.17 o                         
  13   1   8      34422.47      36388.17      2689.48 o                         
  15   1   8      28513.02      34585.25      2764.57 o                         
  17   1   8      10357.64      11736.87      1758.70 o                         
  19   1   8      71117.12      72510.48      4261.33 o                         
  21   1   8      37826.41      34884.77      4921.66 o                         
  23   1   8       5767.98       5352.29       225.92 o                         
  25   1   8       2251.01       2943.63       151.56 o                         
  27   1   8       2009.47       2402.68       151.92 o                         
  29   1   8        921.32        741.28       123.65 o                         
  31   1   8       1467.30       1508.57       135.92 o                         
  33   1   8        941.70        909.77       115.89 o                         
  35   1   8        849.01        606.36       102.32 o                         
  37   1   8        562.68        592.48       120.49 o                         
  39   1   8         11.05        122.00       101.05 o                         
 -42   2   8          0.18         74.75       130.59 o                         
 -40   2   8        189.93        237.24       198.23 o                         
 -38   2   8        216.67        173.21       117.77 o                         
 -36   2   8        887.21       1057.79       142.21 o                         
 -34   2   8        311.51        649.34       158.02 o                         
 -32   2   8       2092.41       1918.37       163.36 o                         
 -30   2   8       1965.18       1989.13       173.49 o                         
 -28   2   8        127.96        303.54       115.61 o                         
 -26   2   8      10252.44       9733.14       233.35 o                         
 -24   2   8        141.65        201.89       802.60 o                         
 -22   2   8        456.60        916.88       617.53 o                         
 -20   2   8        110.23       -601.40       677.36 o                         
 -18   2   8      12342.68      11224.45      1324.35 o                         
 -16   2   8      17511.54      15712.40      1953.74 o                         
 -14   2   8     143031.06     142367.06      4487.00 o                         
 -12   2   8      54460.24      56602.93      2593.93 o                         
 -10   2   8       2771.80       3297.26       666.96 o                         
  -8   2   8       5144.28       5048.43       750.64 o                         
  -6   2   8     356387.66     376918.47      6586.48 o                         
  -4   2   8       2246.89       4299.90       759.67 o                         
  -2   2   8      45704.27      41773.80      1789.16 o                         
   0   2   8      93821.98      97933.96      3635.33 o                         
   2   2   8     325729.81     322534.44      6589.81 o                         
   4   2   8     420891.22     448063.00      9627.93 o                         
   6   2   8      25248.81      25104.81      1963.22 o                         
   8   2   8     211037.50     198862.53      6049.73 o                         
  10   2   8      30944.52      29888.73      2334.32 o                         
  12   2   8      89871.46      95591.14      4320.42 o                         
  14   2   8      65060.50      71560.71      3851.55 o                         
  16   2   8      30488.89      34600.70      2799.67 o                         
  18   2   8      32989.69      32214.26      2789.27 o                         
  20   2   8      11039.83      10327.98      1875.53 o                         
  22   2   8       3334.64       3518.14       510.42 o                         
  24   2   8       5220.02       5440.41       186.74 o                         
  26   2   8      31594.97      32542.58       488.92 o                         
  28   2   8       5509.70       5257.91       226.52 o                         
  30   2   8       5450.91       5538.68       203.27 o                         
  32   2   8       1356.86       1137.69       135.48 o                         
  34   2   8        659.71        295.72       108.47 o                         
  36   2   8         26.49         32.90        95.22 o                         
  38   2   8       1082.33        826.23       167.27 o                         
  40   2   8          2.53       -139.62       139.62 o                         
 -43   3   8         29.36        117.28       111.70 o                         
 -41   3   8          0.72         55.27       124.28 o                         
 -39   3   8          5.08        157.67       199.83 o                         
 -37   3   8        194.89         75.19       148.30 o                         
 -35   3   8        289.30        513.87       154.93 o                         
 -33   3   8         15.97          3.54       133.07 o                         
 -31   3   8       1968.23       2298.53       170.69 o                         
 -29   3   8         32.06         36.61       144.71 o                         
 -27   3   8       1683.71       1610.10       318.36 o                         
 -25   3   8       9121.69       8934.38       230.93 o                         
 -23   3   8        335.43        868.76       882.28 o                         
 -21   3   8         78.92        -44.84       635.87 o                         
 -19   3   8      21539.81      21276.74      1893.99 o                         
 -17   3   8      13816.36      15772.99      1599.30 o                         
 -15   3   8       1110.86       2175.05       650.45 o                         
 -13   3   8      47371.60      50898.33      2592.22 o                         
 -11   3   8      59852.70      56733.07      2650.62 o                         
  -9   3   8     175920.53     166313.98      4678.42 o                         
  -7   3   8       1214.57        230.83       556.09 o                         
  -5   3   8        186.01        992.52       628.01 o                         
  -3   3   8      93989.40      87591.49      3109.97 o                         
  -1   3   8     159302.62     153301.12      4347.99 o                         
   1   3   8     159469.06     144452.36      3269.30 o                         
   3   3   8      40063.11      40771.32      2059.20 o                         
   5   3   8      74683.57      73589.74      2905.65 o                         
   7   3   8     123795.51     130155.48      4174.19 o                         
   9   3   8      45677.27      50098.26      2887.16 o                         
  11   3   8     179213.36     172076.88      5819.22 o                         
  13   3   8       8067.29      12316.93      1596.95 o                         
  15   3   8      12668.85       8159.50      1414.21 o                         
  17   3   8       4542.57       2668.79       890.20 o                         
  19   3   8      67054.25      77475.73      5772.76 o                         
  21   3   8      38095.38      39623.68      4225.27 o                         
  23   3   8       8864.72       9018.03       625.29 o                         
  25   3   8       2457.38       2953.68       176.95 o                         
  27   3   8       2764.43       2948.40       178.83 o                         
  29   3   8        140.30        296.46       137.35 o                         
  31   3   8        552.58        448.61       130.31 o                         
  33   3   8          5.62        -91.80       116.07 o                         
  35   3   8        115.75        136.20       105.12 o                         
  37   3   8        110.66        104.48        79.87 o                         
  39   3   8         57.50         75.28       188.49 o                         
 -42   4   8          6.30         72.71       101.38 o                         
 -40   4   8        581.27        428.73       152.14 o                         
 -38   4   8        119.20        178.22       219.76 o                         
 -36   4   8        208.97        353.09       206.48 o                         
 -34   4   8         49.04        209.40       139.46 o                         
 -32   4   8        832.83       1046.04       152.97 o                         
 -30   4   8        331.57        445.53       152.50 o                         
 -28   4   8      16474.03      18421.48       363.00 o                         
 -26   4   8       3716.73       3663.73       157.89 o                         
 -24   4   8       1377.72       1259.69       273.78 o                         
 -22   4   8       7449.84       8049.74      1163.50 o                         
 -20   4   8      14334.59      13618.40      1686.19 o                         
 -18   4   8       1610.54        645.46       978.75 o                         
 -16   4   8      55252.19      59537.33      2455.34 o                         
 -14   4   8      11146.15      11430.26      1318.76 o                         
 -12   4   8     322259.78     330855.88      7759.87 o                         
 -10   4   8       7954.18       6836.39      1012.44 o                         
  -8   4   8      89671.49      94743.34      3425.65 o                         
  -6   4   8       2644.45       3695.64       686.97 o                         
  -4   4   8      38075.30      41299.96      2140.27 o                         
  -2   4   8       3379.25       1728.77       573.38 o                         
   0   4   8     265867.47     285930.28      5635.62 o                         
   2   4   8         90.39        403.88       369.80 o                         
   4   4   8      37206.77      38352.17      1981.15 o                         
   6   4   8       8352.16       6355.75       885.70 o                         
   8   4   8     283818.31     287442.06      6702.88 o                         
  10   4   8       4021.44       3683.20       783.34 o                         
  12   4   8      27136.78      31383.53      1770.68 o                         
  14   4   8       7134.67       9903.28      1797.94 o                         
  16   4   8        981.95         51.92       929.48 o                         
  18   4   8       7083.63       9532.11      1839.88 o                         
  20   4   8      39132.91      38316.07      3380.62 o                         
  22   4   8      27113.90      26032.43       606.90 o                         
  24   4   8       5502.15       4830.92       222.87 o                         
  26   4   8       6167.46       4930.74       265.07 o
[truncated: 918,219 more chars]
