# Supplementary material for: The crystalline sponge method updated
Source: IUCrJ. 2016 Feb 12;3(Pt 2):139–51. doi: 10.1107/S2052252515024379 (PMC4775162; doi:10.1107/S2052252515024379)
Supplement: Supplementary file 9 [file m-03-00139-diisopropylanilinesup9.hkl]

data_diisopropylaniline                                                         
_shelx_title ' exp_179_a.res in C2/c'                                           
_shelx_refln_list_code          4                                               
_shelx_F_calc_maximum     1692.19                                               
_exptl_crystal_F_000      8045.70                                               
_reflns_d_resolution_high  0.7932                                               
                                                                                
loop_                                                                           
 _space_group_symop_operation_xyz                                               
 'x, y, z'                                                                      
 '-x, y, -z+1/2'                                                                
 'x+1/2, y+1/2, z'                                                              
 '-x+1/2, y+1/2, -z+1/2'                                                        
 '-x, -y, -z'                                                                   
 'x, -y, z-1/2'                                                                 
 '-x+1/2, -y+1/2, -z'                                                           
 'x+1/2, -y+1/2, z-1/2'                                                         
                                                                                
_cell_length_a    36.8116                                                       
_cell_length_b    14.6974                                                       
_cell_length_c    30.6993                                                       
_cell_angle_alpha  90.000                                                       
_cell_angle_beta  103.070                                                       
_cell_angle_gamma  90.000                                                       
                                                                                
_shelx_F_squared_multiplier     1.000                                           
                                                                                
loop_                                                                           
 _refln_index_h                                                                 
 _refln_index_k                                                                 
 _refln_index_l                                                                 
 _refln_F_squared_calc                                                          
 _refln_F_squared_meas                                                          
 _refln_F_squared_sigma                                                         
 _refln_observed_status                                                         
   4   0   0     488156.31     550851.31     15881.51 o                         
   6   0   0     105186.87     109783.95      3958.13 o                         
   8   0   0     764154.88     668473.69     19805.04 o                         
  10   0   0     214449.81     172413.45      6209.62 o                         
  12   0   0      61740.34      73558.30      3517.05 o                         
  14   0   0      96076.34      86340.77      4122.45 o                         
  16   0   0      51278.48      44127.49      2920.31 o                         
  18   0   0      80714.64      75570.52      4283.89 o                         
  20   0   0     363869.75     311103.56     11799.42 o                         
  22   0   0      30739.57      27799.13      2796.35 o                         
  24   0   0     128043.88     122041.75      6849.60 o                         
  26   0   0         82.73        798.54       925.39 o                         
  28   0   0        364.90       2332.21       467.02 o                         
  30   0   0        490.72       1651.86       458.37 o                         
  32   0   0      34843.93      33801.19      1646.10 o                         
  34   0   0        741.25       1716.99       325.00 o                         
  36   0   0       7720.39       8492.82       798.54 o                         
  38   0   0       3088.87       2450.41       533.32 o                         
  40   0   0       3789.94       3590.40       299.70 o                         
  42   0   0       1960.58       1332.49       222.76 o                         
  44   0   0        286.88        530.54       144.70 o                         
   3   1   0     335506.62     305013.25      6308.70 o                         
   5   1   0       3310.36       4226.45       311.67 o                         
   7   1   0     380492.69     350931.31      6235.36 o                         
   9   1   0        646.00       3024.75       550.77 o                         
  11   1   0     146416.38     128463.13      3567.50 o                         
  13   1   0      18580.13      15092.93      1370.79 o                         
  15   1   0      34749.60      31529.79      1635.20 o                         
  17   1   0      33153.04      29648.55      1687.68 o                         
  19   1   0       3036.24       2111.85       606.96 o                         
  21   1   0        917.69        316.63       468.38 o                         
  23   1   0      28013.58      27092.16      1956.92 o                         
  25   1   0        210.24        726.47      1003.23 o                         
  27   1   0        105.47        819.25       225.71 o                         
  29   1   0       1242.01       1898.58       243.46 o                         
  31   1   0       1388.64       1696.07       314.90 o                         
  33   1   0        555.54       1619.95       371.31 o                         
  35   1   0       5861.18       5497.24       388.29 o                         
  37   1   0        915.68        798.11       245.88 o                         
  39   1   0       5033.87       5266.57       357.50 o                         
  41   1   0        468.19        620.17       145.91 o                         
  43   1   0       1291.78       1355.71       155.31 o                         
   0   2   0     310555.56     311564.81      9138.57 o                         
   2   2   0      92740.08      65956.28      2539.77 o                         
   4   2   0      32034.25      42832.96      1317.16 o                         
   6   2   0     371682.28     371085.44      6590.16 o                         
   8   2   0     503277.44     534481.50     11533.70 o                         
  10   2   0     281851.50     266497.31      6182.94 o                         
  12   2   0      12130.38       6543.90       851.88 o                         
  14   2   0     201478.00     169824.81      4655.62 o                         
  16   2   0      45819.00      35256.16      1750.70 o                         
  18   2   0      79037.16      67311.62      2828.10 o                         
  20   2   0       1409.12       2061.03       518.21 o                         
  22   2   0         22.02        833.14      1063.76 o                         
  24   2   0     101807.22      88520.20      6091.42 o                         
  26   2   0       4107.12       2940.49      1303.04 o                         
  28   2   0        525.91       1235.03       241.50 o                         
  30   2   0       9631.98       8928.51       425.91 o                         
  32   2   0      12239.31      12403.95       646.92 o                         
  34   2   0       2127.36       2809.68       316.40 o                         
  36   2   0         14.66        146.82       227.81 o                         
  38   2   0       1897.70       2354.29       281.08 o                         
  40   2   0       7664.63       7630.03       590.86 o                         
  42   2   0       1162.90       1342.94       155.92 o                         
  44   2   0         80.88         92.25       172.97 o                         
   1   3   0     151233.48     148812.23      2880.92 o                         
   3   3   0    1095980.62     976609.19     15885.15 o                         
   5   3   0     366785.97     336508.16      7612.10 o                         
   7   3   0     319847.38     274717.97      6604.64 o                         
   9   3   0      40914.41      35553.53      1211.63 o                         
  11   3   0      33011.02      28110.56       981.22 o                         
  13   3   0      46080.43      47377.42      1805.62 o                         
  15   3   0       8045.02      10046.30      1915.64 o                         
  17   3   0      85165.23      77029.23      4684.60 o                         
  19   3   0      10765.75      10738.54      2009.33 o                         
  21   3   0       7363.52       7593.38      1597.09 o                         
  23   3   0      59700.68      61291.86      4906.58 o                         
  25   3   0      14038.06      14249.83      2545.54 o                         
  27   3   0       1738.89       2951.79       223.10 o                         
  29   3   0       7196.98       6782.12       417.01 o                         
  31   3   0      10624.51      10308.97       471.84 o                         
  33   3   0        129.72       1114.43       245.66 o                         
  35   3   0       6821.05       8783.27       453.68 o                         
  37   3   0      19235.88      20644.87       652.85 o                         
  39   3   0       7479.58       7282.09       305.18 o                         
  41   3   0       1593.05       1132.41       145.37 o                         
  43   3   0        176.39        345.68       134.35 o                         
   0   4   0      32077.62      29674.54      2195.28 o                         
   2   4   0     103888.36     109411.88      2396.88 o                         
   4   4   0       3204.79       4676.13       541.30 o                         
   6   4   0    1145993.00    1120952.00     18829.61 o                         
   8   4   0       6170.36       7874.81       564.57 o                         
  10   4   0     227318.08     228901.33      7329.26 o                         
  12   4   0       8151.91      11243.94      1098.21 o                         
  14   4   0     137716.80     130932.40      6382.59 o                         
  16   4   0     133786.77     122854.71      6368.17 o                         
  18   4   0     433429.25     433079.00     16031.42 o                         
  20   4   0     136128.22     131817.42      7276.26 o                         
  22   4   0      21009.73      19505.23      2856.89 o                         
  24   4   0     130130.61     108172.45      7132.12 o                         
  26   4   0      25247.24      24145.05       588.62 o                         
  28   4   0      12574.13      12161.50       489.74 o                         
  30   4   0      52276.68      50038.31      1198.33 o                         
  32   4   0       2629.28       1886.65       251.72 o                         
  34   4   0       4039.39       3187.56       255.74 o                         
  36   4   0       1111.93       2432.72       196.51 o                         
  38   4   0      10150.64      10980.45       376.02 o                         
  40   4   0        357.57        437.97       137.79 o                         
  42   4   0      10616.23      10090.82       386.25 o                         
  44   4   0        662.17        576.57       161.44 o                         
   1   5   0       2999.81       4044.61       382.79 o                         
   3   5   0      84612.08      70712.15      1629.83 o                         
   5   5   0       1281.01       2371.98       417.93 o                         
   7   5   0     197231.94     195255.59      4226.09 o                         
   9   5   0       1543.07       3549.57       492.38 o                         
  11   5   0      54581.78      55462.22      2554.11 o                         
  13   5   0      50252.70      58858.75      3955.24 o                         
  15   5   0       5687.56       6261.51      1406.82 o                         
  17   5   0        940.47       4851.80      1559.61 o                         
  19   5   0       2831.59       3416.15      1415.47 o                         
  21   5   0        158.05       1614.39       971.51 o                         
  23   5   0       1731.83       2793.46      1265.56 o                         
  25   5   0       1277.74       2149.78       224.95 o                         
  27   5   0       2829.45       2054.92       276.42 o                         
  29   5   0       4229.89       4821.39       368.66 o                         
  31   5   0       8198.81       7490.58       397.71 o                         
  33   5   0         14.89        396.00       143.03 o                         
  35   5   0       8871.05       8448.46       300.76 o                         
  37   5   0        619.94        965.48       141.34 o                         
  39   5   0       4949.81       3918.21       202.90 o                         
  41   5   0         57.61        161.15       151.77 o                         
  43   5   0        824.68        632.21       114.86 o                         
   0   6   0     137558.14     156437.17      5856.47 o                         
   2   6   0     113276.14     105995.92      2350.46 o                         
   4   6   0     143613.52     138918.23      3409.40 o                         
   6   6   0     364439.41     341901.12      6842.06 o                         
   8   6   0     175857.91     157395.64      3799.10 o                         
  10   6   0      94720.50      85280.06      2515.03 o                         
  12   6   0      37806.62      36404.31      2892.92 o                         
  14   6   0       6695.88       5367.83      1288.63 o                         
  16   6   0      64685.75      68536.41      4909.46 o                         
  18   6   0      82543.87      70926.28      5240.99 o                         
  20   6   0      66963.55      62736.16      5142.97 o                         
  22   6   0      36777.47      33752.18      3888.94 o                         
  24   6   0      91697.02      86627.53      1697.28 o                         
  26   6   0      27474.39      29140.92      1324.71 o                         
  28   6   0      24078.92      24982.24       911.26 o                         
  30   6   0       7926.67       8936.63       410.20 o                         
  32   6   0       6049.86       6857.69       285.92 o                         
  34   6   0       2571.65       3433.84       238.51 o                         
  36   6   0       3386.36       3377.48       216.81 o                         
  38   6   0        112.02        318.39       193.15 o                         
  40   6   0        100.38        744.13       154.65 o                         
  42   6   0       4993.84       4971.26       235.44 o                         
   1   7   0      54864.57      49484.36      1548.61 o                         
   3   7   0     201657.66     207188.14      4773.75 o                         
   5   7   0       8636.30       8140.53       945.03 o                         
   7   7   0      35899.71      32381.48      1539.79 o                         
   9   7   0      73145.99      73315.83      2447.96 o                         
  11   7   0       4609.62       4713.35       865.24 o                         
  13   7   0      42513.53      39558.20      3508.40 o                         
  15   7   0      22198.93      23175.07      2790.58 o                         
  17   7   0      67959.66      68421.09      5223.69 o                         
  19   7   0      29803.68      28600.56      3459.40 o                         
  21   7   0       2818.70       3150.38       262.75 o                         
  23   7   0      44648.29      42448.88       994.09 o                         
  25   7   0      26113.95      23735.09       859.20 o                         
  27   7   0       1469.13       1909.12       304.77 o                         
  29   7   0       5627.64       6094.96       590.03 o                         
  31   7   0        863.04       1090.17       265.11 o                         
  33   7   0        798.12       1014.87       238.41 o                         
  35   7   0       1370.23       1181.33       241.74 o                         
  37   7   0         80.97        213.18       177.92 o                         
  39   7   0       3228.46       2405.45       279.63 o                         
  41   7   0         23.38         56.70       106.66 o                         
   0   8   0    1010218.50     974736.88     30474.40 o                         
   2   8   0      11433.05      13298.74       984.57 o                         
   4   8   0      47248.69      51194.92      2067.18 o                         
   6   8   0     147264.33     140329.39      3861.64 o                         
   8   8   0      48206.11      42789.57      1885.39 o                         
  10   8   0      46451.55      41449.31      2562.01 o                         
  12   8   0      23049.44      20456.57      2643.56 o                         
  14   8   0       1402.20       3975.42      1291.51 o                         
  16   8   0      49808.09      54162.63      4701.90 o                         
  18   8   0      41772.19      43798.84      4399.20 o                         
  20   8   0       4182.01       5341.74       221.31 o                         
  22   8   0        123.50        485.87       199.14 o                         
  24   8   0      81352.09      74265.02      1537.12 o                         
  26   8   0       2280.25       1542.23       210.77 o                         
  28   8   0       6294.21       7128.99       296.52 o                         
  30   8   0        294.87        470.83       151.03 o                         
  32   8   0      33492.21      36659.12       929.10 o                         
  34   8   0       7411.39      10094.72       578.01 o                         
  36   8   0       2661.56       2848.78       271.02 o                         
  38   8   0         25.15        240.45       144.69 o                         
  40   8   0        859.59        655.96       184.50 o                         
   1   9   0       6322.97       6010.98       962.13 o                         
   3   9   0        141.44        808.39       537.65 o                         
   5   9   0      22037.05      20996.10      1399.25 o                         
   7   9   0        548.72       2223.29       550.33 o                         
   9   9   0      24265.15      22915.62      2701.21 o                         
  11   9   0      13203.54      14690.90      2343.74 o                         
  13   9   0      10661.07      12407.70      2476.35 o                         
  15   9   0      38567.06      37116.45      3917.77 o                         
  17   9   0      15669.98      13619.16       383.66 o                         
  19   9   0      12091.94      13057.82       382.30 o                         
  21   9   0      42865.02      39148.51       681.69 o                         
  23   9   0       3359.16       2503.81       223.46 o                         
  25   9   0      44239.21      43352.75       820.38 o                         
  27   9   0         58.23        111.43       145.81 o                         
  29   9   0        371.96        931.20       160.03 o                         
  31   9   0       1567.34       2061.73       166.27 o                         
  33   9   0        128.88        -70.59       196.64 o                         
  35   9   0       3317.86       3614.78       416.57 o                         
  37   9   0        976.60        722.12       119.27 o                         
  39   9   0        171.75        125.69       155.67 o                         
   0  10   0     389712.28     384157.34     14944.59 o                         
   2  10   0        353.13       1095.59       898.00 o                         
   4  10   0        896.94       1911.10       648.99 o                         
  10  10   0      53488.38      47774.27      4232.00 o                         
  12  10   0        626.22       1313.83       207.66 o                         
  14  10   0      88216.87      94058.03      2052.19 o                         
  16  10   0      76930.14      73495.76      1926.22 o                         
  18  10   0     105643.62     113727.99      1678.26 o                         
  20  10   0      40381.25      41114.95       658.70 o                         
  22  10   0       7269.57       7358.10       269.90 o                         
  24  10   0      15509.96      17244.97       409.52 o                         
  26  10   0       2082.49       2394.50       198.59 o                         
  28  10   0       3286.21       2775.13       196.33 o                         
  30  10   0       1558.27       1489.66       172.60 o                         
  32  10   0       5118.37       6219.13       371.92 o                         
  34  10   0       6213.51       6790.88       394.95 o                         
  36  10   0       3583.07       2654.74       157.22 o                         
   1  11   0      38167.03      38561.30      1207.79 o                         
   3  11   0      20423.75      22277.70       879.60 o                         
   5  11   0      23290.92      25310.84       635.00 o                         
   7  11   0      21638.34      25890.51       622.12 o                         
   9  11   0      14825.30      16308.63       566.82 o                         
  11  11   0         23.14        488.57       220.10 o                         
  13  11   0      37050.23      33404.43       756.43 o                         
  15  11   0     116069.41     125714.36      2090.96 o                         
  17  11   0        104.13       1101.92       184.08 o                         
  19  11   0       7705.10       8009.17       287.63 o                         
  21  11   0      39934.75      35465.81       594.30 o                         
  23  11   0       3232.94       2653.05       174.16 o                         
  25  11   0       3131.37       2109.38       168.88 o                         
  27  11   0       2092.79       2145.51       175.58 o                         
  29  11   0       7809.97       6679.82       364.00 o                         
  31  11   0      20058.73      19027.83       513.97 o                         
  33  11   0        149.91        345.38       118.58 o                         
  35  11   0         10.64        190.56       246.48 o                         
   0  12   0     130686.70     126873.49      2391.53 o                         
   2  12   0       4448.63       6659.27       244.77 o                         
   4  12   0      45711.61      45486.42       751.74 o                         
   6  12   0      19135.04      17632.18       528.86 o                         
   8  12   0     136610.34     139825.05      2628.63 o                         
  10  12   0      50580.07      55548.95      1914.20 o                         
  12  12   0      80742.55      84747.16      1755.00 o                         
  14  12   0      71787.54      67230.98      1261.78 o                         
  16  12   0       3035.32       3611.96       256.71 o                         
  18  12   0      20003.33      20642.67       511.77 o                         
  20  12   0       2215.05       2156.42       187.37 o                         
  22  12   0         51.14        337.75       145.76 o                         
  24  12   0      17825.05      16790.39       407.84 o                         
  26  12   0       3892.77       3820.55       206.11 o                         
  28  12   0        309.02       -133.92       133.92 o                         
  30  12   0        625.12        904.24       137.03 o                         
  32  12   0       1632.67       1313.82       158.84 o                         
  34  12   0        252.80        294.05       141.26 o                         
   1  13   0       1195.79       2550.13       233.95 o                         
   3  13   0      18414.39      18859.15       532.11 o                         
   5  13   0       1309.90       2028.22       208.15 o                         
   7  13   0      15977.18      15973.61       562.08 o                         
   9  13   0        917.99       2079.97       271.20 o                         
  11  13   0         15.94       -140.73       213.24 o                         
  13  13   0      12168.53      11061.91       479.84 o                         
  15  13   0      23341.04      24064.89       611.80 o                         
  17  13   0      21141.85      23339.63       588.41 o                         
  19  13   0       5647.66       6453.70       293.21 o                         
  21  13   0       3965.60       2981.00       299.18 o                         
  23  13   0       6851.19       6048.94       348.08 o                         
  25  13   0       2724.99       3548.50       190.83 o                         
  27  13   0         56.59        401.05       172.97 o                         
  29  13   0       1127.17       1187.91       170.65 o                         
  31  13   0       5362.47       3220.24       185.47 o                         
   0  14   0      37548.20      36355.71      1307.36 o                         
   2  14   0      18910.94      20035.20       626.28 o                         
   4  14   0      30546.93      31788.16       974.88 o                         
   6  14   0      42927.46      42757.14      1010.45 o                         
   8  14   0      50520.94      50646.58      1592.28 o                         
  10  14   0       8023.95       8864.88       421.45 o                         
  12  14   0      37549.80      39895.57      1206.99 o                         
  14  14   0        547.99       1230.11       202.81 o                         
  16  14   0         75.15        345.78       184.99 o                         
  18  14   0      19419.08      18455.63       472.27 o                         
  20  14   0       3357.00       3932.27       216.62 o                         
  22  14   0        553.34        429.11       157.70 o                         
  24  14   0       6202.26       5548.93       243.84 o                         
  26  14   0      15130.12      10620.67       560.71 o                         
  28  14   0       5049.45       4172.67       341.62 o                         
   1  15   0      35650.49      36278.17      1039.47 o                         
   3  15   0       4615.71       5822.55       321.12 o                         
   5  15   0      18751.90      19809.58       750.33 o                         
   7  15   0        323.72       2604.95       266.31 o                         
   9  15   0      73825.12      76985.98      1542.50 o                         
  11  15   0      11885.91      12792.67       397.65 o                         
  13  15   0       2754.06       2954.23       214.31 o                         
  15  15   0       2548.40       3515.32       222.75 o                         
  17  15   0       1884.85       2462.73       221.43 o                         
  19  15   0       5354.02       4881.26       245.16 o                         
  21  15   0        204.69        544.33       130.84 o                         
  23  15   0         41.55        265.92       105.61 o                         
  25  15   0         51.48        740.89       190.27 o                         
   0  16   0        167.52        567.89       184.41 o                         
   2  16   0       3649.69       4833.86       262.16 o                         
   4  16   0        108.84        342.37       147.15 o                         
   6  16   0      25661.93      25687.79      1305.92 o                         
   8  16   0       2345.67       2465.78       203.50 o                         
  10  16   0       5809.92       7180.23       288.10 o                         
  12  16   0       6233.92       6454.66       287.64 o                         
  14  16   0        722.44        410.64       176.37 o                         
  16  16   0       1515.75       2083.43       176.62 o                         
  18  16   0       7719.41       8061.28       336.33 o                         
  20  16   0        265.28        585.72       132.08 o                         
  22  16   0       4629.16       3286.43       270.99 o                         
   1  17   0        672.05        884.27       166.22 o                         
   3  17   0       1121.55       1583.85       170.32 o                         
   5  17   0       2661.00       2674.54       219.93 o                         
   7  17   0        969.24        922.51       245.04 o                         
   9  17   0      15298.82      15279.00       735.12 o                         
  11  17   0       2640.62       2825.17       317.11 o                         
  13  17   0       3451.81       3055.80       311.35 o                         
  15  17   0       5072.46       5085.31       340.17 o                         
  17  17   0       2731.07       2412.93       219.10 o                         
   2  18   0         77.64       -155.67       155.67 o                         
   4  18   0       1450.50        752.42       161.44 o                         
   6  18   0         21.75        331.53       152.79 o                         
   8  18   0       1164.72       1072.41       187.38 o                         
  10  18   0       1240.55       1801.77       193.15 o                         
 -45   1   1       3291.33       2029.51       216.21 o                         
 -43   1   1       3197.79       2936.36       163.63 o                         
 -41   1   1        258.18        245.27       244.67 o                         
 -39   1   1        559.04        538.20       213.62 o                         
 -37   1   1        313.95        194.06       224.89 o                         
 -35   1   1      43589.26      46606.46      1159.82 o                         
 -33   1   1       3208.93       3809.13       442.37 o                         
 -31   1   1        643.65       2551.78       285.74 o                         
 -29   1   1      72968.45      73247.32      1509.33 o                         
 -27   1   1       2421.91       2283.87       284.17 o                         
 -25   1   1      13453.79      13448.41      2165.01 o                         
 -23   1   1      83303.84      71968.49      3340.47 o                         
 -21   1   1     284121.50     272562.44      7612.12 o                         
 -19   1   1     354146.06     347083.00      8842.09 o                         
 -17   1   1      26896.50      21841.82      1438.83 o                         
 -15   1   1        395.24        869.93       396.08 o                         
 -13   1   1       8072.50       6898.56       682.21 o                         
 -11   1   1     494366.59     418381.22      9263.96 o                         
  -9   1   1     162841.25     136932.50      3497.60 o                         
  -7   1   1       2836.67       5430.23       438.94 o                         
  -5   1   1      40421.71      23409.18       832.74 o                         
  -3   1   1      25505.21      23287.51      1179.08 o                         
   3   1   1      38850.57      25797.36       656.49 o                         
   5   1   1      57771.54      52564.35      1266.63 o                         
   7   1   1     151193.16     148830.27      2985.32 o                         
   9   1   1      82816.23     100014.26      2314.21 o                         
  11   1   1      23161.36      23365.64      1275.77 o                         
  13   1   1     230268.17     195201.61      5291.84 o                         
  15   1   1      38175.58      39891.82      1890.26 o                         
  17   1   1     159082.55     130943.09      4241.50 o                         
  19   1   1        603.81       2389.47       629.25 o                         
  21   1   1      31754.81      26141.74      1918.24 o                         
  23   1   1      70801.91      67434.80      3277.52 o                         
  25   1   1       1643.03       1614.39       893.68 o                         
  27   1   1       8984.62       9247.56       400.64 o                         
  29   1   1       1724.22       1568.42       299.08 o                         
  31   1   1       3127.98       4086.13       413.27 o                         
  33   1   1      27338.00      27526.96      1073.88 o                         
  35   1   1       1567.45       2804.92       300.05 o                         
  37   1   1       8015.56       9512.36       467.90 o                         
  39   1   1       5579.79       6057.80       613.35 o                         
  41   1   1        982.55       1004.98       147.06 o                         
  43   1   1       1050.65        673.19        93.38 o                         
 -44   2   1        129.12        334.40       129.79 o                         
 -42   2   1       1632.17       1860.36       133.81 o                         
 -40   2   1       8964.28       8365.25       402.09 o                         
 -38   2   1       6131.34       5540.92       486.49 o                         
 -36   2   1        669.41       2179.70       283.14 o                         
 -34   2   1       5259.90       7667.11       533.97 o                         
 -32   2   1       1660.92       1837.95       265.75 o                         
 -30   2   1      65389.79      58751.12      1296.56 o                         
 -28   2   1        482.56       2348.20       217.72 o                         
 -26   2   1       5459.52       4200.28      1450.06 o                         
 -24   2   1      35467.74      36257.36      3531.47 o                         
 -22   2   1      36406.07      36150.70      3476.69 o                         
 -20   2   1       9001.09      11328.23      1126.86 o                         
 -18   2   1      72723.81      66406.79      2698.14 o                         
 -16   2   1     402784.16     364859.62      8760.41 o                         
 -14   2   1       2621.07       2365.11       900.88 o                         
 -12   2   1      46412.44      42239.16      1695.53 o                         
 -10   2   1      44351.61      41391.88      1506.19 o                         
  -8   2   1     146075.47     158724.69      3988.39 o                         
  -6   2   1     172211.14     154099.62      7751.94 o                         
  -4   2   1       6186.72      17936.97      1256.91 o                         
  -2   2   1      41857.35      40281.79      1807.53 o                         
   0   2   1      25157.80      31590.06      1438.53 o                         
   2   2   1    1089966.12    1314751.25     18407.07 o                         
   4   2   1     240206.31     231584.80      3489.80 o                         
   6   2   1     252322.38     288519.66      4706.75 o                         
   8   2   1        961.87       3638.71       416.80 o                         
  10   2   1     138242.83     132020.88      2986.18 o                         
  12   2   1      15614.29      12374.40      1001.51 o                         
  14   2   1      77449.56      79380.56      2794.98 o                         
  16   2   1      17731.68      18683.60      1357.08 o                         
  18   2   1       3378.93       2657.58       648.02 o                         
  20   2   1        471.18       3084.11       709.97 o                         
  22   2   1      19216.28      18556.78      2516.71 o                         
  24   2   1      35342.20      27842.38      3208.59 o                         
  26   2   1      10781.94       9844.87      2190.95 o                         
  28   2   1        835.42        886.46       240.37 o                         
  30   2   1        141.98        698.55       219.35 o                         
  32   2   1      10878.96      10518.04       613.49 o                         
  34   2   1      22337.17      24726.96       765.89 o                         
  36   2   1       2244.32       2540.54       287.27 o                         
  38   2   1        414.22       1822.85       248.89 o                         
  40   2   1       3119.75       2795.72       207.45 o                         
  42   2   1       1518.35       1846.21       146.80 o                         
  44   2   1       2743.59       2505.18       256.57 o                         
 -43   3   1       2288.36       2227.27       135.77 o                         
 -41   3   1        981.19        870.34       156.87 o                         
 -39   3   1       5761.45       6647.36       294.87 o                         
 -37   3   1      12614.61      13492.10       524.40 o                         
 -35   3   1       6987.35       8900.91       391.97 o                         
 -33   3   1       6021.58       6381.89       385.06 o                         
 -31   3   1       4045.31       4561.39       350.51 o                         
 -29   3   1      83369.30      79631.71      1621.99 o                         
 -27   3   1      40573.07      41291.24       879.02 o                         
 -25   3   1       9650.90      11401.59      2141.94 o                         
 -23   3   1       2345.69       2118.88      1066.65 o                         
 -21   3   1        352.99        815.84       980.16 o                         
 -19   3   1       1203.09       2865.53       968.63 o                         
 -17   3   1      97375.93      84060.45      4995.95 o                         
 -15   3   1      84321.55      77544.48      2643.22 o                         
 -13   3   1     222753.12     205817.80      5167.19 o                         
 -11   3   1     639878.44     642290.25     23923.17 o                         
  -9   3   1        613.58       2491.53       285.21 o                         
  -7   3   1      13828.13      17640.04      1556.73 o                         
  -5   3   1     848328.31     865002.06     25464.04 o                         
  -3   3   1     296518.03     268942.16      8677.32 o                         
  -1   3   1     259704.16     207576.69      4631.12 o                         
   1   3   1       4271.31       2964.89       213.49 o                         
   3   3   1        447.63       1026.05       143.88 o                         
   5   3   1     243278.98     229581.50      4771.41 o                         
   7   3   1     223713.66     188800.05      2858.93 o                         
   9   3   1     377375.12     308381.78      5956.69 o                         
  11   3   1     170668.11     182337.55      5628.54 o                         
  13   3   1      12202.23      16540.24      1131.51 o                         
  15   3   1     198011.53     187279.42      5615.76 o                         
  17   3   1      92801.33      95323.68      5462.96 o                         
  19   3   1      32196.07      32134.91      3188.41 o                         
  21   3   1       4408.54       3540.12      1375.11 o                         
  23   3   1       2305.58       3329.67      1144.48 o                         
  25   3   1         19.58      -1037.82      1605.74 o                         
  27   3   1      18957.45      19670.36       649.10 o                         
  29   3   1        438.14        410.29       222.20 o                         
  31   3   1      14534.15      16892.56       597.22 o                         
  33   3   1      16548.90      15824.38       494.82 o                         
  35   3   1       5870.92       5603.62       482.30 o                         
  37   3   1      11876.88      12408.78       531.36 o                         
  39   3   1       5336.90       5844.71       327.19 o                         
  41   3   1      11699.23      10743.54       351.78 o                         
  43   3   1         93.54        147.10       144.14 o                         
 -44   4   1        768.68        873.09       118.98 o                         
 -42   4   1        810.43        835.18       135.23 o                         
 -40   4   1        204.79        204.15       135.45 o                         
 -38   4   1       1310.79       1373.54       159.59 o                         
 -36   4   1       9498.51       9646.18       328.97 o                         
 -34   4   1       4552.81       4073.85       279.05 o                         
 -32   4   1       1720.55       1521.15       249.53 o                         
 -30   4   1       7978.27       9482.43       490.40 o                         
 -28   4   1      16426.77      14994.55       547.20 o                         
 -26   4   1        239.12        637.39       167.94 o                         
 -24   4   1      27276.12      25351.61      3312.37 o                         
 -22   4   1      12748.63       7870.13      1738.35 o                         
 -20   4   1      30534.19      32555.81      3297.96 o                         
 -18   4   1       6575.52       4139.74      1412.59 o                         
 -16   4   1      33819.21      32976.70      3009.68 o                         
 -14   4   1     206854.66     206373.17      8642.73 o                         
 -12   4   1      24309.78      24495.40      1138.86 o                         
 -10   4   1       5705.49       6358.03       795.79 o                         
  -8   4   1      51897.98      50540.00      2133.13 o                         
  -6   4   1     166496.27     153144.61      5993.40 o                         
  -4   4   1       3638.68       5814.59       828.81 o                         
  -2   4   1     123348.89     110216.23      2114.81 o                         
   0   4   1     145891.73     160700.95      2856.15 o                         
   2   4   1      59313.25      68881.23      2069.34 o                         
   4   4   1     507966.06     479941.50      8257.79 o                         
   6   4   1      75786.41      70221.36      1876.07 o                         
   8   4   1      22256.57      24056.50       953.94 o                         
  10   4   1      29602.81      35182.37      1772.41 o                         
  12   4   1     161359.05     161071.05      5106.93 o                         
  14   4   1     194190.12     192942.09      8325.61 o                         
  16   4   1      89980.80      91503.93      5330.35 o                         
  18   4   1      92240.34      82552.73      5315.94 o                         
  20   4   1      25454.61      24270.55      2954.90 o                         
  22   4   1       2314.41       2009.33      1135.84 o                         
  24   4   1      20999.29      21748.07      3075.98 o                         
  26   4   1      35462.33      32670.68       829.12 o                         
  28   4   1       3202.88       3422.10       286.45 o                         
  30   4   1         60.93        358.41       221.77 o                         
  32   4   1        352.96        433.30       168.34 o                         
  34   4   1       9389.89       9325.16       380.05 o                         
  36   4   1       1882.90       3067.03       209.36 o                         
  38   4   1          1.36        169.48       154.71 o                         
  40   4   1       1070.74        989.16       138.86 o                         
  42   4   1        381.50        152.77       126.34 o                         
 -43   5   1        275.79        474.66       109.17 o                         
 -41   5   1       2495.17       2082.76       383.42 o                         
 -39   5   1       2265.48       2758.35       196.40 o                         
 -37   5   1      16178.48      14895.74       453.45 o                         
 -35   5   1       6435.55       6615.85       271.72 o                         
 -33   5   1        371.67        896.91       183.25 o                         
 -31   5   1         18.85       1299.29       225.39 o                         
 -29   5   1      22590.30      22990.81       694.42 o                         
 -27   5   1      82182.62      78322.26      1375.09 o                         
 -25   5   1       2952.91       3440.67       349.38 o                         
 -23   5   1       2550.51       2412.93       864.85 o                         
 -21   5   1      16737.39      13883.71      2332.21 o                         
 -19   5   1       1524.33       2274.55      1083.94 o                         
 -17   5   1     129709.48     128646.31      7048.52 o                         
 -15   5   1      50069.28      52357.97      3926.42 o                         
 -13   5   1     198315.67     178917.11      7962.38 o                         
 -11   5   1      56101.96      51618.46      2007.63 o                         
  -9   5   1       5167.75       9300.14       717.34 o                         
  -7   5   1     136117.88     137894.78      3297.40 o                         
  -5   5   1     302775.41     302892.56      5988.70 o                         
  -3   5   1       3240.73       5799.22       452.83 o                         
  -1   5   1     227186.48     260811.22      4439.21 o                         
   1   5   1     498434.50     494927.50      7716.40 o                         
   3   5   1      17510.37      16418.60       697.70 o                         
   5   5   1         40.41       1284.00       343.91 o                         
   7   5   1     197390.19     174637.30      3875.21 o                         
   9   5   1       4998.56       5491.71       536.14 o                         
  11   5   1      91329.79      92429.81      3543.88 o                         
  13   5   1        973.17       1392.33       542.87 o                         
  15   5   1     115058.75     107466.16      5981.87 o                         
  17   5   1        274.06       9155.87      2061.22 o                         
  19   5   1        126.57      11361.24      2407.16 o                         
  21   5   1     157816.92     145167.81      8259.31 o                         
  23   5   1       3721.40       6826.54      1899.79 o                         
  25   5   1       4428.21       3514.20       275.74 o                         
  27   5   1      25637.98      26476.48       729.50 o                         
  29   5   1       9602.55      10514.42       454.92 o                         
  31   5   1      11313.60      12534.99       352.41 o                         
  33   5   1       5676.29       6302.73       271.40 o                         
  35   5   1      10728.25       8883.27       309.36 o                         
  37   5   1       5413.04       5454.22       228.61 o                         
  39   5   1       5710.06       4862.29       277.65 o                         
  41   5   1       6606.48       6653.18       325.13 o                         
  43   5   1       1466.36       1369.34       175.85 o                         
 -42   6   1         25.70        298.93       133.51 o                         
 -40   6   1       3179.20       2478.88       223.42 o                         
 -38   6   1         25.89       -140.24       147.09 o                         
 -36   6   1          7.43       1673.91       182.60 o                         
 -34   6   1       7825.40       7765.10       290.22 o                         
 -32   6   1        374.62        240.62       170.14 o                         
 -30   6   1      19211.66      17766.92       593.05 o                         
 -28   6   1      21737.86      18865.24      1124.30 o                         
 -26   6   1       6813.15       6185.51       367.48 o                         
 -24   6   1      23662.05      26857.22       738.06 o                         
 -22   6   1      10541.72       7564.55      1674.92 o                         
 -20   6   1      14653.19      16112.14      2652.20 o                         
 -18   6   1      65666.45      61211.15      4866.22 o                         
 -16   6   1      95495.28      90953.30      5731.07 o                         
 -14   6   1      40815.18      33792.54      3257.60 o                         
 -12   6   1      33585.76      32973.82      3003.91 o                         
 -10   6   1      11040.92      10102.36       784.82 o                         
  -8   6   1      29774.75      32607.09      1844.82 o                         
  -6   6   1       5825.06       6939.30       660.58 o                         
  -4   6   1     104771.59     112738.51      2981.05 o                         
  -2   6   1      14813.37      15296.98       753.53 o                         
   0   6   1      10529.68      17392.63       821.72 o                         
   2   6   1      66074.17      59231.07      1600.82 o                         
   4   6   1     222614.06     188674.86      4253.29 o                         
   6   6   1      33554.46      34083.84      1832.61 o                         
   8   6   1     242659.83     249113.47      5846.46 o                         
  10   6   1       2445.05       5876.57       957.53 o                         
  12   6   1      42683.74      52639.78      3176.88 o                         
  14   6   1      57472.62      63549.12      4511.63 o                         
  16   6   1     101462.27     105540.43      6469.07 o                         
  18   6   1       1971.33       2084.29      1000.34 o                         
  20   6   1      67087.38      61937.62      5160.27 o                         
  22   6   1      10538.71      10038.02      2188.07 o                         
  24   6   1      10282.65       9196.52       519.96 o                         
  26   6   1      13109.28      11879.28       570.69 o                         
  28   6   1        234.08        159.62       314.23 o                         
  30   6   1        233.03        367.43       155.26 o                         
  32   6   1      10543.50       9457.18       331.22 o                         
  34   6   1       6827.85       7031.57       317.07 o                         
  36   6   1        390.01        575.97       143.32 o                         
  38   6   1        260.67        886.70       192.56 o                         
  40   6   1       1534.35       1153.05       135.10 o                         
  42   6   1        246.80        -50.22       110.99 o                         
 -41   7   1       7289.49       6218.00       275.53 o                         
 -39   7   1        960.13        789.70       177.29 o                         
 -37   7   1       1863.05       1610.53       231.42 o                         
 -35   7   1       9324.93       8324.01       461.44 o                         
 -33   7   1      23072.65      23554.41       717.20 o                         
 -31   7   1       4434.46       3178.50       495.85 o                         
 -29   7   1      21461.08      21545.77      1383.76 o                         
 -27   7   1       2253.35       1405.89       239.29 o                         
 -25   7   1        571.08       1632.34       250.20 o                         
 -23   7   1       7404.01       7313.89       369.91 o                         
 -21   7   1       8688.42      10628.55       541.78 o                         
 -19   7   1       4743.35       5284.23      1467.36 o                         
 -17   7   1      10626.57      11894.56      2162.12 o                         
 -15   7   1      14829.57      13240.84      2214.01 o                         
 -13   7   1      42779.41      41123.58      3669.84 o                         
 -11   7   1       9322.08      10548.28      1827.71 o                         
  -9   7   1      88538.46      86791.27      2739.58 o                         
  -7   7   1     213602.45     203096.55      4810.67 o                         
  -5   7   1      37878.59      35115.06      1596.84 o                         
  -3   7   1       4329.54       3336.91       526.99 o                         
  -1   7   1      27778.30      24110.02      1039.39 o                         
   1   7   1     163610.88     150690.17      3195.67 o                         
   3   7   1       7877.73      12338.07       901.48 o                         
   5   7   1     277467.12     265880.12      5783.32 o                         
   7   7   1      62727.17      57845.95      2116.45 o                         
   9   7   1     114545.45     106582.78      8688.85 o                         
  11   7   1      36356.55      33771.79      2257.60 o                         
  13   7   1     359758.09     361947.50     11904.64 o                         
  15   7   1      23681.36      22964.63      3012.56 o                         
  17   7   1       3105.57       5206.39      1556.73 o                         
  19   7   1       2728.66        723.59       841.79 o                         
  21   7   1      45480.62      44698.60      1010.00 o                         
  23   7   1      19221.15      19660.30       737.53 o                         
  25   7   1       2947.61       2722.80       315.38 o                         
  27   7   1      29151.33      28531.18      1262.54 o                         
  29   7   1       5943.05       6424.17       314.54 o                         
  31   7   1       4481.80       5274.00       306.51 o                         
  33   7   1      12932.37      15271.45      1432.77 o                         
  35   7   1        648.55        438.60       249.36 o                         
  37   7   1       1403.78       1241.49       217.47 o                         
  39   7   1       4840.68       3933.75       273.46 o                         
  41   7   1       1428.86       1320.86       151.35 o                         
 -40   8   1        369.51        352.27        87.86 o                         
 -38   8   1       4366.51       3969.80       257.86 o                         
 -36   8   1       5997.75       6133.46       681.79 o                         
 -34   8   1       1025.20       1237.24       260.07 o                         
 -32   8   1        450.67        444.23       212.37 o                         
 -30   8   1       1174.70       1927.04       210.29 o                         
 -28   8   1       1936.28       2349.81       219.52 o                         
 -26   8   1       2665.49       4597.21       343.17 o                         
 -24   8   1      22544.02      19801.10       691.98 o                         
 -22   8   1       1253.89       1290.78       181.80 o                         
 -20   8   1        915.32       1282.31       152.13 o                         
 -18   8   1      55729.40      57428.87      5111.26 o                         
 -16   8   1     141909.66     125143.68      7642.38 o                         
 -14   8   1        493.29       2894.36      1164.66 o                         
 -12   8   1       1700.68       3707.32      1406.82 o                         
 -10   8   1       9541.77       9945.77      1677.81 o                         
  -8   8   1     148508.45     148511.97      4090.05 o                         
  -6   8   1     240981.20     228148.97      5430.20 o                         
  -4   8   1     364649.59     373939.03      7869.00 o                         
  -2   8   1     171912.89     152388.72      4054.25 o                         
   0   8   1      23331.08      19836.00      1528.81 o                         
   2   8   1     228664.97     216119.75      5094.41 o                         
   4   8   1     448280.44     432064.53      8757.56 o                         
   6   8   1     308966.69     301360.22      6645.04 o                         
   8   8   1      23769.21      25078.57      2689.68 o                         
  10   8   1      90562.91      86565.40      3855.02 o                         
  12   8   1      16934.01      17025.07      1659.01 o                         
  14   8   1     166537.58     170582.84      8786.87 o                         
  16   8   1        316.92       3459.40      1490.42 o                         
  18   8   1      29365.15      29256.52      3042.83 o                         
  20   8   1        430.65        790.10       210.36 o                         
  22   8   1       9436.15      11020.87       440.65 o                         
  24   8   1      25421.30      30110.81       716.44 o                         
  26   8   1       1005.98        618.29       163.76 o                         
  28   8   1       2633.88       3021.24       243.31 o                         
  30   8   1       2167.80       2570.11       207.38 o                         
  32   8   1       4848.21       4462.96       506.14 o                         
  34   8   1       1731.20       1350.00       256.49 o                         
  36   8   1       1872.12       1978.45       282.52 o                         
  38   8   1        950.72       1026.40       136.86 o                         
  40   8   1         69.69        -42.87        92.71 o                         
 -39   9   1          9.61        -21.00        73.31 o                         
 -37   9   1        248.90        495.18       150.81 o                         
 -35   9   1      13572.30      12857.24       517.76 o                         
 -33   9   1        186.31       1156.35       237.48 o                         
 -31   9   1         34.14        611.23       172.58 o                         
 -29   9   1      28442.53      29121.50       608.17 o                         
 -27   9   1        102.51        208.27       146.49 o                         
 -25   9   1        807.47       1840.36       291.59 o                         
 -23   9   1       5443.46       6026.23       268.02 o                         
 -21   9   1      42865.64      39059.62       682.05 o                         
 -19   9   1     139751.97     130681.65      2089.88 o                         
 -17   9   1         14.01         86.75       153.78 o                         
 -15   9   1       7388.53       6866.90      1749.88 o                         
 -13   9   1       8775.30      11692.76      2265.90 o                         
 -11   9   1      67917.56      58210.11      4595.23 o                         
  -9   9   1       7912.28      16423.49      2361.04 o                         
  -7   9   1      17768.24      18061.47      1543.16 o                         
  -5   9   1      70673.95      66486.55      2561.07 o                         
  -3   9   1     157733.52     146362.81      5123.21 o                         
  -1   9   1      35626.21      37437.87      2314.63 o                         
   1   9   1     101961.27      94668.94      3879.60 o                         
   3   9   1      37926.94      41852.82      2399.35 o                         
   5   9   1      41608.84      50196.43      2803.14 o                         
   7   9   1      19462.91      21215.62      1839.77 o                         
   9   9   1      18818.10      23659.06      1958.78 o                         
  11   9   1       8362.58       9507.58      1914.20 o                         
  13   9   1      13877.97      17648.69      2718.51 o                         
  15   9   1      14754.18      14748.76       647.70 o                         
  17   9   1     122807.06     120792.84      1744.48 o                         
  19   9   1       5854.93       6947.57       328.54 o                         
  21   9   1       3315.17       5937.54       258.15 o                         
  23   9   1       8881.84       7818.66       302.93 o                         
  25   9   1       1144.89        915.56       172.64 o                         
  27   9   1          7.52        166.16       153.55 o                         
  29   9   1        453.83        431.18       149.94 o                         
  31   9   1       4007.02       3799.54       224.83 o                         
  33   9   1      21772.68      20428.44       720.42 o                         
  35   9   1         94.98        654.40       185.50 o                         
  37   9   1       1680.27       2144.59       156.71 o                         
  39   9   1        713.36        369.00       144.14 o                         
 -38  10   1       1520.78        798.54       152.79 o                         
 -36  10   1        103.60        118.61       109.50 o                         
 -34  10   1       1687.33       1639.38       217.09 o                         
 -32  10   1         17.02        543.91       167.73 o                         
 -30  10   1      16361.30      17861.36       486.08 o                         
 -28  10   1         71.33         74.42       137.93 o                         
 -26  10   1        323.11       1349.98       171.89 o                         
 -24  10   1       2638.14       2418.04       183.00 o                         
 -22  10   1      11744.82      12689.56       361.73 o                         
 -20  10   1         66.31       2484.28       197.67 o                         
 -18  10   1       1019.91       4786.86       270.91 o                         
 -16  10   1       2875.93       4142.68       512.27 o                         
 -14  10   1      12306.34      15136.10       560.24 o                         
 -12  10   1      17281.88      19287.30       520.67 o                         
 -10  10   1      21214.43      18435.70      2603.20 o                         
  -6  10   1       4547.38       3444.98      1308.81 o                         
  -4  10   1     170983.73     160795.64      7887.42 o                         
  -2  10   1      22515.61      27897.15      3058.68 o                         
   0  10   1      46925.71      47341.84      3989.84 o                         
   2  10   1     317486.31     307693.16     12917.96 o                         
   4  10   1      33991.79      40180.89      3862.99 o                         
   6  10   1      93305.01     103095.79      6636.28 o                         
  10  10   1      52676.95      42605.35      3949.48 o                         
  12  10   1        392.23        966.88       209.91 o                         
  14  10   1      20528.75      22423.55       585.09 o                         
  16  10   1       8289.00       7135.38       283.34 o                         
  18  10   1       1176.42       3451.36       201.76 o                         
  20  10   1       1213.48       1424.99       159.56 o                         
  22  10   1        179.83         37.41       135.41 o                         
  24  10   1        337.82        985.77       177.64 o                         
  26  10   1       6107.62       4988.51       247.98 o                         
  28  10   1       2255.01       2658.24       205.32 o                         
  30  10   1         28.16        446.27       146.16 o                         
  32  10   1       4341.91       3830.15       240.15 o                         
  34  10   1      10230.99       8934.70       315.14 o                         
  36  10   1       2643.59       2381.76       144.30 o                         
 -35  11   1       8965.24       7385.13       296.17 o                         
 -33  11   1       3738.86       3389.21       293.30 o                         
 -31  11   1       3320.42       3598.89       340.84 o                         
 -29  11   1      12164.79      10611.44       416.26 o                         
 -27  11   1       1083.73       1113.35       145.07 o                         
 -25  11   1       4000.73       3701.62       191.52 o                         
 -23  11   1       8475.31       9377.46       285.68 o                         
 -21  11   1      51394.62      47681.41       737.82 o                         
 -19  11   1      10066.72      10969.13       324.19 o                         
 -17  11   1      26655.98      24502.01       561.23 o                         
 -15  11   1       2062.74       4433.29       302.07 o                         
 -13  11   1       4593.73       5515.04       302.95 o                         
 -11  11   1     219050.31     212812.44      3807.98 o                         
  -9  11   1       2649.41       6099.48       321.59 o                         
  -7  11   1      20950.53      19107.15       467.10 o                         
  -5  11   1      60796.06      60195.94      1148.67 o                         
  -3  11   1     134184.34     128862.09      3037.30 o                         
  -1  11   1       3421.22       4344.10       403.48 o                         
   1  11   1     128322.97     142224.36      3292.10 o                         
   3  11   1       2736.24       3418.93       367.23 o                         
   5  11   1       5397.18       5976.58       296.33 o                         
   7  11   1          6.16        532.26       207.00 o                         
   9  11   1     244278.06     241687.94      4262.25 o                         
  11  11   1       3254.45       4959.59       273.83 o                         
  13  11   1       1522.87       7313.68       363.26 o                         
  15  11   1      51138.20      50044.74      1011.84 o                         
  17  11   1      22331.10      21141.94       512.73 o                         
  19  11   1       2198.44       3130.70       184.58 o                         
  21  11   1      18082.47      17983.95       412.79 o                         
  23  11   1        845.38       1188.09       149.21 o                         
  25  11   1       3167.31       2347.20       201.57 o                         
  27  11   1       1592.94       1502.93       193.35 o                         
  29  11   1       3579.91       4263.53       219.84 o                         
  31  11   1        153.40         75.16       140.17 o                         
  33  11   1       6051.66       4140.98       203.55 o                         
  35  11   1       3285.31       2283.49       223.42 o                         
 -34  12   1         63.21         80.72       126.84 o                         
 -32  12   1         53.15        666.74       143.19 o                         
 -30  12   1       1046.67       1483.52       227.36 o                         
 -28  12   1       5566.37       4495.01       266.72 o                         
 -26  12   1       1613.29       1489.09       129.75 o                         
 -24  12   1      10181.34      10354.83       317.18 o                         
 -22  12   1      28799.29      30642.50       690.24 o                         
 -20  12   1       6136.86       5956.64       238.47 o                         
 -18  12   1       3714.47       4112.65       205.83 o                         
 -16  12   1       2277.87       4059.99       299.45 o                         
 -14  12   1     115747.41     118939.70      2152.90 o                         
 -12  12   1      40141.45      47086.75      1129.33 o                         
 -10  12   1       9492.51       8233.26       410.05 o                         
  -8  12   1      17070.33      17777.80       611.62 o                         
  -6  12   1      22838.05      20184.69       540.68 o                         
  -4  12   1      20669.44      19558.09       434.50 o                         
  -2  12   1      34110.95      33044.17       677.67 o                         
   0  12   1        431.71       1367.95       151.14 o                         
   2  12   1     121710.01     126516.09      1854.81 o                         
   4  12   1       3617.83       4181.10       260.80 o                         
   6  12   1       5894.94       6583.92       303.92 o                         
   8  12   1       5534.14       7155.91       329.82 o                         
  10  12   1      81679.73      79676.27      1667.37 o                         
  12  12   1     118386.15     120376.08      2328.84 o                         
  14  12   1       4799.57       5241.98       287.45 o                         
  16  12   1      12287.98      12647.33       429.59 o                         
  18  12   1      31521.82      32405.34       780.73 o                         
  20  12   1      34883.07      38102.61       730.37 o                         
  22  12   1        226.73        191.86       184.75 o                         
  24  12   1       6185.40       5926.67       246.52 o                         
  26  12   1      18635.88      18588.46       775.61 o                         
  28  12   1        277.12        181.20       114.11 o                         
  30  12   1       3139.76       2378.41       206.46 o                         
  32  12   1        611.28        578.38       129.43 o                         
  34  12   1       5044.27       4249.29       279.63 o                         
 -31  13   1       4569.05       3543.02       195.69 o                         
 -29  13   1       2594.52       2077.95       308.46 o                         
 -27  13   1      11018.91       8920.74       369.94 o                         
 -25  13   1       1061.44       1023.50       168.52 o                         
 -23  13   1       1107.69       1012.07       190.98 o                         
 -21  13   1       3510.70       3530.57       250.18 o                         
 -19  13   1       1404.16       1609.71       175.39 o                         
 -17  13   1       9935.31       9611.89       339.44 o                         
 -15  13   1      14722.92      15520.19       505.56 o                         
 -13  13   1         58.32       1571.17       269.14 o                         
 -11  13   1      41005.53      38225.95       969.99 o                         
  -9  13   1      35303.38      38360.39       969.48 o                         
  -7  13   1       2541.79       3371.70       302.14 o                         
  -5  13   1       2348.03       3436.73       280.70 o                         
  -3  13   1       3006.22       4043.68       318.73 o                         
  -1  13   1        204.89        901.76       169.32 o                         
   1  13   1      11346.51      13042.56       378.07 o                         
   3  13   1       2831.68       3303.70       230.82 o                         
   5  13   1       1119.95       2136.03       210.81 o                         
   7  13   1       1099.71       1471.47       195.29 o                         
   9  13   1      23406.94      30316.90       846.18 o                         
  11  13   1      42702.01      40728.38      1235.88 o                         
  13  13   1          7.97         70.77       212.58 o                         
  15  13   1      10652.73      11103.09       398.34 o                         
  17  13   1       1263.85       1567.09       174.79 o                         
  19  13   1        613.49       1173.64       203.47 o                         
  21  13   1      13991.09      13552.75       404.31 o                         
  23  13   1         50.98         -8.77       174.76 o                         
  25  13   1       2426.71       2150.46       203.88 o                         
  27  13   1        566.84        591.49       130.54 o                         
  29  13   1       2337.53       2256.78       201.80 o                         
  31  13   1       7739.53       5439.90       325.76 o                         
 -28  14   1      13735.88      10443.06       836.02 o                         
 -26  14   1        211.62        442.54       145.56 o                         
 -24  14   1        941.63        938.91       123.85 o                         
 -22  14   1      12079.57      11459.38       383.95 o                         
 -20  14   1       5661.83       5291.43       239.10 o                         
 -18  14   1       1335.89       1872.83       198.80 o                         
 -16  14   1        466.79        755.63       189.68 o                         
 -14  14   1      15828.80      13884.21       443.89 o                         
 -12  14   1       9544.68      12294.74       501.80 o                         
 -10  14   1       6534.45       7512.60       382.65 o                         
  -8  14   1         93.03       2210.15       260.39 o                         
  -6  14   1       6255.78       8808.28       408.80 o                         
  -4  14   1       3569.58       4239.40       402.21 o                         
  -2  14   1          8.07        872.38       201.63 o                         
   0  14   1      10050.83       9954.34       422.34 o                         
   2  14   1      65637.05      64169.53      1367.60 o                         
   4  14   1         47.90       1410.10       233.96 o                         
   6  14   1       5413.96       6001.13       294.39 o                         
   8  14   1      11371.75      12329.24       480.39 o                         
  10  14   1      49640.59      55894.82      1240.08 o                         
  12  14   1      26770.69      31688.78       845.78 o                         
  14  14   1       2961.51       4322.04       257.47 o                         
  16  14   1      62147.03      61744.28      1133.27 o                         
  18  14   1       3526.49       3201.89       212.04 o                         
  20  14   1      22368.00      20339.08       680.95 o                         
  22  14   1        410.95        323.93       122.58 o                         
  24  14   1       1627.56       1687.87       163.23 o                         
  26  14   1      25402.29      20529.87      1091.15 o                         
  28  14   1         74.34        129.73       158.56 o                         
 -25  15   1         46.45        270.99       170.09 o                         
 -23  15   1       3630.81       3111.03       167.61 o                         
 -21  15   1         55.91        189.63       123.51 o                         
 -19  15   1        327.05        677.77       152.39 o                         
 -17  15   1       2927.91       2553.08       217.16 o                         
 -15  15   1       7818.49       7414.24       291.29 o                         
 -13  15   1        585.76       1149.17       177.10 o                         
 -11  15   1        137.44        808.73       190.34 o                         
  -9  15   1      30778.39      31586.59       754.81 o                         
  -7  15   1       3506.82       2899.35       418.75 o                         
  -5  15   1       1745.04       2392.53       317.23 o                         
  -3  15   1      10217.33       9343.25       686.11 o                         
  -1  15   1       7735.82       7270.90       406.70 o                         
   1  15   1        163.31        565.16       324.32 o                         
   3  15   1       1146.92       1474.06       212.18 o                         
   5  15   1       4536.46       4594.75       283.57 o                         
   7  15   1      37797.14      41526.23      1107.79 o                         
   9  15   1        235.85        385.85       209.30 o                         
  11  15   1       2925.20       3735.40       241.40 o                         
  13  15   1       2667.96       2826.67       207.37 o                         
  15  15   1       3782.65       4306.55       282.23 o                         
  17  15   1        489.95        997.12       216.16 o                         
  19  15   1       2818.97       3135.23       268.02 o                         
  21  15   1       2779.42       2548.11       173.39 o                         
  23  15   1         10.78         84.85       168.65 o                         
  25  15   1         70.69          0.00       158.56 o                         
 -22  16   1      10289.66       8899.30       446.84 o                         
 -20  16   1      10536.52       8343.71       325.02 o                         
 -18  16   1       9616.09       9102.71       456.93 o                         
 -16  16   1       5713.49       6570.88       323.09 o                         
 -14  16   1       6746.79       7198.61       609.72 o                         
 -12  16   1        148.23        842.30       158.49 o                         
 -10  16   1       1125.11       2075.56       209.90 o                         
  -8  16   1       1449.83       1459.09       183.29 o                         
  -6  16   1      28534.35      29248.88      1213.64 o                         
  -4  16   1      32365.92      32008.15       934.04 o                         
  -2  16   1       7457.33       7899.74       456.93 o                         
   0  16   1       1388.48       1499.20       171.89 o                         
   2  16   1      34705.57      33151.20       748.96 o                         
   4  16   1      14955.54      14909.54       524.05 o                         
   6  16   1      12007.75      11008.23       474.32 o                         
   8  16   1      43361.16      44012.64      1413.08 o                         
  10  16   1      13111.85      13588.49       374.75 o                         
  12  16   1       8821.13       9366.86       352.88 o                         
  14  16   1       9595.37       9188.86       327.87 o                         
  16  16   1      17924.39      17975.60       471.54 o                         
  18  16   1       1811.68       1596.73       232.30 o                         
  20  16   1      10055.09       8606.56       370.44 o                         
  22  16   1       1219.74        683.23       158.56 o                         
 -17  17   1         36.78         60.54       135.49 o                         
 -15  17   1       2107.01       2395.63       253.69 o                         
 -13  17   1       4410.26       4661.54       377.65 o                         
 -11  17   1         61.93        129.73       204.68 o                         
  -9  17   1        241.74         63.42       210.45 o                         
  -7  17   1        366.92        377.47       148.99 o                         
  -5  17   1       2429.21       2836.48       226.73 o                         
  -3  17   1      11120.88      10821.25       328.86 o                         
  -1  17   1       1625.84       1575.43       187.38 o                         
   1  17   1       1713.63       2383.61       195.18 o                         
   3  17   1       7488.33       7472.30       501.61 o                         
   5  17   1        578.99        885.03       247.92 o                         
   7  17   1      25051.78      25020.09      1032.05 o                         
   9  17   1         48.17       1265.56       288.28 o                         
  11  17   1       2705.22       3254.72       325.76 o                         
  13  17   1       7329.71       5794.49       400.71 o                         
  15  17   1       2773.88       2874.18       270.99 o                         
  17  17   1        565.13        686.11       149.91 o                         
 -10  18   1       8375.09       7146.54       366.12 o                         
  -8  18   1       5715.00       5486.03       319.99 o                         
  -6  18   1        210.17         49.01       144.14 o                         
  -4  18   1      28409.26      26516.28       934.04 o                         
  -2  18   1       1684.29       1467.36       175.85 o                         
   2  18   1      18896.99      14869.64       605.39 o                         
   4  18   1       2972.55       3182.65       262.34 o                         
   6  18   1       3091.35       4335.78       311.35 o                         
   8  18   1      26529.28      23192.37       844.67 o                         
  10  18   1       1182.43       1104.12       172.97 o                         
 -44   0   2         43.24        761.43       164.16 o                         
 -42   0   2       1932.85       1205.02       351.71 o                         
 -40   0   2       8401.41      12632.56       876.38 o                         
 -38   0   2        303.44        945.57       452.60 o                         
 -36   0   2       3808.14       4447.22       426.65 o                         
 -34   0   2        137.38       1314.57       487.20 o                         
 -32   0   2      28837.86      30771.33      1553.85 o                         
 -30   0   2       1941.48       3246.07       562.15 o                         
 -28   0   2      79067.84      70698.05      1837.83 o                         
 -26   0   2      21155.17      23469.12      2784.81 o                         
 -24   0   2     144198.80     142270.58      7299.33 o                         
 -22   0   2      15185.21      17689.05      2222.66 o                         
 -20   0   2     657329.62     616871.00     20375.84 o                         
 -18   0   2      99777.55      97866.34      4895.05 o                         
 -16   0   2      10354.31      14281.54      1519.25 o                         
 -14   0   2       4032.54       7832.65      1095.48 o                         
 -12   0   2     698701.31     646768.81     19606.13 o                         
 -10   0   2     164562.14     145297.55      5301.52 o                         
  -8   0   2      12463.23      13088.05      1072.41 o                         
  -6   0   2    1216584.62     950676.88     27179.33 o                         
  -4   0   2      75077.59      61153.49      2346.62 o                         
   2   0   2      23779.71      35355.04      1501.95 o                         
   4   0   2    1550451.88    1474919.62     41605.01 o                         
   6   0   2      45150.93      60589.60      1662.56 o                         
   8   0   2      63071.64      62682.19      1822.17 o                         
  10   0   2     193457.95     178922.89      6607.45 o                         
  12   0   2    1414489.00    1355175.50     39757.12 o                         
  14   0   2      32567.62      26187.63      2375.45 o                         
  16   0   2       9945.30      11888.79      1533.67 o                         
  18   0   2     237619.56     224811.78      9150.10 o                         
  20   0   2       1546.04       3586.24      1156.02 o                         
  22   0   2      30560.91      27715.53      2934.72 o                         
  24   0   2        398.68       3171.11      1127.19 o                         
  26   0   2        156.19        340.17       703.41 o                         
  28   0   2      85679.05      87903.27      3139.40 o                         
  30   0   2       3949.89       4252.17       639.99 o                         
  32   0   2        616.94       1396.27       291.27 o                         
  34   0   2       1135.68       1375.11       492.96 o                         
  36   0   2      24295.93      29151.18      1501.95 o                         
  38   0   2       8441.72       8552.28       593.86 o                         
  40   0   2       2568.60       2898.03       520.35 o                         
  42   0   2        113.60        367.35       172.78 o                         
  44   0   2        151.21        426.66       164.32 o                         
 -45   1   2        625.05        555.62       122.49 o                         
 -43   1   2       2413.68       2267.81       190.99 o                         
 -41   1   2         86.97        589.54       252.77 o                         
 -39   1   2        429.11        569.83       216.81 o                         
 -37   1   2       3992.50       4957.48       356.65 o                         
 -35   1   2      10334.32      11050.70       643.68 o                         
 -33   1   2        754.67        400.61       283.62 o                         
 -31   1   2      15182.07      13337.65       542.64 o                         
 -29   1   2        930.47       1496.37       234.93 o                         
 -27   1   2      11269.50      11571.68      2064.11 o                         
 -25   1   2       7688.86       4975.77      1354.93 o                         
 -23   1   2      24928.80      21466.78      1763.74 o                         
 -21   1   2      48158.62      47430.92      2455.63 o                         
 -19   1   2       5045.16       5936.98       853.95 o                         
 -17   1   2      76355.41      67428.05      2706.90 o                         
 -15   1   2      15098.55      15049.79      1117.53 o                         
 -13   1   2      28645.45      26930.21      1361.37 o                         
 -11   1   2      69581.66      67856.91      2216.93 o                         
  -9   1   2       4701.37       4192.03       553.43 o                         
  -7   1   2       7850.86       8830.14       572.80 o                         
  -5   1   2     272339.75     276086.78      5970.07 o                         
  -3   1   2       9821.49       5186.79       348.87 o                         
  -1   1   2       3811.51        491.75       151.91 o                         
   1   1   2        654.92        729.36       288.28 o                         
   3   1   2      15531.71      20732.58       793.97 o                         
   5   1   2      17200.32      16793.86       650.19 o                         
   7   1   2     309542.28     303775.88      5512.44 o                         
   9   1   2      10564.57      10753.28       686.64 o                         
  11   1   2      30520.57      31789.88      1183.12 o                         
  13   1   2      51054.64      47660.67      2168.45 o                         
  15   1   2     304906.12     274750.09      7212.08 o                         
  17   1   2        462.10       1055.37       694.76 o                         
  19   1   2      20179.96      20036.45      1510.28 o                         
  21   1   2      26317.93      24412.24      1834.48 o                         
  23   1   2       1285.36       2103.01       705.14 o                         
  25   1   2      26403.91      23676.69      2934.72 o                         
  27   1   2        568.90       1124.32       213.05 o                         
  29   1   2       3093.94       3861.10       372.81 o                         
  31   1   2        168.53        563.81       210.31 o                         
  33   1   2       7487.04       8957.03       445.86 o                         
  35   1   2       1677.35       2148.03       278.41 o                         
  37   1   2       1165.32       1539.02       216.34 o                         
  39   1   2       1174.21       1038.65       243.06 o                         
  41   1   2         24.30         16.85       127.91 o                         
  43   1   2         97.48        341.25       209.01 o                         
 -44   2   2       2286.32       1906.60       161.97 o                         
 -42   2   2        308.81        351.15       151.04 o                         
 -40   2   2         78.48        413.68       184.98 o                         
 -38   2   2       7315.74       8546.31       427.31 o                         
 -36   2   2       3787.28       4538.23       465.58 o                         
 -34   2   2       4570.17       6494.05       526.94 o                         
 -32   2   2        255.41        562.86       224.09 o                         
 -30   2   2        708.89       3614.68       324.91 o                         
 -28   2   2       8033.60       6285.85       298.22 o                         
 -26   2   2      41884.03      41841.40      4087.85 o                         
 -24   2   2        414.95       2064.11      1135.84 o                         
 -22   2   2        327.60       2692.56      1092.59 o                         
 -20   2   2     160794.92     133324.22      7103.29 o                         
 -18   2   2      57872.33      53592.14      2371.46 o                         
 -16   2   2      37929.75      39283.77      1859.43 o                         
 -14   2   2     125935.69     119172.96      3567.70 o                         
 -12   2   2     652219.69     562429.75     12170.42 o                         
 -10   2   2     195311.47     164398.94      4141.43 o                         
  -8   2   2     312028.53     280290.62      6301.56 o                         
  -6   2   2     336113.19     302010.31      7390.14 o                         
  -4   2   2      30586.84      18559.66      1291.51 o                         
  -2   2   2     437345.94     430790.00     12949.67 o                         
   0   2   2      32389.11      29811.26      1468.80 o                         
   2   2   2      31658.22      48005.02      1363.15 o                         
   4   2   2     325775.94     318039.69      5531.87 o                         
   6   2   2     488427.28     470387.19      8197.94 o                         
   8   2   2      36728.32      33250.59      1142.90 o                         
  10   2   2      39730.32      32894.59      1219.97 o                         
  12   2   2     435088.22     427499.75      8003.23 o                         
  14   2   2      92570.55      95457.74      3391.27 o                         
  16   2   2      19562.62      16896.36      1292.41 o                         
  18   2   2     144953.72     148770.52      4734.69 o                         
  20   2   2      18234.41      15974.94      1366.82 o                         
  22   2   2     176934.80     166039.52      8423.63 o                         
  24   2   2       4537.57       3952.36      1441.42 o                         
  26   2   2       3451.67       3398.24       268.36 o                         
  28   2   2      61222.92      64041.30      1363.75 o                         
  30   2   2      20706.98      17033.52       863.41 o                         
  32   2   2        665.67        353.10       210.08 o                         
  34   2   2       5852.58       4833.65       362.33 o                         
  36   2   2      17623.31      20657.51       679.91 o                         
  38   2   2       5721.78       5692.19       379.89 o                         
  40   2   2       1397.27       1100.92       140.10 o                         
  42   2   2        689.85        686.16       138.09 o                         
  44   2   2         28.61        308.46       147.02 o                         
 -45   3   2       1329.71       1063.76       167.20 o                         
 -43   3   2       3872.68       3067.58       155.96 o                         
 -41   3   2        445.62        686.68       133.71 o                         
 -39   3   2         19.48        419.11       163.53 o                         
 -37   3   2       1717.12       2395.13       280.49 o                         
 -35   3   2       4881.73       4356.41       443.34 o                         
 -33   3   2      19857.13      18094.98       643.32 o                         
 -31   3   2       2630.10       2575.33       303.59 o                         
 -29   3   2       2070.20       3454.75       256.62 o                         
 -27   3   2      24303.06      25932.60       627.38 o                         
 -25   3   2      13041.47      13033.28      2389.87 o                         
 -23   3   2      11367.01      14662.08      2343.74 o                         
 -21   3   2      68634.77      55416.65      4384.79 o                         
 -19   3   2      14748.37      15025.31      2113.11 o                         
 -17   3   2     237974.89     230225.72      9651.72 o                         
 -15   3   2     183559.89     156551.09      4411.08 o                         
 -13   3   2      90526.31      80811.98      2553.50 o                         
 -11   3   2      16915.85      14578.74       803.90 o                         
  -9   3   2      34982.19      29254.87      7015.37 o                         
  -7   3   2     321110.06     333408.03     11049.89 o                         
  -5   3   2      28777.69      43392.37      2363.92 o                         
  -3   3   2      15858.34      18170.48      1377.99 o                         
  -1   3   2     364913.75     334613.75      7420.01 o                         
   1   3   2       4733.87       4196.88       299.54 o                         
   3   3   2     146197.66     145091.69      2390.11 o                         
   5   3   2     358039.09     408350.84      6070.55 o                         
   7   3   2     397897.59     399529.25      7226.76 o                         
   9   3   2        744.31       2302.09       364.02 o                         
  11   3   2      15764.03      12638.85       819.80 o                         
  13   3   2     131990.78     121872.38      3598.74 o                         
  15   3   2     320275.31     283249.09     10931.69 o                         
  17   3   2      35438.35      31081.91      1745.36 o                         
  19   3   2       2400.62       2113.11      1104.12 o                         
  21   3   2      67497.11      63396.33      4871.98 o                         
  23   3   2      10082.00      11367.00      2260.14 o                         
  25   3   2      48957.99      50463.95      4658.65 o                         
  27   3   2        127.48        782.70       238.84 o                         
  29   3   2       1489.76       1707.69       245.25 o                         
  31   3   2       2783.54       2708.52       238.33 o                         
  33   3   2        843.84       1648.46       202.20 o                         
  35   3   2      41480.01      41688.64      1041.19 o                         
  37   3   2        408.54        785.37       247.58 o                         
  39   3   2       1213.98       1111.68       174.76 o                         
  41   3   2       1460.21       1288.79       130.23 o                         
  43   3   2        320.31        454.42       155.67 o                         
 -44   4   2       4889.39       4485.68       294.05 o                         
 -42   4   2        201.08        278.02       143.18 o                         
 -40   4   2       1345.52       1600.78       200.20 o                         
 -38   4   2      15600.55      14340.59       380.99 o                         
 -36   4   2       2121.39       2484.68       257.15 o                         
 -34   4   2        130.29       1789.46       268.93 o                         
 -32   4   2      17591.96      18402.86       635.73 o                         
 -30   4   2      31097.28      27701.41       690.55 o                         
 -28   4   2      35217.95      31046.98       727.36 o                         
 -26   4   2      45661.79      43526.01       882.71 o                         
 -24   4   2      69920.38      58054.45      4961.35 o                         
 -22   4   2      10885.34      15887.28      2464.82 o                         
 -20   4   2      24358.81      21699.06      2686.80 o                         
 -18   4   2     114927.93     119729.73      6578.62 o                         
 -16   4   2     111724.35     112914.70      6039.53 o                         
 -14   4   2     402012.41     387587.91     13944.25 o                         
 -12   4   2     202387.30     175662.41      7555.90 o                         
 -10   4   2       5365.93       9034.79      1412.59 o                         
  -8   4   2     183786.72     181367.52      7126.36 o                         
  -6   4   2     209507.67     242114.52      8683.09 o                         
  -4   4   2      59644.30      56760.05      2960.67 o                         
  -2   4   2     166087.94     180289.02      3594.19 o                         
   0   4   2       3911.01       4480.76       356.56 o                         
   2   4   2     106812.43     100161.03      1617.61 o                         
   4   4   2     440904.22     440430.50      6564.79 o                         
   6   4   2     168917.30     153020.58      2371.91 o                         
   8   4   2      33649.27      33375.41      1270.26 o                         
  10   4   2     453045.72     448053.34      8472.46 o                         
  12   4   2      15825.55       9224.53      1035.33 o                         
  14   4   2     229816.50     209022.28     10496.39 o                         
  16   4   2     447199.97     462878.81     16651.23 o                         
  18   4   2     637384.38     587581.38     20808.27 o                         
  20   4   2         20.77       1331.87      1072.41 o                         
  22   4   2     332943.66     315286.56     13627.14 o                         
  24   4   2       1743.59       1917.08      1210.79 o                         
  26   4   2       8544.98       9426.78       411.66 o                         
  28   4   2      42736.22      42084.42      1017.28 o                         
  30   4   2      16435.50      18064.47       469.68 o                         
  32   4   2      14131.08      13304.66       536.77 o                         
  34   4   2       8305.94       7757.06       305.65 o                         
  36   4   2        782.16        924.82       157.93 o                         
  38   4   2       3092.62       3070.10       212.05 o                         
  40   4   2        734.59       2219.22       157.63 o                         
  42   4   2        111.90        511.47       108.32 o                         
 -43   5   2        246.33        165.86       102.93 o                         
 -41   5   2        140.95        442.14       150.42 o                         
 -39   5   2       1927.06       1568.36       161.69 o                         
 -37   5   2       1240.60       1851.96       196.79 o                         
 -35   5   2       9827.16       9103.28       326.68 o                         
 -33   5   2       2740.86       4281.67       319.79 o                         
 -31   5   2       5322.70       5011.81       351.63 o                         
 -29   5   2       1095.91       1759.27       218.98 o                         
 -27   5   2       6748.09       4160.31       263.58 o                         
 -25   5   2      13049.75      15020.17       645.61 o                         
 -23   5   2       1589.02        879.26      1147.37 o                         
 -21   5   2      12806.71      11136.38      2231.31 o                         
 -19   5   2       2908.47       2410.05      1233.85 o                         
 -17   5   2       1628.90       3433.45      1285.74 o                         
 -15   5   2        653.72       2303.38      1037.82 o                         
 -13   5   2      16743.47      18418.41      2193.83 o                         
 -11   5   2      72266.70      80195.43      2900.13 o                         
  -9   5   2     248704.84     218798.19      8645.61 o                         
  -7   5   2     161550.03     155634.19      7557.34 o                         
  -5   5   2      38687.30      43287.77      1544.00 o                         
  -3   5   2     497076.38     526576.12      8090.67 o                         
  -1   5   2     101261.95      90405.33      1990.73 o                         
   1   5   2     193315.17     172667.42      3229.38 o                         
   3   5   2      18651.14      18806.03       768.48 o                         
   5   5   2      20816.52      19671.14       778.07 o                         
   7   5   2     137017.47     125408.74      3031.44 o                         
   9   5   2       5038.62       7568.54       984.56 o                         
  11   5   2     280689.81     256289.88      7034.90 o                         
  13   5   2       4056.15       2526.61       728.74 o                         
  15   5   2     182653.62     177262.38      8273.72 o                         
  17   5   2       1704.41       1216.55      1089.71 o                         
  19   5   2      18347.91      18112.82      2542.66 o                         
  21   5   2      11537.30      13952.90      2444.64 o                         
  23   5   2        139.25       2908.78      1787.35 o                         
  25   5   2       2946.22       4077.98       269.20 o                         
  27   5   2        217.20       1033.21       341.95 o                         
  29   5   2        286.90        562.38       156.30 o                         
  31   5   2         64.54        158.36       141.62 o                         
  33   5   2        569.07        924.15       162.67 o                         
  35   5   2        197.41        297.09       143.07 o                         
  37   5   2       5580.17       4299.66       208.56 o                         
  39   5   2       1264.22        859.07       455.49 o                         
  41   5   2        608.75        490.52       148.43 o                         
 -42   6   2       3795.35       3985.91       396.39 o                         
 -40   6   2       1317.37       1565.63       295.49 o                         
 -38   6   2       3881.22       3154.17       222.70 o                         
 -36   6   2        845.42        826.23       165.43 o                         
 -34   6   2       7272.15       6626.41       277.67 o                         
 -32   6   2        117.66         85.90       180.76 o                         
 -30   6   2      18880.56      17400.42       587.10 o                         
 -28   6   2       7162.87       8195.70       533.03 o                         
 -26   6   2      24880.12      23278.37       694.38 o                         
 -24   6   2      19779.07      19447.16       602.01 o                         
 -22   6   2         79.86       1401.06      1173.31 o                         
 -20   6   2       4219.74       4782.62      1565.38 o                         
 -18   6   2      91646.81      87191.22      5869.44 o                         
 -16   6   2       4390.15       7492.48      1807.53 o                         
 -14   6   2     163597.62     198627.03      9080.92 o                         
 -12   6   2      17355.01      14768.74      2017.98 o                         
 -10   6   2        970.38       2054.56       546.57 o                         
  -8   6   2      17132.08      17253.52      1054.67 o                         
  -6   6   2      34210.09      32041.75      1446.90 o                         
  -4   6   2     650817.00     644297.81     11774.68 o                         
  -2   6   2     359112.41     335812.91      5695.71 o                         
   0   6   2     318030.59     306491.25      5314.79 o                         
   2   6   2       7426.49       6439.80       504.81 o                         
   4   6   2     749554.69     717055.31     10916.37 o                         
   6   6   2     514417.12     515260.12      9646.67 o                         
   8   6   2     421065.94     387369.44      9695.64 o                         
  10   6   2     163292.11     140896.80      4734.17 o                         
  12   6   2     379378.12     375301.91     10451.70 o                         
  14   6   2      29429.44      27376.11      2051.24 o                         
  16   6   2     274726.19     259740.14     11320.88 o                         
  18   6   2     101156.30     101939.77      6693.93 o                         
  20   6   2       8122.84       8291.02      2084.29 o                         
  22   6   2     128365.64     121481.54      3550.83 o                         
  24   6   2      12171.54       8915.52       483.00 o                         
  26   6   2         38.81        999.55       201.64 o                         
  28   6   2      15758.60      15030.93       437.21 o                         
  30   6   2      35976.72      37642.89       939.11 o                         
  32   6   2      11774.04      12025.35       359.85 o                         
  34   6   2         69.86        224.71       126.93 o                         
  36   6   2       1538.84       1954.58       214.84 o                         
  38   6   2        298.11        592.03       177.17 o                         
  40   6   2       1952.76       2162.48       215.05 o                         
  42   6   2        934.18        830.26       152.79 o                         
 -41   7   2        316.21        461.52       108.79 o                         
 -39   7   2       5459.51       4287.81       278.89 o                         
 -37   7   2       2369.84       2256.17       259.45 o                         
 -35   7   2       5404.47       5399.74       333.03 o                         
 -33   7   2        158.86        272.38       208.44 o                         
 -31   7   2        216.03        258.44       258.56 o                         
 -29   7   2       1369.92        906.42       254.91 o                         
 -27   7   2      34328.82      31514.75       864.31 o                         
 -25   7   2       6548.98       6197.03       368.63 o                         
 -23   7   2      34016.70      33122.98       848.38 o                         
 -21   7   2      28445.96      30171.71      3692.91 o                         
 -19   7   2       2821.66       4880.63      1732.58 o                         
 -17   7   2      25036.47      23691.10      3297.96 o                         
 -15   7   2     110043.90     108446.32      6587.27 o                         
 -13   7   2      89724.71      87173.92      5474.50 o                         
 -11   7   2      48432.69      52288.78      3955.24 o                         
  -9   7   2      17709.88      15891.99      1262.37 o                         
  -7   7   2     151094.86     143823.88      3807.85 o                         
  -5   7   2     105852.80     106267.30      3088.32 o                         
  -3   7   2       4746.24       6085.67       675.12 o                         
  -1   7   2     132411.92     135735.30      2976.72 o                         
   1   7   2       9073.44       9622.65       654.38 o                         
   3   7   2     240815.52     249296.72      5468.18 o                         
   5   7   2      59473.14      63149.29      2174.90 o                         
   7   7   2       6970.29      11010.45      1702.31 o                         
   9   7   2       3290.32       3072.92       705.83 o                         
  11   7   2       1694.91       3297.47       780.22 o                         
  13   7   2     250915.00     251287.48      7697.00 o                         
  15   7   2      46006.21      37606.52      3672.73 o                         
  17   7   2        133.10       1259.80       916.74 o                         
  19   7   2       3501.94       6717.00      1801.77 o                         
  21   7   2      39292.72      37708.48      1117.51 o                         
  23   7   2       9348.24       9590.07       417.70 o                         
  25   7   2          1.16        749.51       195.53 o                         
  27   7   2        704.48        866.09       186.00 o                         
  29   7   2       2334.09       1983.31       260.46 o                         
  31   7   2       1439.94       1872.07       231.56 o                         
  33   7   2       3450.99       3384.91       300.23 o                         
  35   7   2       8554.30       7005.20       414.19 o                         
  37   7   2       2612.78       1971.32       232.07 o                         
  39   7   2        113.63         32.30       129.64 o                         
  41   7   2       3008.09       2444.25       159.54 o                         
 -40   8   2       1250.33       1537.95       121.74 o                         
 -38   8   2        423.96        936.70       180.19 o                         
 -36   8   2       8379.92       8150.52       539.09 o                         
 -34   8   2        272.00        698.18       202.90 o                         
 -32   8   2        780.05       1286.85       235.24 o                         
 -30   8   2       4209.01       5926.84       357.39 o                         
 -28   8   2       8222.59       9533.99      1176.19 o                         
 -26   8   2       1265.54       1905.59       256.09 o                         
 -24   8   2       9290.89       7033.00       329.64 o                         
 -22   8   2       4413.61       3829.69       208.03 o                         
 -20   8   2      88260.78      83087.14      1174.87 o                         
 -18   8   2      27395.46      22070.95      3044.27 o                         
 -16   8   2      59338.66      56984.91      4837.39 o                         
 -14   8   2       2980.86       4151.28      1539.43 o                         
 -12   8   2      33429.25      36006.55      3479.58 o                         
 -10   8   2        408.60       1020.52       683.23 o                         
  -8   8   2       2357.37       1270.49       635.66 o                         
  -6   8   2      78875.57      69684.24      3044.80 o                         
  -4   8   2       2783.86       5641.24       722.63 o                         
  -2   8   2     304610.34     255746.14      5891.01 o                         
   0   8   2     110283.46     121267.02      4330.95 o                         
   2   8   2       5390.95       4002.77       641.31 o                         
   4   8   2     892908.12     869854.88     19561.96 o                         
   6   8   2      15595.34      21907.91      2858.33 o                         
   8   8   2     183655.95     188076.66      6136.56 o                         
  10   8   2      38260.23      35533.59      2374.39 o                         
  12   8   2     234095.16     223113.09      7210.68 o                         
  14   8   2      19699.87      17429.59      2585.90 o                         
  16   8   2       2122.93        469.90       928.27 o                         
  18   8   2       1174.99       2376.21       471.75 o                         
  20   8   2        169.03       1737.67       236.89 o                         
  22   8   2     103952.45     106674.96      2018.66 o                         
  24   8   2       2142.02       2646.95       236.15 o                         
  26   8   2       5584.53       5076.75       270.23 o                         
  28   8   2      20339.24      18135.66       470.08 o                         
  30   8   2      28696.08      27820.67      1091.02 o                         
  32   8   2       2097.92       3132.94       258.72 o                         
  34   8   2        504.08        512.78       205.72 o                         
  36   8   2      11066.96      10439.95       457.79 o                         
  38   8   2       3135.11       2970.01       179.55 o                         
  40   8   2        906.28        792.78       158.56 o                         
 -39   9   2       6221.37       4493.85       175.87 o                         
 -37   9   2        282.35       1087.93       183.80 o                         
 -35   9   2         50.64        280.92       184.96 o                         
 -33   9   2       1292.43        893.73       168.94 o                         
 -31   9   2       3721.70       3817.17       255.72 o                         
 -29   9   2       3428.67       3447.60       254.42 o                         
 -27   9   2      30189.87      30491.79       711.06 o                         
 -25   9   2      10318.66       8141.74       360.45 o                         
 -23   9   2       7053.79       6391.40       258.75 o                         
 -21   9   2       2907.11       2277.88       179.55 o                         
 -19   9   2      21532.68      20826.98       490.68 o                         
 -17   9   2      12356.65      14103.93       431.70 o                         
 -15   9   2      71309.35      65376.83      5333.24 o                         
 -13   9   2       2601.87       2150.59      1236.73 o                         
 -11   9   2        249.63       2075.64       997.46 o                         
  -9   9   2        805.43       1804.65      1184.84 o                         
  -7   9   2     223018.14     206085.98      6440.76 o                         
  -5   9   2      20286.46      18806.73      1577.91 o                         
  -3   9   2       6121.36       5186.21      1277.09 o                         
  -1   9   2       3893.39       4650.01      1254.03 o                         
   1   9   2      41471.51      40221.25      3450.75 o                         
   3   9   2     123666.04     122257.96      6719.88 o                         
   5   9   2      27428.08      27927.46      1992.72 o                         
   7   9   2      79227.98      82521.62      3753.99 o                         
   9   9   2       2130.07       4533.97       950.62 o                         
  11   9   2     101258.32      92415.91      4300.68 o                         
  13   9   2      81611.36      81177.62      5759.90 o                         
  15   9   2      48050.10      45031.80      1040.64 o                         
  17   9   2       2212.15       3405.07       281.42 o                         
  19   9   2      16408.38      14495.74       371.70 o                         
  21   9   2      24551.45      26027.79       525.16 o                         
  23   9   2       1620.09       3146.58       237.89 o                         
  25   9   2        347.63        337.52       152.57 o                         
  27   9   2       2760.16       2291.86       197.72 o                         
  29   9   2       5792.10       5688.08       256.32 o                         
  31   9   2         43.69        254.58       146.91 o                         
  33   9   2       2398.69       2559.23       277.14 o                         
  35   9   2         69.87        737.61       232.07 o                         
  37   9   2         33.49          6.79        95.26 o                         
 -38  10   2       5742.71       4347.94       205.76 o                         
 -36  10   2      17073.92      14713.37       869.17 o                         
 -34  10   2       1852.35       2136.63       291.17 o                         
 -32  10   2       2239.12       1741.61       171.26 o                         
 -30  10   2        489.44       2516.84       217.01 o                         
 -28  10   2         18.22        256.98       140.67 o                         
 -26  10   2       3705.94       3248.80       191.78 o                         
 -24  10   2       3839.84       3299.15       210.61 o                         
 -22  10   2       1513.14       4222.74       224.95 o                         
 -20  10   2     150915.45     158861.66      2073.86 o                         
 -18  10   2      13159.97      12504.49       380.94 o                         
 -16  10   2        759.11       1228.36       188.23 o                         
 -14  10   2       4092.75       5231.07       321.44 o                         
 -12  10   2     162643.06     159309.92      2792.46 o                         
 -10  10   2     111446.54     106362.04      6696.82 o                         
  -6  10   2      52548.80      53390.02      4038.85 o                         
  -4  10   2      85566.59      77372.30      5091.08 o                         
  -2  10   2     186121.53     171159.41      8446.69 o                         
   0  10   2     160686.98     159149.55      8175.71 o                         
   2  10   2       2108.52       2891.48      1112.77 o                         
   4  10   2      21715.45      26562.40      3116.34 o                         
   6  10   2       3130.26       2764.63      1415.47 o                         
   8  10   2       6464.55       6342.23      1703.75 o                         
  10  10   2       4209.62       3217.88       481.61 o                         
  12  10   2     107374.66     108520.90      1765.00 o                         
  14  10   2      91040.59      88349.64      1508.16 o                         
  16  10   2        749.05       1676.36       171.58 o                         
  18  10   2        644.26       1218.85       196.85 o                         
  20  10   2      29946.12      27943.13       596.78 o                         
  22  10   2      50263.97      50805.12       827.40 o                         
  24  10   2       1945.68       2014.97       199.60 o                         
  26  10   2       8443.59       8840.59       313.86 o                         
  28  10   2      33372.89      32330.41       795.58 o                         
  30  10   2       3688.72       3273.73       221.78 o                         
  32  10   2        678.78        727.56       159.49 o                         
  34  10   2         72.40         11.76       112.41 o                         
  36  10   2       6116.69       5786.84       274.12 o                         
 -35  11   2         55.99         88.80       206.12 o                         
 -33  11   2      24135.76      19714.34       492.48 o                         
 -31  11   2        384.03        710.21       170.08 o                         
 -29  11   2       5190.27       4549.84       238.06 o                         
 -27  11   2      20756.00      18740.58       440.92 o                         
 -25  11   2        346.57        499.88       125.86 o                         
 -23  11   2      10413.07       8875.42       283.04 o                         
 -21  11   2       4504.04       5325.42       244.78 o                         
 -19  11   2      30153.96      24111.21       506.30 o                         
 -17  11   2     102579.21      98243.92      1511.11 o                         
 -15  11   2      10581.62       9031.61       360.96 o                         
 -13  11   2      12640.65      13323.38       430.39 o                         
 -11  11   2         53.71       1662.96       230.10 o                         
  -9  11   2      46491.11      47448.56      1181.74 o                         
  -7  11   2        583.28       2006.52       188.27 o                         
  -5  11   2       7800.72       8603.92       379.23 o                         
  -3  11   2      25459.05      24087.75       621.66 o                         
  -1  11   2      89546.59      87171.72      2063.86 o                         
   1  11   2         18.37       1325.88       328.93 o                         
   3  11   2      34609.27      31779.62       869.45 o                         
   5  11   2       4351.42       4359.70       241.70 o                         
   7  11   2       5030.93       7772.83       337.60 o                         
   9  11   2      21553.35      23715.62       597.68 o                         
  11  11   2      19425.84      22590.27       575.99 o                         
  13  11   2       7319.00       8780.38       373.87 o                         
  15  11   2      12770.37      12666.86       505.15 o                         
  17  11   2       1564.98       2139.19       202.87 o                         
  19  11   2      64183.08      66103.84      1022.23 o                         
  21  11   2        402.89        647.82       139.71 o                         
  23  11   2       7629.16       7212.70       259.01 o                         
  25  11   2       3494.10       4004.14       212.95 o                         
  27  11   2       9393.54       8368.90       386.96 o                         
  29  11   2       1265.99        897.67       147.27 o                         
  31  11   2        120.09        421.43       140.91 o                         
  33  11   2       1470.42       1031.81       159.78 o                         
  35  11   2       3861.90       2602.74       198.92 o                         
 -34  12   2         83.30        403.60       152.79 o                         
 -32  12   2       4790.48       3484.29       223.21 o                         
 -30  12   2        112.59        132.21       183.06 o                         
 -28  12   2         32.89         18.24       120.74 o                         
 -26  12   2      14471.45      14924.90       330.16 o                         
 -24  12   2       2371.35       3128.41       190.67 o                         
 -22  12   2       2249.60       2910.39       229.35 o                         
 -20  12   2      32852.41      31620.70       798.47 o                         
 -18  12   2        207.43        832.63       143.71 o                         
 -16  12   2      52980.37      53020.13       934.16 o                         
 -14  12   2      63963.66      63484.72      1397.25 o                         
 -12  12   2      88981.78      94276.02      1912.66 o                         
 -10  12   2      60896.59      62298.57      1378.97 o                         
  -8  12   2       1725.34       2522.12       231.49 o                         
  -6  12   2      49403.05      49681.14       891.99 o                         
  -4  12   2        924.71       1903.04       183.86 o                         
  -2  12   2      63916.36      62354.81      1047.35 o                         
   0  12   2      10358.08      11591.57       410.36 o                         
   2  12   2      11618.08       9075.92       314.40 o                         
   4  12   2      21271.51      20295.88       536.08 o                         
   6  12   2      51019.18      46630.93       941.46 o                         
   8  12   2        715.73       2071.09       211.17 o                         
  10  12   2       2023.77       3136.76       275.87 o                         
  12  12   2      18467.93      20649.36       566.25 o                         
  14  12   2        160.89       1017.17       209.30 o                         
  16  12   2       4518.89       5294.62       288.37 o                         
  18  12   2      13500.88      12689.60       432.26 o                         
  20  12   2       1070.24       1228.39       166.19 o                         
  22  12   2      20381.56      20861.99       474.73 o                         
  24  12   2       4984.54       4303.88       209.06 o                         
  26  12   2         65.18         55.31       136.43 o                         
  28  12   2      11514.13      11876.08       334.93 o                         
  30  12   2        181.12        213.13       114.08 o                         
  32  12   2         50.36        487.20       178.74 o                         
 -31  13   2       1237.67       1075.85       278.19 o                         
 -29  13   2       1890.41       1928.01       247.92 o                         
 -27  13   2        469.04        379.65       356.03 o                         
 -25  13   2       3062.63       3096.07       185.05 o                         
 -23  13   2         88.46         24.87       117.06 o                         
 -21  13   2        215.52        628.96       174.36 o                         
 -19  13   2       4649.08       4930.61       304.81 o                         
 -17  13   2      44568.95      46237.01       836.40 o                         
 -15  13   2       2840.90       3332.35       253.06 o                         
 -13  13   2       5013.57       6084.29       380.05 o                         
 -11  13   2        745.40       1944.25       258.66 o                         
  -9  13   2     107672.81     113868.89      2210.44 o                         
  -7  13   2      33117.10      32499.80       857.30 o                         
  -5  13   2        735.83        833.04       174.89 o                         
  -3  13   2     148367.70     154047.11      2474.77 o                         
  -1  13   2      25553.12      27348.80       589.95 o                         
   1  13   2      10620.60      10575.61       344.23 o                         
   3  13   2       6235.60       5917.85       290.77 o                         
   5  13   2      10439.04      10491.05       377.82 o                         
   7  13   2       4831.65       5762.13       297.15 o                         
   9  13   2      26349.69      25967.74       637.83 o                         
  11  13   2      20975.22      19878.83       758.71 o                         
  13  13   2       1106.04       1160.34       280.29 o                         
  15  13   2      10910.75      15585.00       484.31 o                         
  17  13   2      21336.28      22407.42       508.43 o                         
  19  13   2      12065.61      11670.75       420.98 o                         
  21  13   2         90.14         90.79       184.75 o                         
  23  13   2          8.26        882.35       148.51 o                         
  25  13   2       2442.53       2898.31       282.42 o                         
  27  13   2        154.15        146.20       123.34 o                         
  29  13   2        775.98        967.41       221.98 o                         
  31  13   2        396.42        429.54       132.61 o                         
 -28  14   2       2991.18       2253.15       357.47 o                         
 -26  14   2       3418.60       3433.33       394.95 o                         
 -24  14   2       2892.27       2278.02       150.09 o                         
 -22  14   2       4385.60       3472.41       297.51 o                         
 -20  14   2       9914.29       9139.10       309.36 o                         
 -18  14   2       4090.16       5075.85       270.73 o                         
 -16  14   2      10915.23      10606.81       377.06 o                         
 -14  14   2      51081.59      53763.11      1036.50 o                         
 -12  14   2       4804.44       6809.53       451.47 o                         
 -10  14   2        507.75       1695.98       248.97 o                         
  -8  14   2        452.74       1980.70       267.23 o                         
  -6  14   2       2567.63       3173.42       270.87 o                         
  -4  14   2      37685.73      36688.51      1144.00 o                         
  -2  14   2      33091.34      32154.55       722.81 o                         
   0  14   2       6253.44       7797.73       379.75 o                         
   2  14   2       5805.13       5715.01       334.82 o                         
   4  14   2      40124.40      38421.00       938.34 o                         
   6  14   2      75727.03      78046.03      1518.77 o                         
   8  14   2       6114.15       6830.33       300.52 o                         
  10  14   2       2823.66       3018.45       271.93 o                         
  12  14   2       1156.40       2016.20       247.29 o                         
  14  14   2        184.10        989.52       288.92 o                         
  16  14   2      28976.26      30895.29       789.21 o                         
  18  14   2       7464.21       7744.73       297.55 o                         
  20  14   2       1743.13       2619.98       379.48 o                         
  22  14   2       4692.35       4266.12       198.42 o                         
  24  14   2       8976.09       7749.42       423.23 o                         
  26  14   2        601.96        625.97       253.69 o                         
  28  14   2       3269.22       2637.79       247.92 o                         
 -25  15   2       2986.28       2767.52       273.87 o                         
 -23  15   2        357.76        505.42       324.32 o                         
 -21  15   2       1614.48       1655.29       163.09 o                         
 -19  15   2        769.39        892.33       157.94 o                         
 -17  15   2        469.52        632.79       172.48 o                         
 -15  15   2       1169.53       1261.10       175.68 o                         
 -13  15   2       5921.05       5725.94       269.80 o                         
 -11  15   2      27212.04      29147.55       644.92 o                         
  -9  15   2      69113.33      66295.77      1186.54 o                         
  -7  15   2        893.07       1362.38       190.81 o                         
  -5  15   2         62.51        305.58       319.99 o                         
  -3  15   2      42739.04      42296.89      1703.75 o                         
  -1  15   2       4420.42       4866.22       495.85 o                         
   1  15   2       6080.45       6346.16       334.05 o                         
   3  15   2      35667.46      35255.34       849.83 o                         
   5  15   2       9521.86       9353.41       392.70 o                         
   7  15   2      16813.29      18079.70       487.25 o                         
   9  15   2      10913.98      11529.86       430.19 o                         
  11  15   2       3609.24       3282.85       276.08 o                         
  13  15   2        606.96       2695.71       239.26 o                         
  15  15   2       1610.51       5900.71       331.44 o                         
  17  15   2      15016.96      14921.21       451.37 o                         
  19  15   2        516.33       1082.20       170.59 o                         
  21  15   2       1894.89       1584.51       152.57 o                         
  23  15   2       4415.50       3449.11       224.41 o                         
  25  15   2      11506.31       8616.78       449.72 o                         
 -22  16   2       1445.85       1040.70       198.92 o                         
 -20  16   2       3974.06       3485.44       322.88 o                         
 -18  16   2        394.82        505.01       161.97 o                         
 -16  16   2        797.60        877.62       184.12 o                         
 -14  16   2       3084.66       4185.72       246.05 o                         
 -12  16   2         16.12        399.60       172.14 o                         
 -10  16   2       4355.11       4901.38       262.66 o                         
  -8  16   2       1834.51       1912.37       191.74 o                         
  -6  16   2       2683.32       2472.64       495.85 o                         
  -4  16   2       4887.83       5327.88       348.13 o                         
  -2  16   2       2528.07       3023.51       273.49 o                         
   0  16   2        790.82       1394.80       232.07 o                         
   2  16   2        160.07        412.29       136.74 o                         
   4  16   2      27688.98      27103.18       841.79 o                         
   6  16   2       1079.37       1144.48       299.81 o                         
   8  16   2       5225.70       5949.88       463.95 o                         
  10  16   2      21693.82      21872.11       681.51 o                         
  12  16   2        719.13        843.99       213.20 o                         
  14  16   2       1586.75       2403.96       320.79 o                         
  16  16   2       1054.35       1015.41       151.23 o                         
  18  16   2        530.41        975.21       159.23 o                         
  20  16   2       1243.66       1464.68       150.14 o                         
 -17  17   2       2387.08       1752.76       213.33 o                         
 -15  17   2       3898.13       2931.84       291.17 o                         
 -13  17   2       8956.10       7244.55       449.72 o                         
 -11  17   2      11861.56      12623.92       631.34 o                         
  -9  17   2      14587.56      13104.92       468.37 o                         
  -7  17   2      11578.47      11180.66       420.85 o                         
  -5  17   2        777.48        431.46       116.11 o                         
  -3  17   2       4003.21       3997.24       202.66 o                         
  -1  17   2       5353.62       4744.22       213.83 o                         
   1  17   2        625.25        931.27       164.78 o                         
   3  17   2       2964.86       3370.03       366.12 o                         
   5  17   2       1367.76       2312.03       331.53 o                         
   7  17   2          7.47        311.35       224.86 o                         
   9  17   2      19479.51      19868.47       861.97 o                         
  11  17   2        362.09        732.24       230.63 o                         
  13  17   2       6940.73       6967.80       420.89 o                         
  15  17   2        328.11        443.96       152.79 o                         
 -10  18   2       1154.56       1199.26       172.97 o                         
  -8  18   2       2895.38       2306.26       219.10 o                         
  -6  18   2       3179.85       2038.16       207.56 o                         
  -4  18   2       1583.00        804.31       152.79 o                         
   0  18   2        142.53        -60.54       129.73 o                         
   2  18   2       2691.10       2352.39       221.98 o                         
   4  18   2       8906.62       9305.78       452.60 o                         
   6  18   2       2435.33       2222.66       230.63 o                         
   8  18   2       2010.29       1579.79       198.92 o                         
 -45   1   3       2384.80       1915.49       142.54 o                         
 -43   1   3        419.04        563.20       114.11 o                         
 -41   1   3       9009.66       9470.52       561.16 o                         
 -39   1   3        324.93        695.08       219.77 o                         
 -37   1   3      13275.22      12885.15       673.71 o                         
 -35   1   3       3032.42       3305.22       425.81 o                         
 -33   1   3      18056.33      17480.60       641.61 o                         
 -31   1   3     138269.45     128991.23      3071.05 o                         
 -29   1   3       4583.25       4229.09       282.46 o                         
 -27   1   3       3944.29       4087.85      1254.03 o                         
 -25   1   3      21569.93      22486.08      2738.69 o                         
 -23   1   3     226388.91     225287.16      6845.68 o                         
 -21   1   3      23050.24      26981.03      1802.19 o                         
 -19   1   3      10140.70       7553.33      1163.22 o                         
 -17   1   3      79501.10      69298.66      2716.59 o                         
 -15   1   3     199778.81     167463.20      4706.52 o                         
 -13   1   3     165311.98     149569.06      4135.97 o                         
 -11   1   3     116757.95     113806.82      3243.13 o                         
  -9   1   3     154198.94     137939.11      3585.36 o                         
  -7   1   3     167445.16     151215.34      3714.05 o                         
  -5   1   3       4127.61       3164.86       381.72 o                         
  -3   1   3     533567.62     655901.19     13462.13 o                         
  -1   1   3        772.25       3305.44       359.98 o                         
   1   1   3      59783.13      55777.03      1638.18 o                         
   3   1   3      50248.73      62551.66      2565.72 o                         
   5   1   3      15800.25      16951.04       700.09 o                         
   7   1   3     267432.50     276081.59      5133.29 o                         
   9   1   3     617507.56     581384.06     10181.41 o                         
  11   1   3        977.44       9740.33       741.98 o                         
  13   1   3      47638.42      49663.68      2189.14 o                         
  15   1   3       5866.12       8123.96       982.52 o                         
  17   1   3     852470.75     753632.94     13861.23 o                         
  19   1   3        741.04       1867.64       714.94 o                         
  21   1   3      17696.60      18442.78      1627.27 o                         
  23   1   3       1609.63       1705.22       622.68 o                         
  25   1   3      13256.32      16227.45      2562.84 o                         
  27   1   3       4433.81       7876.52       508.41 o                         
  29   1   3       1038.12       1984.44       243.18 o                         
  31   1   3       2243.54       3107.40       288.42 o                         
  33   1   3        372.13        492.44       225.71 o                         
  35   1   3       2070.01       4243.41       636.03 o                         
  37   1   3      18038.40      19329.87       730.34 o                         
  39   1   3       1454.94       1621.99       251.89 o                         
  41   1   3        101.25        391.96       118.05 o                         
  43   1   3       1523.71       1293.18       164.04 o                         
 -44   2   3       1066.40       1117.59       125.96 o                         
 -42   2   3       3220.80       3527.80       192.66 o                         
 -40   2   3       4144.25       4140.07       296.45 o                         
 -38   2   3       2250.96       3535.56       321.79 o                         
 -36   2   3       2178.85       3666.94       447.07 o                         
 -34   2   3         61.01        416.96       250.01 o                         
 -32   2   3      12353.28      14566.65       580.76 o                         
 -30   2   3      26357.11      27947.03       686.35 o                         
 -28   2   3      14650.10      12382.21       437.86 o                         
 -26   2   3       2458.49       2845.35      1487.54 o                         
 -24   2   3       4284.71       3476.69      1334.75 o                         
 -22   2   3      16207.76      11779.25      2078.52 o                         
 -20   2   3      81749.01      70821.33      2979.12 o                         
 -18   2   3      19925.66      26525.03      1741.20 o                         
 -16   2   3      15565.48      17077.94      1236.95 o                         
 -14   2   3     230061.00     210966.55      5493.92 o                         
 -12   2   3     233720.97     213003.59      5356.07 o                         
 -10   2   3      19228.12      18577.91       980.13 o                         
  -8   2   3     165598.17     158592.38      3923.65 o                         
  -6   2   3     491075.31     448049.19      9504.13 o                         
  -4   2   3       3653.00       5963.91       503.05 o                         
  -2   2   3      56790.55      51028.05      1706.64 o                         
   0   2   3    1084086.50     976019.75     28312.28 o                         
   2   2   3      51192.35      52277.25      2358.16 o                         
   4   2   3     606135.62     567408.19     21121.04 o                         
   6   2   3     641085.12     618197.06      9172.98 o                         
   8   2   3      84860.03      90282.74      2231.46 o                         
  10   2   3     223968.55     213165.84      4412.64 o                         
  12   2   3     108695.70     116479.34      2926.02 o                         
  14   2   3     460410.91     472162.84     11122.03 o                         
  16   2   3     108736.13     106417.84      3882.49 o                         
  18   2   3        616.16       1813.29       574.81 o                         
  20   2   3     277496.41     252479.25      7247.58 o                         
  22   2   3      56864.34      50801.24      4243.53 o                         
  24   2   3      18449.53      18709.57      2750.22 o                         
  26   2   3       1168.43       3532.09       284.34 o                         
  28   2   3        149.11        914.32       264.21 o                         
  30   2   3       6786.53       6317.12       370.03 o                         
  32   2   3         81.25       2863.73       315.54 o                         
  34   2   3        308.72       1259.15       259.60 o                         
  36   2   3       2994.73       2626.77       326.96 o                         
  38   2   3       1001.23       1328.94       200.28 o                         
  40   2   3        517.29        660.24       122.58 o                         
  42   2   3       2610.51       2257.09       165.18 o                         
 -45   3   3         18.89       -144.14       144.14 o                         
 -43   3   3       1779.03       2320.51       172.51 o                         
 -41   3   3        201.72        185.45       123.07 o                         
 -39   3   3         59.21        442.25       201.41 o                         
 -37   3   3        345.95        438.25       255.90 o                         
 -35   3   3      11768.32      12170.55       514.08 o                         
 -33   3   3      20380.04      18418.26       659.64 o                         
 -31   3   3      51886.75      52410.80      1056.27 o                         
 -29   3   3        446.60       2001.62       234.97 o                         
 -27   3   3      14548.36      14870.59       451.61 o                         
 -25   3   3     116427.21     111807.70      7094.65 o                         
 -23   3   3     117945.99     109112.25      6691.05 o                         
 -21   3   3      27740.93      22359.23      2741.57 o                         
 -19   3   3      21479.85      22488.96      2534.01 o                         
 -17   3   3     155658.55     139696.20      6941.86 o                         
 -15   3   3       4859.14       9655.46       833.82 o                         
 -13   3   3     214100.88     185538.00      4813.93 o                         
 -11   3   3      50990.85      50394.61      1800.33 o                         
  -9   3   3     227034.02     202480.97     13823.18 o                         
  -7   3   3    1111233.50    1024500.44     30373.50 o                         
  -5   3   3     105869.07     110772.77      4572.17 o                         
  -3   3   3     229454.27     221211.12      7627.97 o                         
  -1   3   3     631516.81     625112.94     18908.48 o                         
   1   3   3     521365.84     515669.19     15702.78 o                         
   3   3   3        878.71       2291.95       339.85 o                         
   5   3   3     236060.05     260822.08      4205.24 o                         
   7   3   3      21276.36      16409.96       637.77 o                         
   9   3   3      86644.99      87440.27      2276.09 o                         
  11   3   3      46749.65      37860.95      1447.86 o                         
  13   3   3     296608.06     277626.19      5810.85 o                         
  15   3   3      94801.25      90949.92      3505.33 o                         
  17   3   3      32117.99      31342.56      1968.97 o                         
  19   3   3      16245.02      16475.38      2352.39 o                         
  21   3   3      55552.98      61090.07      4724.96 o                         
  23   3   3      51234.72      50071.89      4508.75 o                         
  25   3   3         73.42       3051.65       316.64 o                         
  27   3   3       1289.00       2900.47       276.64 o                         
  29   3   3       1392.87       2358.68       232.85 o                         
  31   3   3       1721.80       2810.07       281.28 o                         
  33   3   3       4828.47       4598.84       339.82 o                         
  35   3   3        210.55        266.33       196.83 o                         
  37   3   3       5251.41       4610.33       270.31 o                         
  39   3   3       9452.92       7704.14       295.32 o                         
  41   3   3         43.26        115.77       111.34 o                         
  43   3   3        153.61        298.97       101.82 o                         
 -44   4   3         15.41        201.80       144.14 o                         
 -42   4   3        440.82        406.32       132.19 o                         
 -40   4   3         36.62         12.45       164.63 o                         
 -38   4   3       1975.65       1949.01       167.81 o                         
 -36   4   3       1339.84       1141.04       306.38 o                         
 -34   4   3       5558.72       4823.51       357.75 o                         
 -32   4   3        241.73        940.91       250.47 o                         
 -30   4   3       7549.74       7224.30       356.96 o                         
 -28   4   3      18870.44      17892.10       521.22 o                         
 -26   4   3      29613.21      28629.50       944.70 o                         
 -24   4   3       5054.90       5924.22      1796.00 o                         
 -22   4   3      17196.61      21543.39      2894.36 o                         
 -20   4   3      37926.98      41636.72      3773.63 o                         
 -18   4   3       2110.98       2418.70      1063.76 o                         
 -16   4   3        985.01       1989.15      1037.82 o                         
 -14   4   3       7996.33      10309.00      1599.97 o                         
 -12   4   3      16168.82      14483.34      1778.71 o                         
 -10   4   3       6728.21       8703.27      1476.01 o                         
  -8   4   3      56925.25      57434.63      3387.33 o                         
  -6   4   3      51848.00      48048.13      2908.78 o                         
  -4   4   3      24894.86      22114.75      1553.85 o                         
  -2   4   3      32442.18      44295.88      1804.03 o                         
   0   4   3     287340.81     308967.62      5596.81 o                         
   2   4   3       4663.45       6451.20       505.38 o                         
   4   4   3       8710.30      11674.65       494.77 o                         
   6   4   3      11302.00      10563.73       504.75 o                         
   8   4   3       3711.29       3862.98       452.51 o                         
  10   4   3        721.09       4256.00       528.52 o                         
  12   4   3      55830.57      57612.66      2014.66 o                         
  14   4   3     228177.06     223108.70      9000.20 o                         
  16   4   3      37955.50      41798.16      3519.94 o                         
  18   4   3       5557.22       5808.90      1585.56 o                         
  20   4   3       2511.77       2309.15      1259.80 o                         
  22   4   3      15484.55      18974.79      2842.47 o                         
  24   4   3      21188.18      19754.71      1008.08 o                         
  26   4   3        398.60        366.20       257.15 o                         
  28   4   3      10912.02      11382.62       361.59 o                         
  30   4   3         12.61         98.21       158.12 o                         
  32   4   3       5101.64       3279.90       227.71 o                         
  34   4   3       9242.01       9486.32       407.81 o                         
  36   4   3       1133.48       1185.40       190.11 o                         
  38   4   3       1717.18       1559.68       183.61 o                         
  40   4   3        318.59        313.38       131.58 o                         
  42   4   3         55.29        -44.92       115.61 o                         
 -43   5   3         51.05        379.56       119.64 o                         
 -41   5   3        693.21        481.80       136.66 o                         
 -39   5   3       1207.54       1492.91       155.26 o                         
 -37   5   3      10333.39       9743.14       357.68 o                         
 -35   5   3       9466.79       9490.59       433.69 o                         
 -33   5   3       9700.32       9105.79       440.47 o                         
 -31   5   3       1068.36        928.75       208.64 o                         
 -29   5   3      34258.30      37107.71       817.20 o                         
 -27   5   3       2630.15       2254.68       221.25 o                         
 -25   5   3     131373.45     113287.55      2711.14 o                         
 -23   5   3      10409.80       7596.26      1940.14 o                         
 -21   5   3      78831.41      74973.78      5661.88 o                         
 -19   5   3        434.79        481.43       838.90 o                         
 -17   5   3      92776.57      91590.41      5725.30 o                         
 -15   5   3      26373.83      43184.80      3540.12 o                         
 -13   5   3     245940.39     225933.17      9602.71 o                         
 -11   5   3     272802.91     259619.08     10164.86 o                         
  -9   5   3     236023.94     224160.27      8959.84 o                         
  -7   5   3     578798.81     533104.56     17406.53 o                         
  -5   5   3     119977.48     136623.11      5875.21 o                         
  -3   5   3     760356.50     685983.19     11975.47 o                         
  -1   5   3     460446.28     440536.66      8078.49 o                         
   1   5   3     426584.44     420668.97      5836.19 o                         
   3   5   3      11546.88      14117.57       578.64 o                         
   5   5   3      13078.21      19334.32       732.52 o                         
   7   5   3       3188.78       4507.73       481.96 o                         
   9   5   3      42669.91      45228.54      1637.79 o                         
  11   5   3     148098.28     125207.93      4310.84 o                         
  13   5   3      70748.40      70777.38      3134.91 o                         
  15   5   3      71648.50      68376.95      3219.08 o                         
  17   5   3      79973.35      83633.80      5511.97 o                         
  19   5   3     193667.05     197410.48      9769.91 o                         
  21   5   3      14946.66      21154.21      3003.91 o                         
  23   5   3      24632.97      23313.15      1108.46 o                         
  25   5   3        488.43       1458.22       206.74 o                         
  27   5   3       1682.52       2181.06       189.69 o                         
  29   5   3        566.36       1831.63       181.87 o                         
  31   5   3       5946.14       7106.77       328.12 o                         
  33   5   3        635.55        442.37       155.87 o                         
  35   5   3        324.84        195.01       144.33 o                         
  37   5   3         68.66        130.77       118.59 o                         
  39   5   3       7790.71       7427.68       576.57 o                         
  41   5   3         79.88        213.59       129.84 o                         
 -42   6   3       1382.58       1669.16       242.16 o                         
 -40   6   3         13.35         61.09       138.99 o                         
 -38   6   3        728.22        994.51       146.19 o                         
 -36   6   3       2181.28       3194.86       205.88 o                         
 -34   6   3         90.67        247.11       199.57 o                         
 -32   6   3       4635.89       6649.92       356.30 o                         
 -30   6   3      11229.65      10537.30       395.58 o                         
 -28   6   3        726.11        253.59       274.38 o                         
 -26   6   3        755.37       1572.94       285.86 o                         
 -24   6   3       5578.74       3995.79       396.96 o                         
 -22   6   3      75944.21      63168.58      5356.30 o                         
 -20   6   3        612.83       1559.61      1101.24 o                         
 -18   6   3       1270.08       2116.00      1138.72 o                         
 -16   6   3      25987.57      25729.26      2963.55 o                         
 -14   6   3      45082.67      40694.04      3609.30 o                         
 -12   6   3     201917.98     176822.14      8762.36 o                         
 -10   6   3      53873.31      54812.45      2394.48 o                         
  -8   6   3      10649.83      11216.94      1032.12 o                         
  -6   6   3     162411.67     141350.98      4360.37 o                         
  -4   6   3      17674.20      22554.29      1450.20 o                         
  -2   6   3       2779.02       4509.44       444.79 o                         
   0   6   3      39493.43      30837.26      1120.58 o                         
   2   6   3     100750.06     115772.50      2947.49 o                         
   4   6   3      38090.14      29980.06      1253.27 o                         
   6   6   3        568.14       4761.62       780.22 o                         
   8   6   3      60680.16      66087.54      2852.49 o                         
  10   6   3        760.31       3435.65       782.62 o                         
  12   6   3      45435.15      47590.85      2575.34 o                         
  14   6   3       5216.98      12169.14      1380.75 o                         
  16   6   3       2493.07       1845.01       936.92 o                         
  18   6   3      54558.86      53986.77      4678.83 o                         
  20   6   3     205575.44     198275.33     10285.94 o                         
  22   6   3       2704.67       2569.20       289.17 o                         
  24   6   3      35244.74      35684.91       910.56 o                         
  26   6   3       2542.56       2732.77       188.82 o                         
  28   6   3       1046.44       1681.66       178.54 o                         
  30   6   3       5645.48       6086.09       303.92 o                         
  32   6   3         99.28        513.13       155.15 o                         
  34   6   3       2314.87       2071.07       152.83 o                         
  36   6   3       4724.06       3911.06       340.88 o                         
  38   6   3        810.47        894.10       153.81 o                         
  40   6   3        277.03        447.13       148.64 o                         
 -41   7   3       6981.78       5424.84       663.05 o                         
 -39   7   3        200.24        471.00       161.21 o                         
 -37   7   3      11216.74       9830.41       472.87 o                         
 -35   7   3       2671.91       2832.71       268.55 o                         
 -33   7   3       3650.99       2531.47       357.04 o                         
 -31   7   3      11614.00      10415.67       861.97 o                         
 -29   7   3      19754.36      18851.83       870.19 o                         
 -27   7   3       2415.92       2166.55       279.55 o                         
 -25   7   3      67755.49      65747.34      1396.59 o                         
 -23   7   3          4.42        208.38       179.38 o                         
 -21   7   3       1335.27       1098.36       928.27 o                         
 -19   7   3      63499.93      62600.66      5240.99 o                         
 -17   7   3      78172.32      79692.97      5682.06 o                         
 -15   7   3     165485.06     161401.03      8478.41 o                         
 -13   7   3     108120.26      98670.63      6004.94 o                         
 -11   7   3      74359.20      74323.40      3077.71 o                         
  -9   7   3        554.79        734.20       452.60 o                         
  -7   7   3     289218.38     288925.91      7730.09 o                         
  -5   7   3     245206.42     248912.28      6886.28 o                         
  -3   7   3       6227.47       8740.69       946.09 o                         
  -1   7   3      23056.36      24212.94      1210.22 o                         
   1   7   3      45400.83      39741.51      1581.83 o                         
   3   7   3       1865.37       4336.49       755.65 o                         
   5   7   3        321.57       2721.31       689.75 o                         
   7   7   3      32942.56      48832.11      3476.69 o                         
   9   7   3      19510.56      15237.76      1409.46 o                         
  11   7   3     270885.19     292972.06      8518.73 o                         
  13   7   3      15609.34      14528.24      1522.77 o                         
  15   7   3        788.94       4868.31      1106.59 o                         
  17   7   3      55114.98      53666.78      4624.06 o                         
  19   7   3      74789.47      79473.88      6091.42 o                         
  21   7   3      10886.71       9475.33       394.95 o                         
  23   7   3       1415.51       1201.17       204.32 o                         
  25   7   3        264.30        644.68       182.28 o                         
  27   7   3      22480.45      19056.75       547.97 o                         
  29   7   3        268.32        205.70       179.51 o                         
  31   7   3      20603.96      19908.68       778.47 o                         
  33   7   3        931.23        724.40       184.31 o                         
  35   7   3        873.90       1456.76       279.63 o                         
  37   7   3       1211.21       1209.92       167.58 o                         
  39   7   3        876.38       1096.51       124.70 o                         
 -40   8   3        198.99        468.42       122.59 o                         
 -38   8   3       3197.94       3157.88       246.26 o                         
 -36   8   3        102.24        387.13       200.15 o                         
 -34   8   3      11536.51      13097.05       487.35 o                         
 -32   8   3        665.61        576.77       269.43 o                         
 -30   8   3        367.51        805.39       214.58 o                         
 -28   8   3      14287.66      13248.58       923.95 o                         
 -26   8   3      38939.94      40373.98      1018.40 o                         
 -24   8   3      22224.64      18724.39       673.31 o                         
 -22   8   3       2495.42       2058.54       181.23 o                         
 -20   8   3      38971.08      35114.80       620.49 o                         
 -18   8   3      17502.35      20825.57      3050.03 o                         
 -16   8   3      69124.43      76242.22      5667.65 o                         
 -14   8   3      19583.13      17112.48      2672.38 o                         
 -12   8   3      18935.61      16262.05      2430.23 o                         
 -10   8   3      26166.56      23069.63      1688.47 o                         
  -8   8   3      86490.35      80598.60      3391.92 o                         
  -6   8   3     261781.34     248069.80      7162.39 o                         
  -4   8   3      11014.99       9766.80      1115.64 o                         
  -2   8   3        601.17       3773.95       837.17 o                         
   0   8   3       4627.69       6177.91      1285.74 o                         
   2   8   3      24248.63      29691.89      1878.30 o                         
   4   8   3      25108.07      30290.22      1972.04 o                         
   6   8   3      69996.81      69656.48      3181.59 o                         
   8   8   3     238232.77     229880.66      7090.51 o                         
  10   8   3      23853.35      21993.27      1836.91 o                         
  12   8   3       5661.44      11699.32      1522.54 o                         
  14   8   3       6542.42       5439.32      1085.16 o                         
  16   8   3      43234.04      44032.36      4220.46 o                         
  18   8   3      12860.20      11056.65       382.73 o                         
  20   8   3      37012.01      33960.16       848.59 o                         
  22   8   3       4250.28       4078.13       274.27 o                         
  24   8   3        212.52        441.15       154.31 o                         
  26   8   3        307.00        501.13       177.36 o                         
  28   8   3       1607.77       2494.44       206.05 o                         
  30   8   3       5467.20       5562.43       433.99 o                         
  32   8   3        887.51        966.69       184.10 o                         
  34   8   3       8832.08       8128.72       537.68 o                         
  36   8   3       4104.48       4485.19       240.80 o                         
  38   8   3       1700.54       1387.93       132.13 o                         
 -39   9   3        889.82        949.21       187.38 o                         
 -37   9   3         21.02        270.16       162.92 o                         
 -35   9   3         27.85        316.82       182.92 o                         
 -33   9   3         78.96        605.00       162.10 o                         
 -31   9   3      72704.06      72786.20      1571.89 o                         
 -29   9   3       2188.38       2831.37       270.54 o                         
 -27   9   3       2830.68       2749.17       270.96 o                         
 -25   9   3      15563.22      14836.04       416.82 o                         
 -23   9   3      37661.04      35475.05       646.40 o                         
 -21   9   3      23425.86      22280.65       469.35 o                         
 -19   9   3       2494.12       2586.29       204.17 o                         
 -17   9   3      56900.73      48488.37      1105.25 o                         
 -15   9   3      82144.92      79122.16      5993.40 o                         
 -13   9   3      16937.50      14786.04      2421.58 o                         
 -11   9   3      11245.38      10600.17      2017.98 o                         
  -9   9   3      33261.94      29453.88      3136.52 o                         
  -7   9   3     174378.36     173675.73      5808.88 o                         
  -5   9   3       8141.86      11226.79      1313.63 o                         
  -3   9   3      52550.15      54799.73      4038.85 o                         
  -1   9   3      31133.08      25573.59      2744.46 o                         
   1   9   3     269853.62     265335.75     11217.09 o                         
   3   9   3      32049.50      29658.56      3061.57 o                         
   5   9   3     109249.93     108049.07      4323.48 o                         
   7   9   3      37562.64      38387.05      2519.63 o                         
   9   9   3        835.69       2431.58       938.36 o                         
  11   9   3        949.23       3624.36      1001.35 o                         
  13   9   3      33412.99      34885.01      2558.74 o                         
  15   9   3        401.83        971.88       170.73 o                         
  17   9   3      86008.96      78683.55      1131.94 o                         
  19   9   3         98.67        587.25       137.54 o                         
  21   9   3      35418.56      37465.83       925.16 o                         
  23   9   3       2633.10       2252.78       197.46 o                         
  25   9   3        320.16       1173.63       168.82 o                         
  27   9   3       1795.00       2641.76       207.70 o                         
  29   9   3       4299.62       3827.39       243.39 o                         
  31   9   3       1822.55       1260.02       167.08 o                         
  33   9   3        107.42        455.88       157.28 o                         
  35   9   3        604.09       1581.29       165.68 o                         
  37   9   3      10419.09       8155.73       262.14 o                         
 -38  10   3       1461.09       1295.99       127.39 o                         
 -36  10   3          6.89         66.51       131.37 o                         
 -34  10   3       2958.91       2558.12       247.37 o                         
 -32  10   3       4558.51       5106.23       286.28 o                         
 -30  10   3         48.82        380.04       159.91 o                         
 -28  10   3        541.82       1699.09       205.98 o                         
 -26  10   3      10188.53       8777.14       310.16 o                         
 -24  10   3       1473.34       1991.50       191.88 o                         
 -22  10   3        537.92        856.79       158.45 o                         
 -20  10   3       2357.90       2508.56       198.98 o                         
 -18  10   3      33632.93      32463.23       998.25 o                         
 -16  10   3      51056.02      53355.12      1037.22 o                         
 -14  10   3       3559.23       4616.11       342.99 o                         
 -12  10   3      54104.95      50056.16      1121.72 o                         
 -10  10   3      55640.23      51879.42      4549.11 o                         
  -6  10   3      38167.62      35989.26      3297.96 o                         
  -4  10   3        782.14        726.47       645.75 o                         
  -2  10   3      36922.61      35813.41      3470.93 o                         
   0  10   3     126357.16     115809.07      6789.07 o                         
   2  10   3      11769.29      12626.80      2190.95 o                         
   4  10   3      19648.82      20779.44      2868.42 o                         
   6  10   3      59168.80      56806.18      4742.26 o                         
   8  10   3       5421.50       7996.97      1957.44 o                         
  10  10   3       8499.93       6154.71       378.69 o                         
  12  10   3      70244.43      64576.71      1169.40 o                         
  14  10   3       2169.33       6359.32       478.53 o                         
  16  10   3       8979.97      11348.38       318.67 o                         
  18  10   3        735.60        926.72       158.84 o                         
  20  10   3        236.51        544.89       153.96 o                         
  22  10   3        273.60        462.53       150.51 o                         
  24  10   3       9667.32      10062.54       344.73 o                         
  26  10   3       8723.21       8813.38       356.36 o                         
  28  10   3        556.12        849.78       195.57 o                         
  30  10   3       9542.24       7428.75       389.05 o                         
  32  10   3      22691.46      21017.55       775.02 o                         
  34  10   3       4087.65       4614.81       218.05 o                         
  36  10   3        101.07        103.27       109.04 o                         
 -37  11   3        423.39        236.39       121.08 o                         
 -35  11   3       2318.23       2477.63       181.11 o                         
 -33  11   3        966.42        950.03       148.97 o                         
 -31  11   3      32551.97      32182.19       897.95 o                         
 -29  11   3       3464.19       3933.21       230.68 o                         
 -27  11   3       2419.82       2352.83       157.56 o                         
 -25  11   3       7823.48       6296.07       233.71 o                         
 -23  11   3      74588.18      74392.92      1007.11 o                         
 -21  11   3        117.80       1200.20       157.52 o                         
 -19  11   3      13941.61      12683.84       388.59 o                         
 -17  11   3       3113.38       2831.51       218.63 o                         
 -15  11   3      13249.68      13718.48       440.61 o                         
 -13  11   3      26119.36      24726.84       624.71 o                         
 -11  11   3      18295.76      20630.89       577.57 o                         
  -9  11   3       3597.37       4132.22       312.80 o                         
  -7  11   3     105926.26      98614.34      1497.24 o                         
  -5  11   3          7.87        484.44       162.89 o                         
  -3  11   3      30532.65      32438.51       721.70 o                         
  -1  11   3      20943.57      20046.60       624.71 o                         
   1  11   3      35606.09      37011.73       924.37 o                         
   3  11   3        413.69        669.87       219.01 o                         
   5  11   3        331.78        369.29       161.47 o                         
   7  11   3       6260.13       8198.84       330.31 o                         
   9  11   3        563.39       1669.29       201.06 o                         
  11  11   3       2821.23       2563.92       200.87 o                         
  13  11   3      85774.27      89076.84      1568.60 o                         
  15  11   3        234.17        669.89       195.32 o                         
  17  11   3      30688.70      34465.11       804.44 o                         
  19  11   3       1134.07       2402.50       290.12 o                         
  21  11   3       2975.84       2109.58       166.64 o                         
  23  11   3       2740.46       2601.87       173.55 o                         
  25  11   3       5060.56       5487.64       337.41 o                         
  27  11   3       1235.71       2019.73       226.77 o                         
  29  11   3       2949.48       2256.49       200.78 o                         
  31  11   3       2686.47       2532.37       160.61 o                         
  33  11   3       1240.48       1368.17       162.05 o                         
  35  11   3        116.48         14.41       126.84 o                         
 -34  12   3      12075.21       9317.31       461.25 o                         
 -32  12   3       1940.49       2262.41       195.66 o                         
 -30  12   3       4104.61       3734.87       266.67 o                         
 -28  12   3       5021.45       5654.14       236.90 o                         
 -26  12   3      14609.31      14365.77       353.72 o                         
 -24  12   3       2939.08       2937.05       206.64 o                         
 -22  12   3       6810.96       7659.97       263.52 o                         
 -20  12   3        508.12       2706.49       401.38 o                         
 -18  12   3      11782.25      12574.49       353.97 o                         
 -16  12   3      17579.45      17098.54       458.53 o                         
 -14  12   3       2783.62       2529.63       280.65 o                         
 -12  12   3       3833.95       3778.42       336.55 o                         
 -10  12   3      68787.74      74602.60      1361.31 o                         
  -8  12   3       6321.21       6848.30       317.39 o                         
  -6  12   3       2806.92       3103.14       217.46 o                         
  -4  12   3       2509.87       3504.88       221.56 o                         
  -2  12   3      47172.51      43837.62       895.33 o                         
   0  12   3     109057.15     108386.45      1942.67 o                         
   2  12   3      28096.24      27987.28       595.45 o                         
   4  12   3       2583.80       3126.38       199.09 o                         
   6  12   3      26905.71      26944.36       721.52 o                         
   8  12   3       3108.94       3204.82       240.89 o                         
  10  12   3       7379.52       9204.80       376.82 o                         
  12  12   3       8794.88       7159.33       291.57 o                         
  14  12   3      42250.11      44487.55       930.56 o                         
  16  12   3      43003.14      43648.12       920.51 o                         
  18  12   3         43.51        994.25       291.42 o                         
  20  12   3       1806.87       2052.66       210.07 o                         
  22  12   3       1926.35       3003.65       230.31 o                         
  24  12   3      31738.68      32776.28       739.81 o                         
  26  12   3       2231.46       2016.20       174.90 o                         
  28  12   3        300.93        207.06       121.26 o                         
  30  12   3       2644.38       2046.26       132.47 o                         
  32  12   3       4893.88       4583.70       340.17 o                         
 -31  13   3        330.99        603.97       191.71 o                         
 -29  13   3       8591.40       6599.99       307.73 o                         
 -27  13   3        922.73       1292.65       193.24 o                         
 -25  13   3       1075.22       1697.73       135.54 o                         
 -23  13   3      18680.02      15905.77       376.38 o                         
 -21  13   3        808.91        665.47       188.94 o                         
 -19  13   3       1331.33       2239.15       242.53 o                         
 -17  13   3       8326.08      10279.53       387.10 o                         
 -15  13   3      12465.78      13485.10       449.49 o                         
 -13  13   3      29200.97      28818.11       685.79 o                         
 -11  13   3       3625.54       6869.89       421.08 o                         
  -9  13   3       8066.09       8862.80       426.13 o                         
  -7  13   3       6540.08       7856.10       343.57 o                         
  -5  13   3      11267.97      12926.29       384.00 o                         
  -3  13   3        295.89        861.07       241.73 o                         
  -1  13   3      25545.40      24258.42       546.09 o                         
   1  13   3       6970.21       9185.28       350.01 o                         
   3  13   3        182.13        383.66       151.94 o                         
   5  13   3      48438.75      47449.84       948.32 o                         
   7  13   3        434.29        919.06       182.09 o                         
   9  13   3      36577.71      36460.08       794.48 o                         
  11  13   3      33087.64      33243.45       745.85 o                         
  13  13   3        181.24       1029.45       182.42 o                         
  15  13   3        647.23        557.19       167.21 o                         
  17  13   3      12526.41      15107.58       541.87 o                         
  19  13   3      36985.05      38895.16       828.87 o                         
  21  13   3      13993.47      14261.05       418.15 o                         
  23  13   3       2083.12       1855.35       174.16 o                         
  25  13   3      14139.36      12717.17       588.88 o                         
  27  13   3        404.37        472.22       168.38 o                         
  29  13   3      13987.42      11550.87       404.63 o                         
 -28  14   3       2794.40       2012.22       239.27 o                         
 -26  14   3       2610.84       1879.55       211.89 o                         
 -24  14   3       1338.45       1720.28       136.78 o                         
 -22  14   3       3060.26       2817.30       294.60 o                         
 -20  14   3       6984.60       5857.84       292.88 o                         
 -18  14   3       2187.98       3422.45       244.41 o                         
 -16  14   3       2188.47       2484.80       216.45 o                         
 -14  14   3        215.68       1332.67       218.35 o                         
 -12  14   3      21071.00      21477.03       556.64 o                         
 -10  14   3      18212.60      22257.94       671.07 o                         
  -8  14   3      18814.47      22335.68       680.57 o                         
  -6  14   3       2908.62       2517.44       251.76 o                         
  -4  14   3      35011.18      39301.37      1203.61 o                         
  -2  14   3       5550.82       7445.63       474.75 o                         
   0  14   3      92401.24      91720.76      1563.70 o                         
   2  14   3         56.92        229.50       152.83 o                         
   4  14   3      12586.19      12717.24       401.37 o                         
   6  14   3      49717.84      51476.86      1065.22 o                         
   8  14   3      31548.97      32035.31       712.13 o                         
  10  14   3       7790.44       7896.88       421.69 o                         
  12  14   3        699.71        884.28       217.13 o                         
  14  14   3     125517.95     140703.80      3178.97 o                         
  16  14   3         39.67       1695.60       255.63 o                         
  18  14   3      36147.85      36199.66       890.87 o                         
  20  14   3       6706.73       5825.96       244.37 o                         
  22  14   3       7978.75       7468.83       353.69 o                         
  24  14   3      11186.74       9245.59       504.10 o                         
  26  14   3       5441.02       4412.68       634.22 o                         
 -27  15   3         43.04        233.51       144.14 o                         
 -25  15   3       7000.18       6610.33       397.83 o                         
 -23  15   3         37.86        766.24       161.00 o                         
 -21  15   3       1134.19        816.81       208.15 o                         
 -19  15   3        403.59        635.62       154.81 o                         
 -17  15   3       7677.96       7601.53       282.30 o                         
 -15  15   3       1220.60       2846.86       280.95 o                         
 -13  15   3       3004.09       3227.69       225.81 o                         
 -11  15   3       1640.68       2707.43       233.42 o                         
  -9  15   3       3517.98       3801.55       251.39 o                         
  -7  15   3       4706.88       4797.94       256.38 o                         
  -5  15   3      40686.20      43563.57      1232.10 o                         
  -3  15   3      25332.55      25720.75       841.70 o                         
  -1  15   3        836.61        545.81       202.88 o                         
   1  15   3       1604.69       2307.92       190.47 o                         
   3  15   3       4629.71       4818.66       249.13 o                         
   5  15   3       2120.54       3446.36       259.54 o                         
   7  15   3       2295.73       2421.62       220.05 o                         
   9  15   3         86.02       1650.31       297.25 o                         
  11  15   3      53591.54      55814.82      1617.79 o                         
  13  15   3        130.78        464.20       182.79 o                         
  15  15   3        263.26        742.58       187.88 o                         
  17  15   3       1614.10       2122.57       232.58 o                         
  19  15   3       9657.12       8933.72       324.64 o                         
  21  15   3        143.87        445.93       204.06 o                         
  23  15   3        738.19        716.15       149.91 o                         
  25  15   3       2008.69       1467.36       204.68 o                         
 -22  16   3       2424.45       1481.77       196.03 o                         
 -20  16   3        482.08        535.71       260.90 o                         
 -18  16   3       2213.77       2285.61       210.80 o                         
 -16  16   3       4889.96       5242.94       293.45 o                         
 -14  16   3        115.45        455.79       159.92 o                         
 -12  16   3      27758.67      29488.94       875.97 o                         
 -10  16   3       7384.97       8412.01       417.91 o                         
  -8  16   3        875.56       3115.90       292.61 o                         
  -6  16   3      21374.17      22370.06      1196.37 o                         
  -4  16   3      11462.50      12343.25       512.67 o                         
  -2  16   3       5556.13       5700.95       335.21 o                         
   0  16   3      20748.91      20953.87       677.77 o                         
   2  16   3       1022.85       1323.40       253.69 o                         
   4  16   3      13928.88      12488.23       898.00 o                         
   6  16   3      61697.42      57621.86      1404.47 o                         
   8  16   3      64335.53      67757.33      2297.61 o                         
  10  16   3       7666.54       7624.83       318.56 o                         
  12  16   3        702.60       1350.58       179.90 o                         
  14  16   3      18790.32      21935.17       553.19 o                         
  16  16   3       1778.90       2427.70       191.02 o                         
  18  16   3      17689.33      15830.84       402.59 o                         
  20  16   3       8722.19       6859.64       275.76 o                         
 -17  17   3       4178.80       3759.21       276.75 o                         
 -15  17   3       7841.37       6979.33       409.36 o                         
 -13  17   3       2177.84       2900.13       308.46 o                         
 -11  17   3       3136.48       3568.94       363.24 o                         
  -9  17   3        427.15        523.62       155.93 o                         
  -7  17   3       3744.04       3998.03       426.66 o                         
  -5  17   3      17633.09      17719.64       567.92 o                         
  -3  17   3       4858.69       4211.98       330.27 o                         
  -1  17   3        754.71        478.85       168.58 o                         
   1  17   3      36357.64      34082.88      1742.67 o                         
   3  17   3        169.04        317.11       239.27 o                         
   5  17   3      47028.64      47803.10      1686.46 o                         
   7  17   3         11.18         86.48       219.10 o                         
   9  17   3      15274.44      13828.94       674.58 o                         
  11  17   3      11361.29      12661.39       628.46 o                         
  13  17   3       8851.38       8527.41       464.14 o                         
  15  17   3         13.93          8.65       138.38 o                         
  -8  18   3       8385.19       5973.22       334.41 o                         
  -6  18   3      18688.76      15691.25       616.93 o                         
   0  18   3      14243.02      12439.41       527.56 o                         
   2  18   3        307.22        273.87       144.14 o                         
   4  18   3        553.35        588.10       158.56 o                         
   6  18   3      14360.99      13777.05       582.33 o                         
   8  18   3       7570.32       6786.18       360.35 o                         
 -46   0   4       1028.00       1141.60       193.15 o                         
 -44   0   4        565.87        621.53       154.45 o                         
 -42   0   4        863.37       2424.46       435.31 o                         
 -40   0   4        218.28       1210.79       435.31 o                         
 -38   0   4       1011.96       1238.29       298.37 o                         
 -36   0   4      43994.47      44381.18      1997.80 o                         
 -34   0   4       2910.87       9239.47       876.38 o                         
 -32   0   4       4950.17       4926.76       740.89 o                         
 -30   0   4      55435.16      56847.96      1600.73 o                         
 -28   0   4      18255.46      17026.85       692.18 o                         
 -26   0   4      24688.79      21200.34      2608.96 o                         
 -24   0   4       3997.74       3442.10      1112.77 o                         
 -22   0   4     277505.62     268527.00     10850.97 o                         
 -20   0   4        676.64        259.45       611.16 o                         
 -18   0   4       7017.42       6123.13      1072.41 o                         
 -16   0   4      28521.75      27335.00      2369.69 o                         
 -14   0   4     625870.38     553970.50     17513.20 o                         
 -12   0   4     110361.18      92210.22      4148.39 o                         
 -10   0   4     407105.19     374704.56     11966.63 o                         
  -8   0   4     812805.06     831523.62     24446.41 o                         
  -6   0   4     247780.88     231404.81      7636.62 o                         
  -4   0   4       3649.20       8974.25       942.69 o                         
  -2   0   4      17094.95       5137.20       697.65 o                         
   0   0   4      35347.62      24068.75      1467.36 o                         
   2   0   4    1481859.12    1673728.38     47396.62 o                         
   4   0   4      27320.72      36842.57      2029.51 o                         
   6   0   4     145176.11     155125.11      5661.88 o                         
   8   0   4     574607.75     606184.88     12654.08 o                         
  10   0   4     668615.06     648481.25     13621.43 o                         
  12   0   4      45752.96      59611.17      3424.80 o                         
  14   0   4      24172.00      23054.00      2185.19 o                         
  16   0   4     469873.81     472259.56     16391.77 o                         
  18   0   4      13339.34      14748.56      2245.72 o                         
  20   0   4      30000.27      35245.49      3133.64 o                         
  22   0   4      36113.37      31886.99      3182.64 o                         
  24   0   4      50174.57      42325.72      3834.16 o                         
  26   0   4      36175.64      35488.86      2819.41 o                         
  28   0   4        122.17       3298.11      1316.01 o                         
  30   0   4       2569.99       2291.85       490.08 o                         
  32   0   4      11009.37      12133.83       925.39 o                         
  34   0   4      53182.03      54863.15      2263.02 o                         
  36   0   4       5704.16       7835.93       495.24 o                         
  38   0   4      10776.27       9827.11      1500.51 o                         
  40   0   4      11024.32      10248.63       451.14 o                         
  42   0   4        156.35        126.84       219.10 o                         
 -45   1   4          2.22        379.14       107.80 o                         
 -43   1   4       1690.00       1469.51       137.53 o                         
 -41   1   4          7.10        385.25       174.07 o                         
 -39   1   4         56.00        179.03       334.92 o                         
 -37   1   4       5358.28       7155.19       529.90 o                         
 -35   1   4       1045.67        983.05       326.66 o                         
 -33   1   4      25625.93      26935.54       813.88 o                         
 -31   1   4      17825.83      16137.74       534.85 o                         
 -29   1   4       2117.82       2227.53       188.89 o                         
 -27   1   4       1428.37       4624.06      1225.20 o                         
 -25   1   4      13551.58      17227.79      2332.21 o                         
 -23   1   4       1550.18       3291.63       838.48 o                         
 -21   1   4        719.49       1100.98       482.91 o                         
 -19   1   4      17222.58      17431.96      1348.83 o                         
 -17   1   4      36367.87      29110.98      1780.15 o                         
 -15   1   4       6329.31       8526.47       888.86 o                         
 -13   1   4      84415.95      77055.99      2667.93 o                         
 -11   1   4      47194.95      50444.13      1913.08 o                         
  -9   1   4      29866.90      24217.94      1179.35 o                         
  -7   1   4     488144.16     513672.94     10989.17 o                         
  -5   1   4      97147.22      86340.20      2475.27 o                         
  -3   1   4       1449.47       2091.24       390.62 o                         
  -1   1   4     168060.05     159013.30      4381.90 o                         
   1   1   4     290394.53     306057.75      6808.91 o                         
   3   1   4      31517.35      35104.96      1364.74 o                         
   5   1   4     280380.50     318846.84     10095.67 o                         
   7   1   4     231265.62     235533.17      4852.54 o                         
   9   1   4       7241.31       8346.06       607.97 o                         
  11   1   4      14846.86      10696.06       707.43 o                         
  13   1   4       1811.09       8179.96       798.59 o                         
  15   1   4      51061.00      55911.38      2599.99 o                         
  17   1   4       4245.25       3148.29       741.55 o                         
  19   1   4     118628.53     108919.40      4123.94 o                         
  21   1   4      22798.69      22695.82      1828.62 o                         
  23   1   4       5276.25       6859.17      1182.38 o                         
  25   1   4      15655.92      15189.63      2502.30 o                         
  27   1   4        634.97       1328.89       235.51 o                         
  29   1   4       2490.29       2438.32       261.24 o                         
  31   1   4      13814.51      13445.17       557.11 o                         
  33   1   4       1319.53       1534.55       325.68 o                         
  35   1   4        970.46        976.52       188.76 o                         
  37   1   4        225.90        476.96       174.86 o                         
  39   1   4        242.28        423.27       156.80 o                         
  41   1   4        560.52        486.00       134.65 o                         
  43   1   4         76.08         55.89       430.98 o                         
 -44   2   4        413.94        345.35       110.14 o                         
 -42   2   4       2139.83       1747.11       203.87 o                         
 -40   2   4       4329.14       4787.63       461.20 o                         
 -38   2   4        241.99        335.00       300.86 o                         
 -36   2   4       2948.36       3818.66       428.02 o                         
 -34   2   4      12134.87      11463.41       504.32 o                         
 -32   2   4       6035.28       7367.69       378.01 o                         
 -30   2   4         17.09        876.79       202.32 o                         
 -28   2   4       1712.99       2907.89       243.15 o                         
 -26   2   4        531.73       2871.30      1242.50 o                         
 -24   2   4      20784.85      19450.46      2657.97 o                         
 -22   2   4      38824.16      34507.48      3381.56 o                         
 -20   2   4      51559.72      47342.80      2351.59 o                         
 -18   2   4       6738.55       9546.22      1017.64 o                         
 -16   2   4      88915.05      82304.94      2971.40 o                         
 -14   2   4     212301.53     195476.20      5241.18 o                         
 -12   2   4      21407.24      22141.32      1212.60 o                         
 -10   2   4      46817.82      42155.54      1659.63 o                         
  -8   2   4     566847.44     535132.62     11524.02 o                         
  -6   2   4       3286.85       4229.53       680.35 o                         
  -4   2   4      89223.76      79473.10      2268.06 o                         
  -2   2   4     144415.14     134042.39      3405.90 o                         
   0   2   4      33912.51      43990.44      1549.02 o                         
   2   2   4     524518.75     602869.06     18075.35 o                         
   4   2   4     694417.25     712038.94     20972.59 o                         
   6   2   4      51897.65      64301.66      1701.04 o                         
   8   2   4     214157.36     223753.48      4496.83 o                         
  10   2   4     327912.28     315403.72      6168.98 o                         
  12   2   4      27353.58      28015.68      1243.82 o                         
  14   2   4      36513.79      32533.61      1426.87 o                         
  16   2   4     387144.78     374252.78      9587.29 o                         
  18   2   4     106962.09     101161.49      3834.92 o                         
  20   2   4      73347.85      63039.45      3050.68 o                         
  22   2   4      80337.08      77882.55      5546.57 o                         
  24   2   4       9433.04       9000.20      1989.15 o                         
  26   2   4     127729.44     131355.27      3030.10 o                         
  28   2   4      10700.75      10670.33       446.93 o                         
  30   2   4      19891.89      22048.32       697.52 o                         
  32   2   4      21890.07      21253.82       585.13 o                         
  34   2   4      41927.62      44953.58      1315.12 o                         
  36   2   4       1291.89       1392.92       236.44 o                         
  38   2   4        845.65       1191.99       162.81 o                         
  40   2   4       6471.49       5991.26       258.65 o                         
  42   2   4          5.44          5.74        96.90 o                         
 -43   3   4        131.17         -4.19       115.16 o                         
 -41   3   4       2376.59       2122.06       173.09 o                         
 -39   3   4        934.06       1358.84       218.23 o                         
 -37   3   4       4724.57       5548.20       727.91 o                         
 -35   3   4       3138.83       2675.45       322.71 o                         
 -33   3   4      23753.35      26614.81       810.99 o                         
 -31   3   4        166.50       1482.56       236.16 o                         
 -29   3   4      12140.11      13036.93       489.53 o                         
 -27   3   4      27701.34      26193.52       640.98 o                         
 -25   3   4       3710.39       1608.62       939.80 o                         
 -23   3   4      21089.89      21546.28      2750.22 o                         
 -21   3   4      85797.75      84083.52      5497.56 o                         
 -19   3   4     148194.11     150307.91      7501.12 o                         
 -17   3   4      97389.25      95672.50      5425.49 o                         
 -15   3   4      35582.48      30527.06      1526.00 o                         
 -13   3   4      77140.93      70112.16      2441.76 o                         
 -11   3   4      61909.40      53102.86      1850.95 o                         
  -9   3   4       2903.05       3265.96       370.44 o                         
  -7   3   4     410621.34     414178.38     16051.62 o                         
  -5   3   4     191708.50     207890.95      4854.76 o                         
  -3   3   4      58468.30      65333.59      3297.96 o                         
  -1   3   4      46458.19      45055.76      2634.91 o                         
   1   3   4     497344.72     500024.09     15512.51 o                         
   3   3   4     107380.42     103201.44      2837.49 o                         
   5   3   4      87575.48      92535.52      2164.18 o                         
   7   3   4      33478.32      39800.84      1129.54 o                         
   9   3   4        852.80       4303.08       509.87 o                         
  11   3   4       7736.74       8934.34       763.53 o                         
  13   3   4      11674.74      24368.97      1329.43 o                         
  15   3   4      58370.91      57955.38      2120.94 o                         
  17   3   4       5786.63       6564.21      1527.90 o                         
  19   3   4      33795.26      32302.12      3240.30 o                         
  21   3   4     103233.50     100930.78      6399.88 o                         
  23   3   4      45178.66      41677.09      4174.34 o                         
  25   3   4        566.72       1636.30       227.76 o                         
  27   3   4       2274.09       2998.00       205.21 o                         
  29   3   4        675.65       1356.98       201.04 o                         
  31   3   4      16105.98      15976.76       495.23 o                         
  33   3   4       7513.00       7920.97       505.79 o                         
  35   3   4       3764.28       5126.74       292.32 o                         
  37   3   4       1274.78       1402.99       201.73 o                         
  39   3   4         55.27        171.64       125.34 o                         
  41   3   4       3325.40       2714.64       151.33 o                         
  43   3   4        779.67        392.06       144.14 o                         
 -44   4   4         88.76        210.75        95.22 o                         
 -42   4   4       8138.88       7201.60       341.85 o                         
 -40   4   4      10550.40      10757.17       389.71 o                         
 -38   4   4        862.94        896.00       169.14 o                         
 -36   4   4        780.90       1686.72       253.12 o                         
 -34   4   4       2180.84       3653.00       340.85 o                         
 -32   4   4       4920.40       5541.27       318.17 o                         
 -30   4   4      59702.83      67221.45      1257.33 o                         
 -28   4   4      15229.30      16222.74       496.03 o                         
 -26   4   4        881.58       4926.04       408.63 o                         
 -24   4   4       1146.93       2139.06      1063.76 o                         
 -22   4   4       4515.22       8045.98      1951.68 o                         
 -20   4   4     104855.30      89756.93      5852.15 o                         
 -18   4   4      10296.01      10781.79      2055.46 o                         
 -16   4   4     114547.14     119824.85      6362.41 o                         
 -14   4   4      33375.78      38015.89      3280.66 o                         
 -12   4   4       4527.53       5344.77      1303.04 o                         
 -10   4   4     421811.09     410639.06     14166.23 o                         
  -8   4   4     351963.22     346634.44     12107.89 o                         
  -6   4   4      38588.08      44559.91      2926.07 o                         
  -4   4   4     947721.06     928951.81     27960.57 o                         
  -2   4   4     328581.44     334543.84     11416.01 o                         
   0   4   4      46407.83      48933.17      2908.78 o                         
   2   4   4      18005.41      17146.99       883.12 o                         
   4   4   4     729345.38     761435.38     11282.60 o                         
   6   4   4       7183.25       9337.01       533.31 o                         
   8   4   4      61753.87      66267.09      2017.53 o                         
  10   4   4     147950.52     168612.38      3857.57 o                         
  12   4   4       9267.25      20076.55      1192.18 o                         
  14   4   4      10550.07      11902.54       995.73 o                         
  16   4   4     117145.30     119274.36      8136.79 o                         
  18   4   4       3598.27       4361.72      1438.53 o                         
  20   4   4     165268.33     160668.80      8651.38 o                         
  22   4   4     157534.72     154516.83      8593.72 o                         
  24   4   4        103.49        201.71       212.77 o                         
  26   4   4     114403.30     113171.78      1647.61 o                         
  28   4   4      34370.14      35070.15       701.86 o                         
  30   4   4      21663.96      22504.88       609.59 o                         
  32   4   4      11346.32      11165.59       372.06 o                         
  34   4   4        620.80       1246.12       167.41 o                         
  36   4   4        641.86       1413.91       191.95 o                         
  38   4   4       4039.29       4228.10       202.61 o                         
  40   4   4       1115.36       1128.87       147.97 o                         
  42   4   4        396.33        500.62       117.76 o                         
 -43   5   4        494.76        406.48       172.97 o                         
 -41   5   4       1303.21       1481.79       129.03 o                         
 -39   5   4       2290.24       2257.33       175.84 o                         
 -37   5   4       2180.49       2446.90       210.76 o                         
 -35   5   4       1206.77       1340.44       243.92 o                         
 -33   5   4      13319.85      13247.29       517.30 o                         
 -31   5   4      18722.14      17062.86       532.19 o                         
 -29   5   4      15355.58      13584.76       452.85 o                         
 -27   5   4       1528.29       2689.48       239.80 o                         
 -25   5   4      27004.18      25017.34       877.31 o                         
 -23   5   4       9444.37       6624.74      1925.73 o                         
 -21   5   4      48368.02      44228.39      4240.64 o                         
 -19   5   4      30090.88      28176.79      3266.25 o                         
 -17   5   4      38748.66      37277.88      3479.58 o                         
 -15   5   4      20467.79      21586.63      2695.45 o                         
 -13   5   4      73973.15      79070.28      4874.87 o                         
 -11   5   4      83624.82      97275.35      5336.12 o                         
  -9   5   4      38670.96      41028.45      3052.92 o                         
  -7   5   4      10707.00      12459.59      1752.76 o                         
  -5   5   4     275267.19     206535.97     40052.61 o                         
  -3   5   4      11859.63      17939.23       969.57 o                         
  -1   5   4     151492.48     132040.97     16055.93 o                         
   1   5   4      21782.12      23084.84       979.70 o                         
   3   5   4     202363.69     208668.70      3587.30 o                         
   5   5   4       2723.05       4891.39       370.69 o                         
   7   5   4     168654.75     153995.41      2889.89 o                         
   9   5   4     115108.65     121587.00      3063.68 o                         
  11   5   4     142295.95     133403.33      3498.60 o                         
  13   5   4      91504.93     103148.25      4038.43 o                         
  15   5   4      84403.54      78341.25      3517.65 o                         
  17   5   4      39312.06      36179.52      3554.53 o                         
  19   5   4      31553.70      35274.32      3612.19 o                         
  21   5   4       3308.89       3909.12      1458.71 o                         
  23   5   4      20098.67      24787.59      1148.35 o                         
  25   5   4      32016.42      33029.72       593.01 o                         
  27   5   4       3710.31       5395.89       227.68 o                         
  29   5   4      10705.19      10081.94       436.39 o                         
  31   5   4        347.49        508.04       155.36 o                         
  33   5   4       5590.70       5963.86       266.61 o                         
  35   5   4      10820.29       9887.12       364.49 o                         
  37   5   4       1110.86        781.68       136.64 o                         
  39   5   4        387.29        168.38       136.07 o                         
  41   5   4       2690.08       1532.07       182.41 o                         
 -42   6   4        536.65        311.35       187.38 o                         
 -40   6   4         51.20        161.32       240.72 o                         
 -38   6   4        351.44        610.90       136.61 o                         
 -36   6   4      19446.43      19736.21       562.76 o                         
 -34   6   4       2984.68       2855.30       278.97 o                         
 -32   6   4       2569.83       2511.80       255.58 o                         
 -30   6   4      12388.20       9924.42       383.75 o                         
 -28   6   4      11314.39      11350.17       619.20 o                         
 -26   6   4       2534.07       3392.94       298.55 o                         
 -24   6   4      91621.46      85381.34      1926.81 o                         
 -22   6   4       1608.76       2836.71      1294.39 o                         
 -20   6   4       3314.00       7354.10      1879.61 o                         
 -18   6   4      12419.06      12231.85      2196.72 o                         
 -16   6   4     376110.22     354126.91     14209.47 o                         
 -14   6   4      49834.08      63269.48      4601.00 o                         
 -12   6   4      21480.72      31451.68      3251.83 o                         
 -10   6   4     242621.06     250131.69     10259.99 o                         
  -8   6   4      75033.70      77280.04      4583.70 o                         
  -6   6   4     114978.32     119458.73      5863.68 o                         
  -4   6   4     442356.00     461385.50     15783.50 o                         
  -2   6   4     480561.47     495154.28      9225.03 o                         
   0   6   4       1356.91       1817.20       413.40 o                         
   2   6   4     231781.72     198124.16      4423.74 o                         
   4   6   4      95513.89     111898.20      3788.42 o                         
   6   6   4     332714.28     334976.09      8571.30 o                         
   8   6   4     271788.03     281250.12      5865.11 o                         
  10   6   4    1088432.12    1012393.19     22423.83 o                         
  12   6   4     127446.03     121685.66      4564.90 o                         
  14   6   4     108616.17     117619.50      4587.60 o                         
  16   6   4      72191.21      69986.52      3518.11 o                         
  18   6   4     178884.61     169585.39      9029.02 o                         
  20   6   4     130900.91     125766.37      7878.78 o                         
  22   6   4        102.51        947.71       188.46 o                         
  24   6   4         44.66        478.59       142.80 o                         
  26   6   4       1199.68        962.96       141.24 o                         
  28   6   4      31884.14      29455.12       638.94 o                         
  30   6   4        518.80       1304.56       196.47 o                         
  32   6   4       3820.69       3757.12       220.46 o                         
  34   6   4       2610.52       2698.69       181.27 o                         
  36   6   4       1532.78       1585.72       220.12 o                         
  38   6   4       2077.03       2039.74       180.29 o                         
  40   6   4        803.17        807.01       117.14 o                         
 -41   7   4       2867.18       1695.61       157.22 o                         
 -39   7   4       1019.00        957.17       252.25 o                         
 -37   7   4        283.45        521.43       227.84 o                         
 -35   7   4       6195.42       6839.62       373.57 o                         
 -33   7   4       4679.04       5364.95       697.65 o                         
 -31   7   4        591.78       1202.14       495.85 o                         
 -29   7   4        397.94        842.32       229.11 o                         
 -27   7   4      74210.42      76637.79      2461.26 o                         
 -25   7   4       5436.60       5308.11       342.71 o                         
 -23   7   4       1199.71       1085.04       171.77 o                         
 -21   7   4        834.49       1654.74      1115.66 o                         
 -19   7   4      10004.01      12148.25      2303.38 o                         
 -17   7   4      33207.96      28090.30      3309.49 o                         
 -15   7   4      23042.41      23466.24      2836.71 o                         
 -13   7   4      16116.29      20012.61      2738.69 o                         
 -11   7   4      86591.25      86981.66      3473.47 o                         
  -9   7   4       1390.72       1917.01       542.53 o                         
  -7   7   4     115675.69     112354.79      4058.16 o                         
  -5   7   4      10712.13      12527.04      1244.99 o                         
  -3   7   4      61642.50      75501.45      3161.17 o                         
  -1   7   4     210313.25     205046.62      4681.23 o                         
   1   7   4     430882.75     391345.88      7776.00 o                         
   3   7   4       1530.48       5759.85       883.41 o                         
   5   7   4      33503.07      35698.47      2045.44 o                         
   7   7   4      29294.38      28788.62      1922.73 o                         
   9   7   4      44361.61      43951.55      2455.46 o                         
  11   7   4     122311.07     123302.56      4744.31 o                         
  13   7   4      16279.47      16058.29      1628.43 o                         
  15   7   4      41616.34      43936.60      2810.99 o                         
  17   7   4       1264.88       2914.54      1184.84 o                         
  19   7   4        292.78       3811.10      1476.01 o                         
  21   7   4      72825.01      70627.86      1279.25 o                         
  23   7   4       9137.38       9931.34       397.97 o                         
  25   7   4      15269.08      13246.94       442.60 o                         
  27   7   4       2640.23       2591.02       208.26 o                         
  29   7   4       2291.67       2254.83       211.70 o                         
  31   7   4       8159.58       9203.25       402.77 o                         
  33   7   4       1743.94       2469.35       242.62 o                         
  35   7   4        882.30       1765.42       250.70 o                         
  37   7   4        906.93        956.06       152.29 o                         
  39   7   4        235.33        406.33       136.43 o                         
 -40   8   4        177.74        146.10       112.80 o                         
 -38   8   4       3102.53       2991.54       243.98 o                         
 -36   8   4       8689.68       8957.75       372.56 o                         
 -34   8   4        130.34       1017.60       221.48 o                         
 -32   8   4       6229.45       7403.53       489.99 o                         
 -30   8   4       6022.54       5750.95       821.61 o                         
 -28   8   4      20613.32      19048.21       632.01 o                         
 -26   8   4      13572.33      13540.37       532.34 o                         
 -24   8   4       1680.34       1044.38       180.73 o                         
 -22   8   4       6486.75       8188.73       311.26 o                         
 -20   8   4       4170.45       3327.40       244.43 o                         
 -18   8   4      47687.62      38823.08      4113.80 o                         
 -16   8   4      81702.01      85565.30      6149.08 o                         
 -14   8   4      28474.05      29226.14      3349.85 o                         
 -12   8   4       4190.76       3073.10      1115.66 o                         
 -10   8   4      11189.43       8350.42      1068.88 o                         
  -8   8   4     197177.16     194938.19      6322.05 o                         
  -6   8   4       3763.98       7559.49      1106.02 o                         
  -4   8   4      17472.16      18055.16      1556.37 o                         
  -2   8   4     130448.80     135163.80      4750.64 o                         
   0   8   4      22051.66      23887.13      2542.66 o                         
   2   8   4     768461.75     766829.56     17376.60 o                         
   4   8   4        198.51        794.97       509.98 o                         
   6   8   4     124169.06     127461.50      5249.64 o                         
   8   8   4     159460.89     158929.08      5547.45 o                         
  10   8   4     249162.22     235159.00      9839.10 o                         
  12   8   4      10991.98      10417.90      1315.49 o                         
  14   8   4       1017.02        624.32       623.93 o                         
  16   8   4      56473.80      59074.96      4938.29 o                         
  18   8   4       8848.74       8303.70       320.33 o                         
  20   8   4      24471.24      24335.88       692.39 o                         
  22   8   4      18940.47      18693.79       515.69 o                         
  24   8   4       1435.44       2296.57       217.52 o                         
  26   8   4      14960.71      15862.34       495.25 o                         
  28   8   4       3067.01       3044.78       313.59 o                         
  30   8   4        337.80        626.54       181.42 o                         
  32   8   4       1382.92       1458.79       208.11 o                         
  34   8   4      28375.64      27788.05      1514.93 o                         
  36   8   4       2732.31       3377.28       210.11 o                         
  38   8   4       1310.07        839.67       107.85 o                         
 -39   9   4       4509.86       3060.01       191.49 o                         
 -37   9   4         21.91        317.64       370.44 o                         
 -35   9   4       6478.70       5510.84       350.20 o                         
 -33   9   4       4825.00       6243.11       338.45 o                         
 -31   9   4      16644.94      14512.85       757.47 o                         
 -29   9   4        149.16         65.11       198.41 o                         
 -27   9   4      79389.13      76828.98      3746.24 o                         
 -25   9   4       1852.68       1538.69       211.93 o                         
 -23   9   4       8967.76       8888.90       292.18 o                         
 -21   9   4          9.07        327.37       176.27 o                         
 -19   9   4        332.23        745.80       168.33 o                         
 -17   9   4         83.74         -5.52       149.13 o                         
 -15   9   4       7620.66       7708.69      2000.68 o                         
 -13   9   4      22337.60      22200.68      3003.91 o                         
 -11   9   4       1051.42       2268.79      1104.12 o                         
  -9   9   4         15.91       5627.79      1127.77 o                         
  -7   9   4      51654.87      59516.81      3704.44 o                         
  -5   9   4      22665.57      26683.05      1978.22 o                         
  -3   9   4       7500.16       7821.12      1556.73 o                         
  -1   9   4       9900.74      10326.30      1752.76 o                         
   1   9   4     183331.77     184184.05      8907.95 o                         
   3   9   4       7901.54      13209.13      2101.58 o                         
   5   9   4      39469.68      38234.98      3600.66 o                         
   7   9   4      54808.82      57623.54      3128.01 o                         
   9   9   4     118045.58     122377.30      7044.20 o                         
  11   9   4      92687.31      84136.50      4109.74 o                         
  13   9   4     149236.91     149466.81      6033.83 o                         
  15   9   4      63767.68      64299.43      1046.79 o                         
  17   9   4        877.75       2028.08       174.76 o                         
  19   9   4      78855.19      75055.87      1193.93 o                         
  21   9   4      34335.84      35557.56       719.53 o                         
  23   9   4       4055.01       4144.03       250.22 o                         
  25   9   4        416.75        587.10       180.37 o                         
  27   9   4       1172.87       1494.07       205.36 o                         
  29   9   4       2552.31       3094.12       236.97 o                         
  31   9   4        310.09        558.38       153.05 o                         
  33   9   4       4997.71       6080.24       241.53 o                         
  35   9   4       2075.61       2445.41       175.80 o                         
  37   9   4         87.39        385.97        94.25 o                         
 -38  10   4       1364.76       1251.41       130.41 o                         
 -36  10   4          0.77         28.32       263.78 o                         
 -34  10   4       8506.23       7391.28       310.49 o                         
 -32  10   4      22856.02      23782.51       556.84 o                         
 -30  10   4       5859.49       6327.20       294.83 o                         
 -28  10   4       2350.95       3062.00       277.67 o                         
 -26  10   4       1068.27       1138.95       189.92 o                         
 -24  10   4      37211.80      37597.04       671.20 o                         
 -22  10   4      21939.36      21484.52       430.09 o                         
 -20  10   4       3801.45       3830.62       242.10 o                         
 -18  10   4      18181.99      15470.51       419.73 o                         
 -16  10   4       9737.99      10820.88       416.44 o                         
 -14  10   4      69147.49      66254.98      1196.94 o                         
 -12  10   4         45.42        915.82       189.29 o                         
 -10  10   4      18015.98      20306.66      2900.13 o                         
  -8  10   4     112207.77      98685.06      5808.90 o                         
  -6  10   4        244.77        781.25       746.65 o                         
  -4  10   4      10486.93      11929.15      2061.22 o                         
  -2  10   4      48966.24      45914.84      4010.02 o                         
   0  10   4      25321.04      20419.09      2634.91 o                         
   2  10   4     134608.47     127911.20      7417.52 o                         
   4  10   4       7476.54       7688.51      1755.64 o                         
   6  10   4      26542.77      23128.95      3061.57 o                         
   8  10   4       1249.06       2897.24      1228.09 o                         
  10  10   4       1010.23       2800.67       337.46 o                         
  12  10   4      12133.42      11727.39       344.43 o                         
  14  10   4      37383.64      36423.12       709.28 o                         
  16  10   4      67859.93      63956.02       935.80 o                         
  18  10   4     184508.84     185262.72      2584.73 o                         
  20  10   4       8925.81      10137.00       344.73 o                         
  22  10   4       7594.31       9225.22       324.97 o                         
  24  10   4       9013.30       8624.93       313.64 o                         
  26  10   4      81390.76      82393.35      1453.10 o                         
  28  10   4       1036.18       1287.66       181.98 o                         
  30  10   4       1364.23       2132.48       182.11 o                         
  32  10   4       5557.04       4719.41       180.78 o                         
  34  10   4      19463.67      18393.24       459.00 o                         
  36  10   4         43.28        517.16       184.50 o                         
 -37  11   4        375.97        536.21       129.73 o                         
 -35  11   4        899.27        807.25       131.75 o                         
 -33  11   4       1969.93       1740.89       161.28 o                         
 -31  11   4        505.43        669.64       154.50 o                         
 -29  11   4      43582.50      40574.03       864.66 o                         
 -27  11   4       2621.96       2703.89       186.25 o                         
 -25  11   4       6597.90       5902.96       229.65 o                         
 -23  11   4       6863.12       6468.34       250.41 o                         
 -21  11   4      54453.89      52351.47       928.42 o                         
 -19  11   4      10447.55      10497.05       354.00 o                         
 -17  11   4        309.19       1354.48       187.31 o                         
 -15  11   4       1368.95       1538.36       194.47 o                         
 -13  11   4      36729.04      41576.77      1339.07 o                         
 -11  11   4      13279.70      11274.56       471.93 o                         
  -9  11   4        391.03       2226.07       231.24 o                         
  -7  11   4       1152.55       1088.38       161.64 o                         
  -5  11   4      84421.51      82097.59      1519.00 o                         
  -3  11   4      13596.94      15964.13       483.39 o                         
  -1  11   4      11007.57      13452.95       423.92 o                         
   1  11   4       3271.33       3980.85       245.16 o                         
   3  11   4      95471.81      94711.30      1562.91 o                         
   5  11   4      30494.69      29876.80       674.45 o                         
   7  11   4       1380.70       2345.31       214.09 o                         
   9  11   4      26520.20      30841.90       631.16 o                         
  11  11   4      73250.15      77510.87      1248.96 o                         
  13  11   4       3355.76      11050.18       478.52 o                         
  15  11   4       1550.13       3304.17       225.95 o                         
  17  11   4       7097.86       6456.71       281.73 o                         
  19  11   4      28309.01      27656.74       595.48 o                         
  21  11   4       4318.77       5443.09       250.03 o                         
  23  11   4      18261.01      21048.01       557.92 o                         
  25  11   4        177.89        344.87       218.76 o                         
  27  11   4        688.92       1814.60       191.00 o                         
  29  11   4        199.81        365.13       131.63 o                         
  31  11   4       9770.24       8938.48       268.36 o                         
  33  11   4        645.37        480.37       129.43 o                         
 -34  12   4       9209.17       6019.35       360.35 o                         
 -32  12   4       1169.74       1141.19       161.97 o                         
 -30  12   4        619.52       1142.46       180.27 o                         
 -28  12   4        396.57        633.51       189.41 o                         
 -26  12   4       1375.24       1315.98       141.94 o                         
 -24  12   4       3427.10       3650.00       207.59 o                         
 -22  12   4      24908.38      27640.03       685.23 o                         
 -20  12   4       1738.71       1440.88       166.53 o                         
 -18  12   4       6424.52       6712.99       262.79 o                         
 -16  12   4       9918.70      10413.95       342.86 o                         
 -14  12   4      38490.61      38352.59       840.22 o                         
 -12  12   4       7708.74       9378.67       373.89 o                         
 -10  12   4      13357.01      16831.75       500.54 o                         
  -8  12   4      31460.94      30406.62       710.31 o                         
  -6  12   4        813.24       1778.84       188.45 o                         
  -4  12   4        362.17       1262.65       176.71 o                         
  -2  12   4        321.89        997.10       194.52 o                         
   0  12   4       4513.23       6522.23       308.59 o                         
   2  12   4       6816.51       7137.92       307.46 o                         
   4  12   4       1327.68       1910.35       175.83 o                         
   6  12   4      12655.99      19237.14       554.15 o                         
   8  12   4      20165.35      20677.41       557.48 o                         
  10  12   4        587.42        914.95       188.53 o                         
  12  12   4        111.56        548.04       158.25 o                         
  14  12   4        998.89       2698.85       201.31 o                         
  16  12   4      52987.79      54943.96      1091.22 o                         
  18  12   4       2037.77       2439.30       282.37 o                         
  20  12   4      27817.00      27428.87       759.75 o                         
  22  12   4       7778.95       7011.16       313.09 o                         
  24  12   4       1258.93       1652.38       212.63 o                         
  26  12   4      33065.95      32668.71       672.52 o                         
  28  12   4       3484.52       4255.17       201.27 o                         
  30  12   4       3818.29       4243.95       173.73 o                         
  32  12   4       3879.64       2856.89       268.10 o                         
 -31  13   4       5547.20       3903.33       207.80 o                         
 -29  13   4      11391.17      10045.92       592.42 o                         
 -27  13   4       2929.08       4009.09       324.32 o                         
 -25  13   4         90.41        339.45       154.02 o                         
 -23  13   4       4533.65       3432.95       266.90 o                         
 -21  13   4      75745.34      69025.47       997.04 o                         
 -19  13   4      20224.75      18327.13       447.00 o                         
 -17  13   4       3545.88       3530.24       257.30 o                         
 -15  13   4       1663.14       3370.16       289.04 o                         
 -13  13   4        335.21       1233.26       215.90 o                         
 -11  13   4      63357.37      61396.32      1413.08 o                         
  -9  13   4       2383.44       3335.83       244.51 o                         
  -7  13   4      23370.89      25559.07       639.37 o                         
  -5  13   4     177514.75     177250.84      2493.70 o                         
  -3  13   4       4882.91       3713.44       257.82 o                         
  -1  13   4        615.04       1949.47       257.14 o                         
   1  13   4       4044.26       5218.00       272.01 o                         
   3  13   4      61676.45      58744.32       986.05 o                         
   5  13   4       9054.90       9279.60       369.78 o                         
   7  13   4        266.09        604.55       177.00 o                         
   9  13   4         76.71        434.57       185.71 o                         
  11  13   4      14622.38      14755.92       563.40 o                         
  13  13   4       1197.77       2872.90       208.87 o                         
  15  13   4      46969.67      46937.80      1083.30 o                         
  17  13   4       2932.81       3592.44       279.19 o                         
  19  13   4       6687.55       6517.56       303.39 o                         
  21  13   4       5519.22       4972.37       250.19 o                         
  23  13   4       5590.56       6227.94       258.18 o                         
  25  13   4       3839.36       3648.26       227.97 o                         
  27  13   4       2860.21       3729.86       222.07 o                         
  29  13   4        854.86       1024.49       145.74 o                         
 -28  14   4       1921.85       1083.94       204.68 o                         
 -26  14   4       5537.23       5044.95       400.71 o                         
 -24  14   4      17181.20      14975.06       527.39 o                         
 -22  14   4       6659.86       6757.75       319.45 o                         
 -20  14   4        332.69        261.46       193.90 o                         
 -18  14   4       5072.76       5945.30       277.37 o                         
 -16  14   4      11448.02      12270.40       395.58 o                         
 -14  14   4       7157.71       9506.71       361.86 o                         
 -12  14   4        492.57        648.43       184.23 o                         
 -10  14   4      37242.43      41277.10       870.79 o                         
  -8  14   4       2132.07       2198.19       224.54 o                         
  -6  14   4        126.09       1901.63       309.48 o                         
  -4  14   4      34081.90      34643.77      1312.28 o                         
  -2  14   4      29551.18      30651.36       811.02 o                         
   0  14   4       7968.32       7592.23       375.80 o                         
   2  14   4       5686.43       5421.77       269.44 o                         
   4  14   4       1350.91       1514.85       163.15 o                         
   6  14   4       1632.79       3191.67       228.47 o                         
   8  14   4      59551.41      58620.20      1093.95 o                         
  10  14   4      52438.64      53181.39      1171.32 o                         
  12  14   4       9901.64      11375.92       517.83 o                         
  14  14   4       7948.49       9725.16      1125.75 o                         
  16  14   4       8512.85       8105.17       317.61 o                         
  18  14   4      14230.42      14900.20       603.35 o                         
  20  14   4      12322.12      12444.76       352.59 o                         
  22  14   4        423.76        412.54       118.59 o                         
  24  14   4       2556.76       2129.45       174.05 o                         
  26  14   4       4855.49       2967.46       201.90 o                         
 -27  15   4       6614.97       5333.24       305.58 o                         
 -25  15   4       2674.04       2767.52       288.28 o                         
 -23  15   4       5782.62       5119.36       279.62 o                         
 -21  15   4       2198.54       1916.93       223.15 o                         
 -19  15   4       4285.21       4474.59       242.37 o                         
 -17  15   4          4.79        723.59       156.24 o                         
 -15  15   4      31586.10      32611.95       680.72 o                         
 -13  15   4         78.11        923.44       192.42 o                         
 -11  15   4      86359.48      84224.19      1432.83 o                         
  -9  15   4       3771.62       3903.16       309.80 o                         
  -7  15   4        284.50       1509.11       218.30 o                         
  -5  15   4      43326.46      45960.57      1287.49 o                         
  -3  15   4       3187.14       4835.50       405.04 o                         
  -1  15   4       6548.80       6645.68       401.48 o                         
   1  15   4      14185.03      15214.16       514.04 o                         
   3  15   4      20098.40      22887.52       580.46 o                         
   5  15   4       3368.28       3782.58       260.70 o                         
   7  15   4       1011.79       2017.68       185.99 o                         
   9  15   4         44.97        485.76       146.03 o                         
  11  15   4       8364.58      10406.29       499.88 o                         
  13  15   4       1091.05       2302.41       235.17 o                         
  15  15   4       1537.45       1551.04       212.63 o                         
  17  15   4        600.09       1648.30       223.39 o                         
  19  15   4       4072.10       4319.48       230.34 o                         
  21  15   4       4090.05       4204.32       262.87 o                         
  23  15   4       2135.66       1127.81       153.89 o                         
 -22  16   4         12.02        322.88       178.74 o                         
 -20  16   4        251.47        198.78       129.33 o                         
 -18  16   4        118.36        332.32       258.01 o                         
 -16  16   4       9895.78       9148.57       501.61 o                         
 -14  16   4        697.11       1035.67       171.81 o                         
 -12  16   4        665.53        954.15       209.27 o                         
 -10  16   4       1337.39       2125.42       214.43 o                         
  -8  16   4       4154.53       5067.62       255.64 o                         
  -6  16   4       2063.74       3028.85       335.85 o                         
  -4  16   4      12280.49      12411.03       511.61 o                         
  -2  16   4       9108.13       9398.39       433.03 o                         
   0  16   4        242.08       1298.86       210.13 o                         
   2  16   4      19805.38      18397.78       597.14 o                         
   4  16   4       1165.23        864.85       259.45 o                         
   6  16   4       2868.32       2603.26       491.52 o                         
   8  16   4      19005.34      19402.91      1180.52 o                         
  10  16   4       3529.67       3819.00       287.60 o                         
  12  16   4       1570.23       1461.92       176.59 o                         
  14  16   4       2481.88       2306.92       258.73 o                         
  16  16   4        803.55        652.45       131.73 o                         
  18  16   4        515.10        471.69       108.61 o                         
  20  16   4       1014.71        811.73       124.15 o                         
 -17  17   4        445.48        152.79       149.91 o                         
 -15  17   4      21871.39      17792.83       746.65 o                         
 -13  17   4        288.55        -57.66       190.27 o                         
 -11  17   4      20622.90      17390.22       547.30 o                         
  -9  17   4        584.14        929.30       233.51 o                         
  -7  17   4       1810.15       2852.54       221.11 o                         
  -5  17   4      10569.19      10374.41       322.94 o                         
  -3  17   4      17504.27      14968.87       403.62 o                         
  -1  17   4       7697.94       6648.42       257.19 o                         
   1  17   4       7659.18       8281.31       422.33 o                         
   3  17   4      11360.99      10588.64       602.51 o                         
   5  17   4       4393.15       4249.29       397.83 o                         
   7  17   4       2752.32       3986.95       386.30 o                         
   9  17   4       1560.87       1377.99       253.69 o                         
  11  17   4       2236.32       2536.89       285.40 o                         
  13  17   4       6214.26       6581.50       392.07 o                         
  15  17   4       2125.58       2041.04       201.80 o                         
   0  18   4          9.02         63.42       138.38 o                         
   2  18   4      19191.66      18770.11       723.59 o                         
   4  18   4         35.05         74.95       135.49 o                         
   6  18   4        832.68        887.91       167.20 o                         
   8  18   4         38.89        844.67       161.44 o                         
 -45   1   5        507.38        584.01       134.94 o                         
 -43   1   5       8039.86       8586.32       428.06 o                         
 -41   1   5        424.83        240.00       200.96 o                         
 -39   1   5       3220.79       3264.68       291.20 o                         
 -37   1   5      17020.90      16616.75      1076.74 o                         
 -35   1   5      25676.22      27102.51      1030.37 o                         
 -33   1   5      89880.23      86672.55      3361.38 o                         
 -31   1   5      23193.09      24835.05       659.95 o                         
 -29   1   5      34837.71      34353.11       877.97 o                         
 -27   1   5       7066.04       6126.02      1651.86 o                         
 -25   1   5      43661.84      41896.18      3799.57 o                         
 -23   1   5      43524.04      39454.38      2377.68 o                         
 -21   1   5      42193.38      36739.16      2127.99 o                         
 -19   1   5     221904.41     204929.00      5985.56 o                         
 -17   1   5     101807.71      93554.87      3372.92 o                         
 -15   1   5      84541.34      72121.28      2727.47 o                         
 -13   1   5      14631.28      11936.94       975.66 o                         
 -11   1   5      59740.52      60742.03      2284.09 o                         
  -9   1   5     441901.12     446965.56      9964.41 o                         
  -7   1   5     173176.19     199981.86      4956.32 o                         
  -5   1   5      14759.91      27306.58      1321.66 o                         
  -3   1   5     139608.52     163901.12      4158.65 o                         
  -1   1   5     141307.70     179893.34      4461.71 o                         
   1   1   5       4049.78       1166.91       378.10 o                         
   3   1   5      45673.01      60004.66      2464.82 o                         
   5   1   5     792094.06     850022.81     25132.52 o                         
   7   1   5     559791.94     624305.19     11014.93 o                         
   9   1   5       1541.49       2571.71       229.27 o                         
  11   1   5     395625.81     398739.50      7577.08 o                         
  13   1   5       7372.26      10493.18       799.32 o                         
  15   1   5     652378.31     669614.94     15553.03 o                         
  17   1   5      16808.11      16534.09      1492.16 o                         
  19   1   5      37855.83      33945.36      1888.85 o                         
  21   1   5      63137.39      57229.66      3015.05 o                         
  23   1   5      57155.41      54296.09      3166.18 o                         
  25   1   5       9645.96      10289.38       515.48 o                         
  27   1   5      21719.76      19687.94       614.58 o                         
  29   1   5      17514.73      17821.72       763.73 o                         
  31   1   5      11617.22      15053.03       575.18 o                         
  33   1   5       2584.08       2669.72       243.12 o                         
  35   1   5      22406.21      25778.69      1316.96 o                         
  37   1   5         52.67       1554.18       174.45 o                         
  39   1   5         74.85       1950.23       176.30 o                         
  41   1   5       1983.01       1669.23       180.76 o                         
  43   1   5         79.28        373.17       109.85 o                         
 -44   2   5         91.72         76.56       104.33 o                         
 -42   2   5        397.12        271.99       133.16 o                         
 -40   2   5        148.20        721.94       199.86 o                         
 -38   2   5      12089.34      12173.58       736.56 o                         
 -36   2   5       1292.94       1222.17       494.41 o                         
 -34   2   5      17779.04      16132.59       608.23 o                         
 -32   2   5       2779.03       6538.20       343.66 o                         
 -30   2   5      44626.00      45501.07       947.67 o                         
 -28   2   5      51598.38      52500.03      1031.33 o                         
 -26   2   5     123051.52     120387.01      7380.05 o                         
 -24   2   5       8484.96       8683.09      1726.82 o                         
 -22   2   5      42865.44      41492.58      3669.84 o                         
 -20   2   5     215312.56     204748.19      6044.37 o                         
 -18   2   5     106453.64      99118.98      3560.87 o                         
 -16   2   5      72580.87      66194.99      2631.01 o                         
 -14   2   5       1383.90       2329.02       605.85 o                         
 -12   2   5     158656.92     144793.09      4098.81 o                         
 -10   2   5      50883.98      48613.62      1861.52 o                         
  -8   2   5     136542.31     133109.80      3679.85 o                         
  -6   2   5     242446.61     211379.14      5157.71 o                         
  -4   2   5     133630.16     135224.53      3597.56 o                         
  -2   2   5       1015.53       1858.12       386.41 o                         
   0   2   5     111751.24     128940.46      3488.27 o                         
   2   2   5     465561.22     510589.66     15800.79 o                         
   4   2   5    1768850.50    1944607.62     55370.53 o                         
   6   2   5     287810.56     287627.91      7084.56 o                         
   8   2   5     146983.94     158885.38      3711.13 o                         
  10   2   5      68584.94      67754.54      2037.19 o                         
  12   2   5     384768.41     360235.94      7152.89 o                         
  14   2   5      80056.11      85854.70      2603.64 o                         
  16   2   5      23975.84      19371.88      1543.85 o                         
  18   2   5      23144.58      30590.26      2330.08 o                         
  20   2   5      12264.61      12293.86      1377.71 o                         
  22   2   5      92235.49      78854.06      5679.18 o                         
  24   2   5     125383.38     115535.20      7256.08 o                         
  26   2   5        119.34        748.91       206.52 o                         
  28   2   5      11244.08      14019.15       649.58 o                         
  30   2   5      34602.59      34531.66      1050.75 o                         
  32   2   5       9404.64      12447.83       788.09 o                         
  34   2   5       1125.14       1520.17       373.50 o                         
  36   2   5       2742.24       2834.66       216.44 o                         
  38   2   5       4781.79       5128.71       236.83 o                         
  40   2   5         13.47        105.85       141.90 o                         
  42   2   5        638.61       1021.99       191.95 o                         
 -43   3   5       3369.54       3136.30       227.00 o                         
 -41   3   5       3497.04       2818.56       228.30 o                         
 -39   3   5        760.75       1133.26       216.12 o                         
 -37   3   5       4222.50       5231.70       447.16 o                         
 -35   3   5       6615.29       6898.65       401.27 o                         
 -33   3   5       7486.69       8210.44       385.45 o                         
 -31   3   5      24674.39      21230.63       595.46 o                         
 -29   3   5      10680.37       8815.22       391.25 o                         
 -27   3   5     204568.56     192317.83      2889.56 o                         
 -25   3   5      62016.55      60755.66      5004.59 o                         
 -23   3   5      88738.09      83607.85      5710.89 o                         
 -21   3   5      57774.20      45825.48      4030.20 o                         
 -19   3   5     316567.06     313773.06     12548.96 o                         
 -17   3   5       9954.31       7322.39      1461.60 o                         
 -15   3   5     297932.44     274058.72      6925.27 o                         
 -13   3   5     166763.77     150370.38      8054.62 o                         
 -11   3   5      13843.43      16802.48      1020.40 o                         
  -9   3   5     644925.75     612824.38     13144.76 o                         
  -7   3   5       8253.54       8009.19       614.19 o                         
  -5   3   5        173.71       1642.37       377.18 o                         
  -3   3   5    1350003.00    1395769.75     28588.52 o                         
  -1   3   5     352180.53     360815.06     12061.76 o                         
   1   3   5     653981.62     695090.81     21191.69 o                         
   3   3   5     445444.81     482205.31     15103.15 o                         
   5   3   5     989781.44     993221.38     20577.24 o                         
   7   3   5      15967.92      15690.65       708.81 o                         
   9   3   5     217728.00     221225.08      4683.03 o                         
  11   3   5       2972.41       5492.80       604.80 o                         
  13   3   5      23319.65      31311.58      1435.55 o                         
  15   3   5       2587.38       3011.01       589.61 o                         
  17   3   5     168934.28     154425.06      4316.99 o                         
  19   3   5      44127.10      45026.93      3937.95 o                         
  21   3   5       1413.05       7728.87      1894.02 o                         
  23   3   5      23467.86      22901.21      3070.21 o                         
  25   3   5      21576.91      30061.09       706.07 o                         
  27   3   5      23367.93      24668.96       606.24 o                         
  29   3   5       1208.79       5047.67       291.21 o                         
  31   3   5      13826.53      14124.33       539.62 o                         
  33   3   5       4131.19       4865.81       317.04 o                         
  35   3   5        227.05        530.59       178.40 o                         
  37   3   5       1322.67       1150.41       165.42 o                         
  39   3   5        791.12        524.80       149.77 o                         
  41   3   5        767.08        702.20       124.16 o                         
 -44   4   5       1669.85       1456.14       116.44 o                         
 -42   4   5        151.69        446.50       134.51 o                         
 -40   4   5       3005.49       2826.57       311.66 o                         
 -38   4   5        358.29        611.83       190.31 o                         
 -36   4   5        169.89        363.74       253.57 o                         
 -34   4   5          3.72       -115.60       226.16 o                         
 -32   4   5        367.68        871.13       211.11 o                         
 -30   4   5        344.83        924.94       189.55 o                         
 -28   4   5       1401.18       3043.35       278.86 o                         
 -26   4   5        566.47        611.71       247.04 o                         
 -24   4   5       7127.86       4883.52      1617.27 o                         
 -22   4   5       7817.23       7028.34      1726.82 o                         
 -20   4   5      14877.40      13906.78      2309.15 o                         
 -18   4   5       2395.02       1807.53       962.87 o                         
 -16   4   5      39600.74      39788.83      3421.92 o                         
 -14   4   5       2280.90       2799.23      1216.55 o                         
 -12   4   5      33576.61      33172.73      2851.12 o                         
 -10   4   5      29450.70      26129.98      2369.69 o                         
  -8   4   5        432.00       7576.08      1412.59 o                         
  -6   4   5     117862.91     109697.47      5151.62 o                         
  -4   4   5      24958.55      24446.40      2141.94 o                         
  -2   4   5      42148.95      45692.86      2940.49 o                         
   0   4   5       3588.67       5212.16      1072.41 o                         
   2   4   5     304727.56     334071.03     11277.63 o                         
   4   4   5      65456.54      69586.85      2718.51 o                         
   6   4   5      22977.10      27608.99       948.57 o                         
   8   4   5      17301.25      17840.97       783.25 o                         
  10   4   5     117216.52     104682.48      2815.95 o                         
  12   4   5      24979.86      31632.97      1490.78 o                         
  14   4   5      44080.55      42372.85      1798.10 o                         
  16   4   5       6314.59       5173.22       750.23 o                         
  18   4   5        997.35       1037.82       896.56 o                         
  20   4   5      25439.15      25247.83      3093.28 o                         
  22   4   5       5965.04       5719.54      1579.79 o                         
  24   4   5       2586.17       4334.29       223.74 o                         
  26   4   5      11379.41      10835.25       360.08 o                         
  28   4   5       6644.90       8210.13       348.71 o                         
  30   4   5        760.76        889.52       164.94 o                         
  32   4   5         69.59        386.94       161.45 o                         
  34   4   5        136.92        795.49       160.42 o                         
  36   4   5        765.53        583.92       172.43 o                         
  38   4   5        645.54        406.35       164.01 o                         
  40   4   5          3.96        149.91       102.86 o                         
  42   4   5       1624.70       1150.55       123.21 o                         
 -43   5   5       1554.95       1294.39       221.98 o                         
 -41   5   5        251.29        265.13       100.30 o                         
 -39   5   5       2397.46       1699.38       218.04 o                         
 -37   5   5      11819.26      12932.16       574.22 o                         
 -35   5   5       3706.51       4174.45       298.57 o                         
 -33   5   5        881.37       2501.80       254.86 o                         
 -31   5   5      11358.43      11278.94       431.81 o                         
 -29   5   5       2658.54       2048.08       225.86 o                         
 -27   5   5      97005.90      92269.95      1576.50 o                         
 -25   5   5     103797.67      95522.96      2379.83 o                         
 -23   5   5      94321.88      92605.17      6665.10 o                         
 -21   5   5      54539.21      57999.68      4883.52 o                         
 -19   5   5      69460.72      70021.07      5186.21 o                         
 -17   5   5      21858.06      22909.86      2773.28 o                         
 -15   5   5     186158.19     179856.92      8585.07 o                         
 -13   5   5     382542.03     368832.25     13912.54 o                         
 -11   5   5     145832.97     164448.19      7627.97 o                         
  -9   5   5     571117.88     546293.50     18354.98 o                         
  -7   5   5     134387.28     119484.68      5808.90 o                         
  -5   5   5      44810.34      44317.75      3081.75 o                         
  -3   5   5      69855.26      67446.70      3914.88 o                         
  -1   5   5     401465.25     365393.00     12753.64 o                         
   1   5   5     131296.22     129745.57      3507.50 o                         
   3   5   5     273083.94     261436.50      5243.62 o                         
   5   5   5      46318.69      56040.08      1456.20 o                         
   7   5   5     138808.12     142465.86      2827.54 o                         
   9   5   5      28197.61      32018.41      1420.55 o                         
  11   5   5        729.27       3228.76       527.31 o                         
  13   5   5      12398.13      13158.09      1028.62 o                         
  15   5   5      25112.51      22230.10      2438.88 o                         
  17   5   5        934.81       3311.39       907.25 o                         
  19   5   5      17499.82      21895.10      2854.00 o                         
  21   5   5      33189.17      35865.30      4073.44 o                         
  23   5   5      66877.93      67088.73      1097.47 o                         
  25   5   5      11213.72      13560.88       365.66 o                         
  27   5   5      37181.50      36790.77       721.35 o                         
  29   5   5       4455.40       3958.09       235.47 o                         
  31   5   5        362.71        678.97       161.07 o                         
  33   5   5       6667.45       7665.98       296.53 o                         
  35   5   5       5863.91       7287.67       273.40 o                         
  37   5   5        201.40        133.72       178.97 o                         
  39   5   5       2800.88       2661.87       235.44 o                         
  41   5   5       1248.37        884.51       127.10 o                         
 -42   6   5         32.21         93.17       170.09 o                         
 -40   6   5        800.91       1022.88       351.71 o                         
 -38   6   5       4987.55       5146.31       234.99 o                         
 -36   6   5        469.33        425.67       308.72 o                         
 -34   6   5       1335.52       2265.18       300.51 o                         
 -32   6   5        640.08       1936.78       231.15 o                         
 -30   6   5       1499.62       2140.76       228.28 o                         
 -28   6   5      33726.74      32047.42      1058.52 o                         
 -26   6   5      19828.74      19915.90       641.20 o                         
 -24   6   5      10474.35      12232.71       479.19 o                         
 -22   6   5       3899.52       2819.41      1147.37 o                         
 -20   6   5      11201.85      11663.93      2167.89 o                         
 -18   6   5     116665.16     116622.03      7123.47 o                         
 -16   6   5       3738.09       2926.07      1429.88 o                         
 -14   6   5      18954.59      20914.94      2600.31 o                         
 -12   6   5      16552.97      11842.67      2026.63 o                         
 -10   6   5      56526.70      66538.61      4419.38 o                         
  -8   6   5      28736.38      31140.34      2865.53 o                         
  -6   6   5      46981.52      49489.55      3626.60 o                         
  -4   6   5      13638.82      11444.14       827.78 o                         
  -2   6   5     146746.67     165972.38      4629.85 o                         
   0   6   5       3121.58       6377.60       724.83 o                         
   2   6   5       1839.84       3387.96       375.90 o                         
   4   6   5     165326.64     166673.77      3107.49 o                         
   6   6   5     336931.03     325868.56      5576.21 o                         
   8   6   5      18520.08      18288.88      1058.19 o                         
  10   6   5      16562.76      14754.37      1017.76 o                         
  12   6   5      11915.51       9885.46      1236.98 o                         
  14   6   5       6561.89       9001.78      1219.36 o                         
  16   6   5         64.96       2420.73      1347.72 o                         
  18   6   5     100395.56      97575.16      6719.88 o                         
  20   6   5        775.24        135.49      1164.66 o                         
  22   6   5      65428.57      64041.43      1049.09 o                         
  24   6   5      51634.99      50215.34       881.96 o                         
  26   6   5        253.64        397.89       137.50 o                         
  28   6   5      14248.30      15898.42       483.95 o                         
  30   6   5       6884.02       5765.79       298.36 o                         
  32   6   5      19270.68      18673.21       457.16 o                         
  34   6   5       3919.73       3557.13       294.83 o                         
  36   6   5         73.16        544.99       132.40 o                         
  38   6   5       2087.38       2624.31       245.75 o                         
  40   6   5       1604.43       1551.40       156.92 o                         
 -41   7   5        254.16         97.43       209.01 o                         
 -39   7   5       1558.65       1815.80       227.74 o                         
 -37   7   5      12322.04      13753.25       473.51 o                         
 -35   7   5        897.33       1395.91       330.08 o                         
 -33   7   5      21482.45      22243.92      1248.27 o                         
 -31   7   5      10624.19      10814.05       612.13 o                         
 -29   7   5       8264.28       8878.10       469.09 o                         
 -27   7   5      47403.09      44405.14      1424.00 o                         
 -25   7   5      52764.37      47801.38      1129.08 o                         
 -23   7   5        418.98       1025.67       258.06 o                         
 -21   7   5      44049.08      40714.21      4304.07 o                         
 -19   7   5      59098.92      57950.66      5091.08 o                         
 -17   7   5      23838.88      25207.47      3113.46 o                         
 -15   7   5      23946.73      22471.66      2937.60 o                         
 -13   7   5     198252.72     182935.78      8945.42 o                         
 -11   7   5       2127.61       1896.69       661.09 o                         
  -9   7   5     168864.77     165275.03      5343.03 o                         
  -7   7   5      41583.09      36210.90      2120.98 o                         
  -5   7   5      18524.88      17566.08      1467.26 o                         
  -3   7   5      10847.35      10125.52      1110.02 o                         
  -1   7   5     477335.91     472577.28      9152.16 o                         
   1   7   5      32677.88      42605.07      1712.74 o                         
   3   7   5          0.46       2623.56       616.45 o                         
   5   7   5      10052.52       7745.47       962.34 o                         
   7   7   5       2839.09       2890.07       712.36 o                         
   9   7   5        212.41       8419.47      2022.31 o                         
  11   7   5      49733.93      50838.62      2890.00 o                         
  13   7   5      67169.20      58732.88      3372.91 o                         
  15   7   5     196947.39     191232.62      6706.41 o                         
  17   7   5      24068.19      25951.24      3228.77 o                         
  19   7   5       1751.40       2123.93       178.48 o                         
  21   7   5      54676.97      55664.78      1042.14 o                         
  23   7   5      35356.20      34222.32       676.15 o                         
  25   7   5       1093.99       1656.26       176.59 o                         
  27   7   5        292.37        320.46       173.11 o                         
  29   7   5       2779.67       3463.78       249.85 o                         
  31   7   5       3850.93       3625.47       275.53 o                         
  33   7   5       1718.76       1941.51       237.46 o                         
  35   7   5       1258.42       2267.05       171.14 o                         
  37   7   5        237.66        294.93       124.52 o                         
  39   7   5       1598.34       2368.21       185.92 o                         
 -40   8   5         45.19        113.43       113.87 o                         
 -38   8   5         85.32        463.00       236.39 o                         
 -36   8   5       1712.12       2208.36       227.19 o                         
 -34   8   5       8410.38       8115.46       478.21 o                         
 -32   8   5        163.24        605.39       435.31 o                         
 -30   8   5        953.47        450.48       257.83 o                         
 -28   8   5       6352.02       5203.36       370.98 o                         
 -26   8   5       1839.20       1901.45       221.79 o                         
 -24   8   5       3248.16       2086.53       198.50 o                         
 -22   8   5      19281.54      16212.11       439.11 o                         
 -20   8   5       5984.11       3811.61       333.31 o                         
 -18   8   5      18777.07      14333.43      2571.49 o                         
 -16   8   5      25059.47      24530.00      3179.76 o                         
 -14   8   5      15884.56      18089.76      2706.98 o                         
 -12   8   5      21947.89      18147.42      2534.01 o                         
 -10   8   5     161017.27     148913.06      5208.21 o                         
  -8   8   5        617.31       8925.46      1383.76 o                         
  -6   8   5       7246.28       7616.03      1049.58 o                         
  -4   8   5       5476.95       7344.68      1006.25 o                         
  -2   8   5       2526.46       4707.55       886.79 o                         
   0   8   5     143158.38     145398.44      7261.85 o                         
   2   8   5      62977.53      57169.16      2694.95 o                         
   4   8   5      11030.35      11386.85      1235.32 o                         
   6   8   5      28426.98      35553.05      2302.74 o                         
   8   8   5      73818.40      75321.94      3552.26 o                         
  10   8   5     168335.14     160273.50      5837.07 o                         
  12   8   5      81681.65      76400.48      3832.16 o                         
  14   8   5      32066.12      31011.46      2855.44 o                         
  16   8   5      42324.48      44972.61      1014.52 o                         
  18   8   5      75678.06      74952.12      1301.24 o                         
  20   8   5      54545.53      54547.52      1029.42 o                         
  22   8   5      24844.26      25772.69       627.40 o                         
  24   8   5       1803.51       1755.35       200.82 o                         
  26   8   5       1485.30       1653.13       304.71 o                         
  28   8   5        698.09       1348.68       222.73 o                         
  30   8   5      10224.05       9863.75       420.68 o                         
  32   8   5       4530.97       4563.27       328.25 o                         
  34   8   5        740.34        880.24       145.35 o                         
  36   8   5        201.57         84.98       115.00 o                         
  38   8   5        138.67        236.23       119.72 o                         
 -39   9   5       2545.88       1808.61       161.97 o                         
 -37   9   5       2772.24       2682.03       224.41 o                         
 -35   9   5         20.48        521.55       178.14 o                         
 -33   9   5      15874.69      16697.96       512.08 o                         
 -31   9   5        427.79        576.97       199.16 o                         
 -29   9   5       4679.12       5878.67       451.42 o                         
 -27   9   5      38222.24      41771.14       892.76 o                         
 -25   9   5       1814.71       1107.43       232.72 o                         
 -23   9   5       2216.42       1901.51       189.01 o                         
 -21   9   5      11614.56      12216.39       374.50 o                         
 -19   9   5     236791.20     228618.16      3023.06 o                         
 -17   9   5      52279.79      48850.88       853.25 o                         
 -15   9   5         15.86        570.80      1066.65 o                         
 -13   9   5       5374.21       8685.97      2179.42 o                         
 -11   9   5        111.64       4384.79      1591.32 o                         
  -9   9   5      48698.48      44111.52      3554.53 o                         
  -7   9   5       3041.83       5146.96      1003.55 o                         
  -5   9   5      10881.98      12195.65      1411.83 o                         
  -3   9   5     235051.66     233987.83     10329.18 o                         
  -1   9   5     144293.73     154868.55      7942.20 o                         
   1   9   5      15591.21      21589.52      2718.51 o                         
   3   9   5      55415.75      55356.11      4425.15 o                         
   5   9   5     247278.64     227510.11     10562.69 o                         
   7   9   5      42244.14      38687.73      2520.58 o                         
   9   9   5      21272.82      18107.98      1786.17 o                         
  11   9   5      25452.36      29408.07      2482.49 o                         
  13   9   5      67799.81      66525.27      1677.91 o                         
  15   9   5      90288.48      88224.48      1505.82 o                         
  17   9   5      29285.06      30867.04       622.29 o                         
  19   9   5        799.08       1219.96       178.48 o                         
  21   9   5       4119.48       4875.22       257.77 o                         
  23   9   5        238.02        641.18       159.86 o                         
  25   9   5      16396.94      15999.33       491.39 o                         
  27   9   5       1520.12       1750.68       202.80 o                         
  29   9   5       3012.48       3609.62       249.92 o                         
  31   9   5        106.48        246.18       144.21 o                         
  33   9   5       4581.63       4336.99       208.01 o                         
  35   9   5       5417.59       4687.20       218.71 o                         
  37   9   5        112.48        337.29       170.09 o                         
 -38  10   5       2032.24       1700.00       142.65 o                         
 -36  10   5       3817.11       3286.92       233.34 o                         
 -34  10   5       2592.40       2506.24       183.50 o                         
 -32  10   5        632.33       1224.51       178.98 o                         
 -30  10   5        681.58       1410.67       186.49 o                         
 -28  10   5       3351.36       3865.52       250.32 o                         
 -26  10   5       4180.20       3981.82       254.91 o                         
 -24  10   5        363.91        469.58       137.00 o                         
 -22  10   5        229.77        532.31       144.26 o                         
 -20  10   5       2388.95       3779.47       237.75 o                         
 -18  10   5      22743.21      21513.71       569.05 o                         
 -16  10   5      33304.55      31399.66       635.97 o                         
 -14  10   5       5521.81       6688.34       302.95 o                         
 -12  10   5       4184.45       4334.29       264.50 o                         
 -10  10   5      84779.48      76778.42      5705.12 o                         
  -8  10   5       8883.86       9689.19      1741.23 o                         
  -6  10   5       2142.88       3101.93      1101.24 o                         
  -4  10   5      31705.50      32394.37      3390.21 o                         
  -2  10   5        600.30       2600.31      1181.96 o                         
   0  10   5        207.96       1695.10      1029.17 o                         
   2  10   5        352.21       3741.91      1383.76 o                         
   4  10   5     163488.14     152790.02      8510.12 o                         
   6  10   5       6126.43       5733.95      1602.85 o                         
   8  10   5      10295.89      15454.03       956.99 o                         
  10  10   5      91640.48      87401.91      1336.84 o                         
  12  10   5      46507.75      46667.81       821.58 o                         
  14  10   5      13351.54      14240.12       364.89 o                         
  16  10   5       1616.72       1250.70       151.28 o                         
  18  10   5      12039.25      11336.98       328.30 o                         
  20  10   5       7137.30       7152.52       292.50 o                         
  22  10   5       9145.00       8392.12       361.55 o                         
  24  10   5       2634.50       2992.24       286.28 o                         
  26  10   5      11766.29      10957.31       400.68 o                         
  28  10   5       4208.47       3313.31       287.80 o                         
  30  10   5       9743.11       8653.87       511.09 o                         
  32  10   5       2135.64       1998.78       185.86 o                         
  34  10   5          6.24        -70.19       131.37 o                         
  36  10   5      11787.84       9230.82       446.84 o                         
 -37  11   5        379.75        389.18       126.84 o                         
 -35  11   5        214.28        106.24       109.85 o                         
 -33  11   5       4616.89       4713.73       195.66 o                         
 -31  11   5       2368.16       3048.78       190.95 o                         
 -29  11   5        522.48        101.29       173.63 o                         
 -27  11   5      10576.25      10726.01       324.73 o                         
 -25  11   5       1316.00       3570.59       244.88 o                         
 -23  11   5       1226.64       1343.47       188.53 o                         
 -21  11   5        434.20        367.89       171.35 o                         
 -19  11   5      58778.80      56832.29       989.97 o                         
 -17  11   5       1105.72        880.21       166.43 o                         
 -15  11   5        330.06        625.70       167.62 o                         
 -13  11   5        550.64       2391.46       484.85 o                         
 -11  11   5        677.13        686.38       184.94 o                         
  -9  11   5      34317.40      31239.86       714.53 o                         
  -7  11   5       8689.22       8848.63       302.55 o                         
  -5  11   5        297.58       1299.21       157.78 o                         
  -3  11   5     267671.12     259317.16      3733.71 o                         
  -1  11   5      12878.92      13461.19       433.20 o                         
   1  11   5       6991.22       5542.64       282.18 o                         
   3  11   5      14171.51      14558.95       407.99 o                         
   5  11   5     187937.89     174345.27      2629.68 o                         
   7  11   5      12711.04      13450.64       439.91 o                         
   9  11   5      19778.57      19494.54       467.67 o                         
  11  11   5       6597.34       6877.70       283.38 o                         
  13  11   5      32042.28      29682.95       633.03 o                         
  15  11   5      37363.88      40401.61       871.57 o                         
  17  11   5      49102.04      51630.53       917.30 o                         
  19  11   5        285.73        555.17       178.09 o                         
  21  11   5       4964.09       6490.33       319.31 o                         
  23  11   5       4592.44       4788.13       286.18 o                         
  25  11   5       5871.00       7210.31       312.65 o                         
  27  11   5       1970.13       2075.89       194.83 o                         
  29  11   5       8500.21       9554.76       548.84 o                         
  31  11   5         23.99         73.07       120.66 o                         
  33  11   5        226.55        281.08       122.31 o                         
 -34  12   5        191.24        377.65       170.09 o                         
 -32  12   5        173.12        312.78       135.55 o                         
 -30  12   5        409.85       1494.51       173.03 o                         
 -28  12   5       1236.01       1944.76       206.14 o                         
 -26  12   5        981.11       1300.21       166.71 o                         
 -24  12   5       7861.42       7462.27       328.49 o                         
 -22  12   5      32289.71      32636.46       606.80 o                         
 -20  12   5       2435.73       3659.11       202.15 o                         
 -18  12   5       5476.53       4202.46       207.59 o                         
 -16  12   5      37569.22      34651.40       616.57 o                         
 -14  12   5       1985.72       2269.01       215.08 o                         
 -12  12   5      13612.55      14251.81       414.36 o                         
 -10  12   5         17.29        910.04       213.13 o                         
  -8  12   5        140.65       3486.27       337.15 o                         
  -6  12   5      41994.55      41404.11       774.08 o                         
  -4  12   5      16562.51      17992.95       454.91 o                         
  -2  12   5       1006.79       2872.77       234.06 o                         
   0  12   5      20724.87      19449.77       596.97 o                         
   2  12   5      31481.46      30004.34       675.05 o                         
   4  12   5      56502.53      57129.11       954.96 o                         
   6  12   5      11209.96      12603.26       411.79 o                         
   8  12   5       2088.37       2192.57       211.89 o                         
  10  12   5      21739.43      21740.17       508.75 o                         
  12  12   5      18844.09      20050.21       496.80 o                         
  14  12   5       7480.99       8646.61       315.33 o                         
  16  12   5      16003.78      16580.72       492.59 o                         
  18  12   5      14982.58      13920.23       573.94 o                         
  20  12   5      15599.32      14931.86       432.62 o                         
  22  12   5       4877.73       6152.01       352.85 o                         
  24  12   5       3016.77       3128.45       219.70 o                         
  26  12   5       9654.60       9688.60       325.34 o                         
  28  12   5      12396.72      10291.28       426.92 o                         
  30  12   5        343.23        303.53       133.38 o                         
 -31  13   5         31.73        298.97       266.66 o                         
 -29  13   5        134.00         92.73       155.67 o                         
 -27  13   5         15.78        462.90       167.87 o                         
 -25  13   5      26851.49      27248.20       576.78 o                         
 -23  13   5       3010.40       2113.47       199.74 o                         
 -21  13   5       8630.16       8268.64       261.48 o                         
 -19  13   5        522.26        562.83       132.74 o                         
 -17  13   5       6965.46       6137.44       307.08 o                         
 -15  13   5        500.58        710.08       208.02 o                         
 -13  13   5       9551.83      12871.91       425.77 o                         
 -11  13   5       1265.09       2538.02       222.68 o                         
  -9  13   5      40540.11      38921.43       743.59 o                         
  -7  13   5       2313.36       2675.06       242.48 o                         
  -5  13   5       1322.00       1938.69       208.26 o                         
  -3  13   5      36306.20      41160.44       884.41 o                         
  -1  13   5       1632.60       4001.52       308.25 o                         
   1  13   5      20898.15      19048.00       614.91 o                         
   3  13   5      72730.81      73577.44      1172.07 o                         
   5  13   5      17439.18      19986.35       481.39 o                         
   7  13   5         54.01        954.72       188.39 o                         
   9  13   5      28939.83      29371.51       690.37 o                         
  11  13   5       1737.85       2972.02       242.66 o                         
  13  13   5       9694.65      10289.62       333.15 o                         
  15  13   5      25479.68      27810.46       737.39 o                         
  17  13   5      16761.55      16392.77       554.19 o                         
  19  13   5      17751.14      20027.92       675.91 o                         
  21  13   5       2078.19       2683.17       202.95 o                         
  23  13   5      51615.42      52537.41      1111.29 o                         
  25  13   5          5.11        100.84       142.01 o                         
  27  13   5       4108.65       3904.52       351.02 o                         
 -28  14   5        835.00       1121.42       201.80 o                         
 -26  14   5       3872.52       2706.98       317.11 o                         
 -24  14   5        884.37       1080.80       195.57 o                         
 -22  14   5       2487.65       2858.74       210.88 o                         
 -20  14   5       5098.57       5707.03       301.12 o                         
 -18  14   5        156.60        260.80       161.01 o                         
 -16  14   5        807.89        990.81       190.27 o                         
 -14  14   5      10121.93      12281.26       449.09 o                         
 -12  14   5      36252.07      41279.70       854.52 o                         
 -10  14   5       9694.33       9881.42       374.61 o                         
  -8  14   5      10682.09       9490.13       355.45 o                         
  -6  14   5      88111.59      95197.16      1443.52 o                         
  -4  14   5       1511.71       1487.53       227.20 o                         
  -2  14   5      21629.30      22742.56       576.27 o                         
   0  14   5        252.64        907.60       175.65 o                         
   2  14   5      27070.29      29870.36       674.84 o                         
   4  14   5      27234.31      28052.53       569.79 o                         
   6  14   5      23621.25      23138.36       573.70 o                         
   8  14   5        430.54        865.51       178.41 o                         
  10  14   5       5305.48       5691.86       294.13 o                         
  12  14   5      86009.27      95039.35      2210.93 o                         
  14  14   5       9332.72      10602.41       535.55 o                         
  16  14   5      32083.76      32210.04      1026.52 o                         
  18  14   5      24877.82      24632.80       553.72 o                         
  20  14   5       5023.94       5115.22       228.84 o                         
  22  14   5       1401.97       1508.46       173.95 o                         
  24  14   5        128.64        214.43       164.17 o                         
  26  14   5       2764.49       2058.10       185.94 o                         
 -27  15   5       2758.97       1980.50       190.27 o                         
 -25  15   5       5783.47       4214.70       325.76 o                         
 -23  15   5       9592.71      10998.00       611.16 o                         
 -21  15   5       4604.11       5277.54       383.42 o                         
 -19  15   5        802.48       1240.61       211.88 o                         
 -17  15   5        381.65        977.94       212.53 o                         
 -15  15   5        438.99        751.38       206.86 o                         
 -13  15   5      27111.84      27092.89       698.99 o                         
 -11  15   5       1147.84       1841.03       320.30 o                         
  -9  15   5      16890.66      15478.38       504.90 o                         
  -7  15   5       2171.45       2636.09       240.88 o                         
  -5  15   5        364.90        820.11       245.86 o                         
  -3  15   5        895.42        897.75       222.22 o                         
  -1  15   5      10838.68      10128.03       631.34 o                         
   1  15   5        658.49       1270.46       204.00 o                         
   3  15   5        719.69       1576.03       289.51 o                         
   5  15   5       6178.16       6252.26       459.87 o                         
   7  15   5       8343.32       8186.88       361.59 o                         
   9  15   5      22958.90      23558.24       635.54 o                         
  11  15   5        112.89        511.09       170.28 o                         
  13  15   5       3121.67       3075.65       309.57 o                         
  15  15   5       4634.35       5497.97       282.76 o                         
  17  15   5        213.74        593.67       220.79 o                         
  19  15   5         19.00        468.56       131.68 o                         
  21  15   5        903.83       1174.75       184.41 o                         
  23  15   5       5080.49       3353.79       198.37 o                         
 -22  16   5       8537.63       6336.46       363.24 o                         
 -20  16   5       2080.11       2164.82       389.18 o                         
 -18  16   5        884.35       1552.55       184.07 o                         
 -16  16   5       2190.25       2626.81       197.36 o                         
 -14  16   5      18441.45      17794.87       481.36 o                         
 -12  16   5      24830.28      26985.19       651.87 o                         
 -10  16   5        555.94       1406.66       183.15 o                         
  -8  16   5        149.53        566.02       203.95 o                         
  -6  16   5      10610.80      15674.14       590.30 o                         
  -4  16   5        440.17       1261.88       234.00 o                         
  -2  16   5      10847.65      14141.95       542.34 o                         
   0  16   5       7480.41       9258.10       658.73 o                         
   2  16   5       7024.40       8316.97       576.57 o                         
   4  16   5       5721.83       5705.97       352.09 o                         
   6  16   5      46219.61      46773.53      1356.37 o                         
   8  16   5       3445.58       2825.17       415.13 o                         
  10  16   5       6844.00       8771.49       328.22 o                         
  12  16   5      24328.59      24081.29       595.67 o                         
  14  16   5       1049.11       1645.19       163.40 o                         
  16  16   5      10362.70      10114.56       318.75 o                         
  18  16   5       6690.25       5518.73       214.95 o                         
  20  16   5       6466.81       5102.61       308.46 o                         
 -15  17   5       3949.53       3318.14       288.28 o                         
 -13  17   5       6342.24       5618.64       386.30 o                         
 -11  17   5         76.55        -92.56       276.75 o                         
  -9  17   5        700.84       1235.92       184.47 o                         
  -7  17   5       7342.67       5842.80       364.37 o                         
  -5  17   5       2057.81       1695.88       148.47 o                         
  -3  17   5       1499.06       1714.49       269.54 o                         
  -1  17   5      32243.00      33582.98      1207.91 o                         
   1  17   5       1900.92       1000.34       227.74 o                         
   3  17   5      21589.65      21113.85       910.97 o                         
   5  17   5        302.37       1256.91       270.99 o                         
   7  17   5       8097.63       8276.61       530.44 o                         
   9  17   5       6315.11       6601.68       449.72 o                         
  11  17   5       2616.64       2513.83       270.99 o                         
  13  17   5       1380.74       1305.92       190.27 o                         
   0  18   5       3173.27       2473.47       227.74 o                         
   2  18   5        489.66        743.77       164.32 o                         
   4  18   5       1965.81       1971.86       210.45 o                         
   6  18   5       7033.69       6523.85       357.47 o                         
 -46   0   6        126.44        161.44       152.79 o                         
 -44   0   6        183.28        570.80       256.57 o                         
 -42   0   6        264.52        596.75       360.35 o                         
 -40   0   6       1148.93       1338.35       251.84 o                         
 -38   0   6      11418.82      14509.29      1011.87 o                         
 -36   0   6      17510.25      15959.35      1115.66 o                         
 -34   0   6      82015.99      79393.16      3044.27 o                         
 -32   0   6      12048.29       9736.51       590.26 o                         
 -30   0   6       7338.52      14583.84       686.67 o                         
 -26   0   6       9793.13       9426.86      1772.94 o                         
 -24   0   6     147642.55     142192.72      7339.69 o                         
 -22   0   6      13958.84      11490.96      1784.47 o                         
 -20   0   6      83990.58      86597.35      4944.05 o                         
 -18   0   6     261732.42     238456.20      9360.55 o                         
 -16   0   6       1099.66       7411.76      1265.56 o                         
 -14   0   6     349928.53     304764.22     10781.79 o                         
 -12   0   6      53474.94      68383.62      3545.88 o                         
 -10   0   6     132915.75     143660.08      5759.90 o                         
  -8   0   6     549275.00     585747.94     18034.99 o                         
  -6   0   6     551447.44     501661.53     15633.59 o                         
  -4   0   6      63351.53      64523.52      3208.59 o                         
  -2   0   6      20120.13      31157.63      2032.40 o                         
   0   0   6     772931.25     736009.75     22024.83 o                         
   2   0   6       4609.78      12084.83      1317.45 o                         
   4   0   6     231458.33     235178.44      8216.07 o                         
   6   0   6    2450887.25    2561712.00     72779.95 o                         
   8   0   6     124854.72     113776.68      5007.48 o                         
  10   0   6     452365.91     424638.00      9469.31 o                         
  12   0   6      98294.29      92292.96      2824.92 o                         
  14   0   6    1814696.00    1805995.38     53470.74 o                         
  16   0   6       1736.50       4488.57      1167.55 o                         
  18   0   6     117066.24     116604.73      6477.72 o                         
  20   0   6       3989.17      20179.81      3148.05 o                         
  22   0   6     221995.16     209478.00      9888.11 o                         
  24   0   6       1353.28       1943.03      1138.72 o                         
  26   0   6      93558.42     103161.20      6748.71 o                         
  28   0   6      22655.24      28021.11      1424.12 o                         
  30   0   6       6940.49       8380.39       795.66 o                         
  32   0   6      16378.11      15218.46      1049.35 o                         
  34   0   6       5309.12       7374.28       478.75 o                         
  36   0   6       1237.87       1921.52       425.22 o                         
  38   0   6      12998.38      11421.03       433.84 o                         
  40   0   6       1652.14       1312.49       180.29 o                         
  42   0   6        215.34        403.60       193.15 o                         
 -45   1   6         13.99        229.57       452.60 o                         
 -43   1   6         79.24        322.67       281.08 o                         
 -41   1   6        449.07        590.36       222.05 o                         
 -39   1   6       1184.14       1527.63       443.96 o                         
 -37   1   6        149.69        960.30       355.18 o                         
 -35   1   6         53.44        208.73       322.86 o                         
 -33   1   6      13249.39      16313.93       635.91 o                         
 -31   1   6      25151.78      23219.65       631.35 o                         
 -29   1   6      20045.53      18397.73       647.89 o                         
 -27   1   6      51759.46      57215.54      4871.98 o                         
 -25   1   6      38126.05      35066.75      3534.35 o                         
 -23   1   6         19.89       -159.55       511.34 o                         
 -21   1   6      74411.17      65944.71      3047.12 o                         
 -19   1   6       4526.18       7379.36       939.63 o                         
 -17   1   6       6926.71       5541.72       814.46 o                         
 -15   1   6     152886.75     139155.17      4281.08 o                         
 -13   1   6      23876.43      23246.55      1418.13 o                         
 -11   1   6       1107.66       1326.19       405.52 o                         
  -9   1   6     233641.66     233596.78      6215.38 o                         
  -7   1   6     327032.47     366755.75     10725.58 o                         
  -5   1   6     127546.06     144872.86      3948.81 o                         
  -3   1   6       4857.17      13134.66       916.64 o                         
  -1   1   6      63460.53      63153.82      2202.69 o                         
   1   1   6        905.96       1203.98       425.16 o                         
   3   1   6     470703.84     558549.44     12182.90 o                         
   5   1   6      67409.05      65595.92      3292.19 o                         
   7   1   6       8030.56       7307.75       747.47 o                         
   9   1   6      51400.38      59248.55      1776.42 o                         
  11   1   6     293673.72     282186.41      5772.76 o                         
  13   1   6      98914.68      99966.27      2754.15 o                         
  15   1   6      48734.09      43417.75      2340.16 o                         
  17   1   6     272620.28     270696.03      7863.20 o                         
  19   1   6      76728.57      70371.78      3515.16 o                         
  21   1   6      20119.00      19984.27      1832.29 o                         
  23   1   6      18362.65      21411.21      1929.14 o                         
  25   1   6      10067.95       9879.98       418.83 o                         
  27   1   6        212.58       1048.76       252.33 o                         
  29   1   6       1418.22       2060.79       280.62 o                         
  31   1   6       8323.87       9388.69       377.26 o                         
  33   1   6        359.72       1191.89       196.75 o                         
  35   1   6         99.01         74.10       141.92 o                         
  37   1   6       8572.11       8542.68       295.94 o                         
  39   1   6       1410.63       1394.45       188.27 o                         
  41   1   6         82.74        122.17       104.38 o                         
 -44   2   6       1129.37        793.11       119.51 o                         
 -42   2   6         51.36        293.21       153.46 o                         
 -40   2   6         57.25        243.72       186.54 o                         
 -38   2   6       7957.80       9583.32       821.61 o                         
 -36   2   6       6107.16       6247.13       411.10 o                         
 -34   2   6      16202.89      16019.62       529.70 o                         
 -32   2   6       6868.12       5978.43       331.83 o                         
 -30   2   6       9860.43      11667.43       433.01 o                         
 -28   2   6       1691.81       2063.29       198.11 o                         
 -26   2   6      27051.30      25637.01      3110.57 o                         
 -24   2   6       4116.83       3782.27      1268.45 o                         
 -22   2   6      10464.12      11070.07      1951.68 o                         
 -20   2   6       1628.25       3627.84       732.87 o                         
 -18   2   6       4648.82       5133.78       886.47 o                         
 -16   2   6      12323.21      10580.81       991.71 o                         
 -14   2   6     147029.70     148122.73      4789.83 o                         
 -12   2   6      43957.61      44265.13      1909.60 o                         
 -10   2   6     139490.23     132216.62      3825.86 o                         
  -8   2   6      34084.93      26914.91      1362.45 o                         
  -6   2   6     190738.39     228241.53      7312.30 o                         
  -4   2   6     161547.47     157251.31      4192.45 o                         
  -2   2   6      61674.69      56225.11      2040.63 o                         
   0   2   6      43738.27      37852.30      1633.14 o                         
   2   2   6       8120.54      14029.30       987.28 o                         
   4   2   6     422477.66     462489.66     14693.79 o                         
   6   2   6     730878.38     796046.00     16924.37 o                         
   8   2   6     101624.55      93944.93      2510.17 o                         
  10   2   6      79871.46      87190.49      2454.42 o                         
  12   2   6      24012.72      25421.90      1527.23 o                         
  14   2   6     469055.88     447754.75      8856.09 o                         
  16   2   6       8669.69       8472.71       853.59 o                         
  18   2   6      10321.56      13354.81      1476.80 o                         
  20   2   6     111283.20     101514.76      4221.10 o                         
  22   2   6      10797.26       7922.02      1850.78 o                         
  24   2   6      43988.36      46851.41      1533.67 o                         
  26   2   6        135.42        534.19       218.45 o                         
  28   2   6      79091.21      88881.56      2624.43 o                         
  30   2   6      13494.39      13988.96       582.54 o                         
  32   2   6      21338.36      21311.18       836.36 o                         
  34   2   6        465.14        662.88       196.00 o                         
  36   2   6          7.90        261.58       155.17 o                         
  38   2   6      13101.01      12379.19       346.39 o                         
  40   2   6        218.82        177.77       131.32 o                         
  42   2   6       1937.37       1157.82       142.69 o                         
 -45   3   6         44.11         89.37       142.70 o                         
 -43   3   6         31.28        140.59       134.02 o                         
 -41   3   6       3227.02       3014.06       234.67 o                         
 -39   3   6        331.81        478.88       239.10 o                         
 -37   3   6       1839.71       1476.95       260.06 o                         
 -35   3   6       1323.03       1157.79       241.20 o                         
 -33   3   6       2565.86       2401.96       259.19 o                         
 -31   3   6      46883.88      43712.65       940.72 o                         
 -29   3   6        108.37       1295.70       210.78 o                         
 -27   3   6      51322.66      44659.87       914.99 o                         
 -25   3   6        611.92       2666.62      1444.30 o                         
 -23   3   6      21874.13      21791.32      2856.89 o                         
 -21   3   6      12126.42      15538.46      2450.41 o                         
 -19   3   6       1077.36       4243.53      1481.78 o                         
 -17   3   6      71927.48      69698.20      4572.17 o                         
 -15   3   6      88475.58      72228.77      2674.45 o                         
 -13   3   6       4385.60       4057.24       593.52 o                         
 -11   3   6      75024.16      76510.23      2600.07 o                         
  -9   3   6     194436.59     172853.77      9220.74 o                         
  -7   3   6      12028.03       8817.67       902.33 o                         
  -5   3   6      89097.70      93096.05      2839.93 o                         
  -3   3   6      80733.14      79321.98      2577.50 o                         
  -1   3   6      75568.41      74923.39      2536.15 o                         
   1   3   6       5491.51       5096.84      1006.11 o                         
   3   3   6     593576.25     634240.06     19629.19 o                         
   5   3   6     112999.97     118857.59      3483.44 o                         
   7   3   6         10.92       1436.89       356.60 o                         
   9   3   6      95386.80     105549.41      2812.08 o                         
  11   3   6     112453.77      95255.45      2714.80 o                         
  13   3   6       8369.24       8075.25       749.68 o                         
  15   3   6      25005.09      25573.99      1411.27 o                         
  17   3   6     210141.02     197300.27      6344.37 o                         
  19   3   6      93921.04      89900.75      4031.99 o                         
  21   3   6      15683.90      12485.54      2314.91 o                         
  23   3   6      22634.25      22745.53      3133.64 o                         
  25   3   6         21.96        962.46       172.19 o                         
  27   3   6       1916.95       1876.64       213.28 o                         
  29   3   6        309.07        904.60       230.28 o                         
  31   3   6       8372.81       8675.62       430.37 o                         
  33   3   6        208.41        430.16       191.64 o                         
  35   3   6        101.46        256.12       181.15 o                         
  37   3   6       9385.97       8707.09       295.06 o                         
  39   3   6       2558.10       2505.89       176.02 o                         
  41   3   6        522.19        587.15       149.03 o                         
 -44   4   6       8704.70       6463.73       282.09 o                         
 -42   4   6        307.57        447.25       135.12 o                         
 -40   4   6       1635.95       1367.11       156.61 o                         
 -38   4   6       1860.81       1276.95       259.75 o                         
 -36   4   6      21601.20      21671.56       683.64 o                         
 -34   4   6       8277.51       7002.45       358.68 o                         
 -32   4   6       4063.14       5018.94       328.72 o                         
 -30   4   6      10762.67       9965.56       408.69 o                         
 -28   4   6      42220.98      38050.74       858.56 o                         
 -26   4   6      18032.19      15681.61       538.76 o                         
 -24   4   6      40984.62      48002.01      4563.52 o                         
 -22   4   6      12255.52       8190.12      1738.35 o                         
 -20   4   6        430.82       2090.05      1069.53 o                         
 -18   4   6      53155.43      54430.72      4260.82 o                         
 -16   4   6     100550.38     106486.00      6126.02 o                         
 -14   4   6        892.53       3073.10      1337.63 o                         
 -12   4   6     275815.72     253934.11     10136.03 o                         
 -10   4   6     106011.87      77581.13     12344.28 o                         
  -8   4   6      16944.32      16906.07      1304.48 o                         
  -6   4   6       8904.46       5229.45      1207.91 o                         
  -4   4   6     336889.38     315589.22     11320.88 o                         
  -2   4   6      15789.21      12978.50      1611.50 o                         
   0   4   6     131039.83     169098.20      6985.10 o                         
   2   4   6      12606.21      20672.78      1922.85 o                         
   4   4   6      68717.57      70427.33      2436.07 o                         
   6   4   6      13805.92      16026.20       857.40 o                         
   8   4   6     698714.81     643614.12     10019.25 o                         
  10   4   6     130449.60     128182.38      3338.84 o                         
  12   4   6      23714.12      30146.21      1466.64 o                         
  14   4   6       5984.79       5921.10       705.57 o                         
  16   4   6      39569.70      37387.74      1811.10 o                         
  18   4   6         40.44       1268.45      1357.81 o                         
  20   4   6     218083.62     238865.58     11346.82 o                         
  22   4   6       1660.52       2090.05      1095.48 o                         
  24   4   6     143456.81     137220.22      2110.27 o                         
  26   4   6      14920.51      21148.27       652.86 o                         
  28   4   6       4371.53       4499.25       243.35 o                         
  30   4   6      54673.65      59211.12      1031.53 o                         
  32   4   6      13230.24      13089.22       394.06 o                         
  34   4   6      12232.13      15517.23       472.29 o                         
  36   4   6       2270.80       2423.34       208.95 o                         
  38   4   6       5306.39       6131.72       362.83 o                         
  40   4   6       3610.14       3158.56       156.64 o                         
 -43   5   6        103.49        596.75       201.80 o                         
 -41   5   6        102.40        412.46       102.82 o                         
 -39   5   6        162.85        144.83       165.19 o                         
 -37   5   6       2140.98       2206.73       240.40 o                         
 -35   5   6         42.82       -200.41       200.41 o                         
 -33   5   6       9931.70      10210.86       406.22 o                         
 -31   5   6       2018.87       2804.85       252.98 o                         
 -29   5   6      18553.91      16515.15       505.09 o                         
 -27   5   6       2844.73       3003.28       246.54 o                         
 -25   5   6      46931.26      42244.06      1015.29 o                         
 -23   5   6      16828.44      13681.91      2427.34 o                         
 -21   5   6      88209.92      81924.28      5993.40 o                         
 -19   5   6      11120.64      12165.54      2150.59 o                         
 -17   5   6      88147.32      70245.93      5096.84 o                         
 -15   5   6      70300.88      77441.48      5096.84 o                         
 -13   5   6     274803.59     274906.72     11294.93 o                         
 -11   5   6        898.82       2943.37      1349.16 o                         
  -9   5   6      50497.05      44427.30      3407.51 o                         
  -7   5   6      41221.90      39004.70      3096.16 o                         
  -5   5   6       6448.33       8559.12      1556.73 o                         
  -3   5   6       2782.83       6088.54      1314.57 o                         
  -1   5   6      81479.66      83697.22      4580.82 o                         
   1   5   6      10025.83       9070.53       744.25 o                         
   3   5   6      33344.01      33048.74      1514.01 o                         
   5   5   6      59952.95      62452.29      1627.93 o                         
   7   5   6       9349.14      10969.06       631.82 o                         
   9   5   6       5718.38       5104.88       588.93 o                         
  11   5   6       5518.23       9646.92       878.17 o                         
  13   5   6        974.52       1773.19       486.65 o                         
  15   5   6       6405.81       6637.44       804.30 o                         
  17   5   6      34268.14      33286.71      2339.51 o                         
  19   5   6      21804.18      22955.98      3084.63 o                         
  21   5   6      16209.61      11286.28      2326.44 o                         
  23   5   6       6591.50       9029.77       315.40 o                         
  25   5   6       5925.07       6830.76       288.34 o                         
  27   5   6        984.51       4308.76       467.13 o                         
  29   5   6      11598.58      11536.60       367.90 o                         
  31   5   6       1112.07       2643.46       214.17 o                         
  33   5   6      14479.07      14375.46       401.50 o                         
  35   5   6        189.68        334.91       154.73 o                         
  37   5   6       5229.80       4655.67       334.29 o                         
  39   5   6        774.66        716.84       129.74 o                         
  41   5   6        155.73        224.86       129.73 o                         
 -42   6   6        395.13        411.23       109.84 o                         
 -40   6   6       1098.47       1222.85       196.64 o                         
 -38   6   6       4334.25       5044.07       214.57 o                         
 -36   6   6       2648.84       3445.98       264.29 o                         
 -34   6   6       5694.14       5847.06       389.80 o                         
 -32   6   6      29171.82      31996.71       748.09 o                         
 -30   6   6      29997.21      29484.10       708.31 o                         
 -28   6   6       4093.22       3130.93       397.25 o                         
 -26   6   6       9589.30      13801.14       522.45 o                         
 -24   6   6       9340.20      11083.09       449.16 o                         
 -22   6   6      54330.21      50925.20      4880.63 o                         
 -20   6   6      11375.80      13800.11      2536.89 o                         
 -18   6   6      57379.30      56667.80      4785.50 o                         
 -16   6   6      22786.62      24708.74      3001.03 o                         
 -14   6   6      58566.27      64321.71      4753.79 o                         
 -12   6   6     350509.75     347585.75     13679.03 o                         
 -10   6   6     304717.75     285048.53     11531.32 o                         
  -8   6   6     109005.70     116431.77      6160.61 o                         
  -6   6   6     118305.59     113335.61      5950.16 o                         
  -4   6   6      61900.02      57041.39      2164.93 o                         
  -2   6   6     112684.94     106163.12      5555.21 o                         
   0   6   6       1315.60       4327.13      1173.31 o                         
   2   6   6       4339.63       3104.47       634.97 o                         
   4   6   6      28197.06      30380.97      1027.97 o                         
   6   6   6      33300.97      31340.30      1259.39 o                         
   8   6   6     620007.94     612707.44     11318.48 o                         
  10   6   6      52230.76      50891.57      1695.70 o                         
  12   6   6      26451.35      26472.57      1479.73 o                         
  14   6   6      39955.09      39198.05      3548.76 o                         
  16   6   6      35122.30      42343.36      2902.29 o                         
  18   6   6      48551.11      49711.53      4626.94 o                         
  20   6   6      36258.26      34399.42       844.27 o                         
  22   6   6      32482.44      35119.55       679.06 o                         
  24   6   6      11280.17      14096.21       365.38 o                         
  26   6   6       1681.81       1934.21       196.58 o                         
  28   6   6       5382.09       5797.54       311.90 o                         
  30   6   6       2850.65       2461.58       229.69 o                         
  32   6   6      11656.88      11327.68       446.07 o                         
  34   6   6       7208.25       6928.29       335.41 o                         
  36   6   6       7548.73       6314.37       332.72 o                         
  38   6   6       5575.50       5363.70       308.58 o                         
  40   6   6         26.56        175.74       100.52 o                         
 -41   7   6        311.75        290.37       209.01 o                         
 -39   7   6        679.53        587.15       288.28 o                         
 -37   7   6      11411.12      10129.95       409.38 o                         
 -35   7   6       3671.13       4110.92       611.16 o                         
 -33   7   6        368.98       1233.85       490.08 o                         
 -31   7   6       1969.82       2296.92       455.49 o                         
 -29   7   6      10820.01      13462.62       768.55 o                         
 -27   7   6       6874.06       5939.41       385.71 o                         
 -25   7   6       2175.96       1226.32       197.01 o                         
 -23   7   6      13887.37      13781.91       445.44 o                         
 -21   7   6       2024.96       2733.89       978.72 o                         
 -19   7   6       2416.97       3329.67      1095.48 o                         
 -17   7   6       4441.16       5362.06      1458.71 o                         
 -15   7   6      75868.17      63837.40      5013.24 o                         
 -13   7   6      54517.48      51637.26      4361.72 o                         
 -11   7   6     157056.42     161770.05      8210.30 o                         
  -9   7   6      85393.02      84455.41      5304.41 o                         
  -7   7   6      89871.07      75178.45      4895.05 o                         
  -5   7   6      13571.40      13353.27      1945.91 o                         
  -3   7   6      62560.65      60252.60      3161.02 o                         
  -1   7   6      32998.65      40277.95      1687.65 o                         
   1   7   6      27072.30      23092.43      1262.92 o                         
   3   7   6     141614.64     143861.11      4745.68 o                         
   5   7   6     183453.06     193046.19      5959.58 o                         
   7   7   6      39089.85      46175.87      2564.73 o                         
   9   7   6      16730.88      15103.45      1514.93 o                         
  11   7   6     155430.16     152403.34      5541.95 o                         
  13   7   6      15292.37      15370.89      1656.26 o                         
  15   7   6        349.71        882.72       622.66 o                         
  17   7   6      27602.55      26557.20      2332.08 o                         
  19   7   6       8486.93       6757.89       313.19 o                         
  21   7   6         83.49       6156.88       282.12 o                         
  23   7   6       1589.60       5242.03       494.79 o                         
  25   7   6      30935.81      31814.96       748.23 o                         
  27   7   6        192.31        361.89       180.69 o                         
  29   7   6        816.71       1326.79       190.44 o                         
  31   7   6         61.07        492.26       185.21 o                         
  33   7   6       4107.01       4531.81       277.05 o                         
  35   7   6        497.38        590.05       151.78 o                         
  37   7   6       2763.75       2142.25       185.16 o                         
  39   7   6        886.81        873.28       142.70 o                         
 -40   8   6          5.06        189.41       112.02 o                         
 -38   8   6       3207.51       3259.35       252.38 o                         
 -36   8   6        112.34        302.62       166.86 o                         
 -34   8   6       7886.10       7464.38       475.43 o                         
 -32   8   6       2901.54       2969.32       565.03 o                         
 -30   8   6       8735.61       8552.89       421.11 o                         
 -28   8   6       3163.92       5559.88       376.29 o                         
 -26   8   6       6484.86       6030.68       318.43 o                         
 -24   8   6      46912.54      44234.44       823.64 o                         
 -22   8   6      13932.48      11284.48       406.92 o                         
 -20   8   6      14535.05      12956.77       418.28 o                         
 -18   8   6     105512.80      99670.98      7100.41 o                         
 -16   8   6        296.54       1277.09      1193.49 o                         
 -14   8   6      13438.90      17983.10      2657.97 o                         
 -12   8   6        320.11       2732.66      1542.31 o                         
 -10   8   6     103113.75     103138.97      6691.05 o                         
  -8   8   6      22191.18      16057.91      1527.60 o                         
  -6   8   6       3641.17       5578.52       983.66 o                         
  -4   8   6      72719.38      66992.59      4001.37 o                         
  -2   8   6      63256.93      60445.07      3021.46 o                         
   0   8   6      71726.61      69124.52      4722.08 o                         
   2   8   6       6966.09       6802.08       943.99 o                         
   4   8   6      15516.06      17237.10      1504.47 o                         
   6   8   6     228465.78     230383.00      7096.93 o                         
   8   8   6      12038.74      16564.98      1735.81 o                         
  10   8   6      17786.54      18912.33      1793.17 o                         
  12   8   6      22052.06      20636.12      1910.41 o                         
  14   8   6     197793.73     184453.17      6775.80 o                         
  16   8   6       1815.56       4926.86       472.69 o                         
  18   8   6        200.38       2200.17       196.23 o                         
  20   8   6       3857.82       7452.92       355.46 o                         
  22   8   6       4876.18       5439.39       289.56 o                         
  24   8   6       5780.72       6034.78       361.90 o                         
  26   8   6       4544.38       4435.40       410.03 o                         
  28   8   6       1244.05       2323.56       255.93 o                         
  30   8   6       4373.76       3439.54       245.74 o                         
  32   8   6      12802.42      12964.18       550.92 o                         
  34   8   6         85.02        555.43       132.42 o                         
  36   8   6         23.11        194.59       114.41 o                         
  38   8   6      12281.18      10007.58       364.68 o                         
 -39   9   6        430.16        514.15       128.38 o                         
 -37   9   6       4478.84       4142.35       270.05 o                         
 -35   9   6        407.56        538.49       161.55 o                         
 -33   9   6       8156.14       7171.05       390.66 o                         
 -31   9   6         53.90        247.45       187.05 o                         
 -29   9   6      49546.72      50411.03      1165.16 o                         
 -27   9   6        276.79        425.56       188.74 o                         
 -25   9   6       8875.74       7251.54       302.99 o                         
 -23   9   6      20187.25      18853.36       493.78 o                         
 -21   9   6       8291.13       9330.81       368.37 o                         
 -19   9   6      26613.11      25453.27       560.22 o                         
 -17   9   6         20.45        532.09       187.26 o                         
 -15   9   6      11543.57      12785.35      2358.16 o                         
 -13   9   6       3950.32       3297.96      1542.31 o                         
 -11   9   6     179040.69     175619.16      9337.49 o                         
  -9   9   6      56720.70      56419.90      3120.58 o                         
  -7   9   6     169166.28     163801.84      5842.03 o                         
  -5   9   6        502.22       2664.00       826.28 o                         
  -3   9   6      67564.91      73154.71      5085.31 o                         
  -1   9   6      41287.11      38785.60      3615.07 o                         
   1   9   6     145705.25     138168.30      7550.13 o                         
   3   9   6      17398.62      22670.58      2877.06 o                         
   5   9   6       9516.76       8129.58      1767.18 o                         
   7   9   6      78907.78      87702.92      4028.99 o                         
   9   9   6        602.53       1221.34       681.52 o                         
  11   9   6      97578.02     113153.70      5024.77 o                         
  13   9   6      82903.62      88378.59      2671.31 o                         
  15   9   6       5043.40       5730.83       233.33 o                         
  17   9   6      67038.29      65127.58      1066.65 o                         
  19   9   6        153.51       8299.92       896.88 o                         
  21   9   6        492.59       4740.81       308.10 o                         
  23   9   6       1675.40       1749.17       191.27 o                         
  25   9   6      18415.72      17395.56       520.10 o                         
  27   9   6         77.41        389.55       179.78 o                         
  29   9   6        365.04        953.47       183.31 o                         
  31   9   6       6845.38       6187.92       236.73 o                         
  33   9   6       6023.72       6814.83       287.50 o                         
  35   9   6       2404.16       2201.69       155.46 o                         
  37   9   6        617.50        873.50       187.38 o                         
 -38  10   6       1413.42        946.31       123.90 o                         
 -36  10   6       5228.67       4520.62       260.83 o                         
 -34  10   6      18095.67      17123.29       638.71 o                         
 -32  10   6        944.07        759.94       188.49 o                         
 -30  10   6       1288.18        954.61       201.88 o                         
 -28  10   6       1979.07       2885.55       234.43 o                         
 -26  10   6      16458.81      18603.78       455.98 o                         
 -24  10   6       3450.81       2182.83       196.17 o                         
 -22  10   6       2382.51       3917.17       234.31 o                         
 -20  10   6      19963.07      21155.21       532.36 o                         
 -18  10   6       1136.24       2780.84       227.29 o                         
 -16  10   6      18557.78      16253.36       427.36 o                         
 -14  10   6     140004.45     129496.51      1684.64 o                         
 -12  10   6      12814.52      11698.58       393.08 o                         
 -10  10   6       4169.64       6187.01       532.61 o                         
  -8  10   6       6548.64       7746.17      1599.97 o                         
  -6  10   6     118749.66     107076.98      6506.55 o                         
  -4  10   6      24955.68      23195.25      2926.07 o                         
  -2  10   6        589.03       1989.15       882.15 o                         
   0  10   6      25159.62      24296.49      2992.38 o                         
   2  10   6       9952.46       9674.78      1971.86 o                         
   4  10   6      22136.95      19669.55      2868.42 o                         
   6  10   6      65657.03      67452.48      5439.90 o                         
   8  10   6       2870.97       5148.52       393.28 o                         
  10  10   6       9385.65      11372.21       349.29 o                         
  12  10   6       5524.65       6696.45       282.37 o                         
  14  10   6     249147.33     249519.14      3205.32 o                         
  16  10   6      44489.09      46965.20       883.87 o                         
  18  10   6       2778.23       4093.51       215.46 o                         
  20  10   6      17691.67      15294.11       429.40 o                         
  22  10   6       2598.77       3314.80       240.83 o                         
  24  10   6      16977.12      18561.59       838.44 o                         
  26  10   6        107.42        532.82       141.66 o                         
  28  10   6      16536.65      16625.71       406.93 o                         
  30  10   6      30176.41      29525.10       680.33 o                         
  32  10   6      12119.15      10746.02       297.22 o                         
  34  10   6       1357.58       1245.53       164.97 o                         
 -37  11   6       2079.95       1608.62       184.50 o                         
 -35  11   6        749.65        668.72       124.36 o                         
 -33  11   6         63.06        221.50       104.53 o                         
 -31  11   6      15768.39      13871.92       370.33 o                         
 -29  11   6        550.11        631.07       149.38 o                         
 -27  11   6      11640.96       9353.75       303.86 o                         
 -25  11   6      19492.47      20177.46       525.21 o                         
 -23  11   6       2173.33       2500.05       240.98 o                         
 -21  11   6         51.05        119.63       161.92 o                         
 -19  11   6       9656.40       8549.04       326.30 o                         
 -17  11   6     100850.23      97190.48      1586.01 o                         
 -15  11   6      44694.21      43409.92       813.28 o                         
 -13  11   6      11075.39       9304.74       366.44 o                         
 -11  11   6       7842.74      12058.21       786.43 o                         
  -9  11   6      23607.87      20846.89       490.52 o                         
  -7  11   6      22442.45      26250.37       575.69 o                         
  -5  11   6        720.34        718.20       186.78 o                         
  -3  11   6       2443.31       4914.00       296.89 o                         
  -1  11   6      61114.05      63132.61      1158.49 o                         
   1  11   6      98095.11      94025.76      1811.35 o                         
   3  11   6       7598.99       6520.20       294.61 o                         
   5  11   6      51468.33      50396.96       978.52 o                         
   7  11   6     175893.53     172926.95      2634.00 o                         
   9  11   6      40012.90      36546.89       708.33 o                         
  11  11   6        346.83       3168.31       227.09 o                         
  13  11   6      49886.87      56257.51       998.43 o                         
  15  11   6      18020.56      18780.74       544.11 o                         
  17  11   6      65521.43      66448.29      1121.02 o                         
  19  11   6        674.12        700.33       160.24 o                         
  21  11   6       9151.22       9721.52       374.83 o                         
  23  11   6        329.97        449.09       166.55 o                         
  25  11   6       2150.43       2754.64       223.16 o                         
  27  11   6       3547.51       3652.45       221.39 o                         
  29  11   6      11199.57       9531.86       386.56 o                         
  31  11   6        307.13        545.01       126.30 o                         
  33  11   6       1815.62       1476.01       198.92 o                         
 -34  12   6        430.05        712.06       161.44 o                         
 -32  12   6       1355.19       1507.22       165.08 o                         
 -30  12   6       6693.43       5236.34       249.93 o                         
 -28  12   6        125.68        313.71       156.12 o                         
 -26  12   6      16301.49      18249.80       473.84 o                         
 -24  12   6       1037.98       1323.84       206.99 o                         
 -22  12   6       1789.15       1573.81       160.14 o                         
 -20  12   6        523.20        768.08       135.22 o                         
 -18  12   6         58.96         69.72       134.23 o                         
 -16  12   6        641.53        933.34       167.47 o                         
 -14  12   6       2789.58       2570.44       227.07 o                         
 -12  12   6      30196.47      28541.95       682.19 o                         
 -10  12   6       7906.84       8651.59       355.39 o                         
  -8  12   6      11968.30      13546.48       400.08 o                         
  -6  12   6      67795.60      72846.43      1188.81 o                         
  -4  12   6      22656.05      25613.40       561.61 o                         
  -2  12   6      42133.11      48755.64       971.64 o                         
   0  12   6       2924.17       4105.91       308.33 o                         
   2  12   6      23456.08      22591.49       681.92 o                         
   4  12   6       4768.02       4961.16       234.72 o                         
   6  12   6      67694.24      66112.84      1233.55 o                         
   8  12   6       3188.00       3840.73       258.82 o                         
  10  12   6       7326.74       9669.62       335.31 o                         
  12  12   6       1163.50       2400.31       203.32 o                         
  14  12   6      65935.99      66149.13      1243.85 o                         
  16  12   6        139.00       3685.17       554.66 o                         
  18  12   6      33815.06      37257.86       921.63 o                         
  20  12   6      47718.91      46217.62       820.98 o                         
  22  12   6       6530.66       6970.73       301.87 o                         
  24  12   6      24397.69      23181.60       579.63 o                         
  26  12   6       5971.86       7297.64       269.19 o                         
  28  12   6       5070.93       4458.15       242.59 o                         
  30  12   6       1422.94       1249.22       163.53 o                         
 -31  13   6       9555.00       7827.56       332.97 o                         
 -29  13   6        385.65        513.45       139.22 o                         
 -27  13   6        672.69        661.90       171.64 o                         
 -25  13   6       9937.48      10018.79       449.11 o                         
 -23  13   6      50040.84      43314.89       816.88 o                         
 -21  13   6        178.15        241.26       120.37 o                         
 -19  13   6        113.22         94.00       121.49 o                         
 -17  13   6      65216.73      67110.78      1654.81 o                         
 -15  13   6        992.08       2229.83       238.62 o                         
 -13  13   6      34295.98      32440.08       756.05 o                         
 -11  13   6       1752.09       1142.05       180.75 o                         
  -9  13   6      54028.34      56790.56       977.75 o                         
  -7  13   6      68623.33      68030.39      1140.30 o                         
  -5  13   6       3076.89       2922.24       188.76 o                         
  -3  13   6        288.99       1077.51       188.54 o                         
  -1  13   6      60353.10      63664.79      1189.04 o                         
   1  13   6      18922.06      21126.11       556.72 o                         
   3  13   6         60.03        460.17       207.22 o                         
   5  13   6       1202.86       3000.62       196.45 o                         
   7  13   6      41806.97      44473.19       913.71 o                         
   9  13   6       6446.49       6490.32       309.77 o                         
  11  13   6      10458.07      10993.28       346.70 o                         
  13  13   6        225.80        729.61       172.50 o                         
  15  13   6       1145.64       2161.94       294.60 o                         
  17  13   6       6535.12       8491.42       427.75 o                         
  19  13   6         96.55        881.53       175.97 o                         
  21  13   6         75.48        407.71       145.37 o                         
  23  13   6      10264.20      10422.03       392.65 o                         
  25  13   6         12.65        715.79       154.57 o                         
  27  13   6         64.89         88.32       239.27 o                         
 -28  14   6        582.39        467.02       204.68 o                         
 -26  14   6         43.08        642.87       247.92 o                         
 -24  14   6       1826.23       1647.58       216.52 o                         
 -22  14   6       1059.82       1011.93       152.73 o                         
 -20  14   6       9629.93       8111.57       302.77 o                         
 -18  14   6         30.38        294.16       157.83 o                         
 -16  14   6       2656.09       2325.92       219.92 o                         
 -14  14   6      11150.39      12030.49       396.78 o                         
 -12  14   6      74240.16      76319.20      1383.28 o                         
 -10  14   6      15281.70      15273.48       456.76 o                         
  -8  14   6       2747.72       3677.83       225.54 o                         
  -6  14   6         26.93       3249.01       305.35 o                         
  -4  14   6      13773.79      14561.13       449.65 o                         
  -2  14   6       9218.52      10937.47       386.73 o                         
   0  14   6       1217.33       1506.92       189.43 o                         
   2  14   6      44300.76      43305.75       869.57 o                         
   4  14   6       1656.88       2252.13       193.05 o                         
   6  14   6      20252.14      22471.21       561.32 o                         
   8  14   6      56891.12      56593.16      1064.23 o                         
  10  14   6      13299.21      11867.88       623.60 o                         
  12  14   6      18460.09      19132.67       685.45 o                         
  14  14   6      11488.71      11277.37       555.08 o                         
  16  14   6       2270.48       2548.42       195.89 o                         
  18  14   6      15520.33      14329.26       390.74 o                         
  20  14   6       9446.72       8628.84       336.27 o                         
  22  14   6       4206.14       5191.63       317.82 o                         
  24  14   6       3641.91       3419.57       240.44 o                         
  26  14   6       3684.28       2952.02       250.81 o                         
 -27  15   6        810.01        536.21       141.26 o                         
 -25  15   6       1856.25       1839.25       253.69 o                         
 -23  15   6      18316.11      17040.41       769.72 o                         
 -21  15   6       1349.39       1920.61       482.87 o                         
 -19  15   6        587.76        951.30       181.37 o                         
 -17  15   6      21986.52      23228.19       623.41 o                         
 -15  15   6      12220.18      10395.76       404.41 o                         
 -13  15   6      15089.04      13034.09       456.34 o                         
 -11  15   6       9005.54      11122.12       410.84 o                         
  -9  15   6       2898.26       3003.17       278.34 o                         
  -7  15   6      25235.17      25664.85       673.51 o                         
  -5  15   6       5585.24       5910.35       585.21 o                         
  -3  15   6       3679.72       3062.37       294.55 o                         
  -1  15   6       4895.65       6271.76       324.07 o                         
   1  15   6      10433.88       8605.35       364.25 o                         
   3  15   6       2018.98       1374.80       261.22 o                         
   5  15   6      33574.84      34544.80      1049.43 o                         
   7  15   6      10086.05      10443.28       409.11 o                         
   9  15   6       6936.75       6192.03       312.57 o                         
  11  15   6        599.50        832.41       173.76 o                         
  13  15   6       8936.70      10236.39       523.23 o                         
  15  15   6      10127.86      11104.51       462.72 o                         
  17  15   6       6098.71       6132.22       314.03 o                         
  19  15   6        222.98        347.71       121.70 o                         
  21  15   6       4399.20       4797.66       269.08 o                         
  23  15   6      12140.73       9129.92       443.96 o                         
 -22  16   6       3179.68       2585.90       265.22 o                         
 -20  16   6         51.37        181.62       172.97 o                         
 -18  16   6       1926.87       1330.19       181.39 o                         
 -16  16   6       2683.00       2412.79       182.37 o                         
 -14  16   6        487.96        867.22       170.20 o                         
 -12  16   6       8144.64       9090.90       355.01 o                         
 -10  16   6       1889.55       2506.34       204.65 o                         
  -8  16   6       4132.29       4614.26       328.15 o                         
  -6  16   6       2855.98       2998.01       276.24 o                         
  -4  16   6       9248.58       9034.26       419.31 o                         
  -2  16   6       2737.50       3131.19       268.82 o                         
   0  16   6       8652.24       8426.51       381.92 o                         
   2  16   6        154.35        887.91       285.40 o                         
   4  16   6         22.83        934.39       246.48 o                         
   6  16   6       3623.76       4150.27       520.35 o                         
   8  16   6       5182.21       5531.04       396.39 o                         
  10  16   6         11.18        767.05       156.05 o                         
  12  16   6      12323.37      12848.47       395.12 o                         
  14  16   6       1922.90       1898.90       162.72 o                         
  16  16   6         68.74        685.87       123.90 o                         
  18  16   6       6812.98       6319.16       394.95 o                         
 -15  17   6       1450.73        766.83       204.68 o                         
 -13  17   6       2790.77       2061.51       226.30 o                         
 -11  17   6      20565.08      20342.80       599.27 o                         
  -9  17   6       1248.90       2034.64       197.78 o                         
  -7  17   6      11465.14      11032.75       430.98 o                         
  -5  17   6      10988.01       8520.94       352.40 o                         
  -3  17   6       3552.95       3466.40       250.81 o                         
  -1  17   6       1507.22       2176.54       296.93 o                         
   1  17   6      23069.68      21488.62       887.91 o                         
   3  17   6         77.14       -201.80       210.45 o                         
   5  17   6       8439.89      10026.48       576.57 o                         
   7  17   6      10950.89      11819.61       614.04 o                         
   9  17   6        589.11        588.10       204.68 o                         
  11  17   6      15153.69      14702.44       648.64 o                         
  13  17   6      12236.99      11597.63       516.03 o                         
   0  18   6       4115.09       2692.56       221.98 o                         
   2  18   6       1189.85        936.92       170.09 o                         
   4  18   6         68.48        259.45       132.61 o                         
   6  18   6         69.34        181.62       123.96 o                         
 -45   1   7       1322.33        974.68       165.08 o                         
 -43   1   7        601.26        515.36       134.36 o                         
 -41   1   7        240.46        636.41       172.81 o                         
 -39   1   7      24006.34      27567.23       983.56 o                         
 -37   1   7         35.68        712.50       307.02 o                         
 -35   1   7        148.77        962.87       318.00 o                         
 -33   1   7         19.99        670.70       266.48 o                         
 -31   1   7      14334.88      13809.04       480.70 o                         
 -29   1   7      40084.41      34944.40       929.40 o                         
 -27   1   7       8403.11       7959.50      1804.65 o                         
 -25   1   7       2982.17       6699.70      1801.77 o                         
 -23   1   7      24620.52      22840.05      1865.86 o                         
 -21   1   7     170185.81     151642.08      5171.26 o                         
 -19   1   7      16221.26      13474.84      1454.39 o                         
 -17   1   7      81079.81      79974.55      3555.97 o                         
 -15   1   7     359113.91     334364.03      8417.79 o                         
 -13   1   7     285217.47     254614.41      6638.61 o                         
 -11   1   7      35183.76      35775.59      1758.70 o                         
  -9   1   7     136016.44     119835.33      3647.69 o                         
  -7   1   7     419003.50     438570.09     10016.98 o                         
  -5   1   7    1278549.50    1268980.12     26228.01 o                         
  -3   1   7     121210.15      99925.43      3138.20 o                         
  -1   1   7     576510.56     539578.25     11944.95 o                         
   1   1   7      11153.35      11529.01       913.97 o                         
   3   1   7    1342859.12    1421241.88     29265.20 o                         
   5   1   7       3731.96       7050.21       804.92 o                         
   7   1   7     431085.56     401284.25     13408.04 o                         
   9   1   7     412565.88     408182.06      9776.48 o                         
  11   1   7      22700.03      20711.30      1085.04 o                         
  13   1   7      10359.00      21612.16      1241.25 o                         
  15   1   7       1078.40       2524.35       735.41 o                         
  17   1   7      39817.22      51024.88      2858.72 o                         
  19   1   7     360188.12     370278.16     10471.29 o                         
  21   1   7       3944.85       4775.76      1119.37 o                         
  23   1   7      14218.18      13867.63      1738.69 o                         
  25   1   7      13260.35      20655.66       734.57 o                         
  27   1   7      41397.82      43911.98      1215.22 o                         
  29   1   7      19372.08      18652.47       693.22 o                         
  31   1   7        344.86        676.71       184.82 o                         
  33   1   7       1021.64       1777.96       205.62 o                         
  35   1   7         84.31        497.17       195.32 o                         
  37   1   7        101.02        465.79       130.85 o                         
  39   1   7       4054.97       3647.87       228.86 o                         
  41   1   7        869.29       1065.83       122.30 o                         
 -44   2   7         31.00        -91.02       108.66 o                         
 -42   2   7       1003.27       1119.73       189.30 o                         
 -40   2   7         85.52       1365.42       464.14 o                         
 -38   2   7        841.52        699.51       295.49 o                         
 -36   2   7       5744.06       6568.21       379.65 o                         
 -34   2   7       3006.42       3472.30       289.18 o                         
 -32   2   7       2614.73       3886.50       312.67 o                         
 -30   2   7       8128.69       9635.35       346.95 o                         
 -28   2   7      14705.34      19098.09       610.84 o                         
 -26   2   7      15010.36      10355.13      2127.53 o                         
 -24   2   7      29440.13      30607.01      3346.97 o                         
 -22   2   7       1070.06       2715.63      1331.87 o                         
 -20   2   7     153961.83     127976.58      4461.93 o                         
 -18   2   7       5679.74       7230.48       907.89 o                         
 -16   2   7     230918.16     224505.50      6234.70 o                         
 -14   2   7      15512.37      17670.27      1353.20 o                         
 -12   2   7       3811.52       5112.30       666.01 o                         
 -10   2   7     378188.03     341391.72     10464.69 o                         
  -8   2   7     670291.50     718937.25     15598.73 o                         
  -6   2   7     391929.38     377741.66      8814.73 o                         
  -4   2   7         80.66       4457.78      1222.32 o                         
  -2   2   7     600138.56     606817.75     13321.05 o                         
   0   2   7     270008.03     298333.28      7258.31 o                         
   2   2   7      23146.74      20905.05      1279.20 o                         
   4   2   7       4403.43       6538.26      1078.18 o                         
   6   2   7      19854.47      29422.17      2205.37 o                         
   8   2   7       2341.32       3787.25       533.66 o                         
  10   2   7     249491.48     253035.11      5413.31 o                         
  12   2   7        325.45       2479.01       548.32 o                         
  14   2   7       2953.36       4758.58       714.14 o                         
  16   2   7     204353.08     209318.09      6551.23 o                         
  18   2   7      54495.11      56398.57      3048.53 o                         
  20   2   7       4266.98      14021.59      1438.02 o                         
  22   2   7      99755.20      90590.06      6402.77 o                         
  24   2   7      14921.92      15787.77       855.92 o                         
  26   2   7      14497.72      14609.62       448.84 o                         
  28   2   7       1364.47       3984.08       358.73 o                         
  30   2   7         16.73        632.14       183.92 o                         
  32   2   7        398.66        815.18       194.75 o                         
  34   2   7        188.39        385.62       140.49 o                         
  36   2   7       1757.05       3271.13       217.25 o                         
  38   2   7       2434.61       2748.86       229.71 o                         
  40   2   7       1456.04       1366.13       150.68 o                         
  42   2   7       2093.55       1574.03       204.68 o                         
 -45   3   7       5984.45       5853.44       252.75 o                         
 -43   3   7        593.03       1088.65       146.90 o                         
 -41   3   7        807.87        907.91       179.61 o                         
 -39   3   7       3719.84       4428.22       386.91 o                         
 -37   3   7       1597.99       1552.90       249.75 o                         
 -35   3   7        104.30       1617.88       238.67 o                         
 -33   3   7      21872.62      23134.12       644.67 o                         
 -31   3   7       6137.19       7222.55       363.99 o                         
 -29   3   7      21880.12      23322.15       552.16 o                         
 -27   3   7       1654.54       2188.61       263.13 o                         
 -25   3   7       4868.11       6593.03      1772.94 o                         
 -23   3   7     181059.73     165082.42      8772.45 o                         
 -21   3   7     237082.41     241771.47     10868.27 o                         
 -19   3   7      40902.66      31030.79      3159.58 o                         
 -17   3   7      45002.25      46782.57      3710.20 o                         
 -15   3   7     702662.69     669858.69     14989.89 o                         
 -13   3   7     189571.64     171304.11      5996.29 o                         
 -11   3   7     651483.12     662515.25     14637.64 o                         
  -9   3   7      84689.76      98030.53      3133.92 o                         
  -7   3   7     185651.77     159350.30      4417.63 o                         
  -5   3   7     261165.34     262316.50      9320.20 o                         
  -3   3   7     317957.28     315977.91      7630.71 o                         
  -1   3   7     165267.83     168165.73      4662.85 o                         
   1   3   7     423143.00     435440.03     14541.00 o                         
   3   3   7     332599.62     380755.62     12857.42 o                         
   5   3   7       9306.16       8400.57      1196.37 o                         
   7   3   7      21033.37      25322.82      1171.67 o                         
   9   3   7     285920.59     282403.69      5073.81 o                         
  11   3   7     148175.56     139788.72      3631.04 o                         
  13   3   7     183301.77     189704.52      5286.37 o                         
  15   3   7      17635.88      20202.88      1329.15 o                         
  17   3   7      22743.19      21410.47      1382.08 o                         
  19   3   7       8139.08       9196.54      1079.77 o                         
  21   3   7     131138.61     122831.63      7460.77 o                         
  23   3   7      30609.70      36616.36       923.35 o                         
  25   3   7      15372.60      16436.21       502.16 o                         
  27   3   7       1398.34       2220.42       341.84 o                         
  29   3   7       5923.12       7563.38       719.85 o                         
  31   3   7        298.26       1877.71       296.26 o                         
  33   3   7       4450.29       7662.00       371.32 o                         
  35   3   7       1251.97       1180.86       203.35 o                         
  37   3   7       3730.83       3539.13       259.79 o                         
  39   3   7       3298.94       2741.39       169.21 o                         
  41   3   7        578.34        875.61       170.09 o                         
 -44   4   7         38.27        105.12       101.46 o                         
 -42   4   7       5084.79       4230.77       225.20 o                         
 -40   4   7         57.95        402.01       136.48 o                         
 -38   4   7       2635.94       2739.02       245.44 o                         
 -36   4   7        228.16        488.01       224.67 o                         
 -34   4   7       4990.12       5965.71       329.43 o                         
 -32   4   7      12320.55      12456.27       460.12 o                         
 -30   4   7      15039.85      14733.83       494.63 o                         
 -28   4   7        722.74       1287.47       187.13 o                         
 -26   4   7       2138.83       1569.89       223.76 o                         
 -24   4   7      36452.25      33841.55      3739.03 o                         
 -22   4   7      15530.41      16417.72      2591.66 o                         
 -20   4   7        948.69       2361.04      1219.44 o                         
 -18   4   7       2099.37       5096.84      1559.61 o                         
 -16   4   7       4808.33       6996.63      1729.70 o                         
 -14   4   7      35122.25      30719.44      3012.56 o                         
 -12   4   7      67450.05      65783.31      4355.96 o                         
 -10   4   7     117234.66     117842.77      7267.61 o                         
  -8   4   7      11811.88      14140.71      1808.98 o                         
  -6   4   7      11556.83      11126.11       853.23 o                         
  -4   4   7      67589.98      73970.55      4226.23 o                         
  -2   4   7      18698.01      31050.97      2646.44 o                         
   0   4   7      76366.07      79338.38      4364.61 o                         
   2   4   7      44661.75      47534.99      3127.87 o                         
   4   4   7      32886.80      32826.19      1619.24 o                         
   6   4   7       6570.18       7258.05       899.44 o                         
   8   4   7      83703.18      94168.48      2281.13 o                         
  10   4   7      10965.10       9414.50       823.93 o                         
  12   4   7     119881.53     127347.12      3541.42 o                         
  14   4   7      12225.67      13836.57      1057.64 o                         
  16   4   7      12196.34      10950.50       992.69 o                         
  18   4   7      28121.32      24361.58      2081.68 o                         
  20   4   7      36827.58      33293.81      3788.04 o                         
  22   4   7       5979.27       8123.80       823.05 o                         
  24   4   7       4217.20       5407.61       250.68 o                         
  26   4   7       6863.29       6599.32       287.37 o                         
  28   4   7       6536.28       7583.44       307.54 o                         
  30   4   7      11670.54      13160.39       400.83 o                         
  32   4   7       6886.91       7817.45       328.43 o                         
  34   4   7        225.52        451.26       159.96 o                         
  36   4   7       1072.11       1039.89       196.23 o                         
  38   4   7       1922.59       1830.65       159.37 o                         
  40   4   7       3489.62       2982.63       162.02 o                         
 -43   5   7        763.27       1058.00       224.86 o                         
 -41   5   7       1888.20       1776.23       139.37 o                         
 -39   5   7       5273.05       5335.47       246.48 o                         
 -37   5   7       1365.83       1468.34       223.03 o                         
 -35   5   7       6231.82       6692.74       550.79 o                         
 -33   5   7      43364.23      47315.79      1316.13 o                         
 -31   5   7       1114.31       1085.63       202.59 o                         
 -29   5   7       6222.91       6592.81       331.99 o                         
 -27   5   7      49919.50      49771.67      1120.02 o                         
 -25   5   7       8686.88      11684.68       456.73 o                         
 -23   5   7      58554.59      51562.31      4831.62 o                         
 -21   5   7     136962.30     130499.98      7939.32 o                         
 -19   5   7       5922.27       5728.18      1798.89 o                         
 -17   5   7      20227.43      23624.79      2900.13 o                         
 -15   5   7     187509.02     170464.66      8495.70 o                         
 -13   5   7     615091.25     598498.69     20825.57 o                         
 -11   5   7     234180.44     223872.00      9703.61 o                         
  -9   5   7      22756.56      26504.75      2649.32 o                         
  -7   5   7       7015.78       9288.48      1608.62 o                         
  -5   5   7      86850.50      80520.34      4650.01 o                         
  -3   5   7     128263.34     122116.70      6036.65 o                         
  -1   5   7     184428.09     189485.56      8071.93 o                         
   1   5   7     375427.06     393809.09     13811.64 o                         
   3   5   7      90140.62      97788.74      3163.22 o                         
   5   5   7       6845.27      12410.52       798.69 o                         
   7   5   7     336280.31     337644.62      5852.79 o                         
   9   5   7      79213.67      75683.37      2025.05 o                         
  11   5   7       4839.25       7269.33       773.78 o                         
  13   5   7     187210.83     165712.72      4352.22 o                         
  15   5   7     178414.02     177179.80      4158.23 o                         
  17   5   7       9852.42      10168.97      1056.00 o                         
  19   5   7       8214.99       7714.45      2003.57 o                         
  21   5   7      92391.91      96360.27      1633.00 o                         
  23   5   7      32499.34      36974.88       800.15 o                         
  25   5   7      26143.73      30925.38       676.13 o                         
  27   5   7      72268.07      73441.60      1209.91 o                         
  29   5   7        135.60        727.91       172.56 o                         
  31   5   7       2576.58       4820.25       305.28 o                         
  33   5   7       5891.64       7675.23       384.53 o                         
  35   5   7       9075.45       9255.79       334.54 o                         
  37   5   7       8252.97       7761.30       447.31 o                         
  39   5   7        720.69        923.23       130.45 o                         
 -42   6   7       2789.87       2365.30       173.86 o                         
 -40   6   7        527.75        789.25       304.14 o                         
 -38   6   7         40.32        126.53       140.23 o                         
 -36   6   7         32.58        409.79       171.01 o                         
 -34   6   7       6763.59       7284.91       350.77 o                         
 -32   6   7       4621.67       3885.48       278.14 o                         
 -30   6   7      10799.70      11431.62       485.57 o                         
 -28   6   7       2026.43       2520.53       376.09 o                         
 -26   6   7       8910.40       6685.61       372.15 o                         
 -24   6   7      24971.46      22011.12       673.25 o                         
 -22   6   7       6198.69       7342.57      2052.58 o                         
 -20   6   7      69851.38      67097.88      5448.55 o                         
 -18   6   7        595.19       1320.34       890.79 o                         
 -16   6   7     130183.60     121018.35      7212.84 o                         
 -14   6   7      53314.89      54110.73      4598.11 o                         
 -12   6   7      21047.98      18461.65      2626.26 o                         
 -10   6   7     219599.81     206133.91      9311.54 o                         
  -8   6   7       2331.62       9599.83      1796.00 o                         
  -6   6   7       2524.62       2332.21       936.92 o                         
  -4   6   7       2234.58       4644.24      1346.28 o                         
  -2   6   7      95171.16      93769.83      5298.64 o                         
   0   6   7      18282.35      19020.92      2139.06 o                         
   2   6   7      41101.23      43030.86      1824.04 o                         
   4   6   7       3066.17       6741.30       528.54 o                         
   6   6   7       6001.05       6333.21       521.26 o                         
   8   6   7      14507.24      16355.04      1013.03 o                         
  10   6   7      53120.61      49523.23      1911.50 o                         
  12   6   7      24146.98      24625.53      1256.89 o                         
  14   6   7       2564.17       4128.75       690.54 o                         
  16   6   7       3876.70       5268.14      1067.78 o                         
  18   6   7      26654.88      26520.52      2266.09 o                         
  20   6   7      16617.55      18121.87       522.14 o                         
  22   6   7     108689.45     106781.31      1585.62 o                         
  24   6   7        871.81       1690.34       186.75 o                         
  26   6   7      21467.60      20964.81       519.77 o                         
  28   6   7        960.59       1521.30       212.86 o                         
  30   6   7      15447.91      15767.17       703.04 o                         
  32   6   7       2497.63       2955.11       257.28 o                         
  34   6   7       1618.57       1341.55       190.62 o                         
  36   6   7        441.24        894.41       136.03 o                         
  38   6   7       1959.60       1912.35       148.36 o                         
  40   6   7         11.05       -118.20       118.20 o                         
 -41   7   7        917.08        677.77       132.27 o                         
 -39   7   7      14131.71      14608.60      1310.25 o                         
 -37   7   7         17.45        249.22       217.94 o                         
 -35   7   7       7249.54      10522.33       801.43 o                         
 -33   7   7       6102.86       7962.37       596.75 o                         
 -31   7   7      18990.89      19445.23       827.35 o                         
 -29   7   7      33983.05      28937.76      1015.82 o                         
 -27   7   7      81428.33      77575.88      1658.39 o                         
 -25   7   7      18079.07      16939.23       513.59 o                         
 -23   7   7       1722.59       2309.76       217.78 o                         
 -21   7   7      86840.30      76626.65      1945.19 o                         
 -19   7   7      24813.32      25786.92      3398.86 o                         
 -17   7   7        162.29       1326.10      1213.67 o                         
 -15   7   7      60080.48      55344.58      4661.54 o                         
 -13   7   7       1828.16       5019.01      2052.58 o                         
 -11   7   7       3398.33       1692.22      1000.34 o                         
  -9   7   7     111050.39     108253.17      6339.35 o                         
  -7   7   7        541.64       3168.23      1297.27 o                         
  -5   7   7      54989.10      49201.27      3822.63 o                         
  -3   7   7     139133.62     116792.12      6333.58 o                         
  -1   7   7       3966.94       6293.00       844.66 o                         
   1   7   7      68275.44      71463.28      2483.30 o                         
   3   7   7     197615.88     193602.30      5913.92 o                         
   5   7   7        435.39        889.19       477.20 o                         
   7   7   7      41175.61      49520.06      2740.15 o                         
   9   7   7     125090.27     126029.65      4829.11 o                         
  11   7   7      21905.84      21112.60      1888.64 o                         
  13   7   7     108614.66     117898.18      5050.62 o                         
  15   7   7     194686.86     187396.41      6825.62 o                         
  17   7   7       1750.60       3785.42       390.80 o                         
  19   7   7     231713.62     225774.56      2982.57 o                         
  21   7   7       3822.73       7517.71       356.05 o                         
  23   7   7      51939.17      49246.38      1008.42 o                         
  25   7   7       7366.12       7223.79       335.63 o                         
  27   7   7      84830.92      88691.73      1807.78 o                         
  29   7   7         40.39        326.39       170.20 o                         
  31   7   7       7933.62       7010.52       349.59 o                         
  33   7   7         79.38        194.81       143.37 o                         
  35   7   7      10748.96      10975.62       459.17 o                         
  37   7   7        958.36       1344.23       179.99 o                         
  39   7   7       4080.94       3297.96       236.39 o                         
 -40   8   7         19.97        156.58       118.92 o                         
 -38   8   7       2587.25       2107.50       217.66 o                         
 -36   8   7       2309.26       2188.65       217.33 o                         
 -34   8   7         34.16        787.01       418.01 o                         
 -32   8   7       8638.68       7841.00       510.12 o                         
 -30   8   7      58664.14      54247.35      1241.43 o                         
 -28   8   7        157.15        160.39       211.31 o                         
 -26   8   7      13797.50      12391.88       439.63 o                         
 -24   8   7      37816.52      38802.41       844.37 o                         
 -22   8   7      41135.96      40497.62       853.40 o                         
 -20   8   7       5392.93       5957.25       262.78 o                         
 -18   8   7      28099.82      28096.07      3574.71 o                         
 -16   8   7          5.73         98.02      1132.95 o                         
 -14   8   7         64.06        187.38       934.04 o                         
 -12   8   7       6642.19       7934.51      1277.09 o                         
 -10   8   7     191504.80     171592.77      5960.43 o                         
  -8   8   7       7694.80      10834.03      1696.55 o                         
  -6   8   7      21800.14      26594.87      2020.61 o                         
  -4   8   7       2307.38       2101.81       718.71 o                         
  -2   8   7      50621.30      48346.23      2983.73 o                         
   0   8   7       2265.65       4053.26      1294.39 o                         
   2   8   7       2757.44       4482.79      1292.95 o                         
   4   8   7      31118.83      27718.17      1945.25 o                         
   6   8   7      24056.70      24672.36      1935.00 o                         
   8   8   7      39821.68      39655.42      2561.89 o                         
  10   8   7     267213.34     255236.72      8076.03 o                         
  12   8   7     128571.59     117506.01      5018.21 o                         
  14   8   7      15454.58      15263.82      1846.45 o                         
  16   8   7      51544.75      49320.61      1118.59 o                         
  18   8   7      62425.42      65846.19      1188.48 o                         
  20   8   7      50463.93      50872.91      1279.73 o                         
  22   8   7        877.25        575.95       187.01 o                         
  24   8   7      49303.46      51584.81      1382.21 o                         
  26   8   7       2562.25       2939.82       285.11 o                         
  28   8   7      15407.29      14458.34       791.38 o                         
  30   8   7       1879.34       2053.05       178.51 o                         
  32   8   7       4967.78       6174.65       265.55 o                         
  34   8   7         83.17        172.04       117.43 o                         
  36   8   7         49.96        149.08       128.09 o                         
  38   8   7       2215.62       2395.63       227.74 o                         
 -39   9   7       7485.76       7223.99       416.57 o                         
 -37   9   7        186.56        414.20       126.06 o                         
 -35   9   7       1685.70       1210.29       175.79 o                         
 -33   9   7        165.24        459.55       161.44 o                         
 -31   9   7       2188.28       2708.66       324.16 o                         
 -29   9   7      34136.87      33417.50       885.33 o                         
 -27   9   7        139.08       2106.72       223.28 o                         
 -25   9   7      17065.13      14324.16       420.59 o                         
 -23   9   7      59495.61      58789.12      1032.10 o                         
 -21   9   7     103065.02      89223.42      1531.57 o                         
 -19   9   7       3569.88       4691.96       236.11 o                         
 -17   9   7       8398.77      10278.13       333.62 o                         
 -15   9   7     173804.50     171938.20      2969.25 o                         
 -13   9   7      42241.89      39820.54      4125.33 o                         
 -11   9   7      12654.14      15290.61      1736.91 o                         
  -9   9   7       1963.05       7757.18      1269.91 o                         
  -7   9   7     177141.95     169044.41      6033.93 o                         
  -5   9   7     214331.69     206609.09      6881.81 o                         
  -3   9   7      46148.75      41501.23      3857.23 o                         
  -1   9   7       3630.67       8198.77      1712.40 o                         
   1   9   7      10955.58      11335.29      2038.16 o                         
   3   9   7     290571.28     280038.19     12324.10 o                         
   5   9   7       6238.39       7550.13      1732.58 o                         
   7   9   7      94725.41      85899.12      4050.61 o                         
   9   9   7     162569.88     141437.45      5598.13 o                         
  11   9   7      25939.87      27698.62      1211.12 o                         
  13   9   7       1520.17       2206.25       183.49 o                         
  15   9   7       8288.71       9935.73       310.55 o                         
  17   9   7      38719.78      41857.32       774.67 o                         
  19   9   7      56207.95      54547.21      2032.65 o                         
  21   9   7       3877.05       4401.69       276.29 o                         
  23   9   7       4060.88       3902.22       252.02 o                         
  25   9   7       1245.32       1671.57       186.40 o                         
  27   9   7       1366.82       2918.98       256.28 o                         
  29   9   7       2766.50       2652.22       185.28 o                         
  31   9   7       7862.29       6998.05       268.87 o                         
  33   9   7        587.89        577.11       117.46 o                         
  35   9   7        619.98        897.60       139.55 o                         
 -38  10   7        489.00        507.70       110.41 o                         
 -36  10   7       4165.27       3298.60       420.89 o                         
 -34  10   7          4.25        297.85       141.63 o                         
 -32  10   7       1371.62       1286.73       160.38 o                         
 -30  10   7       3988.30       3474.10       264.84 o                         
 -28  10   7       2343.01       2214.48       237.30 o                         
 -26  10   7        394.10         52.43       171.82 o                         
 -24  10   7       1643.63       2043.31       196.12 o                         
 -22  10   7      24743.94      22839.04       536.74 o                         
 -20  10   7        105.87        538.06       214.48 o                         
 -18  10   7      41022.60      36682.25       711.73 o                         
 -16  10   7       5437.91       4760.59       229.87 o                         
 -14  10   7       5176.64       5703.69       246.67 o                         
 -12  10   7      58690.69      55307.09       928.74 o                         
 -10  10   7        686.96       2989.16       291.79 o                         
  -8  10   7        844.25        236.39      1032.05 o                         
  -6  10   7      15610.14      16651.23      2467.70 o                         
  -4  10   7       1837.15       3015.44      1181.96 o                         
  -2  10   7      18321.57      21577.99      2931.84 o                         
   0  10   7      21089.99      22973.28      3070.21 o                         
   2  10   7      76112.02      79938.02      5878.09 o                         
   4  10   7        652.97       1905.55      1075.30 o                         
   6  10   7      30448.90      31084.40      1636.01 o                         
   8  10   7      56477.64      56150.87       950.50 o                         
  10  10   7      40721.22      40038.20       758.00 o                         
  12  10   7      45219.71      46447.53       761.36 o                         
  14  10   7      25553.58      27021.30       584.04 o                         
  16  10   7      73435.34      74985.84      1235.47 o                         
  18  10   7       8632.38       8875.07       606.66 o                         
  20  10   7       4126.98       3021.50       224.44 o                         
  22  10   7       1443.38       1464.83       183.85 o                         
  24  10   7      26088.18      24732.73       547.53 o                         
  26  10   7        606.06        177.68       132.73 o                         
  28  10   7        111.27        348.75       152.79 o                         
  30  10   7        233.57        193.64       125.83 o                         
  32  10   7         79.86        372.12       207.87 o                         
  34  10   7       2941.26       2444.64       259.45 o                         
 -37  11   7        726.35        677.47       138.38 o                         
 -35  11   7        901.72        642.76       121.17 o                         
 -33  11   7        165.09        283.74        97.46 o                         
 -31  11   7         48.15        182.97       125.21 o                         
 -29  11   7       9157.15       9937.08       331.13 o                         
 -27  11   7      22717.29      19996.60       518.34 o                         
 -25  11   7        485.53        407.84       171.46 o                         
 -23  11   7      21802.25      20979.82       571.97 o                         
 -21  11   7      23673.90      22457.53       595.27 o                         
 -19  11   7       6947.05       6952.37       293.59 o                         
 -17  11   7       2858.63       3959.23       240.60 o                         
 -15  11   7     151025.08     154629.23      2213.73 o                         
 -13  11   7        482.62        902.70       162.51 o                         
 -11  11   7      32706.25      33531.88       761.81 o                         
  -9  11   7      10499.69      11220.03       346.10 o                         
  -7  11   7     112085.37     110867.05      1670.21 o                         
  -5  11   7     163357.64     159705.31      2194.16 o                         
  -3  11   7       5032.62       5955.28       263.26 o                         
  -1  11   7      19476.07      20029.26       539.28 o                         
   1  11   7      43872.69      40811.12      1205.91 o                         
   3  11   7     171009.98     162918.20      2850.66 o                         
   5  11   7       1090.78       1260.30       181.37 o                         
   7  11   7      24552.66      22823.05       521.08 o                         
   9  11   7     134735.61     124739.92      1805.88 o                         
  11  11   7      19678.87      20785.09       511.11 o                         
  13  11   7       1660.10       1988.78       223.15 o                         
  15  11   7      82730.39      80579.39      1304.02 o                         
  17  11   7       8420.24       7704.30       313.77 o                         
  19  11   7         83.21       1553.91       193.34 o                         
  21  11   7      15607.29      15867.64       426.89 o                         
  23  11   7       8952.13       9127.31       354.07 o                         
  25  11   7        308.16        419.12       165.39 o                         
  27  11   7       2056.26       2950.25       260.09 o                         
  29  11   7        956.67       1658.81       173.64 o                         
  31  11   7         24.69        267.59       201.80 o                         
 -34  12   7       2566.21       2121.76       221.98 o                         
 -32  12   7       4403.69       3767.86       195.20 o                         
 -30  12   7       3909.26       3629.07       210.82 o                         
 -28  12   7       2028.40       2265.79       206.01 o                         
 -26  12   7        968.59        586.72       157.33 o                         
 -24  12   7      37201.16      38626.70       709.62 o                         
 -22  12   7       2641.14       1475.99       150.77 o                         
 -20  12   7       3488.39       4103.45       230.07 o                         
 -18  12   7         22.23        706.67       186.48 o                         
 -16  12   7        314.92        744.81       171.60 o                         
 -14  12   7        914.58       1620.10       229.27 o                         
 -12  12   7      54064.84      50362.42      1007.94 o                         
 -10  12   7      22545.67      22440.31       528.82 o                         
  -8  12   7      16305.80      17048.11       404.13 o                         
  -6  12   7      15561.62      18790.74       440.56 o                         
  -4  12   7      63517.48      61111.70      1011.80 o                         
  -2  12   7        306.19       1720.79       210.94 o                         
   0  12   7      24458.13      26624.31       742.87 o                         
   2  12   7       5357.02       5579.25       277.26 o                         
   4  12   7      33208.09      31704.68       710.73 o                         
   6  12   7       1059.79       1449.71       157.16 o                         
   8  12   7        864.86        584.21       155.20 o                         
  10  12   7       2082.12       2493.49       199.66 o                         
  12  12   7      27448.32      27338.04       671.48 o                         
  14  12   7      14702.28      14210.99       477.27 o                         
  16  12   7      45306.13      44600.91       931.09 o                         
  18  12   7      18202.32      16520.85       431.32 o                         
  20  12   7       4224.64       4652.86       204.78 o                         
  22  12   7       2974.15       2522.28       206.86 o                         
  24  12   7        338.10       1882.88       199.76 o                         
  26  12   7       4278.78       4019.20       210.11 o                         
  28  12   7       3573.69       4512.66       216.23 o                         
  30  12   7       4626.72       2995.26       262.34 o                         
 -31  13   7       1486.23       1599.74       259.45 o                         
 -29  13   7        254.95        711.85       116.46 o                         
 -27  13   7        863.06       1501.16       158.94 o                         
 -25  13   7       2713.39       2192.30       209.71 o                         
 -23  13   7       5062.99       3761.62       272.19 o                         
 -21  13   7       6279.12       6733.16       289.65 o                         
 -19  13   7        166.68        289.61       161.02 o                         
 -17  13   7      10108.77      10436.38       386.65 o                         
 -15  13   7      12505.16      15743.82       538.02 o                         
 -13  13   7       7500.38       7398.59       305.92 o                         
 -11  13   7      23737.05      22054.72       515.85 o                         
  -9  13   7      25653.90      28934.88       609.05 o                         
  -7  13   7        175.19       2638.06       227.61 o                         
  -5  13   7      76492.91      72438.11      1059.23 o                         
  -3  13   7      15308.73      16152.11       428.75 o                         
  -1  13   7      61047.19      58506.68      1126.80 o                         
   1  13   7      22568.52      23452.06       593.87 o                         
   3  13   7      71097.64      72060.55      1997.70 o                         
   5  13   7       2087.43       2901.92       253.87 o                         
   7  13   7       4007.43       5511.57       292.95 o                         
   9  13   7        435.32       1523.94       235.10 o                         
  11  13   7       2375.44       2995.77       386.97 o                         
  13  13   7      17085.31      17797.81       509.89 o                         
  15  13   7       4306.03       6919.94       526.37 o                         
  17  13   7        120.14       2183.90       376.13 o                         
  19  13   7        575.02        468.57       154.03 o                         
  21  13   7      26063.52      26936.59       604.59 o                         
  23  13   7       1556.98       2372.61       213.06 o                         
  25  13   7       3151.83       2894.26       197.18 o                         
  27  13   7      10724.17       9447.04       501.61 o                         
 -28  14   7       9345.13       8391.92       464.14 o                         
 -26  14   7       3909.90       3306.61       334.41 o                         
 -24  14   7       1880.18       2081.04       231.96 o                         
 -22  14   7        354.78       1013.92       341.62 o                         
 -20  14   7        247.49        940.60       201.05 o                         
 -18  14   7        329.85        969.06       282.41 o                         
 -16  14   7        266.44        631.39       168.53 o                         
 -14  14   7      19177.41      22106.47       560.78 o                         
 -12  14   7        276.52       2760.66       384.48 o                         
 -10  14   7        808.05       3252.95       283.27 o                         
  -8  14   7      51453.88      53104.15      1177.98 o                         
  -6  14   7       2106.63       2500.48       211.16 o                         
  -4  14   7       1410.54       2373.75       222.18 o                         
  -2  14   7        131.38        411.31       167.53 o                         
   0  14   7      18088.73      17224.93       477.82 o                         
   2  14   7        908.82       1031.94       218.01 o                         
   4  14   7       4646.26       5080.90       324.53 o                         
   6  14   7         66.03        -72.58       152.25 o                         
   8  14   7       1698.75       2435.43       269.50 o                         
  10  14   7       4650.68       5002.84       314.65 o                         
  12  14   7       7631.82       8423.44       714.87 o                         
  14  14   7       4626.81       3808.90       267.58 o                         
  16  14   7      27988.18      28375.96       706.94 o                         
  18  14   7        660.44       1424.70       195.39 o                         
  20  14   7        794.71       1312.91       165.56 o                         
  22  14   7      12043.80      12432.49       475.90 o                         
  24  14   7       5901.16       4315.60       360.35 o                         
 -27  15   7       1543.94       1089.71       170.09 o                         
 -25  15   7       5157.84       6644.92       403.60 o                         
 -23  15   7       4520.10       4586.58       418.01 o                         
 -21  15   7       1488.72       2201.37       239.51 o                         
 -19  15   7       4864.93       4379.15       255.02 o                         
 -17  15   7       4650.67       4120.98       480.75 o                         
 -15  15   7      11978.97      12641.15       470.19 o                         
 -13  15   7       5986.08       7244.14       367.12 o                         
 -11  15   7       6536.81       5714.14       309.47 o                         
  -9  15   7      10069.64       9278.82       383.48 o                         
  -7  15   7       7456.75       7983.66       362.29 o                         
  -5  15   7        717.21        984.38       248.67 o                         
  -3  15   7      10856.36       9610.46       387.82 o                         
  -1  15   7       5344.56       5068.94       250.64 o                         
   1  15   7        709.44       1012.25       201.02 o                         
   3  15   7      27158.00      25709.58       680.13 o                         
   5  15   7       3050.85       3649.49       975.84 o                         
   7  15   7        660.47       1057.85       189.78 o                         
   9  15   7       1470.81       2022.77       226.04 o                         
  11  15   7        153.10        309.61       165.39 o                         
  13  15   7      30042.21      32000.85       909.66 o                         
  15  15   7       6115.98       5450.72       273.72 o                         
  17  15   7        124.56        250.74       177.36 o                         
  19  15   7       3081.52       3561.46       448.28 o                         
  21  15   7       5274.21       4050.38       337.29 o                         
  23  15   7        263.03          8.65       132.61 o                         
 -22  16   7        833.05       1251.15       204.68 o                         
 -20  16   7         19.07        129.73       158.56 o                         
 -18  16   7        600.66        538.47       150.90 o                         
 -16  16   7         21.98        235.98       128.05 o                         
 -14  16   7       7708.78       7818.94       297.59 o                         
 -12  16   7         38.12        727.72       164.13 o                         
 -10  16   7      18486.36      17963.07       518.41 o                         
  -8  16   7       8385.73      11320.29       490.65 o                         
  -6  16   7      18983.07      18986.44       641.15 o                         
  -4  16   7         48.98        364.28       178.62 o                         
  -2  16   7       1217.83        540.34       246.48 o                         
   0  16   7       5637.00       6045.30       518.91 o                         
   2  16   7       6985.57       7166.72       544.85 o                         
   4  16   7        676.91       1516.11       233.76 o                         
   6  16   7         35.50        158.03       188.25 o                         
   8  16   7       5471.33       4768.47       296.67 o                         
  10  16   7      15518.36      16402.55       815.84 o                         
  12  16   7        481.91       1474.29       160.12 o                         
  14  16   7        474.00       1345.14       151.79 o                         
  16  16   7       4344.54       3948.54       221.20 o                         
  18  16   7       5619.73       4773.97       322.88 o                         
 -13  17   7        110.58        244.14       136.53 o                         
 -11  17   7        564.61        710.55       159.65 o                         
  -9  17   7       1677.08       2210.66       199.65 o                         
  -7  17   7        565.39       1593.49       185.42 o                         
  -5  17   7       1689.13       1334.08       170.37 o                         
  -3  17   7      12053.38      10406.47       382.95 o                         
  -1  17   7      10959.18      11369.88       608.28 o                         
   1  17   7        545.38        490.08       236.39 o                         
   3  17   7       2149.86       1259.80       221.98 o                         
   5  17   7        112.25        910.97       250.81 o                         
   7  17   7        323.90         63.42       198.92 o                         
   9  17   7       2965.15       3865.88       325.76 o                         
  11  17   7       1009.79        709.18       175.85 o                         
  13  17   7       8044.33       7282.03       366.12 o                         
   0  18   7       2034.21       1484.66       181.62 o                         
   2  18   7         46.99        602.51       147.02 o                         
   4  18   7        427.49        755.30       149.91 o                         
 -46   0   8         50.96        458.37       172.97 o                         
 -44   0   8       1625.72       2211.13       334.41 o                         
 -42   0   8        522.31        334.41       302.70 o                         
 -40   0   8         26.78       -170.09       360.35 o                         
 -38   0   8        504.72        792.78       406.48 o                         
 -36   0   8      19393.76      17559.32      1170.43 o                         
 -34   0   8      25573.80      27849.66      1009.76 o                         
 -32   0   8       8115.60      10678.88       602.51 o                         
 -30   0   8       2752.38       9582.53       740.89 o                         
 -28   0   8       4022.11       5390.89       596.75 o                         
 -26   0   8     375074.34     367719.47     14722.62 o                         
 -24   0   8      11137.99      11733.12      2072.76 o                         
 -22   0   8      38733.82      38093.72      3300.84 o                         
 -20   0   8     109148.31      97595.35      5494.67 o                         
 -18   0   8     502095.66     466963.81     16279.34 o                         
 -16   0   8     467732.03     459234.91     15754.67 o                         
 -14   0   8     271110.59     248107.94      9582.53 o                         
 -12   0   8      98734.60     118167.23      5514.85 o                         
 -10   0   8         20.04       1412.59       689.00 o                         
  -8   0   8     215380.48     248367.38      9072.27 o                         
  -6   0   8    2863518.00    2882542.25     81999.23 o                         
  -4   0   8     370287.78     369648.06     12436.53 o                         
  -2   0   8     607179.19     582937.19     18352.10 o                         
   0   0   8      36223.24      42827.33      2712.74 o                         
   2   0   8     757853.06     793104.12     24233.07 o                         
   4   0   8     212232.72     205375.73      7927.78 o                         
   6   0   8      36166.04      46785.46      3026.97 o                         
   8   0   8     169120.27     196093.03      7910.49 o                         
  10   0   8      58716.05      61104.48      3822.63 o                         
  12   0   8     349055.72     363277.03     13286.96 o                         
  14   0   8      20038.14      30390.80      2928.96 o                         
  16   0   8      33539.04      39731.17      3502.64 o                         
  18   0   8     298174.94     313043.69     13015.98 o                         
  20   0   8      73679.26      77571.20      5875.21 o                         
  22   0   8       2303.83       9331.72      1951.68 o                         
  24   0   8      91099.77      85943.21      2757.43 o                         
  26   0   8      81105.00      91653.83      3254.72 o                         
  28   0   8         10.07        991.69       527.56 o                         
  30   0   8      16984.89      20689.03       811.38 o                         
  32   0   8       7088.44       8528.50       536.18 o                         
  34   0   8        152.57        346.76       299.81 o                         
  36   0   8       1149.24        617.71       193.03 o                         
  38   0   8        107.00       1401.27       213.00 o                         
  40   0   8         26.90        -29.41       112.72 o                         
  42   0   8       7716.55       5944.40       343.06 o                         
 -45   1   8        153.98        106.27       331.53 o                         
 -43   1   8        137.82        143.59       225.04 o                         
 -41   1   8         61.47        217.59       380.53 o                         
 -39   1   8         64.20        485.65       364.05 o                         
 -37   1   8       1672.40       1593.82       484.32 o                         
 -35   1   8        384.59        632.56       271.51 o                         
 -33   1   8       4663.12       6271.39       388.22 o                         
 -31   1   8      24345.37      21422.43       554.96 o                         
 -29   1   8      87338.63      84981.33      2008.76 o                         
 -27   1   8       1983.40       2493.65      1300.16 o                         
 -25   1   8       2932.78       1058.00       859.08 o                         
 -23   1   8       5972.15       9802.18      1235.39 o                         
 -21   1   8      53021.06      51529.39      2712.59 o                         
 -19   1   8       7033.58       5982.53       953.53 o                         
 -17   1   8      40928.21      37367.06      2107.41 o                         
 -15   1   8      10198.75      10584.42      1058.15 o                         
 -13   1   8      95976.90      85838.37      3139.08 o                         
 -11   1   8     216802.38     218912.11      5892.91 o                         
  -9   1   8     835514.00     796819.00     17329.09 o                         
  -7   1   8     393669.69     391538.34      9266.57 o                         
  -5   1   8       1918.04       8105.08       854.10 o                         
  -3   1   8     595648.81     636042.44     14072.34 o                         
  -1   1   8        896.03        979.54       507.31 o                         
   1   1   8      32501.18      34392.81      1730.37 o                         
   3   1   8       2350.10       3361.88       605.70 o                         
   5   1   8       5552.79       6447.49       802.69 o                         
   7   1   8      12845.71      15062.79      1680.69 o                         
   9   1   8      18765.97      25464.46      1655.00 o                         
  11   1   8      67925.48      67836.53      2234.12 o                         
  13   1   8      40076.32      48592.14      1869.37 o                         
  15   1   8      13711.23      15822.34      1771.40 o                         
  17   1   8      27675.89      25668.57      2135.09 o                         
  19   1   8      17369.83      15843.24      1795.89 o                         
  21   1   8     140437.83     137722.52      5872.32 o                         
  23   1   8       1069.10       2706.76       302.01 o                         
  25   1   8      10751.04      12909.27       494.74 o                         
  27   1   8        743.44       1581.63       234.56 o                         
  29   1   8      42715.26      43019.94       923.31 o                         
  31   1   8       3393.05       3504.02       399.99 o                         
  33   1   8       2727.94       2944.56       194.23 o                         
  35   1   8       5337.24       5641.67       261.63 o                         
  37   1   8       3122.18       3233.76       201.60 o                         
  39   1   8       1251.42       1405.07       174.36 o                         
  41   1   8       3055.35       2627.50       199.74 o                         
 -44   2   8       1254.68       1138.38       130.63 o                         
 -42   2   8        321.05        318.40       144.73 o                         
 -40   2   8       3379.58       3431.86       348.06 o                         
 -38   2   8        835.40       1243.66       318.43 o                         
 -36   2   8        756.65        703.79       230.89 o                         
 -34   2   8      14446.45      14677.71       498.12 o                         
 -32   2   8      32380.67      32326.24       791.69 o                         
 -30   2   8        483.17        399.26       227.31 o                         
 -28   2   8       3355.00       4256.83       286.39 o                         
 -26   2   8      46601.84      47892.46      4471.27 o                         
 -24   2   8        115.47       -126.84       873.50 o                         
 -22   2   8       5821.69       5310.17      1579.79 o                         
 -20   2   8      19703.39      19813.96      1545.14 o                         
 -18   2   8        504.72        478.14       476.66 o
[truncated: 957,585 more chars]
