# Supplementary material for: The crystalline sponge method updated
Source: IUCrJ. 2016 Feb 12;3(Pt 2):139–51. doi: 10.1107/S2052252515024379 (PMC4775162; doi:10.1107/S2052252515024379)
Supplement: Supplementary file 10 [file m-03-00139-nitrobenzaldehydesup10.hkl]

data_nitrobenzaldehyde                                                          
_shelx_title ' exp_266_a.res in C2/c'                                           
_shelx_refln_list_code          4                                               
_shelx_F_calc_maximum     1738.28                                               
_exptl_crystal_F_000      7672.22                                               
_reflns_d_resolution_high  0.7930                                               
                                                                                
loop_                                                                           
 _space_group_symop_operation_xyz                                               
 'x, y, z'                                                                      
 '-x, y, -z+1/2'                                                                
 'x+1/2, y+1/2, z'                                                              
 '-x+1/2, y+1/2, -z+1/2'                                                        
 '-x, -y, -z'                                                                   
 'x, -y, z-1/2'                                                                 
 '-x+1/2, -y+1/2, -z'                                                           
 'x+1/2, -y+1/2, z-1/2'                                                         
                                                                                
_cell_length_a    32.5791                                                       
_cell_length_b    15.2458                                                       
_cell_length_c    29.0346                                                       
_cell_angle_alpha  90.000                                                       
_cell_angle_beta   98.398                                                       
_cell_angle_gamma  90.000                                                       
                                                                                
_shelx_F_squared_multiplier     1.000                                           
                                                                                
loop_                                                                           
 _refln_index_h                                                                 
 _refln_index_k                                                                 
 _refln_index_l                                                                 
 _refln_F_squared_calc                                                          
 _refln_F_squared_meas                                                          
 _refln_F_squared_sigma                                                         
 _refln_observed_status                                                         
   4   0   0     268182.06     283055.25      6275.25 o                         
   6   0   0     620794.75     355626.41      8400.04 o                         
   8   0   0      19652.66      23651.43      2158.86 o                         
  10   0   0     237230.41     302732.78      9251.81 o                         
  12   0   0       2672.32       3911.96      1291.60 o                         
  14   0   0       6702.69       6488.97      1728.33 o                         
  16   0   0     139115.66     136513.00      7117.73 o                         
  18   0   0     105363.98     102107.53      6368.17 o                         
  20   0   0     367192.53     379757.91     13458.03 o                         
  22   0   0      31149.07      22121.34      3218.16 o                         
  24   0   0       5723.12       4595.70       814.61 o                         
  26   0   0       8848.39       7256.25       478.92 o                         
  28   0   0       5252.85       4116.50       421.09 o                         
  30   0   0        972.52        822.77       297.43 o                         
  32   0   0       6444.06       7526.68       544.97 o                         
  34   0   0      22495.96      21383.78       802.17 o                         
  36   0   0       2113.73       2135.27       268.58 o                         
  38   0   0      10132.34       9499.60       610.18 o                         
  40   0   0       2934.40       2189.83       235.40 o                         
   3   1   0     407888.34     444277.44     15373.73 o                         
   5   1   0      68556.86      79183.88      2181.52 o                         
   7   1   0     105877.96     141514.23      3572.47 o                         
   9   1   0      13581.46      13362.93      1294.30 o                         
  11   1   0       5052.88       6697.13      1031.50 o                         
  13   1   0        117.18        352.27       788.73 o                         
  15   1   0      24241.71      27294.84      2208.19 o                         
  17   1   0      16563.22      15948.27      1833.15 o                         
  19   1   0      14213.33      12430.25      1509.15 o                         
  21   1   0     111946.70     106082.58      4774.55 o                         
  23   1   0      14883.31      13615.52      1711.38 o                         
  25   1   0      28587.14      23663.29       561.99 o                         
  27   1   0       8904.65       7939.01       358.47 o                         
  29   1   0       8307.41       7566.52       397.31 o                         
  31   1   0       9661.46       8812.23       419.66 o                         
  33   1   0       3536.97       3096.93       243.72 o                         
  35   1   0        377.70        780.09       222.47 o                         
  37   1   0       4283.35       4181.17       263.15 o                         
  39   1   0        921.79       1429.98       289.60 o                         
   2   2   0      19188.44       8602.44       442.69 o                         
   4   2   0      39327.34      35779.77       897.50 o                         
   6   2   0     104604.78     124487.80      6829.68 o                         
   8   2   0    1938390.75    2009948.62     31275.61 o                         
  10   2   0      93680.42     106920.48      3639.23 o                         
  12   2   0     252410.33     237247.92      6184.85 o                         
  14   2   0        322.47        588.26       693.40 o                         
  16   2   0     100929.48     109670.09      4620.04 o                         
  18   2   0      38586.25      44703.55      3108.26 o                         
  20   2   0       5821.50       5759.39      1225.31 o                         
  22   2   0        146.45        239.45       643.07 o                         
  24   2   0       1703.42       2374.06       320.18 o                         
  26   2   0        331.29        314.32       198.20 o                         
  28   2   0      18574.69      17201.60       651.89 o                         
  30   2   0      15607.67      16534.53       675.91 o                         
  32   2   0         36.89        494.58       517.11 o                         
  34   2   0        644.84        609.04       191.08 o                         
  36   2   0          1.71         76.47       150.28 o                         
  38   2   0       2351.28       2510.11       198.22 o                         
  40   2   0        265.85        378.01        96.37 o                         
   1   3   0       7240.89      29484.54      1212.80 o                         
   3   3   0    1131452.50    1103986.25     13408.94 o                         
   5   3   0      15335.60      13428.07       722.46 o                         
   7   3   0     111644.35     125333.27      2303.08 o                         
   9   3   0     129554.77     115050.67      2827.18 o                         
  11   3   0      45893.63      43159.28      2458.17 o                         
  13   3   0     134278.14     143393.28      4885.47 o                         
  15   3   0      21450.74      22260.49      2058.40 o                         
  17   3   0      39586.79      38117.84      2804.72 o                         
  19   3   0      12116.29      12881.84      1356.01 o                         
  21   3   0      40773.64      38798.36      2346.97 o                         
  23   3   0      13722.15      14415.52      1458.16 o                         
  25   3   0       2474.55       2191.59       282.96 o                         
  27   3   0         63.68        -28.74       200.82 o                         
  29   3   0      14816.69      18489.27       812.85 o                         
  31   3   0       3090.01       2925.90       364.32 o                         
  33   3   0        219.79        680.58       292.38 o                         
  35   3   0         98.74        323.38       184.97 o                         
  37   3   0        259.81        520.69       137.19 o                         
  39   3   0         28.47        203.69       154.87 o                         
   0   4   0       3553.41      12962.45      1313.28 o                         
   2   4   0      82530.51     122997.16      2951.16 o                         
   4   4   0      36074.84      25937.75       821.72 o                         
   6   4   0     838912.06     809687.56      9152.27 o                         
   8   4   0     447435.44     430961.50      8165.19 o                         
  10   4   0        305.98        757.70       364.10 o                         
  12   4   0     256067.17     238858.42      4172.90 o                         
  14   4   0      10215.84      10117.61       880.12 o                         
  16   4   0     121834.81     141758.42      5123.88 o                         
  18   4   0      41653.91      39291.34      2218.40 o                         
  20   4   0       1074.68       1913.54       643.85 o                         
  22   4   0       2053.11       1542.48      1369.03 o                         
  24   4   0      34577.82      30890.58       670.67 o                         
  26   4   0       3526.53       2445.78       235.77 o                         
  28   4   0      46395.17      49088.38      1112.41 o                         
  30   4   0      24882.90      23930.14       754.63 o                         
  32   4   0       8183.39       9208.18       531.19 o                         
  34   4   0       4639.40       4179.41       357.65 o                         
  36   4   0        462.66        798.54       161.61 o                         
  38   4   0        321.84        454.13        95.37 o                         
   1   5   0     120425.92     130992.30      3249.31 o                         
   3   5   0      74845.87      85711.04      2646.88 o                         
   5   5   0      12320.53      10182.14       622.22 o                         
   7   5   0      84895.42      71463.25      1822.21 o                         
   9   5   0      84238.60      73481.98      2040.88 o                         
  11   5   0      11616.11      10322.49       869.98 o                         
  13   5   0     216918.16     222084.19      4468.02 o                         
  15   5   0      24270.71      25676.52      1954.21 o                         
  17   5   0       7871.48       6151.36      1740.72 o                         
  19   5   0        215.12        520.36       910.62 o                         
  21   5   0      60811.31      60466.64      5702.24 o                         
  23   5   0      17903.41      18107.13       487.89 o                         
  25   5   0      61801.75      59634.03      1338.62 o                         
  27   5   0       9199.39       8826.08       406.24 o                         
  29   5   0       1153.23       1272.17       251.84 o                         
  31   5   0       2534.78       2592.79       292.78 o                         
  33   5   0       9344.66       9690.96       506.72 o                         
  35   5   0       7519.11       7962.79       380.60 o                         
  37   5   0       4239.24       3598.30       211.76 o                         
   0   6   0     272920.28     313573.53      8511.54 o                         
   2   6   0     272875.03     309025.78     19023.97 o                         
   4   6   0     242124.59     264896.47      6084.52 o                         
   6   6   0      56291.40      65766.28      1678.11 o                         
   8   6   0      68882.85      76095.77      2810.41 o                         
  10   6   0       8014.86       7970.71       948.16 o                         
  12   6   0      15626.61      15790.34      2335.41 o                         
  14   6   0       6749.45       5191.17      1455.76 o                         
  16   6   0     111111.21     114973.98      7232.33 o                         
  18   6   0      34470.71      35570.07      4218.60 o                         
  20   6   0       5440.09       4748.25      1722.13 o                         
  22   6   0      11366.31      10584.18       538.08 o                         
  24   6   0      16487.67      15121.15       553.39 o                         
  26   6   0        176.50        234.63       174.88 o                         
  28   6   0         73.67        220.90       183.37 o                         
  30   6   0        618.83        552.06       265.57 o                         
  32   6   0        328.45        662.29       163.27 o                         
  34   6   0        925.54        986.50       205.62 o                         
  36   6   0       6080.26       6980.83       290.87 o                         
  38   6   0        166.89        376.91       257.08 o                         
   1   7   0      14142.75      25402.36      1726.78 o                         
   3   7   0     286231.84     350326.41      6944.16 o                         
   5   7   0      84023.99      98591.06      3336.94 o                         
   7   7   0     162939.45     145024.41      4037.75 o                         
   9   7   0       1002.38        216.82       746.46 o                         
  11   7   0       7633.49       6811.09      1576.56 o                         
  13   7   0      78202.31      68646.77      5203.56 o                         
  15   7   0      60843.59      58580.36      5129.23 o                         
  17   7   0        560.09       1774.79      1400.01 o                         
  19   7   0      18491.75      18940.35      3097.36 o                         
  21   7   0       3431.32       5427.63      1437.17 o                         
  23   7   0      21563.55      19161.87      2843.38 o                         
  25   7   0       5675.92       5916.93       503.01 o                         
  27   7   0       7846.85       7724.42       462.63 o                         
  29   7   0         87.73         39.31       198.07 o                         
  31   7   0       6684.85       5797.04       360.26 o                         
  33   7   0         55.77        317.16       184.41 o                         
  35   7   0        381.31        605.19       230.99 o                         
  37   7   0        712.29        361.87       257.08 o                         
   0   8   0     374085.72     423817.78     11608.90 o                         
   2   8   0       2136.29       8476.89      1046.92 o                         
   4   8   0     132478.14     125608.95      4240.29 o                         
   6   8   0       2353.74       9458.36      1609.08 o                         
   8   8   0      66426.34      64905.16      4661.53 o                         
  10   8   0       1956.58       3400.90      1468.15 o                         
  12   8   0       2459.40       3645.59      1359.74 o                         
  14   8   0      12721.81      10242.97      2264.17 o                         
  16   8   0      90949.59      87735.80      6470.38 o                         
  18   8   0       8721.63       9394.94       801.24 o                         
  20   8   0      38275.12      35583.83      1523.19 o                         
  22   8   0      36090.30      34291.24      1548.72 o                         
  24   8   0       5831.65       5956.22       854.87 o                         
  26   8   0       1975.58       2894.95       627.22 o                         
  28   8   0        124.67        419.89       297.57 o                         
  30   8   0        133.32         95.59       341.25 o                         
  32   8   0       2514.93       3153.71       820.80 o                         
  34   8   0        740.18        596.00       249.22 o                         
  36   8   0        162.73        358.37       146.59 o                         
   1   9   0       6527.96       6219.50      1248.24 o                         
   3   9   0      16894.31      35560.42      2694.70 o                         
   5   9   0     280952.69     262166.66     10196.50 o                         
   7   9   0       2369.07       2171.25      1211.07 o                         
   9   9   0       2517.12       1238.94      1164.61 o                         
  11   9   0        730.10       1186.29      1167.70 o                         
  13   9   0       9682.76       8520.83      2127.89 o                         
  15   9   0     162029.91     168669.58      5163.30 o                         
  17   9   0       6227.12       5437.34       496.86 o                         
  19   9   0      18601.33      19255.69      1119.09 o                         
  21   9   0        408.56       1080.98       557.52 o                         
  23   9   0      10164.74       8899.41       676.49 o                         
  25   9   0       7889.16       8608.70       538.35 o                         
  27   9   0       5358.84       5583.81       456.07 o                         
  29   9   0       2235.38       2912.78       366.72 o                         
  31   9   0        632.00        609.96       546.68 o                         
  33   9   0       4813.89       5435.15       407.93 o                         
  35   9   0          1.17       -147.20       147.20 o                         
   2  10   0      12037.35       7796.05      2214.61 o                         
   4  10   0      60857.07      59503.37      4838.07 o                         
   6  10   0      30964.87      33662.10      3695.15 o                         
   8  10   0     189615.86     172916.28      8712.87 o                         
  10  10   0        300.47       2130.98      1276.11 o                         
  12  10   0      94268.91      95275.50      6711.98 o                         
  14  10   0       9633.55       8029.00       567.83 o                         
  16  10   0      13847.88      13874.36       639.68 o                         
  18  10   0       9700.39       8465.19       581.09 o                         
  20  10   0      30380.42      29384.70      1092.87 o                         
  22  10   0       3217.91       2837.88       446.73 o                         
  24  10   0       2020.74       2229.22       492.99 o                         
  26  10   0      18237.22      17429.66       701.52 o                         
  28  10   0       7250.39       8387.22       478.21 o                         
  30  10   0       7654.52       7376.64       515.96 o                         
  32  10   0        358.12        501.35       215.43 o                         
  34  10   0       4124.55       3994.13       263.28 o                         
   1  11   0      34696.12      52825.46      4689.40 o                         
   3  11   0       8796.06      11766.87      2196.03 o                         
   5  11   0      66157.43      68086.15      5271.71 o                         
   7  11   0      22544.56      24019.83      1286.95 o                         
   9  11   0        174.73        336.86       272.70 o                         
  11  11   0       7332.50       6442.64       502.74 o                         
  13  11   0      27535.95      25086.92       947.54 o                         
  15  11   0      27777.01      25966.80      1448.81 o                         
  17  11   0      18741.05      19472.73       747.81 o                         
  19  11   0      53386.94      52895.89      1454.82 o                         
  21  11   0      22891.86      22897.20       971.54 o                         
  23  11   0       1752.59       1936.02       306.01 o                         
  25  11   0       1274.45        598.03       295.62 o                         
  27  11   0       4848.80       5136.83       378.28 o                         
  29  11   0       9031.53       7431.95       482.74 o                         
  31  11   0       2432.78       3288.64       288.71 o                         
  33  11   0          5.37        223.01       195.13 o                         
   0  12   0      19944.14      16012.23       754.12 o                         
   2  12   0      16778.64      20543.50       725.80 o                         
   4  12   0      68058.48      64076.73      1494.81 o                         
   6  12   0      64521.62      61857.70      1487.93 o                         
   8  12   0      36204.33      36049.37      2113.32 o                         
  10  12   0      17932.66      15692.30       778.29 o                         
  12  12   0      74998.19      69992.56      1788.55 o                         
  14  12   0      20103.48      21308.54      1392.26 o                         
  16  12   0        289.84       -387.62       387.62 o                         
  18  12   0      22271.33      21193.66       952.44 o                         
  20  12   0        704.24        264.24       208.60 o                         
  22  12   0        315.98        256.30       222.52 o                         
  24  12   0       6758.86       5167.64       357.82 o                         
  26  12   0       8149.72       6797.79       480.16 o                         
  28  12   0        199.80        144.87       197.18 o                         
  30  12   0       1861.26        975.67       260.18 o                         
   1  13   0       2761.42       4369.67       376.77 o                         
   3  13   0        997.31       1236.79       319.38 o                         
   5  13   0       3235.87       4094.45       439.06 o                         
   7  13   0       8147.94       8298.29       490.76 o                         
   9  13   0       1024.37       1590.89       328.40 o                         
  11  13   0       4454.84       4186.77       552.85 o                         
  13  13   0      24400.48      24786.50      1127.44 o                         
  15  13   0        509.06         98.45       330.34 o                         
  17  13   0       1277.29       1359.74       455.31 o                         
  19  13   0      19254.02      19838.59      1161.51 o                         
  21  13   0      24550.74      24277.98       859.54 o                         
  23  13   0       1232.49       1515.87       303.28 o                         
  25  13   0       2001.75       2142.96       272.98 o                         
  27  13   0        363.96        628.76       235.40 o                         
   0  14   0      10117.28       8211.10       994.25 o                         
   2  14   0       3018.71       7041.69       559.48 o                         
   4  14   0      42956.04      37318.72      1007.18 o                         
   6  14   0       9770.76      10996.76       519.21 o                         
   8  14   0       2080.30       2793.66       340.75 o                         
  10  14   0       3573.49       3218.11       504.46 o                         
  12  14   0       5787.55       3841.23       434.71 o                         
  14  14   0      15679.63      16528.40       678.45 o                         
  16  14   0       5073.10       4365.44       439.12 o                         
  18  14   0       4435.61       4874.35       421.61 o                         
  20  14   0       1599.65       2375.93       320.72 o                         
  22  14   0       1413.12       1207.66       261.73 o                         
  24  14   0       1813.47       1666.69       528.10 o                         
   1  15   0       1636.94        771.58       387.36 o                         
   3  15   0       4169.63       7120.78       490.45 o                         
   5  15   0        396.67       2151.16       292.74 o                         
   7  15   0       1977.58       2347.27       292.61 o                         
   9  15   0        581.44        351.64       263.32 o                         
  11  15   0       6488.28       7054.70       492.22 o                         
  13  15   0      72989.79      74444.97      1230.44 o                         
  15  15   0         13.58       -112.68       225.45 o                         
  17  15   0       5831.03       5293.71       662.83 o                         
  19  15   0        609.15        354.62       198.20 o                         
  21  15   0      20006.41      19967.85      1142.93 o                         
  23  15   0         98.88        427.44       288.05 o                         
  25  15   0        987.05        761.95       223.01 o                         
   0  16   0      27568.34      30248.74      1061.45 o                         
   2  16   0       3238.93       4666.25       491.77 o                         
   4  16   0       6429.59       6165.44       442.95 o                         
   6  16   0       1046.39       2229.39       339.30 o                         
   8  16   0      25479.47      27550.70       695.42 o                         
  10  16   0       5666.60       6438.03       844.95 o                         
  12  16   0        224.76        -89.06       234.04 o                         
  14  16   0       3429.15       2909.55       359.22 o                         
  16  16   0        171.28        226.11       380.98 o                         
  18  16   0        783.08       1050.00       377.88 o                         
  20  16   0       2195.66       2480.98       384.07 o                         
  22  16   0        748.91        365.49       185.84 o                         
   1  17   0      14620.59      13772.25       740.09 o                         
   3  17   0       1250.17       3250.37       468.10 o                         
   5  17   0       7624.25       8907.75       681.42 o                         
   7  17   0        258.41        628.07       408.85 o                         
   9  17   0        813.17        974.93       339.28 o                         
  11  17   0        358.29        957.09       518.81 o                         
  13  17   0       5133.91       5219.05       603.98 o                         
  15  17   0       2477.92       2446.91       418.14 o                         
  17  17   0          4.46       1068.59       278.76 o                         
   0  18   0      16691.97      18924.86      1015.93 o                         
   2  18   0       3061.66       3658.88       381.80 o                         
   4  18   0       5927.18       5075.50       398.32 o                         
   6  18   0       7484.30       7243.53       462.56 o                         
   8  18   0       8097.25       7985.13       557.52 o                         
  10  18   0       2289.25       2995.15       430.53 o                         
  12  18   0       2262.28       1623.02       306.64 o                         
  14  18   0        479.73        294.25       167.26 o                         
   1  19   0        940.11        760.57       175.17 o                         
   3  19   0       4170.13       2996.16       250.89 o                         
   5  19   0       5901.26       4695.60       353.10 o                         
 -39   1   1       2487.61       1834.14       193.60 o                         
 -37   1   1         84.18        522.70       200.59 o                         
 -35   1   1       3602.27       3813.02       257.45 o                         
 -33   1   1       7868.42       9365.43       500.08 o                         
 -31   1   1         57.83        741.28       223.80 o                         
 -29   1   1       3241.91       3030.71       283.68 o                         
 -27   1   1      23883.44      21744.40       562.35 o                         
 -25   1   1      17442.35      18790.94       567.30 o                         
 -23   1   1      10105.36       8765.33      1405.03 o                         
 -21   1   1       8581.69       9856.57      1503.20 o                         
 -19   1   1     220539.58     198875.23      5342.65 o                         
 -17   1   1      46245.90      45577.58      2918.09 o                         
 -15   1   1     193625.44     167282.05      5555.60 o                         
 -13   1   1        535.53        552.10       589.87 o                         
 -11   1   1     165447.12     141528.16      5445.16 o                         
  -9   1   1      74948.23      93221.53      3069.20 o                         
  -7   1   1     355627.22     436472.69      7211.04 o                         
  -5   1   1      14522.90      20369.22      1051.99 o                         
  -3   1   1      76205.95     108106.28      1744.67 o                         
   1   1   1      84777.66       9375.71       833.19 o                         
   3   1   1      12281.98       8363.10       586.31 o                         
   5   1   1      64544.75      93007.09      2441.82 o                         
   7   1   1       7704.79       7217.15       979.88 o                         
   9   1   1       1714.96       2885.97      1322.57 o                         
  11   1   1      65315.69      57262.61      2759.29 o                         
  13   1   1      55723.56      52076.92      2858.72 o                         
  15   1   1      40844.29      42388.49      2771.49 o                         
  17   1   1       2741.81       1782.54       738.16 o                         
  19   1   1      33536.93      31311.10      2161.08 o                         
  21   1   1      26793.47      27851.10      2470.53 o                         
  23   1   1     134239.59     128558.30      5450.20 o                         
  25   1   1      17580.60      18740.30       506.94 o                         
  27   1   1       9561.50       8284.22       393.19 o                         
  29   1   1       1335.65       1793.30       260.70 o                         
  31   1   1      38531.32      39140.79       855.28 o                         
  33   1   1        500.82        554.84       179.72 o                         
  35   1   1        154.85        293.05       204.49 o                         
  37   1   1       3426.38       3675.50       264.03 o                         
  39   1   1         31.94        385.62       159.51 o                         
 -40   2   1         25.47         81.24        90.87 o                         
 -38   2   1       1770.19       1789.31       177.58 o                         
 -36   2   1        184.08        242.44       204.61 o                         
 -34   2   1        153.90        460.19       211.94 o                         
 -32   2   1      37055.88      39546.23      1159.13 o                         
 -30   2   1       5581.51       6750.31       587.42 o                         
 -28   2   1      17085.67      17931.97       676.28 o                         
 -26   2   1      26315.11      23260.81       680.30 o                         
 -24   2   1        124.87        127.41       149.64 o                         
 -22   2   1      41503.43      37890.66      2271.19 o                         
 -20   2   1       1927.26       2123.14      1004.08 o                         
 -18   2   1     135258.86     140556.11      5423.80 o                         
 -16   2   1      29419.68      36542.18      2615.21 o                         
 -14   2   1      40310.75      37992.51      2489.73 o                         
 -12   2   1      65824.45      65873.23      2977.50 o                         
 -10   2   1     389513.12     393238.50      7700.61 o                         
  -8   2   1      14319.60      16868.78      1441.82 o                         
  -6   2   1       2533.29       4492.27       534.33 o                         
  -4   2   1      90829.47      76315.33      1435.55 o                         
  -2   2   1        637.37       1378.88       213.18 o                         
   0   2   1     334796.69     377039.34     10642.52 o                         
   2   2   1    1207592.38    1516086.12     25571.80 o                         
   4   2   1      58369.36      64944.80      2076.15 o                         
   6   2   1      57190.72      70914.48      5318.17 o                         
   8   2   1      51542.68      49778.27      2217.63 o                         
  10   2   1       1118.04       2151.42       768.08 o                         
  12   2   1      23538.36      21177.53      1813.96 o                         
  14   2   1     155665.12     149183.66      5207.22 o                         
  16   2   1      48620.96      49890.17      3165.97 o                         
  18   2   1      77734.70      79411.24      4342.50 o                         
  20   2   1       5396.45       4094.58      1542.48 o                         
  22   2   1      99682.07     100815.10      4078.19 o                         
  24   2   1       1710.38       1283.20       217.99 o                         
  26   2   1       1404.52       1369.79       274.03 o                         
  28   2   1       3946.30       4240.42       369.36 o                         
  30   2   1       3429.56       3724.17       378.62 o                         
  32   2   1      14378.68      14774.43       523.72 o                         
  34   2   1       1075.31       1255.57       257.96 o                         
  36   2   1       6352.02       5811.62       283.27 o                         
  38   2   1       4897.53       5126.26       249.65 o                         
  40   2   1       2902.52       2592.49       226.11 o                         
 -39   3   1       4890.14       4219.09       236.65 o                         
 -37   3   1        109.52        135.84       128.28 o                         
 -35   3   1      16749.49      16627.99       527.54 o                         
 -33   3   1      21652.83      23349.99       735.55 o                         
 -31   3   1      13109.64      14684.51       676.74 o                         
 -29   3   1      40750.78      42629.88      1386.16 o                         
 -27   3   1        627.36        779.66       248.01 o                         
 -25   3   1      70672.47      66321.79      1856.93 o                         
 -23   3   1      43947.67      36654.82      2314.27 o                         
 -21   3   1        860.43        721.81       569.48 o                         
 -19   3   1       1644.43       1751.89       642.22 o                         
 -17   3   1      90328.35      98414.98      3438.58 o                         
 -15   3   1      17659.02      11905.62      1155.07 o                         
 -13   3   1      11966.52      15765.84      1218.16 o                         
 -11   3   1     269756.50     260462.14      4972.22 o                         
  -9   3   1     381691.62     352338.59      5599.74 o                         
  -7   3   1     325544.62     323445.06      6839.83 o                         
  -5   3   1     373873.69     359527.75      5830.80 o                         
  -3   3   1      40680.11      49438.77      1159.98 o                         
  -1   3   1     241012.53     261477.92     12542.75 o                         
   1   3   1      35187.36      47756.77      1522.31 o                         
   3   3   1       3037.18      12660.26      2654.44 o                         
   5   3   1     195098.47     247297.08      3613.05 o                         
   7   3   1       7695.27       7341.48       702.23 o                         
   9   3   1       6346.21       6834.31       977.53 o                         
  11   3   1      25741.42      30626.53      2184.97 o                         
  13   3   1     245549.12     256764.45      6941.19 o                         
  15   3   1     167788.73     165036.06      5744.45 o                         
  17   3   1      13825.94      12385.69      1670.94 o                         
  19   3   1      52374.66      56547.30      3644.85 o                         
  21   3   1      35399.41      39499.91      2375.94 o                         
  23   3   1      61883.00      61035.77      3047.24 o                         
  25   3   1        320.59        868.06       235.63 o                         
  27   3   1       5598.48       4046.94       511.29 o                         
  29   3   1      21940.25      22302.65       746.19 o                         
  31   3   1       9558.23       9934.22       676.99 o                         
  33   3   1       3346.76       3230.61       274.69 o                         
  35   3   1      14173.73      12896.86       485.59 o                         
  37   3   1         24.12        381.68       135.01 o                         
  39   3   1      20459.41      17254.10       823.90 o                         
 -38   4   1        816.17        743.59       119.68 o                         
 -36   4   1       5500.20       4505.26       249.12 o                         
 -34   4   1        434.62        813.50       204.11 o                         
 -32   4   1       1968.50       2121.72       286.03 o                         
 -30   4   1       3966.89       4717.23       439.05 o                         
 -28   4   1        379.88        595.01       239.23 o                         
 -26   4   1      26539.72      23531.02       617.35 o                         
 -24   4   1      27053.70      23113.85       578.85 o                         
 -22   4   1       9872.00       8774.82      2332.31 o                         
 -20   4   1      47449.89      46216.95      3006.45 o                         
 -18   4   1       1308.37       1313.96       699.49 o                         
 -16   4   1      18988.30      19913.03      1516.94 o                         
 -14   4   1      50006.48      43299.22      1704.61 o                         
 -12   4   1     106442.17     106402.87      2823.16 o                         
 -10   4   1      16706.52      20328.24      1099.90 o                         
  -8   4   1        109.87        979.88       377.88 o                         
  -6   4   1       1319.64       2349.35       425.73 o                         
  -4   4   1      54313.63      64364.83      1376.42 o                         
  -2   4   1     290682.50     359718.41      5768.98 o                         
   0   4   1      55891.84      78089.83      2237.42 o                         
   2   4   1      93799.80     123828.33      4791.61 o                         
   4   4   1     400407.94     386840.34     15417.11 o                         
   6   4   1      63253.62      64028.48      1718.94 o                         
   8   4   1     103141.72     109308.21      3315.02 o                         
  10   4   1     772697.75     753385.62      8592.76 o                         
  12   4   1       4768.29       3590.94       573.99 o                         
  14   4   1      30077.03      33627.83      1840.03 o                         
  16   4   1      10617.32       9112.08      1115.13 o                         
  18   4   1      11882.87      10204.85      1200.64 o                         
  20   4   1       3718.68       4987.38      1282.97 o                         
  22   4   1      29546.26      31418.78      2915.67 o                         
  24   4   1      23305.27      20646.05       641.56 o                         
  26   4   1       4993.39       4325.21       297.60 o                         
  28   4   1       1522.98       1527.03       281.61 o                         
  30   4   1      13543.30      13517.83       578.32 o                         
  32   4   1       1654.07       2264.99       266.46 o                         
  34   4   1        337.94        405.50       198.42 o                         
  36   4   1         25.48        648.88       158.15 o                         
  38   4   1        148.84        234.98        96.74 o                         
 -37   5   1       7638.70       8141.45       307.54 o                         
 -35   5   1       2289.30       2586.77       208.72 o                         
 -33   5   1       1553.60       1980.88       233.54 o                         
 -31   5   1       2992.29       2605.33       320.21 o                         
 -29   5   1      10370.65      11570.03       517.34 o                         
 -27   5   1      13589.42      12516.58       479.76 o                         
 -25   5   1      71483.33      72982.89      1124.38 o                         
 -23   5   1       3651.81       3082.89       282.55 o                         
 -21   5   1       1305.91        761.95      1319.48 o                         
 -19   5   1       7675.32       8053.13      2180.54 o                         
 -17   5   1     369798.28     347039.50      8417.27 o                         
 -15   5   1        121.90        292.16       549.68 o                         
 -13   5   1       2986.62       3378.64       857.97 o                         
 -11   5   1        978.67       1048.57       377.10 o                         
  -9   5   1     183425.73     174469.56      3279.22 o                         
  -7   5   1     161770.69     153880.20      2830.96 o                         
  -5   5   1      22198.03      37637.20      1094.70 o                         
  -3   5   1      91833.23     127544.91      2428.47 o                         
  -1   5   1      30212.52      34291.07      1604.33 o                         
   1   5   1     647289.56     829191.69     11800.15 o                         
   3   5   1       6306.28       5792.06      1111.95 o                         
   5   5   1      26174.16      20472.05      1236.33 o                         
   7   5   1     208358.58     182212.61      3127.83 o                         
   9   5   1      21100.78      17859.97       996.01 o                         
  11   5   1      10857.00      14619.45      1006.54 o                         
  13   5   1       3034.46       3641.86       634.71 o                         
  15   5   1     241280.97     254661.77     10447.39 o                         
  17   5   1        453.05       1059.30      1003.54 o                         
  19   5   1      45789.54      44041.35      4627.45 o                         
  21   5   1      77601.42      88767.21      6854.46 o                         
  23   5   1      50940.60      48922.51       820.07 o                         
  25   5   1      14496.85      13280.53       460.11 o                         
  27   5   1      18461.68      17996.19       559.81 o                         
  29   5   1       6950.78       7025.53       401.02 o                         
  31   5   1       4493.17       4617.95       306.54 o                         
  33   5   1        422.97        620.77       180.83 o                         
  35   5   1       1708.52       1754.35       184.64 o                         
  37   5   1         36.61        238.46       122.20 o                         
 -38   6   1       1230.23       1630.88       173.02 o                         
 -36   6   1        196.52        652.16       205.47 o                         
 -34   6   1       1473.31       1191.11       162.23 o                         
 -32   6   1        215.14        451.69       164.13 o                         
 -30   6   1       2525.56       2071.84       297.35 o                         
 -28   6   1       8885.54       8841.59       405.67 o                         
 -26   6   1      30123.15      27194.69       876.73 o                         
 -24   6   1       3835.16       3563.68       250.11 o                         
 -22   6   1       1069.11       1369.41       290.99 o                         
 -20   6   1      21751.40      25497.46      3670.37 o                         
 -18   6   1       1452.42        774.34       938.50 o                         
 -16   6   1      84170.77      80243.29      5884.98 o                         
 -14   6   1       9494.21      11246.51      2285.85 o                         
 -12   6   1      56445.40      53547.14      4230.99 o                         
 -10   6   1      38747.88      36031.80      1880.47 o                         
  -8   6   1       5827.11       5858.53       530.74 o                         
  -6   6   1     303147.06     298915.84      4379.69 o                         
  -4   6   1     261911.66     255865.55      4413.55 o                         
  -2   6   1       6134.37      11184.88      1073.75 o                         
   0   6   1      19883.06      25978.48      1531.10 o                         
   2   6   1       4850.23      12637.34      1135.18 o                         
   4   6   1     169582.91     212695.66      6882.33 o                         
   6   6   1      36955.79      36250.46      1972.35 o                         
   8   6   1     148018.91     151046.50      4278.79 o                         
  10   6   1     227130.05     215583.00      5400.68 o                         
  12   6   1      13119.41      10641.45      1154.57 o                         
  14   6   1     106759.23     106889.87      6535.43 o                         
  16   6   1      36097.46      31633.33      3788.07 o                         
  18   6   1      22607.10      23155.86      3354.44 o                         
  20   6   1       2608.55       1715.94      1341.16 o                         
  22   6   1      11012.86      10863.14       558.34 o                         
  24   6   1       1882.34       2223.50       275.66 o                         
  26   6   1        868.58        597.12       181.43 o                         
  28   6   1       1835.85       2361.42       255.31 o                         
  30   6   1       4519.79       3764.05       282.91 o                         
  32   6   1       5031.86       4166.91       262.31 o                         
  34   6   1       2224.97       2402.86       333.47 o                         
  36   6   1        114.51        374.65       137.84 o                         
  38   6   1        179.41         15.49       157.97 o                         
 -37   7   1       2794.40       3147.23       245.63 o                         
 -35   7   1        109.93        289.00       236.26 o                         
 -33   7   1        988.61       1156.36       297.66 o                         
 -31   7   1        688.60       1351.26       238.74 o                         
 -29   7   1        294.19        409.08       237.90 o                         
 -27   7   1      15069.97      15589.58       880.44 o                         
 -25   7   1       4648.73       5034.53       487.43 o                         
 -23   7   1      58597.90      54356.44      1329.46 o                         
 -21   7   1      15366.17      15730.97      1047.27 o                         
 -19   7   1       7291.62       6563.30      1963.73 o                         
 -17   7   1     189538.53     190685.83      9604.91 o                         
 -15   7   1       4942.44       4754.45      1613.72 o                         
 -13   7   1         27.25        449.12       814.61 o                         
 -11   7   1      40754.61      36716.09      3648.69 o                         
  -9   7   1     209625.28     195232.75      8130.57 o                         
  -7   7   1      17356.51      19585.67      1310.41 o                         
  -5   7   1      99450.27     100219.30      2645.84 o                         
  -3   7   1       3997.53       8744.96      1788.73 o                         
  -1   7   1     118840.43     126943.57      3736.59 o                         
   1   7   1     273516.22     289104.69      6134.57 o                         
   3   7   1       9161.44      24527.99      2270.36 o                         
   5   7   1     193861.12     226899.09      7394.94 o                         
   7   7   1     556369.81     538695.81      9696.30 o                         
   9   7   1     115543.90     113368.43      3741.63 o                         
  11   7   1      88955.69      87413.67      5661.97 o                         
  13   7   1       7590.61       8384.55      2007.09 o                         
  15   7   1      29715.16      30103.23      3685.86 o                         
  17   7   1      18050.40      18327.07      2995.15 o                         
  19   7   1      12019.48      12971.74      2657.53 o                         
  21   7   1       5516.96       5814.35      1084.08 o                         
  23   7   1       8596.22       7776.73      1043.81 o                         
  25   7   1       2823.64       1978.26       355.31 o                         
  27   7   1      30348.00      30419.77       764.61 o                         
  29   7   1       2631.47       2744.93       297.54 o                         
  31   7   1       2222.57       3380.53       339.05 o                         
  33   7   1        505.02        245.43       226.49 o                         
  35   7   1        167.42        656.58       221.32 o                         
  37   7   1         57.91        413.16       236.95 o                         
 -36   8   1       2121.97       1634.63       208.46 o                         
 -34   8   1       4450.19       3692.65       360.88 o                         
 -32   8   1       9087.38       8681.65       581.79 o                         
 -30   8   1      13696.50      12101.08       756.65 o                         
 -28   8   1        281.29        294.95       294.45 o                         
 -26   8   1       2815.63       2471.69       656.64 o                         
 -24   8   1       3791.21       4689.40       734.07 o                         
 -22   8   1      10743.66      10667.62       935.36 o                         
 -20   8   1      10328.76       8833.03       784.70 o                         
 -18   8   1      11704.12      12185.64       909.41 o                         
 -16   8   1      47355.05      41752.40      4423.03 o                         
 -14   8   1     105739.56     101063.73      6699.59 o                         
 -12   8   1       9581.88       9391.19      2013.28 o                         
 -10   8   1       4737.97       5349.14      1468.15 o                         
  -8   8   1        303.51       -136.28       780.53 o                         
  -6   8   1     332554.94     365977.75     12002.27 o                         
  -4   8   1     108903.16     153342.75      3712.79 o                         
  -2   8   1     100670.68     124785.87      3833.14 o                         
   0   8   1      11624.84      22505.41      2546.03 o                         
   2   8   1     390096.69     434838.25     11788.55 o                         
   4   8   1     771762.06     817278.88     30151.27 o                         
   6   8   1      32221.06      48152.11      2838.73 o                         
   8   8   1       9283.75      10707.57      2127.89 o                         
  10   8   1        304.54       -108.41       919.92 o                         
  12   8   1     103599.80     101930.99      6588.08 o                         
  14   8   1      36329.81      34067.85      3918.16 o                         
  16   8   1       7594.85       5770.38      1650.89 o                         
  18   8   1      15956.75      14831.14       971.30 o                         
  20   8   1         94.18        -98.54       799.12 o                         
  22   8   1       5428.77       4138.16       624.55 o                         
  24   8   1        620.77       1310.18       603.98 o                         
  26   8   1       2368.29       2217.83       364.32 o                         
  28   8   1      19318.22      19804.31       755.24 o                         
  30   8   1       5874.39       6093.59       558.71 o                         
  32   8   1        929.31        921.41       328.09 o                         
  34   8   1         47.74        147.88       233.85 o                         
  36   8   1       4261.36       4434.23       294.25 o                         
 -35   9   1         29.35        115.33       185.84 o                         
 -33   9   1       4547.54       4940.00       401.85 o                         
 -31   9   1        120.77        716.30       425.89 o                         
 -29   9   1      17105.78      16318.26       662.20 o                         
 -27   9   1        784.01        170.44       280.42 o                         
 -25   9   1         10.25        125.44       361.38 o                         
 -23   9   1         46.68         61.95       520.36 o                         
 -21   9   1        684.36       1056.20       514.16 o                         
 -19   9   1      17701.20      16945.05      1677.22 o                         
 -17   9   1       5312.48       5638.19       521.35 o                         
 -15   9   1        310.52       1015.93      1198.68 o                         
 -13   9   1      25580.40      21504.96      3066.39 o                         
 -11   9   1      37938.84      33510.33      3707.54 o                         
  -9   9   1      42630.65      38481.59      3840.73 o                         
  -7   9   1       1135.85       1505.32       929.21 o                         
  -5   9   1       4107.10      12590.77      2660.63 o                         
  -3   9   1       6507.92      18810.26      2626.56 o                         
  -1   9   1      15919.63      20182.39      2586.29 o                         
   1   9   1      14441.77      22883.29      2849.57 o                         
   3   9   1       2854.02       3525.44       830.08 o                         
   5   9   1      25338.62      24759.43      3171.70 o                         
   7   9   1       7588.05       7907.56      1697.35 o                         
   9   9   1      47161.23      43660.38      4215.51 o                         
  11   9   1        150.01        -65.04       867.26 o                         
  13   9   1      19275.37      21489.48      3168.60 o                         
  15   9   1       1215.85        839.24       586.95 o                         
  17   9   1        114.19         15.31       319.80 o                         
  19   9   1        570.16        801.64       394.54 o                         
  21   9   1      15432.56      16787.94       861.07 o                         
  23   9   1       1440.15       1007.42       386.00 o                         
  25   9   1       6088.25       6408.76       468.42 o                         
  27   9   1       2048.10       2357.73       347.43 o                         
  29   9   1      14317.39      14812.25       801.51 o                         
  31   9   1       7834.49       6993.47       535.67 o                         
  33   9   1       6587.32       6837.19       566.82 o                         
  35   9   1       1267.12       1246.90       185.92 o                         
 -34  10   1       4565.16       3940.36       256.17 o                         
 -32  10   1       3220.03       3383.98       359.29 o                         
 -30  10   1       8644.99       9739.01       580.73 o                         
 -28  10   1       2996.38       3037.68       342.57 o                         
 -26  10   1        253.72        606.08       318.68 o                         
 -24  10   1       8769.88       7190.29       608.82 o                         
 -22  10   1         14.57        397.31       349.20 o                         
 -20  10   1       2183.11       1572.22       383.58 o                         
 -18  10   1       2090.68       3238.12       444.44 o                         
 -16  10   1        592.90        738.30       310.82 o                         
 -14  10   1      62426.50      59474.85      1487.68 o                         
 -12  10   1       1316.54       1494.89       599.34 o                         
 -10  10   1        139.60        334.51       808.41 o                         
  -8  10   1      17492.33      14055.82      2360.19 o                         
  -6  10   1      87398.34      87918.54      5785.87 o                         
  -4  10   1     159293.50     183311.02      8378.36 o                         
  -2  10   1      26843.91      29192.61      3224.35 o                         
   2  10   1     226644.42     254583.75     12279.48 o                         
   4  10   1     114690.04     140471.42      7628.80 o                         
   6  10   1      48914.25      47711.72      4484.98 o                         
   8  10   1      55469.32      50093.59      4723.47 o                         
  10  10   1      16215.40      15520.87      2657.53 o                         
  12  10   1       9181.28       8505.67       839.71 o                         
  14  10   1      35357.91      32273.53       828.25 o                         
  16  10   1       6479.37       6350.63       424.49 o                         
  18  10   1      42072.22      40997.38      1179.91 o                         
  20  10   1       5187.29       4847.66       497.17 o                         
  22  10   1       3116.91       2639.45       326.86 o                         
  24  10   1       4487.16       4779.51       410.34 o                         
  26  10   1      25389.01      28246.88       857.73 o                         
  28  10   1      10870.64      11078.38       527.58 o                         
  30  10   1       5238.85       5012.39       437.41 o                         
  32  10   1        185.80        223.39       210.79 o                         
  34  10   1          8.16        219.18       124.34 o                         
 -33  11   1       3196.27       3047.80       303.54 o                         
 -31  11   1       3757.60       3437.38       302.08 o                         
 -29  11   1       2736.74       2235.01       330.65 o                         
 -27  11   1       3818.40       4698.37       457.82 o                         
 -25  11   1         68.95        117.83       322.65 o                         
 -23  11   1      14423.15      15073.51       645.11 o                         
 -21  11   1       5063.45       4571.45       519.59 o                         
 -19  11   1         17.14          7.56       301.40 o                         
 -17  11   1       2607.67       2573.85       358.29 o                         
 -15  11   1       2259.87       1798.70       611.26 o                         
 -13  11   1      38085.54      33119.34      1104.42 o                         
 -11  11   1      16127.90      14816.50       712.47 o                         
  -9  11   1       3914.77       3154.56       398.98 o                         
  -7  11   1        936.09       1467.73       454.65 o                         
  -5  11   1       4729.18       5497.81      1898.68 o                         
  -3  11   1      16615.16      15740.78      2555.32 o                         
  -1  11   1       7495.27       7263.31      1849.12 o                         
   1  11   1      11573.23      20226.82      2113.21 o                         
   3  11   1      12393.36      16279.72      2666.83 o                         
   5  11   1       2901.72       4141.17      1396.91 o                         
   7  11   1     132682.00     138140.77      3938.30 o                         
   9  11   1      29801.19      27049.97       990.13 o                         
  11  11   1      12645.22      12489.32       680.33 o                         
  13  11   1      39663.41      38339.16      1187.84 o                         
  15  11   1        721.23        501.54       261.89 o                         
  17  11   1      32569.82      31276.67       917.70 o                         
  19  11   1       6917.35       5278.14       491.69 o                         
  21  11   1      15365.19      14484.04       606.84 o                         
  23  11   1       1567.89       1474.89       283.71 o                         
  25  11   1      36966.41      34762.35       925.53 o                         
  27  11   1         20.79          9.75       215.62 o                         
  29  11   1         34.47        -45.09       232.16 o                         
  31  11   1       2969.99       3047.71       270.05 o                         
 -30  12   1        254.48        101.81       142.13 o                         
 -28  12   1       3039.58       3674.80       339.89 o                         
 -26  12   1       7770.74       8237.00       422.76 o                         
 -24  12   1       8140.93       8242.01       435.53 o                         
 -22  12   1       2044.06       2392.55       296.98 o                         
 -20  12   1      13965.62      14328.67       758.51 o                         
 -18  12   1         99.63         75.30       284.92 o                         
 -16  12   1       2200.64       1831.13       428.43 o                         
 -14  12   1         40.30       1107.29       525.00 o                         
 -12  12   1      29653.31      29506.84      1045.64 o                         
 -10  12   1      10021.33       9112.94       620.24 o                         
  -8  12   1       5189.10       4194.52       368.83 o                         
  -6  12   1      36668.99      33930.99      1046.36 o                         
  -4  12   1      19404.85      20355.45       678.84 o                         
  -2  12   1      36221.55      37575.07      1288.09 o                         
   0  12   1      36370.73      38604.28      1090.55 o                         
   2  12   1      44612.56      51793.34      1236.84 o                         
   4  12   1       1101.66       2087.41       401.74 o                         
   6  12   1         60.91        283.42       240.14 o                         
   8  12   1      46724.96      41425.45      1299.82 o                         
  10  12   1     152319.67     139759.97      2561.27 o                         
  12  12   1      19609.29      18369.18       874.46 o                         
  14  12   1       7509.58       6340.30       575.55 o                         
  16  12   1      22560.76      22078.04      1361.29 o                         
  18  12   1      44285.01      41502.81      1234.27 o                         
  20  12   1       9076.97      11617.87       670.21 o                         
  22  12   1      21735.96      21679.27      1031.37 o                         
  24  12   1       1311.07       1015.93       236.20 o                         
  26  12   1      16315.68      15741.33       521.84 o                         
  28  12   1        450.22        224.74       183.92 o                         
  30  12   1      12797.15      12946.96       659.74 o                         
 -27  13   1       2895.88       3208.86       331.42 o                         
 -25  13   1        902.93       1104.56       233.86 o                         
 -23  13   1        143.36        575.40       398.01 o                         
 -21  13   1      31854.57      30639.08      1437.17 o                         
 -19  13   1      27118.86      28560.75      1449.56 o                         
 -17  13   1       5140.27       4983.65       709.30 o                         
 -15  13   1       1771.48       2309.50       461.53 o                         
 -13  13   1       6327.16       5509.30       555.13 o                         
 -11  13   1        439.84        657.28       283.20 o                         
  -9  13   1       4836.16       3870.77       424.56 o                         
  -7  13   1       6686.86       7622.71       480.80 o                         
  -5  13   1      83330.62      83835.74      2017.92 o                         
  -3  13   1      60289.11      67305.92      2672.43 o                         
  -1  13   1      20991.11      20959.14      1079.19 o                         
   1  13   1      34128.69      34930.09       875.74 o                         
   3  13   1       1150.58       7463.35       533.69 o                         
   5  13   1      72890.07      69676.86      1810.17 o                         
   7  13   1      16881.65      22449.23       818.34 o                         
   9  13   1       6433.94       6482.13       477.29 o                         
  11  13   1        129.16         67.98       295.89 o                         
  13  13   1       8903.44       9273.37       681.98 o                         
  15  13   1        441.21        588.39       497.13 o                         
  17  13   1      62704.35      68999.87      2257.97 o                         
  19  13   1      10641.32      10980.14       833.19 o                         
  21  13   1        249.84        407.71       294.25 o                         
  23  13   1       7214.29       8824.78       476.57 o                         
  25  13   1      10138.00      11407.21       486.85 o                         
  27  13   1       2468.31       3311.08       337.61 o                         
 -24  14   1       4003.42       3749.32       259.25 o                         
 -22  14   1       7406.39       7008.20       418.14 o                         
 -20  14   1      18404.60      18715.74       689.85 o                         
 -18  14   1        427.39        689.53       480.09 o                         
 -16  14   1       7583.17       7237.19       520.13 o                         
 -14  14   1       6468.15       5711.51       444.99 o                         
 -12  14   1      29363.73      25709.14       815.36 o                         
 -10  14   1       2627.47       2702.46       355.03 o                         
  -8  14   1       3859.90       4457.96       354.69 o                         
  -6  14   1      20917.45      24692.49       985.33 o                         
  -4  14   1       6203.28      11845.61       528.01 o                         
  -2  14   1        135.60        690.99       297.41 o                         
   0  14   1       8279.99       8481.40       537.85 o                         
   2  14   1      57347.68      51876.22      1690.80 o                         
   4  14   1        433.03       4317.63       378.89 o                         
   6  14   1       1258.75       3457.64       339.03 o                         
   8  14   1      14990.17      16881.45       714.30 o                         
  10  14   1      72004.33      75297.97      1527.55 o                         
  12  14   1       5382.12       6150.28       464.67 o                         
  14  14   1      29877.17      28536.50       869.36 o                         
  16  14   1      12362.41      11073.30       623.30 o                         
  18  14   1      30432.19      29315.60       942.41 o                         
  20  14   1        550.67        557.09       247.71 o                         
  22  14   1       5439.78       5507.71       357.48 o                         
  24  14   1       1948.15       1830.54       303.54 o                         
 -25  15   1       7675.68       4435.42       374.78 o                         
 -23  15   1       1196.90       1378.32       359.29 o                         
 -21  15   1       6764.23       6773.58       400.99 o                         
 -19  15   1      19176.13      18475.38       730.98 o                         
 -17  15   1        409.57        374.38       213.01 o                         
 -15  15   1       1618.87       2020.90       290.17 o                         
 -13  15   1      19566.04      21042.15       618.67 o                         
 -11  15   1      75128.99      74574.00      1263.95 o                         
  -9  15   1       1297.89       1584.11       292.12 o                         
  -7  15   1      14852.91      15983.98       571.18 o                         
  -5  15   1      40950.24      42356.65      1144.04 o                         
  -3  15   1      69659.60      70322.64      1740.50 o                         
  -1  15   1        660.38       1180.54       415.98 o                         
   1  15   1      23808.68      23509.78       830.33 o                         
   3  15   1       1502.39       2202.29       314.70 o                         
   5  15   1      26876.06      27292.24       752.17 o                         
   7  15   1       3610.45       4796.89       379.95 o                         
   9  15   1      69492.29      72618.80      1273.53 o                         
  11  15   1        284.51       -215.66       327.25 o                         
  13  15   1      17203.03      18364.48       580.87 o                         
  15  15   1         52.93        -72.07       258.63 o                         
  17  15   1      20908.07      21650.54      1084.08 o                         
  19  15   1      12242.14      11714.21       712.39 o                         
  21  15   1       2009.19       1712.06       239.94 o                         
  23  15   1       1790.02       1808.86       350.00 o                         
  25  15   1        148.79       -182.74       182.74 o                         
 -22  16   1       1423.60       1229.65       229.20 o                         
 -20  16   1       3392.87       2868.15       393.36 o                         
 -18  16   1       4687.79       4983.65       576.11 o                         
 -16  16   1       6188.25       4847.74       358.65 o                         
 -14  16   1       2315.95       1691.23       387.17 o                         
 -12  16   1       3522.41       3696.89       357.50 o                         
 -10  16   1        776.51        782.39       267.43 o                         
  -8  16   1        801.93        752.47       280.30 o                         
  -6  16   1      17426.66      18457.47       706.48 o                         
  -4  16   1      11209.35      16820.90       672.22 o                         
  -2  16   1       4867.22       5206.39       435.56 o                         
   0  16   1        666.55        842.49       302.97 o                         
   2  16   1      49270.96      51429.17      1515.36 o                         
   4  16   1       1279.96        971.38       542.04 o                         
   6  16   1       2983.11       6089.67       904.43 o                         
   8  16   1       1685.23       3118.43       713.94 o                         
  10  16   1      16363.84      17335.37       697.33 o                         
  12  16   1       2170.65       2190.03       305.92 o                         
  14  16   1       6222.93       6793.01       467.70 o                         
  16  16   1        113.04        -33.32       337.61 o                         
  18  16   1       1772.52       1592.43       464.60 o                         
  20  16   1       2821.03       2710.19       380.98 o                         
  22  16   1       5528.21       4723.47       353.10 o                         
 -19  17   1      16604.33      14492.54       576.11 o                         
 -17  17   1       2316.06       1926.56       322.13 o                         
 -15  17   1       1844.71       2474.79       427.44 o                         
 -13  17   1      20449.54      18893.89      1040.71 o                         
 -11  17   1      89580.28      89336.38      2338.51 o                         
  -9  17   1       1385.80       2240.39       895.14 o                         
  -7  17   1      12740.80      11365.21       537.08 o                         
  -5  17   1       2993.64       3696.30       328.36 o                         
  -3  17   1      28637.18      26596.51       741.85 o                         
  -1  17   1        242.72        194.21       275.49 o                         
   1  17   1      18076.51      16175.16       597.02 o                         
   3  17   1       9449.65      10372.41       484.56 o                         
   5  17   1      15508.83      18461.11       731.32 o                         
   7  17   1         21.74       3045.78       788.28 o                         
   9  17   1      29445.23      31209.72      1021.71 o                         
  11  17   1        731.18        569.68       305.09 o                         
  13  17   1       2273.80       2109.30       467.70 o                         
  15  17   1        447.76        588.50       325.22 o                         
  17  17   1       1768.45       1802.66       300.44 o                         
 -14  18   1       6023.43       4447.81       353.10 o                         
 -12  18   1       5586.29       5169.49       470.80 o                         
 -10  18   1       2538.01       2310.63       399.56 o                         
  -8  18   1      10627.97      10024.04       517.26 o                         
  -6  18   1        557.32       1015.37       415.05 o                         
  -4  18   1      13235.90      15610.97       698.45 o                         
  -2  18   1       2426.39       2439.11       580.75 o                         
   0  18   1       1888.80       1532.57       682.97 o                         
   2  18   1       5316.72       5138.95       415.85 o                         
   4  18   1        141.99        394.54       322.13 o                         
   6  18   1       8030.80       7700.84       461.74 o                         
   8  18   1        323.29        491.91       255.53 o                         
  10  18   1       3682.07       3394.71       408.85 o                         
  12  18   1       1367.23       1037.62       269.47 o                         
  -5  19   1       7899.97       7427.47       449.12 o                         
  -3  19   1      28289.95      28328.45       953.99 o                         
  -1  19   1        522.01       -102.53       216.82 o                         
   1  19   1      17817.32      15944.37       580.75 o                         
   3  19   1      10248.32       8911.81       352.11 o                         
 -40   0   2       1578.78       1966.82       235.40 o                         
 -38   0   2        545.01        786.73       312.83 o                         
 -36   0   2       5040.79       5943.83       634.96 o                         
 -34   0   2         94.58         73.54       367.04 o                         
 -32   0   2       2488.67       2904.29       535.84 o                         
 -30   0   2      59273.24      58936.02      1484.67 o                         
 -28   0   2      16672.95      14406.00       686.33 o                         
 -26   0   2       1379.71       1388.51       355.16 o                         
 -24   0   2       9312.68      10168.63      1979.21 o                         
 -22   0   2       8011.96       9515.09      1839.83 o                         
 -20   0   2       7874.14       6436.31      1638.50 o                         
 -18   0   2      29572.30      29025.35      3115.94 o                         
 -16   0   2     815281.81     785638.94     19157.17 o                         
 -14   0   2      64500.71      72153.63      3317.40 o                         
 -12   0   2      88286.73      68045.88      4450.91 o                         
 -10   0   2    2026990.50    2059347.38     38308.13 o                         
  -8   0   2      75068.57     140428.06      5479.23 o                         
  -6   0   2     202407.42     199984.08      5894.27 o                         
  -4   0   2      23674.02      33601.98      1041.17 o                         
  -2   0   2     877305.38          0.00      1362.84 o                         
   2   0   2      30251.04      30738.19      1025.23 o                         
   4   0   2    1752950.88    1568710.12     26339.94 o                         
   6   0   2     352845.16     380334.03      8657.12 o                         
   8   0   2     336774.97     333988.25      8756.23 o                         
  10   0   2     274155.88     297030.53      9062.87 o                         
  12   0   2      96556.72     117504.52      5854.01 o                         
  14   0   2      71232.42      72896.35      4980.55 o                         
  16   0   2     276159.31     269175.44      7819.98 o                         
  18   0   2       5515.74       6433.21      1926.56 o                         
  20   0   2      17631.04      16230.16      2908.42 o                         
  22   0   2      55324.12      49858.19      4909.31 o                         
  24   0   2      27953.94      26139.48       957.30 o                         
  26   0   2       2352.97       2411.09       322.60 o                         
  28   0   2       6390.68       5018.24       444.20 o                         
  30   0   2        765.02       1114.43       337.26 o                         
  32   0   2       2080.49       2131.34       366.26 o                         
  34   0   2       7450.61       8000.65       583.85 o                         
  36   0   2        397.31        198.37       404.21 o                         
  38   0   2        852.59       1226.55       284.96 o                         
  40   0   2       4535.83       3760.19       269.47 o                         
 -39   1   2        652.64        745.69       169.47 o                         
 -37   1   2        221.05         78.14       150.79 o                         
 -35   1   2       1159.84        968.70       191.23 o                         
 -33   1   2      16659.18      17222.68       633.95 o                         
 -31   1   2        210.93        317.69       366.26 o                         
 -29   1   2       2316.28       2992.38       377.70 o                         
 -27   1   2      10892.57      10187.87       475.15 o                         
 -25   1   2      15074.38      12790.71       454.30 o                         
 -23   1   2       7284.20       7297.52      1225.96 o                         
 -21   1   2      29667.99      27974.70      2252.30 o                         
 -19   1   2      13812.94      10570.61      1421.95 o                         
 -17   1   2      14100.87      11283.33      1531.59 o                         
 -15   1   2      10968.04      11115.27      1417.23 o                         
 -13   1   2      41003.54      36696.95      2278.30 o                         
 -11   1   2      53928.86      56720.84      2541.11 o                         
  -9   1   2      85119.59     103311.21      3187.62 o                         
  -7   1   2       5536.56       5745.13       721.76 o                         
  -5   1   2      53747.18      41339.36      1445.43 o                         
  -3   1   2     116462.31      98947.69      2097.83 o                         
  -1   1   2       8979.05       4621.65       315.97 o                         
   1   1   2      15903.17      19873.31       913.14 o                         
   3   1   2      48782.60      47260.21      1453.21 o                         
   5   1   2      36667.07      26003.39      1267.33 o                         
   7   1   2      35359.23      39275.02      2453.11 o                         
   9   1   2      70640.62      65046.04      2751.46 o                         
  11   1   2     126651.97     135296.86      4483.53 o                         
  13   1   2      77654.52      86065.27      3786.71 o                         
  15   1   2      21216.37      22384.90      2088.77 o                         
  17   1   2      19633.93      17088.27      1921.09 o                         
  19   1   2      63152.51      58719.88      3030.44 o                         
  21   1   2       2515.79       2281.96      1122.79 o                         
  23   1   2       1172.82       1217.15       784.98 o                         
  25   1   2       2326.07       2104.21       220.51 o                         
  27   1   2         61.53        -22.15       202.01 o                         
  29   1   2        462.43        274.81       199.97 o                         
  31   1   2      11077.87      11222.23       464.55 o                         
  33   1   2         85.15        511.25       202.20 o                         
  35   1   2         81.96        312.12       199.97 o                         
  37   1   2       2183.65       2491.93       220.71 o                         
  39   1   2        209.27        219.44       148.67 o                         
 -40   2   2        322.68        293.30        99.49 o                         
 -38   2   2        851.63        734.35       154.71 o                         
 -36   2   2       1592.82       1577.77       194.28 o                         
 -34   2   2       8139.74      10387.91       506.51 o                         
 -32   2   2      10408.41      11668.82       567.42 o                         
 -30   2   2       1862.71       2225.03       329.66 o                         
 -28   2   2       7376.79       6258.66       528.30 o                         
 -26   2   2       8009.81       7677.02       485.22 o                         
 -24   2   2      72428.93      67930.38      1004.72 o                         
 -22   2   2      88449.30      82417.07      3272.99 o                         
 -20   2   2        114.29         -8.24       588.63 o                         
 -18   2   2      68549.09      72288.07      3787.11 o                         
 -16   2   2      92964.31     111372.06      4496.68 o                         
 -14   2   2       6037.31       7162.75      1198.02 o                         
 -12   2   2      60376.38      54619.45      2637.36 o                         
 -10   2   2      17740.78      19287.82      1498.05 o                         
  -8   2   2    1021741.94    1032678.12     11761.42 o                         
  -6   2   2     204262.23     236859.14      3737.98 o                         
  -4   2   2     270155.50     217712.88      3735.57 o                         
  -2   2   2     420315.72     422927.84      5209.41 o                         
   0   2   2      15849.54      21235.49      1238.94 o                         
   4   2   2     280419.09     272214.81      6313.96 o                         
   6   2   2     459635.44     492366.25      8113.11 o                         
   8   2   2       3973.67       5966.97       874.92 o                         
  10   2   2       6375.65       5493.02      1021.96 o                         
  12   2   2     525505.94     538554.19     10621.96 o                         
  14   2   2      92308.03      94371.87      4147.24 o                         
  16   2   2        129.34       1267.78       847.67 o                         
  18   2   2      11171.00      11409.20      1672.94 o                         
  20   2   2      24966.53      25315.67      2493.18 o                         
  22   2   2      38699.93      35781.00      2464.36 o                         
  24   2   2       2081.31       1959.93       239.91 o                         
  26   2   2       4220.22       3944.14       273.89 o                         
  28   2   2       2519.50       2643.31       306.17 o                         
  30   2   2       8585.09       8854.89       418.37 o                         
  32   2   2       3536.47       3317.02       292.72 o                         
  34   2   2       2682.40       2926.66       261.00 o                         
  36   2   2       3826.04       3605.90       286.24 o                         
  38   2   2        140.97        542.67       172.86 o                         
 -39   3   2        640.96        826.38       177.26 o                         
 -37   3   2       2052.45       1458.90       174.36 o                         
 -35   3   2       2297.66       2257.89       244.66 o                         
 -33   3   2       9092.40      10910.18       685.22 o                         
 -31   3   2       2002.69       2253.07       343.80 o                         
 -29   3   2         82.00        -15.04       239.79 o                         
 -27   3   2       3020.07       2545.94       277.93 o                         
 -25   3   2        505.54        635.60       207.32 o                         
 -23   3   2       2257.44       1070.67       531.39 o                         
 -21   3   2       4430.15       3951.33       859.12 o                         
 -19   3   2       4852.97       4809.30       891.68 o                         
 -17   3   2      48908.34      39134.36      2154.23 o                         
 -15   3   2        537.18        839.12       515.73 o                         
 -13   3   2     349106.47     326413.38      6009.13 o                         
 -11   3   2       1119.10       1480.22       570.83 o                         
  -9   3   2       4780.87       6087.68       756.25 o                         
  -7   3   2     154707.81     127348.41      2884.33 o                         
  -5   3   2      53768.39      48270.36      1150.78 o                         
  -3   3   2      42207.11      46488.20      1532.40 o                         
  -1   3   2     276812.34     362480.03      9182.13 o                         
   1   3   2      19207.19      26370.92      1811.96 o                         
   3   3   2     400427.06     520467.84     11243.41 o                         
   5   3   2     747029.75     803114.00      7954.95 o                         
   7   3   2      16843.02      13988.55      1306.49 o                         
   9   3   2        504.66       1768.24       767.81 o                         
  11   3   2      73361.55      65674.83      3111.55 o                         
  13   3   2     233033.70     235677.59      6736.86 o                         
  15   3   2        991.24       1321.28       904.71 o                         
  17   3   2      20589.07      22704.37      2282.10 o                         
  19   3   2      45421.18      42968.46      3226.59 o                         
  21   3   2      18975.44      16508.62      2137.66 o                         
  23   3   2      26135.82      25479.59       701.46 o                         
  25   3   2      12261.98      11283.57       456.98 o                         
  27   3   2       1175.45       1072.97       291.33 o                         
  29   3   2       4742.83       5251.09       398.26 o                         
  31   3   2        591.49        890.34       214.90 o                         
  33   3   2       2002.97       2270.96       258.93 o                         
  35   3   2         99.16        543.26       183.16 o                         
  37   3   2        733.76       1163.12       147.68 o                         
  39   3   2       1372.16       1403.10       219.91 o                         
 -38   4   2         49.79        146.67        92.26 o                         
 -36   4   2       1974.90       2364.81       223.09 o                         
 -34   4   2        399.79        446.51       188.32 o                         
 -32   4   2       9933.46      10140.28       579.85 o                         
 -30   4   2          3.58        737.75       254.97 o                         
 -28   4   2       1218.61       1396.07       247.16 o                         
 -26   4   2       6285.33       5709.12       328.26 o                         
 -24   4   2      53735.66      51346.56       941.14 o                         
 -22   4   2      15876.99      12782.62      1721.83 o                         
 -20   4   2      21396.12      21177.51      2078.00 o                         
 -18   4   2       8359.63       6975.53      1280.76 o                         
 -16   4   2         40.68        470.29       641.54 o                         
 -14   4   2     184860.69     182089.33      5436.13 o                         
 -12   4   2      16449.37      18842.28      1109.94 o                         
 -10   4   2      14653.73      15537.25       898.01 o                         
  -8   4   2      88392.12      80502.73      1892.13 o                         
  -6   4   2      50087.60      62773.65      1383.63 o                         
  -4   4   2     788041.12     726078.88      7991.32 o                         
  -2   4   2     190412.88     212222.08      3194.22 o                         
   0   4   2     205614.73     245620.55      4592.87 o                         
   2   4   2       4377.88      16586.36      1753.11 o                         
   4   4   2     201256.97     261677.31      7582.33 o                         
   6   4   2     197335.12     231358.61      3595.65 o                         
   8   4   2     108834.22     109354.63      2551.52 o                         
  10   4   2       7762.38       8496.53       737.72 o                         
  12   4   2     364717.47     336390.78      5293.21 o                         
  14   4   2     246390.77     219961.06      5471.99 o                         
  16   4   2     258976.56     241745.72      9637.46 o                         
  18   4   2      13416.76      16542.24      1476.13 o                         
  20   4   2      43760.46      46361.52      3448.91 o                         
  22   4   2      65434.59      71324.98      4297.97 o                         
  24   4   2       1988.78       2234.32       236.33 o                         
  26   4   2      16929.88      14756.92       536.66 o                         
  28   4   2       1918.04       2315.52       316.54 o                         
  30   4   2       9673.30       9777.32       451.48 o                         
  32   4   2         16.41         23.62       241.75 o                         
  34   4   2      10753.21      10448.78       455.11 o                         
  36   4   2        454.05        698.84       155.66 o                         
  38   4   2        906.08        714.31       149.55 o                         
 -37   5   2        834.13        686.71       148.16 o                         
 -35   5   2        368.65        706.32       162.27 o                         
 -33   5   2       7327.20       7652.76       510.85 o                         
 -31   5   2      13753.34      13531.29       543.83 o                         
 -29   5   2       7724.05       7479.95       398.80 o                         
 -27   5   2       4866.56       4789.96       399.23 o                         
 -25   5   2       2913.99       2228.43       239.03 o                         
 -23   5   2      25223.47      25866.66       594.93 o                         
 -21   5   2      68849.12      62891.88      5730.11 o                         
 -19   5   2      32382.34      29573.59      3806.65 o                         
 -17   5   2       9206.61       7982.70      1228.55 o                         
 -15   5   2      26897.26      24726.34      2004.05 o                         
 -13   5   2       2373.15       2974.95       871.52 o                         
 -11   5   2       1308.25        772.12       493.47 o                         
  -9   5   2     117211.51     106315.16      2319.09 o                         
  -7   5   2       5248.19       7483.31       524.83 o                         
  -5   5   2     103800.09      90745.92      2051.58 o                         
  -3   5   2     575626.88     635271.31      6607.38 o                         
  -1   5   2     116191.21     151127.14      3560.94 o                         
   1   5   2      18367.22      25782.42      2239.39 o                         
   3   5   2     106855.35     104805.34      4714.18 o                         
   5   5   2      24046.64      30624.53      1934.80 o                         
   7   5   2     291110.88     300218.34      6208.96 o                         
   9   5   2     196855.31     183374.86      3465.80 o                         
  11   5   2     201067.45     191555.56      5427.66 o                         
  13   5   2      14929.09      10778.49      1401.91 o                         
  15   5   2        865.80       -579.71       763.50 o                         
  17   5   2      21672.87      16741.23      2800.01 o                         
  19   5   2        510.03        297.35      1046.91 o                         
  21   5   2         42.55         40.27      1266.82 o                         
  23   5   2       1480.68       1558.41       200.02 o                         
  25   5   2        611.00        556.08       222.53 o                         
  27   5   2       1944.97       2279.77       295.36 o                         
  29   5   2      12526.66      11684.90       461.54 o                         
  31   5   2       1945.32       2265.40       246.70 o                         
  33   5   2       7949.13       7265.90       338.99 o                         
  35   5   2        234.78        506.85       139.21 o                         
  37   5   2       1880.82       1647.93       170.07 o                         
 -38   6   2         50.65        195.72       148.67 o                         
 -36   6   2        257.41        526.02       140.25 o                         
 -34   6   2       4168.94       3817.46       226.92 o                         
 -32   6   2       7582.25       6775.28       414.26 o                         
 -30   6   2       1737.83       2317.35       399.22 o                         
 -28   6   2      20665.61      18734.26       831.13 o                         
 -26   6   2        147.03        300.86       215.93 o                         
 -24   6   2        190.01        298.57       168.75 o                         
 -22   6   2        130.61        638.71       205.20 o                         
 -20   6   2      16109.20      16174.41      2970.37 o                         
 -18   6   2      13989.84      13848.29      2697.80 o                         
 -16   6   2      65186.85      67658.71      5411.09 o                         
 -14   6   2     114335.72     109838.55      6504.45 o                         
 -12   6   2     115700.13     114591.88      3999.48 o                         
 -10   6   2      11468.72      11140.92      1149.12 o                         
  -8   6   2      15430.63      16118.39       823.72 o                         
  -6   6   2      30951.58      26163.16       948.55 o                         
  -4   6   2     392924.94     442729.59      5834.29 o                         
  -2   6   2         94.75      11170.44      1099.97 o                         
   0   6   2     801975.62     898463.25     19401.86 o                         
   2   6   2      14219.17      22939.04      2270.36 o                         
   4   6   2     412883.62     501409.78     12600.06 o                         
   6   6   2     919138.12     981505.62     15106.63 o                         
   8   6   2     179246.12     193897.03      7477.02 o                         
  10   6   2      19171.70      19013.99      1596.15 o                         
  12   6   2       4025.67       4415.07      1014.64 o                         
  14   6   2     217149.78     206339.88      9422.17 o                         
  16   6   2      14227.71      14260.24      2583.20 o                         
  18   6   2      15004.02      16871.32      2948.69 o                         
  20   6   2      39874.92      40259.47      4593.38 o                         
  22   6   2      37279.64      34514.21      1288.47 o                         
  24   6   2       8163.61       8235.10       554.36 o                         
  26   6   2      46202.55      44920.04      1067.23 o                         
  28   6   2         73.57        232.16       182.44 o                         
  30   6   2       1306.66       1382.75       209.86 o                         
  32   6   2       4623.37       4920.25       355.44 o                         
  34   6   2         74.03        162.98       162.90 o                         
  36   6   2        322.30        471.56       133.43 o                         
  38   6   2        257.68        501.77       173.45 o                         
 -37   7   2        256.16        174.38       148.58 o                         
 -35   7   2       1239.75       1214.66       272.98 o                         
 -33   7   2        773.76       1041.39       324.47 o                         
 -31   7   2       6609.14       5354.32       553.79 o                         
 -29   7   2         35.47        -33.09       387.17 o                         
 -27   7   2       3812.55       3802.93       432.48 o                         
 -25   7   2      31301.27      28538.11      1276.11 o                         
 -23   7   2      22665.41      19994.61       988.95 o                         
 -21   7   2       5690.33       4600.95       490.27 o                         
 -19   7   2       1218.57        796.02       950.89 o                         
 -17   7   2       6648.34       5668.17      1691.16 o                         
 -15   7   2     146148.16     143466.59      7932.34 o                         
 -13   7   2      12539.38      12950.06      2279.66 o                         
 -11   7   2      98127.37      92651.30      5661.97 o                         
  -9   7   2     335943.69     304792.53     10453.59 o                         
  -7   7   2     246797.59     235987.80      8592.07 o                         
  -5   7   2     248838.27     256110.52      7116.03 o                         
  -3   7   2      92809.29      94889.12      2535.21 o                         
  -1   7   2      18251.15      22254.53      2450.01 o                         
   1   7   2     139628.69     148171.47      6287.64 o                         
   3   7   2     140546.50     191878.30      7167.29 o                         
   5   7   2      12697.10      25074.75      1938.50 o                         
   7   7   2      95492.95      94257.99      3589.49 o                         
   9   7   2      41933.42      44288.22      2411.50 o                         
  11   7   2       4942.04       3625.35       822.53 o                         
  13   7   2      15797.90      14381.04      2614.17 o                         
  15   7   2      22075.66      26770.47      3438.07 o                         
  17   7   2       7901.33       6808.00      2065.94 o                         
  19   7   2       7262.01       6622.73       681.53 o                         
  21   7   2        535.03        774.78       504.87 o                         
  23   7   2      50011.21      44793.27      1779.70 o                         
  25   7   2      19319.81      18232.79      1163.38 o                         
  27   7   2       3653.75       3046.15       296.34 o                         
  29   7   2       1976.79       2132.56       289.26 o                         
  31   7   2        245.47        358.83       219.27 o                         
  33   7   2       1056.53       1022.51       197.85 o                         
  35   7   2       2409.38       2130.14       280.92 o                         
  37   7   2         75.48        171.27       151.77 o                         
 -36   8   2        546.56        848.20       180.60 o                         
 -34   8   2        642.48        590.52       233.24 o                         
 -32   8   2       3665.19       4759.82       498.74 o                         
 -30   8   2         89.33        -70.42       284.71 o                         
 -28   8   2        543.28        790.57       579.21 o                         
 -26   8   2      12917.99      12854.31      1819.70 o                         
 -24   8   2      16485.90      17013.77       765.40 o                         
 -22   8   2      16906.48      17007.39       770.89 o                         
 -20   8   2        160.19        529.14       405.84 o                         
 -18   8   2        203.09        886.17       506.21 o                         
 -16   8   2      20994.76      22861.61      3273.91 o                         
 -14   8   2       2107.34       3394.71      1369.03 o                         
 -12   8   2      85908.45      80193.73      5565.95 o                         
 -10   8   2      14341.91      15539.45      2332.31 o                         
  -8   8   2      19541.56      18596.54      2369.48 o                         
  -6   8   2      67707.75      60844.52      4252.67 o                         
  -4   8   2      38632.38      37391.43      2326.40 o                         
  -2   8   2     105370.25     123948.82      4864.40 o                         
   0   8   2     150859.98     175360.08      7343.84 o                         
   2   8   2      15407.88      13969.09      2075.23 o                         
   4   8   2     245898.88     291734.06      9456.24 o                         
   6   8   2     111081.04     103463.11      3909.13 o                         
   8   8   2     118229.48     111356.16      4037.42 o                         
  10   8   2      30812.73      25410.73      3150.01 o                         
  12   8   2       1031.39       1588.95      1282.31 o                         
  14   8   2      95206.25      95634.06      6578.79 o                         
  16   8   2      42802.25      40256.38      4469.49 o                         
  18   8   2      35535.41      35513.83      1463.25 o                         
  20   8   2        246.09        127.98       681.42 o                         
  22   8   2       2652.08       3475.24       672.13 o                         
  24   8   2       1568.06       1439.15       312.73 o                         
  26   8   2       4498.33       4987.21       447.07 o                         
  28   8   2       4971.99       4986.12       433.19 o                         
  30   8   2       2095.40       1972.67       410.02 o                         
  32   8   2        395.86        574.24       280.47 o                         
  34   8   2         29.94       -229.20       229.20 o                         
  36   8   2       1753.42       1869.67       190.88 o                         
 -35   9   2        262.15         51.59       170.35 o                         
 -33   9   2        105.46        307.80       322.13 o                         
 -31   9   2       6345.60       6895.26       537.98 o                         
 -29   9   2       1223.38       1617.47       334.68 o                         
 -27   9   2          7.13       -218.10       292.24 o                         
 -25   9   2      18537.21      18983.71      1331.86 o                         
 -23   9   2        494.51        870.36       542.04 o                         
 -21   9   2      24343.84      25187.72      1455.76 o                         
 -19   9   2      15391.92      13895.01      1119.70 o                         
 -17   9   2     102945.53      94897.12      2389.52 o                         
 -15   9   2      69863.59      64421.97      5525.69 o                         
 -13   9   2      17959.85      18522.21      2905.32 o                         
 -11   9   2      68098.32      64019.32      5033.21 o                         
  -9   9   2      57198.38      53838.30      4385.86 o                         
  -7   9   2     374262.56     355840.09     11927.93 o                         
  -5   9   2      22980.09      24599.23      2942.49 o                         
  -3   9   2       8320.88       9917.31      1382.11 o                         
  -1   9   2     274767.78     277954.38      7018.22 o                         
   1   9   2      98968.11     110315.55      5829.23 o                         
   3   9   2      38981.72      41888.69      3413.29 o                         
   5   9   2       1368.61       4171.81       945.39 o                         
   7   9   2       4085.00       5627.90      1663.28 o                         
   9   9   2      73409.30      66618.00      5194.27 o                         
  11   9   2      72830.26      70313.15      5612.42 o                         
  13   9   2       7016.15       8917.30      2022.58 o                         
  15   9   2        523.44        378.01       265.01 o                         
  17   9   2      34652.41      32022.80       847.60 o                         
  19   9   2      16047.31      15457.30       725.70 o                         
  21   9   2       3706.96       4542.09       490.07 o                         
  23   9   2       6736.18       5723.12       428.75 o                         
  25   9   2      10970.34      11190.50       587.99 o                         
  27   9   2      18006.84      17180.67       911.02 o                         
  29   9   2       9762.60       8914.16       635.81 o                         
  31   9   2       2003.76       1943.63       349.42 o                         
  33   9   2         90.14         77.73       229.19 o                         
  35   9   2       1588.80       1738.51       357.74 o                         
 -34  10   2       4891.63       3707.86       542.04 o                         
 -32  10   2       1471.40       2066.48       481.64 o                         
 -30  10   2       1863.12       2087.73       376.03 o                         
 -28  10   2      24126.33      25931.56       986.42 o                         
 -26  10   2       9016.38       8679.06       527.24 o                         
 -24  10   2      16052.93      15664.12       861.72 o                         
 -22  10   2       2473.95       2867.94       469.66 o                         
 -20  10   2       7419.59       7384.10       870.36 o                         
 -18  10   2      30940.06      32121.69      1514.88 o                         
 -16  10   2      31020.92      26393.79       984.54 o                         
 -14  10   2       6147.18       6016.95       526.57 o                         
 -12  10   2       8057.48       8147.27       739.41 o                         
 -10  10   2     132627.38     119626.20      7000.03 o                         
  -8  10   2      83233.03      78812.30      5389.40 o                         
  -6  10   2     128267.61     112712.90      6327.90 o                         
  -4  10   2        572.23        647.35       817.70 o                         
  -2  10   2     135736.53     139042.08      4938.24 o                         
   0  10   2      45942.68      55024.10      2937.93 o                         
   2  10   2      53543.42      58072.39      4203.12 o                         
   4  10   2      20852.79      23447.01      3109.75 o                         
   6  10   2       9739.43       9899.16      2084.52 o                         
   8  10   2        318.71       1028.32      1034.52 o                         
  10  10   2      17723.43      17422.64      2948.69 o                         
  12  10   2      41375.19      37508.95      1550.47 o                         
  14  10   2       1819.14       2078.66       292.68 o                         
  16  10   2       8017.75      10138.05       623.21 o                         
  18  10   2      64481.79      65437.59      1582.39 o                         
  20  10   2      14666.01      13142.98       733.46 o                         
  22  10   2          6.77        217.86       332.42 o                         
  24  10   2        174.20        219.16       274.68 o                         
  26  10   2        314.85        279.79       247.11 o                         
  28  10   2         33.03        488.30       362.39 o                         
  30  10   2       6247.71       6208.76       806.86 o                         
  32  10   2       2156.36       2394.84       273.02 o                         
  34  10   2        250.88        545.14       223.01 o                         
 -33  11   2        749.87        451.41       274.12 o                         
 -31  11   2       3611.04       3430.86       301.20 o                         
 -29  11   2       2071.45       2585.43       342.92 o                         
 -27  11   2       5986.92       6660.14       416.79 o                         
 -25  11   2         41.30       -100.72       240.45 o                         
 -23  11   2         29.29        227.24       357.65 o                         
 -21  11   2       7461.15       8145.08       617.21 o                         
 -19  11   2      22019.32      20669.01       918.10 o                         
 -17  11   2      54686.88      54028.59      1222.11 o                         
 -15  11   2      22700.22      19977.92      1364.39 o                         
 -13  11   2         61.73         98.24       300.64 o                         
 -11  11   2      15583.16      15391.55       773.12 o                         
  -9  11   2      29996.59      27752.84       940.49 o                         
  -7  11   2      39298.61      41461.71      1540.22 o                         
  -5  11   2       1391.59       1957.53      1037.62 o                         
  -3  11   2     123100.08     117687.26      6572.60 o                         
  -1  11   2     213690.22     228383.77      9196.06 o                         
   1  11   2        255.46       1777.57       951.68 o                         
   3  11   2      75685.01      78793.72      6135.87 o                         
   5  11   2        647.04      11333.24      2369.48 o                         
   7  11   2      85577.68      89319.83      2463.07 o                         
   9  11   2      15111.11      15446.63      3730.77 o                         
  11  11   2       4240.24       4236.36       459.01 o                         
  13  11   2      21245.54      19986.44       841.07 o                         
  15  11   2      19858.80      18595.49       698.43 o                         
  17  11   2      45103.32      44027.34      1334.19 o                         
  19  11   2      63463.45      62031.25      1235.58 o                         
  21  11   2        336.14        667.00       344.34 o                         
  23  11   2       3616.57       3137.57       320.27 o                         
  25  11   2        805.58        687.58       229.61 o                         
  27  11   2       8263.44       8240.70       590.05 o                         
  29  11   2       1142.78        586.48       309.74 o                         
  31  11   2       5192.09       4712.99       418.14 o                         
 -30  12   2        392.03        470.01       157.42 o                         
 -28  12   2      10309.07       9571.43       587.83 o                         
 -26  12   2      14026.26      12577.82       757.93 o                         
 -24  12   2       9616.31       9168.57       479.60 o                         
 -22  12   2       4721.02       4125.46       460.14 o                         
 -20  12   2      31721.13      33119.92      1126.22 o                         
 -18  12   2      13782.04      13489.00      1152.22 o                         
 -16  12   2      36872.55      32169.64      1660.18 o                         
 -14  12   2       7886.84       6935.91       581.46 o                         
 -12  12   2       2503.85       2726.67       657.55 o                         
 -10  12   2      59818.98      53433.95      2776.73 o                         
  -8  12   2      55676.84      49607.55      1087.17 o                         
  -6  12   2       2234.04       2104.78       349.44 o                         
  -4  12   2       5776.91       4702.93       360.98 o                         
  -2  12   2       1496.74       5111.17       391.68 o                         
   0  12   2       4360.35       3671.31       342.99 o                         
   2  12   2      57319.91      56989.65      1938.54 o                         
   4  12   2       6609.20       7377.29       538.88 o                         
   6  12   2        714.23       3679.95       352.50 o                         
   8  12   2      24032.82      23109.81       873.62 o                         
  10  12   2     141249.62     135566.23      3898.00 o                         
  12  12   2      11421.28       9402.34       647.71 o                         
  14  12   2       1601.28       1597.92       380.98 o                         
  16  12   2        246.32        493.52       279.81 o                         
  18  12   2       7758.19       6905.94       718.59 o                         
  20  12   2       1326.34       1993.58       388.36 o                         
  22  12   2        704.90        393.93       202.03 o                         
  24  12   2       3739.55       3737.84       297.58 o                         
  26  12   2        816.78        723.66       194.46 o                         
  28  12   2      12149.27       9230.13       718.59 o                         
  30  12   2       6133.08       6739.85       501.77 o                         
 -27  13   2       1453.92       1808.86       343.81 o                         
 -25  13   2       2172.83       2036.56       250.65 o                         
 -23  13   2        271.76        982.88       290.93 o                         
 -21  13   2      12790.96      13086.34       978.77 o                         
 -19  13   2       2462.39       1480.54       560.62 o                         
 -17  13   2       9096.66       8483.67       864.16 o                         
 -15  13   2       5173.34       4064.45       521.58 o                         
 -13  13   2      16549.76      15301.77       659.05 o                         
 -11  13   2       5951.39       6568.27       715.16 o                         
  -9  13   2      52141.41      53307.38      1237.87 o                         
  -7  13   2          0.04       -291.64       291.64 o                         
  -5  13   2       2206.66       2413.54       360.08 o                         
  -3  13   2     127292.95     127769.75      2449.02 o                         
  -1  13   2      61593.77      58468.95      1247.54 o                         
   1  13   2       3655.20       5230.56       465.43 o                         
   3  13   2      14415.96      15275.29       665.08 o                         
   5  13   2      41353.86      42351.62      1065.87 o                         
   7  13   2      32742.18      33426.87       948.71 o                         
   9  13   2       2908.90       5538.61       500.00 o                         
  11  13   2      69424.27      68837.59      1577.36 o                         
  13  13   2      11894.15      10825.29       974.12 o                         
  15  13   2       7392.80       7296.19       576.20 o                         
  17  13   2       7964.78       7105.34       724.78 o                         
  19  13   2      16431.04      16080.54       691.25 o                         
  21  13   2        743.48        502.50       320.58 o                         
  23  13   2       5885.40       5218.71       383.74 o                         
  25  13   2       3655.43       3704.44       473.90 o                         
  27  13   2         81.72        352.05       168.92 o                         
 -24  14   2       5191.53       4559.31       452.21 o                         
 -22  14   2       6124.46       5528.79       569.91 o                         
 -20  14   2      10967.03      12651.99       573.63 o                         
 -18  14   2       3739.14       4302.09       402.58 o                         
 -16  14   2      10138.81      11064.08       624.46 o                         
 -14  14   2        923.61       1225.90       306.50 o                         
 -12  14   2       5285.45       5683.76       409.83 o                         
 -10  14   2        829.01        773.43       293.85 o                         
  -8  14   2      19011.69      17814.43       617.63 o                         
  -6  14   2       2765.17       2821.21       398.18 o                         
  -4  14   2      14760.08      15273.35       854.47 o                         
  -2  14   2        166.24        353.37       380.83 o                         
   0  14   2      55884.11      54933.34      1285.28 o                         
   2  14   2      66108.28      65542.74      2032.58 o                         
   4  14   2       3464.91       5238.56       498.08 o                         
   6  14   2       9714.99       8795.77       577.24 o                         
   8  14   2       1003.40       3934.22       944.69 o                         
  10  14   2      25855.54      28640.40      1145.86 o                         
  12  14   2      13364.81      14527.95       691.68 o                         
  14  14   2        363.51        378.62       263.51 o                         
  16  14   2      11502.09      10897.92       624.35 o                         
  18  14   2      24680.16      20269.12      1214.16 o                         
  20  14   2       1690.46       1539.39       480.09 o                         
  22  14   2      10009.13       8914.20       653.54 o                         
  24  14   2       1026.20        817.70       244.69 o                         
 -25  15   2        501.01        926.11       223.01 o                         
 -23  15   2      12085.75      11420.10       430.15 o                         
 -21  15   2         82.20        -34.47       215.76 o                         
 -19  15   2       5971.46       6196.09       445.76 o                         
 -17  15   2       1060.82        690.05       286.31 o                         
 -15  15   2        768.98       1621.48       399.52 o                         
 -13  15   2       4251.90       3702.31       382.68 o                         
 -11  15   2       8222.06       8266.25       527.38 o                         
  -9  15   2      61402.28      58330.99      1978.82 o                         
  -7  15   2        891.72       1134.36       352.18 o                         
  -5  15   2       3280.23       2960.73       402.43 o                         
  -3  15   2       3188.95       3632.24       403.42 o                         
  -1  15   2       3003.19       2578.46       474.08 o                         
   1  15   2       4795.72       5541.61       930.76 o                         
   3  15   2        872.97       1145.44       329.67 o                         
   5  15   2      32171.05      31283.53       968.63 o                         
   7  15   2       5693.58       8264.19       572.32 o                         
   9  15   2       8358.37       9671.65       619.20 o                         
  11  15   2      58525.04      53697.63      1311.16 o                         
  13  15   2       3308.03       2921.28       388.37 o                         
  15  15   2       5640.43       4927.90       653.54 o                         
  17  15   2        568.16        634.96       362.39 o                         
  19  15   2       2742.90       1849.12       371.68 o                         
  21  15   2        513.12        469.40       363.94 o                         
  23  15   2          6.26        111.50       247.79 o                         
 -22  16   2        156.45        -12.39       182.74 o                         
 -20  16   2       3560.62       2800.01       402.66 o                         
 -18  16   2       4998.45       3963.87       319.97 o                         
 -16  16   2         89.76         24.64       232.60 o                         
 -14  16   2      13361.78      11721.76       744.92 o                         
 -12  16   2      12723.79      11408.57       534.43 o                         
 -10  16   2      17331.71      16656.19       716.52 o                         
  -8  16   2       2866.44       2717.94       342.96 o                         
  -6  16   2       5408.54       5582.33       449.47 o                         
  -4  16   2        178.92        850.34       287.65 o                         
  -2  16   2       2763.14       5747.01       542.10 o                         
   0  16   2       3191.27       3018.89       371.14 o                         
   2  16   2        747.86       1086.47       580.75 o                         
   4  16   2        302.99       2683.09       526.70 o                         
   6  16   2       8136.18       8315.04       650.16 o                         
   8  16   2      54765.45      61039.36      1309.80 o                         
  10  16   2       4386.70       3986.62       636.51 o                         
  12  16   2        253.92        918.45       270.43 o                         
  14  16   2       8512.21       7742.33       491.78 o                         
  16  16   2       3683.07       3774.46       407.30 o                         
  18  16   2      35233.07      34506.59       831.96 o                         
  20  16   2       6454.37       5922.15       489.38 o                         
 -19  17   2          2.65       -173.45       173.45 o                         
 -17  17   2       2678.41       1533.19       303.54 o                         
 -15  17   2        342.05        133.19       300.44 o                         
 -13  17   2         42.21       -207.99       207.99 o                         
 -11  17   2        879.12        790.14       254.72 o                         
  -9  17   2        979.44       1019.51       253.44 o                         
  -7  17   2       7196.84       6041.23       377.26 o                         
  -5  17   2        133.16       2774.86       298.71 o                         
  -3  17   2        865.99       1064.96       251.13 o                         
  -1  17   2      15189.02      13427.88       557.42 o                         
   1  17   2        263.32        129.27       246.57 o                         
   3  17   2       7043.64       6284.24       403.15 o                         
   5  17   2       3011.16       3423.98       487.35 o                         
   7  17   2       2022.20       2967.05       644.25 o                         
   9  17   2       1239.63       1413.15       347.14 o                         
  11  17   2        815.74        926.08       421.24 o                         
  13  17   2       1146.95       1530.10       418.14 o                         
  15  17   2        198.80       -151.77       278.76 o                         
  17  17   2        510.50        468.95       153.47 o                         
 -14  18   2        459.10        207.52       192.04 o                         
 -12  18   2       5997.74       5033.21       446.02 o                         
 -10  18   2       2311.35       2217.71       390.27 o                         
  -8  18   2        501.23        378.07       210.52 o                         
  -6  18   2       2263.42       2031.58       288.32 o                         
  -4  18   2        335.23       2211.76       337.79 o                         
  -2  18   2       4476.68       6570.93       450.52 o                         
   0  18   2       1549.17       1990.95       322.99 o                         
   2  18   2        234.13        542.85       251.16 o                         
   4  18   2      14972.74      15512.47       644.38 o                         
   6  18   2       2691.76       2508.44       317.90 o                         
   8  18   2       9024.27       8520.46       449.18 o                         
  10  18   2      16241.04      16567.78       780.53 o                         
  12  18   2       4383.47       3732.32       343.81 o                         
  -5  19   2        457.29       1056.20       247.79 o                         
  -3  19   2        616.37       1111.95       278.76 o                         
  -1  19   2       6580.78       6296.93       461.51 o                         
   1  19   2        317.30        638.06       266.37 o                         
   3  19   2       6394.70       4686.30       402.66 o                         
 -39   1   3         17.61          9.29       182.74 o                         
 -37   1   3        169.03        213.38       148.36 o                         
 -35   1   3       1529.70       1345.15       231.61 o                         
 -33   1   3       3727.58       3571.60       432.84 o                         
 -31   1   3       4869.05       5611.19       430.28 o                         
 -29   1   3       7533.93       9744.25       539.84 o                         
 -27   1   3       4158.30       3673.90       323.80 o                         
 -25   1   3       1883.72       1516.56       196.32 o                         
 -23   1   3       1670.35       1820.67       649.39 o                         
 -21   1   3      86755.02      88834.83      3847.01 o                         
 -19   1   3        172.91       1182.61       616.73 o                         
 -17   1   3      81948.31      75330.20      3582.49 o                         
 -15   1   3     157834.14     158053.72      5060.19 o                         
 -13   1   3     133219.66     156608.95      4678.87 o                         
 -11   1   3     496018.66     447572.09      8279.32 o                         
  -9   1   3      50098.07      35629.36      2115.50 o                         
  -7   1   3      35014.39      39981.45      1305.05 o                         
  -5   1   3     117746.93     127866.97      1949.68 o                         
  -3   1   3     615318.69     677320.50      8968.62 o                         
  -1   1   3     147402.70     149231.48      2041.40 o                         
   1   1   3      64865.20      47967.18       947.58 o                         
   3   1   3       8734.04       3092.21       460.68 o                         
   5   1   3     119643.39     153749.70      3456.83 o                         
   7   1   3    1741522.75    1765371.75     18580.08 o                         
   9   1   3     111846.91     106796.70      2920.81 o                         
  11   1   3     133256.42     140840.27      4590.75 o                         
  13   1   3      14917.62      12557.20      1513.58 o                         
  15   1   3     477611.28     507444.72     11098.88 o                         
  17   1   3       1557.07       1572.26       857.02 o                         
  19   1   3      39581.50      41740.02      2558.21 o                         
  21   1   3      45013.04      41837.70      3265.18 o                         
  23   1   3      40032.31      37397.17      3046.28 o                         
  25   1   3       9903.79      10203.30       514.68 o                         
  27   1   3      71691.16      71493.54      1763.61 o                         
  29   1   3       9286.80       9166.85       371.79 o                         
  31   1   3       3335.72       4108.83       274.47 o                         
  33   1   3       5573.97       4838.50       307.92 o                         
  35   1   3       9102.53       9574.31       438.51 o                         
  37   1   3        279.44        505.89       193.96 o                         
  39   1   3        410.23        402.68       253.98 o                         
 -40   2   3         27.40         -9.29        94.18 o                         
 -38   2   3        603.66        504.75       129.20 o                         
 -36   2   3       3850.48       3354.56       238.26 o                         
 -34   2   3       1293.65       1421.30       272.59 o                         
 -32   2   3         92.18        736.80       346.69 o                         
 -30   2   3       8561.18       8858.08       500.73 o                         
 -28   2   3      15393.02      13191.89       710.58 o                         
 -26   2   3      36450.77      35558.68      1067.25 o                         
 -24   2   3      52786.98      49136.23       826.20 o                         
 -22   2   3      12724.92      11922.55      1192.15 o                         
 -20   2   3       3938.15       4482.91       858.42 o                         
 -18   2   3       1556.29       2087.55       769.72 o                         
 -16   2   3        871.62        904.66       571.99 o                         
 -14   2   3     119627.53     100388.85      3095.02 o                         
 -12   2   3      85117.44      73541.66      2424.93 o                         
 -10   2   3      14331.50      11157.48       907.55 o                         
  -8   2   3      64500.84      53944.93      1513.34 o                         
  -6   2   3     278856.03     311769.28      5647.26 o                         
  -4   2   3      73080.09      73565.17      2072.02 o                         
  -2   2   3      37198.20      35005.27      1186.22 o                         
   0   2   3     394328.09     538322.62      7281.89 o                         
   2   2   3      96470.86     160827.27      4961.97 o                         
   4   2   3     865457.88    1009182.12     13567.03 o                         
   6   2   3     697740.00     829418.19     19411.12 o                         
   8   2   3     147257.16     181252.47      5565.95 o                         
  10   2   3      93158.21      86647.46      3426.48 o                         
  12   2   3      96680.16     101049.88      4074.27 o                         
  14   2   3        706.64         52.46       778.86 o                         
  16   2   3        720.05        280.55       871.84 o                         
  18   2   3     172182.59     179883.58      6590.26 o                         
  20   2   3       2240.16       1078.79       796.99 o                         
  22   2   3       1436.32       2801.36       792.96 o                         
  24   2   3      13221.72      13634.06       516.90 o                         
  26   2   3          9.16         97.64       252.33 o                         
  28   2   3       6316.03       6698.53       615.16 o                         
  30   2   3        936.40        656.83       188.37 o                         
  32   2   3       1123.72       1284.57       237.17 o                         
  34   2   3       1944.99       2043.82       219.28 o                         
  36   2   3       6455.85       6981.79       354.55 o                         
  38   2   3        110.59        143.67       138.31 o                         
 -39   3   3        102.81        253.67       112.50 o                         
 -37   3   3        212.74        155.67       137.70 o                         
 -35   3   3       1974.52       1898.58       225.05 o                         
 -33   3   3      17778.94      19858.31       877.99 o                         
 -31   3   3          5.47        -65.23       223.56 o                         
 -29   3   3      15707.74      14579.90       602.90 o                         
 -27   3   3       3283.73       4126.48       322.94 o                         
 -25   3   3      18164.92      18337.16       527.45 o                         
 -23   3   3      48352.18      44485.16      2926.83 o                         
 -21   3   3       6348.64       8477.70      1120.03 o                         
 -19   3   3      77220.20      71868.83      3021.03 o                         
 -17   3   3      38681.55      38880.41      2122.85 o                         
 -15   3   3       1312.77       2829.84       738.14 o                         
 -13   3   3     110874.41     121145.63      3398.10 o                         
 -11   3   3      26308.36      28802.81      1492.92 o                         
  -9   3   3       2728.10       2881.92       504.14 o                         
  -7   3   3     130598.42     145339.38      3612.31 o                         
  -5   3   3      98645.75     119227.52      3018.99 o                         
  -3   3   3     190221.52     196201.05      3725.03 o                         
  -1   3   3    1026502.56    1085819.38     19500.97 o                         
   3   3   3        494.22       1731.42       867.26 o                         
   5   3   3      17733.10      28484.63      1450.84 o                         
   7   3   3      29773.77      38893.30      2146.35 o                         
   9   3   3     151341.47     164393.66      6341.84 o                         
  11   3   3      12944.22      12434.03      1413.25 o                         
  13   3   3       1079.58       1626.11       808.09 o                         
  15   3   3      19135.87      19479.53      2087.91 o                         
  17   3   3        477.51        815.04       734.93 o                         
  19   3   3     224057.06     225310.78      7681.33 o                         
  21   3   3       3116.35       4321.27      1204.49 o                         
  23   3   3      25562.07      26334.05       596.95 o                         
  25   3   3       1472.63       1870.37       577.61 o                         
  27   3   3       7171.66       7861.22       439.27 o                         
  29   3   3        293.21        485.74       228.40 o                         
  31   3   3       1209.59       1791.95       244.60 o                         
  33   3   3        450.56        774.94       204.32 o                         
  35   3   3      15916.00      17087.48      1033.61 o                         
  37   3   3       8013.88       7165.80       304.67 o                         
  39   3   3       7480.42       6507.55       356.20 o                         
 -38   4   3        188.26        205.19       158.26 o                         
 -36   4   3       1870.94       1384.64       173.56 o                         
 -34   4   3       4652.27       5728.61       414.32 o                         
 -32   4   3       6759.91       6699.20       415.12 o                         
 -30   4   3          8.35        551.14       362.15 o                         
 -28   4   3       4897.47       4440.22       334.40 o                         
 -26   4   3      11506.27      11104.12       449.11 o                         
 -24   4   3       1748.56       1648.37       219.39 o                         
 -22   4   3        930.27       1444.92       873.46 o                         
 -20   4   3     141180.02     133447.97      5342.49 o                         
 -18   4   3      46001.09      41647.94      2810.88 o                         
 -16   4   3      18796.06      22552.05      2040.65 o                         
 -14   4   3       3914.61       4545.13       997.72 o                         
 -12   4   3      11267.20      12870.49      1403.65 o                         
 -10   4   3         15.57        591.73       290.59 o                         
  -8   4   3      47417.05      36658.73      2547.84 o                         
  -6   4   3     488195.28     490262.31      6517.25 o                         
  -4   4   3      49830.98      54481.34      1288.34 o                         
  -2   4   3      68138.70      62546.39      1670.85 o                         
   0   4   3     453428.19     565007.88     12906.70 o                         
   2   4   3      28050.13      22077.97      2096.91 o                         
   4   4   3       1869.70       6931.89      1449.56 o                         
   6   4   3      34675.63      31361.29      2007.09 o                         
   8   4   3        301.07        432.97       351.28 o                         
  10   4   3       2781.86       4464.69       582.91 o                         
  12   4   3      19796.02      17582.74      1462.23 o                         
  14   4   3     357384.56     381981.03      9535.67 o                         
  16   4   3      37912.56      38677.45      2983.56 o                         
  18   4   3      28063.85      29702.17      2705.79 o                         
  20   4   3       3685.29       3768.13      1320.52 o                         
  22   4   3       1000.09       1313.80       231.48 o                         
  24   4   3         38.70         -7.12       172.71 o                         
  26   4   3         75.42        231.55       219.51 o                         
  28   4   3      14011.82      12552.79       491.56 o                         
  30   4   3        615.17        328.73       207.21 o                         
  32   4   3       9334.92       9183.58       404.16 o                         
  34   4   3       3033.70       2990.58       238.34 o                         
  36   4   3        682.60        710.21       149.47 o                         
  38   4   3       1459.49       1388.31       224.56 o                         
 -39   5   3       1104.16       1242.04       201.33 o                         
 -37   5   3       2540.13       2618.09       154.48 o                         
 -35   5   3       1008.65       1253.59       175.46 o                         
 -33   5   3      19271.90      21350.46       651.29 o                         
 -31   5   3       1401.09       1942.80       276.03 o                         
 -29   5   3        146.00        671.04       208.96 o                         
 -27   5   3       3040.61       3473.92       305.41 o                         
 -25   5   3       5061.28       4737.50       297.25 o                         
 -23   5   3        304.04        552.46       212.73 o                         
 -21   5   3       3221.24       3685.86      1400.01 o                         
 -19   5   3      77809.30      75164.20      3858.40 o                         
 -17   5   3       9054.28       9968.61      1392.30 o                         
 -15   5   3      55530.21      53647.29      2991.28 o                         
 -13   5   3     100177.54      99194.43      3910.35 o                         
 -11   5   3       2855.11       3743.22       910.75 o                         
  -9   5   3     504218.31     477300.47      8805.85 o                         
  -7   5   3      23175.86      26433.81      1517.51 o                         
  -5   5   3      27413.04      32928.05       995.74 o                         
  -3   5   3     130740.07     136207.73      2900.67 o                         
  -1   5   3     349970.44     369477.78     10444.29 o                         
   1   5   3     137904.64     168827.75      6219.50 o                         
   3   5   3      15385.20      26953.22      2437.62 o                         
   5   5   3      23897.22      28232.43      2533.64 o                         
   7   5   3       4932.72       8176.56      1169.49 o                         
   9   5   3     114500.19     113223.47      3999.84 o                         
  11   5   3      51720.96      52177.75      2834.06 o                         
  13   5   3       2399.32       1777.95       790.74 o                         
  15   5   3         58.93        136.84       614.31 o                         
  17   5   3      92933.09      93698.21      6510.65 o                         
  19   5   3      55477.34      48764.82      5014.62 o                         
  21   5   3       4138.72       3484.53      1619.92 o                         
  23   5   3        591.57       1331.34       185.50 o                         
  25   5   3      19903.96      19048.65       548.97 o                         
  27   5   3      21585.79      22191.64       619.19 o                         
  29   5   3       4626.12       4381.56       307.67 o                         
  31   5   3       8834.42       8046.04       372.89 o                         
  33   5   3        588.18        790.58       255.72 o                         
  35   5   3        216.85        132.91       172.22 o                         
  37   5   3       7088.55       5122.21       247.29 o                         
 -38   6   3          7.13         83.53       131.19 o                         
 -36   6   3        321.49         13.79       115.80 o                         
 -34   6   3       1468.33       1987.16       186.16 o                         
 -32   6   3        653.94        675.31       239.44 o                         
 -30   6   3       6765.34       6759.08       358.32 o                         
 -28   6   3      16504.60      15056.81       571.64 o                         
 -26   6   3        864.04       1063.07       197.01 o                         
 -24   6   3       6520.57       6171.70       568.40 o                         
 -22   6   3       2145.93       1872.98       249.26 o                         
 -20   6   3      61744.53      56093.18      5435.86 o                         
 -18   6   3      30034.54      31546.60      3877.89 o                         
 -16   6   3        430.27         40.27       892.04 o                         
 -14   6   3       2875.23       3637.15       809.03 o                         
 -12   6   3     291089.41     267186.44      6583.10 o                         
 -10   6   3      41956.39      32801.89      1950.23 o                         
  -8   6   3      40325.40      34629.33      1581.90 o                         
  -6   6   3       7042.76       5186.25       453.05 o                         
  -4   6   3      19465.52      16804.64      1066.21 o                         
  -2   6   3       5343.88      12592.82      1333.16 o                         
   0   6   3       4992.72       7888.97      1672.57 o                         
   2   6   3       7977.63      14207.59      2034.96 o                         
   4   6   3      67091.80      81891.09      4615.06 o                         
   6   6   3      39129.64      48172.83      2612.47 o                         
   8   6   3      84748.48     110073.23      4141.32 o                         
  10   6   3       7300.74       7441.09      1099.73 o                         
  12   6   3      32819.10      41177.90      2544.07 o                         
  14   6   3     119980.02     109623.10      4343.53 o                         
  16   6   3      13845.55      15232.81      2611.07 o                         
  18   6   3      32468.22      31082.00      3964.62 o                         
  20   6   3      28450.44      27616.05      3794.26 o                         
  22   6   3      29871.93      29770.28      1049.46 o                         
  24   6   3       3420.87       3752.86       319.96 o                         
  26   6   3       1867.82       2291.76       284.12 o                         
  28   6   3       1279.33       1141.53       267.29 o                         
  30   6   3       1298.14       1338.92       291.26 o                         
  32   6   3       7336.90       6841.62       417.68 o                         
  34   6   3       1383.27       1752.75       256.70 o                         
  36   6   3       2530.15       1993.11       206.98 o                         
 -37   7   3        428.96        470.02       156.06 o                         
 -35   7   3        461.66        652.95       257.25 o                         
 -33   7   3       3364.71       3302.65       425.83 o                         
 -31   7   3        537.70        867.26       476.99 o                         
 -29   7   3       2597.44       3250.61       475.29 o                         
 -27   7   3      10084.28       9362.64       620.49 o                         
 -25   7   3      21307.11      20837.28       859.48 o                         
 -23   7   3       2847.26       2100.37       366.87 o                         
 -21   7   3      17660.34      17803.49       563.71 o                         
 -19   7   3       2210.66       3270.81      1452.66 o                         
 -17   7   3      11890.52       8938.98      2106.20 o                         
 -15   7   3       8858.47      10081.90      2084.52 o                         
 -13   7   3      10784.15       9391.19      1948.24 o                         
 -11   7   3      28399.58      29369.16      3171.70 o                         
  -9   7   3      71312.81      70145.89      4525.24 o                         
  -7   7   3      17752.87      11308.84       887.93 o                         
  -5   7   3      75357.31      59293.04      2816.21 o                         
  -3   7   3        688.34       1313.77       704.65 o                         
  -1   7   3        712.76      13033.69      2208.42 o                         
   1   7   3       6271.86       5937.64      1598.24 o                         
   3   7   3       1411.58      29282.43      3351.34 o                         
   5   7   3      26821.02      26018.03      1946.13 o                         
   7   7   3     158655.12     151784.33      4962.51 o                         
   9   7   3      30118.15      32818.73      2234.69 o                         
  11   7   3     297053.59     288224.94      7243.19 o                         
  13   7   3      13503.95      13358.91      2471.69 o                         
  15   7   3       1050.03       1771.69      1449.56 o                         
  17   7   3        451.97       1409.30       981.86 o                         
  19   7   3       4771.30       4396.64       669.03 o                         
  21   7   3        987.84       1578.83       494.41 o                         
  23   7   3      16941.65      16546.46       592.57 o                         
  25   7   3        978.07        721.61       220.51 o                         
  27   7   3      14663.35      16289.06       559.31 o                         
  29   7   3      15136.99      15247.38       593.75 o                         
  31   7   3       9653.20      10261.72       467.13 o                         
  33   7   3        356.13        108.43       161.76 o                         
  35   7   3         40.09         19.65       332.97 o                         
  37   7   3        735.67        504.87       170.35 o                         
 -36   8   3       2370.98       2342.27       236.53 o                         
 -34   8   3        695.62        812.52       267.16 o                         
 -32   8   3       6812.66       7048.68       811.51 o                         
 -30   8   3       6385.06       5705.21       458.10 o                         
 -28   8   3      31496.82      28525.73      3115.94 o                         
 -26   8   3      68758.10      65271.46      2848.02 o                         
 -24   8   3       1068.00        702.72       552.88 o                         
 -22   8   3        580.27       1028.86       325.37 o                         
 -20   8   3      10821.22      10634.94       559.29 o                         
 -18   8   3       3635.01       3465.61       598.99 o                         
 -16   8   3        396.64        -34.07      1003.54 o                         
 -14   8   3       5661.45       5773.48      1811.96 o                         
 -12   8   3     315685.84     283965.88     11100.94 o                         
 -10   8   3       8941.39       7950.92      1756.20 o                         
  -8   8   3        228.77       -204.43       861.07 o                         
  -6   8   3      97911.09      94243.09      3923.58 o                         
  -4   8   3      10846.40      12333.52      1700.68 o                         
  -2   8   3       3882.44       9368.17      1350.34 o                         
   0   8   3       2167.79      52351.57      4131.88 o                         
   2   8   3         79.68      11596.51      1969.92 o                         
   4   8   3        190.91       7260.21      1759.30 o                         
   6   8   3     121931.84     143048.70      4850.99 o                         
   8   8   3     253593.06     271980.72      7080.29 o                         
  10   8   3       1721.82       1796.47      1458.86 o                         
  12   8   3      67136.37      65187.03      5293.39 o                         
  14   8   3       2024.82        963.28       994.25 o                         
  16   8   3       9845.80       8746.94      2220.81 o                         
  18   8   3       8643.02       6565.93       854.87 o                         
  20   8   3      83154.77      75395.47      2074.19 o                         
  22   8   3      73698.80      71377.38      1402.62 o                         
  24   8   3      11205.33      12007.94       591.99 o                         
  26   8   3       3848.84       3822.48       392.54 o                         
  28   8   3        300.12        746.47       353.29 o                         
  30   8   3       1891.95       1535.18       424.34 o                         
  32   8   3       2912.20       2804.35       360.28 o                         
  34   8   3         75.07        278.09       215.55 o                         
  36   8   3        227.96        306.34       134.57 o                         
 -35   9   3        751.80       1057.59       187.40 o                         
 -33   9   3       1021.88       1117.25       323.67 o                         
 -31   9   3        134.74        374.08       303.58 o                         
 -29   9   3       7139.29       8311.97       739.96 o                         
 -27   9   3        269.08        231.84       268.95 o                         
 -25   9   3      34591.16      36256.53      1844.48 o                         
 -23   9   3      16413.50      15181.49       717.51 o                         
 -21   9   3       1158.23        495.58       507.97 o                         
 -19   9   3      29032.02      26691.85      1366.57 o                         
 -17   9   3        499.09       -129.08       345.93 o                         
 -15   9   3       2260.87       1430.92       449.96 o                         
 -13   9   3        227.14         30.97       938.50 o                         
 -11   9   3      31187.14      30434.65      3475.24 o                         
  -9   9   3      57066.98      51171.47      4234.09 o                         
  -7   9   3      44952.14      35647.50      3379.22 o                         
  -5   9   3        236.14         38.77       677.83 o                         
  -3   9   3     225863.89     241436.06      6572.12 o                         
  -1   9   3      52657.82      58846.82      2995.39 o                         
   1   9   3       2507.25       8573.49      1892.49 o                         
   3   9   3      40980.77      41275.41      3599.13 o                         
   5   9   3      19682.23      20888.64      1896.82 o                         
   7   9   3       3013.75       7202.17      1271.27 o                         
   9   9   3       5538.32       5829.23      1592.04 o                         
  11   9   3       4381.62       6278.35      1929.65 o                         
  13   9   3      55429.37      44787.82      4707.99 o                         
  15   9   3      45410.54      39675.84      1174.95 o                         
  17   9   3      48636.37      45580.95      1043.46 o                         
  19   9   3      99189.02      96565.03      1935.24 o                         
  21   9   3       9080.63       8211.15       475.64 o                         
  23   9   3      26160.58      26809.02       836.51 o                         
  25   9   3       1406.42        826.27       270.40 o                         
  27   9   3       3800.53       4512.40       396.30 o                         
  29   9   3       2928.20       3663.16       450.83 o                         
  31   9   3       3117.96       3747.39       398.15 o                         
  33   9   3        337.96       1025.58       427.44 o                         
  35   9   3       8328.91       6425.38       334.51 o                         
 -34  10   3       3089.12       2940.65       230.48 o                         
 -32  10   3        850.41        988.83       242.99 o                         
 -30  10   3       4116.98       4392.18       349.96 o                         
 -28  10   3       2283.40       2111.85       318.35 o                         
 -26  10   3      17166.46      17668.19       906.16 o                         
 -24  10   3       4769.39       4828.49       588.17 o                         
 -22  10   3      24895.18      29226.68      1684.96 o                         
 -20  10   3      67612.09      64031.70      2446.91 o                         
 -18  10   3      13703.74      13249.17      1767.04 o                         
 -16  10   3       9992.59       9600.02       588.60 o                         
 -14  10   3       3504.49       3999.97       452.20 o                         
 -12  10   3      26104.96      26638.00      1286.69 o                         
 -10  10   3        160.02       1022.13       994.25 o                         
  -8  10   3       3388.74       2586.29      1108.85 o                         
  -6  10   3       9920.62      10422.61      2013.28 o                         
  -4  10   3     156161.47     149964.72      5295.67 o                         
  -2  10   3      13197.62      12268.58      1517.02 o                         
   0  10   3     165876.48     206240.47      6016.31 o                         
   2  10   3       7276.42      11735.89      2137.18 o                         
   4  10   3        258.46        959.75      1458.86 o                         
   6  10   3      84530.76     105750.04      6950.47 o                         
   8  10   3       1515.67       2440.72      1551.78 o                         
  10  10   3      41519.40      41517.00      4506.66 o                         
  12  10   3      96021.68      97248.05      4838.07 o                         
  14  10   3      61114.41      56878.49      1125.39 o                         
  16  10   3      59012.39      62403.15      1247.96 o                         
  18  10   3       1922.03       2454.99       636.51 o                         
  20  10   3       1550.21       1256.00       262.49 o                         
  22  10   3      19724.13      18841.20       680.52 o                         
  24  10   3      12049.01      12440.15       570.56 o                         
  26  10   3         10.69       -161.77       264.11 o                         
  28  10   3        115.52        -33.88       283.48 o                         
  30  10   3      18269.45      18662.30      1139.83 o                         
  32  10   3       1026.64        821.33       336.06 o                         
  34  10   3        568.99        498.67       204.43 o                         
 -33  11   3        759.70       1000.87       286.51 o                         
 -31  11   3        288.49        620.45       200.93 o                         
 -29  11   3       7610.14       7339.52       398.08 o                         
 -27  11   3       1110.80        845.06       256.88 o                         
 -25  11   3       1710.22       1967.68       412.11 o                         
 -23  11   3      18304.30      19002.43      1437.17 o                         
 -21  11   3       3839.32       2996.02       535.84 o                         
 -19  11   3       9271.02       9474.33       936.95 o                         
 -17  11   3      21903.32      21138.72      4356.44 o                         
 -15  11   3      25427.85      21821.25      1189.18 o                         
 -13  11   3       1298.79       1149.49       382.32 o                         
 -11  11   3      24983.65      21376.37       861.80 o                         
  -9  11   3      56156.28      52906.86      1341.33 o                         
  -7  11   3       2754.22       3690.49       526.93 o                         
  -5  11   3      27058.54      23062.94      2762.84 o                         
  -3  11   3      75088.77      82399.05      5200.47 o                         
  -1  11   3       2215.78       1748.17       940.05 o                         
   1  11   3      76546.27      75755.33      3519.07 o                         
   3  11   3      16597.03      18333.27      2868.16 o                         
   5  11   3      25552.37      26166.08      2027.22 o                         
   7  11   3        998.99       1164.57       439.60 o                         
   9  11   3      62562.21      60889.87      2073.38 o                         
  11  11   3       5766.06       5709.37      1911.07 o                         
  13  11   3         66.05       -136.53       220.87 o                         
  15  11   3      53181.17      48955.52      1146.50 o                         
  17  11   3      29900.80      27562.40       859.52 o                         
  19  11   3      21725.23      20216.21       670.74 o                         
  21  11   3        103.51        294.01       206.28 o                         
  23  11   3      19886.61      19161.45       659.60 o                         
  25  11   3       1081.02       1128.77       242.29 o                         
  27  11   3       8076.60       7979.23       538.03 o                         
  29  11   3       1128.92        537.23       211.85 o                         
  31  11   3        271.12        403.50       162.24 o                         
 -30  12   3         29.25        473.73       459.96 o                         
 -28  12   3       2876.37       2335.08       245.82 o                         
 -26  12   3       1381.82        904.79       244.44 o                         
 -24  12   3       1643.51       1589.57       266.56 o                         
 -22  12   3      11290.53      10156.80       650.36 o                         
 -20  12   3      22133.83      22256.47       922.26 o                         
 -18  12   3       6732.42       7480.12       879.65 o                         
 -16  12   3       3333.92       3572.36       487.22 o                         
 -14  12   3       3151.72       3295.80       460.37 o                         
 -12  12   3      36148.65      36953.23      1334.95 o                         
 -10  12   3        271.31        338.77       326.80 o                         
  -8  12   3      33808.77      28229.26       996.29 o                         
  -6  12   3      21654.28      19830.80      1076.85 o                         
  -4  12   3      55049.25      49619.73      1250.41 o                         
  -2  12   3       2425.38       5325.14       321.18 o                         
   0  12   3      60028.50      67238.60      1331.44 o                         
   2  12   3       7355.44       8813.93       585.10 o                         
   4  12   3      12046.16      14706.81       752.51 o                         
   6  12   3      66325.66      71128.46      1700.13 o                         
   8  12   3       9797.11      13278.41      1045.51 o                         
  10  12   3      17245.57      18286.01      3433.42 o                         
  12  12   3       5553.62       5302.68       817.70 o                         
  14  12   3      89519.00      81398.65      4864.41 o                         
  16  12   3      24535.04      22890.46       799.18 o                         
  18  12   3       5876.52       6613.57       495.03 o                         
  20  12   3       8697.51       8137.26       531.53 o                         
  22  12   3      11626.59      12125.65       618.42 o                         
  24  12   3       2945.11       2916.86       263.95 o                         
  26  12   3        206.83        229.20       415.05 o                         
  28  12   3         15.79         49.56       297.35 o                         
  30  12   3       2700.80       2580.10       334.51 o                         
 -27  13   3       1351.85       1254.43       331.42 o                         
 -25  13   3       6241.23       5065.12       367.63 o                         
 -23  13   3        324.33        334.62       231.17 o                         
 -21  13   3       1302.55       1256.15       275.85 o                         
 -19  13   3       2545.20       2245.59       600.89 o                         
 -17  13   3      26670.29      27256.76      1527.00 o                         
 -15  13   3      25840.29      27420.61       860.25 o                         
 -13  13   3        183.71        -34.90       369.04 o                         
 -11  13   3      10575.93      12122.68       750.03 o                         
  -9  13   3       2792.29       2902.58       473.01 o                         
  -7  13   3      22038.91      22895.95      1336.51 o                         
  -5  13   3      12642.79      16751.88      1105.76 o                         
  -3  13   3       1407.09       2213.37       348.71 o                         
  -1  13   3      25285.94      29366.72       870.91 o                         
   1  13   3     106224.48     102815.23      1754.06 o                         
   3  13   3      10667.07       9866.02       580.64 o                         
   5  13   3     106884.86     105870.52      2286.30 o                         
   7  13   3      37472.70      35767.25      1272.12 o                         
   9  13   3     110061.70     109911.05      2413.52 o                         
  11  13   3      73082.70      72066.36      1906.27 o                         
  13  13   3      14755.75      14362.45      1186.29 o                         
  15  13   3      23184.20      25475.78      1610.63 o                         
  19  13   3       2064.83       2849.57       486.29 o                         
  21  13   3          5.05        433.63       353.10 o                         
  23  13   3       2289.99       2772.14       449.12 o                         
  25  13   3         31.06       -346.90       346.90 o                         
  27  13   3       8197.80       9323.76       391.58 o                         
 -26  14   3       1258.28       1296.69       219.91 o                         
 -24  14   3      13320.75      12618.64       737.17 o                         
 -22  14   3        899.59        923.01       374.78 o                         
 -20  14   3        475.12       -105.31       396.46 o                         
 -18  14   3       2723.01       2728.77       613.28 o                         
 -16  14   3          5.30         15.49       514.16 o                         
 -14  14   3      10935.65      10693.75      1217.26 o                         
 -12  14   3      25648.98      26737.90      1062.12 o                         
 -10  14   3        760.82        226.69       305.72 o                         
  -8  14   3      20223.18      19665.49       769.60 o                         
  -6  14   3      29929.74      29094.88      1169.25 o                         
  -4  14   3       1120.26        651.79       394.30 o                         
  -2  14   3      24861.49      26004.76      1093.42 o                         
   0  14   3      23656.76      32608.14      1017.31 o                         
   2  14   3      25721.33      26647.01       906.25 o                         
   4  14   3      18961.96      18178.31       774.00 o                         
   6  14   3      51705.54      57414.67      1405.21 o                         
   8  14   3      60317.47      62528.73      1723.45 o                         
  10  14   3       8606.64      10124.96       737.84 o                         
  12  14   3      27974.90      27575.82      1178.06 o                         
  14  14   3      31748.53      30937.38      1195.08 o                         
  16  14   3      12366.61      13637.67      1108.85 o                         
  18  14   3        538.99       -247.79       486.29 o                         
  20  14   3       3229.97       3317.27       532.75 o                         
  22  14   3      11956.44      10094.29       693.81 o                         
  24  14   3        225.07        -15.49       253.98 o                         
  26  14   3         49.19        -92.92       145.58 o                         
 -25  15   3         24.48       -195.13       195.13 o                         
 -23  15   3       4087.71       4623.41       532.75 o                         
 -21  15   3       1998.07       1278.36       250.47 o                         
 -19  15   3       1013.51        988.11       280.29 o                         
 -17  15   3        973.11        623.24       305.15 o                         
 -15  15   3      13889.70      14506.65       786.03 o                         
 -13  15   3       9777.16       9284.84       535.38 o                         
 -11  15   3        434.62        357.08       274.22 o                         
  -9  15   3        650.51        616.27       290.58 o                         
  -7  15   3      86666.01      87552.07      2041.73 o                         
  -5  15   3      17016.08      16497.18       717.41 o                         
  -3  15   3       1361.20       4884.38       454.46 o                         
  -1  15   3      14948.81      15250.33       861.92 o                         
   1  15   3      58405.24      62259.19      1714.08 o                         
   3  15   3      18422.60      18604.46       756.76 o                         
   5  15   3        256.26        407.07       396.46 o                         
   7  15   3       8276.29      10267.06       615.08 o                         
   9  15   3      10593.60      10263.57       588.54 o                         
  11  15   3      18439.08      20134.68       784.75 o                         
  13  15   3       3939.93       3977.93       428.33 o                         
  15  15   3        279.97       -492.48       492.48 o                         
  17  15   3        303.00        523.45       390.27 o                         
  19  15   3         64.38        387.17       319.03 o                         
  21  15   3        449.16        658.18       218.36 o                         
  23  15   3         59.26       -141.51       141.51 o                         
 -22  16   3       3885.93       3772.58       312.83 o                         
 -20  16   3       4463.05       3996.21       267.11 o                         
 -18  16   3       2221.13       2012.15       270.75 o                         
 -16  16   3        198.20        443.99       231.33 o                         
 -14  16   3       3269.54       3370.37       386.13 o                         
 -12  16   3       4716.31       6522.62       773.96 o                         
 -10  16   3        122.17        538.62       264.07 o                         
  -8  16   3       4321.07       3981.43       399.04 o                         
  -6  16   3        933.96       2244.81       470.34 o                         
  -4  16   3         73.24        205.64       312.91 o                         
  -2  16   3       2662.39       2738.50       349.31 o                         
   0  16   3      14074.01      16157.44      1076.33 o                         
   2  16   3      15347.29      15617.78       817.86 o                         
   4  16   3      15034.21      13567.65       777.77 o                         
   6  16   3      26894.38      32876.15       961.38 o                         
   8  16   3      28720.62      31054.41       907.64 o                         
  10  16   3       4255.48       5267.13       413.67 o                         
  12  16   3       2685.54       2621.36       321.00 o                         
  14  16   3       1258.02        921.23       279.08 o                         
  16  16   3         23.32       -385.29       415.05 o                         
  18  16   3        124.09       -106.73       183.05 o                         
  20  16   3        332.45        315.93       235.40 o                         
 -17  17   3       2205.47       1824.34       312.83 o                         
 -15  17   3      22135.14      22273.96       617.22 o                         
 -13  17   3      15953.45      16227.40       772.79 o                         
 -11  17   3       1182.44        769.94       343.81 o                         
  -9  17   3        408.50        118.58       205.81 o                         
  -7  17   3      53440.27      56871.91      1435.71 o                         
  -5  17   3      13567.93      13645.78       550.11 o                         
  -3  17   3       1834.70       1305.18       329.70 o                         
  -1  17   3       4277.77       5143.16       404.82 o                         
   1  17   3      13881.82      14899.11       578.06 o                         
   3  17   3      31940.42      32749.54       842.76 o                         
   5  17   3       9362.86      10355.59       627.89 o                         
   7  17   3      14892.78      20015.66       833.18 o                         
   9  17   3       3394.73       3887.64       412.21 o                         
  11  17   3        267.76        405.75       359.29 o                         
  13  17   3      10944.18       9803.14       687.61 o                         
  15  17   3       3047.06       2648.24       368.59 o                         
  17  17   3       6516.52       5246.81       271.55 o                         
 -14  18   3       2408.15       2394.26       288.05 o                         
 -12  18   3       1122.45        783.63       275.66 o                         
 -10  18   3        465.29        597.79       315.93 o                         
  -8  18   3         59.36        -15.49       291.15 o                         
  -6  18   3       1230.25       2390.59       257.11 o                         
  -4  18   3       7530.78       6672.50       331.99 o                         
  -2  18   3       1349.17       1696.81       222.74 o                         
   0  18   3       9610.13       9545.46       385.98 o                         
   2  18   3       1977.53       2339.65       292.29 o                         
   4  18   3          2.67        245.99       166.40 o                         
   6  18   3        277.43        468.85       160.20 o                         
   8  18   3       1574.17       1815.05       497.13 o                         
  10  18   3       2700.04       3651.79       387.17 o                         
  12  18   3       5251.88       4497.37       356.20 o                         
  -5  19   3      11532.15      10258.45       529.65 o                         
  -3  19   3        638.81       1567.26       278.76 o                         
  -1  19   3        490.94        765.05       247.79 o                         
   1  19   3      36240.07      35675.38      1115.05 o                         
   3  19   3       9460.63       8248.27       489.38 o                         
 -40   0   4         53.85        247.79       164.16 o                         
 -38   0   4       2671.17       2580.10       368.59 o                         
 -36   0   4      12938.34      13541.65       913.72 o                         
 -34   0   4       9306.61      13464.22      1003.54 o                         
 -32   0   4       1667.87       1489.22       449.12 o                         
 -30   0   4       3321.96       2777.99       375.51 o                         
 -28   0   4      13518.91      13382.51      1497.57 o                         
 -26   0   4      62121.91      61343.99      1328.81 o                         
 -24   0   4      76651.76      67813.58      5652.68 o                         
 -22   0   4      47565.99      40792.22      3447.36 o                         
 -20   0   4        888.54       1855.32       870.36 o                         
 -18   0   4     178371.80     202068.62      7761.98 o                         
 -16   0   4      21814.39      27863.84      2555.32 o                         
 -14   0   4      67584.80      76006.09      4026.57 o                         
 -12   0   4     115710.57      98012.82      4271.26 o                         
 -10   0   4     444615.94     430186.03      9939.43 o                         
  -6   0   4     101388.38      81874.23      2011.71 o                         
  -4   0   4       1260.08        723.84       324.07 o                         
  -2   0   4      31933.37      19590.91       866.87 o                         
   0   0   4     171294.11     126217.38      3503.11 o                         
   2   0   4     706491.88    1207525.38     16177.50 o                         
   4   0   4     110897.67     127945.71      3404.00 o                         
   6   0   4     847160.38    1008320.44     18633.71 o                         
   8   0   4     312443.16     335927.19      8858.45 o                         
  10   0   4     570373.88     613847.00     14650.51 o                         
  12   0   4     179496.14     188514.58      7538.97 o                         
  14   0   4       1558.09       2521.25      1211.07 o                         
  16   0   4      55373.63      61391.71      3624.58 o                         
  18   0   4       3640.39       4915.51      1740.72 o                         
  20   0   4      93435.50     100379.21      7254.02 o                         
  22   0   4      64322.43      63344.09      5795.16 o                         
  24   0   4      37023.60      33135.45       962.39 o                         
  26   0   4      44511.87      41017.36      1148.73 o                         
  28   0   4       9180.48       7879.00       936.95 o                         
  30   0   4        258.15        505.36       301.86 o                         
  32   0   4       2190.10       2344.64       369.00 o                         
  34   0   4        200.25        179.65       245.30 o                         
  36   0   4         75.42        182.74       291.15 o                         
  38   0   4       9310.36       8328.80       526.55 o                         
 -39   1   4        129.74         36.12       138.96 o                         
 -37   1   4         12.49        450.08       326.77 o                         
 -35   1   4        458.19        995.52       274.80 o                         
 -33   1   4       7281.55       7753.92       450.15 o                         
 -31   1   4       3915.98       3928.40       363.55 o                         
 -29   1   4        490.65        445.28       256.66 o                         
 -27   1   4       9122.59      10256.01       796.94 o                         
 -25   1   4      22950.04      21481.52       672.32 o                         
 -23   1   4       1769.57       1990.44       610.56 o                         
 -21   1   4        660.91        376.26       475.33 o                         
 -19   1   4      63669.61      61788.50      2950.13 o                         
 -17   1   4       7778.40       6446.39       995.94 o                         
 -15   1   4      36306.02      36119.63      2254.94 o                         
 -13   1   4      36280.31      33191.19      2039.99 o                         
 -11   1   4     103123.20     108255.28      3366.56 o                         
  -9   1   4      20347.64      25698.59      1220.13 o                         
  -7   1   4     251807.02     219246.12      3064.94 o                         
  -5   1   4      10520.90       9332.22       418.49 o                         
  -3   1   4      42379.97      54408.93       993.15 o                         
  -1   1   4     216526.64     172554.70      2385.22 o                         
   1   1   4     397035.12     390738.78      4879.12 o                         
   3   1   4       3271.64       4748.25       919.92 o                         
   5   1   4      27132.06      44352.68      1450.97 o                         
   7   1   4     242333.88     263585.88      5731.65 o                         
   9   1   4      90950.36      91528.79      2661.20 o                         
  11   1   4       2447.59       2805.07       832.98 o                         
  13   1   4      14952.80      12542.24      1586.62 o                         
  15   1   4      23940.46      25177.10      2214.93 o                         
  17   1   4        312.02       -911.91       911.91 o                         
  19   1   4       2145.60       2107.63       713.23 o                         
  21   1   4      46918.46      43875.89      3384.87 o                         
  23   1   4        471.54        441.79       201.44 o                         
  25   1   4         97.83        159.67       252.08 o                         
  27   1   4       1377.60       1504.17       205.11 o                         
  29   1   4       1363.98       1300.88       212.17 o                         
  31   1   4        884.85        558.72       199.50 o                         
  33   1   4          2.05        278.17       187.48 o                         
  35   1   4       3692.71       3377.45       295.89 o                         
  37   1   4       1479.14       1550.99       240.17 o                         
  39   1   4       2096.06       1788.26       161.67 o                         
 -40   2   4         16.69        -41.81       137.83 o                         
 -38   2   4       3676.75       3571.45       199.45 o                         
 -36   2   4        729.80        358.67       154.67 o                         
 -34   2   4       1734.78       2488.43       300.02 o                         
 -32   2   4        321.82        881.66       256.44 o                         
 -30   2   4       4844.15       5325.14       512.68 o                         
 -28   2   4      12841.30      14622.90       930.34 o                         
 -26   2   4      73904.64      76746.71      1062.96 o                         
 -24   2   4       4686.23       4912.73       431.39 o                         
 -22   2   4       7479.08       5789.00       843.25 o                         
 -20   2   4      62002.73      57890.28      2698.84 o                         
 -18   2   4     492833.75     475648.66      8396.27 o                         
 -16   2   4      76214.22      62742.71      2556.42 o                         
 -14   2   4       1170.63       2772.05       637.35 o                         
 -12   2   4       4540.75       4340.50       706.37 o                         
 -10   2   4     280675.94     290750.97      4970.07 o                         
  -8   2   4      11410.96       4468.71       615.41 o                         
  -6   2   4     532958.69     572212.19      7898.42 o                         
  -4   2   4     245298.19     205762.97      4011.33 o                         
  -2   2   4      20099.64      20794.61       737.01 o                         
   0   2   4      11578.45      21715.40      1275.45 o                         
   2   2   4     534466.25     773051.31     15570.42 o                         
   4   2   4     139921.70     227237.77      7192.07 o                         
   6   2   4     572721.69     631710.19     10099.17 o                         
   8   2   4     140345.31     158485.81      4924.80 o                         
  10   2   4     215938.77     217655.00      5867.80 o                         
  12   2   4       2261.86       1796.35       703.63 o                         
  14   2   4      54991.78      57904.29      3290.32 o                         
  16   2   4     189335.34     201122.58      6800.60 o                         
  18   2   4     131443.39     135416.97      6956.67 o                         
  20   2   4      47331.36      50281.93      3545.56 o                         
  22   2   4      14297.59      15494.75      1746.52 o                         
  24   2   4       8858.05       8095.31       342.78 o                         
  26   2   4      17802.94      18339.04       540.72 o                         
  28   2   4      10818.10       9610.36       524.15 o                         
  30   2   4       1550.22       1368.47       206.92 o                         
  32   2   4        132.63        160.53       162.13 o                         
  34   2   4        281.94        617.57       176.59 o                         
  36   2   4        957.59       1060.48       200.88 o                         
  38   2   4        483.13        677.67       156.55 o                         
 -39   3   4       1877.36       1510.41       109.62 o                         
 -37   3   4         18.84        -83.22       121.75 o                         
 -35   3   4       4329.80       5307.77       328.76 o                         
 -33   3   4          7.91         67.81       218.10 o                         
 -31   3   4       1890.41       2773.55       328.04 o                         
 -29   3   4       3818.35       4341.73       397.25 o                         
 -27   3   4        861.64       1437.10       280.71 o                         
 -25   3   4      14220.37      13338.83       456.94 o                         
 -23   3   4      10464.70       8409.33      1926.56 o                         
 -21   3   4       1925.16       2664.60       983.90 o                         
 -19   3   4      14266.95      12647.71      1303.32 o                         
 -17   3   4       9961.15       6645.62      1003.76 o                         
 -15   3   4      24474.76      23713.74      1555.37 o                         
 -13   3   4      54633.11      48465.89      2650.86 o                         
 -11   3   4      21035.08      21972.60      1690.88 o                         
  -9   3   4         77.79        267.58       431.64 o                         
  -7   3   4      64538.93      54692.99      1851.14 o                         
  -5   3   4     936665.25     883235.12     12378.86 o                         
  -3   3   4      50565.05      52923.09      1790.76 o                         
  -1   3   4       2638.34       2846.43       438.62 o                         
   1   3   4     301835.38     269476.44      7031.01 o                         
   3   3   4     352953.72     437024.97     10775.71 o                         
   5   3   4      21103.23      20623.42      1149.00 o                         
   7   3   4      12139.47      10586.35      1162.90 o                         
   9   3   4      45267.57      40873.93      2376.99 o                         
  11   3   4        199.65        716.16       810.48 o                         
  13   3   4       8467.96       6257.58      1220.47 o                         
  15   3   4       8062.73       8644.55      1438.76 o                         
  17   3   4       2958.43       3701.74      1192.46 o                         
  19   3   4      33750.77      35774.14      3001.35 o                         
  21   3   4      18531.86      19957.04      2384.89 o                         
  23   3   4       4717.53       4625.40       300.72 o                         
  25   3   4       4623.47       4311.55       308.15 o                         
  27   3   4       3337.95       3701.04       287.84 o                         
  29   3   4       7493.48       8168.44       402.72 o                         
  31   3   4         48.61        -55.92       202.52 o                         
  33   3   4        990.51       1059.10       261.09 o                         
  35   3   4       1072.78       1123.52       196.71 o                         
  37   3   4        679.25        830.44       145.73 o                         
  39   3   4       1785.02       1641.60       198.23 o                         
 -38   4   4        342.62        451.31       100.41 o                         
 -36   4   4        178.61        225.99       171.15 o                         
 -34   4   4         10.64        157.69       190.70 o                         
 -32   4   4        163.68        110.99       209.80 o                         
 -30   4   4         75.57        718.98       255.68 o                         
 -28   4   4      55922.93      58049.66      1165.95 o                         
 -26   4   4      18864.56      18732.43       583.13 o                         
 -24   4   4       8782.59       7736.52       364.56 o                         
 -22   4   4      21144.99      19275.21      2113.54 o                         
 -20   4   4      78132.12      72822.73      3925.98 o                         
 -18   4   4      63363.17      53544.52      3256.15 o                         
 -16   4   4      20001.86      13883.44      1852.22 o                         
 -14   4   4       8691.38       7091.75      1233.70 o                         
 -12   4   4       1618.85       2486.03       900.07 o                         
 -10   4   4     866916.19     792866.38     10645.61 o                         
  -8   4   4      55396.71      58877.60      2096.33 o                         
  -6   4   4     470109.06     473351.00      6728.88 o                         
  -4   4   4       4709.49       4730.86       721.95 o                         
  -2   4   4    1430116.38    1415943.25     17853.98 o                         
   0   4   4        793.29       1329.36       627.97 o                         
   2   4   4     160485.36     190524.75      6730.56 o                         
   4   4   4     220015.33     286307.50      8870.84 o                         
   6   4   4       7214.28      16426.96      1506.01 o                         
   8   4   4        708.77       1149.57       363.16 o                         
  10   4   4     230912.45     250499.91      5547.52 o                         
  12   4   4        742.84        908.32       618.30 o                         
  14   4   4     215484.03     228810.48      7455.35 o                         
  16   4   4        276.20       1507.16      1029.22 o                         
  18   4   4     247775.53     253264.80      8318.18 o                         
  20   4   4      12481.47      13576.99      2431.43 o                         
  22   4   4      10944.88      11276.58       649.92 o                         
  24   4   4       2188.78       2492.74       246.22 o                         
  26   4   4        770.95        671.98       206.71 o                         
  28   4   4       3908.73       3960.82       388.75 o                         
  30   4   4        236.54        323.73       220.85 o                         
  32   4   4         60.88        288.52       190.12 o                         
  34   4   4       3889.28       4505.72       430.83 o                         
  36   4   4       8780.72       7029.03       262.55 o                         
  38   4   4       2341.06       2059.74       238.50 o                         
 -39   5   4        126.48       -148.67       157.97 o                         
 -37   5   4        172.78        301.27       150.21 o                         
 -35   5   4        146.20        306.83       147.25 o                         
 -33   5   4       3245.74       3507.02       486.76 o                         
 -31   5   4      16582.85      15790.62       864.16 o                         
 -29   5   4       1140.87       1020.10       260.19 o                         
 -27   5   4      18088.10      17505.84       545.13 o                         
 -25   5   4       5540.01       5593.15       317.35 o                         
 -23   5   4       3164.46       3067.76       369.72 o                         
 -21   5   4      64415.16      58543.18      5668.17 o                         
 -19   5   4      13454.60      13380.58      1684.52 o                         
 -17   5   4        283.88       -477.57       647.18 o                         
 -15   5   4      47793.46      45132.42      2807.67 o                         
 -13   5   4      94931.63      95970.08      3973.76 o                         
 -11   5   4      42894.58      33319.66      2213.12 o                         
  -9   5   4      19587.84      22251.46      1371.81 o                         
  -7   5   4       3185.88       2644.85       568.38 o                         
  -5   5   4     320873.53     276418.78      4699.17 o                         
  -3   5   4      12372.96      17301.44      1004.31 o                         
  -1   5   4      11574.49      42856.12      4692.50 o                         
   1   5   4      74505.72      78558.33      4540.73 o                         
   3   5   4     420315.94     549660.44     13919.53 o                         
   5   5   4      74144.56      84245.07      4655.33 o                         
   7   5   4      59997.59      58296.38      2835.69 o                         
   9   5   4     233706.69     255823.00     11296.07 o                         
  11   5   4      21704.40      19635.21      1829.60 o                         
  13   5   4     300633.22     299062.69      8076.37 o                         
  15   5   4      35762.76      32818.84      2500.94 o                         
  17   5   4      76441.85      74153.54      3899.57 o                         
  19   5   4       1643.77       2205.32      1242.04 o                         
  21   5   4      27971.92      26009.47       687.32 o                         
  23   5   4       1297.31       1269.45       233.18 o                         
  25   5   4       4168.32       3980.07       266.70 o                         
  27   5   4        332.77        579.33       184.50 o                         
  29   5   4        444.57        624.59       209.15 o                         
  31   5   4       3002.90       3512.18       272.95 o                         
  33   5   4        120.08        275.70       162.53 o                         
  35   5   4        403.66        457.35       250.89 o                         
  37   5   4       7618.96       7128.62       253.45 o                         
 -38   6   4        306.85        241.67       139.15 o                         
 -36   6   4        697.21        619.18       130.81 o                         
 -34   6   4        865.09       1346.99       175.74 o                         
 -32   6   4        222.80        725.58       208.04 o                         
 -30   6   4       4731.63       4264.61       296.82 o                         
 -28   6   4       6128.34       5303.08       318.68 o                         
 -26   6   4       2606.80       2371.24       270.98 o                         
 -24   6   4      33932.39      35597.21      1132.42 o                         
 -22   6   4       1634.15       2417.13       276.86 o                         
 -20   6   4      49735.84      47838.71      4977.46 o                         
 -18   6   4        915.43       2518.15      1251.33 o                         
 -16   6   4      16343.94      15880.34      1735.67 o                         
 -14   6   4       8065.25       6571.02      1170.80 o                         
 -12   6   4     189041.25     183176.67      5410.25 o                         
 -10   6   4     521872.72     470163.72      9032.12 o                         
  -8   6   4      45585.37      43641.92      1854.89 o                         
  -6   6   4     179855.56     172015.95      3710.79 o                         
  -4   6   4      54257.79      46074.78      1738.55 o                         
  -2   6   4     734159.06     730610.00     11640.00 o                         
   0   6   4      64778.80      73655.20      4500.46 o                         
   2   6   4     164777.20     227544.39      8300.92 o                         
   4   6   4      22669.06      43208.16      3568.16 o                         
   6   6   4     602560.75     678812.06     12313.46 o                         
   8   6   4       3350.43      14094.65      1750.79 o                         
  10   6   4     825543.81     852304.62     26742.63 o                         
  12   6   4      52838.09      56383.13      3141.97 o                         
  14   6   4       1097.83       4721.42      1175.45 o                         
  16   6   4     156498.39     157249.81      8623.05 o                         
  18   6   4      31297.74      30521.38      3794.26 o                         
  20   6   4         15.93       -470.79       470.79 o                         
  22   6   4      12631.53      10359.37       468.16 o                         
  24   6   4          6.83        213.99       193.24 o                         
  26   6   4      10010.23       9694.40       503.25 o                         
  28   6   4       5416.96       6209.05       436.13 o                         
  30   6   4        507.24        410.92       303.95 o                         
  32   6   4        227.37        -62.65       201.44 o                         
  34   6   4       4517.30       3974.03       281.73 o                         
  36   6   4       4872.78       3551.21       201.00 o                         
 -37   7   4        195.28        560.67       346.90 o                         
 -35   7   4        516.90        738.18       311.28 o                         
 -33   7   4        321.76        777.90       309.57 o                         
 -31   7   4      10998.14      10809.43       558.57 o                         
 -29   7   4       1796.28       1690.10       268.28 o                         
 -27   7   4       2237.67       2237.75       279.25 o                         
 -25   7   4        568.60        -28.29       357.74 o                         
 -23   7   4       1821.33       1998.53       280.17 o                         
 -21   7   4      11447.22      10822.78       444.52 o                         
 -19   7   4      12541.88      10900.80       818.48 o                         
 -17   7   4       8534.58       6073.92      1839.83 o                         
 -15   7   4      24102.45      24754.09      3239.84 o                         
 -13   7   4       7179.81       7142.51      1889.39 o                         
 -11   7   4     240095.27     223567.39      8994.73 o                         
  -9   7   4      41232.05      35140.94      1746.16 o                         
  -7   7   4      45432.43      38922.75      1729.31 o                         
  -5   7   4      16066.92      13250.78       981.11 o                         
  -3   7   4       4994.31       5982.27      1010.61 o                         
  -1   7   4      51488.69      47154.19      2353.93 o                         
   1   7   4      86180.88     116271.77      6210.21 o                         
   3   7   4      19047.43      27201.01      2930.10 o                         
   5   7   4     164909.06     187281.83      7848.71 o                         
   7   7   4      79122.12     125073.71      7264.86 o                         
   9   7   4     139408.25     136657.20      4900.58 o                         
  11   7   4      33613.25      33986.67      2468.40 o                         
  13   7   4      30751.21      33112.39      2393.20 o                         
  15   7   4      23012.99      19470.00      2917.71 o                         
  17   7   4      17523.24      15892.55      2713.29 o                         
  19   7   4     130350.07     123257.07      2968.47 o                         
  21   7   4       5586.30       6123.60       319.37 o                         
  23   7   4        534.76        854.55       207.10 o                         
  25   7   4       3216.48       2882.23       276.31 o                         
  27   7   4        525.52        337.60       224.90 o                         
  29   7   4       2421.44       2687.52       315.15 o                         
  31   7   4        669.29        700.44       228.35 o                         
  33   7   4         93.50        -76.74       172.63 o                         
  35   7   4        256.62        400.42       204.35 o                         
 -36   8   4        529.22        348.51       161.48 o                         
 -34   8   4       2564.90       2865.05       469.25 o                         
 -32   8   4         25.24        667.88       344.41 o                         
 -30   8   4         61.37        692.61       380.58 o                         
 -28   8   4        494.96        439.83       692.26 o                         
 -26   8   4       1330.02        965.02       315.59 o                         
 -24   8   4       2138.26       1736.32       343.22 o                         
 -22   8   4       5429.39       5202.65      1076.33 o                         
 -20   8   4      23585.98      22044.77       794.56 o                         
 -18   8   4      22572.19      21149.59      1149.52 o                         
 -16   8   4       1019.91       2350.90      1350.45 o                         
 -14   8   4      39229.15      36012.99      3915.06 o                         
 -12   8   4      54362.61      56235.66      4580.99 o                         
 -10   8   4       7910.19       6461.09      1629.21 o                         
  -8   8   4       6922.53       7162.02      1181.44 o                         
  -6   8   4      17247.85      18908.88      1731.80 o                         
  -4   8   4         57.90        944.99       759.82 o                         
  -2   8   4     276315.00     273946.16      6668.77 o                         
   0   8   4      30575.60      28108.65      1963.06 o                         
   2   8   4     422194.19     529592.62     15056.26 o                         
   4   8   4       1011.37      11556.25      2332.31 o                         
   6   8   4     257049.23     288288.53      7578.03 o                         
   8   8   4       5822.04       9627.32      1467.09 o                         
  10   8   4      72610.17      63791.91      3304.33 o                         
  12   8   4      16202.53      20811.16      3091.16 o                         
  14   8   4      11102.26      10239.87      2186.74 o                         
  16   8   4       3063.87       2375.33       628.76 o                         
  18   8   4      24830.41      26569.74      1168.23 o                         
  20   8   4      12727.04      12473.96       523.98 o                         
  22   8   4      10137.46      10930.37       544.87 o                         
  24   8   4       3575.69       2914.94       341.74 o                         
  26   8   4       2609.90       3348.57       372.94 o                         
  28   8   4        204.91        183.07       385.62 o                         
  30   8   4        107.74        514.64       336.27 o                         
  32   8   4        109.55         64.43       255.33 o                         
  34   8   4       4015.17       3845.82       321.40 o                         
 -35   9   4       1296.85       1374.23       210.62 o                         
 -33   9   4        223.21        618.51       242.04 o                         
 -31   9   4        222.51        528.45       242.79 o                         
 -29   9   4        427.47        594.03       280.56 o                         
 -27   9   4       5625.45       5358.26       470.80 o                         
 -25   9   4       4827.34       4882.00       591.60 o                         
 -23   9   4      45925.11      46023.82      1275.67 o                         
 -21   9   4      34324.40      32185.12      1030.97 o                         
 -19   9   4      31555.48      31918.40       973.85 o                         
 -17   9   4       2162.50       1871.37       353.55 o                         
 -15   9   4      36544.89      33007.86      2208.42 o                         
 -13   9   4      11484.35      12507.14      2292.05 o                         
 -11   9   4      65486.38      58199.38      4707.99 o                         
  -9   9   4      26072.60      24853.21      2957.98 o                         
  -7   9   4      62431.68      54899.20      3179.44 o                         
  -5   9   4       2324.61       3522.96       899.59 o                         
  -3   9   4     312293.34     292216.59      7318.05 o                         
  -1   9   4      18045.01      15046.82      1505.14 o                         
   1   9   4      60420.03      88491.34      3642.24 o                         
   3   9   4      29084.87      33457.67      3357.54 o                         
   5   9   4       1836.29       3222.38       965.64 o                         
   7   9   4        192.93       3591.53       928.18 o                         
   9   9   4     249106.83     262101.64     11327.04 o                         
  11   9   4     209456.81     203511.98     10050.93 o                         
  13   9   4     111239.84     110659.34      7284.99 o                         
  15   9   4       4633.12       3665.13       613.28 o                         
  17   9   4       6691.17       7566.44       608.78 o                         
  19   9   4      82147.64      73478.23      1327.13 o                         
  21   9   4       4085.63       3964.02       433.06 o                         
  23   9   4       5672.94       7016.30       458.06 o                         
  25   9   4       2340.66       1742.12       296.15 o                         
  27   9   4       6943.76       6692.71       579.12 o                         
  29   9   4       1598.01       1563.87       346.51 o                         
  31   9   4       8960.60       8666.01       803.76 o                         
  33   9   4        878.38       1115.89       235.93 o                         
 -34  10   4        227.92        345.37       213.72 o                         
 -32  10   4        862.41       1082.03       284.96 o                         
 -30  10   4        108.97        226.83       236.13 o                         
 -28  10   4        162.20        283.24       242.56 o                         
 -26  10   4        860.25        883.11       396.46 o                         
 -24  10   4      45349.81      45936.93      2093.81 o                         
 -22  10   4      15294.38      17964.68      1331.86 o                         
 -20  10   4        316.94        805.31       542.04 o                         
 -18  10   4      43036.81      41422.94      1762.18 o                         
 -16  10   4      10083.86       9083.83       603.23 o                         
 -14  10   4      35195.70      31692.24      1013.35 o                         
 -12  10   4      36000.27      31516.31      1417.51 o                         
 -10  10   4       1997.61       1455.76       966.38 o                         
  -8  10   4      19455.10      16329.28      2381.87 o                         
  -6  10   4      33576.84      27386.85      3078.77 o                         
  -4  10   4      22347.79      20117.23      1908.52 o                         
  -2  10   4       1622.08      21030.59      2134.05 o                         
   0  10   4      17720.74      22471.57      1882.83 o                         
   2  10   4      45013.79      46308.00      2714.44 o                         
   4  10   4      22558.16      27636.96      2350.58 o                         
   6  10   4       2035.81       4196.92      1746.91 o                         
   8  10   4       7780.36      11413.77      2505.76 o                         
  10  10   4       3895.81       4651.29       663.87 o                         
  12  10   4       5367.09       4411.56       410.62 o                         
  14  10   4      57322.68      52023.66      1624.27 o                         
  16  10   4      12113.03      13342.85       709.75 o                         
  18  10   4       1197.97       1268.99       247.79 o                         
  20  10   4        532.31        742.10       257.77 o                         
  22  10   4      34599.41      32909.21      1007.53 o                         
  24  10   4        143.58        350.50       225.46 o                         
  26  10   4        627.68        737.11       344.41 o                         
  28  10   4       2275.01       2144.75       358.52 o                         
  30  10   4       3847.94       4370.50       421.24 o                         
  32  10   4       1392.80        763.44       340.71 o                         
 -33  11   4       1417.10       1563.40       167.28 o                         
 -31  11   4         46.96        499.87       244.69 o                         
 -29  11   4        927.94       1317.55       248.62 o                         
 -27  11   4         69.26        316.04       296.20 o                         
 -25  11   4         44.05        364.77       548.23 o                         
 -23  11   4      30828.95      33110.19      1212.25 o                         
 -21  11   4       1511.61       1440.49       410.90 o                         
 -19  11   4        745.35       1091.46       386.56 o                         
 -17  11   4       2124.92       1891.66       687.61 o                         
 -15  11   4       4776.44       4471.84       582.30 o                         
 -13  11   4      85854.24      83586.59      2785.59 o                         
 -11  11   4      15054.95      13138.38       756.19 o                         
  -9  11   4        750.58        735.67       386.55 o                         
  -7  11   4       4298.08       3703.07       337.61 o                         
  -5  11   4      20553.39      17369.99      2384.97 o                         
  -3  11   4     126990.77     118011.44      4682.92 o                         
  -1  11   4      19501.46      22602.37      1909.04 o                         
   1  11   4      42436.48      45921.45      4057.54 o                         
   3  11   4     154405.80     153653.66      8048.49 o                         
   5  11   4      27075.30      25441.71      1226.25 o                         
   7  11   4      47152.21      48504.64      1763.64 o                         
   9  11   4        284.68       1459.09       499.56 o                         
  11  11   4     273295.34     289720.28      9796.95 o                         
  13  11   4      14745.27      13392.11       972.57 o                         
  15  11   4      24272.25      22558.34       941.36 o                         
  17  11   4      10992.62      11753.17       748.93 o                         
  19  11   4       6721.50       6928.31       523.90 o                         
  21  11   4        438.80        479.65       215.54 o                         
  23  11   4        372.52        107.50       211.44 o                         
  25  11   4       1093.63        790.46       201.07 o                         
  27  11   4         16.86         19.39       418.14 o                         
  29  11   4          6.56        273.25       195.57 o                         
  31  11   4       3333.75       3171.70       402.66 o                         
 -30  12   4       4604.43       4699.68       340.71 o                         
 -28  12   4       1254.96       1311.51       201.64 o                         
 -26  12   4      16165.89      17229.71       591.09 o                         
 -24  12   4       3621.29       3898.47       448.92 o                         
 -22  12   4        435.47        397.62       489.38 o                         
 -20  12   4       8565.99       9778.36       960.18 o                         
 -18  12   4        427.67        167.26       532.75 o                         
 -16  12   4      12148.00      12346.36       741.82 o                         
 -14  12   4      11427.73       9741.80       984.96 o                         
 -12  12   4       3765.96       4302.27       476.84 o                         
 -10  12   4       8942.70       9177.18       605.12 o                         
  -8  12   4        492.90        936.76       562.17 o                         
  -6  12   4      83388.68      72183.82      3757.56 o                         
  -4  12   4         53.57        163.33       239.70 o                         
  -2  12   4       7059.00       7292.96       450.58 o                         
   0  12   4       9222.44      16315.84       945.99 o                         
   2  12   4       3304.80       2358.16       367.63 o                         
   4  12   4       3615.79       5646.28       602.98 o                         
   6  12   4        479.70       1224.99       379.51 o                         
   8  12   4        720.97      10833.56      1059.51 o                         
  10  12   4      15637.95      12061.75       972.22 o                         
  12  12   4        231.26        811.51       622.57 o                         
  14  12   4      87952.70      85468.53      3165.50 o                         
  16  12   4       9657.09       8739.56       624.43 o                         
  18  12   4        991.73       1146.02       458.41 o                         
  20  12   4        258.72        464.60       399.56 o                         
  22  12   4      16635.37      16152.73      1099.56 o                         
  24  12   4       1912.05       1638.50       507.97 o                         
  26  12   4        137.81       -315.93       377.88 o                         
  28  12   4       1751.29       1396.91       374.78 o                         
  30  12   4        598.87        554.43       219.91 o                         
 -27  13   4          3.19        576.11       322.13 o                         
 -25  13   4      10380.07       8752.88      1042.26 o                         
 -23  13   4        706.59        919.46       376.33 o                         
 -21  13   4         88.24        195.13       473.90 o                         
 -19  13   4         80.38       1006.64       529.65 o                         
 -17  13   4        771.53        817.70       548.23 o                         
 -15  13   4       1462.07       1628.32       396.22 o                         
 -13  13   4      26088.86      25674.40      1049.06 o                         
 -11  13   4      11720.45      10997.60       704.46 o                         
  -9  13   4       1899.41       2510.36       600.89 o                         
  -7  13   4       4119.10       4301.37       434.67 o                         
  -5  13   4     303994.88     320373.25     14577.72 o                         
  -3  13   4      13224.76      12227.90       501.02 o                         
  -1  13   4       5282.13       4979.84       421.84 o                         
   1  13   4        330.98       -198.54       269.91 o                         
   3  13   4      77804.41      80993.20      1859.37 o                         
   5  13   4      31316.11      31477.52      1190.32 o                         
   7  13   4        824.12       1859.58       436.74 o                         
   9  13   4        332.54        826.31       472.53 o                         
  11  13   4      25038.34      24176.81      1097.78 o                         
  13  13   4      37212.14      31816.08      1883.19 o                         
  15  13   4       9677.61       9161.99      1062.39 o                         
  17  13   4        160.36       -266.37       405.75 o                         
  19  13   4        363.98        -27.88       387.17 o                         
  21  13   4        768.46        724.78       390.27 o                         
  23  13   4        599.78        253.98       322.13 o                         
  25  13   4       1907.63       2202.22       421.24 o                         
  27  13   4       4161.27       3727.95       196.87 o                         
 -26  14   4       2038.77       1561.20       298.90 o                         
 -24  14   4       3961.80       3710.64       464.60 o                         
 -22  14   4       2917.20       2000.89       461.51 o                         
 -20  14   4       2690.18       2676.12       517.26 o                         
 -18  14   4        214.52       -498.67       504.87 o                         
 -16  14   4      25450.83      32252.80      1626.11 o                         
 -14  14   4       4526.02       5047.54       667.48 o                         
 -12  14   4       1459.01       1804.89       402.04 o                         
 -10  14   4       5404.39       5539.76       464.78 o                         
  -8  14   4       9096.01       8980.18       559.72 o                         
  -6  14   4       5910.38       6072.88       570.42 o                         
  -4  14   4       5180.68      11785.54       854.66 o                         
  -2  14   4         35.02       1299.20       393.72 o                         
   0  14   4       1675.22       5896.37       509.12 o                         
   2  14   4      16174.58      16418.04       703.89 o                         
   4  14   4       8263.81       8540.50       579.79 o                         
   6  14   4      43000.18      41565.04      1178.63 o                         
   8  14   4        672.95       1924.32       458.80 o                         
  10  14   4      30863.03      32854.03      1306.53 o                         
  12  14   4      18126.43      16837.49       945.31 o                         
  14  14   4      26234.49      25811.79      1782.53 o                         
  16  14   4      60251.10      57288.76      2264.17 o                         
  18  14   4         57.94       -449.12       504.87 o                         
  20  14   4      17400.91      16416.00      1031.42 o                         
  22  14   4       1028.44       1396.91       393.36 o                         
  24  14   4      15340.44      13606.70       678.32 o                         
 -23  15   4       3612.70       2884.88       249.56 o                         
 -21  15   4        167.27        438.01       458.41 o                         
 -19  15   4       1445.70       1853.22       320.72 o                         
 -17  15   4      12386.11      11754.76       647.06 o                         
 -15  15   4       6171.76       6006.16       553.77 o                         
 -13  15   4       2736.40       2537.84       357.41 o                         
 -11  15   4      21562.72      20590.19       774.33 o                         
  -9  15   4        845.96        549.65       291.64 o                         
  -7  15   4        137.49        309.06       328.81 o                         
  -5  15   4      37609.43      37749.16      1071.65 o                         
  -3  15   4        671.20       2204.18       485.02 o                         
  -1  15   4        126.06        920.56       396.81 o                         
   1  15   4       4834.87       6568.18       515.96 o                         
   3  15   4      37841.80      42402.68      1417.00 o                         
   5  15   4      40338.07      42025.12      1157.10 o                         
   7  15   4       1987.05       4589.79       477.97 o                         
   9  15   4        171.66        194.60       305.66 o                         
  11  15   4       2420.77       2878.98       385.92 o                         
  13  15   4        139.32        456.95       337.67 o                         
  15  15   4       5520.42       5525.69       696.91 o                         
  17  15   4       8217.51       6572.60       672.13 o                         
  19  15   4       1352.88       1111.95       362.39 o                         
  21  15   4        135.56        412.16       213.72 o                         
  23  15   4       2737.90       2565.36       169.23 o                         
 -22  16   4       9339.63       7250.92       418.14 o                         
 -20  16   4       5695.52       4480.23       287.97 o                         
 -18  16   4        461.52        122.35       197.00 o                         
 -16  16   4      24943.88      24185.26       806.45 o                         
 -14  16   4      10078.57       9860.75       575.79 o                         
 -12  16   4        403.92        220.54       225.61 o                         
 -10  16   4        515.90        540.38       263.52 o                         
  -8  16   4      13169.75      13674.94       609.14 o                         
  -6  16   4       2652.25       2186.44       348.39 o                         
  -4  16   4        579.88       1264.56       315.19 o                         
  -2  16   4      11790.97      10241.39       544.31 o                         
   0  16   4        563.64        642.05       436.73 o                         
   2  16   4      29078.10      29539.93      1118.09 o                         
   4  16   4      15667.72      13904.20       791.05 o                         
   6  16   4      20733.47      21001.58       896.86 o                         
   8  16   4      19840.60      20320.14       726.64 o                         
  10  16   4        246.54        -42.09       260.08 o                         
  12  16   4        718.54       1169.29       290.59 o                         
  14  16   4       1220.39       1468.53       379.43 o                         
  16  16   4      27717.63      25441.31      1720.58 o                         
  18  16   4        690.54        273.30       241.59 o                         
  20  16   4       1871.09       1849.26       439.83 o                         
 -17  17   4       1008.39        867.26       247.79 o                         
 -15  17   4       1045.30        834.43       339.16 o                         
 -13  17   4         78.18         13.64       374.78 o                         
 -11  17   4        684.76        680.58       242.10 o                         
  -9  17   4         14.10        -21.69       207.33 o                         
  -7  17   4         44.96       -255.78       255.78 o                         
  -5  17   4       1752.19       2027.53       306.91 o                         
  -3  17   4       5888.72       5478.38       388.25 o                         
  -1  17   4        826.10       2260.69       303.90 o                         
   1  17   4        516.48        668.52       349.82 o                         
   3  17   4       8331.00       7420.47       426.40 o                         
   5  17   4       1416.91       1328.60       341.01 o                         
   7  17   4       2250.24       1776.95       244.93 o                         
   9  17   4       2417.85       2983.13       266.06 o                         
  11  17   4        233.39        137.01       466.15 o                         
  13  17   4       2127.20       1675.08       234.82 o                         
  15  17   4        228.30        471.15       171.99 o                         
  17  17   4       1706.12       1570.09       166.41 o                         
 -12  18   4       3655.00       2561.52       328.32 o                         
 -10  18   4       1549.17       1059.30       312.83 o                         
  -8  18   4       3732.66       4029.67       295.43 o                         
  -6  18   4       2036.96       1956.08       206.20 o                         
  -4  18   4        653.99        722.55       178.66 o                         
  -2  18   4       1776.56       1247.55       186.56 o                         
   0  18   4         61.05        145.71       174.12 o                         
   2  18   4         95.85        340.49       174.97 o                         
   4  18   4       4435.66       4176.84       262.24 o                         
   6  18   4       1109.13        580.83       189.94 o                         
   8  18   4      28794.39      27535.52       975.67 o                         
  10  18   4        230.45        -30.97       204.43 o                         
  -5  19   4         88.02        157.97       195.13 o                         
  -3  19   4       1051.72       1322.57       260.18 o                         
  -1  19   4         28.11       -139.38       226.11 o                         
   1  19   4       2270.65       2192.93       312.83 o                         
   3  19   4        113.15        114.60       216.82 o                         
 -39   1   5        137.16        224.14       221.46 o                         
 -37   1   5      10364.77      12028.01       565.27 o                         
 -35   1   5      11536.56      13561.63       495.05 o                         
 -33   1   5        250.77        123.87       201.20 o                         
 -31   1   5        809.54       1118.71       265.75 o                         
 -29   1   5        524.78        413.02       294.62 o                         
 -27   1   5      39088.69      42642.83       837.94 o                         
 -25   1   5        132.34        -25.95       300.33 o                         
 -23   1   5       9860.11       7433.66      1963.73 o                         
 -21   1   5      16770.33      14337.51      1220.94 o                         
 -19   1   5      82288.86      82240.15      2797.33 o                         
 -17   1   5     193132.55     171988.97      4005.96 o                         
 -15   1   5      71574.61      69848.95      2537.25 o                         
 -13   1   5      11375.02      12085.50      1037.14 o                         
 -11   1   5      70971.81      60308.63      2015.59 o                         
  -9   1   5      78663.76      78069.95      1788.27 o                         
  -7   1   5     149512.62     111909.51      2514.93 o                         
  -5   1   5     255646.09     207261.84      2798.57 o                         
  -3   1   5      20334.94      15103.33       519.14 o                         
  -1   1   5       2563.52       1871.50       469.79 o                         
   1   1   5      78579.53      59601.06      1365.35 o                         
   3   1   5      68757.76      74407.86      3642.49 o                         
   5   1   5     279725.72     426785.88      5540.57 o                         
   7   1   5     112178.40     153384.62      4611.10 o                         
   9   1   5       2326.71       4635.45       683.71 o                         
  11   1   5     496283.41     490164.50     10010.02 o                         
  13   1   5     546817.44     561505.75     11524.76 o                         
  15   1   5      10340.08       7602.62      1493.63 o                         
  17   1   5     223099.14     226274.55      7377.90 o                         
  19   1   5      40146.73      40551.44      2581.19 o                         
  21   1   5      19915.69      16232.98      2159.17 o                         
  23   1   5      23887.68      23376.78       550.33 o                         
  25   1   5      33875.80      32420.47       614.12 o                         
  27   1   5      12866.46      14349.46       534.97 o                         
  29   1   5      17258.92      17104.96       492.20 o                         
  31   1   5       4511.41       5020.89       366.59 o                         
  33   1   5      15620.18      15030.34       596.38 o                         
  35   1   5         37.85         56.81       194.65 o                         
  37   1   5       8764.41       7504.98       656.64 o                         
  39   1   5        163.85        281.96       105.06 o                         
 -40   2   5       1101.71        851.49       157.97 o                         
 -38   2   5        735.28        571.38       141.25 o                         
 -36   2   5        887.39       1193.68       202.29 o                         
 -34   2   5      15530.60      18018.99       614.78 o                         
 -32   2   5       1126.55       1563.13       264.95 o                         
 -30   2   5         36.12        731.49       279.00 o                         
 -28   2   5       3774.57       5294.64       740.25 o                         
 -26   2   5      59234.94      55270.88       945.03 o                         
 -24   2   5        563.24        304.44       222.51 o                         
 -22   2   5      31134.38      28709.42      3552.67 o                         
 -20   2   5     128225.39     119463.05      3521.46 o                         
 -18   2   5      34887.09      28082.77      1772.62 o                         
 -16   2   5      81956.84      90251.30      3057.92 o                         
 -14   2   5     205787.80     197295.47      5470.33 o                         
 -12   2   5      65317.51      58983.47      2116.67 o                         
 -10   2   5     106502.80     100023.07      2773.52 o                         
  -8   2   5     292419.06     266620.88      5552.75 o                         
  -6   2   5     422845.97     366639.03      5851.02 o                         
  -4   2   5       6957.19       7575.12       583.91 o                         
  -2   2   5       1999.72        708.89       228.51 o                         
   0   2   5     119867.02     154152.19      4042.05 o                         
   2   2   5     201668.41     286973.41      7731.01 o                         
   4   2   5    1322719.50    1862891.25     33996.61 o                         
   6   2   5     622291.06     876354.75     13708.92 o                         
   8   2   5      53389.32      60149.41      2783.67 o                         
  10   2   5     141228.36     144575.59      5020.82 o                         
  12   2   5       7469.19       6528.91      1337.50 o                         
  14   2   5     250717.88     266500.03      8619.95 o                         
  16   2   5     155898.69     146123.97      5744.19 o                         
  18   2   5        733.11       1379.47       925.81 o                         
  20   2   5     148971.97     151829.62      6291.27 o                         
  22   2   5       3583.03       2938.06       829.34 o                         
  24   2   5      13700.43      14944.38       453.81 o                         
  26   2   5      32243.38      31295.78       633.21 o                         
  28   2   5       7413.73       6590.36       323.08 o                         
  30   2   5       1904.49       1837.28       224.11 o                         
  32   2   5       2333.86       2651.64       261.49 o                         
  34   2   5        730.20        848.08       233.54 o                         
  36   2   5       1062.22       1150.62       197.23 o                         
  38   2   5       2515.73       1787.43       173.61 o                         
 -39   3   5        419.99        780.87       149.01 o                         
 -37   3   5        210.13        457.10       136.52 o                         
 -35   3   5       3819.01       3745.02       307.67 o                         
 -33   3   5        153.79        500.82       241.94 o                         
 -31   3   5        726.90        638.09       253.32 o                         
 -29   3   5      56054.10      55370.47      1187.15 o                         
 -27   3   5      14558.95      15358.57       760.93 o                         
 -25   3   5       8448.67       7969.87       319.43 o                         
 -23   3   5      29057.11      32125.81      3710.64 o                         
 -21   3   5       8392.44       9310.99      1539.71 o                         
 -19   3   5     161843.86     158123.53      5927.71 o                         
 -17   3   5      50819.00      48307.18      3077.63 o                         
 -15   3   5        721.97       1548.80       810.28 o                         
 -13   3   5      29262.52      29238.49      2127.68 o                         
 -11   3   5       9474.46       6579.73      1460.40 o                         
  -9   3   5     252430.00     227175.44      4505.53 o                         
  -7   3   5      33154.86      22617.74      1226.99 o                         
  -5   3   5      13273.10       8355.74       859.48 o                         
  -3   3   5       1015.50       5749.79       633.39 o                         
  -1   3   5       7659.23       3483.77       349.80 o                         
   1   3   5      15279.93      21650.22      2016.38 o                         
   3   3   5     860681.06    1055437.50     21477.09 o                         
   5   3   5     763704.19     928423.94     11308.49 o                         
   7   3   5      51979.03      51888.34      2458.76 o                         
   9   3   5       7199.29       7442.68      1248.19 o                         
  11   3   5      30771.79      33295.81      2389.64 o                         
  13   3   5      16233.15      22451.46      2072.32 o                         
  15   3   5      26115.22      24786.58      2334.07 o                         
  17   3   5       7443.66       6186.92      1322.42 o                         
  19   3   5     140063.03     140692.23      6079.29 o                         
  21   3   5      14596.37      15059.30      2124.34 o                         
  23   3   5      86502.95      82212.61      1255.26 o                         
  25   3   5      28867.88      27155.58       567.07 o                         
  27   3   5       8011.42       8572.36       415.55 o                         
  29   3   5      14148.17      16140.70       534.74 o                         
  31   3   5        245.50        384.71       192.27 o                         
  33   3   5        651.53        596.10       186.24 o                         
  35   3   5        153.47        208.57       149.60 o                         
  37   3   5        832.75        956.13       168.90 o                         
 -38   4   5        493.04        537.51       157.37 o                         
 -36   4   5       1703.72       1661.62       205.38 o                         
 -34   4   5         39.60         90.68       178.80 o                         
 -32   4   5       1324.55       1570.47       256.81 o                         
 -30   4   5       2682.48       3659.42       390.82 o                         
 -28   4   5       4497.38       4388.36       364.08 o                         
 -26   4   5      11759.39      12647.87       595.04 o                         
 -24   4   5      35473.14      32966.55       692.18 o                         
 -22   4   5       9007.41       9240.18      1576.90 o                         
 -20   4   5       1136.26        662.11      1653.99 o                         
 -18   4   5       6440.52       8256.88      1366.22 o                         
 -16   4   5     150123.09     144671.08      5314.75 o                         
 -14   4   5      51052.89      50646.82      2909.66 o                         
 -12   4   5       9466.41       7536.06      1353.55 o                         
 -10   4   5       9259.94      12246.72      1073.37 o                         
  -8   4   5     111480.34     104591.11      2882.61 o                         
  -6   4   5      84056.59      73597.42      2199.87 o                         
  -4   4   5      75295.69      73885.05      2080.15 o                         
  -2   4   5      69122.76      82175.74      1612.18 o                         
   0   4   5      86463.16      85437.80      1957.30 o                         
   2   4   5     512017.16     608528.88     14774.40 o                         
   4   4   5       6925.69      27300.12      2626.56 o                         
   6   4   5      28908.93      36662.42      2071.46 o                         
   8   4   5      69904.88      73876.07      2680.90 o                         
  10   4   5       2826.97       5784.63      1015.04 o                         
  12   4   5      11602.16      13776.60      1357.30 o                         
  14   4   5      14950.84      13726.06      1687.76 o                         
  16   4   5       1961.72       1669.16       761.14 o                         
  18   4   5     131711.66     134407.47      5964.44 o                         
  20   4   5       6474.36       6604.31      1092.88 o                         
  22   4   5       9851.08       8195.96       327.41 o                         
  24   4   5       4113.85       4231.55       424.41 o                         
  26   4   5      11559.63       9989.11       483.96 o                         
  28   4   5         83.29         82.19       181.43 o                         
  30   4   5        702.37        778.78       207.26 o                         
  32   4   5         36.55        -75.93       211.91 o                         
  34   4   5        487.03        666.69       165.14 o                         
  36   4   5       1792.71       1565.56       146.50 o                         
  38   4   5       1525.94       1585.85       201.33 o                         
 -39   5   5         89.86        123.89       157.97 o                         
 -37   5   5        390.34        535.17       107.73 o                         
 -35   5   5       5471.59       5363.00       324.53 o                         
 -33   5   5        403.34        885.47       201.68 o                         
 -31   5   5       1463.46       1156.34       242.29 o                         
 -29   5   5      23078.58      21672.30       622.75 o                         
 -27   5   5      10971.23      11918.63       734.08 o                         
 -25   5   5      13518.77      13963.60       529.53 o                         
 -23   5   5       6772.23       6618.98       444.77 o                         
 -21   5   5       1953.23        425.26       694.13 o                         
 -19   5   5       3128.94       1218.10       681.55 o                         
 -17   5   5       8161.56       8175.96      1301.56 o                         
 -15   5   5       1229.92       2034.18       782.65 o                         
 -13   5   5      33008.52      30156.45      2244.84 o                         
 -11   5   5      27999.29      24776.15      1949.11 o                         
  -9   5   5     122269.07      98753.67      3016.13 o                         
  -7   5   5      11624.26       8809.20       853.23 o                         
  -5   5   5      11473.40      13774.32       972.43 o                         
  -3   5   5      36333.48      28625.31      1307.81 o                         
  -1   5   5      55825.82      60452.91      1961.14 o                         
   1   5   5      25849.03      25553.21      2669.92 o                         
   3   5   5     254148.92     327078.03     10298.72 o                         
   5   5   5        540.31       5473.03      1409.30 o                         
   7   5   5     126789.66     156555.61      6019.72 o                         
   9   5   5      92030.62     128535.43      4723.59 o                         
  11   5   5      61978.44      60143.91      3195.08 o                         
  13   5   5      18236.67      21229.17      1967.19 o                         
  15   5   5      16110.04      13308.90      1691.11 o                         
  17   5   5         99.32        451.24       889.23 o                         
  19   5   5      39953.31      38162.56      4268.16 o                         
  21   5   5      98053.35      99193.43      1495.84 o                         
  23   5   5      71030.01      72575.48      1133.81 o                         
  25   5   5       3222.21       3175.32       255.00 o                         
  27   5   5        419.84        690.48       198.70 o                         
  29   5   5       4791.99       5420.49       320.89 o                         
  31   5   5      10747.91      10071.80       398.14 o                         
  33   5   5       5781.86       5153.30       270.71 o                         
  35   5   5       1190.81       1046.47       188.92 o                         
  37   5   5       3004.49       2347.80       238.50 o                         
 -38   6   5        331.97        266.25       178.10 o                         
 -36   6   5        197.65         39.61       205.28 o                         
 -34   6   5       1863.80       2227.13       212.48 o                         
 -32   6   5          6.27        359.66       285.36 o                         
 -30   6   5       2630.97       3283.35       262.65 o                         
 -28   6   5        140.45        752.02       210.28 o                         
 -26   6   5      17691.30      19371.30       686.29 o                         
 -24   6   5      10615.80      10279.26       495.38 o                         
 -22   6   5       5081.63       4614.59       338.32 o                         
 -20   6   5       1076.08        492.48      1412.40 o                         
 -18   6   5        227.44        535.84       963.28 o                         
 -16   6   5      35807.07      33582.82      2546.04 o                         
 -14   6   5     203291.48     188906.75      6007.47 o                         
 -12   6   5      84898.79      77404.95      3482.78 o                         
 -10   6   5      16293.67      13509.17      1189.63 o                         
  -8   6   5     165657.98     157852.42      3812.61 o                         
  -6   6   5      22898.52      25065.11      1363.34 o                         
  -4   6   5      24188.36      26353.94      1363.75 o                         
  -2   6   5      10503.38       9166.78      1091.28 o                         
   0   6   5     231046.36     255918.45      5552.95 o                         
   2   6   5        124.16       6132.77      1697.35 o                         
   4   6   5      39770.76      46491.36      3887.19 o                         
   6   6   5      16320.13      25071.83      2287.40 o                         
   8   6   5      10283.09      10445.25      1463.08 o                         
  10   6   5     108792.16     100635.32      4455.43 o                         
  12   6   5       2091.98       2691.47      1002.88 o                         
  14   6   5      35494.05      37016.43      2712.01 o                         
  16   6   5      81048.45      77286.77      3977.01 o                         
  18   6   5      84179.72      82377.36      6368.17 o                         
  20   6   5      88167.14      84061.55      1757.21 o                         
  22   6   5         42.85        388.49       185.82 o                         
  24   6   5        619.98        838.95       207.85 o                         
  26   6   5       3418.26       3338.52       344.15 o                         
  28   6   5       5647.47       4963.20       392.46 o                         
  30   6   5        233.57        459.21       243.04 o                         
  32   6   5       1116.45        642.33       227.84 o                         
  34   6   5        173.45        289.87       160.85 o                         
  36   6   5       5706.15       5275.89       330.97 o                         
 -37   7   5        447.57        615.64       169.64 o                         
 -35   7   5       7830.66       7474.97       732.53 o                         
 -33   7   5        485.68        652.57       203.05 o                         
 -31   7   5       3059.83       3774.64       333.60 o                         
 -29   7   5      12465.82      11127.25       561.68 o                         
 -27   7   5       4911.95       4498.55       412.03 o                         
 -25   7   5      16519.98      15005.43       745.42 o                         
 -23   7   5        309.49        317.59       224.09 o                         
 -21   7   5      47888.85      43720.42       922.74 o                         
 -19   7   5      15867.27      12106.39       849.27 o                         
 -17   7   5       8459.35       6615.96      1774.79 o                         
 -15   7   5       8141.02      10534.12      2112.40 o                         
 -13   7   5      42154.26      38351.50      3763.29 o                         
 -11   7   5       6262.81       7509.55      1019.62 o                         
  -9   7   5      37682.12      35364.65      1791.64 o                         
  -7   7   5      10020.58       9560.22       898.84 o                         
  -5   7   5      42282.77      38368.46      1724.55 o                         
  -3   7   5        876.74       2038.24       711.58 o                         
  -1   7   5     340653.62     357416.78      7391.30 o                         
   1   7   5      51886.55      48501.55      4042.05 o                         
   3   7   5       1142.59       3908.87      1492.93 o                         
   5   7   5      94613.62      94172.11      5671.26 o                         
   7   7   5      37148.54      40188.55      2638.05 o                         
   9   7   5       4075.32       9025.30      1398.36 o                         
  11   7   5     479092.00     470047.34     10491.07 o                         
  13   7   5      66735.17      63192.29      3507.35 o                         
  15   7   5     269497.97     253264.86     11348.72 o                         
  17   7   5       9527.14       9837.21      2546.03 o                         
  19   7   5       1542.03       2081.05       420.13 o                         
  21   7   5      69871.30      71209.49      1098.92 o                         
  23   7   5       6109.78       6586.84       365.30 o                         
  25   7   5       6094.60       6148.40       361.97 o                         
  27   7   5        124.81        -49.61       216.56 o                         
  29   7   5      17535.52      18419.39       692.96 o                         
  31   7   5       2604.63       2995.43       287.82 o                         
  33   7   5      18261.00      16838.71       544.24 o                         
  35   7   5       1465.49       2046.70       249.65 o                         
 -36   8   5          7.39        -82.07       150.24 o                         
 -34   8   5       2947.07       3342.83       350.04 o                         
 -32   8   5       4026.57       4569.16       473.12 o                         
 -30   8   5      11049.01      12070.52       727.81 o                         
 -28   8   5       1052.46       1133.47       327.41 o                         
 -26   8   5       3533.41       4547.10       469.20 o                         
 -24   8   5        614.25        496.64       304.11 o                         
 -22   8   5     128567.33     123054.87      2034.15 o                         
 -20   8   5      15351.70      13799.22       638.02 o                         
 -18   8   5       9708.67       9408.17       703.39 o                         
 -16   8   5       7437.01       7294.28      1771.69 o                         
 -14   8   5      70631.46      65190.12      5141.62 o                         
 -12   8   5      26203.59      20290.80      2784.53 o                         
 -10   8   5      98503.90      93558.83      5646.49 o                         
  -8   8   5     134896.52     123264.47      4680.78 o                         
  -6   8   5       3929.82       4517.34       858.86 o                         
  -4   8   5      95115.94      85697.50      3558.78 o                         
  -2   8   5       1285.29       1058.28       617.25 o                         
   0   8   5     201461.72     229484.94      5866.16 o                         
   2   8   5     132302.70     153012.64      7634.99 o                         
   4   8   5       7013.64      25293.04      3137.62 o                         
   6   8   5      70062.12      86769.68      4048.93 o                         
   8   8   5     254741.14     278737.41      7701.64 o                         
  10   8   5      76835.45      92234.38      5161.75 o                         
  12   8   5     195586.20     200628.34      9880.57 o                         
  14   8   5       5949.08       4834.98      1499.12 o                         
  16   8   5       1353.23       1357.58       293.35 o                         
  18   8   5        224.40        323.83       203.03 o                         
  20   8   5      40371.33      37367.55       890.55 o                         
  22   8   5       3396.33       3834.95       360.54 o                         
  24   8   5       9384.90       7726.81       456.82 o                         
  26   8   5       9491.31       9189.96       698.69 o                         
  28   8   5      14837.99      14200.90       558.58 o                         
  30   8   5         67.31        191.18       313.11 o                         
  32   8   5         62.27       -116.90       241.77 o                         
  34   8   5        993.97        859.12       217.85 o                         
 -35   9   5       2353.55       2732.56       242.96 o                         
 -33   9   5        174.44         76.07       214.32 o                         
 -31   9   5        424.31        -32.89       215.96 o                         
 -29   9   5       1147.95       1323.20       363.94 o                         
 -27   9   5      28223.91      25091.65      1661.73 o                         
 -25   9   5       4743.04       4493.85       454.10 o                         
 -23   9   5      11569.21      11236.25       630.54 o                         
 -21   9   5         68.05          7.57       325.38 o                         
 -19   9   5      21545.02      19324.03       898.60 o                         
 -17   9   5       5649.91       6005.10       407.28 o                         
 -15   9   5      15511.63      16153.23      1015.88 o                         
 -13   9   5      22420.61      20659.38      2908.42 o                         
 -11   9   5        427.46       1034.52      1087.17 o                         
  -9   9   5      58055.13      45277.20      3856.21 o                         
  -7   9   5      12554.79      13006.74      1553.51 o                         
  -5   9   5      38434.93      31346.41      2301.32 o                         
  -3   9   5        337.47       3656.99      1428.08 o                         
  -1   9   5      25942.62      28526.43      2031.61 o                         
   1   9   5       6591.43      10138.72      1234.11 o                         
   3   9   5      24534.28      23725.77      2920.81 o                         
   5   9   5      19809.30      30541.82      2617.71 o                         
   7   9   5     107196.27     121681.93      4958.44 o                         
   9   9   5      19886.77      23410.01      2219.10 o                         
  11   9   5      23489.19      27266.05      3719.93 o                         
  13   9   5      37516.68      33979.97      1475.43 o                         
  15   9   5       5930.18       6985.59       527.84 o                         
  17   9   5      13467.90      14132.63       612.63 o                         
  19   9   5      15706.37      15189.32       573.74 o                         
  21   9   5       1402.88       1552.68       260.29 o                         
  23   9   5       5249.62       5356.86       404.63 o                         
  25   9   5      10105.72       9862.81       505.54 o                         
  27   9   5        855.41       1372.66       435.18 o                         
  29   9   5       5625.44       4947.33       468.08 o                         
  31   9   5       1072.56        844.77       282.79 o                         
  33   9   5       9842.59       8068.68       408.81 o                         
 -34  10   5        434.53        862.74       325.22 o                         
 -32  10   5       8941.53       9428.83       490.46 o                         
 -30  10   5       3937.88       4755.03       367.47 o                         
 -28  10   5        950.89        931.14       239.53 o                         
 -26  10   5          7.19        118.76       354.65 o                         
 -24  10   5       4326.75       3789.45       430.03 o                         
 -22  10   5      61621.14      58172.63      2079.88 o                         
 -20  10   5        226.18        170.16       492.48 o                         
 -18  10   5       8423.58       7850.64       657.50 o                         
 -16  10   5      34193.50      32758.82      1054.65 o                         
 -14  10   5      60615.06      50622.73      1378.74 o                         
 -12  10   5        830.32       1806.47       523.99 o                         
 -10  10   5       9843.37       9598.72      1920.36 o                         
  -8  10   5       2873.62       3679.66      1130.54 o                         
  -6  10   5      45783.19      35292.87      2512.80 o                         
  -4  10   5      27016.06      20698.92      1874.50 o                         
  -2  10   5      11883.60      17993.96      3235.19 o                         
   0  10   5     153836.45     137347.59      4740.33 o                         
   2  10   5      30107.69      31224.48      3366.83 o                         
   4  10   5     133890.17     138051.83      5847.82 o                         
   6  10   5       9790.20      12790.43      1702.51 o                         
   8  10   5     109800.33     131352.80      8015.97 o                         
  10  10   5      10672.35      10378.55       894.64 o                         
  12  10   5      86594.84      86999.48      2000.55 o                         
  14  10   5       7283.29       6094.59       562.17 o                         
  16  10   5        314.74       1015.05       340.51 o                         
  18  10   5        243.90        904.67       399.56 o                         
  20  10   5      28554.18      27099.57       967.71 o                         
  22  10   5       2607.02       2258.14       283.18 o                         
  24  10   5        210.57        492.51       236.90 o                         
  26  10   5        771.81        610.77       304.79 o                         
  28  10   5      12224.43      10957.04       932.31 o                         
  30  10   5          1.82        127.39       266.37 o                         
  32  10   5        640.95        730.32       174.87 o                         
 -33  11   5       2351.57       2009.39       173.61 o                         
 -31  11   5       3575.89       3342.12       294.80 o                         
 -29  11   5       2951.63       2743.99       292.69 o                         
 -27  11   5      15190.01      16038.46       619.23 o                         
 -25  11   5       2387.73       3603.91       501.49 o                         
 -23  11   5       6089.83       6623.35       618.58 o                         
 -21  11   5       8621.40      11096.30       901.33 o                         
 -19  11   5      70490.57      70669.34      2660.63 o                         
 -17  11   5      10616.44      11057.55      1359.74 o                         
 -15  11   5      15772.96      12521.28      1652.43 o                         
 -13  11   5      45807.21      42347.38      1475.89 o                         
 -11  11   5      52114.75      47631.62      1848.40 o                         
  -9  11   5      41207.64      34624.59      1025.16 o                         
  -7  11   5       2208.57       2060.00       373.12 o                         
  -5  11   5      25540.62      21590.82      1457.31 o                         
  -3  11   5       6280.76       9722.61      2100.01 o                         
  -1  11   5     206044.08     203434.55      9446.94 o                         
   1  11   5         55.21        514.16      1319.48 o                         
   3  11   5      65022.63      67432.15      1732.83 o                         
   5  11   5      30202.65      31448.43      3915.06 o                         
   7  11   5      60159.25      64672.83      2130.64 o                         
   9  11   5       9253.78       9696.67       902.88 o                         
  11  11   5        934.49       2306.22       697.04 o                         
  13  11   5       2137.04       1994.20       387.55 o                         
  15  11   5       2687.34       2664.33       434.08 o                         
  17  11   5      17278.93      17193.44      1136.73 o                         
  19  11   5       5461.77       5290.29       690.71 o                         
  21  11   5        904.49       1110.80       262.37 o                         
  23  11   5       4419.48       5261.41       456.09 o                         
  25  11   5      15043.62      15581.38      1088.72 o                         
  27  11   5       4747.16       4500.28       820.80 o                         
  29  11   5        301.72        224.69       192.51 o                         
  31  11   5          2.55       -247.79       247.79 o                         
 -30  12   5        193.53        249.78       362.39 o                         
 -28  12   5        218.89        238.11       227.87 o                         
 -26  12   5       1147.92       1128.64       247.82 o                         
 -24  12   5      17482.20      18569.41      1321.02 o                         
 -22  12   5       1617.51       2109.73       470.80 o                         
 -20  12   5       7679.47       9419.07      1012.84 o                         
 -18  12   5        979.47        517.26       523.45 o                         
 -16  12   5      54720.36      54596.23      3871.70 o                         
 -14  12   5      78099.65      78951.38      1867.19 o                         
 -12  12   5       3361.03       4327.90       478.11 o                         
 -10  12   5        604.53        359.96       315.36 o                         
  -8  12   5      73817.55      70412.27      2350.90 o                         
  -6  12   5      86111.38      73393.21      1630.31 o                         
  -4  12   5      17419.31      16042.77       546.72 o                         
  -2  12   5       1516.59       2865.39       300.83 o                         
   0  12   5      31541.76      29270.06       879.95 o                         
   2  12   5      14905.54      12001.61       863.50 o                         
   4  12   5      21510.09      25113.59      1059.61 o                         
   6  12   5       4429.59       4206.31       491.42 o                         
   8  12   5        383.57       1922.05       509.73 o                         
  10  12   5       6708.19       5671.26       786.73 o                         
  12  12   5      18624.95      21591.69      1489.83 o                         
  14  12   5      11755.92       9750.85       666.10 o                         
  16  12   5       1458.92       1373.60       373.45 o                         
  18  12   5      32497.83      30304.56      1489.83 o                         
  20  12   5      15491.29      14706.26      1056.20 o                         
  22  12   5        112.30        350.00       418.14 o                         
  24  12   5        402.68        204.43       393.36 o                         
  26  12   5       5689.48       5593.83       659.74 o                         
  28  12   5        419.98        235.40       297.35 o                         
  30  12   5        842.08        133.19       161.06 o                         
 -29  13   5          7.81         71.24       176.55 o                         
 -27  13   5       2878.98       2182.12       382.52 o                         
 -25  13   5        223.64         -2.73       215.20 o                         
 -23  13   5        560.41        -18.33       243.78 o                         
 -21  13   5       5808.94       5897.37       780.53 o                         
 -19  13   5      13433.94      14195.20      1139.83 o                         
 -17  13   5       1413.35       1483.64       603.98 o                         
 -15  13   5        372.55        497.16       334.03 o                         
 -13  13   5       1334.89       1819.06       393.36 o                         
 -11  13   5      24128.01      24949.20      1288.50 o                         
  -9  13   5       3824.69       3819.23       456.27 o                         
  -7  13   5      14856.44      15586.77       804.77 o                         
  -5  13   5      16004.86      14414.54       812.28 o                         
  -3  13   5      11015.83      11354.76       693.40 o                         
  -1  13   5     164026.52     174557.09      2730.01 o                         
   1  13   5        253.40        -89.67       288.08 o                         
   3  13   5       9794.43      18878.52       814.98 o                         
   5  13   5       5368.20       7078.77       681.82 o                         
   7  13   5      41279.98      38358.53      1335.74 o                         
   9  13   5        393.38       1287.48       422.57 o                         
  11  13   5        507.44       1989.73       546.48 o                         
  13  13   5      13778.18      13702.72      1353.55 o                         
  15  13   5      19012.04      19020.88      1477.44 o                         
  17  13   5      40905.39      39643.10      1601.33 o                         
  19  13   5       3607.17       4726.57       616.37 o                         
  21  13   5       1205.19       1028.32       368.59 o                         
  23  13   5        594.64        814.61       328.32 o                         
  25  13   5       6206.01       5850.91       529.65 o                         
  27  13   5        626.62        675.09       172.86 o                         
 -26  14   5       1526.99       1509.50       665.93 o                         
 -24  14   5       8963.98       8836.89       518.81 o                         
 -22  14   5        201.08        102.21       387.17 o                         
 -20  14   5       1076.02        994.25       473.90 o                         
 -18  14   5       1080.65       1790.27       573.01 o                         
 -16  14   5      25096.76      25274.45      1480.54 o                         
 -14  14   5       8233.30       8321.78       972.57 o                         
 -12  14   5       2162.54       1805.88       343.39 o                         
 -10  14   5         13.89        187.61       300.86 o                         
  -8  14   5      76965.19      73008.61      1943.23 o                         
  -6  14   5      36204.07      34231.33      1005.64 o                         
  -4  14   5      51297.53      60287.52      1682.21 o                         
  -2  14   5        306.59       1556.58       552.98 o                         
   0  14   5      26699.71      26171.62       878.95 o                         
   2  14   5       9829.57      11006.35       780.77 o                         
   4  14   5      22979.76      29209.34       987.61 o                         
   6  14   5         36.77       1696.55       384.62 o                         
   8  14   5        219.70        425.93       393.18 o                         
  10  14   5        174.72        861.07       442.41 o                         
  12  14   5      14898.35      14948.57      1268.37 o                         
  14  14   5       4514.74       4459.63       597.76 o                         
  16  14   5       5235.72       5513.30       765.05 o                         
  18  14   5      17570.77      15204.94      1059.30 o                         
  20  14   5        342.64        535.84       411.95 o                         
  22  14   5          4.63        -92.92       309.74 o                         
  24  14   5        126.65       -278.76       278.76 o                         
  26  14   5      10611.79       6876.14       424.34 o                         
 -23  15   5       5042.76       4633.12       299.96 o                         
 -21  15   5          6.56       -230.99       230.99 o                         
 -19  15   5        319.85        430.90       512.61 o                         
 -17  15   5         26.10       -296.62       296.62 o                         
 -15  15   5         78.46         50.15       329.32 o                         
 -13  15   5        261.89        457.32       261.92 o                         
 -11  15   5       4574.10       4423.03       404.87 o                         
  -9  15   5      11064.79       9959.86       562.58 o                         
  -7  15   5        690.49        446.18       445.30 o                         
  -5  15   5        288.17         36.46       275.22 o                         
  -3  15   5      52366.59      55270.66      1897.13 o                         
  -1  15   5      30619.68      30510.10      1158.70 o                         
   1  15   5       2299.95       2875.88       396.11 o                         
   3  15   5        138.82        726.25       337.18 o                         
   5  15   5      21783.04      28048.03       986.00 o                         
   7  15   5      31371.48      32225.68      1267.55 o                         
   9  15   5       4854.93       5317.25       467.48 o                         
  11  15   5       1593.65       1380.09       344.56 o                         
  13  15   5      20714.63      21403.24       768.86 o                         
  15  15   5      20961.98      20647.33       870.57 o                         
  17  15   5       1988.19       1272.86       311.77 o                         
  19  15   5       1209.49       1284.53       268.29 o                         
  21  15   5       2239.75       2109.83       251.61 o                         
  23  15   5       2454.27       2157.00       151.05 o                         
 -20  16   5        582.08        812.94       542.04 o                         
 -18  16   5       1626.19       1327.58       353.10 o                         
 -16  16   5       6467.53       6514.87       696.91 o                         
 -14  16   5        316.83       -242.14       276.50 o                         
 -12  16   5       2647.06       2526.77       319.92 o                         
 -10  16   5       4700.96       4830.16       376.44 o                         
  -8  16   5      10755.20      10906.69       526.33 o                         
  -6  16   5       2164.78       2122.13       314.65 o                         
  -4  16   5       8470.07       9582.54       662.00 o                         
  -2  16   5         17.80       1183.33       294.59 o                         
   0  16   5      15472.57      13577.44      1073.23 o                         
   2  16   5       6322.05       5891.84       543.06 o                         
   4  16   5      13897.95      14395.90       821.14 o                         
   6  16   5        136.20        863.94       324.09 o                         
   8  16   5       2242.70       4832.00       407.87 o                         
  10  16   5       8559.47      14393.75       617.90 o                         
  12  16   5       7175.12       9561.75       495.83 o                         
  14  16   5         81.88       -238.73       253.98 o                         
  16  16   5       2273.75       2004.31       273.53 o                         
  18  16   5       2623.86       2382.91       237.66 o                         
  20  16   5        597.54        627.52       142.44 o                         
 -17  17   5       4759.59       3995.59       362.39 o                         
 -15  17   5       3040.84       2665.27       342.26 o                         
 -13  17   5       4299.87       4291.62       328.54 o                         
 -11  17   5        410.95        118.97       230.77 o                         
  -9  17   5      26561.01      27741.35       689.63 o                         
  -7  17   5        458.01        570.86       218.68 o                         
  -5  17   5       1711.79       1679.61       260.39 o                         
  -3  17   5      15262.94      14939.78       810.80 o                         
  -1  17   5       5882.86       5538.40       371.89 o                         
   1  17   5       1641.86       3768.51       353.39 o                         
   3  17   5        127.74        727.51       262.71 o                         
   5  17   5      48635.28      52483.24      1866.16 o                         
   7  17   5      21025.67      20523.92       763.50 o                         
   9  17   5         10.20        331.82       199.40 o                         
  11  17   5        157.08         77.14       289.60 o                         
  13  17   5      12458.45      10423.70       554.43 o                         
  15  17   5      14034.81      12818.67       429.00 o                         
  17  17   5       3213.84       1960.63       238.50 o                         
 -12  18   5        173.58        340.71       216.82 o                         
 -10  18   5        628.21       1266.82       334.51 o                         
  -8  18   5        185.45        -83.01       180.40 o                         
  -6  18   5        287.08        376.67       176.96 o                         
  -4  18   5        320.42        859.54       271.21 o                         
  -2  18   5       2177.60       4046.69       284.36 o                         
   0  18   5       2029.26        837.72       174.48 o                         
   2  18   5        576.16        766.78       210.58 o                         
   4  18   5       2849.76       2328.88       211.19 o                         
   6  18   5       2103.37       2170.35       338.23 o                         
   8  18   5       4228.74       4889.45       780.53 o                         
  -3  19   5       5307.54       4404.44       362.39 o                         
  -1  19   5      24366.28      24143.91       857.97 o                         
   1  19   5         13.35       -213.72       213.72 o                         
 -40   0   6       3753.04       3760.19       309.74 o                         
 -38   0   6        864.35       1040.71       284.96 o                         
 -36   0   6       2156.74       2521.25       452.21 o                         
 -34   0   6        922.10        690.71       380.98 o                         
 -32   0   6       3704.63       3939.84       662.83 o                         
 -30   0   6        527.56        638.06       464.60 o                         
 -28   0   6       4136.01       4619.10       726.33 o                         
 -26   0   6      40503.39      35353.43      1566.01 o                         
 -24   0   6      58572.27      57613.98      5166.40 o                         
 -22   0   6       7141.93       9716.42      2230.10 o                         
 -20   0   6     156923.14     146560.84      7984.99 o                         
 -18   0   6     391691.09     371152.78     13594.29 o                         
 -16   0   6      17982.73      17395.22      1502.22 o                         
 -14   0   6      47586.88      59531.05      4090.06 o                         
 -12   0   6     138105.38     141604.48      3640.23 o                         
 -10   0   6      55598.34      56225.79      2848.02 o                         
  -8   0   6    1489824.38    1454479.00     20371.30 o                         
  -6   0   6    3021617.50    3076688.50     36419.21 o                         
  -4   0   6    1155215.75    1117134.88     14456.14 o                         
  -2   0   6     212795.05     225830.61      4113.95 o                         
   0   0   6       5026.83       8040.74      1034.52 o                         
   2   0   6     358313.53     409808.47      8892.52 o                         
   4   0   6       7697.06      40798.41      1808.86 o                         
   6   0   6    1375945.00    2018914.50     34315.64 o                         
   8   0   6     136305.80     187043.33      6287.64 o                         
  10   0   6     675916.56     727377.56     16437.69 o                         
  12   0   6     451009.28     452025.50     12600.06 o                         
  14   0   6     264013.72     263787.97      7630.33 o                         
  16   0   6     488957.34     524494.81     11823.95 o                         
  18   0   6      75728.59      62684.36      5826.13 o                         
  20   0   6      43729.29      39026.73      4831.88 o                         
  22   0   6      30875.14      29685.09      4026.57 o                         
  24   0   6      19483.63      21006.43       776.20 o                         
  26   0   6        553.47       1129.25       295.42 o                         
  28   0   6      14537.01      14700.64       734.65 o                         
  30   0   6      20036.03      20201.46       865.57 o                         
  32   0   6      20044.83      19833.85      1410.85 o                         
  34   0   6       6958.99       7514.19       693.81 o                         
  36   0   6         86.04          0.00       263.28 o                         
  38   0   6       4843.73       5219.05       390.27 o                         
 -39   1   6        253.04        676.77       168.64 o                         
 -37   1   6       1870.77       1575.10       258.83 o                         
 -35   1   6        767.55        660.69       380.98 o                         
 -33   1   6        783.01        424.41       255.54 o                         
 -31   1   6       3453.75       4027.79       346.22 o                         
 -29   1   6       1130.46       1914.73       244.93 o                         
 -27   1   6       4314.09       5147.30       378.62 o                         
 -25   1   6      11571.02      13200.00       814.81 o                         
 -23   1   6        401.28       1442.49       807.34 o                         
 -21   1   6      59135.53      61540.88      3625.73 o                         
 -19   1   6      45662.66      42321.27      1881.08 o                         
 -17   1   6       1136.76       1260.99       417.52 o                         
 -15   1   6     261184.98     247200.28      4525.77 o                         
 -13   1   6       3326.97       2858.43       655.58 o                         
 -11   1   6      19028.04      17324.96      1088.90 o                         
  -9   1   6     370681.72     334429.59      4325.67 o                         
  -7   1   6     270752.22     266703.78      3141.30 o                         
  -5   1   6      67610.97      56440.91      1253.69 o                         
  -3   1   6     148475.77     160894.78      2447.50 o                         
  -1   1   6     211065.61     167837.39      2658.84 o                         
   1   1   6      22018.96      29762.50      1054.30 o                         
   3   1   6     275962.62     418840.38     10413.32 o                         
   5   1   6     345694.25     491068.72      6127.59 o                         
   7   1   6      23952.79      24831.78      1202.14 o                         
   9   1   6      30120.95      37161.15      1711.36 o                         
  11   1   6     126596.16     128031.83      4669.78 o                         
  13   1   6     305168.91     328323.84      8378.41 o                         
  15   1   6     103836.70     104726.08      4668.42 o                         
  17   1   6      51178.03      50154.82      3357.13 o                         
  19   1   6      93441.16      89349.59      3875.92 o                         
  21   1   6        110.67        916.58      1437.17 o                         
  23   1   6       3224.37       2941.19       231.58 o                         
  25   1   6      29137.91      28369.27       635.46 o                         
  27   1   6         50.68        199.01       184.83 o                         
  29   1   6        418.63        485.79       306.69 o                         
  31   1   6        270.11        213.21       208.65 o                         
  33   1   6       1036.08       1589.82       273.70 o                         
  35   1   6       1236.46       1677.35       311.28 o                         
  37   1   6        162.66        230.04       161.31 o                         
  39   1   6         49.27        241.59       136.28 o                         
 -40   2   6        321.43        497.97       106.21 o                         
 -38   2   6         10.90        303.64       213.15 o                         
 -36   2   6        283.85        412.76       173.74 o                         
 -34   2   6       4767.61       4971.27       350.41 o                         
 -32   2   6        485.10        965.84       361.98 o                         
 -30   2   6        274.67        357.35       215.91 o                         
 -28   2   6      12929.06      14256.43       524.71 o                         
 -26   2   6         80.37       1034.22       314.58 o                         
 -24   2   6       8278.99       8141.03       415.35 o                         
 -22   2   6      41666.84      45178.08      4398.25 o                         
 -20   2   6      12286.28      12277.08      2699.35 o                         
 -18   2   6      11416.10       9079.49      1209.34 o                         
 -16   2   6       7208.51       8208.96      1127.43 o                         
 -14   2   6     426147.72     423002.88      6923.82 o                         
 -12   2   6     112850.61     102135.02      3833.80 o                         
 -10   2   6       2807.77       2874.61       624.50 o                         
  -8   2   6      61255.98      46805.07      1797.38 o                         
  -6   2   6     482554.78     530635.38      6075.05 o                         
  -4   2   6     350802.97     299644.66      3753.27 o                         
  -2   2   6      88882.16      93017.39      1854.02 o                         
   0   2   6       4581.42       4761.29       623.08 o                         
   2   2   6     428587.34     489355.34      7865.81 o                         
   4   2   6     935306.31    1158068.50     23211.61 o                         
   6   2   6     743669.75    1071201.88     15477.69 o                         
   8   2   6       2431.59       5836.24       956.39 o                         
  10   2   6      95812.40      89298.62      3704.54 o                         
  12   2   6      34769.47      38400.83      2575.49 o                         
  14   2   6     104740.62     102472.15      4994.49 o                         
  16   2   6      20689.07      25773.77      2401.49 o                         
  18   2   6      44315.18      52816.10      3562.31 o                         
  20   2   6        737.15         68.24       827.22 o                         
  22   2   6      20144.62      19960.86       572.32 o                         
  24   2   6      59072.97      54569.26       817.77 o                         
  26   2   6       1446.80       2493.49       227.23 o                         
  28   2   6        345.22        383.52       173.04 o                         
  30   2   6        447.96        499.47       180.25 o                         
  32   2   6        326.29        206.73       182.87 o                         
  34   2   6         78.58        436.23       190.94 o                         
  36   2   6        242.59        249.53       230.75 o                         
  38   2   6        616.00        929.54       141.24 o                         
 -39   3   6        121.00         27.03       118.97 o                         
 -37   3   6        297.88        274.98       195.81 o                         
 -35   3   6      11212.23      13460.91       483.36 o                         
 -33   3   6       1809.47       2869.16       308.18 o                         
 -31   3   6       1216.21       2010.15       487.67 o                         
 -29   3   6        740.95        523.46       260.81 o                         
 -27   3   6       1328.84       1557.23       317.79 o                         
 -25   3   6         11.58        236.58       277.09 o                         
 -23   3   6       3698.43       4624.36      1557.97 o                         
 -21   3   6      64249.25      56201.57      4865.95 o                         
 -19   3   6      58814.34      59602.39      3621.28 o                         
 -17   3   6      12281.54       8671.40      1352.80 o                         
 -15   3   6     526945.50     524683.94     10897.50 o                         
 -13   3   6      15098.00      13127.65      1534.84 o                         
 -11   3   6      36680.48      36552.06      1803.81 o                         
  -9   3   6      74592.30      72426.42      2433.38 o                         
  -7   3   6      99774.37      90467.09      2532.91 o                         
  -5   3   6     161143.30     150891.98      2617.87 o                         
  -3   3   6       9629.93       5453.19       498.86 o                         
  -1   3   6       3121.31       5936.66       462.37 o                         
   1   3   6       3528.38       4570.38       289.61 o                         
   3   3   6     629607.75     753524.56     12000.55 o                         
   5   3   6     197993.25     287370.50      6546.83 o                         
   7   3   6      53738.66      74327.27      3090.94 o                         
   9   3   6     125487.02     155504.22      4964.22 o                         
  11   3   6       6202.36       9499.16      1375.66 o                         
  13   3   6      61121.67      62379.57      3481.64 o                         
  15   3   6      35161.58      31506.62      2645.25 o                         
  17   3   6       5367.63       4376.98      1204.88 o                         
  19   3   6      11119.69      14494.15      2079.88 o                         
  21   3   6      14456.45      14469.79      1963.12 o                         
  23   3   6        749.84        766.06       173.18 o                         
  25   3   6      46910.27      46260.53       863.73 o                         
  27   3   6      11760.90      10246.57       385.03 o                         
  29   3   6       3989.27       3500.60       290.18 o                         
  31   3   6         50.07         99.13       187.59 o                         
  33   3   6        178.72        476.91       174.18 o                         
  35   3   6        779.85        834.28       150.83 o                         
  37   3   6         48.29        333.19       133.81 o                         
 -38   4   6        587.94        771.64       105.09 o                         
 -36   4   6        793.47        728.02       165.40 o                         
 -34   4   6        959.05       1082.37       211.08 o                         
 -32   4   6       2305.80       3247.05       303.83 o                         
 -30   4   6        934.75       1081.74       277.53 o                         
 -28   4   6        170.76        910.76       265.98 o                         
 -26   4   6       8607.06       8590.73       470.62 o                         
 -24   4   6      32687.33      32226.52       693.25 o                         
 -22   4   6     110113.30     104227.94      4980.03 o                         
 -20   4   6       2318.41       1316.67       865.67 o                         
 -18   4   6     162857.83     149404.58      5729.62 o                         
 -16   4   6      17328.89      14922.44      1737.35 o                         
 -14   4   6     176607.58     173214.36      6450.24 o                         
 -12   4   6    1206983.38    1167827.50     18185.83 o                         
 -10   4   6        783.29        806.13       520.05 o                         
  -8   4   6     148556.30     119587.20      3162.17 o                         
  -6   4   6     189945.05     196758.97      3913.75 o                         
  -4   4   6     247305.12     205884.61      3118.38 o                         
  -2   4   6      85909.07      67489.74      1464.43 o                         
   0   4   6      64916.84      63433.02      3093.06 o                         
   2   4   6     629547.50     690419.94     16601.84 o                         
   4   4   6     188726.95     210062.91      7823.93 o                         
   6   4   6      86664.11      97918.14      3566.61 o                         
   8   4   6     254136.17     297871.56      7348.56 o                         
  10   4   6      97662.93     115682.59      3730.97 o                         
  12   4   6       2502.63       2868.87       751.05 o                         
  14   4   6       1125.33       1616.79       722.08 o                         
  16   4   6       9526.69      13455.47      1919.48 o                         
  18   4   6      75409.30      71496.26      3398.52 o                         
  20   4   6      21681.26      20896.51      1824.71 o                         
  22   4   6      76487.38      71779.88      1024.98 o                         
  24   4   6       6182.35       6630.66       343.08 o                         
  26   4   6       7672.30       7210.24       356.41 o                         
  28   4   6       6798.57       6854.80       362.01 o                         
  30   4   6        146.79        271.74       232.92 o                         
  32   4   6        773.96        677.60       183.64 o                         
  34   4   6       2568.48       2733.47       242.32 o                         
  36   4   6        930.09       1201.76       249.67 o                         
 -39   5   6        497.75        188.94       157.97 o                         
 -37   5   6       2518.43       2548.36       147.36 o                         
 -35   5   6        114.90        -47.90       135.05 o                         
 -33   5   6       1297.67       1592.18       242.35 o                         
 -31   5   6       2492.04       2724.21       350.08 o                         
 -29   5   6      12202.66      12577.46       479.50 o                         
 -27   5   6      73897.20      78386.80      2168.71 o                         
 -25   5   6       7384.99       7089.77       354.32 o                         
 -23   5   6       1794.98       1626.32       257.72 o                         
 -21   5   6      10926.90      10813.50      1757.75 o                         
 -19   5   6       9288.74       7823.34      1297.92 o                         
 -17   5   6      19057.25      15200.16      1794.92 o                         
 -15   5   6      34734.30      31100.05      2399.32 o                         
 -13   5   6      90280.57      70117.28      3502.83 o                         
 -11   5   6        725.82       1074.66       560.58 o                         
  -9   5   6       4019.66       3046.10       629.12 o                         
  -7   5   6     414727.22     407019.66      6550.58 o                         
  -5   5   6       1558.57       1823.89       485.61 o                         
  -3   5   6     109838.55      81822.47      1755.70 o                         
  -1   5   6       3351.73       4528.93       544.08 o                         
   1   5   6        148.89        742.39       352.02 o                         
   3   5   6      16278.13      28489.51      3091.16 o                         
   5   5   6      99049.78     136178.50      6749.15 o                         
   7   5   6     192612.50     231089.23      6473.48 o                         
   9   5   6      72395.92      80401.80      3679.71 o                         
  11   5   6       6872.75       7134.56      1331.18 o                         
  13   5   6      30550.07      24900.48      2206.49 o                         
  15   5   6       4930.03       6420.27      1096.16 o                         
  17   5   6      92823.54      89328.77      6639.19 o                         
  19   5   6       6138.07       6297.00      1267.44 o                         
  21   5   6      44166.85      41005.76       771.00 o                         
  23   5   6        996.14       1042.93       243.18 o                         
  25   5   6      12602.45      11168.12       427.24 o                         
  27   5   6       7898.00       8177.72       391.12 o                         
  29   5   6       6689.85       6060.28       333.86 o                         
  31   5   6        104.10       -122.43       173.59 o                         
  33   5   6       2215.18       1929.18       197.76 o                         
  35   5   6        574.10        493.60       152.51 o                         
  37   5   6          0.84       -142.48       142.48 o                         
 -38   6   6         95.63        -13.35       312.83 o                         
 -36   6   6       2838.94       2077.39       275.74 o                         
 -34   6   6        739.80        800.88       144.64 o                         
 -32   6   6        736.46        762.14       173.05 o                         
 -30   6   6      20948.34      21537.69       664.28 o                         
 -28   6   6        523.91       1205.25       281.37 o                         
 -26   6   6      10560.49      11724.11       584.63 o                         
 -24   6   6       6250.21       6309.23       384.38 o                         
 -22   6   6       8870.73       7781.05       408.86 o                         
 -20   6   6      58200.44      60113.55      5646.49 o                         
 -18   6   6      23665.82      22469.56      2202.07 o                         
 -16   6   6      18910.33      19520.74      2431.43 o                         
 -14   6   6      58302.82      60332.02      3305.18 o                         
 -12   6   6     267868.22     272679.78      7097.19 o                         
 -10   6   6     166642.36     162010.92      4162.51 o                         
  -8   6   6       5613.83       3173.67       591.47 o                         
  -6   6   6     133057.06     107683.55      2970.93 o                         
  -4   6   6     256412.31     233539.30      3751.77 o                         
  -2   6   6       3766.78       4574.08       647.33 o                         
   0   6   6      77245.73      58078.55      2289.13 o                         
   2   6   6      97357.70     101785.41      5757.99 o                         
   4   6   6      17882.14      20910.27      2716.38 o                         
   6   6   6      17388.69      20266.83      1972.03 o                         
   8   6   6     136052.44     204836.95      6558.34 o                         
  10   6   6     229461.55     261920.98      7510.67 o                         
  12   6   6       6011.59       6426.30      1257.06 o                         
  14   6   6        612.19       1410.52       915.14 o                         
  16   6   6      61282.22      57209.79      3481.88 o                         
  18   6   6      28514.60      25766.93      3496.92 o                         
  20   6   6      25918.35      25854.34      1239.79 o                         
  22   6   6       3150.50       3984.61       286.23 o                         
  24   6   6       3271.11       2639.80       296.78 o                         
  26   6   6      11271.00      10365.31       517.08 o                         
  28   6   6       1772.10       1454.11       272.87 o                         
  30   6   6       5772.14       5897.97       600.98 o                         
  32   6   6       1543.00       1576.13       255.38 o                         
  34   6   6       5094.85       4169.31       382.61 o                         
  36   6   6         43.83        256.22       156.96 o                         
 -37   7   6       1108.22        754.91       169.32 o                         
 -35   7   6        934.07        557.54       224.42 o                         
 -33   7   6       8761.57       8870.82      1094.92 o                         
 -31   7   6       2745.88       3003.26       298.41 o                         
 -29   7   6       1820.86       1450.32       239.19 o                         
 -27   7   6       6789.93       6148.74       400.70 o                         
 -25   7   6        827.83        634.81       275.42 o                         
 -23   7   6      13482.84      14298.17       539.91 o                         
 -21   7   6        328.18         99.21       197.75 o                         
 -19   7   6      15203.64      13574.35       899.24 o                         
 -17   7   6       6533.85       4983.65      1864.61 o                         
 -15   7   6      46982.61      42886.04      4252.67 o                         
 -13   7   6       6463.99       7127.54      1123.61 o                         
 -11   7   6       1945.05       2042.82       609.48 o                         
  -9   7   6      26138.75      23622.53      1529.70 o                         
  -7   7   6      45829.69      45492.84      2011.77 o                         
  -5   7   6      88418.85      83587.48      2642.29 o                         
  -3   7   6       8063.65       7936.53      1057.89 o                         
  -1   7   6      57566.09      54887.48      2480.95 o                         
   1   7   6     222743.44     227541.20      5330.34 o                         
   3   7   6      48484.68      51986.07      4416.83 o                         
   5   7   6      30201.29      54714.85      4896.92 o                         
   7   7   6      75236.76      88150.73      4098.89 o                         
   9   7   6     230217.02     263406.53      7695.14 o                         
  11   7   6      26455.90      24873.95      2299.05 o                         
  13   7   6        507.72       1757.48       840.93 o                         
  15   7   6      36441.19      34541.75      3986.30 o                         
  17   7   6      67939.62      61721.60      2702.45 o                         
  19   7   6         70.92        249.72       184.32 o                         
  21   7   6        208.32         33.80       211.89 o                         
  23   7   6      17575.27      17533.51       537.79 o                         
  25   7   6        807.55        902.10       240.65 o                         
  27   7   6        696.17        538.85       231.98 o                         
  29   7   6         41.12       -126.23       229.47 o                         
  31   7   6        526.84        522.03       194.90 o                         
  33   7   6        932.70       1057.87       186.56 o                         
  35   7   6        122.64        220.26       187.39 o                         
 -36   8   6        526.49        125.92       151.07 o                         
 -34   8   6         16.26       -122.20       215.52 o                         
 -32   8   6         16.63        427.44       380.98 o                         
 -30   8   6       2993.17       2392.77       366.71 o                         
 -28   8   6       1374.34       2091.10       727.88 o                         
 -26   8   6        350.56        519.12       528.10 o                         
 -24   8   6       3900.10       3897.10       473.90 o                         
 -22   8   6       1907.58       1298.03       465.39 o                         
 -20   8   6      18550.84      17877.62      1919.96 o                         
 -18   8   6       8226.73       8119.67       517.69 o                         
 -16   8   6       3629.05       2069.04      1195.58 o                         
 -14   8   6      39758.79      41111.25      4020.37 o                         
 -12   8   6       1289.73       1359.74      1009.74 o                         
 -10   8   6     173707.95     161327.42      5654.44 o                         
  -8   8   6       1102.81       1113.07       475.86 o                         
  -6   8   6      88683.45      77538.98      3477.88 o                         
  -4   8   6     180632.38     164930.42      5063.66 o                         
  -2   8   6       4256.24       3595.92       682.23 o                         
   0   8   6     127430.15     130176.02      4207.43 o                         
   2   8   6      30927.86      37171.56      2110.18 o                         
   4   8   6      17216.47      24428.87      3208.86 o                         
   6   8   6      90566.86     142409.16      5561.77 o                         
   8   8   6       7364.80      11704.54      1695.80 o                         
  10   8   6     116303.29     144789.19      8917.30 o                         
  12   8   6       3899.27       3883.72      1053.04 o                         
  14   8   6      36899.90      36257.68      4162.85 o                         
  16   8   6      23346.23      22174.95       638.05 o                         
  18   8   6       6788.91       6563.65       451.25 o                         
  20   8   6      44135.18      44326.17      1232.03 o                         
  22   8   6       3186.59       3729.18       347.29 o                         
  24   8   6       5742.40       6508.20       351.81 o                         
  26   8   6        894.20        965.55       247.80 o                         
  28   8   6       5739.97       6046.88       460.47 o                         
  30   8   6         29.64         -9.84       176.57 o                         
  32   8   6        131.71         64.03       236.36 o                         
  34   8   6         49.55        226.39       165.95 o                         
 -35   9   6         74.94        388.89       221.46 o                         
 -33   9   6       4801.16       5383.02       395.13 o                         
 -31   9   6        108.21        533.24       249.41 o                         
 -29   9   6        239.16        653.81       285.26 o                         
 -27   9   6        200.96        190.16       278.14 o                         
 -25   9   6      11147.66      13426.69      1712.84 o                         
 -23   9   6      16783.74      15702.40       760.91 o                         
 -21   9   6      10300.77      10336.22       631.92 o                         
 -19   9   6      79747.48      74132.74      2261.07 o                         
 -17   9   6       1825.21       1585.13       425.79 o                         
 -15   9   6       2771.28       3194.58      1008.19 o                         
 -13   9   6       5183.89       3942.94      1418.59 o                         
 -11   9   6      25476.16      20454.96      2753.55 o                         
  -9   9   6      23084.90      23222.66      2157.17 o                         
  -7   9   6        568.43        813.07       574.56 o                         
  -5   9   6       1357.96       1298.67       687.43 o                         
  -3   9   6        584.64       1039.54       537.26 o                         
  -1   9   6      27784.51      37361.96      7051.14 o                         
   1   9   6     353374.25     351064.00     12981.03 o                         
   3   9   6       9444.35      21539.04      3156.21 o                         
   5   9   6       1433.23       3286.12      1116.13 o                         
   7   9   6      47133.91      56246.24      3546.08 o                         
   9   9   6     140079.39     150917.97      5645.54 o                         
  11   9   6      29027.92      29115.18      3772.58 o                         
  13   9   6      42729.27      42525.14      1148.80 o                         
  15   9   6      58665.84      52865.89      2146.47 o                         
  17   9   6      14507.18      12301.40       602.44 o                         
  19   9   6       4017.59       3750.71       404.25 o                         
  21   9   6      15693.76      14381.13       719.67 o                         
  23   9   6      14119.25      14225.68       751.40 o                         
  25   9   6       3036.55       3034.26       431.52 o                         
  27   9   6       3477.42       3349.24       447.27 o                         
  29   9   6       1583.90       1270.54       326.79 o                         
  31   9   6       5163.27       4421.02       528.10 o                         
  33   9   6        814.63       1231.20       209.72 o                         
 -34  10   6         51.30        136.16       136.56 o                         
 -32  10   6       1458.33        992.67       240.65 o                         
 -30  10   6        496.77        662.32       237.81 o                         
 -28  10   6       4756.09       4352.15       337.01 o                         
 -26  10   6        454.66        393.56       319.03 o                         
 -24  10   6        471.42        375.15       357.74 o                         
 -22  10   6       6634.19       8321.57       561.93 o                         
 -20  10   6       9116.16      11088.64      1816.60 o                         
 -18  10   6       3743.58       3206.49       572.53 o                         
 -16  10   6       5340.01       6271.19       377.37 o                         
 -14  10   6      26537.69      24418.80       682.46 o                         
 -12  10   6       1145.28        723.54       399.41 o                         
 -10  10   6       7382.35       6730.56      1585.85 o                         
  -8  10   6       9437.01       8214.20      1681.87 o                         
  -6  10   6      28198.62      25074.10      2168.75 o                         
  -4  10   6         79.67        780.26       550.01 o                         
  -2  10   6      93582.20      85291.98      6231.89 o                         
   0  10   6       6652.69       5401.79      1579.65 o                         
   2  10   6       9436.40      26185.07      3307.98 o                         
   4  10   6      68955.22      68613.01      4438.51 o                         
   6  10   6      27694.79      48435.61      3495.24 o                         
   8  10   6       6011.56       6820.38      1991.60 o                         
  10  10   6       7498.05       7357.19       752.06 o                         
  12  10   6       5045.07       3942.47       427.84 o                         
  14  10   6      44753.46      42685.61      1335.79 o                         
  16  10   6       1347.28        962.30       328.74 o                         
  18  10   6      11292.02      10503.14       892.04 o                         
  20  10   6      10037.06       9993.64       676.77 o                         
  22  10   6       1504.35       2042.05       352.68 o                         
  24  10   6      17387.72      16625.35       790.23 o                         
  26  10   6       1201.17       1355.95       320.80 o                         
  28  10   6       5274.08       5174.95       442.80 o                         
  30  10   6       3553.46       2263.97       334.51 o                         
  32  10   6       6002.79       4492.34       788.28 o                         
 -33  11   6       1431.00       1997.80       241.59 o                         
 -31  11   6         54.45        282.43       219.91 o                         
 -29  11   6       4793.95       5528.05       351.76 o                         
 -27  11   6      13241.68      13744.56       734.39 o                         
 -25  11   6      27377.60      28821.54      1418.59 o                         
 -23  11   6         84.32       -195.85       348.85 o                         
 -21  11   6       2645.22       1991.27       966.38 o                         
 -19  11   6      21672.01      22802.76      1480.54 o                         
 -17  11   6       4794.99       3747.39       475.95 o                         
 -15  11   6         67.67        -84.91       343.05 o                         
 -13  11   6       3294.83       4597.15       696.91 o                         
 -11  11   6      20118.04      19268.23       818.90 o                         
  -9  11   6       1414.13       1030.28       287.25 o                         
  -7  11   6       3581.61       3608.42       647.35 o                         
  -5  11   6      13521.91       9981.15       529.60 o                         
  -3  11   6        442.27       1146.75       375.08 o                         
  -1  11   6      34094.46      51925.23      1408.09 o                         
   1  11   6      82260.12      89124.41      3403.02 o                         
   3  11   6       1644.01       5553.89       478.65 o                         
   5  11   6      12170.59      14194.24       973.80 o                         
   7  11   6      72185.75      76206.31      4325.46 o                         
   9  11   6     209374.88     224656.88      4705.17 o                         
  11  11   6      37629.59      41683.54      1213.96 o                         
  13  11   6      38440.15      42919.56      2000.89 o                         
  15  11   6       3952.02       4492.83      1020.58 o                         
  17  11   6        130.94        470.80       433.63 o                         
  19  11   6       8871.32       8629.24       876.55 o                         
  21  11   6       2000.91       1811.96       538.94 o                         
  23  11   6       4619.81       4823.94       425.68 o                         
  25  11   6       3337.73       3639.84       752.66 o                         
  27  11   6         99.96        101.81       230.75 o                         
  29  11   6        430.53        -99.12       322.13 o                         
  31  11   6        902.26        994.25       275.66 o                         
 -30  12   6          4.97       -192.04       192.04 o                         
 -28  12   6       2319.69       2813.75       243.40 o                         
 -26  12   6       1730.57       2489.76       284.84 o                         
 -24  12   6        468.52       1158.22       486.29 o                         
 -22  12   6       3943.33       4032.45       474.76 o                         
 -20  12   6      15006.90      16022.64      1266.82 o                         
 -18  12   6         35.39       -721.68       721.68 o                         
 -16  12   6      12889.16      13189.70      1359.74 o                         
 -14  12   6        607.57        723.03       354.98 o                         
 -12  12   6       8178.27       7174.16       857.97 o                         
 -10  12   6       2231.92       1932.00       378.24 o                         
  -8  12   6      35261.28      26774.49      1497.57 o                         
  -6  12   6       7808.81       7567.07       430.40 o                         
  -4  12   6      18596.55      17749.53       565.22 o                         
  -2  12   6     133638.81     117293.75      4681.95 o                         
   0  12   6       2185.47       4691.62       318.24 o                         
   2  12   6       4062.26       4025.00       294.27 o                         
   4  12   6       2303.69       2999.92       445.50 o                         
   6  12   6      75030.16      80495.99      1894.70 o                         
   8  12   6      31039.94      32752.14      1859.96 o                         
  10  12   6       3065.84       4667.72       783.63 o                         
  12  12   6     109486.77     107338.98      3459.75 o                         
  14  12   6       2481.44       2400.83       483.19 o                         
  16  12   6      39733.02      39432.48      1681.87 o                         
  18  12   6       8164.16       8873.93       820.80 o                         
  20  12   6       6540.38       5894.27       740.27 o                         
  22  12   6       2537.12       1960.63       489.38 o                         
  24  12   6      13347.26      13278.38      1003.54 o                         
  26  12   6         87.04        253.98       346.90 o                         
  28  12   6        636.10        489.38       309.74 o                         
 -27  13   6      20508.88      19225.88      1816.60 o                         
 -25  13   6       2142.97       1585.51       275.57 o                         
 -23  13   6       1487.78        963.28       455.31 o                         
 -21  13   6      12658.57      11804.04      1006.64 o                         
 -19  13   6       2566.08       2846.47       665.93 o                         
 -17  13   6      15329.69      17363.79      1273.01 o                         
 -15  13   6      14911.12      13458.28      2205.32 o                         
 -13  13   6       1375.28       1124.45       308.83 o                         
 -11  13   6      18517.15      17312.54       841.82 o                         
  -9  13   6      15911.54      12854.22       633.48 o                         
  -7  13   6      60382.65      52521.41      4379.67 o                         
  -5  13   6        493.19        892.67       276.55 o                         
  -3  13   6      13900.48      13074.16       494.39 o                         
  -1  13   6      32490.10      40963.11      1151.64 o                         
   1  13   6      29562.18      30725.37       746.84 o                         
   3  13   6      11445.46      11346.79       583.83 o                         
   5  13   6       1384.03        860.40       469.25 o                         
   7  13   6      18245.08      19754.96      1014.02 o                         
   9  13   6       7058.51       8424.64       682.21 o                         
  11  13   6      29934.34      29995.25      1901.78 o                         
  13  13   6       3676.37       4240.28       796.02 o                         
  15  13   6      10531.41      10280.87       677.79 o                         
  17  13   6      10125.89      12934.57       935.40 o                         
  19  13   6       2117.72       2796.92       557.52 o                         
  21  13   6      12072.15      12126.16       864.16 o                         
  23  13   6       2662.44       3679.66       514.16 o                         
  25  13   6       1110.05       1278.51       177.67 o                         
  27  13   6       3225.72       3113.67       237.44 o                         
 -26  14   6       2701.33       2643.97       240.35 o                         
 -24  14   6       1734.76       1546.42       266.04 o                         
 -22  14   6       1917.83       2503.16       382.52 o                         
 -20  14   6         99.64       -108.41       436.73 o                         
 -18  14   6       5116.79       4559.31       696.91 o                         
 -16  14   6       8068.85       6473.48       861.07 o                         
 -14  14   6        500.69        128.81       287.34 o                         
 -12  14   6       2575.93       2963.28       378.00 o                         
 -10  14   6       6504.33       6675.89       505.73 o                         
  -8  14   6       2863.02       3768.65       422.25 o                         
  -6  14   6        893.78        881.29       302.12 o                         
  -4  14   6       3402.29       3060.95       641.15 o                         
  -2  14   6      10749.62      11363.63       547.82 o                         
   0  14   6      24145.89      25291.21      1018.86 o                         
   2  14   6       3575.32       2851.72       362.12 o                         
   4  14   6       9049.41       9670.61       584.32 o                         
   6  14   6      10447.73      11013.38       613.65 o                         
   8  14   6      38417.14      39233.19      1100.03 o                         
  10  14   6       3161.17       3610.66       923.01 o                         
  12  14   6      15094.38      17817.99      2539.83 o                         
  14  14   6       6531.46       6328.01       650.90 o                         
  16  14   6      46519.33      50356.87      2028.77 o                         
  18  14   6       7554.25       6498.26       740.27 o                         
  20  14   6       9030.85       8616.85       765.05 o                         
  22  14   6      14474.14      13027.49       808.41 o                         
  24  14   6       3350.91       3686.74       255.80 o                         
 -23  15   6         29.72        104.98       161.36 o                         
 -21  15   6       7004.64       6695.64       407.09 o                         
 -19  15   6       7940.71       8315.40       854.87 o                         
 -17  15   6       4887.98       4821.18       453.35 o                         
 -15  15   6       8748.02       8188.40      1133.63 o                         
 -13  15   6       3700.48       4020.09       464.98 o                         
 -11  15   6       8466.95       8774.21       595.14 o                         
  -9  15   6        281.80         51.80       278.17 o                         
  -7  15   6      42544.23      40186.48      1637.10 o                         
  -5  15   6       2424.40       2453.96       358.25 o                         
  -3  15   6       7607.51       7924.14       624.09 o                         
  -1  15   6       8657.24      10486.62       714.20 o                         
   1  15   6       8236.17      15077.00       697.76 o                         
   3  15   6      31204.67      30493.83       929.90 o                         
   5  15   6       5798.26       7471.23       501.41 o                         
   7  15   6      19865.18      21831.94      1011.54 o                         
   9  15   6       2387.62       2936.91       396.09 o                         
  11  15   6        392.92        468.65       437.08 o                         
  13  15   6       3493.31       2472.09       327.40 o                         
  15  15   6      13098.96      11442.75       644.87 o                         
  17  15   6        449.04        670.58       269.39 o                         
  19  15   6      13497.47      11798.57       576.11 o                         
  21  15   6       1380.52       1084.62       155.43 o                         
  23  15   6       2481.15       1948.24       235.40 o                         
 -20  16   6       1222.52        974.29       178.49 o                         
 -18  16   6      26121.48      24111.08       721.46 o                         
 -16  16   6       5036.68       5402.29       406.27 o                         
 -14  16   6        316.34         98.82       266.53 o                         
 -12  16   6        483.97        984.55       526.55 o                         
 -10  16   6      20655.01      20218.73       664.62 o                         
  -8  16   6      19138.39      19554.58       676.00 o                         
  -6  16   6       9434.36      10010.36       502.71 o                         
  -4  16   6       1529.47       1994.60       389.10 o                         
  -2  16   6        245.53       1053.45       320.41 o                         
   0  16   6      71592.70      76743.59      4107.10 o                         
   2  16   6       7820.50      10408.17       721.05 o                         
   4  16   6       5068.27       5901.76       354.97 o                         
   6  16   6       3792.85       4573.60       405.88 o                         
   8  16   6      20084.25      20264.09      1085.87 o                         
  10  16   6       5670.37       5489.91       387.61 o                         
  12  16   6         69.47        255.94       275.73 o                         
  14  16   6      10420.58      10332.34       518.94 o                         
  16  16   6        433.78        417.96       203.72 o                         
  18  16   6       5332.64       4433.28       383.05 o                         
  20  16   6       2447.01       1948.24       260.18 o                         
 -17  17   6        167.95        -83.63       201.33 o                         
 -15  17   6        988.22        515.95       356.20 o                         
 -13  17   6       4008.57       3525.18       492.48 o                         
 -11  17   6       1282.47        862.35       272.98 o                         
  -9  17   6       3496.76       3223.67       314.49 o                         
  -7  17   6       4360.79       3833.01       297.52 o                         
  -5  17   6        135.04        391.54       211.61 o                         
  -3  17   6        748.70        490.75       214.40 o                         
  -1  17   6        104.34       1583.69       308.21 o                         
   1  17   6       3855.49       9001.53       454.00 o                         
   3  17   6        242.69        728.48       256.62 o                         
   5  17   6        694.09        182.66       267.31 o                         
   7  17   6      11187.91       9950.94       688.65 o                         
   9  17   6       2998.18       3231.96       259.81 o                         
  11  17   6       6174.48       6237.88       351.11 o                         
  13  17   6       1497.73       1820.04       213.53 o                         
  15  17   6       4238.51       3655.22       283.41 o                         
 -12  18   6       1263.79       1248.24       241.59 o                         
 -10  18   6      20091.30      18670.37      1068.59 o                         
  -8  18   6      13106.83      13445.66       752.66 o                         
  -6  18   6       2705.44       2097.56       245.31 o                         
  -4  18   6         54.94       -128.92       207.52 o                         
  -2  18   6        818.81        648.74       272.64 o                         
   0  18   6      14595.36      13910.91       428.17 o                         
   2  18   6      13503.00      12862.22       508.59 o                         
   4  18   6       3340.70       3366.44       235.05 o                         
   6  18   6      12832.68      12394.04       373.69 o                         
   8  18   6       2639.35       1474.34       257.08 o                         
 -39   1   7       1800.71       2601.33       222.29 o                         
 -37   1   7       2022.95       2715.94       294.08 o                         
 -35   1   7        219.44        220.04       245.80 o                         
 -33   1   7      12980.34      13245.64       861.88 o                         
 -31   1   7        722.17        536.64       220.10 o                         
 -29   1   7      40353.92      44114.63       867.37 o                         
 -27   1   7       6381.69       6731.21       394.54 o                         
 -25   1   7        628.05        690.86       224.11 o                         
 -23   1   7      37418.58      37212.26      2951.37 o                         
 -21   1   7      89319.12      90526.08      5222.15 o                         
 -19   1   7      97135.49      82118.90      4080.04 o                         
 -17   1   7      29865.10      24159.31      1194.71 o                         
 -15   1   7       2881.38       3168.84       472.94 o                         
 -13   1   7     113434.41      98110.78      2107.99 o                         
 -11   1   7      36611.38      30746.03      1969.68 o                         
  -9   1   7       9755.29      16878.15      1086.41 o                         
  -7   1   7      15544.43       6597.98       473.20 o                         
  -5   1   7       2277.08       6023.60       505.53 o                         
  -3   1   7     121287.38     124093.83      2156.31 o                         
  -1   1   7      34408.82      36578.02      1038.88 o                         
   1   1   7     129265.89     153008.88      2832.95 o                         
   3   1   7     351144.97     394789.38     10261.55 o                         
   5   1   7      37447.22      38444.53      1214.44 o                         
   7   1   7     395377.84     487836.62      6659.25 o                         
   9   1   7     298197.03     384708.94      8805.79 o                         
  11   1   7        646.45       1162.32      1016.06 o                         
  13   1   7        850.47       1169.68       696.51 o                         
  15   1   7      43347.19      47557.57      3088.84 o                         
  17   1   7     381639.38     388563.56     10011.33 o                         
  19   1   7       3210.11       1703.46       642.61 o                         
  21   1   7      37549.96      36068.67      3250.19 o                         
  23   1   7      10146.80       8892.51       316.84 o                         
  25   1   7      26626.56      24331.57       532.21 o                         
  27   1   7      47492.25      46345.22       929.28 o                         
  29   1   7      11757.49      13579.90       508.71 o                         
  31   1   7       1611.13       1909.75       246.58 o                         
  33   1   7       3910.72       4383.88       342.66 o                         
  35   1   7       2800.58       2163.10       456.86 o                         
  37   1   7       5627.02       4967.17       291.89 o                         
 -40   2   7        714.61       1175.09       129.97 o                         
 -38   2   7       5505.06       6764.63       345.96 o                         
 -36   2   7       1444.93       1436.40       205.84 o                         
 -34   2   7        202.22        287.70       186.54 o                         
 -32   2   7       2598.20       2360.39       287.34 o                         
 -30   2   7       1756.34       1824.06       248.37 o                         
 -28   2   7        466.65        945.11       246.27 o                         
 -26   2   7       8180.80       9374.55       437.72 o                         
 -24   2   7       1825.29       1943.11       313.35 o                         
 -22   2   7      64435.96      53998.25      3549.59 o                         
 -20   2   7       7384.35       5637.19      1811.96 o                         
 -18   2   7      81836.94      72763.16      5215.95 o                         
 -16   2   7     222123.14     202697.81      6398.41 o                         
 -14   2   7       2959.07       4750.40      1028.78 o                         
 -12   2   7      35282.23      35812.67      2313.81 o                         
 -10   2   7     153604.41     134226.67      3421.67 o                         
  -8   2   7     100118.27     111277.52      2485.05 o                         
  -6   2   7       1872.89       2329.22       364.87 o                         
  -4   2   7       7855.70       5179.33       365.16 o                         
  -2   2   7      39465.20      37265.61      1642.26 o                         
   0   2   7     272656.34     251517.30      4695.40 o                         
   2   2   7       2804.43      18566.68      1357.10 o                         
   4   2   7      33835.30      36551.94      2985.85 o                         
   6   2   7      19793.74      30908.08      1787.38 o                         
   8   2   7      75842.98      82173.14      3231.36 o                         
  10   2   7     349004.53     391435.56      8711.65 o                         
  12   2   7      67393.16      67611.17      3462.51 o                         
  14   2   7      47352.95      50908.22      3179.69 o                         
  16   2   7      49557.27      52860.54      3401.28 o                         
  18   2   7       4188.01       5788.04      1275.15 o                         
  20   2   7      53422.46      44857.01      3382.33 o                         
  22   2   7       3825.52       3140.07       203.04 o                         
  24   2   7      21029.84      24811.89       606.66 o                         
  26   2   7        590.18        370.83       166.41 o                         
  28   2   7       8251.19       7990.82       341.24 o                         
  30   2   7      27641.59      27455.88       677.47 o                         
  32   2   7       6835.04       6581.69       338.52 o                         
  34   2   7       3600.90       2570.60       264.51 o                         
  36   2   7        263.42        152.72       244.69 o                         
  38   2   7        767.24        582.30       195.13 o                         
 -39   3   7       3650.62       3538.21       243.60 o                         
 -37   3   7        331.05        471.99       136.11 o                         
 -35   3   7       2721.34       3568.95       368.86 o                         
 -33   3   7        374.88        423.66       211.25 o                         
 -31   3   7      13373.58      15250.54       588.91 o                         
 -29   3   7       2457.50       3424.07       395.31 o                         
 -27   3   7        844.24       1019.41       195.74 o                         
 -25   3   7      50431.43      50208.30       863.96 o                         
 -23   3   7      62236.59      60853.30      1279.08 o                         
 -21   3   7      12750.93      14235.46      2419.04 o                         
 -19   3   7      18088.67      17440.26      1978.14 o                         
 -17   3   7      16729.09      18715.90      2012.35 o                         
 -15   3   7     125753.20     123646.98      4808.78 o                         
 -13   3   7     576854.19     552337.50     12827.71 o                         
 -11   3   7      18211.93      16095.47      1308.41 o                         
  -9   3   7       6625.36       5258.30       756.32 o                         
  -7   3   7      42989.83      47288.52      1558.92 o                         
  -5   3   7     124622.33     102043.59      2150.25 o                         
  -3   3   7        422.59       1125.85       306.85 o                         
  -1   3   7      12761.87      16100.09       666.30 o                         
   1   3   7      26058.47      79580.97     14487.90 o                         
   3   3   7      34182.46      36433.30      2076.63 o                         
   5   3   7      23782.24      29151.03      1983.43 o                         
   7   3   7     139845.67     208556.02      4550.47 o                         
   9   3   7     431818.97     492584.03     10003.26 o                         
  11   3   7     251902.78     279178.69      7475.17 o                         
  13   3   7      29160.05      33662.76      2680.04 o                         
  15   3   7      26756.81      29316.82      2585.39 o                         
  17   3   7      18542.41      20260.49      2217.33 o                         
  19   3   7      34736.20      37500.50      3121.94 o                         
  21   3   7       4082.33       4381.04       294.48 o                         
  23   3   7      44134.55      39293.36       657.99 o                         
  25   3   7      57447.31      56249.02       889.46 o                         
  27   3   7       3531.68       4185.58       314.73 o                         
  29   3   7      39896.00      41230.42       852.61 o                         
  31   3   7        261.55        486.21       205.94 o                         
  33   3   7      11645.10      10670.12       404.15 o                         
  35   3   7       2365.84       2478.40       334.49 o                         
  37   3   7       2013.01       1753.11       281.86 o                         
 -38   4   7         24.81        109.14        88.42 o                         
 -36   4   7          5.83        207.21       141.52 o                         
 -34   4   7       2389.76       2782.30       276.17 o                         
 -32   4   7       1037.61       1603.69       266.22 o                         
 -30   4   7       1800.73       1849.89       289.25 o                         
 -28   4   7      12895.35      13501.69       658.62 o                         
 -26   4   7       1850.45       2438.52       297.15 o                         
 -24   4   7       2635.37       2868.62       335.49 o                         
 -22   4   7        218.62       1712.84      1207.97 o                         
 -20   4   7      47176.70      43964.29      3225.02 o                         
 -18   4   7       9711.01       6793.05      1309.71 o                         
 -16   4   7       7648.14       6870.10      1219.36 o                         
 -14   4   7     210392.73     213225.48      6480.11 o                         
 -12   4   7       5648.05       4855.38       815.91 o                         
 -10   4   7     155744.28     148308.11      3849.99 o                         
  -8   4   7     500467.94     477160.00      7399.12 o                         
  -6   4   7       1187.61        465.81       329.57 o                         
  -4   4   7       9822.80       8613.16       625.47 o                         
  -2   4   7       3192.23       1811.16       294.41 o                         
   0   4   7      16040.28      17970.12       906.87 o                         
   2   4   7      68752.60      60377.79      5432.77 o                         
   4   4   7      11947.26      17692.12      2372.58 o                         
   6   4   7      92096.28     123139.14      4139.90 o                         
   8   4   7      15496.10      20835.19      1575.87 o                         
  10   4   7      89560.87     101692.91      3507.18 o                         
  12   4   7        173.10       1439.77       836.25 o                         
  14   4   7      30048.90      30905.97      2095.66 o                         
  16   4   7      97143.62      94545.54      3900.24 o                         
  18   4   7      42464.58      39617.93      2564.16 o                         
  20   4   7      56660.55      54757.23      1552.75 o                         
  22   4   7       3295.01       4144.78       259.80 o                         
  24   4   7       8324.42       7898.22       346.59 o                         
  26   4   7      18023.60      17542.32       556.47 o                         
  28   4   7       2008.15       2315.91       239.71 o                         
  30   4   7       2867.37       2368.64       246.95 o                         
  32   4   7        948.88       1126.49       190.19 o                         
  34   4   7         59.92         15.58       134.59 o                         
  36   4   7       1500.30       1294.70       291.15 o                         
 -39   5   7       1684.58       1430.98       223.01 o                         
 -37   5   7         16.96        -87.50        87.50 o                         
 -35   5   7        339.03        294.51       180.26 o                         
 -33   5   7        323.28        319.41       219.84 o                         
 -31   5   7      25477.24      27317.28       732.22 o                         
 -29   5   7        409.08       1553.41       287.81 o                         
 -27   5   7       1309.52       1321.23       405.04 o                         
 -25   5   7       7343.72       6661.77       334.85 o                         
 -23   5   7      22552.99      20042.50       677.16 o                         
 -21   5   7       3123.23       3118.50      1087.88 o                         
 -19   5   7       5837.82       4806.10      1228.77 o                         
 -17   5   7      29680.92      23661.84      2240.23 o                         
 -15   5   7      67142.70      60139.89      3446.13 o                         
 -13   5   7     135000.61     116914.86      4582.60 o                         
 -11   5   7     186571.73     177830.23      4511.33 o                         
  -9   5   7        505.21       1160.18       508.25 o                         
  -7   5   7       5276.78       4818.12       701.73 o                         
  -5   5   7      86599.60      85845.81      2021.52 o                         
  -3   5   7       5499.17       6407.92       488.48 o                         
  -1   5   7      14058.33      15221.65       893.45 o                         
   1   5   7      52953.23      71084.45      2278.79 o                         
   3   5   7       9704.11      15948.30      2542.93 o                         
   5   5   7      62447.77      66580.83      4865.95 o                         
   7   5   7     376348.56     476354.62      9992.87 o                         
   9   5   7      37185.73      38530.01      4023.47 o                         
  11   5   7      48239.95      56468.97      3305.65 o                         
  13   5   7     172699.73     177790.34      7885.88 o                         
  15   5   7      64019.06      64623.14      3189.34 o                         
  17   5   7     160224.30     159904.28      9877.48 o                         
  19   5   7      50173.85      45722.88      1530.45 o                         
  21   5   7      93100.06      89721.09      1376.34 o                         
  23   5   7        327.03        353.23       214.14 o                         
  25   5   7      63496.19      65655.80      1309.90 o                         
  27   5   7       3448.19       3034.75       261.70 o                         
  29   5   7       3870.65       4141.64       290.77 o                         
  31   5   7       1659.76       1506.09       201.21 o                         
  33   5   7      10281.77       9985.76       447.97 o                         
  35   5   7         62.48        227.36       146.78 o                         
 -38   6   7        184.14        401.19       126.51 o                         
 -36   6   7        767.60        724.28       227.17 o                         
 -34   6   7        543.65       1048.90       356.20 o                         
 -32   6   7        291.01        547.85       177.49 o                         
 -30   6   7       4037.98       3885.18       279.50 o                         
 -28   6   7        873.99       3538.60       476.39 o                         
 -26   6   7       1015.14       1047.23       290.83 o                         
 -24   6   7       1074.75       1385.66       279.74 o                         
 -22   6   7      11946.08      12974.46       644.67 o                         
 -20   6   7      15516.16      12947.86       901.30 o                         
 -18   6   7       2200.65       2738.52       748.39 o                         
 -16   6   7      12325.92       9812.77      1449.27 o                         
 -14   6   7       3056.55       2912.55       883.29 o                         
 -12   6   7      77363.47      73637.12      2921.56 o                         
 -10   6   7     272405.84     235648.77      5251.11 o                         
  -8   6   7      76103.46      66112.41      2466.02 o                         
  -6   6   7      75941.33      65187.25      1843.23 o                         
  -4   6   7     105835.09      98566.10      2140.77 o                         
  -2   6   7     154200.36     124842.97      3007.73 o                         
   0   6   7      12535.50       9082.21       911.10 o                         
   2   6   7     146927.33     149798.09      7325.25 o                         
   4   6   7     202361.19     212751.41      9152.70 o                         
   6   6   7       8681.86      12279.12      1619.79 o                         
   8   6   7        235.25       3108.68      1104.21 o                         
  10   6   7       2615.75       6980.89      1373.75 o                         
  12   6   7       2878.79       3841.04       984.46 o                         
  14   6   7       9268.89       9240.46      1432.29 o                         
  16   6   7       3076.33       3401.27      1155.81 o                         
  18   6   7        144.70        578.30       309.40 o                         
  20   6   7      71394.10      67373.05      1172.34 o                         
  22   6   7       7023.23       6785.08       337.64 o                         
  24   6   7      24806.11      25144.61       764.61 o                         
  26   6   7       3755.56       3359.65       343.25 o                         
  28   6   7         44.39        186.47       236.37 o                         
  30   6   7         15.86        247.82       223.35 o                         
  32   6   7        367.31         56.40       184.81 o                         
  34   6   7       1981.75       1766.17       198.68 o                         
 -37   7   7         12.50        173.80       146.37 o                         
 -35   7   7         15.09        -91.34       291.15 o                         
 -33   7   7        427.23        -35.41       165.36 o                         
 -31   7   7       3265.31       3701.19       301.86 o                         
 -29   7   7       2279.41       2389.91       279.63 o                         
 -27   7   7       1027.51       1181.61       377.21 o                         
 -25   7   7       6831.19       8380.83       502.55 o                         
 -23   7   7       9470.87       9222.57       437.00 o                         
 -21   7   7        927.16        847.91       249.13 o                         
 -19   7   7       7525.25       5701.25       620.78 o                         
 -17   7   7      70573.57      65496.76      5361.53 o                         
 -15   7   7       8104.80       6866.09      1199.64 o                         
 -13   7   7       2368.52       1588.55       552.46 o                         
 -11   7   7     116117.13     109351.76      3550.32 o                         
  -9   7   7       2319.57       1259.47       503.40 o                         
  -7   7   7      41399.90      40449.21      1916.38 o                         
  -5   7   7     205300.56     183223.12      4140.98 o                         
  -3   7   7      62646.29      60871.59      2679.70 o                         
  -1   7   7     105077.98     103865.10      3384.42 o                         
   1   7   7      17767.71      23763.05      1684.96 o                         
   3   7   7       3598.71       3825.24      1598.24 o                         
   5   7   7      36039.11      48733.85      4562.41 o                         
   7   7   7      69210.77      89496.09      6298.48 o                         
   9   7   7      61532.74      75508.97      4065.55 o                         
  11   7   7       3816.44       3342.08       893.03 o                         
  13   7   7     304672.12     301936.72      9899.16 o                         
  15   7   7     104562.31     106656.02      5015.59 o                         
  17   7   7     130287.30     128107.35      2180.08 o                         
  19   7   7       1752.25       2080.27       244.34 o                         
  21   7   7      37640.98      37185.77       878.70 o                         
  23   7   7      33916.14      32934.87      1138.31 o                         
  25   7   7      43638.88      47521.57      1242.27 o                         
  27   7   7       5850.10       5707.56       504.99 o                         
  29   7   7       1655.05       1733.50       285.67 o                         
  31   7   7      11071.58      10232.00       445.21 o                         
  33   7   7      10596.72       9173.75       373.94 o                         
  35   7   7        181.24         65.04       201.33 o                         
 -36   8   7       1952.55       2151.53       320.58 o                         
 -34   8   7       2554.93       3316.33       336.43 o                         
 -32   8   7         30.67        284.96       368.59 o                         
 -30   8   7       3567.10       2797.85       395.22 o                         
 -28   8   7       2486.71       2872.54       440.36 o                         
 -26   8   7       2479.84       2500.64       437.51 o                         
 -24   8   7       2613.62       2756.23       333.55 o                         
 -22   8   7       1657.35       1595.96       256.14 o                         
 -20   8   7      10416.53       9052.95       554.55 o                         
 -18   8   7       5249.03       4992.34       409.05 o                         
 -16   8   7       8461.11       7665.96      2053.55 o                         
 -14   8   7     125951.95     125096.14      7040.30 o                         
 -12   8   7      45377.05      42972.76      3871.70 o                         
 -10   8   7      65636.90      62506.07      2605.81 o                         
  -8   8   7      80853.30      78927.65      2802.71 o                         
  -6   8   7     105887.21      94171.80      2998.26 o                         
  -4   8   7     267271.06     260325.72      6501.89 o                         
  -2   8   7     205332.30     177781.08      5057.98 o                         
   0   8   7        162.99       1183.19      1446.47 o                         
   2   8   7       5623.99       5600.03      1694.26 o                         
   4   8   7     351766.31     383155.72     13783.25 o                         
   6   8   7      58511.31      61421.73      3653.19 o                         
   8   8   7      19423.81      29986.53      3967.72 o                         
  10   8   7     121523.37     138040.44      9069.07 o                         
  12   8   7     224387.20     234854.12     12867.97 o                         
  14   8   7      37094.27      39502.91      2014.83 o                         
  16   8   7        242.27        125.07       226.59 o                         
  18   8   7      35296.49      36020.15      1028.32 o                         
  20   8   7       6444.05       7015.83       530.85 o                         
  22   8   7         24.98        245.34       227.64 o                         
  24   8   7       2527.25       2652.18       289.92 o                         
  26   8   7       4427.60       4934.56       369.48 o                         
  28   8   7       3568.61       3233.91       582.52 o                         
  30   8   7          8.25         24.17       310.86 o                         
  32   8   7       9350.35       6778.10       447.05 o                         
  34   8   7        324.19        578.95       188.94 o                         
 -35   9   7        965.03       1190.89       185.82 o                         
 -33   9   7        329.54        540.78       235.91 o                         
 -31   9   7        159.92        333.72       223.35 o                         
 -29   9   7        167.12         80.44       257.79 o                         
 -27   9   7        270.18        -92.56       284.69 o                         
 -25   9   7        147.00        355.46       698.45 o                         
 -23   9   7       9865.44      11345.09       672.62 o                         
 -21   9   7       9612.09       8308.60       569.85 o                         
 -19   9   7        614.71       1233.84       330.81 o                         
 -17   9   7      43198.41      39702.59      1104.48 o                         
 -15   9   7       7347.46       7543.91       507.27 o                         
 -13   9   7       1265.84       2242.49       873.46 o                         
 -11   9   7      77538.13      71570.68      4992.94 o                         
  -9   9   7       2051.50        843.29       544.64 o                         
  -7   9   7       1089.09        346.85       539.18 o                         
  -5   9   7       3875.42       4381.16       870.25 o                         
  -3   9   7       2900.90       3237.52       796.02 o                         
  -1   9   7      50872.68      53231.21      4915.51 o                         
   1   9   7      17812.64      31487.75      3800.46 o                         
   3   9   7      13193.37      15771.75      2682.31 o                         
   5   9   7      72760.26      84069.11      4424.00 o                         
   7   9   7      21943.04      30071.66      2712.46 o                         
   9   9   7      62580.21      75255.55      5745.60 o                         
  11   9   7      44729.98      45292.68      4667.72 o                         
  13   9   7       1617.72       1551.67       306.87 o                         
  15   9   7      21959.62      19243.49       814.58 o                         
  17   9   7      39099.75      38216.74      1052.35 o                         
  19   9   7      15234.10      14277.39       704.16 o                         
  21   9   7        178.39        351.73       288.05 o                         
  23   9   7        599.14        663.55       441.37 o                         
  25   9   7       4723.46       5432.94       514.71 o                         
  27   9   7       1876.84       1536.64       512.61 o                         
  29   9   7       5871.36       5652.46       465.85 o                         
  31   9   7        631.03        647.54       238.21 o                         
  33   9   7        631.19       1028.32       319.03 o                         
 -34  10   7        147.46        102.65       216.82 o                         
 -32  10   7         81.40        266.03       203.16 o                         
 -30  10   7       4361.07       4525.61       344.61 o                         
 -28  10   7        205.09        217.62       213.00 o                         
 -26  10   7          2.79         66.20       334.51 o                         
 -24  10   7      17076.80      18396.11      1575.01 o                         
 -22  10   7      13079.04      12447.75       677.02 o                         
 -20  10   7        185.13        134.55       404.21 o                         
 -18  10   7      30616.93      26475.74      1697.35 o                         
 -16  10   7       4790.56       3602.31       478.94 o                         
 -14  10   7       6751.86       6149.35       445.60 o                         
 -12  10   7      20196.38      19891.95       759.74 o                         
 -10  10   7      31313.76      26259.75      1106.96 o                         
  -8  10   7       1070.29        870.77       752.82 o                         
  -6  10   7      62827.73      49985.18      4965.07 o                         
  -4  10   7      93602.44      85852.60      6492.06 o                         
  -2  10   7     145666.11     138030.73      8291.63 o                         
   0  10   7      11372.53      12631.03      2769.04 o                         
   2  10   7      66868.46      76006.09      5854.01 o                         
   4  10   7     105016.69     113566.49      7289.63 o                         
   6  10   7      59525.41      60305.31      3688.29 o                         
   8  10   7        802.81       5208.37       828.38 o                         
  10  10   7       3596.34       4545.19       432.40 o                         
  12  10   7     123200.92     121320.25      2260.32 o                         
  14  10   7        929.48       1341.40       459.96 o                         
  16  10   7       4072.26       3026.22       456.07 o                         
  18  10   7       3237.19       2942.49       622.57 o                         
  20  10   7       2738.72       2542.20       529.65 o                         
  22  10   7       3633.64       4101.24       423.87 o                         
  24  10   7       9064.19       9600.86       738.72 o                         
  26  10   7        137.39         47.86       303.54 o                         
  28  10   7        639.72        665.69       292.70 o                         
  30  10   7          9.45         42.29       198.13 o                         
  32  10   7      13253.25      10710.67       628.76 o                         
 -33  11   7        390.59        529.65       170.35 o                         
 -31  11   7         65.49         92.75       441.37 o                         
 -29  11   7       2825.30       3103.16       329.89 o                         
 -27  11   7       3089.90       2202.11       393.53 o                         
 -25  11   7       3144.16       3093.67       611.92 o                         
 -23  11   7        152.73        178.24       262.97 o                         
 -21  11   7       5109.04       5558.17       730.98 o                         
 -19  11   7        702.33        946.67       324.57 o                         
 -17  11   7      52531.01      54493.97      1397.09 o                         
 -15  11   7        130.04        361.54       262.59 o                         
 -13  11   7      32540.86      30611.50      1010.46 o                         
 -11  11   7      30783.11      28176.68      1539.39 o                         
  -9  11   7      44051.80      42817.89      1610.63 o                         
  -7  11   7      13867.04      12150.94       836.29 o                         
  -5  11   7      18393.88      16677.41       799.80 o                         
  -3  11   7      56147.48      51856.47      1055.14 o                         
  -1  11   7       8688.41       7133.63       387.13 o                         
   1  11   7      64786.92      71529.55      2094.25 o                         
   3  11   7        620.93       3314.00       302.95 o                         
   5  11   7        445.12       1637.94       537.07 o                         
   7  11   7       3061.01       3298.43       654.15 o                         
   9  11   7      30818.16      31930.01      1563.17 o                         
  11  11   7        662.99       2975.55       439.00 o                         
  13  11   7      18924.00      18334.63      1015.93 o                         
  15  11   7      16543.91      19291.19      1511.51 o                         
  17  11   7        442.97        -40.27       464.60 o                         
  19  11   7       1316.55        805.31       415.05 o                         
  21  11   7       5888.28       6993.84       799.12 o                         
  23  11   7       1509.36       1383.96       304.40 o                         
  25  11   7        704.69        506.19       224.66 o                         
  27  11   7       2117.27       3013.73       563.72 o                         
  29  11   7      10239.57      10946.07       786.73 o                         
  31  11   7       1314.30       1291.60       263.28 o                         
 -30  12   7       1949.79       2292.67       438.28 o                         
 -28  12   7        807.01        799.03       234.95 o                         
 -26  12   7        531.21        286.25       377.88 o                         
 -24  12   7       2516.44       3112.93       489.38 o                         
 -22  12   7      10945.48      13699.62      1130.54 o                         
 -20  12   7      24547.83      25054.54      1545.58 o                         
 -18  12   7      17023.20      16035.03      1214.16 o                         
 -16  12   7       8948.54       9115.53       994.25 o                         
 -14  12   7      22958.88      20838.99       922.34 o                         
 -12  12   7        768.21        253.27       342.16 o                         
 -10  12   7      59108.06      50629.31      2315.28 o                         
  -8  12   7      53115.69      47442.98      1257.10 o                         
  -6  12   7        345.40        819.40       249.25 o                         
  -4  12   7      33709.40      34021.61       759.74 o                         
  -2  12   7      74252.63      65312.97      1263.10 o                         
   0  12   7       7515.24       6915.32       359.31 o                         
   2  12   7        850.44       1859.00       284.59 o                         
   4  12   7       1702.55       3653.78       358.03 o                         
   6  12   7       5521.37       5196.06       480.88 o                         
   8  12   7       2029.81       3496.92       746.46 o                         
  10  12   7       6874.42       7108.44       926.11 o                         
  12  12   7       3091.89       2795.21       580.75 o                         
  14  12   7      24317.32      25088.48      1009.38 o                         
  16  12   7      26878.15      23766.04      1300.89 o                         
  18  12   7      16118.61      16635.92      1102.66 o                         
  20  12   7      15662.75      14870.42      1059.30 o                         
  22  12   7       2580.61       2465.50       545.14 o                         
  24  12   7      23230.46      29815.18      1530.10 o                         
  26  12   7        183.35        181.42       179.11 o                         
  28  12   7       1502.33       1291.60       319.03 o                         
 -27  13   7       5730.70       5746.17       321.82 o                         
 -25  13   7       9012.46       9033.96       879.65 o                         
 -23  13   7       7318.91       8623.05       848.68 o                         
 -21  13   7       2058.20       2632.76       603.98 o                         
 -19  13   7       1205.20       1663.28       579.21 o                         
 -17  13   7       7733.80       7678.35       895.14 o                         
 -15  13   7         63.82       -123.63       305.80 o                         
 -13  13   7        303.87        282.59       309.02 o                         
 -11  13   7       1128.79       1020.90       328.09 o                         
  -9  13   7      48191.42      50461.28      1280.73 o                         
  -7  13   7         41.76        128.62       242.03 o                         
  -5  13   7       4650.98       5195.24       465.27 o                         
  -3  13   7      16874.60      13738.13       533.86 o                         
  -1  13   7       2399.17       2438.35       286.88 o                         
   1  13   7        661.74       4339.23       351.17 o                         
   3  13   7       8729.75       8792.62       435.04 o                         
   5  13   7       6116.13       7334.27       635.61 o                         
   7  13   7       4681.02       6958.24       641.67 o                         
   9  13   7       4244.37       6216.63       834.74 o                         
  11  13   7      95726.58     103864.78      3846.92 o                         
  13  13   7      22585.90      21300.54      1437.17 o                         
  15  13   7        857.79        923.01       396.46 o                         
  17  13   7       6881.13       7613.31       755.76 o                         
  19  13   7        401.21        442.92       439.82 o                         
  21  13   7      22896.45      26141.71      1273.01 o                         
  23  13   7         13.28       -356.20       356.20 o                         
  25  13   7          0.58        348.52       181.40 o                         
  27  13   7        111.16       -111.50       185.84 o                         
 -26  14   7      10838.28       8889.39       788.28 o                         
 -24  14   7        167.97        424.55       220.75 o                         
 -22  14   7       5821.73       4650.89       401.20 o                         
 -20  14   7         16.23        312.93       276.78 o                         
 -18  14   7       4946.12       4985.37       506.64 o                         
 -16  14   7      15243.64      14753.71       790.09 o                         
 -14  14   7       7787.01       7991.88       487.64 o                         
 -12  14   7       3331.96       4467.88       396.55 o                         
 -10  14   7      23823.49      26031.49      1251.74 o                         
  -8  14   7      29527.21      29676.39       905.95 o                         
  -6  14   7      25579.84      24536.37       966.38 o                         
  -4  14   7      12544.52      12314.01       712.43 o                         
  -2  14   7      12648.63      10912.83       474.74 o                         
   0  14   7       3851.25       5820.98       398.04 o                         
   2  14   7      24178.35      27331.86       875.52 o                         
   4  14   7       6652.24       7517.74       521.65 o                         
   6  14   7         77.68        269.13       288.71 o                         
   8  14   7       7683.09       7035.30       511.79 o                         
  10  14   7       9070.19       9481.16       707.95 o                         
  12  14   7       4882.20       6995.39       631.86 o                         
  14  14   7       9106.63      10577.48      1012.84 o                         
  16  14   7      21344.70      21625.76      1313.28 o                         
  18  14   7         36.93       -319.03       449.12 o                         
  20  14   7       8841.64       8403.13       743.37 o                         
  22  14   7       4514.58       4666.33       343.67 o                         
  24  14   7       9236.40       8131.58       413.50 o                         
 -23  15   7        342.70        227.41       469.25 o                         
 -21  15   7        108.85       -128.98       207.50 o                         
 -19  15   7      15790.22      17427.29       702.79 o                         
 -17  15   7       5872.86       6518.39       493.59 o                         
 -15  15   7        831.63        938.36       439.82 o                         
 -13  15   7       2963.06       3286.36       336.41 o                         
 -11  15   7       6599.82       6773.02       439.60 o                         
  -9  15   7      53618.82      54280.36      1419.43 o                         
  -7  15   7       2919.24       2865.93       471.82 o                         
  -5  15   7      34230.44      35936.40       971.09 o                         
  -3  15   7         31.73        532.49       339.09 o                         
  -1  15   7      50325.03      51034.13      1437.64 o                         
   1  15   7      18876.57      20200.92       598.89 o                         
   3  15   7      39216.49      40799.74      1120.32 o                         
   5  15   7       3179.76       2257.47       345.08 o                         
   7  15   7      15237.99      16731.24       688.66 o                         
   9  15   7        876.02        939.52       287.10 o                         
  11  15   7      36987.72      42019.57      1059.28 o                         
  13  15   7      33359.62      37329.85      1203.32 o                         
  15  15   7      12427.72      11531.61       616.68 o                         
  17  15   7        413.47        635.70       269.28 o                         
  19  15   7      14620.84      13818.61       547.85 o                         
  21  15   7      10291.99       9756.57       316.86 o                         
 -20  16   7       1758.22       2275.93       218.49 o                         
 -18  16   7       2742.70       2404.24       267.09 o                         
 -16  16   7        852.64        809.96       247.49 o                         
 -14  16   7        179.31       -122.81       249.56 o                         
 -12  16   7      11688.82      13522.67       686.40 o                         
 -10  16   7      11706.42      10651.06       731.34 o                         
  -8  16   7       3627.66       3253.38       348.69 o                         
  -6  16   7       2364.27       1757.94       288.92 o                         
  -4  16   7       6578.09       6066.62       404.56 o                         
  -2  16   7        441.08        974.51       270.35 o                         
   0  16   7          6.94       2254.09      1051.55 o                         
   2  16   7       2198.06       4274.73       454.18 o                         
   4  16   7      12269.86      12967.00       462.33 o                         
   6  16   7       6032.45       5696.48       447.63 o                         
   8  16   7      42210.73      47738.83      2655.98 o                         
  10  16   7       1171.54       1002.15       258.20 o                         
  12  16   7       9788.66      14314.97       940.05 o                         
  14  16   7       1846.51       1215.58       211.24 o                         
  16  16   7       4427.16       4391.82       255.78 o                         
  18  16   7       1713.22       1764.34       162.31 o                         
 -17  17   7      16247.30      15345.28       428.17 o                         
 -15  17   7       4508.19       3743.08       266.96 o                         
 -13  17   7       7617.75       5878.85       367.95 o                         
 -11  17   7       1201.68       1195.82       402.66 o                         
  -9  17   7      13053.77      13531.47       604.97 o                         
  -7  17   7        105.88        407.28       504.87 o                         
  -5  17   7      32752.14      31752.56      1305.71 o                         
  -3  17   7       1155.72       2061.47       261.68 o                         
  -1  17   7      38753.64      41384.02       893.72 o                         
   1  17   7        417.35       2610.27       348.78 o                         
   3  17   7      30356.42      30843.76      1047.57 o                         
   5  17   7      20090.60      21410.98      1313.28 o                         
   7  17   7       7774.01       7057.15       371.19 o                         
   9  17   7         60.32       -112.98       156.30 o                         
  11  17   7       5698.40       5191.83       304.22 o                         
  13  17   7      13027.97      12688.95       421.00 o                         
  15  17   7         45.00        452.21       207.52 o                         
 -10  18   7       1129.01        305.78       151.80 o                         
  -8  18   7        911.58        515.30       227.66 o                         
  -6  18   7         22.34        -88.60       179.01 o                         
  -4  18   7       1622.29       1488.06       382.52 o                         
  -2  18   7       4655.22       3426.49       388.72 o                         
   0  18   7       3738.69       3597.03       328.69 o                         
   2  18   7       6936.83       5408.11       370.40 o                         
   4  18   7       4928.43       4134.82       323.17 o                         
   6  18   7       4853.75       3608.42       356.20 o                         
   8  18   7       3482.23       3345.15       319.03 o                         
 -40   0   8        120.46       -148.67       148.67 o                         
 -38   0   8       5550.87       6228.79       495.58 o                         
 -36   0   8      11378.41      12423.51       811.51 o                         
 -34   0   8       6435.00       8096.50       755.76 o                         
 -32   0   8       2237.73       2834.08       573.01 o                         
 -30   0   8      25623.02      26276.80      1022.13 o                         
 -28   0   8         88.51       -114.60       424.34 o                         
 -26   0   8        490.62        609.51       326.50 o                         
 -24   0   8       2879.51       3765.53       405.90 o                         
 -22   0   8      20293.83      18410.70      2880.54 o                         
 -20   0   8      25951.18      23635.95      3211.96 o                         
 -18   0   8       1980.26       2013.28       916.82 o                         
 -16   0   8     104395.98      93044.66      5798.26 o                         
 -14   0   8       1506.16       2282.75      1251.33 o                         
 -12   0   8     190511.95     183720.19      3871.97 o                         
 -10   0   8    1083204.50    1025667.62     14455.03 o                         
  -8   0   8     299569.03     268116.22      5416.29 o                         
  -6   0   8      11780.64       9650.50       864.66 o                         
  -4   0   8     409982.00     402888.31      6985.17 o                         
  -2   0   8     708558.12     703615.88      7911.18 o                         
   0   0   8    1132024.62    1056850.00     20318.68 o                         
   2   0   8     464756.31     446859.09     10688.98 o                         
   4   0   8     306577.66     265137.03      5894.27 o                         
   6   0   8      28448.20      34222.72      1886.29 o                         
   8   0   8     995348.56    1259104.50     23403.64 o                         
  10   0   8      15886.58      20882.39      2549.13 o                         
  12   0   8      20746.79      25119.58      2793.82 o                         
  14   0   8        395.86        260.09      1163.06 o                         
  16   0   8     368713.56     368396.81     15201.84 o                         
  18   0   8       7888.74       8158.44      2257.97 o                         
  20   0   8       6769.06      10366.86      2762.84 o                         
  22   0   8     220220.55     191403.81      2871.25 o                         
  24   0   8      14003.26      13248.15       627.81 o                         
  26   0   8      39968.17      41858.11      4015.73 o                         
  28   0   8        558.63        513.62       545.14 o                         
  30   0   8       3171.12       3149.80       424.18 o                         
  32   0   8      13912.37      12419.26       645.97 o                         
  34   0   8         53.35        579.21       356.20 o                         
  36   0   8        359.12        108.41       229.20 o                         
  38   0   8        199.63        -12.39       133.19 o                         
 -39   1   8        475.70        532.92       150.23 o                         
 -37   1   8        230.57        925.82       432.08 o                         
 -35   1   8        397.48        621.47       259.53 o                         
 -33   1   8          7.69       -253.38       257.12 o                         
 -31   1   8       2252.09       3127.76       278.07 o                         
 -29   1   8       1453.79       1835.69       310.09 o                         
 -27   1   8        927.18       1399.89       424.97 o                         
 -25   1   8        606.46        528.56       189.98 o                         
 -23   1   8       1868.41       2555.23      1112.60 o                         
 -21   1   8        667.27       2484.58      1076.75 o                         
 -19   1   8       4859.91       3490.81       816.39 o                         
 -17   1   8      28375.52      26015.62      2236.24 o                         
 -15   1   8      22285.50      18678.74      1763.79 o                         
 -13   1   8       1986.95       2436.24       469.16 o                         
 -11   1   8     160075.22     139419.52      4392.08 o                         
  -9   1   8        719.06       1262.95       255.30 o                         
  -7   1   8      40481.76      34079.37      1117.88 o                         
  -5   1   8      72367.45      65795.20      1577.47 o                         
  -3   1   8      67152.04      52820.21      1406.73 o                         
  -1   1   8      31311.00      34070.63      1067.55 o                         
   1   1   8     165535.11     133459.41      2409.72 o                         
   3   1   8      73049.45      96346.45      4407.54 o                         
   5   1   8       6169.93       9847.22      1905.27 o                         
   7   1   8        129.60        522.71       330.51 o                         
   9   1   8      34195.84      49911.36      2575.19 o                         
  11   1   8      83982.65      96779.38      4076.23 o                         
  13   1   8      36072.66      38710.58      2649.32 o                         
  15   1   8      27678.26      23831.72      2246.33 o                         
  17   1   8        846.85       1568.14       718.93 o                         
  19   1   8      99570.24      95857.13      4061.47 o                         
  21   1   8        775.27        551.55       359.95 o                         
  23   1   8        270.35        743.42       159.05 o                         
  25   1   8      17090.66      15595.28       496.95 o                         
  27   1   8      12386.39      11525.32       470.82 o                         
  29   1   8       1117.83        874.83       243.20 o                         
  31   1   8       1105.14        778.91       228.14 o                         
  33   1   8        210.23        748.68       233.58 o                         
  35   1   8        238.42        195.88       240.05 o                         
  37   1   8        222.67        387.73       143.31 o                         
 -40   2   8       1146.56       1473.29       280.31 o                         
 -38   2   8       2280.75       1954.47       251.13 o                         
 -36   2   8        722.51       1001.21       179.82 o                         
 -34   2   8       1063.01       1632.51       233.57 o                         
 -32   2   8        220.42        327.05       207.98 o                         
 -30   2   8       9946.98       9432.17       504.19 o                         
 -28   2   8      27579.56      28844.22       810.57 o                         
 -26   2   8       2670.41       2425.38       272.92 o                         
 -24   2   8       8933.57       9616.89       385.10 o                         
 -22   2   8      18873.57      15660.14      1881.28 o                         
 -20   2   8      13668.19      15719.72      1859.49 o                         
 -18   2   8      18801.93      19267.81      2009.65 o                         
 -16   2   8     125521.40     120422.82      4707.48 o                         
 -14   2   8      52151.02      54261.96      2948.64 o                         
 -12   2   8     171710.88     171454.95      5217.44 o                         
 -10   2   8      86365.45      75617.92      2143.24 o                         
  -8   2   8     408750.50     352453.28      4989.92 o                         
  -6   2   8     270492.66     243663.39      2976.83 o                         
  -4   2   8     226141.27     201592.30      2966.10 o                         
  -2   2   8     309000.06     310256.66      4939.00 o                         
   0   2   8     807437.56     709012.25     10367.30 o                         
   2   2   8      35286.01      40674.64      1287.89 o                         
   4   2   8     350624.12     404301.41     11088.55 o                         
   6   2   8      54950.98      73489.57      2852.37 o                         
   8   2   8     673409.62     882804.31     14602.51 o                         
  10   2   8     160208.30     160529.77      5108.74 o                         
  12   2   8       1367.74       3723.04      1308.98 o                         
  14   2   8      30085.75      27466.99      2363.65 o                         
  16   2   8      62195.62      58800.42      3627.87 o                         
  18   2   8        244.96         56.67       872.75 o                         
  20   2   8       4054.72       5012.34      1087.52 o                         
  22   2   8       9044.83       9242.72       315.24 o                         
  24   2   8       7489.76       8702.36       334.43 o                         
  26   2   8         64.96        262.58       171.29 o                         
  28   2   8      24728.25      23738.29       575.48 o                         
  30   2   8       6643.76       6315.66       350.63 o                         
  32   2   8       3658.27       3487.50       357.03 o                         
  34   2   8       3856.24       3407.22       372.96 o                         
  36   2   8        745.00        961.18       180.09 o                         
  38   2   8         63.04        154.87       142.48 o                         
 -39   3   8        246.22         55.96       115.33 o                         
 -37   3   8        445.14        408.44       122.10 o                         
 -35   3   8          0.24        114.00       210.84 o                         
 -33   3   8       2656.93       2750.52       277.67 o                         
 -31   3   8       1585.91       1896.74       251.06 o                         
 -29   3   8        293.64       4401.88       640.86 o                         
 -27   3   8       8941.45      11282.17       451.58 o                         
 -25   3   8       6265.64       5747.05       317.60 o                         
 -23   3   8      17137.24      15788.52       540.18 o                         
 -21   3   8      34549.51      30882.17      2595.07 o                         
 -19   3   8      12594.84      11556.11      1588.58 o                         
 -17   3   8      20377.68      18944.97      1987.03 o                         
 -15   3   8       1134.98       1331.00       861.72 o                         
 -13   3   8      68448.44      62668.66      3246.63 o                         
 -11   3   8       1561.18       1784.89       496.20 o                         
  -9   3   8     124145.11     108868.12      2632.06 o                         
  -7   3   8     106064.09      95703.80      2277.58 o                         
  -5   3   8      76229.32      71043.48      1749.05 o                         
  -3   3   8        259.15        821.91       271.87 o                         
  -1   3   8      68918.44      54139.14      1233.33 o                         
   1   3   8      57025.56      44293.84      1501.02 o                         
   3   3   8      12945.87      10084.34      1435.20 o                         
   5   3   8      27878.88      33263.11      2199.59 o                         
   7   3   8      75245.02      99320.34      3104.45 o                         
   9   3   8     138274.64     176454.30      5417.66 o                         
  11   3   8     279576.38     355888.31      8842.10 o                         
  13   3   8       5194.72       7430.52      1462.59 o                         
  15   3   8      18346.35      21406.36      2224.96 o                         
  17   3   8      27473.85      28429.42      2621.01 o                         
  19   3   8      60582.26      61832.59      3936.09 o                         
  21   3   8        391.54        614.46       217.42 o                         
  23   3   8       3523.74       2867.30       274.62 o                         
  25   3   8       9398.74       8820.70       391.90 o                         
  27   3   8        226.52        306.18       187.39 o                         
  29   3   8      21324.29      20942.05       604.51 o                         
  31   3   8        865.53        981.27       204.90 o                         
  33   3   8        308.53        487.05       173.06 o                         
  35   3   8        491.42        468.02       175.60 o                         
  37   3   8       1591.27       1421.69       238.50 o                         
 -38   4   8        559.04        443.40        91.41 o                         
 -36   4   8       1212.10       1156.36       223.64 o                         
 -34   4   8        540.01        494.10       187.53 o                         
 -32   4   8        170.91        111.75       183.85 o                         
 -30   4   8        579.38        865.90       236.21 o                         
 -28   4   8      29115.39      29181.25       767.16 o                         
 -26   4   8       5269.17       5644.39       417.47 o                         
 -24   4   8       6620.04       6137.64       412.91 o                         
 -22   4   8       3744.27       3722.98       351.36 o                         
 -20   4   8       9383.76       7784.30      1148.42 o                         
 -18   4   8       4559.46       4018.18      1123.95 o                         
 -16   4   8      74485.46      79608.82      4064.58 o                         
 -14   4   8       4241.81       5838.21      1534.74 o                         
 -12   4   8      30796.98      33074.69      1904.21 o                         
 -10   4   8       8774.24       6741.45       730.25 o                         
  -8   4   8     640622.50     564356.62      7061.11 o                         
  -6   4   8      46737.37      40970.56      1425.78 o                         
  -4   4   8      18294.01      18141.74       851.45 o                         
  -2   4   8       8868.84      12133.73       641.52 o                         
   0   4   8     341564.62     306533.44      6150.28 o                         
   2   4   8       7180.89       8855.35      2050.45 o                         
   4   4   8      30549.99      39649.29      3543.38 o                         
   6   4   8      80993.51      81164.43      3390.28 o                         
   8   4   8      34649.08      83674.45      3113.30 o                         
  10   4   8     133164.88     139720.28      4284.89 o                         
  12   4   8      99384.70     103096.70      3809.29 o                         
  14   4   8      57581.08      64849.79      3148.87 o                         
  16   4   8       9592.40      11798.59      1390.53 o                         
  18   4   8       7643.70       7311.34      1190.69 o                         
  20   4   8      17163.75      15812.55       676.20 o                         
  22   4   8      48424.71      44814.37      1053.20 o                         
  24   4   8       2012.98       2309.90       237.83 o                         
  26   4   8       3992.66       4463.01       298.23 o                         
  28   4   8       2787.06       2612.09       250.11 o                         
  30   4   8       4444.25       4498.66       297.52 o                         
  32   4   8       1674.29       1623.99       208.75 o                         
  34   4   8       1172.39       1069.01       145.74 o                         
  36   4   8        318.26        309.74       198.23 o                         
 -39   5   8        221.34         68.14       157.97 o                         
 -37   5   8       1829.97       1766.47       139.65 o                         
 -35   5   8        506.10        267.33       139.13 o                         
 -33   5   8         71.70         86.99       158.03 o                         
 -31   5   8       2657.10       2927.50       443.26 o                         
 -29   5   8       1390.16       1640.47       316.89 o                         
 -27   5   8        242.80        309.02       309.82 o                         
 -25   5   8        210.30        304.31       186.54 o                         
 -23   5   8      67998.16      61383.49      1128.30 o                         
 -21   5   8      27642.29      25574.01      1027.83 o                         
 -19   5   8      17629.57      14902.97      1895.64 o                         
 -17   5   8       3550.30       2928.41       993.79 o                         
 -15   5   8       2576.17       3061.23      1044.15 o                         
 -13   5   8      45232.95      37252.05      2103.01 o                         
 -11   5   8     168577.09     148921.59      4136.26 o                         
  -9   5   8      57180.11      53655.16      1876.31 o                         
  -7   5   8      24146.50      24035.01      1186.08 o                         
  -5   5   8       8424.01       8993.85       657.04 o                         
  -3   5   8      95948.62      84254.38      1881.39 o                         
  -1   5   8      27360.82      23714.96      1177.21 o                         
   1   5   8      29965.89      26041.76      1641.60 o                         
   3   5   8      85227.29     136525.41      7244.72 o                         
   5   5   8      24083.38      22589.04      2821.69 o                         
   7   5   8       2445.49      24501.40      2081.93 o                         
   9   5   8      56326.82      65933.93      3656.43 o                         
  11   5   8      32072.44      43385.80      3035.83 o                         
  13   5   8      88212.79      91575.85      4399.79 o                         
  15   5   8      61146.64      54743.38      2992.63 o                         
  17   5   8      77668.77      77290.62      4218.70 o                         
  19   5   8        634.27        536.99       208.88 o                         
  21   5   8       3633.79       3967.78       324.90 o                         
  23   5   8        161.13        122.09       223.85 o                         
  25   5   8      32117.23      33742.24       908.46 o                         
  27   5   8       6467.31       6051.12       328.88 o                         
  29   5   8        343.43        414.39       161.63 o                         
  31   5   8       1376.25       1183.04       178.45 o                         
  33   5   8       1473.79       1164.73       263.76 o                         
  35   5   8        458.98        412.07       165.15 o                         
 -38   6   8        635.59        611.44       135.11 o                         
 -36   6   8       3964.43       4951.44       336.26 o                         
 -34   6   8        436.87       1237.17       235.91 o                         
 -32   6   8        412.14        625.57       258.99 o                         
 -30   6   8        367.54        778.03       258.21 o                         
 -28   6   8      13815.35      13690.14       611.29 o                         
 -26   6   8      11099.21       9899.41       499.88 o                         
 -24   6   8       9525.39      10365.39       861.49 o                         
 -22   6   8       4130.47       3319.07       380.85 o                         
 -20   6   8     123052.10     110846.53      1985.23 o                         
 -18   6   8      28292.55      25517.18      2271.56 o                         
 -16   6   8      20210.54      16547.45      1855.81 o                         
 -14   6   8      54166.46      46016.01      2916.20 o                         
 -12   6   8      76743.00      66223.40      2782.09 o                         
 -10   6   8       8518.62      11168.90       941.01 o                         
  -8   6   8      82296.11      78540.89      2215.68 o                         
  -6   6   8      98416.44      96133.77      2288.68 o                         
  -4   6   8        688.13        386.27       405.68 o                         
  -2   6   8       7282.62       8883.13       808.45 o                         
   0   6   8     300737.03     259120.97      8238.97 o                         
   2   6   8      43224.67      60959.12      4816.39 o                         
   4   6   8       4669.15      14452.28      2849.57 o                         
   6   6   8     127169.06     145242.33      5258.63 o                         
   8   6   8      14511.80      20689.38      2061.78 o                         
  10   6   8      70205.41      84416.34      4192.41 o                         
  12   6   8     155671.14     168634.73      6212.70 o                         
  14   6   8     137264.91     143728.44      5808.19 o                         
  16   6   8      81810.96      80772.91      4249.58 o                         
  18   6   8      52362.64      52928.93       958.95 o                         
  20   6   8     104897.88     104961.20      1972.38 o                         
  22   6   8      19132.97      17852.74       602.36 o                         
  24   6   8        153.23        626.72       274.12 o                         
  26   6   8       4327.52       4017.54       357.66 o                         
  28   6   8       2597.83       2769.88       322.80 o                         
  30   6   8       1862.43       1907.58       281.17 o                         
  32   6   8        182.58       -186.81       191.87 o                         
  34   6   8       2090.42       1969.86       254.04 o                         
 -37   7   8        194.34         15.34       131.72 o                         
 -35   7   8         85.14       -170.30       599.34 o                         
 -33   7   8        777.75       1069.80       200.54 o                         
 -31   7   8       2743.22       2586.08       261.11 o                         
 -29   7   8      15458.52      16421.21       610.09 o                         
 -27   7   8       1411.12        762.06       261.51 o                         
 -25   7   8      14086.46      14311.25       602.42 o                         
 -23   7   8       9404.56       8348.21       533.59 o                         
 -21   7   8        251.73        119.31       236.46 o                         
 -19   7   8       1571.46       2176.90       419.79 o                         
 -17   7   8      83609.57      71973.34      5674.36 o                         
 -15   7   8     214406.58     197871.11      6332.27 o                         
 -13   7   8      12260.72      10403.63      1401.42 o                         
 -11   7   8      46765.57      48004.54      1896.06 o                         
  -9   7   8     165642.42     150089.20      4051.04 o                         
  -7   7   8     165564.73     145700.12      3832.55 o                         
  -5   7   8       4600.16       3117.89       620.78 o                         
  -3   7   8       4904.68       5088.90       757.19 o                         
  -1   7   8        334.82        262.10       386.15 o                         
   1   7   8     351682.41     355260.91     13061.56 o                         
   3   7   8        579.60      14845.64      2753.55 o                         
   5   7   8     149988.75     181808.78      9065.97 o                         
   7   7   8      39549.86      41384.59      2989.04 o                         
   9   7   8       8527.94      17336.09      2034.47 o                         
  11   7   8      29130.04      29904.54      2634.68 o                         
  13   7   8      11108.37      11737.29      1713.68 o                         
  15   7   8        739.93        679.87       852.21 o                         
  17   7   8      31298.26      28538.41       714.41 o                         
  19   7   8      11360.93      10841.00       463.34 o                         
  21   7   8      26223.62      23990.72       718.92 o                         
  23   7   8        518.01        540.97       231.31 o                         
  25   7   8        100.75        579.85       256.10 o                         
  27   7   8       1347.03       1455.61       278.76 o                         
  29   7   8       1675.05       1330.18       257.87 o                         
  31   7   8         20.67        107.38       173.68 o                         
  33   7   8       1703.89       1560.91       180.67 o                         
 -36   8   8        204.43        536.89       167.58 o                         
 -34   8   8        359.64        468.54       350.00 o                         
 -32   8   8        868.06        569.91       396.46 o                         
 -30   8   8       2748.33       1805.03       363.79 o                         
 -28   8   8       7204.85       6939.58       561.68 o                         
 -26   8   8        370.47        751.59       376.57 o                         
 -24   8   8         81.60        372.02       241.62 o                         
 -22   8   8       1468.79       1623.91       274.65 o                         
 -20   8   8      43253.95      39476.39      1074.83 o                         
 -18   8   8      14799.78      13927.26       659.91 o                         
 -16   8   8      71033.34      61615.66      1973.65 o                         
 -14   8   8         30.40        529.65       848.68 o                         
 -12   8   8      79110.35      76836.19      5119.94 o                         
 -10   8   8        625.12        701.30       466.64 o                         
  -8   8   8       9330.11      10192.95      1063.49 o                         
  -6   8   8          5.01        -38.45       436.63 o                         
  -4   8   8       8992.10       7961.80      1028.41 o                         
  -2   8   8       3712.43       1799.57      1056.20 o                         
   0   8   8     104325.49      89745.98      6337.20 o                         
   2   8   8      12245.59      13798.73      2601.78 o                         
   4   8   8     198976.33     200392.94     10069.51 o                         
   6   8   8      28370.42      33207.91      2782.57 o                         
   8   8   8     289908.81     301127.47      8810.69 o                         
  10   8   8      10104.97      15744.46      1938.10 o                         
  12   8   8      66296.48      63068.21      4678.56 o                         
  14   8   8       1946.21       1917.87       621.13 o                         
  16   8   8       4817.13       4177.66       367.41 o                         
  18   8   8      13168.59      12393.45       606.78 o                         
  20   8   8      16471.18      15421.41       563.64 o                         
  22   8   8      25955.70      25019.90       830.67 o                         
  24   8   8       8524.00       9491.24       477.93 o                         
  26   8   8       6745.90       6735.87       415.81 o                         
  28   8   8       1465.16       1565.82       253.30 o                         
  30   8   8       7058.38       6542.47       691.16 o                         
  32   8   8        370.78        565.79       337.61 o                         
  34   8   8         99.29       -102.21       210.62 o                         
 -35   9   8        246.92        497.63       155.09 o                         
 -33   9   8        223.72         66.22       206.27 o                         
 -31   9   8         91.68        349.47       262.55 o                         
 -29   9   8       3224.33       3106.97       385.29 o                         
 -27   9   8        414.54        220.93       291.15 o                         
 -25   9   8      40784.01      44146.15      1290.18 o                         
 -23   9   8       1660.55       1430.56       366.71 o                         
 -21   9   8       7422.14       6835.43       524.63 o                         
 -19   9   8       1221.36       1305.94       313.11 o                         
 -17   9   8      21692.26      17809.88       744.22 o                         
 -15   9   8     211417.94     193915.70      2946.89 o                         
 -13   9   8      35793.12      34240.60      1017.86 o                         
 -11   9   8       6910.68       5271.71      1421.69 o                         
  -9   9   8       4375.38       4172.86       892.33 o                         
  -7   9   8     251222.00     226470.16      6525.69 o                         
  -5   9   8      14994.42      10153.14      2279.66 o                         
  -3   9   8        104.44       -594.69       997.35 o                         
  -1   9   8      92152.85      78812.30      6036.75 o                         
   1   9   8      89646.06     102816.84      7108.44 o                         
   3   9   8      57060.30      56718.84      5175.69 o                         
   5   9   8      67951.06      98909.56      4888.35 o                         
   7   9   8      35891.86      41901.57      3154.93 o                         
   9   9   8       1149.01       5845.37      1297.13 o                         
  11   9   8       4623.74       5095.96       698.12 o                         
  13   9   8      22542.52      25901.11      1853.77 o                         
  15   9   8       6398.39       6145.94       529.11 o                         
  17   9   8      47031.90      44853.77      1710.22 o                         
  19   9   8      35929.29      36765.81      1104.64 o                         
  21   9   8       2892.76       1969.54       345.20 o                         
  23   9   8       1798.46       2054.22       370.75 o                         
  25   9   8       1465.27       1623.91       351.96 o                         
  27   9   8       8670.29       9216.59       584.09 o                         
  29   9   8       4150.43       3957.01       408.57 o                         
  31   9   8       2438.49       1381.19       230.63 o                         
  33   9   8       1901.64       1914.17       297.35 o                         
 -34  10   8       1896.24       1739.78       179.59 o                         
 -32  10   8       2366.12       2069.69       273.40 o                         
 -30  10   8        729.51        455.93       254.06 o                         
 -28  10   8       1107.48       1036.94       299.08 o                         
 -26  10   8        346.91       1192.48       328.32 o                         
 -24  10   8         33.63        349.08       278.07 o                         
 -22  10   8      31115.88      31781.04      2042.71 o                         
 -20  10   8       1591.95       2160.83       370.70 o                         
 -18  10   8      85908.95      81710.58      1800.11 o                         
 -16  10   8      34300.11      30345.62      1091.62 o                         
 -14  10   8      39668.02      31355.44       984.05 o                         
 -12  10   8     160514.27     147659.17      2440.03 o                         
 -10  10   8      11373.33       9189.86       696.91 o                         
  -8  10   8      86827.80      81256.12      6476.58 o                         
  -6  10   8      24760.01      24695.25      3592.94 o                         
  -4  10   8     116851.01      99050.45      7105.34 o                         
  -2  10   8        394.59      -1319.48      1496.02 o                         
   0  10   8      38106.09      29322.70      3853.11 o                         
   2  10   8        535.89       1338.06      1065.49 o                         
   4  10   8     122117.73     120778.73      8183.22 o                         
   6  10   8      50402.30      51526.73      4218.60 o                         
   8  10   8      21115.54      22117.52      1119.77 o                         
  10  10   8      13403.41      15372.51      1724.32 o                         
  12  10   8      13585.82      17378.39      1067.86 o                         
  14  10   8     118853.50     111140.27      2249.71 o                         
  16  10   8       3389.27       4082.32       653.54 o                         
  18  10   8        456.61        811.51       495.58 o                         
  20  10   8        132.46        589.97       250.57 o                         
  22  10   8       1148.27       1131.01       297.80 o                         
  24  10   8       3938.27       3599.41       611.73 o                         
  26  10   8       1864.79       1239.12       297.34 o                         
  28  10   8        945.05        845.86       294.25 o                         
  30  10   8       4075.64       3352.60       282.21 o                         
  32  10   8         74.56         74.34       207.52 o                         
 -33  11   8        105.06        783.63       188.94 o                         
 -31  11   8        948.21        822.80       186.79 o                         
 -29  11   8        449.97        737.38       202.66 o                         
 -27  11   8         92.54        135.68       186.55 o                         
 -25  11   8       4284.86       4275.17       337.86 o                         
 -23  11   8       5311.53       5807.12       467.98 o                         
 -21  11   8      81542.19      83140.95      2494.92 o                         
 -19  11   8      12411.33      12989.02       666.47 o                         
 -17  11   8       3977.79       3388.09       428.98 o                         
 -15  11   8        235.74        164.06       286.10 o                         
 -13  11   8        630.65        619.95       300.27 o                         
 -11  11   8       6060.92       4517.02       447.19 o                         
  -9  11   8      82911.97      79673.38      2366.38 o                         
  -7  11   8     110105.61     102322.52      4680.11 o                         
  -5  11   8       5199.93       4851.87       369.39 o                         
  -3  11   8      21339.22      21821.84       680.75 o                         
  -1  11   8      24188.47      23230.48       670.59 o                         
   1  11   8      11968.10      15074.25       569.92 o                         
   3  11   8       9083.14       8650.92       671.05 o                         
   5  11   8       4617.46      19761.64      1329.31 o                         
   7  11   8       2908.56       5275.28       772.21 o                         
   9  11   8       1491.56       2866.54       459.58 o                         
  11  11   8     133965.30     160428.00      3543.75 o                         
  13  11   8     111544.84     101931.80      2299.79 o                         
  15  11   8       4291.56       4854.70       554.74 o                         
  17  11   8       6315.79       6083.21       752.66 o                         
  19  11   8       5794.18       6606.67       771.24 o                         
  21  11   8        444.50       -346.90       476.99 o                         
  23  11   8        451.06        808.41       507.97 o
[truncated: 797,529 more chars]
