# Supplementary material for: The crystalline sponge method updated
Source: IUCrJ. 2016 Feb 12;3(Pt 2):139–51. doi: 10.1107/S2052252515024379 (PMC4775162; doi:10.1107/S2052252515024379)
Supplement: Supplementary file 11 [file m-03-00139-cinnamaldehydesup11.hkl]

data_cinnamaldehyde                                                             
_shelx_title ' exp_198_a.res in C2/c'                                           
_shelx_refln_list_code          4                                               
_shelx_F_calc_maximum     1553.52                                               
_exptl_crystal_F_000      7648.36                                               
_reflns_d_resolution_high  0.7927                                               
                                                                                
loop_                                                                           
 _space_group_symop_operation_xyz                                               
 'x, y, z'                                                                      
 '-x, y, -z+1/2'                                                                
 'x+1/2, y+1/2, z'                                                              
 '-x+1/2, y+1/2, -z+1/2'                                                        
 '-x, -y, -z'                                                                   
 'x, -y, z-1/2'                                                                 
 '-x+1/2, -y+1/2, -z'                                                           
 'x+1/2, -y+1/2, z-1/2'                                                         
                                                                                
_cell_length_a    35.1288                                                       
_cell_length_b    14.7670                                                       
_cell_length_c    30.8649                                                       
_cell_angle_alpha  90.000                                                       
_cell_angle_beta  101.432                                                       
_cell_angle_gamma  90.000                                                       
                                                                                
_shelx_F_squared_multiplier     1.000                                           
                                                                                
loop_                                                                           
 _refln_index_h                                                                 
 _refln_index_k                                                                 
 _refln_index_l                                                                 
 _refln_F_squared_calc                                                          
 _refln_F_squared_meas                                                          
 _refln_F_squared_sigma                                                         
 _refln_observed_status                                                         
   4   0   0     945909.94     822371.25     12107.17 o                         
   6   0   0      60303.71      40391.50      1668.67 o                         
   8   0   0    1286995.38    1182120.00     18189.19 o                         
  10   0   0      68295.38      89450.03      3217.06 o                         
  12   0   0     199425.25     201154.86      5642.43 o                         
  14   0   0      64751.97      65095.72      3267.36 o                         
  16   0   0       8181.59       5292.51      1076.00 o                         
  18   0   0     133869.98     143615.16      5839.26 o                         
  20   0   0     403877.66     465332.16     12301.81 o                         
  22   0   0         88.79        586.11       848.55 o                         
  24   0   0       9362.16      11435.76      2086.39 o                         
  26   0   0       3710.22       2745.18      1771.46 o                         
  28   0   0       1451.09       2247.99       376.56 o                         
  30   0   0       7154.66       6992.77       549.39 o                         
  32   0   0       3945.44       4943.12       481.40 o                         
  34   0   0      28873.62      25059.89       910.46 o                         
  36   0   0        677.67       1247.19       270.66 o                         
  38   0   0       3499.59       3224.15       470.20 o                         
  42   0   0       2302.77       1784.58       264.63 o                         
   3   1   0     428131.66     403777.50      4484.46 o                         
   5   1   0       5179.73       2684.53       414.43 o                         
   7   1   0     366134.75     404008.16      5269.91 o                         
   9   1   0      10720.60       9854.37       750.14 o                         
  11   1   0     153489.20     148975.77      3203.43 o                         
  13   1   0      26427.31      24719.75      1356.75 o                         
  15   1   0      82112.10      80059.71      2687.85 o                         
  17   1   0      26158.79      23026.94      1560.16 o                         
  19   1   0        687.14        -77.72       476.98 o                         
  21   1   0      11528.53      12599.97      1356.76 o                         
  23   1   0       9702.84      10856.02      1372.35 o                         
  25   1   0       8185.58       7392.36      1494.81 o                         
  27   1   0        389.00        619.19       201.37 o                         
  29   1   0       2928.29       2987.26       271.13 o                         
  31   1   0       1527.25       1753.06       280.63 o                         
  33   1   0        489.72        277.83       218.29 o                         
  35   1   0        212.48        402.58       243.27 o                         
  37   1   0       5629.19       5281.65       718.43 o                         
  39   1   0        589.73        -15.31       275.56 o                         
  41   1   0        478.98        414.27       224.17 o                         
  43   1   0        169.06         54.67       150.90 o                         
   0   2   0     738036.25     840746.31     12098.42 o                         
   2   2   0        516.89       1030.07       325.86 o                         
   4   2   0       8585.73       8642.98       780.75 o                         
   6   2   0     240258.64     266757.66      3059.02 o                         
   8   2   0     926990.50     939800.44      8959.78 o                         
  10   2   0       4597.25       3424.77       548.93 o                         
  12   2   0      77618.68      77380.02      2345.32 o                         
  14   2   0     214570.81     220622.86      4581.57 o                         
  16   2   0      41632.11      47073.36      3794.43 o                         
  18   2   0        985.68        906.91       592.67 o                         
  20   2   0      16589.85      16308.29      1499.64 o                         
  22   2   0       5535.54       5930.53      1017.40 o                         
  24   2   0       4345.92       5073.81      1557.14 o                         
  26   2   0       1660.76       1944.46       263.90 o                         
  28   2   0      15015.65      16424.59       939.13 o                         
  30   2   0      23163.41      22403.87       924.75 o                         
  32   2   0       6824.32       7187.54       873.70 o                         
  34   2   0       4265.72       4637.56       487.91 o                         
  36   2   0       1833.06       1494.65       337.88 o                         
  38   2   0       9294.68       9277.99       509.73 o                         
  40   2   0         18.94        157.51       286.50 o                         
  42   2   0         34.97        454.89       229.63 o                         
   1   3   0      26857.38      29319.85      1335.16 o                         
   3   3   0     724908.00     833034.69     21315.51 o                         
   5   3   0     196964.45     200011.83      5940.95 o                         
   7   3   0     251595.55     247832.86      4335.29 o                         
   9   3   0      27490.47      20603.62      1718.97 o                         
  11   3   0      41748.46      32689.34      4174.96 o                         
  13   3   0       1395.93       1121.93       717.33 o                         
  15   3   0      38640.90      39696.03      2965.56 o                         
  17   3   0      92306.64      82578.51      4669.22 o                         
  19   3   0       2044.08       3857.85      1215.97 o                         
  21   3   0      24937.28      23919.10      2814.65 o                         
  23   3   0      34858.96      35779.14      3654.46 o                         
  25   3   0        446.70        496.77       275.60 o                         
  27   3   0       4008.53       4189.64       347.95 o                         
  29   3   0      15374.34      18600.54       819.02 o                         
  31   3   0         28.30        567.65       340.17 o                         
  33   3   0      11279.60      12014.14       698.12 o                         
  35   3   0       6419.66       5753.72       587.21 o                         
  37   3   0       7953.56       6516.77       483.57 o                         
  39   3   0       1521.29       1368.19       246.33 o                         
  41   3   0        159.90         76.54       244.94 o                         
   0   4   0      11528.59      13572.45       920.72 o                         
   2   4   0     212028.72     226285.42      4859.49 o                         
   4   4   0       5812.00       6409.37       642.93 o                         
   6   4   0     725432.44     722105.06     11244.41 o                         
   8   4   0      79268.70      78826.86      2451.64 o                         
  10   4   0      64829.40      65244.73      2358.91 o                         
  12   4   0        958.09       2049.21       747.95 o                         
  14   4   0      94828.85      82939.36      4373.98 o                         
  16   4   0      47956.78      55214.91      3768.18 o                         
  18   4   0     325144.75     333675.44     10652.82 o                         
  20   4   0      37275.23      36371.81      3472.94 o                         
  22   4   0      24030.23      21603.07      2987.43 o                         
  24   4   0      14778.62      13270.38      1121.93 o                         
  26   4   0      46759.82      46897.09      1691.96 o                         
  28   4   0        250.34        354.74       213.52 o                         
  30   4   0       9035.92       8692.93       580.00 o                         
  32   4   0       3612.45       4197.13       386.95 o                         
  34   4   0       2978.68       3389.74       429.50 o                         
  36   4   0       8200.75       9356.13       589.19 o                         
  38   4   0       2779.62       2744.67       518.32 o                         
  40   4   0       2038.56       2694.35       283.51 o                         
  42   4   0         65.21       -139.97       166.21 o                         
   1   5   0       6899.65       8264.96       543.47 o                         
   3   5   0      37473.26      31435.86      1065.99 o                         
   5   5   0        832.53        409.28       376.13 o                         
   7   5   0     160631.84     164376.53      3816.59 o                         
   9   5   0       1455.41       3105.58       618.96 o                         
  11   5   0     118186.52     123478.06      3638.26 o                         
  13   5   0      29921.90      29714.62      2574.09 o                         
  15   5   0      23724.19      26031.72      2624.39 o                         
  17   5   0       2761.58       2764.35      1159.10 o                         
  19   5   0       2614.50       1554.95       697.65 o                         
  21   5   0       8718.85      10661.57      2097.32 o                         
  23   5   0       2346.18       2090.72       541.28 o                         
  25   5   0        966.60        702.40       241.96 o                         
  27   5   0      12312.37      11888.78       785.69 o                         
  29   5   0          8.71        -71.20       253.03 o                         
  31   5   0        928.93       1072.20       276.41 o                         
  33   5   0       1494.68       1600.26       312.01 o                         
  35   5   0       3695.84       3627.58       342.84 o                         
  37   5   0       6297.04       5668.67       675.78 o                         
  39   5   0         60.23        -19.68       290.87 o                         
  41   5   0       1985.72       1819.57       251.50 o                         
   0   6   0     245617.53     269106.78      5611.81 o                         
   2   6   0     156097.50     161001.62      3558.23 o                         
   4   6   0     183234.42     173485.48      2870.25 o                         
   6   6   0     217455.77     234264.72      4857.86 o                         
   8   6   0     375922.47     399880.41      7047.03 o                         
  10   6   0       3044.61       3505.08       684.72 o                         
  12   6   0      14289.39      15653.23      1410.44 o                         
  14   6   0       2299.44       2965.56      1003.83 o                         
  16   6   0      16420.26      15153.65      2132.31 o                         
  18   6   0      57372.88      56866.08      4262.44 o                         
  20   6   0      56050.58      59291.45      4623.29 o                         
  22   6   0       1880.09       2032.85       372.96 o                         
  24   6   0      16404.65      15277.24       593.48 o                         
  26   6   0      68481.80      71610.37      1343.69 o                         
  28   6   0       1728.18       1468.68       300.88 o                         
  30   6   0       3841.65       3408.96       423.59 o                         
  32   6   0       6688.90       7420.00       475.74 o                         
  34   6   0       4341.95       4615.11       379.53 o                         
  36   6   0       6306.36       6124.56       529.25 o                         
  38   6   0       1165.79        944.79       221.59 o                         
  40   6   0        710.00        671.41       181.52 o                         
   1   7   0      14704.87      10372.89       995.08 o                         
   3   7   0     222603.34     223105.41      4595.16 o                         
   5   7   0       1603.64       1561.95       503.91 o                         
   7   7   0      20794.00      24539.73      1564.70 o                         
   9   7   0      36661.21      35406.09      4273.38 o                         
  11   7   0        232.72        196.73       480.04 o                         
  13   7   0      21998.90      22528.17      2390.38 o                         
  15   7   0     127082.08     120409.04      5883.00 o                         
  17   7   0      73830.34      69388.78      4673.59 o                         
  19   7   0       1166.86       -376.16       756.70 o                         
  21   7   0      10265.24       9743.35       522.65 o                         
  23   7   0     120921.73     121660.91      2339.55 o                         
  25   7   0       1297.68        932.98       301.49 o                         
  27   7   0        518.88        393.35       266.74 o                         
  29   7   0        150.28        -59.49       251.33 o                         
  31   7   0        965.16       1170.20       293.78 o                         
  33   7   0       4351.47       4417.31       363.31 o                         
  35   7   0       2091.60       5613.82      2474.58 o                         
  37   7   0       1711.26       2324.69       208.64 o                         
  39   7   0        139.51         87.48       153.09 o                         
   2   8   0       5428.15       6751.23      1537.45 o                         
   4   8   0      53785.69      49895.74      2602.52 o                         
   6   8   0     193036.19     199970.75      4776.38 o                         
   8   8   0      89537.88      95222.97      3336.40 o                         
  10   8   0      51907.76      55756.51      2642.39 o                         
  12   8   0       8028.26       7009.96      1041.88 o                         
  14   8   0      51463.84      53533.11      3842.54 o                         
  16   8   0        103.22        115.91       695.46 o                         
  18   8   0      18854.05      19559.30       741.65 o                         
  20   8   0       7643.73       6963.72       351.42 o                         
  22   8   0       9567.24       9882.96       434.96 o                         
  24   8   0       1238.43       1318.18       291.46 o                         
  26   8   0       7328.12       7274.11       459.53 o                         
  28   8   0       3237.91       3169.00       335.92 o                         
  30   8   0       2503.72       2170.81       303.11 o                         
  32   8   0       9824.01      11480.13       617.09 o                         
  34   8   0       4600.99       4936.04       431.53 o                         
  36   8   0        174.57        331.60       193.35 o                         
   1   9   0         87.32        896.67       822.31 o                         
   3   9   0      35396.68      34176.07      3214.87 o                         
   5   9   0      41227.67      41294.72      3573.54 o                         
   7   9   0      12019.65      10357.58      1834.88 o                         
   9   9   0      17725.14      18272.35      2427.56 o                         
  11   9   0       3010.47       2875.08       730.38 o                         
  13   9   0        877.41        142.55       461.61 o                         
  15   9   0     126190.73     121957.67      2669.96 o                         
  17   9   0        337.79        243.23       182.09 o                         
  19   9   0        801.32        569.51       194.54 o                         
  21   9   0       2726.17       2270.73       250.60 o                         
  23   9   0      75497.87      69489.10      1310.08 o                         
  25   9   0       1665.39       1701.30       282.76 o                         
  27   9   0       7613.86       7793.97       580.25 o                         
  29   9   0       4326.68       3758.79       448.34 o                         
  31   9   0       1865.05       1610.14       417.69 o                         
  33   9   0       5882.79       6352.99       625.48 o                         
  35   9   0       1235.84        835.31       199.86 o                         
  37   9   0         28.17        378.35       166.21 o                         
   0  10   0     350662.09     348431.03     11805.37 o                         
   2  10   0        407.31      -1093.49      1093.49 o                         
   4  10   0       3055.60       2361.95      1196.28 o                         
   6  10   0       1404.28       1915.80       938.22 o                         
   8  10   0      57662.00      56367.45      4428.65 o                         
  10  10   0       5454.37       6567.53      1563.70 o                         
  12  10   0       6659.64       6155.08       966.65 o                         
  14  10   0     124513.12     126239.80      2199.92 o                         
  16  10   0        345.37        283.70       211.73 o                         
  18  10   0      25043.06      24976.72       746.65 o                         
  20  10   0      74448.13      74197.11      1144.28 o                         
  22  10   0       4146.56       3328.75       353.90 o                         
  24  10   0        443.37        483.90       321.49 o                         
  26  10   0       1568.63       1582.09       382.63 o                         
  28  10   0       2410.50       3095.07       377.93 o                         
  30  10   0       6709.54       6809.63       472.12 o                         
  32  10   0       1123.55       1024.18       245.52 o                         
  34  10   0        463.46        369.60       284.31 o                         
  36  10   0        328.91        329.60        98.19 o                         
   1  11   0      29276.15      29483.59      4125.75 o                         
   3  11   0        203.19        820.57      1487.15 o                         
   5  11   0      41629.60      44222.19      1694.68 o                         
   7  11   0      55566.25      57585.56      1622.73 o                         
   9  11   0       2736.85       2815.82       472.39 o                         
  11  11   0      15431.06      14401.32       679.40 o                         
  13  11   0      13237.25      13278.61       696.08 o                         
  15  11   0     178095.86     181830.56      2298.70 o                         
  17  11   0      32348.81      31357.77       825.97 o                         
  19  11   0       8888.72      10191.78       499.31 o                         
  21  11   0      14312.08      14332.12       559.90 o                         
  23  11   0      17094.04      16647.36      1097.87 o                         
  25  11   0        578.19        773.51       277.72 o                         
  27  11   0        673.91        932.04       366.32 o                         
  29  11   0      17708.68      17990.29       897.76 o                         
  31  11   0         12.18        443.96       380.54 o                         
  33  11   0         81.46         60.19       113.28 o                         
   0  12   0     162326.47     164612.94      2810.28 o                         
   2  12   0       1692.83       1416.09       176.75 o                         
   4  12   0      46610.21      50292.43       970.80 o                         
   6  12   0       2366.09       2096.20       240.93 o                         
   8  12   0     156295.56     152863.48      2442.19 o                         
  10  12   0         61.95       -168.14       361.93 o                         
  12  12   0      94213.48      93040.20      2009.65 o                         
  14  12   0      18872.24      18007.50       725.83 o                         
  16  12   0      20392.24      19245.49       647.91 o                         
  18  12   0       2607.34       2746.49       295.30 o                         
  20  12   0       6852.98       7392.95       423.41 o                         
  22  12   0          2.52        114.09       221.22 o                         
  24  12   0       4442.73       5358.12       647.35 o                         
  26  12   0        877.85        513.94       363.04 o                         
  28  12   0         22.70         45.93       284.31 o                         
  30  12   0       6804.36       7337.03       902.13 o                         
  32  12   0         22.04         24.96       216.51 o                         
   1  13   0       3856.15       4012.89       262.54 o                         
   3  13   0      26505.08      25804.45       707.77 o                         
   5  13   0       1548.93       1275.15       279.42 o                         
   7  13   0      11454.97      11455.15       843.08 o                         
   9  13   0       2118.53       2243.30       266.40 o                         
  11  13   0       1068.94        687.62       271.66 o                         
  13  13   0      11646.51      11724.06       452.03 o                         
  15  13   0      21043.97      21532.04       586.82 o                         
  17  13   0      25566.19      26484.81       624.36 o                         
  19  13   0       5060.38       5002.91       290.42 o                         
  21  13   0      21997.64      23402.79       633.11 o                         
  23  13   0        389.06        517.51       212.17 o                         
  25  13   0        900.70        951.90       220.75 o                         
  27  13   0        927.23        845.49       229.63 o                         
  29  13   0       6293.98       6512.11       303.38 o                         
  31  13   0       1367.41       1176.60       188.08 o                         
   0  14   0      31052.09      31807.48      1109.90 o                         
   2  14   0       4685.35       4187.98       221.44 o                         
   4  14   0      17802.00      18472.13       454.18 o                         
   6  14   0      14249.62      15017.17       447.97 o                         
   8  14   0      48367.21      50368.40      1001.09 o                         
  10  14   0       1458.45       1639.79       256.60 o                         
  12  14   0      21570.00      24213.71       871.31 o                         
  14  14   0        399.91        377.50       194.35 o                         
  16  14   0        400.39        392.53       203.93 o                         
  18  14   0       7239.05       6973.25       305.36 o                         
  20  14   0        310.90        629.27       207.29 o                         
  22  14   0        138.36         60.02       174.01 o                         
  24  14   0        326.09        346.68       152.84 o                         
  26  14   0       9588.91       8495.96       337.13 o                         
  28  14   0         37.06         50.30       118.10 o                         
   1  15   0      14436.60      14941.77       355.28 o                         
   3  15   0       8812.95       9489.99       500.76 o                         
   5  15   0       9750.42      10194.13       334.68 o                         
   7  15   0         12.52        157.56       190.37 o                         
   9  15   0      35344.73      37732.27      1605.25 o                         
  11  15   0      12860.85      13283.87       469.88 o                         
  13  15   0       9616.63       9555.46       395.50 o                         
  15  15   0        219.51        306.48       159.78 o                         
  17  15   0        641.61        390.50       177.97 o                         
  19  15   0       2982.15       2871.52       345.54 o                         
  21  15   0       8372.96       8717.34       498.63 o                         
  23  15   0        944.15        841.25       160.74 o                         
  25  15   0        543.69        618.92       174.96 o                         
   0  16   0       8813.29       8903.67       534.14 o                         
   2  16   0        185.00        -19.80       137.34 o                         
   4  16   0         30.88        -97.81       117.53 o                         
   6  16   0      31056.55      31564.76       650.60 o                         
   8  16   0        904.63       1492.95       255.50 o                         
  10  16   0      16153.16      18273.05       698.29 o                         
  12  16   0       7577.39       8032.69       345.48 o                         
  14  16   0        967.23       1274.64       309.46 o                         
  16  16   0        889.00       1006.01       297.43 o                         
  18  16   0       8963.97       9275.02       575.18 o                         
  20  16   0       2368.98       2125.75       275.56 o                         
  22  16   0        496.41        441.77       155.28 o                         
   1  17   0         83.00         -9.72       123.69 o                         
   3  17   0       3060.84       3820.28       309.46 o                         
   5  17   0       1343.27       1271.12       213.26 o                         
   7  17   0       1703.67       2522.01       361.95 o                         
   9  17   0       8064.66       7921.63       374.15 o                         
  11  17   0       2156.81       2407.37       602.52 o                         
  13  17   0       2400.61       2313.83       314.93 o                         
  15  17   0      10114.88      10423.19       520.50 o                         
  17  17   0        206.37         76.54       146.53 o                         
 -43   1   1       1702.43       1629.31       236.19 o                         
 -41   1   1        236.33        417.90       186.82 o                         
 -39   1   1        246.92       -349.92       349.92 o                         
 -37   1   1        170.84         65.84       232.49 o                         
 -35   1   1       3906.78       4477.34       440.53 o                         
 -33   1   1       2047.10       2161.39       335.84 o                         
 -31   1   1      13842.01      11643.28       533.35 o                         
 -29   1   1      27280.75      25941.77       854.21 o                         
 -27   1   1      86604.11      80374.39      2177.03 o                         
 -25   1   1       3485.35       4577.83       986.19 o                         
 -23   1   1      93751.46     105157.39      4154.21 o                         
 -21   1   1      59667.48      68621.65      3085.16 o                         
 -19   1   1     603617.50     620072.00     10145.47 o                         
 -17   1   1      20348.84      20069.04      1461.24 o                         
 -15   1   1      26819.58      29402.57      2082.01 o                         
 -13   1   1      85379.85      75575.75      2380.22 o                         
 -11   1   1     639311.50     624420.94      8253.74 o                         
  -9   1   1        396.47       1420.67       346.97 o                         
  -7   1   1      12839.75      15615.42       755.29 o                         
  -5   1   1       2344.33       2227.60       272.06 o                         
  -3   1   1      96160.67      50051.27       932.96 o                         
   1   1   1       9616.80       1614.65       287.59 o                         
   3   1   1       5297.53       4825.74       274.79 o                         
   5   1   1       7393.25      11701.03       593.75 o                         
   7   1   1     291430.88     350589.34      4809.83 o                         
   9   1   1      31147.77      41234.09      1464.91 o                         
  11   1   1      57092.35      49063.41      1778.88 o                         
  13   1   1      36245.02      36811.88      1702.14 o                         
  15   1   1       4647.82       4353.12      1260.80 o                         
  17   1   1      84708.32      85370.54      3051.23 o                         
  19   1   1     251023.98     251039.59      5930.03 o                         
  21   1   1      90939.95      89393.82      3594.94 o                         
  23   1   1      26328.32      24944.19      2265.72 o                         
  25   1   1      32362.58      36492.09      3711.32 o                         
  27   1   1      12216.05      11925.34       651.67 o                         
  29   1   1       4765.44       4495.90       315.79 o                         
  31   1   1      19137.61      18135.87       768.01 o                         
  33   1   1       6645.97       6217.46       749.07 o                         
  35   1   1        559.09        614.83       293.89 o                         
  37   1   1        157.25        415.48       187.74 o                         
  39   1   1       3767.36       3370.17       304.64 o                         
  41   1   1        249.50        147.17       225.26 o                         
 -42   2   1          0.34        -48.11       209.95 o                         
 -40   2   1       5734.26       5976.62       527.06 o                         
 -38   2   1        788.10        828.14       319.30 o                         
 -36   2   1        204.24        271.56       279.70 o                         
 -34   2   1       7586.93       8418.05       596.86 o                         
 -32   2   1      55436.93      56124.11      2147.62 o                         
 -30   2   1       7934.97       8448.51       627.80 o                         
 -28   2   1       9735.51       9185.30       926.49 o                         
 -26   2   1      36060.74      37963.65      1093.00 o                         
 -24   2   1        651.59        176.94       859.49 o                         
 -22   2   1      61508.17      63404.61      5934.39 o                         
 -20   2   1      47883.98      43927.16      2393.74 o                         
 -18   2   1       7303.21       6206.24       886.46 o                         
 -16   2   1     315652.25     324691.50      6154.42 o                         
 -14   2   1      54803.98      59487.84      2182.47 o                         
 -12   2   1      15059.15      12438.07       919.84 o                         
 -10   2   1       2254.62       2055.37       403.83 o                         
  -8   2   1     235166.06     268170.66      4055.03 o                         
  -6   2   1      60357.84      35796.13       899.26 o                         
  -4   2   1       2765.01       4605.20       441.11 o                         
  -2   2   1      38331.43      40028.45      1561.51 o                         
   0   2   1     128071.29     107693.88      2062.33 o                         
   2   2   1    1283573.38    1200781.50     17176.61 o                         
   4   2   1     153043.31      86715.96      2357.57 o                         
   6   2   1     250607.05     317596.06      4019.28 o                         
   8   2   1      20024.57      11152.71       513.65 o                         
  10   2   1     166404.81     141972.72      2253.01 o                         
  12   2   1        259.72        708.01       206.59 o                         
  14   2   1      51544.63      51302.53      1511.71 o                         
  16   2   1       6108.38       5023.09       546.42 o                         
  18   2   1       3779.91       3054.76       717.22 o                         
  20   2   1      30144.71      28673.87      1994.12 o                         
  22   2   1      71079.30      74908.73      5019.14 o                         
  24   2   1      17993.92      15720.07      2547.84 o                         
  26   2   1       2805.03       3076.71       362.29 o                         
  28   2   1        147.89         53.64       203.71 o                         
  30   2   1      12535.41      14644.40       878.08 o                         
  32   2   1       3274.33       3283.87       433.61 o                         
  34   2   1        432.84        273.78       302.99 o                         
  36   2   1      11848.21      12838.56      1067.25 o                         
  38   2   1         10.71       -127.73       236.02 o                         
  40   2   1        603.38        785.97       236.19 o                         
  42   2   1       2752.97       2587.21       308.37 o                         
 -43   3   1        298.63        183.71       159.65 o                         
 -41   3   1       1256.68       1060.69       299.62 o                         
 -39   3   1       1199.20       1389.64       230.15 o                         
 -37   3   1       5395.83       5685.19       598.14 o                         
 -35   3   1      16958.87      16746.19       789.53 o                         
 -33   3   1       3478.92       3319.87       508.94 o                         
 -31   3   1      10150.72       9632.76       661.87 o                         
 -29   3   1       7793.88       7450.85       570.50 o                         
 -27   3   1      16044.52      15117.21      1281.70 o                         
 -25   3   1      18487.04      17702.15       772.41 o                         
 -23   3   1       1024.15        758.89      1032.26 o                         
 -21   3   1      55614.07      56382.76      4393.66 o                         
 -19   3   1      31358.70      28054.69      2910.88 o                         
 -17   3   1       9862.93      11298.03      1092.47 o                         
 -15   3   1      15162.06      14594.47      1151.76 o                         
 -13   3   1     672726.19     681894.31      9317.18 o                         
 -11   3   1     261634.28     292789.84      6826.69 o                         
  -9   3   1      90301.93      80623.34      3385.46 o                         
  -7   3   1       9740.83      12798.56      1058.50 o                         
  -5   3   1    1200210.12    1212938.88     13460.03 o                         
  -3   3   1      50865.00      43374.29      1408.68 o                         
  -1   3   1     169111.53     182221.39      2520.17 o                         
   1   3   1       5113.94       6305.09       566.43 o                         
   3   3   1      11798.29      14256.98       981.96 o                         
   5   3   1     463599.81     443873.41      8332.43 o                         
   7   3   1      12649.44       7121.61       699.54 o                         
   9   3   1     393818.75     322459.59     18300.72 o                         
  11   3   1     240025.83     248335.86      6605.80 o                         
  13   3   1      87809.50      88636.32      2136.01 o                         
  15   3   1      14775.02      13500.28      1797.70 o                         
  17   3   1     243651.12     250709.83      8478.96 o                         
  19   3   1      78392.28      83573.59      4988.52 o                         
  21   3   1         75.19        496.45       800.44 o                         
  23   3   1       2953.86       4240.57      1430.29 o                         
  25   3   1      59436.34      61057.36      1911.63 o                         
  27   3   1        847.64        728.95       289.27 o                         
  29   3   1        991.95        850.72       311.65 o                         
  31   3   1        623.90        659.04       363.68 o                         
  33   3   1       1887.25       1349.50       463.64 o                         
  35   3   1       1871.10       2051.90       378.79 o                         
  37   3   1       4968.90       4768.38       931.66 o                         
  39   3   1      10319.71       8867.67       458.17 o                         
  41   3   1        373.42        758.56       174.95 o                         
 -42   4   1        956.22        607.98       196.83 o                         
 -40   4   1        257.74        533.73       560.96 o                         
 -38   4   1        440.06        185.89       411.15 o                         
 -36   4   1       8638.36       9259.15       602.19 o                         
 -34   4   1         43.50        561.86       322.24 o                         
 -32   4   1        502.79        878.66       280.73 o                         
 -30   4   1        540.18        401.89       247.48 o                         
 -28   4   1      19685.87      18746.52       823.57 o                         
 -26   4   1      16979.90      17306.57       646.45 o                         
 -24   4   1       1756.19       5813.02      1939.86 o                         
 -22   4   1      13981.15      14864.96      2414.44 o                         
 -20   4   1       5653.60       4846.37      1342.81 o                         
 -18   4   1        288.47        244.94       726.08 o                         
 -16   4   1      14212.82      17670.87      2202.30 o                         
 -14   4   1     123235.33     122169.56      5366.87 o                         
 -12   4   1     209161.97     230333.64      7140.52 o                         
 -10   4   1       5367.91       4400.71       676.09 o                         
  -8   4   1      31483.67      29543.53      1483.71 o                         
  -6   4   1     229987.73     223246.44      4191.25 o                         
  -4   4   1       3679.91       4134.41       516.27 o                         
  -2   4   1     169696.97     164178.08      3610.72 o                         
   0   4   1     162139.48     184490.27      2805.06 o                         
   2   4   1      99224.22     103951.95      2873.70 o                         
   4   4   1     423099.25     459194.91      8029.55 o                         
   6   4   1     133261.42     144427.69      4688.90 o                         
   8   4   1      34400.98      32519.71      1581.83 o                         
  10   4   1      86788.29      86828.34      2794.33 o                         
  12   4   1     140861.80     133393.19      5233.46 o                         
  14   4   1       9177.04       7700.39      1408.42 o                         
  16   4   1     188090.78     184962.39      7140.52 o                         
  18   4   1       2815.88       2379.44      1130.67 o                         
  20   4   1      15000.73      13419.36      2127.94 o                         
  22   4   1      48169.15      53060.72      4428.65 o                         
  24   4   1      43989.87      44573.84      1177.52 o                         
  26   4   1         63.40         95.93       216.90 o                         
  28   4   1       1798.77       1945.02       284.50 o                         
  30   4   1       4677.67       3887.82       378.73 o                         
  32   4   1       2131.74       2642.15       336.13 o                         
  34   4   1        132.10         66.97       506.29 o                         
  36   4   1       8021.67       8988.92       560.79 o                         
  38   4   1          8.43        275.19       242.08 o                         
  40   4   1       2026.31       1802.08       365.23 o                         
  42   4   1         40.22         98.41       153.09 o                         
 -41   5   1         18.30        -61.24       185.89 o                         
 -39   5   1        639.38        445.51       358.67 o                         
 -37   5   1      14701.55      16618.93      1008.20 o                         
 -35   5   1       7838.14       8102.76       437.86 o                         
 -33   5   1        145.24         88.07       348.60 o                         
 -31   5   1        765.50        616.36       255.39 o                         
 -29   5   1      15927.60      15480.28       656.34 o                         
 -27   5   1       3314.13       3468.31       477.92 o                         
 -25   5   1      13371.68      11855.67       790.42 o                         
 -23   5   1      20955.65      22934.95      3140.52 o                         
 -21   5   1      66153.16      64852.96      4955.72 o                         
 -19   5   1      28190.71      34495.37      3378.90 o                         
 -17   5   1      58474.62      65327.54      4380.54 o                         
 -15   5   1      34731.04      32907.62      2937.13 o                         
 -13   5   1     440321.72     431945.56     11068.35 o                         
 -11   5   1       7702.32       8927.47       981.07 o                         
  -9   5   1      21957.76      18006.33      1270.14 o                         
  -7   5   1     150755.25     159641.91      3731.20 o                         
  -5   5   1     139766.50     133664.27      3090.45 o                         
  -3   5   1      93540.79      85109.01      4846.37 o                         
  -1   5   1     108757.80     108416.32      2040.40 o                         
   1   5   1     773861.06     769139.19      8722.78 o                         
   3   5   1       8618.61       8220.25       536.37 o                         
   5   5   1          4.42        291.82       347.47 o                         
   7   5   1      78289.83      77311.84      3168.95 o                         
   9   5   1       1123.06       3027.29       590.76 o                         
  11   5   1      94644.76      93165.73      3144.82 o                         
  13   5   1        504.54        -69.98       597.05 o                         
  15   5   1      47816.17      51179.91      3608.53 o                         
  17   5   1     112749.10     115612.98      5867.69 o                         
  19   5   1      22369.65      22092.96      2700.93 o                         
  21   5   1      67534.48      68752.37      5032.26 o                         
  23   5   1      57323.27      57285.56      1226.99 o                         
  25   5   1      86768.89      84170.92      2708.00 o                         
  27   5   1      18574.86      17878.32       645.17 o                         
  29   5   1        160.83        387.27       290.17 o                         
  31   5   1       5988.00       5587.58       420.67 o                         
  33   5   1       7725.94       7196.33       445.26 o                         
  35   5   1       3927.17       4232.43       438.01 o                         
  37   5   1       1742.48       2397.08       326.28 o                         
  39   5   1       4424.76       4706.40       520.50 o                         
  41   5   1       1765.67       1546.20       240.57 o                         
 -40   6   1         29.44       -192.46       192.46 o                         
 -38   6   1        179.62        527.33       293.06 o                         
 -36   6   1        366.84        777.77       443.96 o                         
 -34   6   1      10480.40      11005.61       508.84 o                         
 -32   6   1       6528.42       6045.09       443.98 o                         
 -30   6   1        259.38        737.93       281.66 o                         
 -28   6   1      26313.47      25134.46       822.84 o                         
 -26   6   1       4998.85       5138.35       435.62 o                         
 -24   6   1       8386.41       7710.96       450.74 o                         
 -22   6   1        436.79        629.44       290.26 o                         
 -20   6   1       4914.64       5198.47      1310.01 o                         
 -18   6   1       8152.09       8170.59      1758.34 o                         
 -16   6   1      81304.27      75483.92      4702.03 o                         
 -14   6   1       4520.08       4179.34      1165.67 o                         
 -12   6   1      15388.84      16361.42      1401.96 o                         
 -10   6   1       1483.12       3248.04       700.77 o                         
  -8   6   1       1100.40       2111.12       555.14 o                         
  -6   6   1     107042.78     105232.30      3082.82 o                         
  -4   6   1      61190.47      56999.11      2121.96 o                         
  -2   6   1       5444.64       7458.51       733.73 o                         
   0   6   1      22093.94      21795.39       908.81 o                         
   2   6   1       7144.70       5114.86       478.08 o                         
   4   6   1     185968.12     170958.22      3466.90 o                         
   6   6   1      16586.94      19637.43      1303.42 o                         
   8   6   1      45646.42      46929.90      2130.49 o                         
  10   6   1      32555.25      35830.68      1972.52 o                         
  12   6   1       6850.13       7284.15      1033.31 o                         
  14   6   1      37851.46      39140.54      3153.64 o                         
  16   6   1       3117.62       5191.91      1417.17 o                         
  18   6   1      34511.94      36244.96      3381.08 o                         
  20   6   1      19897.25      19877.54      2751.23 o                         
  22   6   1       3544.59       3190.68       292.37 o                         
  24   6   1       2295.64       1925.55       290.04 o                         
  26   6   1       3526.18       3763.62       471.92 o                         
  28   6   1       1665.23       1677.07       297.50 o                         
  30   6   1         92.80         58.91       252.61 o                         
  32   6   1       7869.96       7922.05       495.56 o                         
  34   6   1        171.13        -95.95       240.68 o                         
  36   6   1       1099.51        888.72       259.73 o                         
  38   6   1        365.92        957.90       332.42 o                         
  40   6   1       1152.97        887.92       205.58 o                         
 -39   7   1        703.60        588.30       181.52 o                         
 -37   7   1       1051.12       1438.79       254.70 o                         
 -35   7   1       1384.39       4992.81      2647.35 o                         
 -33   7   1        183.12        391.28       289.15 o                         
 -31   7   1       1601.22       1800.13       315.51 o                         
 -29   7   1       7695.28       8226.59       482.69 o                         
 -27   7   1      27498.14      26627.51      1147.67 o                         
 -25   7   1         18.42        179.34       250.57 o                         
 -23   7   1        796.11        929.03       293.78 o                         
 -21   7   1       9447.56       9044.86       388.74 o                         
 -19   7   1       4607.82       2541.28      1049.75 o                         
 -17   7   1      12870.76      13834.89      2099.51 o                         
 -15   7   1      39612.26      40699.86      3396.39 o                         
 -13   7   1      92597.41      84459.32      4614.55 o                         
 -11   7   1       5522.78       5125.43       872.25 o                         
  -9   7   1      89756.05      88473.62      3160.28 o                         
  -7   7   1     190455.48     204397.64      4754.11 o                         
  -5   7   1      11740.14      13524.89      1107.81 o                         
  -3   7   1      17737.58      18663.67      1237.14 o                         
  -1   7   1       4859.03       4686.72       778.57 o                         
   1   7   1     214248.22     212997.55      3510.75 o                         
   3   7   1      24000.01      21312.93      1278.74 o                         
   5   7   1     127718.16     129747.42      3496.27 o                         
   7   7   1      64865.14      63165.55      2512.29 o                         
   9   7   1      69463.91      75773.24      3610.72 o                         
  11   7   1       7343.14       7031.00       978.94 o                         
  13   7   1     188159.61     187424.94      7088.03 o                         
  15   7   1      20155.18      21830.52      2466.92 o                         
  17   7   1      11169.76      10147.63      1854.57 o                         
  19   7   1       6696.19       6567.53      1633.68 o                         
  21   7   1       4613.11       4286.35       362.38 o                         
  23   7   1      34477.57      32532.04       727.82 o                         
  25   7   1      86718.75      83509.33      1900.37 o                         
  27   7   1      13686.65      12946.78       589.02 o                         
  29   7   1        450.15        486.71       313.64 o                         
  31   7   1      15169.15      16496.70       633.46 o                         
  33   7   1        477.17        742.96       263.31 o                         
  35   7   1         49.32        468.75       287.23 o                         
  37   7   1        514.09        190.00       131.82 o                         
 -36   8   1       1736.36       1617.08       378.35 o                         
 -34   8   1      15256.44      16293.79       680.60 o                         
 -32   8   1         18.81         46.32       332.48 o                         
 -30   8   1       1351.30       1191.45       396.94 o                         
 -28   8   1        144.40        438.52       254.94 o                         
 -26   8   1      18616.28      17989.02       689.61 o                         
 -24   8   1       8313.67       7731.72       467.01 o                         
 -22   8   1       6958.36       5673.97       333.68 o                         
 -20   8   1       2712.60       2436.25       255.99 o                         
 -18   8   1       1002.76        685.30       321.48 o                         
 -16   8   1      64147.23      56277.78      4122.47 o                         
 -14   8   1      90908.16      94812.52      5141.61 o                         
 -12   8   1       7619.52       7521.30      1072.26 o                         
 -10   8   1      35789.25      32185.51      2761.07 o                         
  -8   8   1      34281.83      35507.75      1998.10 o                         
  -6   8   1     559637.12     562446.62      9068.67 o                         
  -4   8   1     250773.55     247631.28      5240.30 o                         
  -2   8   1     193020.84     191195.30      7492.62 o                         
   2   8   1     226326.73     250539.23      8901.04 o                         
   4   8   1     669147.75     671528.06     15971.58 o                         
   6   8   1     230827.84     235605.22      6020.79 o                         
   8   8   1        288.99        971.91       452.67 o                         
  10   8   1     108970.40     108235.80      3756.15 o                         
  12   8   1     139582.62     139861.23      4513.16 o                         
  14   8   1      52598.37      51179.91      3772.56 o                         
  16   8   1      44360.60      44931.68      3678.52 o                         
  18   8   1      51849.30      51802.77      1232.16 o                         
  20   8   1      26083.13      24352.07       618.95 o                         
  22   8   1      55188.29      53721.10      1170.90 o                         
  24   8   1      31485.54      30749.72       863.94 o                         
  26   8   1        942.74       1009.84       268.31 o                         
  28   8   1       2792.80       2539.14       319.32 o                         
  30   8   1        844.69       1102.84       268.15 o                         
  32   8   1        516.40        631.97       384.91 o                         
  34   8   1       1237.25       1477.34       297.15 o                         
  36   8   1         10.79          1.23       182.78 o                         
 -37   9   1       1731.58       1314.38       231.82 o                         
 -35   9   1        126.75       -159.98       239.48 o                         
 -33   9   1       3915.28       4559.57       414.05 o                         
 -31   9   1       9594.10       9621.96       574.15 o                         
 -29   9   1         34.93        357.20       298.16 o                         
 -27   9   1      18238.29      18147.65       831.25 o                         
 -25   9   1        171.44        271.80       320.06 o                         
 -23   9   1       4796.78       4240.55       396.14 o                         
 -21   9   1      15098.65      13502.19       483.14 o                         
 -19   9   1     145081.12     138135.86      1454.75 o                         
 -17   9   1       5192.62       5379.18       307.85 o                         
 -15   9   1      28845.67      29951.91      1216.48 o                         
 -13   9   1      34595.52      34526.18      2570.80 o                         
 -11   9   1      12580.26      11094.83      1289.54 o                         
  -9   9   1       8500.84       8022.27      1086.13 o                         
  -7   9   1        813.11       2184.80      1117.55 o                         
  -5   9   1     101078.66     103934.46      5631.50 o                         
  -3   9   1      95329.33      86602.56      5132.86 o                         
  -1   9   1       4178.39       6283.22      1541.83 o                         
   1   9   1      74849.47      72601.47      4859.49 o                         
   3   9   1      12864.57      14340.08      2256.97 o                         
   5   9   1       2320.98       1447.79       726.08 o                         
   7   9   1        574.82        439.58       776.38 o                         
   9   9   1      25756.57      25058.52      2882.45 o                         
  11   9   1       1025.91        890.95       536.85 o                         
  13   9   1      10630.77       8723.90      1533.08 o                         
  15   9   1        428.69       -207.23       252.69 o                         
  17   9   1     163135.61     156151.42      1716.26 o                         
  19   9   1     120533.31     114456.70      1292.64 o                         
  21   9   1       9712.98       9173.83       409.04 o                         
  23   9   1       1672.66       1247.56       229.97 o                         
  25   9   1       9859.34       9977.79       715.14 o                         
  27   9   1       5171.29       5404.61       409.31 o                         
  29   9   1       2679.27       2458.66       403.59 o                         
  31   9   1      19267.24      21118.02      1033.35 o                         
  33   9   1        121.73       -181.16       232.27 o                         
  35   9   1       2140.31       1888.85       232.73 o                         
 -36  10   1       1561.10       1889.66       165.97 o                         
 -34  10   1       3776.38       4408.97       472.39 o                         
 -32  10   1        677.05        581.95       228.52 o                         
 -30  10   1       2064.74       2137.22       351.76 o                         
 -28  10   1        131.07        240.11       291.01 o                         
 -26  10   1      26533.21      27887.73      1983.60 o                         
 -24  10   1       1683.16       1324.74       350.85 o                         
 -22  10   1       9418.13       8004.75       384.67 o                         
 -20  10   1        219.82        361.05       192.39 o                         
 -18  10   1      11355.27      10443.97       492.69 o                         
 -16  10   1       1253.10       1288.38       233.35 o                         
 -14  10   1      17576.67      16900.98       577.30 o                         
 -12  10   1      27312.55      28097.83      1187.49 o                         
 -10  10   1       2002.91       1736.47       820.12 o                         
  -8  10   1      77820.52      73692.77      4929.47 o                         
  -6  10   1      55765.70      59853.51      4430.84 o                         
  -4  10   1     172161.34     176085.41      7814.11 o                         
  -2  10   1      29097.57      31796.63      3332.97 o                         
   0  10   1      17682.10      21578.58      2051.40 o                         
   2  10   1     193088.98     201476.34      8618.92 o                         
   4  10   1     106561.52     102762.22      6055.77 o                         
   6  10   1      43701.32      42053.61      3897.21 o                         
   8  10   1      10997.35      12968.84      2182.61 o                         
  10  10   1      33359.80      37003.85      3645.71 o                         
  12  10   1       7710.02       6830.28       433.78 o                         
  14  10   1      28288.39      25457.88      1184.25 o                         
  16  10   1       1117.43        824.31       202.35 o                         
  18  10   1       3150.52       2919.04       303.00 o                         
  20  10   1       7099.21       7247.48       362.21 o                         
  22  10   1       2336.03       2110.25       313.27 o                         
  24  10   1       2776.69       3187.55       425.70 o                         
  26  10   1        160.74        445.48       329.12 o                         
  28  10   1          2.44       -263.55       263.55 o                         
  30  10   1       1171.14       1393.52       361.95 o                         
  32  10   1         76.83         -5.73       194.69 o                         
  34  10   1       7019.79       7615.09       527.06 o                         
  36  10   1         52.04         98.41       126.85 o                         
 -35  11   1          5.09        -28.75        93.97 o                         
 -33  11   1        538.17        814.61       167.09 o                         
 -31  11   1      10819.63      11840.36       754.51 o                         
 -29  11   1       4499.36       4866.33      1145.98 o                         
 -27  11   1       5164.55       4743.34       406.85 o                         
 -25  11   1        596.94        917.83       318.95 o                         
 -23  11   1      22665.87      23236.99       879.32 o                         
 -21  11   1        172.46        498.27       236.95 o                         
 -19  11   1      74878.46      79324.54      1462.35 o                         
 -17  11   1       1167.59        968.75       236.33 o                         
 -15  11   1        315.82        953.29       245.60 o                         
 -13  11   1       9715.49       8103.15       415.05 o                         
 -11  11   1     165594.70     161136.33      2819.90 o                         
  -9  11   1      19136.62      19711.97       978.63 o                         
  -7  11   1       5787.08       6528.56       471.05 o                         
  -5  11   1      56026.01      51255.11      1577.90 o                         
  -3  11   1      51592.05      53830.34      3230.54 o                         
  -1  11   1      15704.96      14677.30      1742.67 o                         
   1  11   1      52147.20      55148.73      3282.15 o                         
   3  11   1       1577.86       2972.12      1423.73 o                         
   5  11   1       1909.11       2953.89       341.08 o                         
   7  11   1      48095.73      42305.97      1088.19 o                         
   9  11   1     105930.62     109118.63      3430.29 o                         
  11  11   1      34813.97      34728.31      1241.02 o                         
  13  11   1      16544.50      16425.19       718.77 o                         
  15  11   1       9232.72      10011.84       498.05 o                         
  17  11   1      31401.75      29434.92       806.06 o                         
  19  11   1      37078.22      35907.92      1035.65 o                         
  21  11   1      16757.58      18274.51       629.37 o                         
  23  11   1       1495.40       1491.53       509.57 o                         
  25  11   1         82.71         55.70       259.84 o                         
  27  11   1       9144.54      10947.12      1070.53 o                         
  29  11   1         65.14        236.31       270.09 o                         
  31  11   1        633.11        450.52       299.62 o                         
  33  11   1        421.28        320.42       176.03 o                         
 -32  12   1       1256.09       1186.86       356.48 o                         
 -30  12   1        593.12        579.99       188.29 o                         
 -28  12   1       5621.20       5515.24      1144.89 o                         
 -26  12   1        195.90        111.54       352.11 o                         
 -24  12   1       1411.00       1299.07       446.15 o                         
 -22  12   1       8588.87       8950.60       533.32 o                         
 -20  12   1       1038.35       1125.12       250.63 o                         
 -18  12   1       3016.11       3104.99       315.77 o                         
 -16  12   1        182.69        167.28       222.53 o                         
 -14  12   1       7200.35       7210.60       424.56 o                         
 -12  12   1      62321.45      59648.18      1099.39 o                         
 -10  12   1       1322.02       1796.62       255.28 o                         
  -8  12   1        473.29        757.25       239.09 o                         
  -6  12   1        799.65       1025.49       207.77 o                         
  -4  12   1      24238.38      22464.20       632.63 o                         
  -2  12   1      19357.23      17913.66       541.77 o                         
   0  12   1      10178.90       9309.68       416.42 o                         
   2  12   1     117464.12     115011.76      1577.10 o                         
   4  12   1        410.76        778.19       335.52 o                         
   6  12   1       4110.04       4444.77       310.88 o                         
   8  12   1        820.27        999.52       270.68 o                         
  10  12   1      89350.56      94191.93      1829.90 o                         
  12  12   1      16504.79      15062.83       565.53 o                         
  14  12   1        227.07         70.29       210.89 o                         
  16  12   1      22050.54      20815.46       730.50 o                         
  18  12   1       1152.31       1453.62       263.91 o                         
  20  12   1       8939.44       8616.54       437.74 o                         
  22  12   1       4799.52       4738.51       401.46 o                         
  24  12   1      14077.27      13834.89       922.91 o                         
  26  12   1       1346.21       1515.58       441.77 o                         
  28  12   1        983.37        903.22       206.44 o                         
  30  12   1       2538.75       2306.00       239.91 o                         
  32  12   1        662.32        713.43       225.26 o                         
 -31  13   1       3131.65       2619.41       235.10 o                         
 -29  13   1        210.16        394.16       148.64 o                         
 -27  13   1        180.20        172.25       172.88 o                         
 -25  13   1        600.26       1075.93       232.70 o                         
 -23  13   1       3424.17       3215.78       327.83 o                         
 -21  13   1        714.40        690.41       204.07 o                         
 -19  13   1       4952.55       4897.58       292.36 o                         
 -17  13   1       1044.09       1378.77       220.50 o                         
 -15  13   1       9338.19       9125.50       390.37 o                         
 -13  13   1      10723.96       9381.76       388.56 o                         
 -11  13   1      25304.84      26181.55       732.73 o                         
  -9  13   1       2577.19       2901.24       310.11 o                         
  -7  13   1       1585.80       1183.22       200.18 o                         
  -5  13   1       1465.57       1471.82       228.80 o                         
  -3  13   1       4153.34       3615.84       285.05 o                         
  -1  13   1       2408.44       2461.81       235.33 o                         
   1  13   1      18144.78      20005.68       687.78 o                         
   3  13   1       5542.24       4660.26       343.21 o                         
   5  13   1       8276.56       8198.62       410.54 o                         
   7  13   1      30235.60      29653.96       770.01 o                         
   9  13   1        467.05        617.79       263.58 o                         
  11  13   1      60452.25      63331.09      1185.43 o                         
  13  13   1        227.95        181.15       162.49 o                         
  15  13   1        317.87        242.94       171.69 o                         
  17  13   1        531.41        562.76       205.07 o                         
  19  13   1        795.21       1048.88       291.99 o                         
  21  13   1       2837.05       2580.09       297.81 o                         
  23  13   1       2613.19       2938.78       312.06 o                         
  25  13   1        712.13        650.37       204.74 o                         
  27  13   1        264.32        614.03       182.25 o                         
  29  13   1          0.26          4.16       242.76 o                         
 -28  14   1       7026.51       6465.45       248.27 o                         
 -26  14   1       2587.42       1904.61       211.04 o                         
 -24  14   1        455.21        257.76       254.78 o                         
 -22  14   1      10361.31       9554.53       799.34 o                         
 -20  14   1         65.23        158.64       189.17 o                         
 -18  14   1         71.68        115.53       280.00 o                         
 -16  14   1       1287.07       1262.03       195.71 o                         
 -14  14   1        307.81        545.41       196.12 o                         
 -12  14   1       8227.40       7650.48       394.30 o                         
 -10  14   1       6387.82       6864.04       600.23 o                         
  -8  14   1      13075.61      12856.74       500.12 o                         
  -6  14   1       9056.85       9955.41       442.78 o                         
  -4  14   1        462.90        678.72       154.93 o                         
  -2  14   1         47.31        236.40       141.76 o                         
   0  14   1      20295.92      19694.35       473.31 o                         
   2  14   1      96912.55      97736.32      1520.15 o                         
   4  14   1        169.72        278.45       154.37 o                         
   6  14   1       1871.32       1348.28       175.43 o                         
   8  14   1       1105.01       1530.03       250.74 o                         
  10  14   1      83643.32      87184.29      2227.90 o                         
  12  14   1        261.88        265.23       189.28 o                         
  14  14   1       8885.92       9133.99       417.36 o                         
  16  14   1      35763.52      36213.56      1395.87 o                         
  18  14   1      17360.99      16892.93       450.90 o                         
  20  14   1       2630.28       2527.05       378.61 o                         
  22  14   1       6009.63       5899.66       357.14 o                         
  24  14   1       8651.84       8774.62       382.46 o                         
  26  14   1       1155.72       1135.66       206.67 o                         
  28  14   1        468.21        284.31       124.66 o                         
 -25  15   1         95.91        376.16       172.77 o                         
 -23  15   1        138.30        221.65       215.42 o                         
 -21  15   1       7889.33       7252.39       348.91 o                         
 -19  15   1         44.82          0.00       201.20 o                         
 -17  15   1        701.50        389.27       171.84 o                         
 -15  15   1       2594.34       2532.24       233.70 o                         
 -13  15   1       3920.05       3770.50       277.60 o                         
 -11  15   1       1379.23       1407.16       295.15 o                         
  -9  15   1      12085.25      11754.75       406.91 o                         
  -7  15   1       3832.42       4111.41       259.79 o                         
  -5  15   1       2691.93       2828.82       229.10 o                         
  -3  15   1        594.72        612.84       177.10 o                         
  -1  15   1      11136.68      11099.56       309.75 o                         
   1  15   1       3531.56       3951.41       232.23 o                         
   3  15   1       3045.82       2605.09       204.03 o                         
   5  15   1       1039.95       1213.38       165.94 o                         
   7  15   1       7098.59       7240.60       391.77 o                         
   9  15   1        569.98        384.96       192.80 o                         
  11  15   1       5794.05       6576.79       352.89 o                         
  13  15   1       1247.04       1197.10       191.12 o                         
  15  15   1        480.11        404.52       162.78 o                         
  17  15   1         33.53        123.78       168.76 o                         
  19  15   1        316.74        815.75       242.76 o                         
  21  15   1        471.01        577.37       196.83 o                         
  23  15   1         29.33          0.24       360.85 o                         
  25  15   1       4178.81       3037.73       262.44 o                         
 -22  16   1       2300.86       1834.88       216.51 o                         
 -20  16   1         46.41        468.02       201.20 o                         
 -18  16   1       2549.28       2232.92       338.98 o                         
 -16  16   1       4858.27       5845.82       496.45 o                         
 -14  16   1       1342.83       1683.55       241.94 o                         
 -12  16   1       1301.52       1403.70       252.20 o                         
 -10  16   1        125.70        -17.44       281.47 o                         
  -8  16   1        843.43       1129.48       196.20 o                         
  -6  16   1      29811.46      30769.81       576.44 o                         
  -4  16   1      24307.42      25379.91       523.41 o                         
  -2  16   1       2266.45       2406.20       165.75 o                         
   0  16   1       1172.64       1046.42       134.01 o                         
   2  16   1      42274.02      45909.45       715.72 o                         
   4  16   1      13510.88      13143.33       333.81 o                         
   6  16   1       5163.87       5429.75       309.72 o                         
   8  16   1      22719.79      24736.84       611.73 o                         
  10  16   1      44541.80      49686.64      1070.24 o                         
  12  16   1        188.76        220.12       154.27 o                         
  14  16   1      13609.97      12880.41       510.46 o                         
  16  16   1       6471.54       6696.56       531.44 o                         
  18  16   1       5222.42       5056.32       437.40 o                         
  20  16   1        980.76        925.10       231.82 o                         
 -17  17   1         13.91        172.77       142.15 o                         
 -15  17   1       2739.31       2309.46       290.87 o                         
 -13  17   1       2154.12       1898.31       293.06 o                         
 -11  17   1       8874.94      10281.03       614.54 o                         
  -9  17   1         22.18       -107.75       164.56 o                         
  -7  17   1       4313.77       4013.92       295.17 o                         
  -5  17   1        775.16        743.73       246.04 o                         
  -3  17   1        511.94        408.14       202.78 o                         
  -1  17   1       2501.62       2152.77       256.37 o                         
   1  17   1       4478.01       3805.81       185.29 o                         
   3  17   1       1474.45       1418.60       157.23 o                         
   5  17   1       1337.03       1592.25       182.51 o                         
   7  17   1       9708.76      10375.72       435.22 o                         
   9  17   1       1037.03        930.46       204.11 o                         
  11  17   1       1382.00       1932.47       218.49 o                         
  13  17   1       2314.88       2716.24       323.67 o                         
  15  17   1        702.71        796.06       220.89 o                         
  17  17   1        266.04        -89.67       153.09 o                         
  -8  18   1       2764.26       2436.31       234.01 o                         
  -6  18   1       4175.24       3652.27       286.50 o                         
 -42   0   2       4911.07       4756.70       402.41 o                         
 -40   0   2       7331.69       8301.81       636.41 o                         
 -38   0   2      12958.93      11656.65       732.64 o                         
 -36   0   2        135.97        225.26       235.06 o                         
 -34   0   2        711.32        477.86       276.81 o                         
 -32   0   2        933.03        952.74       318.89 o                         
 -30   0   2     146440.55     152519.23      2449.79 o                         
 -28   0   2       4121.62       4553.95       434.75 o                         
 -26   0   2       2980.90       4400.22      1489.34 o                         
 -24   0   2       6336.96       6215.42      1598.69 o                         
 -22   0   2     363507.56     397603.34     11682.89 o                         
 -20   0   2     158022.83     173548.48      6978.68 o                         
 -18   0   2       3100.09       3155.82      1021.32 o                         
 -16   0   2       5195.92       3626.03       973.21 o                         
 -14   0   2       1044.72       1743.03       675.78 o                         
 -12   0   2     206877.41     203801.12      5616.19 o                         
 -10   0   2     397071.22     484875.12      9312.20 o                         
  -8   0   2     113333.97      96050.35      2983.05 o                         
  -6   0   2     689300.38     779707.44     12218.71 o                         
  -4   0   2      11093.01      14753.43       848.55 o                         
   2   0   2      28394.93      49674.68      1035.69 o                         
   4   0   2     899377.12    1117964.62     16428.66 o                         
   6   0   2      59025.33      77384.41      2521.60 o                         
   8   0   2        590.80       2967.74       658.28 o                         
  10   0   2     428146.12     463492.91      9358.12 o                         
  12   0   2    1454504.50    1409363.38     22965.57 o                         
  14   0   2     259490.97     268826.84      7466.38 o                         
  16   0   2      59624.73      56028.46      3398.58 o                         
  18   0   2     114548.15     110038.34      5209.41 o                         
  20   0   2       4662.06       4846.37      1290.32 o                         
  22   0   2      32457.06      32660.93      2081.61 o                         
  24   0   2       1302.92       4013.12      1224.71 o                         
  26   0   2      13972.83      14493.17       957.90 o                         
  28   0   2      37636.14      34670.33      1579.01 o                         
  30   0   2        184.05         33.49       441.77 o                         
  32   0   2       8059.33       8081.76       565.48 o                         
  34   0   2       5947.35       4658.42       628.76 o                         
  36   0   2       8153.81       7669.71       499.62 o                         
  38   0   2      11067.08      10381.77       478.79 o                         
  42   0   2         85.93        -34.99       161.84 o                         
 -43   1   2        256.18        522.69       203.39 o                         
 -41   1   2       2460.67       2436.69       259.06 o                         
 -39   1   2       1869.62       1974.52       285.40 o                         
 -37   1   2       3918.64       3335.95       378.84 o                         
 -35   1   2       4252.07       3508.26       416.97 o                         
 -33   1   2      13017.59      12127.58       685.61 o                         
 -31   1   2        355.32        397.46       230.39 o                         
 -29   1   2       1249.49       1590.11       275.58 o                         
 -27   1   2      24112.54      21689.14       786.96 o                         
 -25   1   2       2050.43       2757.34       832.61 o                         
 -23   1   2      18901.48      15614.69      1583.03 o                         
 -21   1   2       9357.79       8411.92      1148.89 o                         
 -19   1   2      34267.23      34055.66      2052.40 o                         
 -17   1   2      16008.79      12811.18      1177.09 o                         
 -15   1   2       7712.15       9004.35       925.69 o                         
 -13   1   2      39075.98      37283.88      1636.19 o                         
 -11   1   2     101615.45     117341.88      3887.37 o                         
  -9   1   2       9236.53      18560.06       940.33 o                         
  -7   1   2     109040.85     141398.72      2531.07 o                         
  -5   1   2     141237.72     152067.77      2361.57 o                         
  -3   1   2      36632.86      36533.20       589.66 o                         
  -1   1   2        920.19       2307.27       290.87 o                         
   1   1   2       1802.22       1538.46       249.32 o                         
   3   1   2        991.31       1533.96       214.37 o                         
   5   1   2       2549.93       2878.42       263.07 o                         
   7   1   2     289598.84     260024.58      4021.23 o                         
   9   1   2       1086.43       2598.46       469.93 o                         
  11   1   2      49592.23      50846.80      1851.62 o                         
  13   1   2     175349.22     168378.39      3852.94 o                         
  15   1   2     141615.84     137663.88      3710.47 o                         
  17   1   2      23489.63      28034.07      1773.83 o                         
  19   1   2      26157.69      25447.47      1370.36 o                         
  21   1   2       6759.87      10069.82      1259.67 o                         
  23   1   2      40080.55      46322.61      3958.45 o                         
  25   1   2      17303.33      17423.06       914.25 o                         
  27   1   2       3921.16       4486.72       433.75 o                         
  29   1   2        172.67        241.20       205.33 o                         
  31   1   2      12865.23      12276.97       424.20 o                         
  33   1   2       3917.93       3671.35       307.84 o                         
  35   1   2        509.45       -251.29       254.30 o                         
  37   1   2         51.13       -180.51       180.51 o                         
  39   1   2        251.86        247.57       182.30 o                         
  41   1   2        938.69        832.28       163.13 o                         
 -42   2   2        266.58       -218.70       218.70 o                         
 -40   2   2       1342.82       1824.10       226.83 o                         
 -38   2   2         86.00        421.56       518.32 o                         
 -36   2   2        810.00        889.86       288.88 o                         
 -34   2   2      10199.70      10288.69       942.59 o                         
 -32   2   2      13722.38      13665.49       769.19 o                         
 -30   2   2      24890.44      25603.61       994.86 o                         
 -28   2   2        287.44        709.52       361.22 o                         
 -26   2   2      24119.56      25273.95       927.80 o                         
 -24   2   2      10153.18      10015.77      1307.17 o                         
 -22   2   2      36790.53      38216.55      2363.00 o                         
 -20   2   2      14015.08      13265.12      1293.64 o                         
 -18   2   2       4508.37       5643.34       843.38 o                         
 -16   2   2        262.28       1241.84       515.72 o                         
 -14   2   2     131862.81     156457.64      3701.75 o                         
 -12   2   2      37783.00      34686.68      1497.60 o                         
 -10   2   2     565421.00     566417.38     13522.17 o                         
  -8   2   2       2426.98       1739.43       341.04 o                         
  -6   2   2     314862.12     332148.53      3575.77 o                         
  -4   2   2        728.62       1108.40       105.13 o                         
  -2   2   2     197346.86     169119.50      2430.43 o                         
   0   2   2      41273.73      37557.16      1058.50 o                         
   2   2   2       7863.29       5321.38       361.91 o                         
   4   2   2     305186.25     301924.19      3873.04 o                         
   6   2   2     598280.50     643653.94      7410.14 o                         
   8   2   2        266.47       1217.17       392.56 o                         
  10   2   2         83.80        929.79       267.26 o                         
  12   2   2     518291.66     509803.53      5843.78 o                         
  14   2   2      13464.30      15135.94       843.65 o                         
  16   2   2       3879.69       5276.10       592.39 o                         
  18   2   2     132553.81     144691.17      6278.84 o                         
  20   2   2      32222.14      38366.34      3409.52 o                         
  22   2   2      23756.41      24787.33      2880.26 o                         
  24   2   2       6943.45       7011.49      1611.81 o                         
  26   2   2      18223.75      19067.61       621.25 o                         
  28   2   2       1560.06       1892.93       228.67 o                         
  30   2   2      12426.05      12289.58       555.81 o                         
  32   2   2       7287.34       7692.30       467.01 o                         
  34   2   2       2743.56       2316.38       381.03 o                         
  36   2   2       9377.39      10171.06      1511.21 o                         
  38   2   2       1610.78       1539.55       512.85 o                         
  40   2   2         26.21       -161.77       161.77 o                         
  42   2   2        979.17       1071.62       236.19 o                         
 -43   3   2        687.14        524.88       183.71 o                         
 -41   3   2         64.09          8.75       286.50 o                         
 -39   3   2        336.36        339.77       208.86 o                         
 -37   3   2       4637.09       4769.16       341.09 o                         
 -35   3   2        134.11        121.43       298.37 o                         
 -33   3   2      20565.84      22486.05      1448.88 o                         
 -31   3   2       3646.27       3385.72       745.76 o                         
 -29   3   2         73.38        435.53       300.07 o                         
 -27   3   2      51928.05      52658.64      1112.62 o                         
 -25   3   2      10318.01       8697.66      2057.96 o                         
 -23   3   2       9495.70      10482.24      2208.86 o                         
 -21   3   2      19614.76      19993.73      1784.58 o                         
 -19   3   2      54414.05      54023.87      2890.10 o                         
 -17   3   2      42936.56      43924.04      2099.66 o                         
 -15   3   2     176779.17     185112.69      4181.58 o                         
 -13   3   2     260325.53     270472.22      4905.73 o                         
 -11   3   2       7545.22       6869.16       653.81 o                         
  -9   3   2       3205.06       3111.87       427.07 o                         
  -7   3   2     302189.06     315517.03      5013.48 o                         
  -5   3   2      98710.59      85938.11      2206.67 o                         
  -3   3   2      38739.96      36242.88      1047.57 o                         
  -1   3   2     247535.06     236118.55      3045.69 o                         
   1   3   2      28648.31      18611.27       927.28 o                         
   3   3   2     441270.09     468433.28      8107.17 o                         
   5   3   2     435377.88     441122.19      8297.43 o                         
   7   3   2     141002.14     132996.75      2335.94 o                         
   9   3   2      19031.02      18432.56       828.02 o                         
  11   3   2      17839.21      14754.22       815.17 o                         
  13   3   2     151403.09     144968.31      3043.37 o                         
  15   3   2      55668.33      50053.61      3378.90 o                         
  17   3   2      40833.49      44494.29      3444.51 o                         
  19   3   2      12537.98      10913.08      1852.38 o                         
  21   3   2        569.59       -234.01       809.19 o                         
  23   3   2      77851.67      80472.44      5548.39 o                         
  25   3   2      28298.45      26327.79      1380.26 o                         
  27   3   2       6769.50       6705.22       305.38 o                         
  29   3   2      12985.83      13497.99       582.90 o                         
  31   3   2      13552.78      13866.80       773.27 o                         
  33   3   2       6329.48       5790.34       534.43 o                         
  35   3   2        971.48       1343.00       875.89 o                         
  37   3   2        174.86         -6.41       251.17 o                         
  39   3   2         28.71         69.60       546.75 o                         
  41   3   2         23.83        -99.94       142.05 o                         
 -42   4   2        736.94       1314.38       238.38 o                         
 -40   4   2        565.17        748.53       220.27 o                         
 -38   4   2        733.38         94.04       354.29 o                         
 -36   4   2       2190.80       2196.12       393.67 o                         
 -34   4   2      14086.67      15235.66       797.16 o                         
 -32   4   2      26512.33      24738.00       795.57 o                         
 -30   4   2      27204.83      27218.33       837.97 o                         
 -28   4   2      14139.92      12633.52       561.62 o                         
 -26   4   2      66302.38      67386.09      1475.10 o                         
 -24   4   2      47126.73      47451.09      4483.33 o                         
 -22   4   2        323.92       1596.50       807.00 o                         
 -20   4   2       9095.59      10250.42      1992.35 o                         
 -18   4   2        388.96        216.51       675.78 o                         
 -16   4   2      18971.57      22416.63      2462.55 o                         
 -14   4   2     240805.23     238130.27      7835.98 o                         
 -12   4   2       2550.01       5194.10      1154.73 o                         
 -10   4   2      12190.74      15546.24      1317.66 o                         
  -8   4   2     130103.66     135060.97      3250.35 o                         
  -6   4   2      96206.25     119092.64      2882.06 o                         
  -4   4   2     254657.48     251172.27      4550.41 o                         
  -2   4   2     188476.84     180365.36     17595.42 o                         
   0   4   2      14268.60      15243.32       679.67 o                         
   2   4   2       8581.08       8457.08       754.51 o                         
   4   4   2     341813.94     355443.50     13144.91 o                         
   6   4   2     255005.53     265734.44      4767.97 o                         
   8   4   2      30645.38      31534.43      1576.00 o                         
  10   4   2     186866.11     189008.59      4380.94 o                         
  12   4   2      98691.46     107055.29      4623.29 o                         
  14   4   2       2581.02       3293.61       933.84 o                         
  16   4   2     374429.19     364527.28     10657.20 o                         
  18   4   2     146442.58     149907.14      6779.66 o                         
  20   4   2     267448.69     280739.38     10125.76 o                         
  22   4   2      52682.55      52306.21      4437.40 o                         
  24   4   2      16740.96      15608.78       578.70 o                         
  26   4   2        828.72       1415.47       559.04 o                         
  28   4   2       3633.71       3319.32       293.97 o                         
  30   4   2      22155.86      23315.43       673.57 o                         
  32   4   2       2088.27       1816.12       296.96 o                         
  34   4   2       8938.72       9818.94       670.31 o                         
  36   4   2        262.60        643.07       321.21 o                         
  38   4   2        118.59          2.29       225.75 o                         
  40   4   2       5378.44       5701.48       474.58 o                         
 -41   5   2        880.26        833.24       223.07 o                         
 -39   5   2       1641.47       1796.12       302.91 o                         
 -37   5   2       1014.85       1358.12       621.10 o                         
 -35   5   2       3707.72       5116.96       431.08 o                         
 -33   5   2       3439.23       3384.28       417.30 o                         
 -31   5   2       5860.49       6128.62       441.89 o                         
 -29   5   2        790.41        977.22       288.16 o                         
 -27   5   2        211.06        432.25       252.57 o                         
 -25   5   2        245.17        365.61       227.48 o                         
 -23   5   2      20487.77      20846.38      2974.30 o                         
 -21   5   2      22830.99      26451.63      3158.01 o                         
 -19   5   2      16281.67      14895.58      2272.28 o                         
 -17   5   2       4764.84       4529.25      1283.76 o                         
 -15   5   2       8786.92      10959.00      1732.10 o                         
 -13   5   2       1266.38       1515.58       782.94 o                         
 -11   5   2     145255.39     146895.50      3902.11 o                         
  -9   5   2     188791.55     165783.58      3992.89 o                         
  -7   5   2     271453.03     295619.25      5435.37 o                         
  -5   5   2       2325.80       2709.64       266.61 o                         
  -3   5   2     474860.97     496124.97      9688.36 o                         
  -1   5   2     177116.97     162828.03      3246.58 o                         
   1   5   2      78131.31      81241.48      1855.53 o                         
   3   5   2     105415.22     101318.58      2586.70 o                         
   5   5   2      19286.63      19702.21      1197.17 o                         
   7   5   2     141126.31     165314.00      3895.03 o                         
   9   5   2       6629.42       5693.13       792.20 o                         
  11   5   2     494359.06     484935.56      8282.09 o                         
  13   5   2      15305.46      12743.58      1677.42 o                         
  15   5   2     192868.67     205531.03      7582.29 o                         
  17   5   2       7364.78       8774.20      1638.05 o                         
  19   5   2      68089.16      65955.20      4697.65 o                         
  21   5   2      37056.77      38989.64      3805.36 o                         
  23   5   2       4375.75       4715.98       331.59 o                         
  25   5   2        938.50       1310.67       195.47 o                         
  27   5   2        893.52        867.74       260.68 o                         
  29   5   2       4684.48       4695.92       425.73 o                         
  31   5   2        140.31        310.91       248.36 o                         
  33   5   2         26.12        154.27       229.74 o                         
  35   5   2      10742.19      10179.14       569.30 o                         
  37   5   2         97.13        181.48       413.34 o                         
  39   5   2        176.95       1253.14       338.98 o                         
  41   5   2       3220.04       2593.77       262.44 o                         
 -40   6   2        660.38        408.97       209.95 o                         
 -38   6   2       5094.04       5493.83       410.06 o                         
 -36   6   2       2682.83       2712.26       410.06 o                         
 -34   6   2       1657.74       1697.94       380.42 o                         
 -32   6   2       4271.39       4062.74       384.59 o                         
 -30   6   2         41.21         -2.53       240.09 o                         
 -28   6   2      61799.59      64195.55      1501.28 o                         
 -26   6   2      11437.43      12054.76       564.21 o                         
 -24   6   2      20076.62      18784.20       809.26 o                         
 -22   6   2       8653.98       9116.50       465.10 o                         
 -20   6   2       8588.95       9327.51      1896.12 o                         
 -18   6   2      34548.42      33856.77      3300.17 o                         
 -16   6   2       2360.55       3278.30      1121.93 o                         
 -14   6   2      61230.42      62027.38      3958.45 o                         
 -12   6   2       6208.74       6577.38       906.51 o                         
 -10   6   2      11741.47      14455.79      1237.28 o                         
  -8   6   2       1592.58       1452.66       532.01 o                         
  -6   6   2       3568.57       4759.49       708.33 o                         
  -4   6   2     960404.75     964232.44     13358.09 o                         
  -2   6   2     117593.99     110792.85      3731.00 o                         
   0   6   2     504209.81     505919.81      6341.79 o                         
   2   6   2      18369.45      15550.71       779.57 o                         
   4   6   2     760672.38     735569.69      7813.31 o                         
   6   6   2     891180.19     904092.94     12026.84 o                         
   8   6   2     426921.59     428792.34      7628.22 o                         
  10   6   2      13861.04       9252.24      1027.74 o                         
  12   6   2     489139.22     496536.09     12059.06 o                         
  14   6   2      81968.23      84953.58      4682.34 o                         
  16   6   2     211571.72     221802.20      8286.50 o                         
  18   6   2        114.89       1148.17       837.62 o                         
  20   6   2     165623.53     158355.48      7735.38 o                         
  22   6   2        237.25        378.46       197.43 o                         
  24   6   2       2345.13       2459.74       293.33 o                         
  26   6   2      22750.21      21767.72       619.15 o                         
  28   6   2       6992.68       6601.60       457.79 o                         
  30   6   2      10485.12      10708.05       536.75 o                         
  32   6   2         11.28         67.00       248.47 o                         
  34   6   2        359.08        826.15       289.06 o                         
  36   6   2         84.86        253.59       182.94 o                         
  38   6   2        771.08       1200.66       349.92 o                         
  40   6   2       4650.13       3777.09       222.94 o                         
 -39   7   2          7.19         67.80       192.46 o                         
 -37   7   2         90.17        346.01       177.30 o                         
 -35   7   2       1114.14       1143.48       415.53 o                         
 -33   7   2       6582.78       6156.29       734.83 o                         
 -31   7   2       1110.01       1584.95       298.86 o                         
 -29   7   2       2998.81       2713.50       360.07 o                         
 -27   7   2       7125.77       7795.44       648.71 o                         
 -25   7   2      43553.85      44718.05      1042.23 o                         
 -23   7   2      13123.44      12959.56       555.25 o                         
 -21   7   2       5040.68       4454.25       295.71 o                         
 -19   7   2       1070.61       1078.19       933.84 o                         
 -17   7   2      23822.22      21054.14      2593.77 o                         
 -15   7   2      68794.73      63118.68      4205.58 o                         
 -13   7   2      97393.88      96756.76      5014.76 o                         
 -11   7   2      96021.59     106349.27      3613.55 o                         
  -9   7   2      95610.64      90568.27      3185.93 o                         
  -7   7   2     199684.61     205594.77      4772.10 o                         
  -5   7   2     110840.44     116258.38      3333.15 o                         
  -3   7   2      31035.79      33112.12      1688.19 o                         
  -1   7   2      89174.79      97758.40      3505.74 o                         
   1   7   2      49156.85      46658.37      1466.81 o                         
   3   7   2     259383.67     264799.09      3838.95 o                         
   5   7   2      94622.23      87088.37      2816.99 o                         
   7   7   2       4069.39       6100.89       835.01 o                         
   9   7   2        304.59        891.56       496.01 o                         
  11   7   2      13001.24      13952.39      1373.27 o                         
  13   7   2     185382.16     180861.78      6924.01 o                         
  15   7   2       6762.82       7759.44      1526.52 o                         
  17   7   2       3021.03       2560.96       997.27 o                         
  19   7   2        152.11       -789.50       789.50 o                         
  21   7   2       3655.65       2621.26       292.73 o                         
  23   7   2      32194.71      33507.11       729.82 o                         
  25   7   2       1024.92       1009.29       200.74 o                         
  27   7   2       9026.01       8452.10       493.65 o                         
  29   7   2        772.92        975.19       309.94 o                         
  31   7   2       4144.66       4349.77       371.56 o                         
  33   7   2       2355.07       2211.11       352.60 o                         
  35   7   2       5488.72       5457.68       414.75 o                         
  37   7   2        360.15        132.73       165.89 o                         
  39   7   2         19.09       -137.78       201.20 o                         
 -38   8   2       1000.58        971.02       201.20 o                         
 -36   8   2        331.46        368.53       247.20 o                         
 -34   8   2       3323.38       3859.60       392.18 o                         
 -32   8   2         84.18        181.59       289.80 o                         
 -30   8   2       5764.25       4700.84       471.63 o                         
 -28   8   2       6680.45       6458.25       479.93 o                         
 -26   8   2        262.25        350.95       284.40 o                         
 -24   8   2       1126.72        830.96       328.34 o                         
 -22   8   2       1948.73       1900.76       222.10 o                         
 -20   8   2      21599.38      21208.53       688.81 o                         
 -18   8   2      12264.56      10909.19       781.71 o                         
 -16   8   2      14862.23      17375.62      2370.70 o                         
 -14   8   2       6488.74       7429.20      1579.01 o                         
 -12   8   2        494.16       1254.52      1054.13 o                         
 -10   8   2      10824.41       9473.90      1115.33 o                         
  -8   8   2       8956.48      10707.76      1115.53 o                         
  -6   8   2      79806.30      70866.77      2725.72 o                         
  -4   8   2       9570.85      10392.61      1012.14 o                         
  -2   8   2     302198.22     296601.59      7193.01 o                         
   2   8   2       9083.99       8301.81      1622.75 o                         
   4   8   2     560694.06     575482.00     14700.94 o                         
   6   8   2      78030.90      76138.55      2787.82 o                         
   8   8   2     144963.47     153140.06      4323.60 o                         
  10   8   2      14157.84      13551.55      1289.78 o                         
  12   8   2     243553.58     252236.31      6312.39 o                         
  14   8   2       4152.13       6630.95      1382.18 o                         
  16   8   2       1132.41        870.42       647.35 o                         
  18   8   2         96.24        141.48       190.92 o                         
  20   8   2      37341.08      36037.29       866.13 o                         
  22   8   2       3173.06       2675.53       402.05 o                         
  24   8   2       7402.15       7437.10       462.35 o                         
  26   8   2        116.79        412.71       257.97 o                         
  28   8   2       2315.08       2838.01       326.67 o                         
  30   8   2       3022.74       2857.54       320.93 o                         
  32   8   2       9179.06       8708.01       554.40 o                         
  34   8   2        356.96        701.05       261.35 o                         
  36   8   2       2436.44       2407.69       248.06 o                         
 -37   9   2         70.07        168.40       172.77 o                         
 -35   9   2        187.94        463.64       275.56 o                         
 -33   9   2       2487.75       3228.36       635.32 o                         
 -31   9   2         21.68          0.05       295.90 o                         
 -29   9   2        675.85        527.48       319.56 o                         
 -27   9   2       9037.83      10332.16       661.22 o                         
 -25   9   2      28238.27      28735.48      1666.48 o                         
 -23   9   2        506.20        900.18       337.57 o                         
 -21   9   2      12301.33       9164.33       399.78 o                         
 -19   9   2        370.16         33.45       210.09 o                         
 -17   9   2      68820.80      62239.87      1719.01 o                         
 -15   9   2      32813.88      32257.69      1254.32 o                         
 -13   9   2       6998.29       7746.25      1094.00 o                         
 -11   9   2      25545.30      23013.29      1775.19 o                         
  -9   9   2       5937.82       5115.50       858.66 o                         
  -7   9   2     267128.69     267346.66      6014.98 o                         
  -5   9   2        290.49        367.41       671.41 o                         
  -3   9   2       6065.18       5080.38      1340.62 o                         
  -1   9   2       7131.09       7531.99      1458.72 o                         
   1   9   2      71075.27      72433.07      4870.42 o                         
   3   9   2      73372.23      81734.34      5137.24 o                         
   5   9   2      40840.23      34849.67      3359.21 o                         
   7   9   2       8441.78       8688.91      1712.41 o                         
   9   9   2        870.59       1102.24      1003.83 o                         
  11   9   2      76286.03      70375.11      4990.71 o                         
  13   9   2      69667.73      64496.48      4120.29 o                         
  15   9   2      43419.27      40672.48      1069.82 o                         
  17   9   2        280.47        314.07       205.01 o                         
  19   9   2       1249.98        801.24       201.63 o                         
  21   9   2      22655.57      21648.71       607.89 o                         
  23   9   2      16748.45      17128.12       542.21 o                         
  25   9   2       1268.11        975.58       260.19 o                         
  27   9   2       9498.86       9841.63       508.30 o                         
  29   9   2        358.86        600.79       305.35 o                         
  31   9   2       1238.20       1777.22       397.40 o                         
  33   9   2        392.71        428.67       221.90 o                         
  35   9   2        386.15        548.07       176.56 o                         
  37   9   2        628.07        509.57       131.22 o                         
 -36  10   2        262.16        561.13       129.52 o                         
 -34  10   2       4100.75       4244.95       448.33 o                         
 -32  10   2        809.35       1461.85       298.52 o                         
 -30  10   2      13634.33      13565.82       634.90 o                         
 -28  10   2       2386.33       2965.98       404.80 o                         
 -26  10   2       1038.48        407.31       319.52 o                         
 -24  10   2       2022.69       2534.28       582.83 o                         
 -22  10   2      24597.92      23104.13       690.36 o                         
 -20  10   2      34995.98      36277.52       852.61 o                         
 -18  10   2       4624.89       4140.48       347.18 o                         
 -16  10   2        168.53        501.97       210.90 o                         
 -14  10   2      13753.38      14102.08       545.57 o                         
 -12  10   2      38691.58      35106.66      1131.22 o                         
 -10  10   2     197891.03     191770.50      8126.85 o                         
  -8  10   2       3776.60       4332.42      1205.03 o                         
  -6  10   2      66246.68      65966.14      4616.73 o                         
  -4  10   2      46691.42      45655.57      3857.85 o                         
  -2  10   2     207516.61     209247.66      6273.64 o                         
   0  10   2     155557.31     162596.12      5464.87 o                         
   2  10   2      11541.61       8741.39      1854.57 o                         
   4  10   2       7158.07       6956.81      1767.09 o                         
   6  10   2        784.08        697.65       721.71 o                         
   8  10   2      12001.05      11564.80      2167.31 o                         
  10  10   2        152.39        452.40       354.29 o                         
  12  10   2      95610.86      89183.03      1696.97 o                         
  14  10   2       6379.77       5612.97       472.39 o                         
  16  10   2       1652.49       2216.59       270.93 o                         
  18  10   2       2177.61       2488.67       290.29 o                         
  20  10   2       4229.05       5245.66       326.39 o                         
  22  10   2      12748.99      12086.05       538.21 o                         
  24  10   2       1158.27       1402.60       340.78 o                         
  26  10   2      27455.78      27663.70       971.15 o                         
  28  10   2       4998.78       4607.01       428.23 o                         
  30  10   2        617.95        484.34       240.17 o                         
  32  10   2       4621.16       4639.89       377.26 o                         
  34  10   2         48.01         69.98       209.95 o                         
 -35  11   2       1041.35        789.55       116.58 o                         
 -33  11   2        297.41        535.30       321.49 o                         
 -31  11   2       8764.43       9010.39       717.33 o                         
 -29  11   2       2350.50       3984.69       632.04 o                         
 -27  11   2       1063.10       1122.07       282.68 o                         
 -25  11   2      20820.63      19312.84       784.06 o                         
 -23  11   2       2875.24       2528.55       489.89 o                         
 -21  11   2       6741.50       6179.28       398.36 o                         
 -19  11   2       6595.08       6384.00       427.51 o                         
 -17  11   2     117423.28     120482.79      1781.44 o                         
 -15  11   2       2324.43       2137.22       351.17 o                         
 -13  11   2       9591.40       9420.15       458.13 o                         
 -11  11   2      21254.47      19840.20       621.58 o                         
  -9  11   2      45316.07      45657.53      1510.25 o                         
  -7  11   2         26.36        593.66       197.67 o                         
  -5  11   2        443.73        630.44       334.61 o                         
  -3  11   2      39821.86      37045.51      2694.80 o                         
  -1  11   2     116212.30     115861.13      4772.22 o                         
   1  11   2         55.88        175.99       611.61 o                         
   3  11   2      54570.36      50305.35      1170.95 o                         
   5  11   2       1472.17        993.44       208.47 o                         
   7  11   2      17269.67      16070.61       580.45 o                         
   9  11   2      22853.06      24052.83      1112.49 o                         
  11  11   2      20776.29      18636.60       788.90 o                         
  13  11   2      18039.06      15695.38       720.51 o                         
  15  11   2       1755.33       1545.63       246.76 o                         
  17  11   2       1231.06       1127.22       238.71 o                         
  19  11   2      48175.86      48804.94      1042.34 o                         
  21  11   2      23924.76      23967.37       704.54 o                         
  23  11   2       4342.20       4826.33       443.69 o                         
  25  11   2         41.81       -253.39       253.39 o                         
  27  11   2      15440.61      16399.46       677.34 o                         
  29  11   2       2936.15       3006.87       305.30 o                         
  31  11   2          2.11        -13.12       262.44 o                         
  33  11   2       6683.15       5789.93       277.07 o                         
 -32  12   2       1400.46       1321.44       176.19 o                         
 -30  12   2       5896.46       6086.16       261.34 o                         
 -28  12   2         67.91        213.70       190.50 o                         
 -26  12   2       3091.77       2845.35       421.00 o                         
 -24  12   2        678.76        914.16       446.15 o                         
 -22  12   2      22047.06      21561.52      1207.22 o                         
 -20  12   2       8178.44       7958.31       434.98 o                         
 -18  12   2      12578.47      12294.82       522.10 o                         
 -16  12   2      11219.56      10687.20       506.59 o                         
 -14  12   2      52982.93      55856.15      1118.19 o                         
 -12  12   2       7904.62       6924.44       349.25 o                         
 -10  12   2     107746.49     114673.62      2012.01 o                         
  -8  12   2       3641.71       3974.70       299.05 o                         
  -6  12   2      25301.69      23025.42       756.87 o                         
  -4  12   2        240.48        188.13       142.05 o                         
  -2  12   2      72624.84      70492.23      1889.00 o                         
   0  12   2       4327.61       4547.18       497.06 o                         
   2  12   2      27462.66      27126.55       946.83 o                         
   4  12   2      19227.90      17652.66       571.58 o                         
   6  12   2      36943.52      36155.66      1154.18 o                         
   8  12   2        198.82        469.82       195.05 o                         
  10  12   2      13283.16      11812.48       626.20 o                         
  12  12   2      16759.74      15642.97       576.86 o                         
  14  12   2       9508.98       9144.44       547.07 o                         
  16  12   2        580.29        395.47       204.11 o                         
  18  12   2       9844.04      10197.68       474.71 o                         
  20  12   2       2141.74       2489.65       321.97 o                         
  22  12   2       5383.59       4786.39       329.24 o                         
  24  12   2       6103.02       6302.90       693.28 o                         
  26  12   2       6156.71       5552.76       586.11 o                         
  28  12   2       5790.22       6343.03       371.72 o                         
  30  12   2       1267.30        973.79       170.71 o                         
  32  12   2        143.51        116.16       142.15 o                         
 -31  13   2       1895.18       1715.51       172.77 o                         
 -29  13   2        524.69        494.19       115.49 o                         
 -27  13   2       5667.75       6052.33       348.99 o                         
 -25  13   2        244.58        466.33       201.73 o                         
 -23  13   2        239.71        278.67       256.97 o                         
 -21  13   2        187.57        251.25       222.53 o                         
 -19  13   2       8340.74       8462.93       364.04 o                         
 -17  13   2      66161.43      69320.96      1058.52 o                         
 -15  13   2        555.09        435.80       200.76 o                         
 -13  13   2       5533.89       4330.02       339.12 o                         
 -11  13   2      11351.21      11068.49       483.94 o                         
  -9  13   2      79379.26      82158.60      1346.46 o                         
  -7  13   2      39589.46      40853.80      1237.86 o                         
  -5  13   2       6696.97       6784.99       381.88 o                         
  -3  13   2     135279.16     134320.92      2176.51 o                         
  -1  13   2      24310.33      22077.48       506.58 o                         
   1  13   2       3402.45       2919.62       256.33 o                         
   3  13   2       7734.52       7379.03       339.62 o                         
   5  13   2       7056.54       6643.77       292.84 o                         
   7  13   2       2245.82       2724.72       293.68 o                         
   9  13   2      32396.37      31696.49      1194.10 o                         
  11  13   2      15478.21      15673.41       576.96 o                         
  13  13   2        188.09        427.83       202.97 o                         
  15  13   2        294.84        380.44       178.70 o                         
  17  13   2      21323.87      22509.34       569.37 o                         
  19  13   2      39231.43      42813.19       771.74 o                         
  21  13   2       3135.44       3380.96       269.14 o                         
  23  13   2       5779.62       5883.69       404.28 o                         
  25  13   2       6493.44       6712.54       380.83 o                         
  27  13   2       4011.27       4235.41       286.60 o                         
  29  13   2       6518.65       5826.13       271.53 o                         
 -28  14   2       3501.45       2946.40       180.28 o                         
 -26  14   2         96.69          3.64       107.48 o                         
 -24  14   2        157.42         79.78       148.07 o                         
 -22  14   2       9492.72       9278.92       433.36 o                         
 -20  14   2       1813.82       2085.90       271.07 o                         
 -18  14   2        176.74        164.27       154.03 o                         
 -16  14   2       2686.76       2706.40       224.79 o                         
 -14  14   2      30334.60      30957.29       761.96 o                         
 -12  14   2       1343.53       1245.24       233.17 o                         
 -10  14   2        803.51        872.08       207.81 o                         
  -8  14   2        301.98        498.55       197.49 o                         
  -6  14   2       1350.45       1569.41       225.35 o                         
  -4  14   2      10622.21       9876.10       332.77 o                         
  -2  14   2      34523.06      33628.15       612.70 o                         
   0  14   2       6354.77       6935.71       330.82 o                         
   2  14   2      13826.93      14533.35       452.52 o                         
   4  14   2      22293.32      21012.99       476.23 o                         
   6  14   2      47173.94      47538.21       814.88 o                         
   8  14   2       3726.80       4444.34       282.14 o                         
  10  14   2       1655.89       1977.93       277.54 o                         
  12  14   2       6342.59       6569.83       373.50 o                         
  14  14   2        148.70         67.43       334.61 o                         
  16  14   2      16408.04      17353.69       555.60 o                         
  18  14   2       3116.34       3073.76       260.72 o                         
  20  14   2      10865.71      11307.23       396.82 o                         
  22  14   2        280.17        198.55       171.53 o                         
  24  14   2       5063.32       4907.19       300.42 o                         
  26  14   2        122.85        -58.87       204.48 o                         
 -25  15   2        344.46        376.16       155.28 o                         
 -23  15   2        241.67         10.61       124.00 o                         
 -21  15   2        168.48       -234.58       387.10 o                         
 -19  15   2       9953.59       9361.89       506.29 o                         
 -17  15   2       4138.58       3871.73       297.37 o                         
 -15  15   2        118.17        116.45       179.14 o                         
 -13  15   2        241.01        105.30       154.84 o                         
 -11  15   2      47061.92      48888.09       930.07 o                         
  -9  15   2      46937.27      46646.78       917.71 o                         
  -7  15   2       7716.88       8101.54       342.18 o                         
  -5  15   2       4087.70       4337.92       259.55 o                         
  -3  15   2      33199.43      35663.29       547.94 o                         
  -1  15   2       2068.73       1916.49       176.52 o                         
   1  15   2        914.58        855.25       141.46 o                         
   3  15   2      13229.76      13527.84       380.27 o                         
   5  15   2      12149.38      12341.29       359.60 o                         
   7  15   2       5945.26       6630.43       366.11 o                         
   9  15   2        400.02        768.85       270.40 o                         
  11  15   2      12600.62      12290.32       448.98 o                         
  13  15   2       1151.26       1195.07       202.23 o                         
  15  15   2       1981.11       1856.75       206.97 o                         
  17  15   2       3411.04       3452.10       235.98 o                         
  19  15   2       7445.18       8562.06       540.19 o                         
  21  15   2       2948.52       2696.56       303.99 o                         
  23  15   2        651.48        863.86       185.89 o                         
 -22  16   2         92.90       -153.09       153.09 o                         
 -20  16   2        435.06        -19.68       183.71 o                         
 -18  16   2        400.41       1032.26       266.81 o                         
 -16  16   2         37.16        837.62       319.30 o                         
 -14  16   2        494.63        720.43       208.75 o                         
 -12  16   2       1498.36       1773.96       267.32 o                         
 -10  16   2       3167.06       2996.14       315.11 o                         
  -8  16   2       9633.69       9722.29       394.76 o                         
  -6  16   2        983.39        810.75       143.98 o                         
  -4  16   2        743.97        634.15       123.45 o                         
  -2  16   2        106.95        203.26       113.13 o                         
   0  16   2       1904.57       1675.04       168.83 o                         
   2  16   2        847.86       1162.27       161.50 o                         
   4  16   2      15823.89      16310.25       368.38 o                         
   6  16   2       1350.51       1541.26       222.44 o                         
   8  16   2      11812.83      11828.36       451.49 o                         
  10  16   2      18442.08      20423.66       548.54 o                         
  12  16   2        708.37        694.31       175.70 o                         
  14  16   2       2621.22       2861.33       223.86 o                         
  16  16   2       4391.94       4565.74       300.04 o                         
  18  16   2       1440.04       1533.08       297.43 o                         
  20  16   2       1151.28        835.43       212.14 o                         
 -17  17   2       5328.87       4955.72       328.05 o                         
 -15  17   2        129.24       -192.46       192.46 o                         
 -13  17   2        547.18        524.88       229.63 o                         
 -11  17   2      22746.42      25139.43       916.35 o                         
  -9  17   2      12872.01      14268.19       491.65 o                         
  -7  17   2       2778.74       2678.29       261.35 o                         
  -5  17   2        541.57        427.96       179.56 o                         
  -3  17   2       5247.48       5086.53       254.53 o                         
  -1  17   2       3942.97       3930.12       226.92 o                         
   1  17   2         61.51         84.05       137.41 o                         
   3  17   2        581.02        588.92       151.70 o                         
   5  17   2       1550.41       1777.78       270.05 o                         
   7  17   2       3040.08       3107.93       215.93 o                         
   9  17   2       4611.14       4537.08       295.07 o                         
  11  17   2       5159.61       5439.08       300.75 o                         
  13  17   2       8815.78       9086.94       511.76 o                         
  15  17   2       1630.37       1762.71       249.32 o                         
  -8  18   2        562.57        468.02       166.21 o                         
  -6  18   2       1106.27       1528.71       244.94 o                         
  -4  18   2        696.42        360.85       194.64 o                         
   0  18   2        603.96        500.82       166.21 o                         
   2  18   2         54.84        -83.11       170.59 o                         
   4  18   2       2737.95       2071.08       247.13 o                         
   6  18   2       1055.52       1165.67       209.95 o                         
 -43   1   3       1118.00        667.03       212.14 o                         
 -41   1   3       2573.09       2452.60       273.96 o                         
 -39   1   3       3554.42       3066.02       495.35 o                         
 -37   1   3       2674.84       2501.71       327.75 o                         
 -35   1   3          8.15       -258.50       268.94 o                         
 -33   1   3       6441.25       6946.30       549.17 o                         
 -31   1   3       9936.64      11561.47      1023.51 o                         
 -29   1   3      49949.61      47236.00      1291.06 o                         
 -27   1   3       9036.95       8132.37       937.21 o                         
 -25   1   3       4154.70       6827.46      1147.38 o                         
 -23   1   3        431.73       1463.31       605.34 o                         
 -21   1   3     116105.43     117189.98      4049.37 o                         
 -19   1   3      87476.59      91618.08      3353.69 o                         
 -17   1   3      44478.04      45121.19      2136.16 o                         
 -15   1   3     374046.19     411552.88      6894.85 o                         
 -13   1   3      83322.91      74444.42      2360.36 o                         
 -11   1   3      60440.90      63206.07      1957.50 o                         
  -9   1   3      19853.74      18510.21       955.48 o                         
  -7   1   3     173907.95     164263.97      2840.66 o                         
  -5   1   3       1263.36       2585.39       317.18 o                         
  -3   1   3     455519.50     637520.25      6584.56 o                         
  -1   1   3     116634.84      40017.17      1221.43 o                         
   1   1   3      24698.37      16005.71       633.09 o                         
   3   1   3       7527.98       5822.23       421.30 o                         
   5   1   3      89801.05      81857.16      1761.42 o                         
   7   1   3     241660.05     292673.62      3555.17 o                         
   9   1   3     422107.44     451047.16      5124.53 o                         
  11   1   3      57840.62      48742.64      1436.51 o                         
  13   1   3      85196.97      77163.80      1971.63 o                         
  15   1   3       8636.64      10274.43       995.38 o                         
  17   1   3     482293.25     482060.31      6601.43 o                         
  19   1   3         90.23       -141.71       359.99 o                         
  21   1   3      12191.06      13310.01      2066.70 o                         
  23   1   3      11997.11      10659.24      1354.77 o                         
  25   1   3         36.12        451.64       242.37 o                         
  27   1   3      29740.43      28887.82      1858.94 o                         
  29   1   3      14513.40      13545.66       701.75 o                         
  31   1   3      16996.25      16222.68       670.79 o                         
  33   1   3       6758.88       6521.80       368.32 o                         
  35   1   3      12601.13      13198.41       529.45 o                         
  37   1   3        166.88        359.53       173.32 o                         
  39   1   3         52.55        275.78       176.21 o                         
  41   1   3        396.39        470.20       172.77 o                         
 -42   2   3         15.53        119.86       131.88 o                         
 -40   2   3       7507.83       7780.38       825.59 o                         
 -38   2   3       4176.34       4026.82       386.99 o                         
 -36   2   3         66.86       -231.78       281.44 o                         
 -34   2   3       3172.09       3992.29       638.60 o                         
 -32   2   3       1401.21       1388.48       381.19 o                         
 -30   2   3       4332.74       4058.98       513.94 o                         
 -28   2   3      33781.77      33214.19      1310.25 o                         
 -26   2   3      17192.54      16789.74       734.16 o                         
 -24   2   3       1435.97        825.29       962.28 o                         
 -22   2   3        833.33       1448.27       669.22 o                         
 -20   2   3     107527.08     111756.48      3809.91 o                         
 -18   2   3      11284.91       9770.19      1083.08 o                         
 -16   2   3      27348.73      25539.35      1551.09 o                         
 -14   2   3      72976.12      69676.91      2361.02 o                         
 -12   2   3     286244.44     264555.31      9314.39 o                         
 -10   2   3      18845.68      19322.01      1009.99 o                         
  -8   2   3      32984.61      43844.82      1337.53 o                         
  -6   2   3     753154.75     831785.69      7460.37 o                         
  -4   2   3       4053.83       3350.16       312.91 o                         
  -2   2   3      61183.96      75418.31      1992.35 o                         
   0   2   3     663584.69     714508.88     10466.93 o                         
   2   2   3      74043.94     106682.23      1906.74 o                         
   4   2   3     770671.88     703965.88      7933.77 o                         
   6   2   3     803740.06     732902.38      8463.38 o                         
   8   2   3     110788.78     128734.49      2595.10 o                         
  10   2   3     170841.02     174356.56      3337.97 o                         
  12   2   3     339779.25     327981.00      6545.66 o                         
  14   2   3     429478.59     433926.84      6745.68 o                         
  16   2   3     195203.73     204499.47      4414.17 o                         
  18   2   3      21794.33      20234.02      2348.83 o                         
  20   2   3     272746.00     273618.53      9576.82 o                         
  22   2   3      11313.17      12384.92      2211.05 o                         
  24   2   3      96991.84     104332.48      6431.93 o                         
  26   2   3       4204.75       3772.20       327.94 o                         
  28   2   3        612.11        546.67       224.47 o                         
  30   2   3       3309.21       3491.77       430.66 o                         
  32   2   3      13998.37      13413.38       579.27 o                         
  34   2   3       3318.56       3615.09       335.82 o                         
  36   2   3       2180.52       1970.58       367.41 o                         
  38   2   3        884.93        838.32       384.91 o                         
  40   2   3        180.22        -80.34       133.92 o                         
  42   2   3          4.96        387.10       183.71 o                         
 -43   3   3       2170.87       2224.17       260.25 o                         
 -41   3   3       4345.93       5021.33       492.07 o                         
 -39   3   3        829.48        666.67       322.58 o                         
 -37   3   3       3175.98       3159.55       371.53 o                         
 -35   3   3       9413.21       8100.67       594.51 o                         
 -33   3   3      28240.73      28034.81      1256.43 o                         
 -31   3   3       3893.82       3859.71       456.13 o                         
 -29   3   3       8402.01       8367.30       466.89 o                         
 -27   3   3       3980.54       4997.67       582.83 o                         
 -25   3   3      46531.43      50379.47      4551.12 o                         
 -23   3   3      17553.27      18119.20      2768.73 o                         
 -21   3   3      81876.80      79678.34      3267.92 o                         
 -19   3   3         56.00        622.35       557.27 o                         
 -17   3   3      13908.73      13481.61      1164.49 o                         
 -15   3   3     179010.91     172041.77      3977.98 o                         
 -13   3   3      95339.14      91992.75      3201.75 o                         
 -11   3   3      15330.63      15893.94       924.87 o                         
  -9   3   3     729535.44     730637.38      8779.68 o                         
  -7   3   3     749321.19     761321.69      7762.65 o                         
  -5   3   3       3450.17       5350.38       334.56 o                         
  -3   3   3      55709.91      43957.89      1577.91 o                         
  -1   3   3     839445.50     793992.88     11265.18 o                         
   1   3   3     710742.75     765940.31     11608.54 o                         
   3   3   3       1480.20       1384.36       415.53 o                         
   5   3   3     177430.73     200615.20      3168.50 o                         
   7   3   3       9919.73      11723.55       620.10 o                         
   9   3   3     147860.22     153097.28      2919.54 o                         
  11   3   3      11099.85      10794.91       750.00 o                         
  13   3   3     229935.11     224308.61      4179.44 o                         
  15   3   3     328602.84     337924.75      9583.38 o                         
  17   3   3      45223.07      35914.73      3107.71 o                         
  19   3   3      26957.67      27547.31      2884.64 o                         
  21   3   3     109281.20      97283.82      5797.71 o                         
  23   3   3     141990.52     143085.92      7497.00 o                         
  25   3   3        887.77       1690.53       219.42 o                         
  27   3   3        433.59        674.45       199.53 o                         
  29   3   3      11588.42      11949.53       552.00 o                         
  31   3   3       7435.85       7723.32       579.89 o                         
  33   3   3        258.11          8.89       312.67 o                         
  35   3   3       3241.19       4003.99      1019.14 o                         
  37   3   3       8465.29       8296.30       496.54 o                         
  39   3   3        318.12        159.66       345.54 o                         
  41   3   3        880.48        620.77       148.94 o                         
 -42   4   3         55.72         89.67       179.33 o                         
 -40   4   3         36.99       -175.64       190.94 o                         
 -38   4   3       2434.01       3105.52       520.50 o                         
 -36   4   3       3041.99       3831.35       443.05 o                         
 -34   4   3         47.33        649.34       362.44 o                         
 -32   4   3      16073.81      15229.57       648.62 o                         
 -30   4   3      14918.91      16084.41       661.05 o                         
 -28   4   3       3610.12       3894.95       589.35 o                         
 -26   4   3      41643.84      39879.68      1200.05 o                         
 -24   4   3      35042.25      32896.68      3735.38 o                         
 -22   4   3      34167.99      32931.68      3521.05 o                         
 -20   4   3      23487.37      24196.84      2843.09 o                         
 -18   4   3      50553.23      48782.97      3796.61 o                         
 -16   4   3       1705.74       2700.93      1045.38 o                         
 -14   4   3      34681.96      37425.94      2976.49 o                         
 -12   4   3      38389.25      36286.52      2729.36 o                         
 -10   4   3       8946.24       8534.10       835.32 o                         
  -8   4   3      81024.80      72477.16      2274.76 o                         
  -6   4   3      88722.79      90041.86      3170.04 o                         
  -4   4   3       2559.38       7362.46       466.55 o                         
  -2   4   3      20533.38      24798.27      1629.31 o                         
   0   4   3     387026.75     407875.59      6703.12 o                         
   2   4   3       3565.42       6751.23       695.46 o                         
   4   4   3       4829.79       7588.06       691.77 o                         
   6   4   3       2100.56       3393.51       768.73 o                         
   8   4   3       4366.30       5339.39       694.27 o                         
  10   4   3      38090.22      34630.27      1430.29 o                         
  12   4   3      15130.44      19004.93      1950.79 o                         
  14   4   3     202249.00     197178.91      6998.36 o                         
  16   4   3       3914.35       3085.84       946.97 o                         
  18   4   3         42.36        680.15       754.51 o                         
  20   4   3        473.91       1528.71      1174.41 o                         
  22   4   3      11927.07      12824.50      2309.46 o                         
  24   4   3       2410.92       1970.07       274.75 o                         
  26   4   3       3451.27       3460.08       277.49 o                         
  28   4   3      11283.36      11463.23       464.50 o                         
  30   4   3        229.98        -48.47       205.13 o                         
  32   4   3       2463.83       3265.79       332.46 o                         
  34   4   3      12501.60      12758.50       688.40 o                         
  36   4   3       1769.79       1821.46       313.87 o                         
  38   4   3       2260.58       1783.19       276.18 o                         
  40   4   3        746.58        594.86       269.00 o                         
 -41   5   3       1413.51       1460.91       271.19 o                         
 -39   5   3       6843.01       9018.61       467.37 o                         
 -37   5   3         54.37        402.41       437.40 o                         
 -35   5   3        153.76        289.77       335.70 o                         
 -33   5   3       1650.69       2134.68       337.78 o                         
 -31   5   3        288.67         99.35       311.13 o                         
 -29   5   3      26464.33      25718.36      1002.75 o                         
 -27   5   3        786.94        982.16       268.25 o                         
 -25   5   3       5481.53       5245.99       406.85 o                         
 -23   5   3     114245.12     119448.95      7035.54 o                         
 -21   5   3      10447.63      11214.88      2082.01 o                         
 -19   5   3       5954.67       6453.80      1563.70 o                         
 -17   5   3        367.70        371.79       776.38 o                         
 -15   5   3     324103.53     331304.75     10090.77 o                         
 -13   5   3       6839.80       5460.91      1250.96 o                         
 -11   5   3     208650.48     193325.08      4476.78 o                         
  -9   5   3     552570.00     516081.56      7996.54 o                         
  -7   5   3     477385.44     502618.56      7619.08 o                         
  -5   5   3      23469.83      22222.59       785.27 o                         
  -3   5   3     554040.44     524418.00     10326.96 o                         
  -1   5   3     381840.59     371602.19      8329.15 o                         
   1   5   3     150836.14     149530.98      3560.42 o                         
   3   5   3      67818.70      70977.91      2146.75 o                         
   5   5   3       7246.38       6108.22       713.45 o                         
   7   5   3       7072.70       8984.01       903.91 o                         
   9   5   3      86418.84      87040.16      2933.99 o                         
  11   5   3       4695.35       7536.36      1338.44 o                         
  13   5   3       7107.54       5430.29      1194.10 o                         
  15   5   3     181071.83     183365.89      7116.46 o                         
  17   5   3     152633.30     160411.25      7022.42 o                         
  19   5   3       7727.61       7986.88      1806.45 o                         
  21   5   3      64626.68      64800.47      4942.59 o                         
  23   5   3      65937.51      61658.39      1164.90 o                         
  25   5   3       3939.80       4313.25       295.95 o                         
  27   5   3       1496.46       1546.06       246.53 o                         
  29   5   3      49514.36      47343.15       966.79 o                         
  31   5   3        389.95        534.86       271.88 o                         
  33   5   3         40.78       -144.24       219.98 o                         
  35   5   3       1265.36       1559.62       331.75 o                         
  37   5   3      14373.66      16305.40       629.23 o                         
  39   5   3        814.68        236.19       247.13 o                         
 -40   6   3       1254.03        852.93       238.38 o                         
 -38   6   3        247.94        377.72       234.32 o                         
 -36   6   3          9.10        209.95       257.19 o                         
 -34   6   3         46.21         91.66       381.51 o                         
 -32   6   3        775.14        500.11       270.89 o                         
 -30   6   3      17005.41      17742.35       689.06 o                         
 -28   6   3       1938.05       2244.95       344.58 o                         
 -26   6   3       5728.95       6094.48       430.86 o                         
 -24   6   3       3119.97       3654.09       350.19 o                         
 -22   6   3      13687.77      12956.50       627.68 o                         
 -20   6   3        447.61        109.35      1080.37 o                         
 -18   6   3      12658.50      10025.16      1837.07 o                         
 -16   6   3        436.51          2.19       761.07 o                         
 -14   6   3       3289.81       1198.47       667.03 o                         
 -12   6   3     191097.14     186270.45      4728.92 o                         
 -10   6   3         84.69        479.63       395.15 o                         
  -8   6   3       2850.25       2618.78       563.53 o                         
  -6   6   3      37586.62      39566.71      1840.69 o                         
  -4   6   3      10061.37      12534.89       689.69 o                         
  -2   6   3      14513.16      17476.23      1506.84 o                         
   0   6   3       1358.01       1972.94       634.23 o                         
   2   6   3      73908.09      82433.79      1881.24 o                         
   4   6   3      68989.80      58071.98      2118.86 o                         
   6   6   3       2518.37       3756.74       624.77 o                         
   8   6   3     131235.48     136667.66      3808.06 o                         
  10   6   3      21903.39      21322.58      1997.81 o                         
  12   6   3      16275.26      13091.31      1764.90 o                         
  14   6   3       5304.45       5106.62      1187.53 o                         
  16   6   3      20140.33      21211.60      2543.47 o                         
  18   6   3      23325.68      22954.63      2733.74 o                         
  20   6   3      48054.58      46399.15      4172.77 o                         
  22   6   3      17072.43      15181.88       567.55 o                         
  24   6   3       6081.24       5318.97       380.22 o                         
  26   6   3        970.39       1272.78       208.29 o                         
  28   6   3        696.29        768.04       210.41 o                         
  30   6   3        134.88        393.11       274.87 o                         
  32   6   3       1833.74       2262.34       423.44 o                         
  34   6   3      11223.48      12018.53       882.26 o                         
  36   6   3       1092.71        693.68       183.31 o                         
  38   6   3        701.28        398.03       301.80 o                         
  40   6   3         33.62        -21.87       170.59 o                         
 -39   7   3       7951.65       6646.26       413.34 o                         
 -37   7   3       5047.08       4884.63       290.70 o                         
 -35   7   3         33.39        -25.82       200.60 o                         
 -33   7   3       1793.65       1336.01       350.67 o                         
 -31   7   3       9051.71       8958.24       815.75 o                         
 -29   7   3       4340.16       5223.60       412.61 o                         
 -27   7   3       8496.38       8890.07       526.45 o                         
 -25   7   3       2597.72       2893.84       444.77 o                         
 -23   7   3      62732.36      62654.95      2485.57 o                         
 -21   7   3      13616.06      12254.02       492.39 o                         
 -19   7   3      37092.00      40231.85      3717.88 o                         
 -17   7   3      25179.89      23936.59      2834.34 o                         
 -15   7   3     306399.56     311750.88     10016.41 o                         
 -13   7   3       2453.14       3153.64       981.96 o                         
 -11   7   3      49520.98      44342.48      2273.26 o                         
  -9   7   3     130913.04     126486.36      3786.52 o                         
  -7   7   3     140165.06     143246.44      3915.74 o                         
  -5   7   3      67128.05      70147.39      2570.92 o                         
  -3   7   3       2180.81       1410.61       516.13 o                         
  -1   7   3      65850.23      62270.13      2878.08 o                         
   1   7   3      25763.57      24851.19      1446.17 o                         
   3   7   3       4453.08       4594.57       540.29 o                         
   5   7   3       9993.53      10562.70       982.32 o                         
   7   7   3      10369.95       9196.93       986.02 o                         
   9   7   3        664.62        674.14       376.94 o                         
  11   7   3      84608.16      87785.84      4567.53 o                         
  13   7   3      25563.14      23514.50      2410.06 o                         
  15   7   3      15136.39      16074.37      2138.87 o                         
  17   7   3      10175.01      10956.81      2033.90 o                         
  19   7   3       3485.38       3724.83       529.58 o                         
  21   7   3      25426.77      22501.20       583.05 o                         
  23   7   3      26320.05      24450.54       780.64 o                         
  25   7   3         11.79         75.95       180.23 o                         
  27   7   3         13.57        396.13       220.07 o                         
  29   7   3      39362.98      38880.71       971.56 o                         
  31   7   3         45.62         -4.62       233.86 o                         
  33   7   3        164.56        483.37       224.34 o                         
  35   7   3        141.30        205.06       216.31 o                         
  37   7   3       3889.92       3609.02       266.56 o                         
  39   7   3         97.80         30.62       168.40 o                         
 -38   8   3         24.66        323.67       185.89 o                         
 -36   8   3      16144.43      16612.64       467.25 o                         
 -34   8   3       1400.97       1476.17       235.08 o                         
 -32   8   3       6706.87       7038.25       545.65 o                         
 -30   8   3         19.71         68.85       314.64 o                         
 -28   8   3       8080.15       8463.80       633.13 o                         
 -26   8   3      93373.08      92884.91      2143.05 o                         
 -24   8   3        584.25        947.18       277.17 o                         
 -22   8   3       2519.96       1950.29       286.21 o                         
 -20   8   3       6642.77       7956.07       387.14 o                         
 -18   8   3      39623.77      38454.17      1457.16 o                         
 -16   8   3        282.82       1922.36      1183.16 o                         
 -14   8   3       5178.89       4732.64      1237.84 o                         
 -12   8   3      52279.51      53299.66      2650.38 o                         
 -10   8   3       7228.74       7110.46       920.47 o                         
  -8   8   3       5239.16       4773.93       793.41 o                         
  -6   8   3     185490.31     185441.25      4659.52 o                         
  -4   8   3      23674.89      20233.39      2530.35 o                         
  -2   8   3      31300.51      32778.59      2191.36 o                         
   0   8   3       8701.93       9452.17      1795.52 o                         
   2   8   3       5746.99       5401.86      1351.56 o                         
   4   8   3       9892.05      11838.17      1915.80 o                         
   6   8   3      88050.18      83332.67      2945.58 o                         
   8   8   3     315209.28     304297.25      6443.72 o                         
  10   8   3      10828.93      11621.68      1266.06 o                         
  12   8   3       1455.13       1611.00       720.86 o                         
  14   8   3        851.21       1751.78       776.38 o                         
  16   8   3      98145.48     101296.95      5583.38 o                         
  18   8   3        781.23        610.10       183.23 o                         
  20   8   3      24459.94      22913.74       687.93 o                         
  22   8   3       8013.95       8406.00       434.48 o                         
  24   8   3       3159.33       3062.49       278.44 o                         
  26   8   3       2395.37       2399.77       253.07 o                         
  28   8   3       3010.37       2285.35       303.63 o                         
  30   8   3        807.64        740.91       250.82 o                         
  32   8   3       6346.46       5893.83       368.94 o                         
  34   8   3       6379.31       7120.50       863.86 o                         
  36   8   3         49.48        145.01       318.21 o                         
 -37   9   3         34.14        266.81       225.26 o                         
 -35   9   3       2547.46       2130.13       354.29 o                         
 -33   9   3      11952.58      12650.22       931.66 o                         
 -31   9   3       3562.07       3594.44       400.52 o                         
 -29   9   3      33458.65      36296.32      1325.32 o                         
 -27   9   3       6698.40       6270.83       688.90 o                         
 -25   9   3      16491.40      16770.63       911.97 o                         
 -23   9   3        450.13        316.79       272.39 o                         
 -21   9   3      38819.35      35773.03       787.02 o                         
 -19   9   3      10279.50       9371.69       394.49 o                         
 -17   9   3       5862.53       5719.75       369.20 o                         
 -15   9   3     104890.22     101332.70      2375.37 o                         
 -13   9   3        536.65        844.18       697.65 o                         
 -11   9   3       1027.75        871.13       547.62 o                         
  -9   9   3       1010.16       1115.72       488.03 o                         
  -7   9   3     129581.67     137043.41      4127.77 o                         
  -5   9   3        752.93       1530.89       866.05 o                         
  -3   9   3      45552.84      46097.35      3650.08 o                         
  -1   9   3      90476.34      95092.46      5718.98 o                         
   1   9   3     130403.22     140035.08      6906.51 o                         
   3   9   3      23269.27      24885.75      2917.44 o                         
   5   9   3      55343.39      57338.47      4376.16 o                         
   7   9   3      17560.82      17165.67      2414.44 o                         
   9   9   3       5354.43       5307.82      1410.61 o                         
  11   9   3      34514.39      35212.70      3617.28 o                         
  13   9   3       7435.59       6152.00      1305.63 o                         
  15   9   3       8445.33       8715.44       498.54 o                         
  17   9   3      60358.02      58178.45      1103.25 o                         
  19   9   3       5318.24       5091.02       314.14 o                         
  21   9   3      24779.20      24175.82       647.22 o                         
  23   9   3      15547.32      14487.58       496.63 o                         
  25   9   3        870.99       1150.12       262.04 o                         
  27   9   3         40.09        -92.98       225.55 o                         
  29   9   3      13536.98      12990.87       660.19 o                         
  31   9   3      13372.51      16207.40       843.08 o                         
  33   9   3        391.34        344.89       389.28 o                         
  35   9   3       3282.84       3184.96       257.75 o                         
 -36  10   3       1914.88       1626.65       164.88 o                         
 -34  10   3        309.26        708.58       314.93 o                         
 -32  10   3       3484.46       3177.69       489.89 o                         
 -30  10   3        295.71        890.60       350.60 o                         
 -28  10   3      14366.68      14320.44       698.53 o                         
 -26  10   3      11656.15      11603.07       650.16 o                         
 -24  10   3       2554.80       2411.39       376.18 o                         
 -22  10   3       5441.21       5758.37       397.20 o                         
 -20  10   3       4718.41       4523.16       313.82 o                         
 -18  10   3      14270.75      13621.18       538.01 o                         
 -16  10   3        133.25        688.45       234.48 o                         
 -14  10   3        255.76        265.34       182.58 o                         
 -12  10   3        751.07        878.65       234.48 o                         
 -10  10   3      30504.29      28800.46      2987.43 o                         
  -8  10   3        292.22        363.04       614.54 o                         
  -6  10   3      78511.56      79407.38      4953.53 o                         
  -4  10   3      24726.95      27938.78      2991.80 o                         
  -2  10   3       9328.80       9354.25      1360.33 o                         
   0  10   3     122301.27     121673.57      4695.19 o                         
   2  10   3      37253.80      37876.46      3713.51 o                         
   4  10   3       8770.84       8632.04      1832.70 o                         
   6  10   3      45864.86      42725.01      3916.90 o                         
   8  10   3      23329.61      23943.15      2989.61 o                         
  10  10   3       2991.81       2934.03       421.98 o                         
  12  10   3      74858.95      78765.61      1491.36 o                         
  14  10   3       6505.55       6388.05       377.45 o                         
  16  10   3        283.09        270.65       471.30 o                         
  18  10   3       2164.11       1831.23       264.70 o                         
  20  10   3       9523.59       9071.52       400.98 o                         
  22  10   3      12653.38      12264.17       532.95 o                         
  24  10   3        466.81       1008.20       417.23 o                         
  26  10   3       1129.62       1081.97       347.85 o                         
  28  10   3        142.67         99.49       583.93 o                         
  30  10   3       3378.32       2792.34       324.69 o                         
  32  10   3       8890.04       8960.55       441.62 o                         
  34  10   3        824.14        636.02       140.80 o                         
 -35  11   3        596.75        150.92        96.66 o                         
 -33  11   3      13037.08      11871.32       413.51 o                         
 -31  11   3        448.95        708.58       367.41 o                         
 -29  11   3      19231.07      21780.22      1100.06 o                         
 -27  11   3        818.88        223.07       498.63 o                         
 -25  11   3       9691.50      10451.24       607.22 o                         
 -23  11   3       9197.56       8449.33      1097.87 o                         
 -21  11   3      33420.16      32801.27      2692.18 o                         
 -19  11   3         65.99        297.25       225.22 o                         
 -17  11   3       2095.06       1907.73       296.74 o                         
 -15  11   3       4894.53       5573.11       372.05 o                         
 -13  11   3      42719.32      40349.36      1550.70 o                         
 -11  11   3       1614.06       1616.21       244.04 o                         
  -9  11   3       3059.32       2908.95       330.74 o                         
  -7  11   3      72148.07      71382.81      1885.94 o                         
  -5  11   3       3517.69       3980.54       699.84 o                         
  -3  11   3      77054.20      83393.08      3997.71 o                         
  -1  11   3      16242.01      16180.36      1864.41 o                         
   1  11   3        998.72       1338.25       235.13 o                         
   3  11   3       3033.56       2480.14       250.86 o                         
   5  11   3      20262.96      18529.34       598.83 o                         
   7  11   3       1164.60       1356.06       205.66 o                         
   9  11   3      24126.46      24375.79       947.15 o                         
  11  11   3      32972.17      31184.83       964.67 o                         
  13  11   3      23316.84      23162.79       695.40 o                         
  15  11   3        197.36       -132.19       258.61 o                         
  17  11   3      28516.23      28428.30       790.11 o                         
  19  11   3          1.57        161.68       219.33 o                         
  21  11   3       3564.98       4297.23       445.93 o                         
  23  11   3       1854.51       1801.01       320.10 o                         
  25  11   3        235.39       1059.36       458.17 o                         
  27  11   3       6876.32       7454.46       477.66 o                         
  29  11   3        112.48        304.93       203.88 o                         
  31  11   3       5708.44       5373.71       323.91 o                         
  33  11   3        374.02        649.80       137.58 o                         
 -32  12   3       9756.57       8761.00      1080.37 o                         
 -30  12   3       8346.31       7846.65       487.70 o                         
 -28  12   3       1915.96       1866.16       234.13 o                         
 -26  12   3      10308.00      10435.87       813.56 o                         
 -24  12   3       7685.45       7364.01       482.23 o                         
 -22  12   3       5693.27       5791.15       702.02 o                         
 -20  12   3       5392.88       5112.42       337.34 o                         
 -18  12   3       2899.45       2911.16       317.12 o                         
 -16  12   3        748.59        405.60       212.03 o                         
 -14  12   3        278.40        520.74       233.85 o                         
 -12  12   3       1013.70        947.21       182.72 o                         
 -10  12   3       7387.35       7315.37       400.69 o                         
  -8  12   3      21466.21      22345.58       795.14 o                         
  -6  12   3        780.69        577.28       222.43 o                         
  -4  12   3       6289.69       5665.08       646.17 o                         
  -2  12   3       1895.88       2144.92       246.56 o                         
   0  12   3     124646.91     124961.37      1684.03 o                         
   2  12   3      21031.14      21268.61       724.34 o                         
   4  12   3        332.93        304.03       213.66 o                         
   6  12   3      21727.82      20871.05       728.86 o                         
   8  12   3      25086.49      24676.67       603.68 o                         
  10  12   3       1852.55       1905.17       221.42 o                         
  12  12   3         49.66        235.57       200.76 o                         
  14  12   3      58819.21      55659.87       966.01 o                         
  16  12   3        130.03        271.10       220.92 o                         
  18  12   3          1.64        -62.06       203.41 o                         
  20  12   3        225.73        106.82       186.54 o                         
  22  12   3       9506.03       9062.18       538.05 o                         
  24  12   3        236.65        562.06       398.03 o                         
  26  12   3        313.89        597.61       407.87 o                         
  28  12   3       1369.21       1132.21       217.61 o                         
  30  12   3         42.33        250.31       223.07 o                         
  32  12   3        114.22        114.52        92.41 o                         
 -31  13   3         74.38        147.17       104.98 o                         
 -29  13   3        649.51        299.88       122.05 o                         
 -27  13   3        729.83        789.81       192.30 o                         
 -25  13   3       1530.89       1113.76       454.89 o                         
 -23  13   3        422.90        240.00       200.61 o                         
 -21  13   3       5461.93       5202.36       450.52 o                         
 -19  13   3       5556.76       5475.52       360.74 o                         
 -17  13   3       4831.62       5070.86       307.94 o                         
 -15  13   3       1511.17       1351.80       198.50 o                         
 -13  13   3      17938.39      17201.17       867.95 o                         
 -11  13   3        975.98       1540.22       232.10 o                         
  -9  13   3       2035.91       2157.55       272.62 o                         
  -7  13   3       4140.43       4561.00       329.27 o                         
  -5  13   3       1041.83        949.92       362.72 o                         
  -3  13   3       9437.79      10739.38       480.39 o                         
  -1  13   3      11642.68      10510.82       387.99 o                         
   1  13   3      28322.74      30305.99       675.26 o                         
   3  13   3        530.22        425.80       150.29 o                         
   5  13   3      93530.05      95030.80      1269.59 o                         
   7  13   3       1258.58        815.34       181.34 o                         
   9  13   3      45517.96      45325.05       824.06 o                         
  11  13   3       9305.93       9341.83       580.65 o                         
  13  13   3       1251.93       1298.53       214.05 o                         
  15  13   3        597.67         41.06       206.13 o                         
  17  13   3       5637.21       6171.93       324.19 o                         
  19  13   3      16696.05      16842.88       481.65 o                         
  21  13   3        534.62        531.90       154.66 o                         
  23  13   3        136.50        248.17       206.79 o                         
  25  13   3       3704.93       3497.28       295.50 o                         
  27  13   3       5583.10       5160.17       328.05 o                         
  29  13   3        431.25        274.60       117.00 o                         
 -28  14   3       1118.97       1145.94       126.01 o                         
 -26  14   3       1618.33       1334.04       137.05 o                         
 -24  14   3      12248.56      12206.43       463.21 o                         
 -22  14   3       6187.24       6015.40       365.75 o                         
 -20  14   3      10840.99      10395.97       473.84 o                         
 -18  14   3        613.76        638.03       175.33 o                         
 -16  14   3        271.77        423.90       163.69 o                         
 -14  14   3       5028.69       4672.49       325.49 o                         
 -12  14   3       7352.83       7622.57       394.15 o                         
 -10  14   3       2852.83       2492.12       262.67 o                         
  -8  14   3      26663.69      27796.27      1087.23 o                         
  -6  14   3      37948.93      35601.09       853.64 o                         
  -4  14   3      19271.36      19375.50       521.00 o                         
  -2  14   3      37951.57      39724.99       696.61 o                         
   0  14   3     107382.20     106445.97      1368.35 o                         
   2  14   3       2888.63       3200.58       243.58 o                         
   4  14   3      15733.53      15028.16       406.30 o                         
   6  14   3      52338.33      56659.39       911.13 o                         
   8  14   3      50422.17      54826.79      1033.23 o                         
  10  14   3        113.65        -53.71       197.34 o                         
  12  14   3      18889.39      19692.23       606.88 o                         
  14  14   3      99346.15     110049.31      2517.09 o                         
  16  14   3      55575.62      60214.50      2688.83 o                         
  18  14   3       6470.60       6584.09       296.85 o                         
  20  14   3       2948.41       2867.51       230.42 o                         
  22  14   3      12693.62      12236.38       480.17 o                         
  24  14   3       4337.71       4503.97       487.70 o                         
  26  14   3       2428.79       2279.15       181.99 o                         
 -25  15   3       1318.97        710.77       181.52 o                         
 -23  15   3      13787.03      12314.31       387.10 o                         
 -21  15   3       1179.42        895.81       174.14 o                         
 -19  15   3       1961.94       1590.26       294.15 o                         
 -17  15   3       1636.16       1839.75       305.08 o                         
 -15  15   3        231.03        192.05       157.13 o                         
 -13  15   3        151.20         41.02       160.46 o                         
 -11  15   3        463.53        649.18       241.84 o                         
  -9  15   3      13632.95      14471.20       527.71 o                         
  -7  15   3       1897.26       1764.47       199.16 o                         
  -5  15   3        386.96        314.32       157.26 o                         
  -3  15   3      28558.70      31021.62       957.73 o                         
  -1  15   3        627.21        738.13       141.29 o                         
   1  15   3         71.05        126.41       128.83 o                         
   3  15   3        370.12        450.52       122.87 o                         
   5  15   3        341.63        507.31       150.06 o                         
   7  15   3       1766.08       1905.96       244.59 o                         
   9  15   3         39.71        539.93       192.46 o                         
  11  15   3      26469.52      26225.86       662.04 o                         
  13  15   3        126.18         37.76       189.83 o                         
  15  15   3        373.42        465.62       159.29 o                         
  17  15   3       2590.79       2369.19       206.52 o                         
  19  15   3        187.24        308.37       207.76 o                         
  21  15   3         76.57        133.41       172.77 o                         
  23  15   3       5176.81       4527.07       321.49 o                         
 -22  16   3       1987.99       1198.47       179.33 o                         
 -20  16   3        622.50        901.04       236.19 o                         
 -18  16   3        530.13        866.05       262.44 o                         
 -16  16   3       1976.89       1821.76       349.92 o                         
 -14  16   3       1539.36       1762.71       354.29 o                         
 -12  16   3      16933.77      17495.74       613.23 o                         
 -10  16   3         85.49          0.36       203.27 o                         
  -8  16   3      11314.17      12029.58       541.89 o                         
  -6  16   3       5615.28       5489.42       303.91 o                         
  -4  16   3       7163.22       7289.27       296.85 o                         
  -2  16   3       9372.37       9116.39       275.43 o                         
   0  16   3      27090.65      27581.26       516.41 o                         
   2  16   3        849.42       1182.15       172.89 o                         
   4  16   3      12860.30      13066.54       426.32 o                         
   6  16   3      43223.78      45948.36       717.64 o                         
   8  16   3      72134.27      77242.45      1724.44 o                         
  10  16   3         59.70        -54.19       152.08 o                         
  12  16   3       3353.96       2938.66       336.45 o                         
  14  16   3      11246.57      13137.52       395.96 o                         
  16  16   3      11229.22      10677.62       417.84 o                         
  18  16   3       2359.90       2453.80       323.67 o                         
  20  16   3       1138.89        992.89       209.95 o                         
 -17  17   3         81.43        -50.30       150.90 o                         
 -15  17   3       5259.33       3962.82       338.98 o                         
 -13  17   3       1120.83       1318.75       284.31 o                         
 -11  17   3       6198.47       6875.89       509.57 o                         
  -9  17   3       2084.90       2626.57       367.41 o                         
  -7  17   3       2210.66       1782.11       317.11 o                         
  -5  17   3        795.04        833.71       203.97 o                         
  -3  17   3       8258.26       7911.90       305.53 o                         
  -1  17   3       7538.78       7351.70       372.92 o                         
   1  17   3       8120.02       7933.69       286.60 o                         
   3  17   3       1633.61       1872.43       222.77 o                         
   5  17   3      17506.58      19693.40       478.26 o                         
   7  17   3         18.30        -51.77       123.45 o                         
   9  17   3       6682.30       7018.23       273.78 o                         
  11  17   3       4243.60       3773.94       252.41 o                         
  13  17   3       1381.90       1606.63       177.06 o                         
  15  17   3        914.67        583.93       174.96 o                         
  -8  18   3        299.55        489.89       170.59 o                         
  -6  18   3      22626.60      21478.42       686.71 o                         
  -4  18   3       3840.68       3597.60       282.12 o                         
   0  18   3      13231.26      11682.89       489.89 o                         
   2  18   3        636.91        426.46       166.21 o                         
   4  18   3        390.41        325.86       161.84 o                         
   6  18   3       8153.46       6910.88       384.91 o                         
 -42   0   4       1863.96       2134.50       321.49 o                         
 -40   0   4       1243.02       1491.53       395.84 o                         
 -36   0   4        436.65        349.12       253.26 o                         
 -34   0   4      10675.77       9384.49       755.60 o                         
 -32   0   4      46215.45      45358.39      1273.91 o                         
 -30   0   4       2847.24       3019.00       366.33 o                         
 -28   0   4      12012.88      11683.79       645.61 o                         
 -26   0   4      30885.68      34720.63      3553.86 o                         
 -24   0   4     109212.67     105633.74      5878.63 o                         
 -22   0   4     112664.83     121178.87      5992.35 o                         
 -20   0   4      11243.53      12078.74      1834.88 o                         
 -18   0   4     125537.26     125848.08      5408.42 o                         
 -16   0   4      50375.64      46031.74      2976.49 o                         
 -14   0   4     338234.97     346279.06      8524.88 o                         
 -12   0   4     110225.86     110803.79      3997.82 o                         
 -10   0   4     212714.27     188789.61      5084.75 o                         
  -8   0   4    1057151.50    1187841.00     18683.45 o                         
  -6   0   4      91616.34      59168.98      2281.03 o                         
  -4   0   4      10637.81      11835.98       929.47 o                         
  -2   0   4       9133.57       8120.80       356.38 o                         
   0   0   4        974.51       7558.23       702.02 o                         
   2   0   4    2413414.75    2068747.00     29167.87 o                         
   4   0   4      10762.72       3669.77       559.87 o                         
   6   0   4     407537.06     448652.25      5926.39 o                         
   8   0   4     504831.22     507971.88      9878.63 o                         
  10   0   4     763070.81     768236.69     14145.44 o                         
  12   0   4       1065.90        953.53       673.59 o                         
  14   0   4      40096.88      48516.16      3031.17 o                         
  16   0   4     671931.50     694504.56     15031.17 o                         
  18   0   4      55591.00      59398.46      2571.74 o                         
  20   0   4      12098.08      15036.44      1385.00 o                         
  22   0   4      84580.73      82058.00      4540.19 o                         
  26   0   4      41891.09      41753.99      1670.86 o                         
  28   0   4        195.06        -48.11       352.11 o                         
  30   0   4       2099.65       2267.91       568.62 o                         
  32   0   4         44.43         27.51       320.39 o                         
  34   0   4        383.36        712.69       297.33 o                         
  36   0   4      15269.45      15274.29       644.02 o                         
  38   0   4       7659.55       6715.98       380.62 o                         
 -43   1   4        848.40        823.25       155.36 o                         
 -41   1   4       2247.56       2127.24       282.89 o                         
 -39   1   4        324.04        467.54       186.87 o                         
 -37   1   4          0.18       -439.58       439.58 o                         
 -35   1   4      13063.50      13897.08       711.86 o                         
 -33   1   4        379.83        608.16       699.84 o                         
 -31   1   4      14539.70      14523.52       740.83 o                         
 -29   1   4        260.01        620.83       283.28 o                         
 -27   1   4        705.91        715.01       267.68 o                         
 -25   1   4       6411.87       6617.78      1122.90 o                         
 -23   1   4      33605.47      36437.98      2916.35 o                         
 -21   1   4       2020.61       1546.15       798.25 o                         
 -19   1   4       3314.83       3129.92       906.51 o                         
 -17   1   4     144197.06     133179.31      3819.81 o                         
 -15   1   4      39314.62      40510.79      1887.29 o                         
 -13   1   4      96930.27     114382.99      3017.24 o                         
 -11   1   4      18789.75      16956.71      1048.49 o                         
  -9   1   4      75468.15      90885.13      2248.33 o                         
  -7   1   4     693318.25     700589.38      8359.74 o                         
  -5   1   4      20178.42      17773.01       655.12 o                         
  -3   1   4      13764.15      19687.27      1084.75 o                         
  -1   1   4     140865.98     154624.16      2263.39 o                         
   1   1   4     216579.83     190254.59      2944.41 o                         
   3   1   4      14270.40      11597.38       530.63 o                         
   5   1   4      35526.89      51039.01      1454.63 o                         
   7   1   4     104064.54     130069.76      3206.12 o                         
   9   1   4       7273.76       9915.19       765.82 o                         
  11   1   4      42313.79      38079.46      1317.81 o                         
  13   1   4        318.92        713.94       311.68 o                         
  15   1   4      50054.33      52926.46      1807.31 o                         
  17   1   4      42074.24      46890.81      2155.52 o                         
  19   1   4     168987.73     172308.73      4580.27 o                         
  21   1   4       2442.17       3232.08       706.70 o                         
  23   1   4        274.89        188.93       535.11 o                         
  25   1   4       6517.08       6260.86       399.10 o                         
  27   1   4         55.06        119.58       205.34 o                         
  29   1   4        272.35         99.19       229.61 o                         
  31   1   4       3018.06       3066.40       293.72 o                         
  33   1   4       1483.78        577.53       222.86 o                         
  35   1   4       5328.11       4379.98       352.66 o                         
  37   1   4        366.68        396.13       183.52 o                         
  39   1   4        828.23        615.64       184.03 o                         
  41   1   4        453.38        354.29       164.02 o                         
 -42   2   4        225.64        417.96       150.28 o                         
 -40   2   4        350.61        278.55       245.39 o                         
 -38   2   4         51.83        260.64       371.79 o                         
 -36   2   4        294.77        452.21       301.60 o                         
 -34   2   4        412.81        447.10       317.85 o                         
 -32   2   4      13729.15      13740.62       743.93 o                         
 -30   2   4       5282.25       6207.60       570.13 o                         
 -28   2   4      21196.96      20260.98       845.94 o                         
 -26   2   4      12783.54      10831.65      1562.60 o                         
 -24   2   4       1984.25        953.66       775.29 o                         
 -22   2   4      85218.73      91888.55      3649.47 o                         
 -20   2   4      47423.15      45940.87      2388.05 o                         
 -18   2   4      51964.82      51295.12      2386.61 o                         
 -16   2   4      61275.75      61436.48      2419.75 o                         
 -14   2   4      45729.56      50564.39      1992.48 o                         
 -12   2   4       2027.22       1032.00       340.45 o                         
 -10   2   4      92204.63      91772.84      2291.82 o                         
  -8   2   4     309897.75     330061.09      4734.39 o                         
  -6   2   4     207447.94     209145.80      3163.35 o                         
  -4   2   4       2899.02       2862.51       208.29 o                         
  -2   2   4      37980.20      48590.52      1718.97 o                         
   0   2   4     105224.80      78394.16      2016.40 o                         
   2   2   4     533024.56     522080.28     11036.66 o                         
   4   2   4     690523.19     684864.75     11095.68 o                         
   6   2   4     137376.33     145853.98      2782.65 o                         
   8   2   4      67202.25      58561.26      1751.99 o                         
  10   2   4     359537.19     373066.84      5670.87 o                         
  12   2   4       4430.55       2927.81       521.90 o                         
  14   2   4       1117.17        617.63       356.03 o                         
  16   2   4     486339.19     514362.41      8097.51 o                         
  18   2   4       8671.18       7525.43      1395.30 o                         
  20   2   4      13422.83      14836.53      2272.28 o                         
  22   2   4      19013.87      13056.32      2294.15 o                         
  24   2   4     107595.30     108921.43      2401.13 o                         
  26   2   4       3676.17       3468.87       355.24 o                         
  28   2   4      19786.19      19190.63       667.42 o                         
  30   2   4       5690.49       5479.17       404.70 o                         
  32   2   4        784.47        709.89       225.53 o                         
  34   2   4       4348.77       4249.58       348.19 o                         
  36   2   4       9162.95       9181.56       551.12 o                         
  38   2   4         18.17        -41.42       206.99 o                         
  40   2   4        488.24        517.13       149.75 o                         
 -43   3   4       1279.64       1572.45       247.13 o                         
 -41   3   4       2063.93       2009.84       378.35 o                         
 -39   3   4        427.63        254.28       196.38 o                         
 -37   3   4       3307.78       2633.64       429.74 o                         
 -35   3   4      13700.24      15207.62       943.69 o                         
 -33   3   4        636.69        719.62       339.85 o                         
 -31   3   4        161.31        320.96       437.40 o                         
 -29   3   4      15685.55      14954.62       733.60 o                         
 -27   3   4       9742.13       9664.31       497.25 o                         
 -25   3   4      40815.44      39923.48      4052.49 o                         
 -23   3   4        631.38        144.34       916.35 o                         
 -21   3   4        807.60        751.66       506.54 o                         
 -19   3   4     101282.09     106646.38      3524.27 o                         
 -17   3   4     231623.03     227332.78      5019.52 o                         
 -15   3   4      72180.84      67743.34      2355.80 o                         
 -13   3   4      79936.98      85900.05      2675.78 o                         
 -11   3   4      15218.33      12742.02       848.02 o                         
  -9   3   4      70173.61      64507.45      1633.51 o                         
  -7   3   4     143086.17     144192.58      2936.65 o                         
  -5   3   4     489345.94     518174.75      5270.54 o                         
  -3   3   4      72350.37      78851.26      1846.28 o                         
  -1   3   4      48952.59      42318.23      1723.35 o                         
   1   3   4     262697.56     242217.77      4743.58 o                         
   3   3   4     176059.27     186025.86      3063.67 o                         
   5   3   4      13385.97      14777.97       800.18 o                         
   7   3   4      14178.31      19555.48       848.58 o                         
   9   3   4       1890.91       4352.20       503.98 o                         
  11   3   4       6745.78       4955.50       589.23 o                         
  13   3   4      40123.83      32060.12      1471.00 o                         
  15   3   4      77945.75      78582.88      4323.68 o                         
  17   3   4       4560.58       2230.73       789.50 o                         
  19   3   4     101863.03      94659.43      5401.86 o                         
  21   3   4     131379.48     142180.52      7133.96 o                         
  23   3   4        622.51       2753.42      1364.68 o                         
  25   3   4       4369.15       4692.02       294.03 o                         
  27   3   4       1863.74       1968.80       228.33 o                         
  29   3   4       1032.63        903.82       242.01 o                         
  31   3   4         90.07         55.82       269.45 o                         
  33   3   4       3433.71       3336.54       786.22 o                         
  35   3   4       8153.34       7944.72       544.24 o                         
  37   3   4        220.01        266.13       236.06 o                         
  39   3   4       3427.47       3235.92       285.54 o                         
  41   3   4       2825.40       2294.15       279.93 o                         
 -42   4   4        289.57        -48.11       201.20 o                         
 -40   4   4         36.73         13.12       284.31 o                         
 -38   4   4       3032.91       2475.67       535.81 o                         
 -36   4   4       1268.03       2322.58       531.44 o                         
 -34   4   4       4415.23       5331.38       392.81 o                         
 -32   4   4       7769.86       8563.95       798.41 o                         
 -30   4   4        178.11        429.80       278.11 o                         
 -28   4   4      92629.14      97225.10      1606.86 o                         
 -26   4   4       9566.27       8349.34       458.24 o                         
 -24   4   4       2240.51       1979.22      1067.25 o                         
 -22   4   4       8581.51       6711.87      1769.27 o                         
 -20   4   4     113115.27     119232.44      6416.63 o                         
 -18   4   4       4786.13       6211.05      1493.71 o                         
 -16   4   4      92421.58      96649.59      5159.11 o                         
 -14   4   4      12504.84      10291.97      1611.81 o                         
 -12   4   4      20808.03      18593.78      2005.47 o                         
 -10   4   4     450709.66     451392.28     10613.46 o                         
  -8   4   4      49457.19      40869.76      1679.35 o                         
  -6   4   4     280112.16     274538.25      6556.60 o                         
  -4   4   4     493105.03     522131.28      6681.49 o                         
  -2   4   4     526569.12     539844.06      6966.28 o                         
   0   4   4      33997.62      35138.35      1358.12 o                         
   2   4   4     105844.90     103451.12      2963.37 o                         
   4   4   4     723776.81     722151.19     11140.51 o                         
   6   4   4       7339.09       6683.37       732.23 o                         
   8   4   4       1262.00       1306.08       298.16 o                         
  10   4   4     355150.44     333358.03      5064.45 o                         
  12   4   4      41408.52      37675.26      2768.73 o                         
  14   4   4      29006.43      29104.45      2646.26 o                         
  16   4   4       9183.29       8061.24      1548.39 o                         
  18   4   4     226074.38     234471.44      8730.46 o                         
  20   4   4      30676.66      27101.16      3077.09 o                         
  22   4   4      41989.88      44820.15      4120.29 o                         
  24   4   4      53022.82      52694.85      1057.56 o                         
  26   4   4       2455.60       2934.06       271.66 o                         
  28   4   4      21408.35      20625.52       609.00 o                         
  30   4   4       4787.67       5051.65       424.25 o                         
  32   4   4        845.47        910.83       244.87 o                         
  34   4   4        693.05       1339.23       421.00 o                         
  36   4   4        797.16        848.70       285.54 o                         
  38   4   4       9240.32       8550.90       630.95 o                         
  40   4   4        917.00       1414.98       282.12 o                         
 -41   5   4       2119.78       2300.71       308.37 o                         
 -39   5   4       4199.69       5361.75       394.49 o                         
 -37   5   4       3337.66       3571.35       597.05 o                         
 -35   5   4       3773.39       4526.05       552.21 o                         
 -33   5   4       3730.57       4113.75       390.01 o                         
 -31   5   4      17149.90      16573.36       674.78 o                         
 -29   5   4       5448.87       5691.36       447.50 o                         
 -27   5   4       4431.70       4189.36       379.18 o                         
 -25   5   4        184.58        788.29       261.50 o                         
 -23   5   4       8345.88       8599.24      2088.57 o                         
 -21   5   4         17.10        813.56      1062.88 o                         
 -19   5   4      72101.58      76929.52      5117.55 o                         
 -17   5   4       3725.26       5264.08      1537.45 o                         
 -15   5   4       4300.67       4981.96      1240.02 o                         
 -13   5   4       1793.09       2300.71       951.34 o                         
 -11   5   4     113777.48     122128.08      3424.18 o                         
  -9   5   4      30738.73      31248.72      1616.97 o                         
  -7   5   4      29810.79      23992.03      1653.36 o                         
  -5   5   4     367700.50     364993.12      5216.68 o                         
  -3   5   4        552.21         98.63       273.87 o                         
  -1   5   4      87204.20      90786.27      3525.43 o                         
   1   5   4      23076.19      21767.89      1068.41 o                         
   3   5   4     247975.91     254740.22      4608.93 o                         
   5   5   4       4406.00       7328.55       801.83 o                         
   7   5   4      79788.33      72821.57      2556.43 o                         
   9   5   4     141657.06     161840.69      4175.74 o                         
  11   5   4     131409.25     134040.55      5301.26 o                         
  13   5   4     258864.52     283527.78      8651.73 o                         
  15   5   4      36338.09      30208.88      2843.09 o                         
  17   5   4      82690.55      80247.18      4942.59 o                         
  19   5   4      17959.65      18020.79      2523.78 o                         
  21   5   4      39897.72      37100.08      3763.81 o                         
  23   5   4      12643.29      11345.92       507.02 o                         
  25   5   4      52954.88      52342.57       948.28 o                         
  27   5   4        514.60        668.16       194.33 o                         
  29   5   4       7708.24       6720.33       370.58 o                         
  31   5   4       2142.44       2057.30       259.08 o                         
  33   5   4      14982.99      16424.75       594.63 o                         
  35   5   4        165.65         97.12       279.55 o                         
  37   5   4         53.12        399.77       260.60 o                         
  39   5   4        849.29        422.09       262.44 o                         
 -40   6   4        244.98        279.93       227.45 o                         
 -38   6   4        539.64        257.31       212.14 o                         
 -36   6   4        756.77        776.93       220.99 o                         
 -34   6   4      29929.62      33392.43      2338.98 o                         
 -32   6   4        995.60       1035.02       269.21 o                         
 -30   6   4       3863.91       4325.00       404.21 o                         
 -28   6   4       8147.34       7524.95       477.58 o                         
 -26   6   4      60288.54      57218.86      1384.82 o                         
 -24   6   4      45302.89      40322.04       984.49 o                         
 -22   6   4      14832.45      13190.51       675.02 o                         
 -20   6   4      13238.11      13180.98      2154.18 o                         
 -18   6   4        606.25        925.10       946.97 o                         
 -16   6   4     205413.28     232789.66      8603.61 o                         
 -14   6   4       7558.59       8570.81      1611.81 o                         
 -12   6   4       8768.20       5813.02      1296.88 o                         
 -10   6   4     218175.61     236565.77      5193.15 o                         
  -8   6   4        631.44        526.99       399.07 o                         
  -6   6   4     215593.62     225157.59      4787.65 o                         
  -4   6   4     255577.61     254768.20      3701.96 o                         
  -2   6   4     535066.50     557597.69      7588.88 o                         
   0   6   4      30534.51      21226.13      1553.86 o                         
   2   6   4     170922.27     163755.23      3512.47 o                         
   4   6   4      99077.65     102424.24      2893.89 o                         
   6   6   4     410584.84     406553.75      7018.75 o                         
   8   6   4     122434.89     124647.09      3690.93 o                         
  10   6   4    1434500.75    1458600.25     18549.71 o                         
  12   6   4      20072.19      17885.19      2071.08 o                         
  14   6   4     176850.89     177338.55      6945.88 o                         
  16   6   4        830.74       1885.18       995.08 o                         
  18   6   4     519132.31     541242.56     14775.30 o                         
  20   6   4        951.67        271.19       761.07 o                         
  22   6   4       2717.26       3062.33       300.34 o                         
  24   6   4        265.29        362.26       211.71 o                         
  26   6   4      20687.63      19761.59       590.27 o                         
  28   6   4        556.82        413.02       192.80 o                         
  30   6   4       8548.87       9231.58       431.98 o                         
  32   6   4        290.58        119.79       222.42 o                         
  34   6   4       2797.43       3276.40       304.04 o                         
  36   6   4       5327.57       5090.80       293.64 o                         
  38   6   4        712.00        505.19       286.50 o                         
 -39   7   4         32.20        275.56       225.26 o                         
 -37   7   4       6438.58       6494.82       317.10 o                         
 -35   7   4        455.82        541.73       220.78 o                         
 -33   7   4        787.88       1383.07       342.07 o                         
 -31   7   4        348.21        -32.09       328.97 o                         
 -29   7   4       3402.44       3539.31       367.50 o                         
 -27   7   4      14149.35      14565.16       621.10 o                         
 -25   7   4      26106.95      26814.62       793.70 o                         
 -23   7   4       2725.05       2496.75       303.38 o                         
 -21   7   4      12430.28      12084.34       453.68 o                         
 -19   7   4       1695.96       2972.12      1167.85 o                         
 -17   7   4      15654.52      17113.19      2344.45 o                         
 -15   7   4      27530.69      25143.81      2716.24 o                         
 -13   7   4      34124.99      29579.02      2825.59 o                         
 -11   7   4      87490.23      91186.66      3265.75 o                         
  -9   7   4      11639.77      10935.04      1126.08 o                         
  -7   7   4      72371.59      62937.28      2529.10 o                         
  -5   7   4        255.89        825.80       428.04 o                         
  -3   7   4      23897.67      24801.30      1239.43 o                         
  -1   7   4      49961.69      53399.70      2805.91 o                         
   1   7   4     244573.75     226558.77      4953.74 o                         
   3   7   4       1005.55       1635.14       351.78 o                         
   5   7   4      65966.18      62487.62      2381.86 o                         
   7   7   4      79316.36      73604.19      2795.58 o                         
   9   7   4      13789.16      12846.09      1222.93 o                         
  11   7   4      67519.59      66700.48      2976.73 o                         
  13   7   4      25202.51      24686.73      2447.24 o                         
  15   7   4      57188.47      57771.50      4072.17 o                         
  17   7   4        240.46       -625.48       857.30 o                         
  19   7   4      22123.23      20520.48       797.45 o                         
  21   7   4      43613.50      38729.54       892.31 o                         
  23   7   4        586.39        648.30       215.91 o                         
  25   7   4       1769.57       1733.29       219.58 o                         
  27   7   4        321.79        381.51       176.83 o                         
  29   7   4       3147.32       2943.24       286.44 o                         
  31   7   4       1294.67       1137.45       264.08 o                         
  33   7   4       1334.01       1850.66       310.21 o                         
  35   7   4       1803.58       1861.17       267.37 o                         
  37   7   4        343.65       -102.79       253.69 o                         
  39   7   4       5306.54       4776.38       341.17 o                         
 -38   8   4       1155.47        931.66       214.32 o                         
 -36   8   4         95.55        334.32       227.93 o                         
 -34   8   4       3677.01       3674.22       297.67 o                         
 -32   8   4        857.41        855.59       236.55 o                         
 -30   8   4       5327.15       5627.36       535.34 o                         
 -28   8   4        563.99        148.90       332.24 o                         
 -26   8   4      13426.40      12221.88       729.66 o                         
 -24   8   4       2522.51       3198.74       448.07 o                         
 -22   8   4        801.06       1077.68       260.11 o                         
 -20   8   4      14198.60      13002.44       415.66 o                         
 -18   8   4      56878.88      56078.57      1792.14 o                         
 -16   8   4       9102.06       7584.48      1681.79 o                         
 -14   8   4        529.43        772.01       831.06 o                         
 -12   8   4        358.79       1434.38       512.71 o                         
 -10   8   4        599.03       2412.27       688.08 o                         
  -8   8   4     104298.69     109191.65      3571.12 o                         
  -6   8   4      16776.36      20062.19      1471.89 o                         
  -4   8   4      68236.18      69996.08      2688.08 o                         
  -2   8   4     201038.00     211503.67      6285.41 o                         
   0   8   4       6204.95       6147.41       812.47 o                         
   2   8   4     626622.06     622548.25     15696.02 o                         
   4   8   4      26587.19      27162.40      2963.37 o                         
   6   8   4     164598.59     168818.03      7455.44 o                         
   8   8   4      51249.33      47054.24      2339.60 o                         
  10   8   4     239316.25     236123.41      5871.61 o                         
  12   8   4        115.12        161.61       538.00 o                         
  14   8   4        666.98       1196.28       841.99 o                         
  16   8   4      49648.82      50316.05      3892.84 o                         
  18   8   4      53982.46      53973.41      1082.84 o                         
  20   8   4        235.49        394.73       241.94 o                         
  22   8   4      11178.64      10691.79       490.52 o                         
  24   8   4       4999.90       4678.19       419.03 o                         
  26   8   4       2324.80       2234.52       267.38 o                         
  28   8   4        526.10        684.53       228.97 o                         
  30   8   4       2516.84       2865.31       313.92 o                         
  32   8   4       2899.58       2620.00       273.92 o                         
  34   8   4       4002.89       4968.55       747.95 o                         
  36   8   4       2090.23       1475.09       540.19 o                         
 -37   9   4       6083.02       5360.54       277.32 o                         
 -35   9   4         47.13       -179.33       273.37 o                         
 -33   9   4        196.12        -15.13       265.87 o                         
 -31   9   4       3659.31       3520.37       390.33 o                         
 -29   9   4       8140.27       8867.83       670.95 o                         
 -27   9   4       7295.41       6766.99       557.50 o                         
 -25   9   4        245.02        763.71       350.95 o                         
 -23   9   4      11079.86      10666.78       669.09 o                         
 -21   9   4      16414.73      16460.70       542.96 o                         
 -19   9   4          3.67        298.41       237.38 o                         
 -17   9   4       3453.82       3621.42       308.27 o                         
 -15   9   4        209.52        -41.53       568.62 o                         
 -13   9   4      29434.09      28885.75      2871.52 o                         
 -11   9   4        524.10        234.68       472.39 o                         
  -9   9   4      36359.59      37278.28      2159.07 o                         
  -7   9   4      89514.12      88000.48      4460.36 o                         
  -5   9   4      14236.22      17023.98      1397.48 o                         
  -3   9   4      20021.00      19350.48      2410.06 o                         
  -1   9   4       2025.98       2536.91      1141.61 o                         
   1   9   4     167574.91     167337.45      7709.14 o                         
   3   9   4        833.28       2252.60      1073.81 o                         
   5   9   4         20.69        319.30      1003.83 o                         
   7   9   4      31011.03      31475.14      3332.97 o                         
   9   9   4      77198.93      73528.75      5159.11 o                         
  11   9   4       2318.04       4277.75      1533.08 o                         
  15   9   4      16477.28      17127.93       743.86 o                         
  17   9   4        281.23        364.69       208.05 o                         
  19   9   4      10711.52       8909.31       626.46 o                         
  21   9   4      27021.23      26583.97       666.85 o                         
  23   9   4         91.16         64.08       189.85 o                         
  25   9   4        656.65        233.99       226.81 o                         
  27   9   4          6.07       -170.96       225.07 o                         
  29   9   4         99.61         19.71       209.60 o                         
  31   9   4      14508.50      15746.03      1218.15 o                         
  33   9   4       2609.53       2884.05       302.81 o                         
  35   9   4         25.19        286.06       154.18 o                         
 -36  10   4        133.66        381.88       134.43 o                         
 -34  10   4       1983.57       1729.91       338.98 o                         
 -32  10   4       1955.18       1579.01       419.90 o                         
 -30  10   4       9324.28       9741.90       553.97 o                         
 -28  10   4       1901.25       1186.48       430.84 o                         
 -26  10   4       2734.43       2488.23       421.76 o                         
 -24  10   4       5236.02       5393.52       499.44 o                         
 -22  10   4      36579.84      33464.75       878.70 o                         
 -20  10   4          5.77         39.17       200.27 o                         
 -18  10   4      18289.59      18890.17       631.61 o                         
 -16  10   4       6524.69       6969.83       488.65 o                         
 -14  10   4      37129.45      36098.83       842.66 o                         
 -12  10   4      30489.83      33436.62       981.69 o                         
 -10  10   4      17859.15      15497.00      2202.30 o                         
  -8  10   4      93007.88      97983.66      5550.58 o                         
  -6  10   4        484.49        656.10       745.76 o                         
  -4  10   4        880.42       1034.45       577.37 o                         
  -2  10   4      55567.00      51805.05      3007.43 o                         
   0  10   4      42238.36      40115.93      3879.72 o                         
   2  10   4      88348.42      86731.59      5670.86 o                         
   4  10   4      12557.62      13972.67      2318.21 o                         
   6  10   4       2561.87       3954.08      1425.92 o                         
   8  10   4       1778.32        894.48       964.46 o                         
  10  10   4        647.69        514.96       286.83 o                         
  12  10   4      27180.12      29679.74       752.05 o                         
  14  10   4       1551.12       1003.87       218.32 o                         
  16  10   4     109554.38     108283.77      2028.36 o                         
  18  10   4      44286.47      44309.79       982.38 o                         
  20  10   4      11441.55      10856.38       431.98 o                         
  22  10   4       1683.36       1779.96       234.47 o                         
  24  10   4      47826.52      48445.89      1291.34 o                         
  26  10   4       3203.07       2983.85       310.94 o                         
  28  10   4       9812.09       9527.60       879.17 o                         
  30  10   4       3031.37       3706.22       447.24 o                         
  32  10   4        454.73        709.03       209.54 o                         
  34  10   4       1596.23       1220.35       159.11 o                         
 -35  11   4          0.73        199.89       139.97 o                         
 -33  11   4        996.18       1087.07       260.25 o                         
 -31  11   4       4617.84       4935.63       343.26 o                         
 -29  11   4       2097.00       2101.70       612.36 o                         
 -27  11   4      26532.27      28336.81      1334.06 o                         
 -25  11   4       1003.06        572.99       439.58 o                         
 -23  11   4      12213.25      12073.43       645.68 o                         
 -21  11   4        128.83        -72.18       332.42 o                         
 -19  11   4      20703.11      20892.07       695.17 o                         
 -17  11   4        242.51        242.19       223.56 o                         
 -15  11   4      10423.73      11377.58       512.91 o                         
 -13  11   4      66785.41      65941.67      1463.68 o                         
 -11  11   4       5623.62       4852.55       335.30 o                         
  -9  11   4        351.99        274.04       203.85 o                         
  -7  11   4       8008.81       7472.33       465.74 o                         
  -5  11   4      74834.36      74801.38      1962.89 o                         
  -3  11   4      21854.30      20908.43       971.45 o                         
  -1  11   4       8379.74       9198.56       544.33 o                         
   1  11   4      10805.09      11035.92       456.90 o                         
   3  11   4      76296.31      73202.70      2772.80 o                         
   5  11   4         93.80        499.14       192.22 o                         
   7  11   4       6016.19       6748.16       330.59 o                         
   9  11   4       4494.23       4150.07       277.33 o                         
  11  11   4      95846.72      99258.29      1374.70 o                         
  13  11   4      15222.46      13095.70       535.93 o                         
  15  11   4       4009.72       3410.03       480.04 o                         
  17  11   4      16289.76      15263.13       573.41 o                         
  19  11   4       9200.56       8417.75       434.66 o                         
  21  11   4      13967.84      14980.34       702.66 o                         
  23  11   4       9337.32       9164.82       968.84 o                         
  25  11   4      10966.29      10201.01       498.26 o                         
  27  11   4        316.40        501.90       464.74 o                         
  29  11   4       2005.51       1983.28       251.67 o                         
  31  11   4      13451.22      13870.29       807.00 o                         
  33  11   4       7187.37       6322.11       522.69 o                         
 -32  12   4       2837.69       2990.12       148.36 o                         
 -30  12   4        226.99        134.35       184.83 o                         
 -28  12   4        387.77        493.87       193.36 o                         
 -26  12   4          7.55        313.24       239.38 o                         
 -24  12   4       6530.40       6532.14      1614.00 o                         
 -22  12   4      27493.11      27503.67      1214.87 o                         
 -20  12   4       4272.08       4823.72       338.64 o                         
 -18  12   4        130.51        184.78       213.60 o                         
 -16  12   4      20431.05      20488.63       668.31 o                         
 -14  12   4      13731.49      13477.06       547.52 o                         
 -12  12   4      27821.97      28150.44       679.63 o                         
 -10  12   4       1333.83       1465.66       230.89 o                         
  -8  12   4      18645.99      17272.64       565.14 o                         
  -6  12   4        218.34        234.02       214.03 o                         
  -4  12   4       1105.42       1110.36       241.91 o                         
  -2  12   4       8928.77       7958.02       336.01 o                         
   0  12   4        648.02        600.55       165.15 o                         
   2  12   4      10497.71      10742.74       399.33 o                         
   4  12   4       1051.22       1454.53       211.28 o                         
   6  12   4       4251.58       4635.27       294.79 o                         
   8  12   4      14747.73      14720.90       476.74 o                         
  10  12   4       2920.79       2561.72       280.63 o                         
  12  12   4       2288.19       2443.89       243.52 o                         
  14  12   4      13797.20      13175.59       538.83 o                         
  16  12   4      65619.66      66555.07      1053.32 o                         
  18  12   4      20394.07      20602.90       664.80 o                         
  20  12   4      18071.33      17419.01       577.75 o                         
  22  12   4       2424.64       2970.77       289.37 o                         
  24  12   4      21840.88      20656.37       570.59 o                         
  26  12   4        219.60        122.27       200.75 o                         
  28  12   4      10615.18      11488.17       456.73 o                         
  30  12   4       2333.43       2288.38       410.06 o                         
  32  12   4         33.46        -56.86       131.22 o                         
 -31  13   4       3225.82       2396.10       360.85 o                         
 -29  13   4       1400.27        894.38       122.01 o                         
 -27  13   4       3092.48       2835.98       253.00 o                         
 -25  13   4       9767.78       9303.36       459.52 o                         
 -23  13   4       4114.78       3579.55       331.79 o                         
 -21  13   4       3128.70       3145.38       521.60 o                         
 -19  13   4      39037.73      39852.68       869.05 o                         
 -17  13   4       3070.00       3233.72       256.35 o                         
 -15  13   4       2762.62       2864.96       249.22 o                         
 -13  13   4      41439.60      42482.67       928.11 o                         
 -11  13   4      51346.48      54287.54      1377.80 o                         
  -9  13   4      25045.04      26455.58       880.54 o                         
  -7  13   4        714.56        846.20       237.43 o                         
  -5  13   4     223176.80     223326.25      2530.50 o                         
  -3  13   4      16114.85      16550.57       493.37 o                         
  -1  13   4       3954.94       4168.71       273.04 o                         
   1  13   4        301.46        598.94       183.41 o                         
   3  13   4      42472.72      43461.49       884.81 o                         
   5  13   4        386.95        491.69       164.08 o                         
   7  13   4       5819.59       5611.06       311.34 o                         
   9  13   4        644.60        817.31       191.76 o                         
  11  13   4      11679.99      12879.51       491.49 o                         
  13  13   4      34683.34      36093.45       858.75 o                         
  15  13   4      24086.75      25559.23       688.78 o                         
  17  13   4      15643.03      15806.51       475.16 o                         
  19  13   4       5004.56       4345.47       266.54 o                         
  21  13   4      13991.31      14703.34       439.72 o                         
  23  13   4       3401.57       3103.11       313.98 o                         
  25  13   4       5176.41       5342.52       335.97 o                         
  27  13   4       2280.41       2041.49       503.01 o                         
  29  13   4         12.92         58.39       255.88 o                         
 -28  14   4        138.74        336.80       190.27 o                         
 -26  14   4       1767.50       1532.28       142.29 o                         
 -24  14   4      20337.76      19601.56       880.02 o                         
 -22  14   4         30.68          1.22       180.83 o                         
 -20  14   4        275.30         92.96       179.96 o                         
 -18  14   4       1076.24       1250.15       184.72 o                         
 -16  14   4      10493.71       9987.66       562.83 o                         
 -14  14   4       1802.18       1845.91       228.09 o                         
 -12  14   4        242.97        246.91       179.40 o                         
 -10  14   4       9802.75       8835.79       602.16 o                         
  -8  14   4       2400.37       2517.54       299.46 o                         
  -6  14   4        484.19        571.32       176.05 o                         
  -4  14   4      32777.12      33578.51      1169.54 o                         
  -2  14   4      17135.66      17637.76       442.07 o                         
   0  14   4        294.50        235.37       164.91 o                         
   2  14   4       5104.30       4836.22       287.86 o                         
   4  14   4       1196.81       1018.39       167.47 o                         
   6  14   4       3230.26       3854.95       266.34 o                         
   8  14   4      18238.46      17236.25       650.90 o                         
  10  14   4      55311.10      57362.07       805.17 o                         
  12  14   4       3093.22       3750.38       338.85 o                         
  14  14   4      14694.14      15578.38       697.33 o                         
  16  14   4       4784.42       5254.01       281.94 o                         
  18  14   4      30175.37      31390.38       599.40 o                         
  20  14   4       3138.84       3015.47       289.61 o                         
  22  14   4         29.66        163.76       160.18 o                         
  24  14   4        599.70        709.15       159.78 o                         
  26  14   4         41.19        229.88       242.76 o                         
 -25  15   4       3418.60       2729.36       244.94 o                         
 -23  15   4        178.19        110.30       191.36 o                         
 -21  15   4       8529.71       8363.14       352.50 o                         
 -19  15   4       6309.27       6075.43       624.39 o                         
 -17  15   4      10536.18      10579.83       456.63 o                         
 -15  15   4       1818.59       1946.27       215.24 o                         
 -13  15   4      31732.90      32547.68       718.29 o                         
 -11  15   4      46953.91      51426.80      1022.65 o                         
  -9  15   4       8918.77       8469.09       393.95 o                         
  -7  15   4       2601.29       2822.79       271.41 o                         
  -5  15   4      48911.98      49864.45      1011.39 o                         
  -3  15   4       2578.01       2711.22       229.62 o                         
  -1  15   4         44.60        342.42       137.20 o                         
   1  15   4       3312.64       3102.44       207.26 o                         
   3  15   4      25792.93      26109.22       508.95 o                         
   5  15   4      10059.73      10096.74       365.17 o                         
   7  15   4       4920.21       4718.85       260.58 o                         
   9  15   4       1687.88       1541.40       175.23 o                         
  11  15   4       2982.94       3577.32       280.81 o                         
  13  15   4       6811.22       7874.44       360.38 o                         
  15  15   4          1.59         43.10       147.56 o                         
  17  15   4       4081.85       4362.95       252.42 o                         
  19  15   4       3708.71       3980.32       378.35 o                         
  21  15   4        290.42        203.39       179.33 o                         
  23  15   4       2772.41       2886.83       262.44 o                         
 -22  16   4       2662.80       2392.57       234.01 o                         
 -20  16   4        645.64       1008.20       225.26 o                         
 -18  16   4        192.71        393.66       225.26 o                         
 -16  16   4       1787.23       1854.57       345.54 o                         
 -14  16   4        340.22        126.85       334.61 o                         
 -12  16   4        516.01         50.46       212.59 o                         
 -10  16   4        309.48        614.63       337.89 o                         
  -8  16   4       4469.74       4792.02       271.78 o                         
  -6  16   4        252.05        319.73       141.61 o                         
  -4  16   4      24739.24      26367.40       535.87 o                         
  -2  16   4      15072.12      15417.95       358.47 o                         
   0  16   4       4083.86       4261.05       254.09 o                         
   2  16   4      10934.96      11042.67       304.42 o                         
   4  16   4       3837.75       3578.69       221.33 o                         
   6  16   4       7825.68       8194.91       373.36 o                         
   8  16   4       4013.34       5004.89       299.15 o                         
  10  16   4       7690.14       8657.31       354.69 o                         
  12  16   4       1207.04       1708.07       268.06 o                         
  14  16   4         72.53        367.12       138.62 o                         
  16  16   4        783.55        500.05       232.91 o                         
  18  16   4       1221.86        702.02       240.57 o                         
  20  16   4        324.64         13.12       161.84 o                         
 -17  17   4       2538.87       2134.50       240.57 o                         
 -15  17   4       1135.77        918.54       227.45 o                         
 -13  17   4      10559.92       9924.56       544.56 o                         
 -11  17   4       6687.71       7184.26       507.38 o                         
  -9  17   4         84.59        102.79       229.63 o                         
  -7  17   4      11046.03      11070.54       632.04 o                         
  -5  17   4      14041.74      14034.00       493.17 o                         
  -3  17   4       4561.78       4627.22       292.65 o                         
  -1  17   4       2532.85       2404.78       241.24 o                         
   1  17   4       4075.91       4071.01       281.21 o                         
   3  17   4      16553.79      17053.51       416.69 o                         
   5  17   4       9125.81       9260.41       408.61 o                         
   7  17   4        385.26        586.30       134.71 o                         
   9  17   4         69.60        199.17       113.66 o                         
  11  17   4        285.75        275.56       138.40 o                         
  13  17   4        560.37        739.61       130.34 o                         
  15  17   4       2909.87       2138.88       231.82 o                         
 -10  18   4        150.04        -30.62       148.72 o                         
  -8  18   4       1824.64       2318.21       247.13 o                         
  -6  18   4       1082.36        894.48       199.02 o                         
  -4  18   4        935.26        382.72       161.84 o                         
  -2  18   4       3309.11       3055.22       266.81 o                         
   0  18   4        231.92       -177.15       177.15 o                         
   2  18   4       6065.92       5657.74       349.92 o                         
   4  18   4        303.35        -48.11       146.53 o                         
   6  18   4       3866.84       3470.75       279.93 o                         
 -43   1   5       2251.81       1920.41       375.07 o                         
 -41   1   5       3227.36       3875.96       325.86 o                         
 -39   1   5        178.19        156.34       260.25 o                         
 -37   1   5         58.35        -62.61       258.75 o                         
 -35   1   5       8766.09       8926.75       586.10 o                         
 -33   1   5      76739.34      79185.18      6917.45 o                         
 -31   1   5      17400.36      18230.91       837.20 o                         
 -29   1   5        813.83        942.02       413.55 o                         
 -27   1   5       3477.10       3325.78       418.44 o                         
 -25   1   5      17601.63      18389.10      1747.10 o                         
 -23   1   5      13329.50      11857.20      1394.79 o                         
 -21   1   5      13013.16      13170.60      1356.88 o                         
 -19   1   5       3913.54       3900.96       773.58 o                         
 -17   1   5     148809.17     145464.84      4184.81 o                         
 -15   1   5     128318.65     116671.91      3297.63 o                         
 -13   1   5     131071.05     134923.94      3314.90 o                         
 -11   1   5     219542.23     235626.17      7582.29 o                         
  -9   1   5     244432.81     282941.41      4626.74 o                         
  -7   1   5     212142.25     313677.94      7385.47 o                         
  -5   1   5     106779.45      78406.75      1603.93 o                         
  -3   1   5     183852.66     115145.81      3881.91 o                         
  -1   1   5      59639.85      88885.99      1560.76 o                         
   1   1   5       1682.75        799.47       278.97 o                         
   3   1   5       2209.63       4356.33       394.95 o                         
   5   1   5     371259.88     387448.19      4420.88 o                         
   7   1   5     179172.25     176107.06      3352.44 o                         
   9   1   5      17206.38      20194.96      1113.07 o                         
  11   1   5     214298.52     215814.94      4264.31 o                         
  13   1   5      27151.31      36872.34      1741.90 o                         
  15   1   5      89613.27      99626.20      3099.71 o                         
  17   1   5      38993.08      38040.12      1993.12 o                         
  19   1   5      22525.82      21078.45      1306.68 o                         
  21   1   5      39976.55      40395.40      2482.28 o                         
  23   1   5         79.85        286.50       614.54 o                         
  25   1   5      16422.17      15880.13       602.19 o                         
  27   1   5        347.45        613.83       211.61 o                         
  29   1   5       1027.02       1208.59       363.04 o                         
  31   1   5       1342.50       1395.60       278.25 o                         
  33   1   5      30218.37      30756.12       713.27 o                         
  35   1   5       5949.20       5487.94       363.68 o                         
  37   1   5       7673.80       6762.74       338.31 o                         
  39   1   5       2659.13       2646.42       242.26 o                         
 -42   2   5        518.87        562.08       193.55 o                         
 -40   2   5       2114.72       2257.97       281.33 o                         
 -38   2   5        177.66        381.93       254.81 o                         
 -36   2   5      14963.32      18107.74       777.08 o                         
 -34   2   5        730.32        847.91       339.41 o                         
 -32   2   5      12692.73      11315.39       793.88 o                         
 -30   2   5      66282.56      61285.86      1503.09 o                         
 -28   2   5      37170.95      37890.34      1155.89 o                         
 -26   2   5      57647.53      55157.21      3370.15 o                         
 -24   2   5      51040.90      52720.27      2906.88 o                         
 -22   2   5      87197.29      90111.81      3605.34 o                         
 -20   2   5       1293.74       1004.71       534.85 o                         
 -18   2   5      99175.55     105421.22      3431.47 o                         
 -16   2   5     195907.92     200551.61      4596.06 o                         
 -14   2   5      26475.19      24393.10      1404.92 o                         
 -12   2   5      29722.05      35818.34      2002.19 o                         
 -10   2   5     176308.23     159260.08      3227.86 o                         
  -8   2   5      36783.50      32857.08      1225.46 o                         
  -6   2   5     292753.28     261363.58      3150.23 o                         
  -4   2   5      47985.69      53498.83      1192.91 o                         
  -2   2   5       5767.11      13078.19       977.58 o                         
   0   2   5     134145.70     134363.97      2179.47 o                         
   2   2   5     357370.41     385741.50      5270.47 o                         
   4   2   5    1688243.50    1763785.38     18388.95 o                         
   6   2   5     205866.72     247414.45      4073.23 o                         
   8   2   5     110731.77      98939.00      2456.12 o                         
  10   2   5      40528.71      58381.30      1959.33 o                         
  12   2   5     233090.08     245183.84      4687.49 o                         
  14   2   5     148642.92     149686.45      3681.48 o                         
  16   2   5      20114.03      17272.06      1300.10 o                         
  18   2   5        476.81       2466.92      1097.87 o                         
  20   2   5      13437.97      11838.17      1957.35 o                         
  22   2   5     177647.36     182841.16      5671.31 o                         
  24   2   5      58604.17      52438.86      1036.04 o                         
  26   2   5       5100.13       4890.76       372.76 o                         
  28   2   5       3437.72       3639.95       330.36 o                         
  30   2   5      66294.18      61846.44      1244.08 o                         
  32   2   5       1016.32        607.94       236.07 o                         
  34   2   5       6198.38       6005.72       388.59 o                         
  36   2   5        480.69        322.73       192.73 o                         
  38   2   5        532.80        592.44       219.45 o                         
  40   2   5       5529.66       4892.29       395.84 o                         
 -43   3   5        534.73        758.89       223.07 o                         
 -41   3   5         23.35       -260.25       260.25 o                         
 -39   3   5       5980.09       5593.36       553.31 o                         
 -37   3   5       6001.20       5608.90       434.68 o                         
 -35   3   5       1870.53       2111.73       320.38 o                         
 -33   3   5       4553.48       4569.96       499.20 o                         
 -31   3   5       4147.66       4363.44       487.00 o                         
 -29   3   5      92273.83      93106.07      1748.61 o                         
 -27   3   5      26012.95      27395.98       975.40 o                         
 -25   3   5      38691.65      41406.26      4144.34 o                         
 -23   3   5      10948.05      11389.84      2224.17 o                         
 -21   3   5     153461.83     154937.22      7343.91 o                         
 -19   3   5      20541.53      19418.79      1491.43 o                         
 -17   3   5      85492.66      88021.80      3370.15 o                         
 -15   3   5      61418.55      58848.14      2452.71 o                         
 -13   3   5     107045.15     100620.44      2674.02 o                         
 -11   3   5     180630.95     174200.09      7648.99 o                         
  -9   3   5     518227.25     495113.00      6428.87 o                         
  -7   3   5      21574.98      18418.95       507.23 o                         
  -5   3   5      39829.01      43027.11      1104.01 o                         
  -3   3   5    1184528.88    1267220.12     18976.50 o                         
  -1   3   5      41257.24      30858.41      1618.37 o                         
   3   3   5     788277.44     842881.56      9739.98 o                         
   5   3   5     720215.38     718502.19      8732.66 o                         
   7   3   5      17245.09      16278.05       824.34 o                         
   9   3   5      17818.70      14243.45       945.85 o                         
  11   3   5      17474.00      21271.01      1182.32 o                         
  13   3   5      42533.93      46430.18      1878.76 o                         
  15   3   5     106870.91     104905.48      5071.63 o                         
  17   3   5      19655.70      19864.42      2390.38 o                         
  19   3   5     145546.09     141426.00      6801.54 o                         
  21   3   5       3322.28       2305.09      1189.72 o                         
  23   3   5      13096.94      13881.91       824.36 o                         
  25   3   5      13556.10      12172.35       436.18 o                         
  27   3   5      87607.91      88742.51      1493.38 o                         
  29   3   5       3847.94       4120.79       307.46 o                         
  31   3   5      12733.46      13768.47      1078.19 o                         
  33   3   5        339.25       -193.19       323.83 o                         
  35   3   5      11779.88      11302.39       629.83 o                         
  37   3   5       3634.05       3390.97       350.02 o                         
  39   3   5        355.73        167.08       164.47 o                         
  41   3   5       2206.78       2440.68       273.37 o                         
 -42   4   5        353.59        360.85       199.02 o                         
 -40   4   5        755.44       1307.82       363.04 o                         
 -38   4   5        521.88        936.87       279.85 o                         
 -36   4   5         91.72        266.81       441.77 o                         
 -34   4   5       3878.69       4573.34       371.54 o                         
 -32   4   5        244.22        119.63       203.49 o                         
 -30   4   5       4966.84       5532.45       424.68 o                         
 -28   4   5        314.78        679.47       273.46 o                         
 -26   4   5       8171.19       8638.80       675.21 o                         
 -24   4   5       7091.03       5883.00      1931.11 o                         
 -22   4   5       5365.72       6112.63      1729.91 o                         
 -20   4   5       6360.52       7910.34      1723.35 o                         
 -18   4   5      11650.61      14661.57      2208.86 o                         
 -16   4   5     126274.61     126617.91      6016.41 o                         
 -14   4   5       4441.67       3704.76      1307.82 o                         
 -12   4   5        114.67         98.41       653.91 o                         
 -10   4   5      40101.24      46025.18      2989.61 o                         
  -8   4   5     152764.38     148317.23      3305.30 o                         
  -6   4   5     113467.57      95296.93      1819.96 o                         
  -4   4   5      46222.95      54011.84      1662.97 o                         
  -2   4   5      61624.27      61390.96      2392.57 o                         
   0   4   5       2222.70       5215.97      1176.60 o                         
   2   4   5     294492.34     298654.38      4859.93 o                         
   4   4   5     118296.75     103827.25      2723.30 o                         
   6   4   5      27244.07      30105.90      1536.26 o                         
   8   4   5      39037.54      35888.12      1258.01 o                         
  10   4   5     156646.08     159196.59      3349.06 o                         
  12   4   5       8137.51      10676.88      1557.14 o                         
  14   4   5     177445.70     180826.80      6788.41 o                         
  16   4   5      37325.33      35035.56      3138.33 o                         
  18   4   5       7056.46       7787.87      1493.71 o                         
  20   4   5      69592.85      70416.66      4957.90 o                         
  22   4   5      12710.50      13261.90      2359.76 o                         
  24   4   5       6851.22       6465.36       472.55 o                         
  26   4   5      29486.05      27744.53       780.00 o                         
  28   4   5       1635.49       1481.84       231.01 o                         
  30   4   5         83.57        565.92       202.70 o                         
  32   4   5        320.72        630.70       255.17 o                         
  34   4   5       1966.31       2235.36       401.06 o                         
  36   4   5        188.10        195.94       517.22 o                         
  38   4   5        997.07       1029.17       227.59 o                         
  40   4   5       1750.08       1366.87       255.88 o                         
 -41   5   5        914.05        922.91       273.37 o                         
 -39   5   5       3437.75       3816.30       483.32 o                         
 -37   5   5        226.50        507.41       265.21 o                         
 -35   5   5       9453.51      10061.24      1115.36 o                         
 -33   5   5       9673.93       9605.53       939.31 o                         
 -31   5   5      10190.68      11396.32       813.41 o                         
 -29   5   5      20672.61      20393.62       737.39 o                         
 -27   5   5      28712.74      30380.56       859.40 o                         
 -25   5   5       4445.83       4275.77       389.15 o                         
 -23   5   5       7905.76       7112.09      1865.50 o                         
 -21   5   5      85717.35      90731.60      5891.75 o                         
 -19   5   5      45248.04      46499.76      3967.20 o                         
 -17   5   5      33005.38      33174.43      3219.25 o                         
 -15   5   5      10968.37       8887.92      1592.13 o                         
 -13   5   5     393337.50     387801.22     10628.76 o                         
 -11   5   5     173281.33     177406.34      6495.36 o                         
  -9   5   5     621149.44     601838.00     15166.76 o                         
  -7   5   5       6813.66       7785.96       788.92 o                         
  -5   5   5      35483.64      36277.82      1177.22 o                         
  -3   5   5     163467.27     165652.48      3345.14 o                         
  -1   5   5     359723.72     355033.56      7497.00 o                         
   1   5   5      67105.95      62656.04      2843.09 o                         
   3   5   5     252908.53     260828.42      4768.85 o                         
   5   5   5       4523.68       6653.98       761.54 o                         
   7   5   5     165341.89     162188.50      4028.09 o                         
   9   5   5      59908.09      72645.20      2748.92 o                         
  11   5   5        747.42        809.19       660.47 o                         
  13   5   5      45823.27      42090.79      3158.01 o                         
  15   5   5      25534.61      24441.79      2611.26 o                         
  17   5   5     108163.03     110506.36      5828.33 o                         
  19   5   5      33339.91      29154.75      3179.88 o                         
  21   5   5       5522.44       3018.04      1285.95 o                         
  23   5   5      42880.14      44848.88      1195.43 o                         
  25   5   5       9165.08       7437.81       360.15 o                         
  27   5   5      37567.87      35259.24       792.96 o                         
  29   5   5       9248.01       8472.15       409.61 o                         
  31   5   5       1977.63       2144.22       253.52 o                         
  33   5   5         99.36        121.31       233.81 o                         
  35   5   5       2706.43       2422.16       348.12 o                         
  37   5   5      12806.65      13322.64       819.03 o                         
  39   5   5        269.68        360.85       238.38 o                         
 -40   6   5         91.95        761.07       238.38 o                         
 -38   6   5         17.66        -21.87       260.25 o                         
 -36   6   5       2098.42       1552.65       254.51 o                         
 -34   6   5        266.13        519.40       297.75 o                         
 -32   6   5       1154.72       1208.89       404.45 o                         
 -30   6   5       5437.12       5427.93       449.42 o                         
 -28   6   5        121.13        300.98       290.92 o                         
 -26   6   5      35737.62      34497.23      1878.43 o                         
 -24   6   5       1464.96       1069.87       299.57 o                         
 -22   6   5       5841.24       5080.26       518.54 o                         
 -20   6   5       6946.57       6162.93      1447.79 o                         
 -18   6   5      50560.70      52575.21      4146.53 o                         
 -16   6   5       2391.10       1410.61       911.97 o                         
 -14   6   5      45631.05      42609.10      3341.72 o                         
 -12   6   5       3995.03       1863.31       944.78 o                         
 -10   6   5      62683.58      61518.19      2491.62 o                         
  -8   6   5      36877.19      46603.07      2066.00 o                         
  -6   6   5      28066.01      30025.66      1634.40 o                         
  -4   6   5      12924.72      12174.15       744.45 o                         
  -2   6   5      20864.69      29548.53      1840.35 o                         
   0   6   5      45177.34      53624.53      2267.94 o                         
   2   6   5        168.83        804.87       292.95 o                         
   4   6   5      24687.15      23311.43      1365.88 o                         
   6   6   5     196984.19     179707.81      4324.81 o                         
   8   6   5      19562.16      19951.31      1450.86 o                         
  10   6   5       7751.90       6759.80       942.99 o                         
  12   6   5       1685.17       3453.26       977.58 o                         
  14   6   5      15422.22      17174.42      2090.76 o                         
  16   6   5       1924.50       2401.31      1086.93 o                         
  18   6   5      17695.77      19960.65      2650.63 o                         
  20   6   5      64346.91      60386.59      1372.90 o                         
  22   6   5      16470.85      15297.13       576.17 o                         
  24   6   5      18077.46      17173.38       637.04 o                         
  26   6   5       7677.45       7021.88       380.04 o                         
  28   6   5        521.56        635.89       205.12 o                         
  30   6   5       6938.10       7021.20       382.92 o                         
  32   6   5      12445.15      11979.31       433.74 o                         
  34   6   5        324.67         49.18       260.05 o                         
  36   6   5         40.89         99.51       208.61 o                         
  38   6   5         61.03        115.91       242.76 o                         
 -39   7   5        329.07        737.02       244.94 o                         
 -37   7   5        492.27        755.71       210.13 o                         
 -35   7   5       6901.37       6653.73       428.58 o                         
 -33   7   5       7950.27       6784.92       411.99 o                         
 -31   7   5       3643.69       3311.82       459.21 o                         
 -29   7   5        374.38        243.06       331.10 o                         
 -27   7   5      14860.15      14487.26       624.05 o                         
 -25   7   5       4282.15       5059.37       491.56 o                         
 -23   7   5      13240.55      12070.66       545.58 o                         
 -21   7   5      35594.32      33979.06      1029.70 o                         
 -19   7   5      38917.54      38552.24      3748.50 o                         
 -17   7   5      48468.39      51136.17      4087.48 o                         
 -15   7   5       9046.66      10195.74      1760.53 o                         
 -13   7   5      91473.98      93410.66      5065.07 o                         
 -11   7   5     202950.61     199496.81      5174.42 o                         
  -9   7   5     137743.50     129514.17      4349.92 o                         
  -7   7   5       2272.85       2347.65       518.69 o                         
  -5   7   5       3420.16       5115.28       768.13 o                         
  -3   7   5      32553.34      32435.46      1496.85 o                         
  -1   7   5     403233.44     394863.12      6376.04 o                         
   1   7   5      28520.92      29183.30      1729.47 o                         
   3   7   5       6585.06       4792.51       740.95 o                         
   5   7   5       1597.13       1932.41       600.33 o                         
   7   7   5      48393.04      51626.40      2331.07 o                         
   9   7   5      18240.22      17792.38      1489.34 o                         
  11   7   5      35630.97      35505.86      2169.62 o                         
  13   7   5      42673.55      40299.64      3175.51 o                         
  15   7   5      92865.16      98690.05      5340.63 o                         
  17   7   5      87867.52      89089.17      5414.98 o                         
  19   7   5         84.61        638.03       608.40 o                         
  21   7   5      39946.14      38412.62       927.89 o                         
  23   7   5      23361.80      21590.46       667.72 o                         
  25   7   5       6358.41       6631.42       359.63 o                         
  27   7   5       6053.26       5936.37       351.49 o                         
  29   7   5       6691.06       7981.64       398.55 o                         
  31   7   5        835.91       1109.15       210.50 o                         
  33   7   5       6048.10       6310.89       365.70 o                         
  35   7   5         32.16        -59.41       197.86 o                         
  37   7   5        247.59        675.78       277.75 o                         
 -38   8   5        459.67        831.06       231.82 o                         
 -36   8   5        175.71        575.18       279.93 o                         
 -34   8   5       5248.36       5346.77       339.63 o                         
 -32   8   5       6392.39       6483.25       493.07 o                         
 -30   8   5        479.29        782.03       241.31 o                         
 -28   8   5       6192.35       6298.94       533.28 o                         
 -26   8   5      14609.45      16168.99       949.15 o                         
 -24   8   5      29985.42      29207.93      2357.57 o                         
 -22   8   5      19139.46      17401.63       776.80 o                         
 -20   8   5       1261.58       2010.74       232.53 o                         
 -18   8   5       7705.15       7286.81       506.46 o                         
 -16   8   5      19082.08      15798.81      2263.53 o                         
 -14   8   5      65375.77      59094.62      4188.08 o                         
 -12   8   5      16084.34      15225.16      1421.72 o                         
 -10   8   5     126095.77     117463.23      3842.21 o                         
  -8   8   5      13372.02      12352.62      1225.97 o                         
  -6   8   5       4893.54       5782.91       969.93 o                         
  -4   8   5        706.45       1235.58       451.29 o                         
  -2   8   5       7272.58       8699.84      1248.77 o                         
   0   8   5     165480.89     160836.84      3360.97 o                         
   2   8   5      85262.46      76787.36      4909.79 o                         
   4   8   5      16366.47      15193.01      2254.79 o                         
   6   8   5      25440.35      25576.83      2862.77 o                         
   8   8   5     117956.88     121349.34      4821.21 o                         
  10   8   5     133657.97     119930.64      4067.37 o                         
  12   8   5     219366.25     210545.78      7529.80 o                         
  14   8   5      10038.26      10534.72      1745.22 o                         
  16   8   5      57696.96      60356.37      1948.61 o                         
  18   8   5      10194.19       9155.29       442.80 o                         
  20   8   5     199704.83     192524.95      2317.53 o                         
  22   8   5        400.18        450.87       210.68 o                         
  24   8   5        211.97         23.00       201.11 o                         
  26   8   5        386.47        938.79       258.21 o                         
  28   8   5      20161.07      19921.87       573.51 o                         
  30   8   5        301.81        604.34       208.97 o                         
  32   8   5        543.91        561.85       196.24 o                         
  34   8   5        850.64        863.89       234.01 o                         
  36   8   5        638.92        528.88       153.82 o                         
 -37   9   5       4391.87       4196.35       378.35 o                         
 -35   9   5       1895.29       2182.61       382.72 o                         
 -33   9   5       2325.85       2388.19       448.33 o                         
 -31   9   5        628.48        645.05       326.96 o                         
 -29   9   5      11700.11      12965.00       728.38 o                         
 -27   9   5       8642.94       9095.15       834.34 o                         
 -25   9   5       4816.54       5423.10       521.71 o                         
 -23   9   5       3359.16       3739.88       472.84 o                         
 -21   9   5      34475.93      33604.53       871.53 o                         
 -19   9   5       8405.61       7640.66       374.12 o                         
 -17   9   5     114242.20     115272.48      1651.06 o                         
 -15   9   5       3374.48       4468.32       593.77 o                         
 -13   9   5       5948.95       4767.64      1421.54 o                         
 -11   9   5      13599.41      13082.64      1336.78 o                         
  -9   9   5       7531.86       9820.81      1169.75 o                         
  -7   9   5       1935.69       1587.75       541.25 o                         
  -5   9   5      20563.79      16679.38      1400.96 o                         
  -3   9   5     242301.69     245576.97      8660.48 o                         
  -1   9   5      32919.64      31499.20      3297.98 o                         
   1   9   5       1047.77       1893.93      1145.98 o                         
   3   9   5       4660.34       3687.26      1384.36 o                         
   5   9   5     176199.84     170915.36      7890.66 o                         
   7   9   5      11339.30      12443.97      2250.41 o                         
   9   9   5      13746.58      14252.61      2309.46 o                         
  11   9   5      33186.71      33607.46      3636.96 o                         
  13   9   5      87732.52      87116.63      1710.25 o                         
  15   9   5        941.21       1815.32       327.89 o                         
  17   9   5      15276.54      15679.99       719.37 o                         
  19   9   5       5398.43       5566.87       372.03 o                         
  21   9   5       6836.68       6115.56       395.51 o                         
  23   9   5      11652.88      11512.59       447.35 o                         
  25   9   5       7402.15       8110.28       385.03 o                         
  27   9   5       8488.15       9024.89       393.56 o                         
  29   9   5       6762.21       6666.81       338.08 o                         
  31   9   5       1365.41       1587.48       292.97 o                         
  33   9   5      12999.96      13342.15       523.47 o                         
  35   9   5       2890.19       2409.17       199.70 o                         
 -36  10   5        260.48        434.15       134.30 o                         
 -34  10   5         62.93        196.49       166.19 o                         
 -32  10   5        817.00       1242.21       404.59 o                         
 -30  10   5       2695.06       2423.18       555.50 o                         
 -28  10   5      10676.64      10034.62      1001.64 o                         
 -26  10   5        426.93        320.02       297.69 o                         
 -24  10   5       7453.05       6803.34       559.42 o                         
 -22  10   5       2491.44       2425.84       381.75 o                         
 -20  10   5      11787.30      11439.39       458.26 o                         
 -18  10   5      42085.99      41638.06       966.54 o                         
 -16  10   5       6168.97       6687.12       403.40 o                         
 -14  10   5       1098.88        884.56       233.96 o                         
 -12  10   5       7000.04       7387.31       388.37 o                         
  -8  10   5       6469.72       5095.68      1270.64 o                         
  -6  10   5       8295.10       7591.04      1618.37 o                         
  -4  10   5        385.21       -473.70       628.28 o                         
  -2  10   5      20221.02      20786.55      2118.10 o                         
   0  10   5      25628.04      22655.02      2974.30 o                         
   2  10   5        117.70        769.82       815.75 o                         
   4  10   5     131666.78     130751.30      7107.71 o                         
   6  10   5       3655.72       4446.15      1550.58 o                         
   8  10   5      32588.76      34125.46      1928.92 o                         
  10  10   5      41482.36      42820.58       878.80 o                         
  12  10   5      38834.72      42219.39       902.49 o                         
  14  10   5       1866.75       1423.05       299.58 o                         
  16  10   5       2849.25       2814.16       369.12 o                         
  18  10   5      12652.93      11505.34       500.22 o                         
  20  10   5      41525.20      39744.94      1043.67 o                         
  22  10   5        284.38        648.56       179.20 o                         
  24  10   5        502.33        772.54       241.85 o                         
  26  10   5       9516.50       9186.32       449.59 o                         
  28  10   5       6073.43       5335.85       381.85 o                         
  30  10   5        924.12       1354.12       311.65 o                         
  32  10   5       1254.02       1332.37       160.12 o                         
  34  10   5       2849.64       2477.42       181.24 o                         
 -35  11   5       2426.16       2753.66       182.08 o                         
 -33  11   5       1868.01       2237.56       263.99 o                         
 -31  11   5       2791.00       3405.86       304.12 o                         
 -29  11   5       5991.97       5598.69       612.36 o                         
 -27  11   5        907.42       2049.21       555.50 o                         
 -25  11   5        303.01        572.99       435.21 o                         
 -23  11   5         53.92        185.89       437.40 o                         
 -21  11   5        415.76        637.24       305.42 o                         
 -19  11   5      20219.39      19022.32       671.87 o                         
 -17  11   5       9943.88       9926.90       496.76 o                         
 -15  11   5        232.18        553.86       223.51 o                         
 -13  11   5       3639.56       3820.09       332.15 o                         
 -11  11   5       1577.61       2107.74       262.68 o                         
  -9  11   5       9004.99       8493.06       723.89 o                         
  -7  11   5      41735.29      40337.17      1068.90 o                         
  -5  11   5      23138.14      21941.10       699.07 o                         
  -3  11   5     215964.02     215694.56      2787.10 o                         
  -1  11   5       5084.31       4578.29       463.15 o                         
   1  11   5       1756.60       1853.20       196.41 o                         
   3  11   5      21854.13      23846.22       586.77 o                         
   5  11   5     104067.81     102485.72      1719.41 o                         
   7  11   5      22231.66      22530.00       620.05 o                         
   9  11   5        241.02        809.57       229.68 o                         
  11  11   5      23840.71      23387.23       578.79 o                         
  13  11   5      24292.18      23074.88       676.90 o                         
  15  11   5       1456.07       1448.17       276.06 o                         
  17  11   5      31310.49      31523.77       812.36 o                         
  19  11   5        878.43        744.92       210.54 o                         
  21  11   5       1864.22       2032.40       313.08 o                         
  23  11   5       2988.96       3807.09       387.68 o                         
  25  11   5      16118.81      16109.33       699.00 o                         
  27  11   5        215.38        297.62       165.59 o                         
  29  11   5       1723.43       1433.56       247.54 o                         
  31  11   5        324.17        222.48       140.76 o                         
  33  11   5       2118.86       1609.67       140.67 o                         
 -32  12   5       1429.11       1522.41       151.60 o                         
 -30  12   5       1661.54       1270.71       192.84 o                         
 -28  12   5        390.78        312.29       186.54 o                         
 -26  12   5       1758.50       1789.46       285.62 o                         
 -24  12   5       4941.15       6697.38       615.64 o                         
 -22  12   5       4985.31       4482.89       655.00 o                         
 -20  12   5      13730.65      13606.72       516.64 o                         
 -18  12   5       7393.19       6936.11       354.29 o                         
 -16  12   5      30357.35      31699.66       835.83 o                         
 -14  12   5        101.32        280.94       213.96 o                         
 -12  12   5        505.81        516.13       176.76 o                         
 -10  12   5       3067.02       2563.04       336.12 o                         
  -8  12   5      16596.39      14843.18       648.89 o                         
  -6  12   5      51549.95      51992.11       981.84 o                         
  -4  12   5        458.21        659.75       191.31 o                         
  -2  12   5       8059.30       8217.46       346.48 o                         
   0  12   5       3084.92       3814.06       268.41 o                         
   2  12   5      18240.99      17182.80       625.68 o                         
   4  12   5      57102.09      58578.48      1136.82 o                         
   6  12   5      27761.20      25051.95       631.62 o                         
   8  12   5         14.34        237.38       176.47 o                         
  10  12   5      16646.43      17343.18       521.27 o                         
  12  12   5      23373.89      22402.83       522.39 o                         
  14  12   5      30199.38      31205.92       814.67 o                         
  16  12   5       5674.06       6097.02       372.08 o                         
  18  12   5      10360.12       9105.28       387.84 o                         
  20  12   5        551.23        430.81       164.84 o                         
  22  12   5        344.02        355.91       187.43 o                         
  24  12   5         99.68        105.43       186.71 o                         
  26  12   5      14009.10      14484.45      1609.62 o                         
  28  12   5          6.28        -72.80       157.46 o                         
  30  12   5        306.37        135.62       131.22 o                         
 -31  13   5         46.73        367.41       172.77 o                         
 -29  13   5        650.29        582.46       113.72 o                         
 -27  13   5        460.10        201.80       147.80 o                         
 -25  13   5       8581.92       8620.57       437.47 o                         
 -23  13   5       1757.43       1180.29       288.68 o                         
 -21  13   5        444.85        399.37       382.72 o                         
 -19  13   5        210.10        151.02       231.43 o                         
 -17  13   5        842.05        718.71       217.62 o                         
 -15  13   5       1005.00        994.52       243.06 o                         
 -13  13   5         21.12        400.24       193.73 o                         
 -11  13   5       8108.27       8279.92       457.75 o                         
  -9  13   5      20877.62      20955.22      1889.56 o                         
  -7  13   5       5756.56       5592.84       343.90 o                         
  -5  13   5       7180.18       8864.54       447.93 o                         
  -3  13   5      21781.53      20569.54       544.49 o                         
  -1  13   5       8787.78      10421.06       472.68 o                         
   1  13   5       4180.01       4180.28       335.87 o                         
   3  13   5      55608.36      55875.80       883.15 o                         
   5  13   5      11096.58      11427.13       434.13 o                         
   7  13   5       7867.79       8308.60       366.22 o                         
   9  13   5       4452.81       4831.89       299.93 o                         
  11  13   5       4077.11       4648.53       313.48 o                         
  13  13   5       7217.09       7924.01       363.16 o                         
  15  13   5      11684.21      11694.71       424.99 o                         
  17  13   5       2970.07       2822.60       238.00 o                         
  19  13   5       5834.48       5311.42       300.20 o                         
  21  13   5        213.30       -145.18       163.58 o                         
  23  13   5      11681.18      11640.02       390.80 o                         
  25  13   5       5690.74       5839.16       554.40 o                         
  27  13   5         64.82        115.44       124.38 o                         
  29  13   5       1575.95       1396.98       129.14 o                         
 -28  14   5       2922.42       2812.47       266.81 o                         
 -26  14   5       3607.85       3646.60       254.78 o                         
 -24  14   5      17863.25      18223.88       448.14 o                         
 -22  14   5       8314.94       7250.09       312.31 o                         
 -20  14   5        526.44        725.20       185.96 o                         
 -18  14   5        129.44        179.57       196.32 o                         
 -16  14   5      26808.22      25259.83       796.96 o                         
 -14  14   5      10260.01      10747.53       531.83 o                         
 -12  14   5       1274.95       1572.32       306.69 o                         
 -10  14   5      20442.26      18806.60       622.67 o                         
  -8  14   5      46422.18      50582.66      1578.44 o                         
  -6  14   5      51970.93      50460.85       926.29 o                         
  -4  14   5      19825.45      21036.10       550.52 o                         
  -2  14   5      11156.33      10147.45       564.41 o                         
   0  14   5        651.98        824.93       189.90 o                         
   2  14   5      20065.19      20820.18       542.86 o                         
   4  14   5      56593.95      59394.87       843.17 o                         
   6  14   5      18062.67      19210.91       522.58 o                         
   8  14   5       1706.96       2123.42       217.53 o                         
  10  14   5      17931.51      17505.20       532.05 o                         
  12  14   5      78582.87      82246.95      1331.17 o                         
  14  14   5      57469.89      58811.70      1190.06 o                         
  16  14   5      25014.61      25527.85       554.32 o                         
  18  14   5       4592.58       4495.88       238.65 o                         
  20  14   5      14549.08      14509.78       616.21 o                         
  22  14   5       4939.85       5129.65       240.74 o                         
  24  14   5       1483.32       1633.13       190.19 o                         
  26  14   5       5742.63       5171.55       228.73 o                         
 -25  15   5       1873.02       1736.47       199.02 o                         
 -23  15   5       6646.95       5390.93       402.41 o                         
 -21  15   5       4994.46       4967.49       271.19 o                         
 -19  15   5        870.88        880.71       167.09 o                         
 -17  15   5         56.50        463.64       334.61 o                         
 -15  15   5       1005.09        879.17       408.97 o                         
 -13  15   5      11019.27      12025.18       606.05 o                         
 -11  15   5       7472.18       7786.57       514.96 o                         
  -9  15   5       7266.84       6910.97       479.44 o                         
  -7  15   5        177.52        139.36       179.56 o                         
  -5  15   5         26.68        190.86       141.66 o                         
  -3  15   5       4092.31       3648.79       235.53 o                         
  -1  15   5        271.43        568.94       152.08 o                         
   1  15   5       2718.49       3033.76       196.06 o                         
   3  15   5       3390.18       3420.66       213.40 o                         
   5  15   5       4097.85       4521.31       293.83 o                         
   7  15   5       2380.93       2116.77       193.27 o                         
   9  15   5       8646.77       9076.13       339.49 o                         
  11  15   5        429.63        672.74       223.52 o                         
  13  15   5       1689.59       1782.41       217.81 o                         
  15  15   5       3133.60       3025.82       232.55 o                         
  17  15   5       4532.26       4302.25       264.03 o                         
  19  15   5        201.54        -96.23       196.83 o                         
  21  15   5        653.49        417.71       185.89 o                         
  23  15   5       1360.17       1014.76       174.96 o                         
 -22  16   5       6511.99       5129.84       213.39 o                         
 -20  16   5         35.93        -83.11       174.96 o                         
 -18  16   5        586.41       1143.80       275.56 o                         
 -16  16   5       5217.19       4986.33       459.27 o                         
 -14  16   5      16667.88      16881.37       837.62 o                         
 -12  16   5       3619.52       3053.04       439.58 o                         
 -10  16   5         21.82       -201.70       201.70 o                         
  -8  16   5       6490.05       6445.79       303.59 o                         
  -6  16   5       7438.76       7138.37       295.12 o                         
  -4  16   5       5670.84       5279.04       223.53 o                         
  -2  16   5       7230.20       7540.52       255.63 o                         
   0  16   5       7672.15       7960.98       272.25 o                         
   2  16   5      16150.63      15377.08       325.04 o                         
   4  16   5      16634.72      17189.66       373.16 o                         
   6  16   5      37246.54      38427.54       853.87 o                         
   8  16   5       1471.71       1361.04       267.70 o                         
  10  16   5        564.34       1062.45       181.53 o                         
  12  16   5      26283.28      29821.07       730.59 o                         
  14  16   5       5574.21       6032.80       267.77 o                         
  16  16   5       4633.08       4380.98       263.79 o                         
  18  16   5       2906.57       2698.74       301.80 o                         
  20  16   5       9704.74       8929.48       426.46 o                         
 -17  17   5       6012.33       5194.10       328.05 o                         
 -15  17   5        379.24         60.81       207.76 o                         
 -13  17   5      10868.04       9543.93       927.28 o                         
 -11  17   5       1567.64       1068.34       169.68 o                         
  -9  17   5       1221.97       1141.50       189.43 o                         
  -7  17   5        625.14        330.97       156.48 o                         
  -5  17   5       1855.76       1736.82       204.04 o                         
  -3  17   5        412.68        258.77       153.34 o                         
  -1  17   5       9002.74       9530.50       403.58 o                         
   1  17   5         30.84       -133.33       133.33 o                         
   3  17   5       6892.08       7387.50       280.15 o                         
   5  17   5        472.92        335.30       241.66 o                         
   7  17   5       2128.94       2348.44       250.95 o                         
   9  17   5       1772.10       1481.08       225.66 o                         
  11  17   5        365.26        307.94       145.43 o                         
  13  17   5         97.91          8.75       105.16 o                         
  -8  18   5       1356.24       1681.79       229.63 o                         
  -6  18   5       1574.25       1513.40       212.14 o                         
  -4  18   5          1.92         87.48       161.84 o                         
  -2  18   5       8969.20       7653.24       268.23 o                         
   0  18   5       4935.85       3639.15       279.93 o                         
   2  18   5       1082.96        658.28       168.40 o                         
   4  18   5       2623.71       2556.59       247.13 o                         
   6  18   5       7900.32       7584.48       389.28 o                         
   8  18   5       2680.11       2501.92       220.89 o                         
 -42   0   6        335.30        144.34       234.01 o                         
 -40   0   6        758.39       1664.30       406.78 o                         
 -38   0   6         95.00       -345.54       426.46 o                         
 -36   0   6       1932.18       2134.50       481.14 o                         
 -34   0   6      35096.50      33861.15      1561.51 o                         
 -32   0   6      23040.80      20835.74      1315.47 o                         
 -30   0   6      11752.54      11963.32      1506.34 o                         
 -28   0   6      48083.40      47196.19      1639.72 o                         
 -26   0   6      35532.68      32885.75      3427.01 o                         
 -24   0   6      11311.21      10333.52      1911.43 o                         
 -22   0   6      53200.98      60247.17      4150.90 o                         
 -20   0   6     153288.84     170952.53      6759.98 o                         
 -18   0   6      24976.15      33998.93      2812.47 o                         
 -16   0   6       7335.15       5668.67      1137.23 o                         
 -14   0   6     167698.14     171910.44      5727.72 o                         
 -12   0   6     108638.37     107733.24      4126.85 o                         
 -10   0   6     334666.25     300934.03      7188.63 o                         
  -8   0   6     574973.06     705872.50     12747.96 o                         
  -6   0   6     801743.50     774371.19     13524.34 o                         
  -4   0   6     218789.88     228443.80      3885.19 o                         
  -2   0   6      17334.99      42264.35      1072.28 o                         
   0   0   6     296164.22     439486.38      8273.38 o                         
   2   0   6       3294.06      19020.24      1342.81 o                         
   4   0   6      75972.00     104485.58      3370.15 o                         
   6   0   6    2340930.25    2186770.00     32174.97 o                         
   8   0   6      25954.29      19144.90      1554.95 o                         
  10   0   6     414520.06     450029.81      9631.50 o                         
  12   0   6       1213.75       3413.89       835.43 o                         
  14   0   6    2107580.25    2093322.25     33019.16 o                         
  16   0   6     218817.72     237408.58      7315.48 o                         
  18   0   6     218344.83     226392.72      7569.17 o                         
  20   0   6      15445.84      18127.95      2149.81 o                         
  22   0   6     281566.31     283726.78      9253.15 o                         
  24   0   6     233507.05     240353.91      5165.67 o                         
  26   0   6     113773.05     120608.05      3120.83 o                         
  28   0   6       4184.15       3945.33       605.80 o                         
  30   0   6      29740.81      31553.87      1484.97 o                         
  32   0   6      24040.96      23400.23       900.80 o                         
  34   0   6      13771.10      13439.72       665.51 o                         
  36   0   6        732.66        733.24       246.48 o                         
  38   0   6        753.13        656.10       271.19 o                         
 -43   1   6         14.83        360.44       137.15 o                         
 -41   1   6        673.20       1331.75       329.14 o                         
 -39   1   6        476.17        114.71       229.36 o                         
 -37   1   6        127.91        541.12       328.07 o                         
 -35   1   6        390.94       1172.23       478.95 o                         
 -33   1   6         29.72        136.93       578.46 o                         
 -31   1   6      28684.49      25940.32       979.14 o                         
 -29   1   6      14276.42      14104.16       705.78 o                         
 -27   1   6      30367.90      31178.00       949.34 o                         
 -25   1   6       2025.98        985.47       515.02 o                         
 -23   1   6      15509.09      17759.12      2610.17 o                         
 -21   1   6       9493.43       9106.83      1179.24 o                         
 -19   1   6        894.12       2047.33       606.03 o                         
 -17   1   6      11710.79      10684.96      1109.26 o                         
 -15   1   6     115078.21     115130.54      3309.71 o                         
 -13   1   6      24573.98      27610.00      1465.05 o                         
 -11   1   6      12952.14      13215.21       977.88 o                         
  -9   1   6     123849.66     145538.59      3167.97 o                         
  -7   1   6     214804.78     276465.22      4629.86 o                         
  -5   1   6      57989.01      56417.75      2311.65 o                         
  -3   1   6      29921.94      35845.79      1312.36 o                         
  -1   1   6      11391.09      14037.00       637.82 o                         
   1   1   6       4811.62       4184.30       399.86 o                         
   3   1   6     358902.75     403562.47      5655.23 o                         
   5   1   6      99764.23     130359.96      5238.94 o                         
   7   1   6        669.79       1131.89       301.81 o                         
   9   1   6      17886.73      19306.07       956.41 o                         
  11   1   6     281955.41     302400.09      4447.71 o                         
  13   1   6     148174.67     159259.52      3203.45 o                         
  15   1   6      31109.26      27044.56      1350.56 o                         
  17   1   6     290950.47     297704.25      5136.41 o                         
  19   1   6      18146.90      14584.28      1339.35 o                         
  21   1   6     106822.84     106405.75      5509.02 o                         
  23   1   6      28952.93      27378.91      2875.89 o                         
  25   1   6      15743.77      14678.24       578.86 o                         
  27   1   6       2473.29       2592.38       300.83 o                         
  29   1   6      14708.87      14143.14       736.83 o                         
  31   1   6       2300.71       2499.24       432.37 o                         
  33   1   6       1350.36       1307.22       219.51 o                         
  35   1   6       4255.57       3689.59       316.32 o                         
  37   1   6       3375.70       3530.30       265.40 o                         
  39   1   6       2073.58       1489.90       322.58 o                         
  41   1   6        954.51        837.62       192.46 o                         
 -42   2   6         71.15        193.00       140.67 o                         
 -40   2   6       2812.47       2665.28       331.33 o                         
 -38   2   6       2590.03       2966.84       366.62 o                         
 -36   2   6        788.02        756.31       298.81 o                         
 -34   2   6        823.03        643.65       320.36 o                         
 -32   2   6        359.75        909.01       332.29 o                         
 -30   2   6       3428.41       3268.93       404.50 o                         
 -28   2   6       4228.59       3675.04       425.80 o                         
 -26   2   6        198.87         35.23       425.30 o                         
 -24   2   6      74850.63      77659.80      4740.30 o                         
 -22   2   6      39274.66      40862.70      2383.21 o                         
 -20   2   6       1088.59       2055.75       841.99 o                         
 -18   2   6      27679.42      32565.81      1874.19 o                         
 -16   2   6     102220.97     100923.03      3167.01 o                         
 -14   2   6     179214.59     174875.59      3993.97 o                         
 -12   2   6       5890.87       5297.90       680.07 o                         
 -10   2   6      53790.86      43130.96      1594.80 o                         
  -8   2   6        212.77        634.70       290.46 o                         
  -6   2   6     274211.28     314631.66      5428.62 o                         
  -4   2   6      55793.16      63122.00      5427.01 o                         
  -2   2   6       3612.38       1371.39       350.02 o                         
   0   2   6     199208.77     199374.34      2895.10 o                         
   2   2   6      12852.28      10030.49       616.37 o                         
   4   2   6     681787.81     738954.12      7537.84 o                         
   6   2   6     678550.31     713371.06      8988.12 o                         
   8   2   6     252651.66     231686.12      4288.34 o                         
  10   2   6      42986.97      48876.61      1879.78 o                         
  12   2   6      69176.48      70469.47      2403.26 o                         
  14   2   6     451484.03     449394.38      7449.17 o                         
  16   2   6      93206.36      89929.66      3056.68 o                         
  18   2   6      23460.24      25280.32      1853.17 o                         
  20   2   6      24268.65      23123.61      1918.91 o                         
  22   2   6      86674.36      85441.27      5220.34 o                         
  24   2   6      12512.63      13497.35       526.69 o                         
  26   2   6       7623.21       8498.75       444.49 o                         
  28   2   6      61961.13      65966.98      1277.84 o                         
  30   2   6      14071.42      13848.29       805.91 o                         
  32   2   6       2342.16       2410.08       310.83 o                         
  34   2   6       4245.27       4139.70       437.58 o                         
  36   2   6        930.18        676.51       182.50 o                         
  38   2   6         72.32        201.56       286.50 o                         
  40   2   6       2130.35       1432.48       227.45 o                         
 -43   3   6          4.52        468.02       220.89 o                         
 -41   3   6         45.34         28.43       284.31 o                         
 -39   3   6        863.86       1447.51       391.47 o                         
 -37   3   6         40.21        194.62       251.56 o                         
 -35   3   6       1644.57       1711.83       337.66 o                         
 -33   3   6       1125.50        581.54       344.70 o                         
 -31   3   6      14349.04      14190.06       776.26 o                         
 -29   3   6      22725.41      21952.36       728.15 o                         
 -27   3   6       5579.33       5315.23       376.74 o                         
 -25   3   6       2054.80       3090.22      1482.78 o                         
 -23   3   6       1392.34       1491.53      1191.91 o                         
 -21   3   6        926.94        905.41      1019.14 o                         
 -19   3   6      55979.90      56085.12      2495.93 o                         
 -17   3   6       4459.79       5445.62       758.46 o                         
 -15   3   6     169877.53     158081.75      3765.36 o                         
 -13   3   6       2157.51       2183.63       702.02 o                         
 -11   3   6      44143.02      35796.15      1381.23 o                         
  -9   3   6     162983.44     155165.69      2874.35 o                         
  -7   3   6     123559.89     108748.00      1947.97 o                         
  -5   3   6      89092.71      82594.87      2370.65 o                         
  -3   3   6      58745.65      61609.66      2438.49 o                         
  -1   3   6     202070.03     217729.50      3961.50 o                         
   1   3   6        386.25        685.92       262.85 o                         
   3   3   6     644998.94     663189.31      6044.91 o                         
   5   3   6     284838.34     302578.66      4113.70 o                         
   7   3   6       1428.34       2366.72       385.34 o                         
   9   3   6      80874.96      72255.12      2247.29 o                         
  11   3   6      98765.68      81015.38      2495.06 o                         
  13   3   6      12801.76      13583.61      1068.29 o                         
  15   3   6       7670.97       7317.66      1463.10 o                         
  17   3   6     109479.96     107586.72      5594.32 o                         
  19   3   6      12481.01      12809.19      2130.13 o                         
  21   3   6      96817.79     102259.46      4237.46 o                         
  23   3   6      38725.86      34253.62      1022.60 o                         
  25   3   6       1942.81       1752.65       262.13 o                         
  27   3   6       3919.32       3943.63       325.45 o                         
  29   3   6      10470.85      10260.53       431.23 o                         
  31   3   6       4049.86       4137.38       450.33 o                         
  33   3   6        559.98        612.57       518.32 o                         
  35   3   6        613.22       1107.14       517.22 o                         
  37   3   6       3614.78       3665.37       348.92 o                         
  39   3   6        398.07        299.88       164.69 o                         
 -42   4   6          2.62        168.02       123.39 o                         
 -40   4   6       4730.64       5887.37       555.50 o                         
 -38   4   6         68.36        168.99       257.37 o                         
 -36   4   6        584.65        809.19       498.63 o                         
 -34   4   6       1747.12       1923.65       273.63 o                         
 -32   4   6       7798.44       7980.51       398.85 o                         
 -30   4   6       6418.62       5773.18       456.82 o                         
 -28   4   6       5520.64       4766.21       393.13 o                         
 -26   4   6      11393.73      12466.53       550.09 o                         
 -24   4   6      56068.21      64944.82      5202.85 o                         
 -22   4   6      26209.93      28065.63      3359.21 o                         
 -20   4   6        581.77        686.71       885.73 o                         
 -18   4   6       3499.82       5154.73      1480.59 o                         
 -16   4   6      48986.47      52507.41      3905.96 o                         
 -14   4   6      13728.25      15853.48      2047.02 o                         
 -12   4   6     297932.94     271928.00      8341.17 o                         
 -10   4   6      15585.47      18359.77      1952.98 o                         
  -8   4   6       1984.29       2251.60       457.84 o                         
  -6   4   6        832.65        358.97       231.04 o                         
  -4   4   6     321168.22     317157.41      6321.50 o                         
  -2   4   6       3383.22       2720.61       597.05 o                         
   0   4   6     234435.45     246804.11      4620.99 o                         
   2   4   6      77852.90      79516.73      3877.53 o                         
   4   4   6      94529.82     101875.22      2791.55 o                         
   6   4   6       2968.83       2284.45       367.25 o                         
   8   4   6     669305.69     626726.56      7239.29 o                         
  10   4   6     103672.17     113272.15      2924.18 o                         
  12   4   6       7030.51       7553.86      1360.31 o                         
  14   4   6      10557.49      10624.39      1708.04 o                         
  16   4   6     118052.24     110604.77      5620.56 o                         
  18   4   6       4237.87       4485.51      1279.39 o                         
  20   4   6      46949.49      44992.92      3967.20 o                         
  22   4   6     102528.08     102225.20      1772.13 o                         
  24   4   6      30043.16      28005.03       942.57 o                         
  26   4   6       7676.59       6504.87       407.56 o                         
  28   4   6      27121.08      26125.29       691.72 o                         
  30   4   6        701.19        988.66       214.21 o                         
  32   4   6      16379.69      16438.84       594.89 o                         
  34   4   6       6609.18       7683.26       532.90 o                         
  36   4   6       4299.61       4162.83       477.86 o                         
  38   4   6        413.86        435.90       187.51 o                         
  40   4   6       1690.18       1386.55       242.76 o                         
 -41   5   6        429.34        933.84       269.00 o                         
 -39   5   6       1884.37       1907.05       371.79 o                         
 -37   5   6       1344.77       1429.10       320.10 o                         
 -35   5   6      10718.91      11385.33       638.93 o                         
 -33   5   6       1778.45       1850.44       404.93 o                         
 -31   5   6       7621.03       6977.43       595.60 o                         
 -29   5   6        507.16        446.78       293.67 o                         
 -27   5   6      60011.56      61141.41      1709.96 o                         
 -25   5   6       7718.19       7801.42       465.14 o                         
 -23   5   6      19257.96      19545.12      2934.94 o                         
 -21   5   6      42825.49      43190.84      3997.82 o                         
 -19   5   6      36001.85      39739.77      3700.39 o                         
 -17   5   6      32383.59      25327.52      2790.60 o                         
 -15   5   6      39072.15      41484.99      3392.02 o                         
 -13   5   6     144600.08     147724.52      6235.10 o                         
 -11   5   6      51008.78      61439.07      3706.95 o                         
  -9   5   6      19723.10      14021.71      1064.03 o                         
  -7   5   6     104384.23      97865.24      1956.25 o                         
  -5   5   6        958.71       1530.29       319.71 o                         
  -3   5   6       1392.64       1328.02       343.76 o                         
  -1   5   6      72440.02      69406.27      2902.13 o                         
   1   5   6       3228.62       3310.43       587.84 o                         
   3   5   6       2506.26       6843.37       942.59 o                         
   5   5   6      34744.28      33684.51      2482.23 o                         
   7   5   6      20662.64      24765.75      1540.52 o                         
   9   5   6      15941.17       9818.05      1070.85 o                         
  11   5   6       8359.95      11083.66      1528.70 o                         
  13   5   6        365.03        533.63       750.14 o                         
  15   5   6      11888.76      14386.01      2009.84 o                         
  17   5   6      84837.28      79173.37      4995.08 o                         
  19   5   6       5261.19       3545.11      1323.13 o                         
  21   5   6      30949.87      30590.79       941.26 o                         
  23   5   6       2473.36       2880.76       287.40 o                         
  25   5   6      18899.50      17849.26       548.54 o                         
  27   5   6       1100.95       1360.37       226.46 o                         
  29   5   6       4235.19       4326.95       317.34 o                         
  31   5   6       3635.10       4092.01       316.30 o                         
  33   5   6       3353.86       3664.22       326.19 o                         
  35   5   6       4376.43       4897.94       424.73 o                         
  37   5   6       3634.78       3961.92       327.44 o                         
  39   5   6        393.69        575.18       234.01 o                         
 -40   6   6       1398.85       1336.25       284.31 o                         
 -38   6   6       1469.68        909.80       230.73 o                         
 -36   6   6       3333.81       2933.57       351.01 o                         
 -34   6   6       4353.82       4330.64       362.80 o                         
 -32   6   6      25890.43      27958.85      1038.80 o                         
 -30   6   6      32827.55      34866.62      1345.00 o                         
 -28   6   6      21083.97      21012.84       747.51 o                         
 -26   6   6       6316.65       7066.00       455.49 o                         
 -24   6   6      17804.62      17757.04       651.22 o                         
 -22   6   6      42819.81      41408.28       952.86 o                         
 -20   6   6     103727.29     102733.80      6160.75 o                         
 -18   6   6       8199.78       5917.99      1563.70 o                         
 -16   6   6      18220.61      16684.54      2243.85 o                         
 -14   6   6        753.26       1939.86       890.10 o                         
 -12   6   6     665916.25     671084.06     15300.17 o                         
 -10   6   6      96917.45      96247.39      3064.33 o                         
  -8   6   6       1209.82       2963.00       586.30 o                         
  -6   6   6     188187.69     211699.58      8441.78 o                         
  -4   6   6     198307.83     185329.58      3836.86 o                         
  -2   6   6      71120.48      60312.34      2104.32 o                         
   0   6   6      27319.59      26700.88      1263.33 o                         
   2   6   6        987.05       1544.01       898.85 o                         
   4   6   6      64695.12      63188.46      2313.18 o                         
   6   6   6      13892.78      13050.26      1168.42 o                         
   8   6   6     687002.50     654414.88     10252.15 o                         
  10   6   6      93982.33      86336.84      3302.04 o                         
  12   6   6       3175.45       2790.60      1019.14 o                         
  14   6   6      68142.26      74112.68      4439.59 o                         
  16   6   6      86402.92      82136.74      5012.58 o                         
  18   6   6      29607.40      34808.11      3477.31 o                         
  20   6   6       2473.22       2189.02       285.28 o                         
  22   6   6     166632.44     168185.75      2070.58 o                         
  24   6   6       1591.18       1804.49       280.79 o                         
  26   6   6        261.60        171.63       211.72 o                         
  28   6   6       4437.83       4676.82       326.10 o                         
  30   6   6      15723.17      15325.47       463.56 o                         
  32   6   6       1224.68       1314.25       237.73 o                         
  34   6   6       3231.62       3637.45       289.14 o                         
  36   6   6       1721.88       1592.12       295.24 o                         
  38   6   6       2323.68       2309.46       319.30 o                         
 -39   7   6       3276.39       3241.12       321.49 o                         
 -37   7   6       1051.03       1452.36       498.63 o                         
 -35   7   6       3885.67       3599.09       384.19 o                         
 -33   7   6       2124.80       1972.69       282.90 o                         
 -31   7   6        241.86        187.46       478.95 o                         
 -29   7   6      22713.09      23959.35      1002.94 o                         
 -27   7   6       1716.51       1805.98       358.50 o                         
 -25   7   6       1459.90       1282.64       355.47 o                         
 -23   7   6       2009.23       1888.39       279.68 o                         
 -21   7   6       2475.08       2730.82       285.71 o                         
 -19   7   6       3392.08       4426.47      1390.92 o                         
 -17   7   6      13044.00      13229.10      2156.37 o                         
 -15   7   6      23871.81      19232.38      2414.44 o                         
 -13   7   6       1871.71       4220.89      1340.62 o                         
 -11   7   6      56305.43      58087.83      2542.05 o                         
  -9   7   6     408813.12     406485.47      7385.37 o                         
  -7   7   6      74252.66      65932.39      2615.51 o                         
  -5   7   6      46881.23      48896.87      2201.47 o                         
  -3   7   6      53196.80      42632.22      2932.75 o                         
  -1   7   6      50836.69      43907.84      2082.61 o                         
   1   7   6      40019.53      42207.88      1658.68 o                         
   3   7   6      19717.89      18259.17      2316.02 o                         
   5   7   6     164941.45     159448.73      9308.92 o                         
   7   7   6       8282.11       7425.27       938.21 o                         
   9   7   6      63227.87      59327.96      2717.01 o                         
  11   7   6      27841.19      25162.40      1850.20 o                         
  13   7   6       2021.30       1692.73       728.27 o                         
  15   7   6       1233.76       2451.61       995.08 o                         
  17   7   6      52976.26      46510.69      3890.65 o                         
  19   7   6      10341.19       9810.14       584.06 o                         
  21   7   6       8462.59       7842.87       413.11 o                         
  23   7   6       4784.24       4904.11       370.71 o                         
  25   7   6      14541.30      16282.36       604.18 o                         
  27   7   6        117.43        570.24       216.86 o                         
  29   7   6       5468.43       5448.25       337.34 o                         
  31   7   6       2882.21       2800.22       249.11 o                         
  33   7   6       1961.27       2310.27       302.26 o                         
  35   7   6         39.58        388.08       157.04 o                         
  37   7   6       3119.32       2740.30       347.73 o                         
 -38   8   6        114.44        142.15       188.08 o                         
 -36   8   6       1453.21        925.10       323.67 o                         
 -34   8   6       1824.75       1554.54       237.52 o                         
 -32   8   6         90.53        329.74       218.65 o                         
 -30   8   6       1584.48       1952.69       283.09 o                         
 -28   8   6      21791.15      22145.07       735.31 o                         
 -26   8   6       1034.02       1551.07       411.59 o                         
 -24   8   6      17376.50      16305.90       816.97 o                         
 -22   8   6      24255.22      22431.49       896.64 o                         
 -20   8   6      37431.41      36605.41       882.28 o                         
 -18   8   6      14302.25      13506.74       651.96 o                         
 -16   8   6       2161.93       2856.21      1132.86 o                         
 -14   8   6      35120.14      29102.26      2956.81 o                         
 -12   8   6       5035.33       4559.87      1086.93 o                         
 -10   8   6      30286.30      29496.82      1911.25 o                         
  -8   8   6        249.60        -13.54       408.75 o                         
  -6   8   6       6310.67       5345.72       830.00 o                         
  -4   8   6     165883.59     163595.19      4380.71 o                         
  -2   8   6      18621.84      17506.76      1480.62 o                         
   0   8   6     151591.36     143448.02      3254.44 o                         
   2   8   6        213.41        647.90       288.29 o                         
   4   8   6     116362.70     106571.96      5970.48 o                         
   6   8   6      92958.00      86921.87      5441.23 o                         
   8   8   6     101342.13      99472.99      5900.50 o                         
  10   8   6      36621.72      34409.74      2163.34 o                         
  12   8   6        204.93        227.45       546.75 o                         
  14   8   6     135523.98     130187.07      6202.30 o                         
  16   8   6      33291.34      29740.47       918.71 o                         
  18   8   6         91.25        339.84       290.41 o                         
  20   8   6        125.85         58.54       193.21 o                         
  22   8   6      20628.97      21154.24       877.20 o                         
  24   8   6       2125.10       1402.34       253.81 o                         
  26   8   6       2409.16       1987.04       218.60 o                         
  28   8   6       4872.99       5010.29       327.13 o                         
  30   8   6       5212.66       4607.98       294.64 o                         
  32   8   6        795.24        724.62       194.02 o                         
  34   8   6       3152.06       2861.19       285.85 o                         
  36   8   6       2593.58       2287.59       312.74 o                         
 -37   9   6       1257.67       1573.38       185.49 o                         
 -35   9   6       2612.55       1784.58       354.29 o                         
 -33   9   6         91.35        404.59       338.98 o                         
 -31   9   6       8558.26       8681.94       703.12 o                         
 -29   9   6      14381.83      17118.43      1355.93 o                         
 -27   9   6      12014.91      11686.84       711.86 o                         
 -25   9   6       9220.22       9382.00       653.94 o                         
 -23   9   6        334.99       1075.13       369.09 o                         
 -21   9   6      20680.81      19748.26       665.90 o                         
 -19   9   6       1912.38       2315.52       243.75 o                         
 -17   9   6      42435.89      41235.51       921.99 o                         
 -15   9   6        275.14        335.24       185.37 o                         
 -13   9   6      31550.24      25830.52      2799.35 o                         
 -11   9   6      26943.63      24052.50      2574.09 o                         
  -9   9   6     289388.53     291445.50      6520.35 o                         
  -7   9   6      51654.85      55589.76      2607.29 o                         
  -5   9   6        416.91        878.43       412.19 o                         
  -3   9   6       7465.80       8897.97       908.36 o                         
  -1   9   6      61767.55      60083.14      4586.12 o                         
   1   9   6     116814.81     114740.37      6379.45 o                         
   3   9   6       4482.88       3971.08       864.99 o                         
   5   9   6      20053.31      16377.83      1627.12 o                         
   7   9   6      44077.16      44457.11      4074.36 o                         
   9   9   6      68878.88      73922.41      5290.33 o                         
  11   9   6      58388.50      49377.83      4470.21 o                         
  13   9   6       8946.06       7769.91       414.29 o                         
  15   9   6       9938.75       9414.08       566.75 o                         
  17   9   6       5029.92       4656.95       425.40 o                         
  19   9   6       6089.15       5809.60       410.09 o                         
  21   9   6       6253.92       6315.84       395.68 o                         
  23   9   6        231.04        158.54       236.43 o                         
  25   9   6       1659.21       2105.17       239.09 o                         
  27   9   6       3961.70       4075.38       294.84 o                         
  29   9   6      15237.61      16538.61       469.36 o                         
  31   9   6       2999.85       3462.53       343.30 o                         
  33   9   6       1187.36       1056.90       216.50 o                         
  35   9   6       3224.54       2800.64       205.05 o                         
 -36  10   6        608.13        636.19       144.76 o                         
 -34  10   6         55.78        190.41       267.91 o                         
 -32  10   6       8158.31       8907.61       691.09 o                         
 -30  10   6        969.35        723.89       419.90 o                         
 -28  10   6        334.16        430.84       463.64 o                         
 -26  10   6       4466.49       5105.07       477.82 o                         
 -24  10   6      14925.74      15680.66       767.47 o                         
 -22  10   6       2009.48       1396.81       321.06 o                         
 -20  10   6       7249.34       6262.89       432.57 o                         
 -18  10   6      17608.25      17266.55       635.43 o                         
 -16  10   6      66453.21      63900.27      1183.78 o                         
 -14  10   6      41626.34      40380.63       900.70 o                         
 -12  10   6      54444.14      50732.90       997.56 o                         
 -10  10   6       4097.48       3564.79       489.89 o                         
  -6  10   6     101020.73     100710.84      5379.99 o                         
  -4  10   6       7325.98       7479.86      1146.43 o                         
  -2  10   6        198.91        582.54       540.59 o                         
   0  10   6      37354.84      40374.00      3932.21 o                         
   2  10   6      15182.73      11553.86      2062.33 o                         
   4  10   6      46513.28      45594.34      4199.02 o                         
   6  10   6      27496.46      21928.96      1883.14 o                         
   8  10   6        726.79       1009.39       314.40 o                         
  10  10   6       6345.55       6190.88       426.43 o                         
  12  10   6       8136.43       7172.54       337.47 o                         
  14  10   6     219242.72     224634.09      2544.85 o                         
  16  10   6        768.41       1028.61       278.98 o                         
  18  10   6       6177.46       5606.62       463.84 o                         
  20  10   6      11974.67      11018.43       496.45 o                         
  22  10   6       3691.46       4122.12       362.07 o                         
  24  10   6        291.67        684.18       212.55 o                         
  26  10   6       9045.97       7703.90       402.81 o                         
  28  10   6      29127.01      30464.37       738.59 o                         
  30  10   6        284.33        930.41       235.10 o                         
  32  10   6       1732.44       1516.80       160.83 o                         
  34  10   6       5636.43       5174.42       349.92 o                         
 -35  11   6       5661.22       4318.85       197.87 o                         
 -33  11   6       1031.62       1200.01       184.39 o                         
 -31  11   6       2234.33       2245.79       287.59 o                         
 -29  11   6        881.53        997.11       256.02 o                         
 -27  11   6       3694.03       3636.96       594.86 o                         
 -25  11   6       9309.83      10265.72       885.73 o                         
 -23  11   6       2811.75       2232.92       538.00 o                         
 -21  11   6       3292.17       3547.30       636.41 o                         
 -19  11   6      25270.08      23535.76       910.55 o                         
 -17  11   6       1350.53       1123.81       313.64 o                         
 -15  11   6      66227.44      66073.80      1054.73 o                         
 -13  11   6        360.31        332.99       217.45 o                         
 -11  11   6       1823.98       1501.47       279.05 o                         
  -9  11   6       1364.49       2006.58       323.19 o                         
  -7  11   6      11176.04      11431.75       557.48 o                         
  -5  11   6        957.07       1133.00       243.73 o                         
  -3  11   6       7194.78       7103.27       481.88 o                         
  -1  11   6      88835.32      95780.31      1413.52 o                         
   1  11   6      79560.09      75857.69      1140.57 o                         
   3  11   6       4070.55       4321.20       330.24 o                         
   5  11   6      26960.94      26846.36       692.29 o                         
   7  11   6     104095.75     104511.38      1621.70 o                         
   9  11   6     102159.09     101190.40      1192.65 o                         
  11  11   6       5805.15       5483.86       287.71 o                         
  13  11   6      19143.37      17778.85       528.42 o                         
  15  11   6      19728.16      20772.15      1222.53 o                         
  17  11   6       1295.29       1393.59       227.81 o                         
  19  11   6         94.45        100.21       253.69 o                         
  21  11   6      16511.40      16359.20       712.43 o                         
  23  11   6        939.26        875.36       411.15 o                         
  25  11   6      17545.81      17283.49       851.64 o                         
  27  11   6        556.14        214.34       142.55 o                         
  29  11   6      17578.56      19490.69       649.54 o                         
  31  11   6       7723.17       7167.32       315.80 o                         
 -32  12   6          4.32         28.87        78.53 o                         
 -30  12   6         11.96        247.69       171.14 o                         
 -28  12   6        512.67        561.66       201.67 o                         
 -26  12   6       4353.84       4257.56       346.81 o                         
 -24  12   6      17609.99      17294.77      1095.68 o                         
 -22  12   6       2401.78       2248.51       324.90 o                         
 -20  12   6        296.04        436.30       239.48 o                         
 -18  12   6       4963.73       4166.50       326.75 o                         
 -16  12   6       2316.45       2464.63       333.49 o                         
 -14  12   6       2475.94       2369.47       293.97 o                         
 -12  12   6       1540.56       1557.10       312.92 o                         
 -10  12   6       5224.31       5270.02       423.65 o                         
  -8  12   6       3702.87       3360.94       353.95 o                         
  -6  12   6      39931.84      40552.58       857.60 o                         
  -4  12   6         74.45        100.80       158.08 o                         
  -2  12   6      14860.13      14033.97       551.06 o                         
   0  12   6        200.96        128.19       170.97 o                         
   2  12   6       8292.35       8578.22       372.33 o                         
   4  12   6       2112.50       2309.81       244.91 o                         
   6  12   6      71821.63      69579.66      1078.04 o                         
   8  12   6        628.13        694.79       182.58 o                         
  10  12   6      18062.92      19560.61       491.32 o                         
  12  12   6      22500.38      22059.03       867.47 o                         
  14  12   6     100620.27     100584.88      1572.23 o                         
  16  12   6      26773.96      26511.90       637.68 o                         
  18  12   6      56379.84      58199.11      1188.18 o                         
  20  12   6       3363.26       3297.00       299.11 o                         
  22  12   6      45645.99      46166.87      1142.40 o                         
  24  12   6        850.86        964.71       184.36 o                         
  26  12   6      23457.50      26341.30       727.06 o                         
  28  12   6       3563.17       4088.00       332.42 o                         
  30  12   6       4835.54       4092.71       499.73 o                         
 -31  13   6        253.26        572.99       170.59 o                         
 -29  13   6       1784.54       1608.14       170.24 o                         
 -27  13   6       9994.01       8384.21       364.96 o                         
 -25  13   6       6091.40       5540.16       239.92 o                         
 -23  13   6       7404.19       6979.38       319.12 o                         
 -21  13   6       1063.74        928.74       335.70 o                         
 -19  13   6       9892.50       8332.41       489.33 o                         
 -17  13   6      10796.52      10408.83       624.02 o                         
 -15  13   6      44478.47      45403.89       941.98 o                         
 -13  13   6      14266.46      13674.94       647.51 o                         
 -11  13   6       3321.52       3629.13       376.46 o                         
  -9  13   6       9084.36       8050.76       508.62 o                         
  -7  13   6     103887.17     105934.37      1362.94 o                         
  -5  13   6       1372.45       1306.85       185.56 o                         
  -3  13   6       1474.97       1967.34       254.56 o                         
  -1  13   6      54190.48      57659.52      1172.82 o                         
   1  13   6      17190.38      17220.94       513.92 o                         
   3  13   6       7412.16       7069.16       313.64 o                         
   5  13   6       1227.05       1638.56       216.66 o                         
   7  13   6      14139.83      14220.69       467.61 o                         
   9  13   6          5.80        289.84       170.15 o                         
  11  13   6      49425.62      51114.36       881.37 o                         
  13  13   6       1762.53       1632.80       244.71 o                         
  15  13   6        363.44        732.69       187.49 o                         
  17  13   6        873.28        683.95       171.25 o                         
  19  13   6       2120.07       1984.50       200.46 o                         
  21  13   6        134.51       -127.38       164.17 o                         
  23  13   6       5356.60       5006.12       490.20 o                         
  25  13   6       1934.03       2183.53       233.45 o                         
  27  13   6        129.05        -65.96       114.55 o                         
 -28  14   6       1309.87       1447.65       154.62 o                         
 -26  14   6        622.27        734.04       138.99 o                         
 -24  14   6         96.53        315.98       213.16 o                         
 -22  14   6        157.95        224.70       140.59 o                         
 -20  14   6       3515.10       2963.87       226.32 o                         
 -18  14   6        467.29        125.33       159.96 o                         
 -16  14   6        810.59        457.78       338.98 o                         
 -14  14   6        995.86       1034.08       334.61 o                         
 -12  14   6      23688.37      26652.65       915.77 o                         
 -10  14   6      12240.30      11187.07       479.70 o                         
  -8  14   6       1605.40       1639.17       268.53 o                         
  -6  14   6       4021.64       4289.47       275.16 o                         
  -4  14   6       3148.97       2742.70       222.53 o                         
  -2  14   6        480.81        739.16       393.83 o                         
   0  14   6       1067.13       1348.68       226.65 o                         
   2  14   6      15096.29      14560.57       457.66 o                         
   4  14   6       2366.19       1907.40       214.75 o                         
   6  14   6       5800.96       5958.52       307.75 o                         
   8  14   6      51475.14      54357.92       884.61 o                         
  10  14   6       7026.93       6824.28       305.19 o                         
  12  14   6        548.38       1288.84       235.49 o                         
  14  14   6      15429.47      15403.45       440.77 o                         
  16  14   6       5801.32       5483.50       272.21 o                         
  18  14   6      11136.19      11523.96       344.48 o                         
  20  14   6        659.93        592.09       146.77 o                         
  22  14   6      16146.26      18024.54       782.94 o                         
  24  14   6        477.83        442.75       139.77 o                         
  26  14   6       1527.94       1056.32       161.84 o                         
 -25  15   6        150.84        113.72       144.34 o                         
 -23  15   6         86.14        229.63       199.02 o                         
 -21  15   6       2088.67       1926.74       332.42 o                         
 -19  15   6       4847.98       4717.33       465.83 o                         
 -17  15   6       5456.67       4929.47       542.37 o                         
 -15  15   6       7015.11       6989.62       645.16 o                         
 -13  15   6       4683.69       4947.13       862.77 o                         
 -11  15   6       7418.29       7820.38       492.51 o                         
  -9  15   6       1207.45       1557.24       320.54 o                         
  -7  15   6      38919.53      43858.80      1402.95 o                         
  -5  15   6       2671.73       2147.59       230.88 o                         
  -3  15   6        247.46        -56.27       160.09 o                         
  -1  15   6       6553.89       6596.98       305.50 o                         
   1  15   6      11142.98      11450.46       346.03 o                         
   3  15   6      13208.88      14605.81       376.19 o                         
   5  15   6      25178.68      26609.22       660.63 o                         
   7  15   6       3654.35       3742.54       233.36 o                         
   9  15   6       4330.57       4087.40       294.38 o                         
  11  15   6      19294.86      21095.65       569.40 o                         
  13  15   6      11032.40      11036.23       408.61 o                         
  15  15   6       8876.74       9532.20       487.34 o                         
  17  15   6       1536.58       1260.89       160.13 o                         
  19  15   6       2188.80       2346.64       301.80 o                         
  21  15   6       4004.18       3897.21       323.67 o                         
 -22  16   6         52.85       -131.22       131.22 o                         
 -20  16   6        379.78        660.47       207.76 o                         
 -18  16   6        122.75        465.83       223.07 o                         
 -16  16   6       1083.53       1275.01       323.67 o                         
 -14  16   6       1559.77       1898.31       360.85 o                         
 -12  16   6       5789.28       6784.04       583.93 o                         
 -10  16   6       4018.34       4104.98       505.19 o                         
  -8  16   6         44.20       -148.54       183.07 o                         
  -6  16   6      20180.50      22214.54       487.46 o                         
  -4  16   6       7864.86       8378.38       265.36 o                         
  -2  16   6       9012.85       8928.06       275.16 o                         
   0  16   6      10003.36      10338.99       386.69 o                         
   2  16   6       1621.91       1303.80       142.48 o                         
   4  16   6       4719.14       4950.88       213.44 o                         
   6  16   6       1169.94       1339.87       163.09 o                         
   8  16   6      14103.66      14885.59       447.50 o                         
  10  16   6        321.06        370.21       174.89 o                         
  12  16   6       1750.60       1316.28       174.57 o                         
  14  16   6       2065.39       2140.59       179.85 o                         
  16  16   6        204.15        273.06       209.95 o                         
  18  16   6       4202.84       4205.58       341.17 o                         
 -17  17   6          4.55         48.11       144.34 o                         
 -15  17   6       1232.65        922.49       224.17 o                         
 -13  17   6        138.27        315.78       145.51 o                         
 -11  17   6       6567.87       5837.62       640.79 o                         
  -9  17   6      15541.08      15423.78       848.55 o                         
  -7  17   6      18021.56      18195.54       534.20 o                         
  -5  17   6       3094.87       2928.09       269.15 o                         
  -3  17   6       1898.50       1555.27       158.69 o                         
  -1  17   6       2328.25       2499.37       176.31 o                         
   1  17   6      17748.50      19186.81       623.64 o                         
   3  17   6       1342.44       1574.01       233.36 o                         
   5  17   6       7844.89       8225.84       362.75 o                         
   7  17   6       9488.91       9500.31       376.15 o                         
   9  17   6       2729.82       3023.97       176.96 o                         
  11  17   6       3821.27       3489.26       177.59 o                         
  13  17   6       4581.61       3656.65       277.75 o                         
  -8  18   6       3195.82       3265.17       264.63 o                         
  -6  18   6       1880.73       1408.42       207.76 o                         
  -4  18   6       6719.24       6652.82       373.98 o                         
  -2  18   6        791.65        519.15       161.84 o                         
   0  18   6       3036.79       2926.19       253.69 o                         
   2  18   6       3953.75       3262.99       275.56 o                         
   4  18   6        120.72        126.85       139.97 o                         
   6  18   6       4030.75       3809.73       275.56 o                         
 -43   1   7       1388.05       1340.07       469.11 o                         
 -41   1   7          0.90        266.06       184.21 o                         
 -39   1   7        173.77        -25.15       235.19 o                         
 -37   1   7       9400.46      10993.69       505.90 o                         
 -35   1   7      11746.02      13209.41       984.14 o                         
 -33   1   7        408.92        668.13       304.67 o                         
 -31   1   7       5003.91       4452.23       497.54 o                         
 -29   1   7      35032.54      33604.57      1418.76 o                         
 -27   1   7        562.99       1107.08       297.77 o                         
 -25   1   7      16502.94      16055.84      1636.91 o                         
 -23   1   7       2509.44       3286.89       784.97 o                         
 -21   1   7      26765.44      26489.49      1926.37 o                         
 -19   1   7       9184.67       9142.84      1106.08 o                         
 -17   1   7     134739.84     157388.95      4202.76 o                         
 -15   1   7      61679.39      61017.67      2385.33 o                         
 -13   1   7     494554.66     446872.41      7168.90 o                         
 -11   1   7      49631.02      54474.27      2014.95 o                         
  -9   1   7      62438.34      41913.73      2132.31 o                         
  -7   1   7      48959.05      49746.96      1436.63 o                         
  -5   1   7    1580508.25    1699056.38     25653.38 o                         
  -3   1   7      10584.19      16671.78       737.72 o                         
  -1   1   7      91652.51     109147.37      1962.68 o                         
   1   1   7     194128.98     164099.06      2582.62 o                         
   3   1   7    1604962.25    1574482.25     17128.22 o                         
   5   1   7     123632.37     113383.93      2734.04 o                         
   7   1   7     204558.06     218734.77      4166.26 o                         
   9   1   7     293400.22     288169.28      5107.74 o                         
  11   1   7     116823.58     113167.95      3085.56 o                         
  13   1   7     145190.62     149438.59      3793.49 o                         
  15   1   7        840.49       1566.72       443.13 o                         
  17   1   7      13573.15      15203.89      1323.29 o                         
  19   1   7      88969.60      92204.26      3374.79 o                         
  21   1   7      19039.79      18716.25      2346.64 o                         
  23   1   7      47602.24      51318.24      1271.81 o                         
  25   1   7      42195.55      43339.23      1212.05 o                         
  27   1   7        804.44        902.22       269.36 o                         
  29   1   7       2204.98       2918.21       395.88 o                         
  31   1   7       1157.82        416.86       268.87 o                         
  33   1   7      19970.26      21749.67       585.05 o                         
  35   1   7       1431.75        633.67       260.89 o                         
  37   1   7       1812.23       1767.57       306.08 o                         
  39   1   7       1369.02        980.24       171.13 o                         
 -42   2   7         70.67        112.14       180.43 o                         
 -40   2   7       1156.46        941.43       338.98 o                         
 -38   2   7       4933.76       5842.36       881.36 o                         
 -36   2   7        623.53        920.23       349.32 o                         
 -34   2   7       3640.30       4029.88       474.55 o                         
 -32   2   7       1372.81       1934.25       390.94 o                         
 -30   2   7        525.64        861.39       284.41 o                         
 -28   2   7      11358.69       9874.08       602.24 o                         
 -26   2   7      52867.27      51557.00      1831.29 o                         
 -24   2   7       7558.37       7249.87      1723.35 o                         
 -22   2   7      28327.41      27432.21      1942.68 o                         
 -20   2   7      20504.86      15612.41      1425.59 o                         
 -18   2   7     289813.41     301063.09      6214.76 o                         
 -16   2   7     105718.02     100163.33      3145.68 o                         
 -14   2   7      41273.39      38293.49      1770.80 o                         
 -12   2   7      21952.50      21473.00      1248.20 o                         
 -10   2   7      30310.31      34368.75      1474.48 o                         
  -8   2   7    1266500.50    1308859.75     14795.33 o                         
  -6   2   7      47742.40      44263.06      1260.61 o                         
  -4   2   7     166276.86     134709.77      3947.51 o                         
  -2   2   7     287787.91     294104.38      3858.38 o                         
   0   2   7     272468.59     318358.59      4091.69 o                         
   2   2   7      61715.00      51552.23      1442.12 o                         
   4   2   7      10485.37      15070.82       807.83 o                         
   6   2   7       1227.09       1251.28       347.00 o                         
   8   2   7       2281.89       7723.91       638.52 o                         
  10   2   7     330222.94     368833.53      5134.80 o                         
  12   2   7       1521.03       1608.32       374.15 o                         
  14   2   7       2465.25       1490.24       410.26 o                         
  16   2   7     369715.81     383336.03      5964.60 o                         
  18   2   7      44569.18      40579.20      2753.42 o                         
  20   2   7       5295.72       6324.77      1399.67 o                         
  22   2   7      14542.27      17915.81      2471.30 o                         
  24   2   7       1386.97       1195.38       205.72 o                         
  26   2   7      35728.43      35514.57       903.03 o                         
  28   2   7        446.22        464.11       217.19 o                         
  30   2   7       4346.49       4058.22       440.03 o                         
  32   2   7        292.03       1350.50       366.98 o                         
  34   2   7       7701.76       7487.26       411.91 o                         
  36   2   7      11786.74      11367.33       610.99 o                         
  38   2   7        927.51        960.63       210.88 o                         
 -43   3   7       1331.10       1023.51       231.82 o                         
 -41   3   7       2155.25       2978.68       417.71 o                         
 -39   3   7        415.67        768.55       229.39 o                         
 -37   3   7        472.69        108.26       201.86 o                         
 -35   3   7       1502.57       1401.46       313.97 o                         
 -33   3   7      12583.52      12035.34       704.94 o                         
 -31   3   7      27941.78      28593.10      1044.28 o                         
 -29   3   7       2568.84       2658.27       328.72 o                         
 -27   3   7        540.89        901.64       415.41 o                         
 -25   3   7      68300.38      70799.39      5460.91 o                         
 -23   3   7      96105.09      97985.85      6112.63 o                         
 -21   3   7      13755.14      13679.61      2217.61 o                         
 -19   3   7      50051.87      44262.47      3765.99 o                         
 -17   3   7      62364.42      60269.16      2406.14 o                         
 -15   3   7     326326.81     345121.75      6102.30 o                         
 -13   3   7     155126.62     158853.19      3627.12 o                         
 -11   3   7     354606.38     370598.72      8007.67 o                         
  -9   3   7     301640.28     324156.97      4877.97 o                         
  -7   3   7        449.67        892.80       219.66 o                         
  -5   3   7     509505.16     509194.91      5398.81 o                         
  -3   3   7     114511.61     114534.80      3658.83 o                         
  -1   3   7      43373.14      40328.86      1620.39 o                         
   1   3   7     380579.81     348646.69      6529.36 o                         
   3   3   7     105481.90     121912.81      2440.05 o                         
   5   3   7       1673.89       1875.92       440.34 o                         
   7   3   7      78428.62      63933.54      2593.77 o                         
   9   3   7     245889.19     265492.56      4961.14 o                         
  11   3   7     214685.81     216884.50      4577.88 o                         
  13   3   7      17316.94      14913.88      1179.85 o                         
  15   3   7       3025.02       3028.98       990.71 o                         
  17   3   7      16253.59      15918.18      1556.18 o                         
  19   3   7     108676.10     111577.15      4289.46 o                         
  21   3   7       1712.50       1646.80       940.41 o                         
  23   3   7      78629.58      78518.71      1140.54 o                         
  25   3   7      13658.60      13543.43       470.16 o                         
  27   3   7       9443.20       9534.42       415.82 o                         
  29   3   7      15455.37      14036.41       777.47 o                         
  31   3   7       6173.58       6981.93       534.20 o                         
  33   3   7       7686.56       7645.53       368.21 o                         
  35   3   7        162.19        468.82       271.13 o                         
  37   3   7       3788.81       3269.08       331.69 o                         
  39   3   7       9206.10       8743.66       688.90 o                         
 -42   4   7        713.67        793.07       469.11 o                         
 -40   4   7       2273.07       2917.44       428.65 o                         
 -38   4   7       3774.71       4804.81       577.37 o                         
 -36   4   7       1714.01       1939.33       270.02 o                         
 -34   4   7        206.38        326.59       380.54 o                         
 -32   4   7       5263.26       4511.41       443.71 o                         
 -30   4   7       5382.33       4711.47       335.06 o                         
 -28   4   7       9974.04       9868.31       515.69 o                         
 -26   4   7        924.89       1275.60       279.53 o                         
 -24   4   7       1553.43       1054.13      1054.13 o                         
 -22   4   7      37570.46      43223.64      4118.10 o                         
 -20   4   7      19678.65      24013.14      2873.70 o                         
 -18   4   7       9006.33      13277.21      2189.18 o                         
 -16   4   7      19474.46      20074.37      2493.17 o                         
 -14   4   7      14060.55      11785.68      1815.20 o                         
 -12   4   7        795.51       2068.89       977.58 o                         
 -10   4   7      71594.52      66066.74      3798.80 o                         
  -8   4   7      26442.27      30488.52      1023.74 o                         
  -6   4   7        652.13        613.33       243.79 o                         
  -4   4   7      94338.80      95006.95      2569.65 o                         
  -2   4   7         84.59        -21.87       433.02 o                         
   0   4   7      77297.13      73516.23      2382.19 o                         
   2   4   7        621.36       1955.58       555.92 o                         
   4   4   7      42793.87      37588.43      1381.77 o                         
   6   4   7      12353.66      10360.81       742.93 o                         
   8   4   7      92710.84      96049.24      2348.14 o                         
  10   4   7       6881.26       8310.05       808.28 o                         
  12   4   7     122890.70     127440.20      5423.73 o                         
  14   4   7        310.75       -201.20       612.36 o                         
  16   4   7       7279.47       8089.67      1677.42 o                         
  18   4   7      24910.04      25129.99      2025.36 o                         
  20   4   7      15131.88      14171.46      1624.37 o                         
  22   4   7      23718.01      24495.17       707.97 o                         
  24   4   7       1573.54       1465.39       257.27 o                         
  26   4   7       1451.83       1283.33       259.88 o                         
  28   4   7        248.39         87.28       196.15 o                         
  30   4   7      35488.16      34851.96       777.17 o                         
  32   4   7        458.56        445.44       273.51 o                         
  34   4   7       1644.23       1927.97       367.81 o                         
  36   4   7       1227.60       1511.13       295.25 o                         
  38   4   7       4828.82       4899.90       310.09 o                         
 -41   5   7       2619.03       2729.36       218.98 o                         
 -39   5   7       2769.57       2508.48       402.41 o                         
 -37   5   7       1372.93       2003.60       580.65 o                         
 -35   5   7       3482.29       3941.48       391.89 o                         
 -33   5   7         24.38        138.47       302.84 o                         
 -31   5   7      38292.05      38811.13      1252.77 o                         
 -29   5   7       7734.23       8795.04       521.88 o                         
 -27   5   7      15146.77      15659.14       769.91 o                         
 -25   5   7        358.20        216.04       212.70 o                         
 -23   5   7     128025.21     122493.23      7271.74 o                         
 -21   5   7        291.78        944.78       990.71 o                         
 -19   5   7      18414.96      17712.42      2539.09 o                         
 -17   5   7         35.01       1211.59       938.22 o                         
 -15   5   7     190556.05     193498.20      7601.97 o                         
 -13   5   7      50724.01      57307.86      3873.16 o                         
 -11   5   7     316076.03     322873.91      9373.43 o                         
  -9   5   7      26773.67      22620.30      1307.27 o                         
  -7   5   7     123817.57     121805.53      2324.11 o                         
  -5   5   7      48616.21      47972.71      1462.85 o                         
  -3   5   7      31619.54      29788.25      1454.39 o                         
  -1   5   7     143604.91     153130.48      3788.02 o                         
   1   5   7     346097.50     354608.84      6337.13 o                         
   3   5   7      59558.14      56442.12      2324.94 o                         
   5   5   7      10151.06       7069.74       998.36 o                         
   7   5   7     454589.81     443236.94     14581.76 o                         
   9   5   7       8170.40       7753.56       958.32 o                         
  11   5   7      31241.02      31503.57      2657.19 o                         
  13   5   7      42772.40      40562.08      3197.38 o                         
  15   5   7     226093.05     231326.55      8422.09 o                         
  17   5   7       7543.05       9060.69      1813.01 o                         
  19   5   7       4003.03       3927.71       927.85 o                         
  21   5   7       4414.90       5590.90       413.07 o                         
  23   5   7       5872.84       6320.35       408.87 o                         
  25   5   7        842.21        556.17       230.22 o                         
  27   5   7      51362.55      53600.38      1204.26 o                         
  29   5   7       1135.13       1043.60       225.75 o                         
  31   5   7       4531.31       3835.03       300.12 o                         
  33   5   7       2159.50       1999.51       265.99 o                         
  35   5   7      10552.18      11286.59       562.95 o                         
  37   5   7        144.17         90.81       212.14 o                         
  39   5   7       4314.66       3731.00       338.98 o                         
 -40   6   7        123.07        503.01       231.82 o                         
 -38   6   7         12.38         92.25       176.05 o                         
 -36   6   7          3.91         41.86       204.78 o                         
 -34   6   7        536.44        860.41       257.77 o                         
 -32   6   7         59.44        975.09       388.27 o                         
 -30   6   7       3415.25       3508.08       490.36 o                         
 -28   6   7       5237.37       4474.92       511.27 o                         
 -26   6   7       9887.03       8433.61       585.65 o                         
 -24   6   7        257.30        693.94       222.49 o                         
 -22   6   7      38324.29      40477.48       945.32 o                         
 -20   6   7      27147.00      23112.10      2978.68 o                         
 -18   6   7       9932.95      11153.64      1974.85 o                         
 -16   6   7       9601.83       7284.86      1489.34 o                         
 -14   6   7      50630.00      47621.68      3696.01 o                         
 -12   6   7      34391.97      36487.72      3147.08 o                         
 -10   6   7     175726.50     163870.61      4048.73 o                         
  -8   6   7        751.89       2138.94       502.26 o                         
  -6   6   7      15691.37      12371.65      1038.24 o                         
  -4   6   7      18244.56      20533.92      1245.72 o                         
  -2   6   7      87921.55      85334.27      3296.96 o                         
   0   6   7      33514.29      30955.17      2216.51 o                         
   2   6   7      28364.13      31003.38      2261.35 o                         
   4   6   7       2968.20       1373.43       756.70 o                         
   6   6   7       4429.78       3177.92       592.69 o                         
   8   6   7       4579.84       5637.40       856.67 o                         
  10   6   7      53059.68      50239.44      2521.48 o                         
  12   6   7      12233.69      11816.30      1712.41 o                         
  14   6   7      13464.83       9657.74      1655.55 o                         
  16   6   7       3428.67       3580.10      1172.23 o                         
  18   6   7      76005.10      67665.43      4892.29 o                         
  20   6   7       7193.24       6335.70       440.20 o                         
  22   6   7      18107.43      16788.12       713.09 o                         
  24   6   7      13396.59      13678.18       531.89 o                         
  26   6   7       2412.91       2091.82       256.42 o                         
  28   6   7          1.24          5.94       197.28 o                         
  30   6   7       8828.67       8629.02       385.64 o                         
  32   6   7       2226.78       2248.95       287.27 o                         
  34   6   7       2754.95       3513.33       376.07 o                         
  36   6   7       2140.10       2543.42       269.00 o                         
  38   6   7        603.87        146.53       196.83 o                         
 -39   7   7        505.50        949.15       273.37 o                         
 -37   7   7       7936.44       7140.01       385.81 o                         
 -35   7   7         42.75        532.42       288.68 o                         
 -33   7   7        719.55        805.13       234.98 o                         
 -31   7   7       9180.20      10231.83       517.80 o                         
 -29   7   7      27586.25      30074.77      1981.41 o                         
 -27   7   7         72.60        513.08       595.95 o                         
 -25   7   7       2829.72       2610.81       401.92 o                         
 -23   7   7      64194.34      66497.03      1560.17 o                         
 -21   7   7       5426.59       6032.09       494.58 o                         
 -19   7   7        128.52        459.27       844.18 o                         
 -17   7   7       1915.81       2307.27      1089.12 o                         
 -15   7   7      18650.42      18031.72      2436.31 o                         
 -13   7   7      22613.14      22466.94      2567.52 o                         
 -11   7   7       1241.48       1331.88       787.32 o                         
  -9   7   7      62366.43      61885.98      2532.15 o                         
  -7   7   7      66685.41      65893.19      2583.17 o                         
  -5   7   7      13974.47      12070.86      1145.16 o                         
  -3   7   7     115459.99     115695.58      3186.67 o                         
  -1   7   7        849.27       1205.10       384.56 o                         
   1   7   7      67966.97      66173.06      2152.48 o                         
   3   7   7      57274.34      50144.48      2431.80 o                         
   5   7   7       6154.41       5222.53      1266.27 o                         
   7   7   7      84887.75      86658.00      3164.07 o                         
   9   7   7      38456.32      38252.23      2190.80 o                         
  11   7   7       1051.98        524.88       507.38 o                         
  13   7   7      53680.45      51367.99      3674.14 o                         
  15   7   7     216465.14     208925.22      8240.57 o                         
  17   7   7       3083.49       4314.59      1041.01 o                         
  19   7   7      72985.91      73692.38      1625.41 o                         
  21   7   7        408.45       1020.31       253.79 o                         
  23   7   7      38665.77      38762.98       946.92 o                         
  25   7   7        147.70        399.21       189.51 o                         
  27   7   7      41484.30      42717.16       858.61 o                         
  29   7   7        217.65        502.21       199.08 o                         
  31   7   7        544.75        769.76       188.33 o                         
  33   7   7       1808.30       1585.99       216.52 o                         
  35   7   7       1761.99       1850.72       192.20 o                         
  37   7   7       5553.48       5782.40       419.90 o                         
 -38   8   7        260.16        262.97       140.70 o                         
 -36   8   7       1093.14        708.58       314.93 o                         
 -34   8   7        233.35        462.61       206.10 o                         
 -32   8   7       7033.23       7338.29       411.57 o                         
 -30   8   7      10831.92      11080.66       507.76 o                         
 -28   8   7      72437.45      72608.68      1921.86 o                         
 -26   8   7      18557.05      19433.99       891.52 o                         
 -24   8   7       2081.52       1922.10       398.52 o                         
 -22   8   7      26574.97      24271.74       924.72 o                         
 -20   8   7      48150.74      48164.97      1034.71 o                         
 -18   8   7      14636.29      11582.94       622.01 o                         
 -16   8   7       4940.37       6399.13      1600.88 o                         
 -14   8   7        156.78        529.25       634.23 o                         
 -12   8   7      40986.20      39190.84      3341.72 o                         
 -10   8   7     240262.84     229566.02      8242.76 o                         
  -8   8   7       3518.44       2117.45       618.64 o                         
  -6   8   7       6155.48       5571.41       850.74 o                         
  -4   8   7       3744.80       3739.38       729.36 o                         
  -2   8   7     117764.72     118357.48      3961.49 o                         
   0   8   7      16273.55      14338.21      1025.32 o                         
   2   8   7        619.27        874.02       329.86 o                         
   4   8   7     100632.96     104529.98      2912.14 o                         
   6   8   7      34239.33      32214.13      2141.21 o                         
   8   8   7      54232.66      55776.96      4542.38 o                         
  10   8   7     372441.78     369445.84     12583.93 o                         
  12   8   7     141915.86     140067.89      6049.21 o                         
  14   8   7      45040.19      46208.89      3595.41 o                         
  16   8   7      29938.98      29618.71      1134.20 o                         
  18   8   7     108794.31     107817.89      1997.53 o                         
  20   8   7       9812.00      10084.56       467.23 o                         
  22   8   7      14797.35      13611.54       556.38 o                         
  24   8   7      61964.65      64886.03      2242.78 o                         
  26   8   7      30135.51      30195.72       695.34 o                         
  28   8   7         80.01        210.54       198.76 o                         
  30   8   7      25695.06      25563.32       592.38 o                         
  32   8   7       8982.09       9740.76       397.36 o                         
  34   8   7       6299.80       5966.46       346.74 o                         
  36   8   7       3288.98       2937.13       321.49 o                         
 -37   9   7        149.69        108.55       177.15 o                         
 -35   9   7       1457.89       1364.68       343.36 o                         
 -33   9   7       6251.30       6160.75       597.05 o                         
 -31   9   7        486.92        242.76       391.47 o                         
 -29   9   7       4481.12       4991.44       488.11 o                         
 -27   9   7       1992.66       2323.04       416.09 o                         
 -25   9   7      26421.28      28941.13      1464.19 o                         
 -23   9   7      48621.98      49677.61      1397.21 o                         
 -21   9   7          2.47        111.68       305.36 o                         
 -19   9   7      14215.81      13738.68       554.30 o                         
 -17   9   7      62776.62      61005.33      1127.07 o                         
 -15   9   7      12698.86      11860.05       498.40 o                         
 -13   9   7     131318.92     124752.40      6329.15 o                         
 -11   9   7        902.99        113.72       625.48 o                         
  -9   9   7      27604.93      25012.59      2615.64 o                         
  -7   9   7      36371.02      34014.23      2897.76 o                         
  -5   9   7     187583.36     186709.72      4951.21 o                         
  -3   9   7      14504.22      12783.17      1086.23 o                         
  -1   9   7       4278.68       4706.40      1364.68 o                         
   1   9   7      35947.22      36238.40      3628.21 o                         
   3   9   7     113055.76     104217.93      3851.67 o                         
   5   9   7      19347.33      16412.79      1579.97 o                         
   7   9   7      50604.75      47640.50      2746.25 o                         
   9   9   7     152471.36     149492.08      5133.59 o                         
  11   9   7      46646.96      44625.42      2852.57 o                         
  13   9   7      14723.19      13291.01       470.14 o                         
  15   9   7       3377.39       3854.87       307.68 o                         
  17   9   7      29218.82      29797.24      1145.80 o                         
  19   9   7        564.96        443.28       210.21 o                         
  21   9   7        246.19        309.00       204.58 o                         
  23   9   7       3389.80       3180.27       397.95 o                         
  25   9   7       1000.47        990.71       215.87 o                         
  27   9   7       9576.59       9283.90       389.37 o                         
  29   9   7         29.70        250.30       155.85 o                         
  31   9   7      15360.23      14959.96       660.62 o                         
  33   9   7      11929.37      10861.82       337.78 o                         
  35   9   7       2006.41       1998.91       251.50 o                         
 -36  10   7        397.70        339.98       134.41 o                         
 -34  10   7         72.98        -51.05       157.24 o                         
 -32  10   7        524.21        691.09       393.66 o                         
 -30  10   7        741.05       1541.83       481.14 o                         
 -28  10   7       1855.13       1716.79       498.63 o                         
 -26  10   7        885.53        621.10       426.46 o                         
 -24  10   7       1357.51       1043.19       476.76 o                         
 -22  10   7        284.47        612.45       425.37 o                         
 -20  10   7      59193.65      60988.09      1213.54 o                         
 -18  10   7      12460.33      10689.90       866.49 o                         
 -16  10   7       1170.15       1243.37       253.18 o                         
 -14  10   7      11843.89      12189.55       565.78 o                         
 -12  10   7      93319.76      93114.79      2736.18 o                         
 -10  10   7        896.75       1217.48       280.58 o                         
  -6  10   7       8317.48       6099.51      1686.17 o                         
  -4  10   7       9719.70      10963.38      2165.12 o                         
  -2  10   7      92768.40      88729.99      3904.70 o                         
   0  10   7        321.06       1086.93       966.65 o                         
   2  10   7     121786.28     122692.26      6998.36 o                         
   4  10   7       4936.48       4472.39      1482.78 o                         
   6  10   7      81760.04      79942.20      1792.66 o                         
   8  10   7      32055.42      31699.21       673.20 o                         
  10  10   7     116360.56     111606.43      1566.84 o                         
  12  10   7      34669.05      33891.97       717.38 o                         
  14  10   7      61932.83      62478.58      1832.24 o                         
  16  10   7      32625.71      33216.01       836.57 o                         
  18  10   7      38508.86      37944.25      1120.32 o                         
  20  10   7        454.19        822.22       235.47 o                         
  22  10   7       2605.54       2421.01       324.19 o                         
  24  10   7       9671.53      10217.12       536.50 o                         
  26  10   7       9747.78       9448.26       436.73 o                         
  28  10   7       4491.09       4406.06       300.80 o                         
  30  10   7        406.86        428.40       163.83 o                         
  32  10   7       2129.74       2217.02       279.93 o                         
 -35  11   7       1677.78       1387.14       115.11 o                         
 -33  11   7       4387.58       4104.13       203.60 o                         
 -31  11   7        804.62       1483.34       243.18 o                         
 -29  11   7        102.13       -138.46       200.16 o                         
 -27  11   7       2809.39       2649.32       321.66 o                         
 -25  11   7      17989.71      18709.69      1143.80 o                         
 -23  11   7       2442.15       2965.56       612.36 o                         
 -21  11   7       1807.88       1896.12       531.44 o                         
 -19  11   7       2313.98       2059.46       281.32 o                         
 -17  11   7      21638.49      21916.37       680.68 o                         
 -15  11   7      12563.68      12671.40       506.64 o                         
 -13  11   7      41205.24      35094.50      1077.85 o                         
 -11  11   7          4.85        228.73       181.49 o                         
  -9  11   7      43713.36      41832.86      1121.68 o                         
  -7  11   7      12290.25      11997.62       691.72 o                         
  -5  11   7     243443.27     236342.80      3074.32 o                         
  -3  11   7      12454.57      13667.41       637.78 o                         
  -1  11   7      14650.54      17114.70       591.83 o                         
   1  11   7      64741.74      63921.02      1131.90 o                         
   3  11   7     115882.46     107682.28      1861.79 o                         
   5  11   7       2630.94       3268.79       266.14 o                         
   7  11   7      14194.34      15087.27       492.04 o                         
   9  11   7     113022.41     112205.19      1274.66 o                         
  11  11   7      13874.41      12989.59       570.26 o                         
  13  11   7      29581.90      28188.01       750.65 o                         
  15  11   7      40728.17      41131.55      1307.82 o                         
  17  11   7        493.95        441.50       193.72 o                         
  19  11   7       3889.00       3754.82       542.37 o                         
  21  11   7        156.53        131.14       242.76 o                         
  23  11   7       5755.42       5628.85       415.46 o                         
  25  11   7       4707.63       4637.76       262.91 o                         
  27  11   7       1942.70       2069.37       216.14 o                         
  29  11   7       1337.66       1831.40       229.63 o                         
  31  11   7        320.33        310.86       115.47 o                         
 -32  12   7        472.50        369.88        96.83 o                         
 -30  12   7       6832.22       6621.02       332.61 o                         
 -28  12   7        202.74        187.07       143.86 o                         
 -26  12   7       1192.37       1248.43       257.34 o                         
 -24  12   7       8521.59       9363.71       509.08 o                         
 -22  12   7      17929.67      18061.57       707.43 o                         
 -20  12   7       9759.17      10090.38       546.47 o                         
 -18  12   7       1929.18       1734.68       243.52 o                         
 -16  12   7       4519.03       3847.12       315.81 o                         
 -14  12   7       5807.12       4629.89       368.38 o                         
 -12  12   7      21912.89      20841.99       823.23 o                         
 -10  12   7       4487.69       4387.10       421.91 o                         
  -8  12   7      26084.43      27431.77      1050.85 o                         
  -6  12   7       8599.32       9794.54       469.71 o                         
  -4  12   7      38458.89      39164.03       878.71 o                         
  -2  12   7      10299.07      10859.54       469.32 o                         
   0  12   7      10893.39      11636.30       429.75 o                         
   2  12   7      11239.72      11429.67       419.81 o                         
   4  12   7      18062.46      18951.80       552.15 o                         
   6  12   7      14200.84      13948.02       480.50 o                         
   8  12   7        188.39         31.01       164.15 o                         
  10  12   7       7983.81       8310.30       411.40 o                         
  12  12   7      16926.93      17255.57       464.16 o                         
  14  12   7       2137.47       3108.49       413.23 o                         
  16  12   7      31839.04      32426.02       700.09 o                         
  18  12   7        189.52        456.89       175.99 o                         
  20  12   7       1229.91       1411.68       225.35 o                         
  22  12   7       1026.38        959.76       240.81 o                         
  24  12   7       1325.16       1665.73       246.22 o                         
  26  12   7        200.30        -72.04       148.49 o                         
  28  12   7       1295.10       1588.31       187.07 o                         
  30  12   7       8908.41       7624.40       437.40 o                         
 -31  13   7        214.41        -63.42       150.90 o                         
 -29  13   7       1721.48       1735.33       162.13 o                         
 -27  13   7       2906.46       3180.71       203.83 o                         
 -25  13   7        224.29        320.54       130.41 o                         
 -23  13   7         94.60         63.31       124.63 o                         
 -21  13   7       2083.27       1741.16       244.26 o                         
 -19  13   7        522.78        403.39       383.82 o                         
 -17  13   7       7253.76       6835.78       368.89 o                         
 -15  13   7         25.44        406.65       279.00 o                         
 -13  13   7       3286.96       4196.83       599.23 o                         
 -11  13   7       4604.85       3977.03       986.33 o                         
  -9  13   7      13271.12      14653.06       466.28 o                         
  -7  13   7       8034.83       7968.60       358.19 o                         
  -5  13   7      61882.95      61224.94       981.64 o                         
  -3  13   7       3742.87       3996.86       332.08 o                         
  -1  13   7      27344.81      26534.75       826.83 o                         
   1  13   7      20127.56      20945.46       571.72 o                         
   3  13   7      34181.04      36814.50      1142.83 o                         
   5  13   7         42.85        101.13       176.32 o                         
   7  13   7       2317.60       3179.70       268.00 o                         
   9  13   7        475.48        562.32       206.85 o                         
  11  13   7       1386.63       1586.05       217.76 o                         
  13  13   7         22.78        231.68       264.47 o                         
  15  13   7         65.04         87.32       160.35 o                         
  17  13   7        459.99        800.37       216.23 o                         
  19  13   7       1643.98       1773.15       180.02 o                         
  21  13   7        560.85        385.45       229.00 o                         
  23  13   7        463.18        398.82       151.88 o                         
  25  13   7       3118.02       2684.90       235.92 o                         
  27  13   7       3249.73       2904.63       202.37 o                         
 -28  14   7        921.13       1012.58       218.70 o                         
 -26  14   7      18172.93      16204.33       567.52 o                         
 -24  14   7        357.02         75.09       131.86 o                         
 -22  14   7       1445.71        889.73       211.77 o                         
 -20  14   7        185.41       -133.24       193.78 o                         
 -18  14   7      15607.49      14637.72       788.41 o                         
 -16  14   7      15333.29      16004.38       995.08 o                         
 -14  14   7       4040.30       4056.39       401.12 o                         
 -12  14   7       2489.29       2930.97       477.86 o                         
 -10  14   7      10357.29      11667.04       663.75 o                         
  -8  14   7      58851.83      59724.69      1689.45 o                         
  -6  14   7       1307.33       1609.73       245.27 o                         
  -4  14   7       5213.41       5347.58       290.49 o                         
  -2  14   7       1331.18       1409.13       402.94 o                         
   0  14   7      11162.34      11495.72       718.14 o                         
   2  14   7       3390.79       2877.49       239.55 o                         
   4  14   7       1542.88       1374.67       238.55 o                         
   6  14   7       1867.15       2130.53       212.53 o                         
   8  14   7        377.53        658.55       177.07 o                         
  10  14   7       1074.61       1273.99       223.32 o                         
  12  14   7       4070.89       3647.79       290.69 o                         
  14  14   7       7436.28       7683.49       435.30 o                         
  16  14   7      26851.57      28581.17      1195.11 o                         
  18  14   7       6548.76       7574.29       311.25 o                         
  20  14   7       1948.28       1810.18       371.79 o                         
  22  14   7       1991.87       1682.56       154.62 o                         
  24  14   7      19636.28      19625.13      1060.69 o                         
 -25  15   7       1282.67        802.62       188.08 o                         
 -23  15   7       4653.25       4562.06       360.85 o                         
 -21  15   7       4392.54       4334.61       404.59 o                         
 -19  15   7       3123.58       2727.18       408.97 o                         
 -17  15   7       5322.62       5515.59       535.81 o                         
 -15  15   7       4250.07       4214.33       540.19 o                         
 -13  15   7        218.67        369.60       338.98 o                         
 -11  15   7       2462.06       2777.08       356.43 o                         
  -9  15   7        510.96        737.97       495.35 o                         
  -7  15   7      16455.32      16725.05       727.07 o                         
  -5  15   7        376.40        511.17       179.66 o                         
  -3  15   7        380.92        539.55       237.06 o                         
  -1  15   7       5952.64       6090.43       294.98 o                         
   1  15   7        292.08        453.34       156.24 o                         
   3  15   7       6893.94       6995.07       314.90 o                         
   5  15   7         58.18        189.81       165.36 o                         
   7  15   7       5152.89       4999.46       295.51 o                         
   9  15   7       3100.51       2568.79       294.35 o                         
  11  15   7        242.71        641.44       270.26 o                         
  13  15   7      26360.63      29473.38       877.70 o                         
  15  15   7       6998.50       6354.92       290.10 o                         
  17  15   7       1092.10        953.45       137.55 o                         
  19  15   7       1291.47       1076.00       234.01 o                         
  21  15   7        924.54       1080.37       190.27 o                         
 -20  16   7        733.16        990.39       147.53 o                         
 -18  16   7       6517.36       5449.98       413.34 o                         
 -16  16   7       1657.76       1863.31       334.61 o                         
 -14  16   7       4242.62       4492.08       450.52 o                         
 -12  16   7       2326.20       3186.44       426.46 o                         
 -10  16   7      26228.11      27840.37      1124.11 o                         
  -8  16   7      13257.69      12951.91       493.91 o                         
  -6  16   7       1728.03       1567.77       154.45 o                         
  -4  16   7        255.86          0.73       150.27 o                         
  -2  16   7        722.19        958.11       162.02 o                         
   0  16   7      15639.42      16216.46       413.79 o                         
   2  16   7         25.09        346.02       130.98 o                         
   4  16   7         28.84        -13.68       162.41 o                         
   6  16   7       2176.81       2227.38       217.77 o                         
   8  16   7       5846.69       6270.21       300.24 o                         
  10  16   7      15482.76      16095.62       443.53 o                         
  12  16   7        433.69        386.08       165.98 o                         
  14  16   7        164.16        336.51       116.12 o                         
  16  16   7       8500.75       7544.06       300.71 o                         
  18  16   7       5616.16       5705.85       367.41 o                         
 -17  17   7         34.20         89.67       131.22 o                         
 -15  17   7       5955.62       4963.03       236.74 o                         
 -13  17   7        136.57        228.07       146.53 o                         
 -11  17   7       2940.74       3079.50       246.04 o                         
  -9  17   7        779.19        805.22       168.67 o                         
  -7  17   7       1016.92       1395.42       328.05 o                         
  -5  17   7       4480.52       4564.26       224.06 o                         
  -3  17   7       8012.83       8009.92       291.70 o                         
  -1  17   7       3002.18       3282.57       167.97 o                         
   1  17   7        165.72       -119.39       119.39 o                         
   3  17   7        106.25        359.34       153.81 o                         
   5  17   7       2302.42       2314.96       217.83 o                         
   7  17   7        767.76        971.30       162.02 o                         
   9  17   7       2916.04       2938.44       219.79 o                         
  11  17   7        311.86        362.21       114.31 o                         
  13  17   7      12347.74      10221.99       424.28 o                         
  -8  18   7        121.79       -142.15       142.15 o                         
  -6  18   7       2216.89       1856.75       212.14 o                         
  -4  18   7       1450.14       1421.54       209.95 o                         
   0  18   7       3285.21       2127.94       218.70 o                         
   2  18   7       1969.06       1891.75       216.51 o                         
   4  18   7        562.63        411.15       157.46 o                         
   6  18   7       6779.26       6495.36       336.80 o                         
 -42   0   8         30.95       -172.77       244.94 o                         
 -40   0   8       1465.94       1848.01       424.28 o                         
 -38   0   8       5434.76       6764.36       708.58 o                         
 -36   0   8      31501.85      38469.13      1662.11 o                         
 -34   0   8      24221.38      26700.95      1323.13 o                         
 -32   0   8        765.65        590.49       406.78 o                         
 -30   0   8       5038.06       5439.04       712.96 o                         
 -28   0   8      34001.32      30646.94      1429.20 o                         
 -26   0   8       5842.67       5823.95      1484.97 o                         
 -24   0   8     293758.69     330690.19     10862.77 o                         
 -22   0   8      26527.78      28616.75      2882.45 o                         
 -20   0   8      68574.72      72953.57      4314.93 o                         
 -18   0   8      51960.59      53415.02      3507.93 o                         
 -16   0   8    1299297.00    1242196.50     22386.02 o                         
 -14   0   8      20912.99      22167.32      2106.07 o                         
 -12   0   8     104723.68     102169.55      4227.45 o                         
 -10   0   8      86437.73      80846.41      3588.85 o                         
  -8   0   8     721868.75     752636.88     14189.18 o                         
  -6   0   8    2024385.62    2006162.75     86160.73 o                         
  -4   0   8       2382.97       5385.78       639.69 o                         
  -2   0   8     113700.86     144269.09      4424.28 o                         
   0   0   8     350073.81     268759.06      6471.30 o                         
   2   0   8    1057969.38    1087692.38     18042.66 o                         
   4   0   8     214511.36     228627.81      6055.77 o                         
   6   0   8      56748.68      51733.22      2659.38 o                         
   8   0   8     729003.19     680879.62     13237.84 o                         
  10   0   8        842.23        640.79       610.17 o                         
  12   0   8     270392.25     274047.19      7757.25 o                         
  14   0   8      94881.11      95221.49      4507.38 o                         
  16   0   8     200116.66     200455.00      6980.87 o                         
  18   0   8     216283.08     210075.58      7527.61 o                         
  20   0   8     146778.59     144323.77      6344.45 o                         
  22   0   8       2600.19       3805.36      1119.74 o                         
  24   0   8      83964.29      82169.32      1764.70 o                         
  26   0   8      30289.59      30440.70      1447.79 o                         
  28   0   8     102555.83     103973.82      2921.82 o                         
  30   0   8        237.22        286.50       415.53 o                         
  32   0   8       2853.52       2162.93       496.45 o                         
  34   0   8        188.60        653.80       271.53 o                         
  36   0   8      15049.28      13660.78       561.99 o                         
  38   0   8        652.31        275.56       229.63 o                         
 -43   1   8        101.23        440.80       151.32 o                         
 -41   1   8         15.52        -37.15       195.17 o                         
 -39   1   8        652.80        650.55       322.58 o                         
 -37   1   8       1483.26       2365.39       741.39 o                         
 -35   1   8       3268.21       3413.96       459.31 o                         
 -33   1   8       2087.01       2075.45       520.50 o                         
 -31   1   8      12817.69      12941.78       702.77 o                         
 -29   1   8      10989.34      11403.79       641.92 o                         
 -27   1   8      29914.80      29818.53       972.34 o                         
 -25   1   8       4205.24       5475.35       976.57 o                         
 -23   1   8       5748.32       6711.99      1086.66 o                         
 -21   1   8      13318.00      12175.45      1344.50 o                         
 -19   1   8      78121.15      78707.62      3108.11 o                         
 -17   1   8      11635.95      13911.40      1264.95 o                         
 -15   1   8      12169.11      12637.50      1288.14 o                         
 -13   1   8     231611.98     241097.89      4931.91 o                         
 -11   1   8          6.86       1457.88       541.58 o                         
  -9   1   8     824928.25     769167.81     14524.87 o                         
  -7   1   8      35977.12      40163.79      1355.86 o                         
  -5   1   8      53676.49      49224.39      1784.56 o                         
  -3   1   8     452375.78     475841.06      5278.74 o                         
  -1   1   8      14372.63      16565.11       772.91 o                         
   1   1   8      78661.91      88862.77      1898.65 o                         
   3   1   8        882.51       1040.68       383.28 o                         
   5   1   8       1827.52       1904.07       453.83 o                         
   7   1   8       9915.53       5447.85       683.00 o                         
   9   1   8        179.41        458.46       337.35 o                         
  11   1   8      32157.82      37156.24      1807.80 o                         
  13   1   8      19710.24      22771.78      1492.95 o                         
  15   1   8       3211.72       4358.73       748.23 o                         
  17   1   8       2916.06       3179.12       758.53 o                         
  19   1   8      28475.56      27455.83      1977.04 o                         
  21   1   8     103135.90     103433.63      5664.30 o                         
  23   1   8        663.30        968.72       200.13 o                         
  25   1   8      17431.76      16291.36       623.35 o                         
  27   1   8       2665.59       3237.88       328.90 o                         
  29   1   8      13579.51      14611.44       740.26 o                         
  31   1   8      12052.80      11413.19       745.76 o                         
  33   1   8       1073.28        986.02       220.42 o                         
  35   1   8       1571.51       1758.60       299.04 o                         
  37   1   8       1569.60       1104.99       168.48 o                         
  39   1   8       5650.98       5229.09       398.03 o                         
 -42   2   8       2416.11       2120.27       482.23 o                         
 -40   2   8        762.09        931.13       415.53 o                         
 -38   2   8          3.91        234.37       302.54 o                         
 -36   2   8      10478.00      10744.88       516.77 o                         
 -34   2   8       3148.51       2709.70       428.46 o                         
 -32   2   8         81.60        133.41       562.06 o                         
 -30   2   8        688.33        365.62       282.86 o                         
 -28   2   8       3524.82       3355.38       446.53 o                         
 -26   2   8       3452.94       3414.67       411.19 o                         
 -24   2   8      18334.78      19339.54      2668.13 o                         
 -22   2   8       2596.85       3716.59       792.36 o                         
 -20   2   8      19618.38      17750.53      1501.00 o                         
 -18   2   8      65630.62      68641.43      2801.89 o                         
 -16   2   8     120522.49     120492.40      3501.66 o                         
 -14   2   8       1964.36       4703.38      1621.65 o                         
 -12   2   8      26384.12      26905.45      1449.53 o                         
 -10   2   8      56814.11      51113.98      1887.46 o                         
  -8   2   8      53336.68      47271.90      1417.23 o                         
  -6   2   8     196591.50     209915.94      5513.40 o                         
  -4   2   8      15313.60      18211.05      1458.72 o                         
  -2   2   8      33598.16      35035.46      1207.54 o                         
   0   2   8     178947.67     192937.28      3995.23 o                         
   2   2   8     237697.39     236172.14      3556.24 o                         
   4   2   8     359533.28     386308.88      5018.76 o                         
   6   2   8      29029.75      34971.51      1587.17 o                         
   8   2   8     449136.62     478221.66      7346.68 o                         
  10   2   8      93188.41      96711.34      2901.60 o                         
  12   2   8     224473.55     195044.66      4485.18 o                         
  14   2   8      85258.09      92092.12      3095.69 o                         
  16   2   8     116849.84     114692.23      3642.80 o                         
  18   2   8      26670.73      23383.28      2587.21 o                         
  20   2   8      65438.48      65362.53      4518.32 o                         
  22   2   8       4129.19       4013.46       389.63 o                         
  24   2   8        122.53        171.57       203.08 o                         
  26   2   8      44488.57      44759.59      1023.67 o                         
  28   2   8      35479.39      36249.94       922.52 o                         
  30   2   8        858.20       1506.27       335.69 o                         
  32   2   8       6510.75       7231.85       533.52 o                         
  34   2   8       1437.12       1331.81       241.23 o                         
  36   2   8       1226.72       1351.93       211.53 o                         
  38   2   8       1486.51        747.49       206.67 o                         
 -43   3   8         21.38        476.76       214.32 o                         
 -41   3   8         12.52        214.32       279.93 o                         
 -39   3   8       3419.18       3866.65       346.97 o                         
 -37   3   8       1112.15       1094.66       287.09 o                         
 -35   3   8       2966.96       2240.01       431.84 o                         
 -33   3   8       5341.07       5054.10       477.34 o                         
 -31   3   8       4129.94       4152.60       478.83 o                         
 -29   3   8        743.31       1411.74       259.65 o                         
 -27   3   8      25450.75      26011.79       770.31 o                         
 -25   3   8      10008.92       9777.81       829.02 o                         
 -23   3   8        512.70       -157.46      1113.18 o                         
 -21   3   8       6427.16       7835.98      1937.67 o                         
 -19   3   8     135391.75     134429.83      6665.94 o                         
 -17   3   8       1077.15       1137.23       780.75 o                         
 -15   3   8      12701.16      15474.01      1145.37 o                         
 -13   3   8     165835.08     172444.06      3753.22 o                         
 -11   3   8       1951.59       1565.20       443.96 o                         
  -9   3   8     118611.16      94285.31      2439.59 o                         
  -7   3   8      77902.47      76844.15      1685.43 o                         
  -5   3   8       9611.86       9784.38      1294.70 o                         
  -3   3   8      39165.41      41400.60      1669.01 o                         
  -1   3   8     129320.19     143561.98      3348.28 o                         
   1   3   8     347825.97     336339.66      4599.38 o                         
   3   3   8      56468.20      49732.12      1590.55 o                         
   5   3   8      57034.03      59231.49      1776.33 o                         
   7   3   8     139210.34     149417.97      3579.42 o                         
   9   3   8      22545.21      24199.04      1443.23 o                         
  11   3   8     220084.64     218151.33      3965.03 o                         
  13   3   8       8511.85       9802.12       875.88 o                         
  15   3   8         74.57        365.92       357.91 o                         
  17   3   8      25571.30      25535.28      2779.66 o                         
  19   3   8     103173.13     111768.25      6088.58 o                         
  21   3   8      40598.29      41489.36      3890.65 o                         
  23   3   8       4098.16       4866.75       307.56 o                         
  25   3   8         54.08        185.34       163.22 o                         
  27   3   8       2488.64       2529.50       251.47 o                         
  29   3   8        930.03       1053.66       255.07 o                         
  31   3   8      19766.84      22354.20       895.39 o                         
  33   3   8         53.34        139.29       206.15 o                         
  35   3   8        696.51        631.62       407.87 o                         
  37   3   8       7915.70       8104.08       424.93 o                         
  39   3   8       1556.43       1208.88       174.66 o                         
 -42   4   8      11775.93      12205.58       592.67 o                         
 -40   4   8         40.00         98.41       275.56 o                         
 -38   4   8        800.82       1058.50       402.41 o                         
 -36   4   8        262.06        338.60       213.67 o                         
 -34   4   8      19042.32      19759.44       640.28 o                         
 -32   4   8        891.81        949.88       268.26 o                         
 -30   4   8       1090.83        659.06       280.75 o                         
 -28   4   8        194.28        294.37       225.07 o                         
 -26   4   8      13912.32      13230.78       561.58 o                         
 -24   4   8       6381.20       5575.02       638.93 o                         
 -22   4   8      17964.71      17377.81      2711.87 o                         
 -20   4   8      34571.20      33377.82      3490.43 o                         
 -18   4   8     111464.08     109397.55      6073.27 o                         
 -16   4   8     104178.79     110950.30      5771.46 o                         
 -14   4   8       8632.85      11658.84      1852.38 o                         
 -12   4   8     293594.47     291971.75      8973.21 o                         
 -10   4   8     128869.90     116140.04      5185.35 o                         
  -8   4   8     113345.23     129334.97      3161.79 o                         
  -6   4   8       6495.66       6516.38       558.98 o                         
  -4   4   8      62914.56      58805.95      2687.81 o                         
  -2   4   8       7273.90       7816.56       813.76 o                         
   0   4   8     305127.53     320634.75      5757.40 o                         
   2   4   8       1481.49       2096.24       478.13 o                         
   4   4   8      90429.88      90504.89      2272.59 o                         
   6   4   8      13564.40      14492.07       935.88 o                         
   8   4   8     153140.55     163610.72      3211.56 o                         
  10   4   8      21109.72      20224.75      1124.05 o                         
  12   4   8     141262.91     141554.80      3206.29 o                         
  14   4   8        763.61        265.58       525.97 o                         
  16   4   8      13596.93      13441.03      1484.28 o                         
  18   4   8        168.48        728.27       776.38 o                         
  20   4   8     180317.61     178044.94      8347.74 o                         
  22   4   8       7326.90       7222.53       407.17 o                         
  24   4   8      16872.58      17814.55       636.04 o                         
  26   4   8      51500.20      50934.91      1839.73 o                         
  28   4   8      13507.64      13554.93       508.75 o                         
  30   4   8       5079.30       5268.23       342.97 o                         
  32   4   8      11549.30      13043.41       654.90 o                         
  34   4   8      27367.88      27957.92      2065.61 o                         
  36   4   8       5167.55       5394.38       379.48 o                         
  38   4   8         41.01         24.06       155.47 o                         
 -41   5   8        762.91        589.10       279.93 o                         
 -39   5   8        311.50        463.64       314.93 o                         
 -37   5   8       1161.52        111.54       325.86 o                         
 -35   5   8        587.01        782.91       242.77 o                         
 -33   5   8        892.87        563.74       281.55 o                         
 -31   5   8       8342.57       7841.45       627.28 o                         
 -29   5   8      14744.50      14056.62       775.64 o                         
 -27   5   8       4605.53       4410.04       682.34 o                         
 -25   5   8        358.10        192.12       226.94 o                         
 -23   5   8      14985.23      15058.64       724.74 o                         
 -21   5   8      21255.02      21174.43      2851.83 o                         
 -19   5   8        616.05        459.27       815.75 o                         
 -17   5   8      58298.88      62897.80      4468.02 o                         
 -15   5   8        104.34        314.93       901.04 o                         
 -13   5   8     122273.70     124763.33      5806.46 o                         
 -11   5   8       2770.75       3564.79       844.18 o                         
  -9   5   8     171757.67     166777.33      3671.76 o                         
  -7   5   8       5727.15       5760.36       494.96 o                         
  -5   5   8      26829.57      35147.61      1264.81 o                         
  -3   5   8      20121.88      19343.91      1611.81 o                         
  -1   5   8       9041.81       7518.17       879.08 o                         
   1   5   8       1332.40       1590.34       456.15 o                         
   3   5   8     167512.34     169327.03      4301.54 o                         
   5   5   8      46069.72      37472.18      2032.18 o                         
   7   5   8      40512.18      36823.74      2098.38 o                         
   9   5   8        538.83       1224.71       660.47 o                         
  11   5   8     100819.03     101780.27      4892.29 o                         
  13   5   8       7390.52       8198.73      1093.99 o                         
  15   5   8        223.48        913.47       580.54 o                         
  17   5   8      42378.22      41763.74      2659.09 o                         
  19   5   8       5268.49       6057.96      1714.60 o                         
  21   5   8      57922.96      57886.74      1353.19 o                         
  23   5   8         53.99        207.17       377.85 o                         
  25   5   8      22603.48      21974.48       720.93 o                         
  27   5   8       4405.88       3229.95       296.98 o                         
  29   5   8      20900.09      19697.32       581.62 o                         
  31   5   8       6452.23       6709.63       344.97 o                         
  33   5   8        220.86        680.19       202.38 o                         
  35   5   8       7357.09       7827.09       808.09 o                         
  37   5   8       1514.18       1704.86       357.57 o                         
 -40   6   8         22.33       -134.51       134.51 o                         
 -38   6   8        211.57        160.11       167.48 o                         
 -36   6   8        168.30        779.43       259.13 o                         
 -34   6   8       7383.73       6884.31       417.57 o                         
 -32   6   8       1306.02       1790.19       314.22 o                         
 -30   6   8       1986.49       2542.91       440.69 o                         
 -28   6   8      10477.54       9909.51       694.55 o                         
 -26   6   8       9917.34       9765.33       716.93 o                         
 -24   6   8      16514.01      13247.33       833.35 o                         
 -22   6   8      28688.59      27122.89      1553.86 o                         
 -20   6   8      30700.91      31954.09      3497.00 o                         
 -18   6   8       8913.22       7674.14      1747.40 o                         
 -16   6   8       1400.19       2020.78      1036.63 o                         
 -14   6   8     162564.27     167291.52      7151.45 o                         
 -12   6   8     152167.05     153740.94      6556.59 o                         
 -10   6   8      42984.55      43293.63      3254.24 o                         
  -8   6   8      41299.92      44277.05      1944.95 o                         
  -6   6   8      11538.29      12463.65      1355.93 o                         
  -4   6   8     157055.84     170095.22      6036.09 o                         
  -2   6   8      85755.01      83149.21      2360.11 o                         
   0   6   8      24721.50      25928.16      1610.86 o                         
   2   6   8      32796.79      35696.30      1970.98 o                         
   4   6   8      71037.74      71116.72      2900.80 o                         
   6   6   8       3621.76       2056.71       689.99 o                         
   8   6   8       1791.29       2324.79       536.70 o                         
  10   6   8      47663.20      44004.40      3133.95 o                         
  12   6   8     121633.85     119518.94      5574.63 o                         
  14   6   8     125584.24     123130.88      4342.14 o                         
  16   6   8       6499.67       6944.56      1175.62 o                         
  18   6   8      99309.88      94173.89      2195.93 o                         
  20   6   8     178541.09     183154.33      3335.80 o                         
  22   6   8      46925.23      45506.52      1214.90 o                         
  24   6   8       1470.10       1928.89       315.97 o                         
  26   6   8      71840.54      77564.79      1205.67 o                         
  28   6   8      21141.93      22738.97       618.93 o                         
  30   6   8       9534.10       9384.72       396.31 o
[truncated: 913,845 more chars]
