# Supplementary material for: The crystalline sponge method updated
Source: IUCrJ. 2016 Feb 12;3(Pt 2):139–51. doi: 10.1107/S2052252515024379 (PMC4775162; doi:10.1107/S2052252515024379)
Supplement: Supplementary file 12 [file m-03-00139-cubane_twin_1sup12.hkl]

data_cubane_twin_1                                                              
_shelx_title ' exp_215_twin1_hklf4_a.res in P-1'                                
_shelx_refln_list_code          4                                               
_shelx_F_calc_maximum      763.53                                               
_exptl_crystal_F_000      3865.36                                               
_reflns_d_resolution_high  0.8003                                               
                                                                                
loop_                                                                           
 _space_group_symop_operation_xyz                                               
 'x, y, z'                                                                      
 '-x, -y, -z'                                                                   
                                                                                
_cell_length_a    14.8303                                                       
_cell_length_b    17.9130                                                       
_cell_length_c    29.8943                                                       
_cell_angle_alpha  96.803                                                       
_cell_angle_beta   93.488                                                       
_cell_angle_gamma 110.229                                                       
                                                                                
_shelx_F_squared_multiplier     1.000                                           
                                                                                
loop_                                                                           
 _refln_index_h                                                                 
 _refln_index_k                                                                 
 _refln_index_l                                                                 
 _refln_F_squared_calc                                                          
 _refln_F_squared_meas                                                          
 _refln_F_squared_sigma                                                         
 _refln_observed_status                                                         
   2   0   0        301.69       -376.63       376.63 o                         
   3   0   0     129005.40     141581.42      1037.85 o                         
   4   0   0         99.03        564.51       201.17 o                         
   5   0   0      22620.37      21525.80       532.22 o                         
   6   0   0      25108.42      24608.24       777.19 o                         
   7   0   0         83.01        184.93       226.49 o                         
   8   0   0      19524.38      19302.63       409.45 o                         
   9   0   0        944.48        915.22       374.28 o                         
  10   0   0       7836.43       7376.30       442.11 o                         
  11   0   0        529.83        581.51       186.31 o                         
  12   0   0      20094.74      20798.48       434.70 o                         
  13   0   0       1617.88       1674.31       355.77 o                         
  14   0   0        670.57        569.22       271.88 o                         
  15   0   0       2383.24       2855.02       462.67 o                         
  16   0   0       1016.10        894.22       520.79 o                         
  17   0   0        307.97        384.07       323.43 o                         
 -17   1   0         16.34         92.03       354.82 o                         
 -16   1   0        124.53        161.09       216.00 o                         
 -15   1   0       2087.02       2200.50       279.22 o                         
 -14   1   0       8489.92       8386.61       518.91 o                         
 -13   1   0        332.43        368.75       258.77 o                         
 -12   1   0       1480.95       1630.29       265.79 o                         
 -11   1   0       1805.58       2034.67       233.00 o                         
 -10   1   0       4605.39       4267.30       481.58 o                         
  -9   1   0        155.31        331.58       260.19 o                         
  -8   1   0      51513.23      49817.96       626.59 o                         
  -7   1   0      20248.25      18958.54       383.64 o                         
  -6   1   0      36626.81      39565.34      1441.07 o                         
  -5   1   0        191.93        372.71       208.19 o                         
  -4   1   0       4961.53       6660.63       455.89 o                         
  -1   1   0       3165.17       3234.83        70.75 o                         
   1   1   0     138886.50     138767.19      1062.58 o                         
   2   1   0        350.89       2239.25       516.00 o                         
   3   1   0      46864.25      48281.71      1953.08 o                         
   4   1   0      77659.90      78602.16       680.16 o                         
   5   1   0       7857.13       8235.30       472.38 o                         
   6   1   0      85520.21      87488.24      1607.84 o                         
   7   1   0        366.33        475.48       218.44 o                         
   8   1   0      12333.52      11534.82       511.00 o                         
   9   1   0        173.17        214.66       365.98 o                         
  10   1   0        369.29        553.42       202.03 o                         
  11   1   0      17558.98      16518.25       966.24 o                         
  12   1   0        335.83        170.75       233.95 o                         
  13   1   0        233.18        348.34       265.24 o                         
  14   1   0       2112.80       1918.37       281.77 o                         
  15   1   0         84.48        192.69       220.59 o                         
  16   1   0        458.73        228.74       450.57 o                         
 -17   2   0       1792.96       2829.48       454.29 o                         
 -16   2   0         90.33        173.84       228.52 o                         
 -15   2   0         45.80        170.29       261.85 o                         
 -14   2   0        826.82        703.57       291.46 o                         
 -13   2   0       2745.82       3002.28       285.80 o                         
 -12   2   0      17029.92      17450.50       631.85 o                         
 -11   2   0        237.51        417.25       206.00 o                         
 -10   2   0         81.91        138.27       364.66 o                         
  -9   2   0      10226.47      11208.85       388.57 o                         
  -8   2   0      34792.87      36739.11       529.05 o                         
  -7   2   0      29337.67      29877.77       571.40 o                         
  -6   2   0       3412.02       1140.67      1001.69 o                         
  -2   2   0      19255.99      21412.48       257.14 o                         
  -1   2   0      73069.12      74637.01      1931.00 o                         
   0   2   0      94763.08      79177.86      2042.95 o                         
   1   2   0       1232.18       1583.37       169.07 o                         
   2   2   0     155017.95     151206.03       744.78 o                         
   3   2   0      63359.13      63551.83       641.81 o                         
   4   2   0      25275.78      27486.68      1012.45 o                         
   5   2   0      13358.54      13103.40       485.94 o                         
   6   2   0       2849.86       3112.10       659.89 o                         
   7   2   0         48.57        369.14       354.50 o                         
   8   2   0       3460.71       3223.16       422.75 o                         
   9   2   0        646.81        404.43       235.37 o                         
  10   2   0       3216.12       2780.61       228.02 o                         
  11   2   0      17714.15      18877.43       532.10 o                         
  12   2   0         16.28          9.61       264.29 o                         
  13   2   0       2113.23       2387.43       281.01 o                         
  14   2   0         44.04         73.07       242.25 o                         
  15   2   0        367.37        186.56       272.22 o                         
  16   2   0         47.34        106.39       380.88 o                         
 -17   3   0       2313.33       1276.16       423.44 o                         
 -16   3   0       1338.83       1221.70       244.85 o                         
 -15   3   0       1169.82       1227.69       269.17 o                         
 -14   3   0       3314.54       3676.75       321.26 o                         
 -13   3   0       4554.49       5026.34       546.14 o                         
 -12   3   0        751.71       1004.13       215.26 o                         
 -11   3   0       1839.05       2218.56       198.53 o                         
 -10   3   0      14921.91      16969.78       439.37 o                         
  -9   3   0      29919.28      30862.99       480.62 o                         
  -8   3   0      12571.74      15036.64       744.48 o                         
  -4   3   0      30070.89      30263.80       966.02 o                         
  -3   3   0     216592.05     227247.59      3394.45 o                         
  -2   3   0      13459.64      14094.20       351.09 o                         
  -1   3   0      23409.16      26205.46      1397.98 o                         
   0   3   0      12710.62      13958.24       153.58 o                         
   1   3   0     104884.66     101308.93       535.22 o                         
   2   3   0     442143.00     458567.25      4186.65 o                         
   3   3   0      33242.62      34185.86       476.42 o                         
   4   3   0        186.43        456.58       190.33 o                         
   5   3   0       3538.25       3440.48       253.22 o                         
   6   3   0        645.17        550.77       325.57 o                         
   7   3   0      13385.85      13409.07       538.65 o                         
   8   3   0        988.58        975.23       390.09 o                         
   9   3   0      17124.99      16154.96       531.42 o                         
  10   3   0       6852.20       7396.06       304.82 o                         
  11   3   0       1188.38       1846.83       287.53 o                         
  12   3   0       2679.14       2910.95       280.14 o                         
  13   3   0       2888.02       2951.79       272.24 o                         
  14   3   0         93.58         17.26       278.68 o                         
  15   3   0       1588.80       1864.51       481.95 o                         
  16   3   0        562.97        489.75       183.78 o                         
 -18   4   0       1337.88        542.06       398.97 o                         
 -17   4   0         78.18        125.54       383.01 o                         
 -16   4   0        210.30        251.50       224.35 o                         
 -15   4   0       5960.66       5877.79       395.41 o                         
 -14   4   0       1494.12       1623.49       270.33 o                         
 -13   4   0        311.59        411.27       236.86 o                         
 -12   4   0      27103.56      28072.63      1312.84 o                         
 -11   4   0      11963.98      11603.31       780.07 o                         
 -10   4   0       3930.77       4413.53       308.54 o                         
  -6   4   0      99830.80      94316.70      1702.26 o                         
  -5   4   0         50.61        236.67       106.93 o                         
  -4   4   0      13350.93      13823.82       212.84 o                         
  -3   4   0       1970.36       1606.40       223.69 o                         
  -2   4   0        162.80        579.03       252.80 o                         
  -1   4   0        330.09        309.08        82.12 o                         
   0   4   0      74385.06      75704.03      1344.67 o                         
   1   4   0       1035.45        891.39       173.19 o                         
   2   4   0       1853.62       1513.41       204.76 o                         
   3   4   0      26618.06      26935.60       375.20 o                         
   4   4   0        292.63        457.37       204.02 o                         
   5   4   0        441.31        464.36       219.77 o                         
   6   4   0       3298.48       2790.79       369.98 o                         
   7   4   0        361.11        656.85       388.00 o                         
   8   4   0       6395.77       6603.78       279.47 o                         
   9   4   0       1125.62       1198.60       198.01 o                         
  10   4   0       1931.26       2289.63       259.36 o                         
  11   4   0       3594.19       3797.63       324.83 o                         
  12   4   0       2242.96       2501.26       446.31 o                         
  13   4   0       1142.44       1085.85       331.20 o                         
  14   4   0        745.01        794.86       261.30 o                         
  15   4   0        365.76        188.25       259.46 o                         
 -18   5   0         24.71        -79.26       434.08 o                         
 -17   5   0         25.79        194.70       421.31 o                         
 -16   5   0       5460.55       5121.21      1338.94 o                         
 -15   5   0       5492.34       5042.02      1110.46 o                         
 -14   5   0       6482.31       7121.40       539.92 o                         
 -13   5   0        645.39        169.16       470.25 o                         
 -12   5   0        253.28         13.94       303.61 o                         
  -8   5   0        888.36       2059.15       290.88 o                         
  -7   5   0      14374.47      16915.88       742.98 o                         
  -6   5   0      54852.38      50833.88       681.94 o                         
  -5   5   0      10009.66      11999.87       227.80 o                         
  -4   5   0      62061.14      62479.42       965.50 o                         
  -3   5   0       4504.57       3997.12       398.44 o                         
  -2   5   0     192896.27     191636.03      5995.15 o                         
  -1   5   0      21143.98      18525.65       317.54 o                         
   0   5   0       3973.98       3883.20       215.04 o                         
   1   5   0        759.47       1124.62       177.09 o                         
   2   5   0      24119.07      23611.10      2660.56 o                         
   3   5   0      38622.77      38692.79      1840.59 o                         
   4   5   0      11078.72      11645.32       449.18 o                         
   5   5   0       3339.83       3415.02       382.53 o                         
   6   5   0        238.39       1629.21       462.80 o                         
   7   5   0       5216.22       5016.83       448.67 o                         
   8   5   0       6399.25       5968.82       470.60 o                         
   9   5   0        187.86        397.21       226.72 o                         
  10   5   0       9922.26       9168.38       347.84 o                         
  11   5   0        592.90        383.39       284.85 o                         
  12   5   0         64.81        -42.02       377.16 o                         
  13   5   0         37.18        192.31       279.27 o                         
  14   5   0       2458.76       2396.46       320.30 o                         
  15   5   0        964.12       1027.47       192.09 o                         
 -18   6   0        614.69        106.39       476.63 o                         
 -17   6   0        301.77        229.48       358.00 o                         
 -16   6   0        739.37        461.21       508.02 o                         
 -15   6   0        434.76        615.47       498.44 o                         
 -14   6   0       1937.43       1990.86       422.25 o                         
 -10   6   0       7967.74       9372.02       744.21 o                         
  -9   6   0       1768.62       2112.40       573.45 o                         
  -8   6   0      58377.08      57669.99      1300.63 o                         
  -7   6   0      53560.21      54980.95      1182.01 o                         
  -6   6   0       1153.64       1361.81       480.89 o                         
  -5   6   0      82125.17      82721.45      1239.46 o                         
  -4   6   0      36553.01      35936.89       822.41 o                         
  -3   6   0      20911.61      20685.15       623.99 o                         
  -2   6   0       4451.82       4642.64       675.59 o                         
  -1   6   0         37.18        116.58       125.69 o                         
   0   6   0        228.29        267.53       131.99 o                         
   1   6   0      14428.37      15538.84       286.10 o                         
   2   6   0       5909.65       6753.23       824.28 o                         
   3   6   0        245.29        773.36       241.70 o                         
   4   6   0       3865.38       3942.93       353.61 o                         
   5   6   0      12867.94      13739.98       519.96 o                         
   6   6   0       7167.63       6684.62       561.75 o                         
   7   6   0       1342.10       1379.00       170.32 o                         
   8   6   0         35.68          1.12       193.35 o                         
   9   6   0        548.44        621.62       227.97 o                         
  10   6   0        662.81        777.39       217.93 o                         
  11   6   0       3385.39       2581.06       419.18 o                         
  12   6   0        545.37        496.88       292.00 o                         
  13   6   0         50.01         71.33       210.90 o                         
  14   6   0        151.09        162.48       236.70 o                         
 -18   7   0         96.45        -23.41       491.53 o                         
 -17   7   0       2839.84       2886.68       863.37 o                         
 -16   7   0        677.14        761.23       473.44 o                         
 -12   7   0         20.65        361.89       313.59 o                         
 -11   7   0        604.52        875.10       281.64 o                         
 -10   7   0      40300.07      41453.28      1308.61 o                         
  -9   7   0      94132.10     101296.32      1812.91 o                         
  -8   7   0        698.15        210.65       563.87 o                         
  -7   7   0      52533.95      56091.67      1261.27 o                         
  -6   7   0        280.25        355.35       508.02 o                         
  -5   7   0       3023.89       2013.46       468.12 o                         
  -4   7   0      10396.21      10582.22       598.45 o                         
  -3   7   0      14043.53      14346.96       530.39 o                         
  -2   7   0      19506.16      19401.20       534.71 o                         
  -1   7   0        120.24         46.84       140.07 o                         
   0   7   0       2008.21       1834.60       213.68 o                         
   1   7   0       1565.66       1495.48       190.76 o                         
   2   7   0       5816.77       5506.72       505.32 o                         
   3   7   0      15250.05      17396.97       496.00 o                         
   4   7   0       4429.29       6236.21       428.64 o                         
   5   7   0       1409.27       1466.65       357.06 o                         
   6   7   0      14166.32      14701.84       587.61 o                         
   7   7   0       7252.09       6699.28       240.86 o                         
   8   7   0        225.85        192.52       215.72 o                         
   9   7   0       6593.38       6677.72       255.24 o                         
  10   7   0       1065.26       1187.89       229.02 o                         
  11   7   0       1573.78       1290.76       303.36 o                         
  12   7   0         69.94         62.35       228.26 o                         
  13   7   0        559.85        470.83       273.09 o                         
  14   7   0        154.92        101.22       167.10 o                         
 -14   8   0       9971.69      10690.21       563.34 o                         
 -13   8   0         82.14        135.12       398.97 o                         
 -12   8   0      17146.26      17514.94      2126.50 o                         
 -11   8   0      24933.90      26808.82       492.01 o                         
 -10   8   0       2419.51       3534.85       709.10 o                         
  -9   8   0        672.11       1085.72       632.50 o                         
  -8   8   0        154.00         30.32       572.92 o                         
  -7   8   0       2928.09       3116.74       597.92 o                         
  -6   8   0       2577.93       2304.44       538.34 o                         
  -5   8   0       1175.52       1188.39       505.36 o                         
  -4   8   0      80134.59      80312.21      1307.55 o                         
  -3   8   0       2470.47       3229.02       860.97 o                         
  -2   8   0        551.90        542.25       386.38 o                         
  -1   8   0       4378.26       4606.97       588.08 o                         
   0   8   0        190.49        171.55       200.71 o                         
   1   8   0      20455.85      20868.88       801.62 o                         
   2   8   0       1570.41       5358.44       594.73 o                         
   3   8   0      14617.95      13754.90       707.50 o                         
   4   8   0       1339.11        911.51       404.83 o                         
   5   8   0       6489.46       7629.33       715.48 o                         
   6   8   0        104.94          3.73       181.82 o                         
   7   8   0       6060.35       5334.93       210.70 o                         
   8   8   0        939.24        958.95       207.06 o                         
   9   8   0       2305.04       1952.00       207.50 o                         
  10   8   0        444.27        378.97       219.68 o                         
  11   8   0       1026.78       1028.55       232.17 o                         
  12   8   0       1268.87       1033.55       294.51 o                         
  13   8   0       1531.96       1740.67       215.46 o                         
 -16   9   0        656.87        558.05       369.10 o                         
 -15   9   0        553.91        389.96       386.50 o                         
 -14   9   0       1334.92       1113.79       404.57 o                         
 -13   9   0       1373.70       1454.37       414.39 o                         
 -12   9   0        341.25        252.59       310.40 o                         
 -11   9   0        390.41        372.44       276.68 o                         
 -10   9   0      13806.59      13666.51       977.21 o                         
  -9   9   0         12.76         31.92       653.78 o                         
  -8   9   0       1753.89       2590.63       651.65 o                         
  -7   9   0         98.86        -45.75       564.41 o                         
  -6   9   0      33880.23      38082.80      1114.98 o                         
  -5   9   0       9419.68       8833.68       692.08 o                         
  -4   9   0       4790.50       5379.15       591.54 o                         
  -3   9   0      15595.76      13817.90       590.81 o                         
  -2   9   0       3783.38       4407.11       788.36 o                         
  -1   9   0       2029.42       2253.58       446.45 o                         
   0   9   0       8058.70       9632.92       620.00 o                         
   1   9   0       2630.10       2568.14       353.16 o                         
   2   9   0       7609.70       7516.42       805.12 o                         
   3   9   0        879.23        908.85       365.50 o                         
   4   9   0       3999.50       4394.35       473.84 o                         
   5   9   0       1732.45       1572.41       168.21 o                         
   6   9   0        178.24        281.09       196.06 o                         
   7   9   0         15.05         94.84       181.13 o                         
   8   9   0       5463.21       4755.45       216.72 o                         
   9   9   0        405.68        408.96       209.23 o                         
  10   9   0        254.63        186.73       189.00 o                         
  11   9   0       1171.96        989.12       302.38 o                         
  12   9   0         82.91         74.33       222.89 o                         
 -18  10   0        124.83       -236.19       444.72 o                         
 -17  10   0        390.37        273.28       297.37 o                         
 -16  10   0       1826.31       1926.82       542.06 o                         
 -15  10   0        467.57        663.13       371.33 o                         
 -14  10   0       1155.00       1180.54       383.09 o                         
 -13  10   0       4735.37       6217.94       413.60 o                         
 -12  10   0      20775.95      19390.55      1051.01 o                         
 -11  10   0       3811.26       3823.44       562.04 o                         
 -10  10   0       7623.09       8178.11       339.37 o                         
  -9  10   0       4708.98       4579.01       479.17 o                         
  -8  10   0       6485.14       6780.32       779.85 o                         
  -7  10   0      36364.42      36735.36      1214.46 o                         
  -6  10   0       6280.61       5762.16       704.84 o                         
  -5  10   0        129.52        -55.86       548.98 o                         
  -4  10   0       1090.56       1742.69       560.68 o                         
  -3  10   0       1203.30       1156.61       545.52 o                         
  -2  10   0       9889.94       9011.97       573.65 o                         
  -1  10   0       2112.42       1629.75       373.22 o                         
   0  10   0      40749.08      45962.68      1651.73 o                         
   1  10   0        502.35        451.63       847.94 o                         
   2  10   0        855.59       1159.67       760.17 o                         
   3  10   0         12.04       -100.86       264.71 o                         
   4  10   0       3833.64       4044.47       217.60 o                         
   5  10   0         18.02         59.83       238.83 o                         
   6  10   0       9145.89       9185.63       484.66 o                         
   7  10   0        210.91        287.83       226.14 o                         
   8  10   0         64.32         92.16       197.73 o                         
   9  10   0        108.95        132.97       287.71 o                         
  10  10   0          4.54        -17.71       199.83 o                         
  11  10   0         17.43       -172.79       215.78 o                         
  12  10   0        144.78        -39.36       185.12 o                         
 -18  11   0        277.68        540.47       442.59 o                         
 -17  11   0        884.52        353.75       657.50 o                         
 -16  11   0         23.69        297.22       312.82 o                         
 -15  11   0      11799.20      13309.08       883.85 o                         
 -14  11   0       8788.83       8696.17       431.76 o                         
 -13  11   0        610.58        613.35       850.07 o                         
 -12  11   0       9626.47       9969.41       982.52 o                         
 -11  11   0       5353.20       5625.94       370.37 o                         
 -10  11   0       4092.81       4067.06       404.04 o                         
  -9  11   0      39751.12      42225.36       891.43 o                         
  -8  11   0        655.71        231.85       455.78 o                         
  -7  11   0         19.31        457.48       631.43 o                         
  -6  11   0       3521.04       3664.12       708.57 o                         
  -5  11   0         69.23        320.77       568.66 o                         
  -4  11   0       2017.44       1768.76       570.79 o                         
  -3  11   0        759.61       1202.22       575.05 o                         
  -2  11   0      11371.78      11938.48       613.62 o                         
  -1  11   0       1398.38       2367.21       971.89 o                         
   0  11   0      13360.65      14760.74      1186.26 o                         
   1  11   0          7.23        -84.05       790.49 o                         
   2  11   0       3869.54       3617.42       205.39 o                         
   3  11   0       6471.03       7074.22       239.39 o                         
   4  11   0        450.43        406.58       209.64 o                         
   5  11   0        570.14        315.89       245.07 o                         
   6  11   0        552.74        500.00       242.02 o                         
   7  11   0        555.87        559.77       322.53 o                         
   8  11   0        941.57       1045.83       299.91 o                         
   9  11   0        478.18        411.81       250.38 o                         
  10  11   0       1200.96       1177.51       170.68 o                         
 -18  12   0        108.97        279.28       416.52 o                         
 -17  12   0        528.24        340.98       629.31 o                         
 -16  12   0       3767.58       2959.81       808.57 o                         
 -15  12   0        721.86       1124.56       888.37 o                         
 -14  12   0       1002.12        558.55       915.50 o                         
 -13  12   0       2899.00       2890.65       969.76 o                         
 -12  12   0        829.82        951.50       369.38 o                         
 -11  12   0       9518.02       9263.78       432.83 o                         
 -10  12   0       1879.15       2199.80       273.05 o                         
  -9  12   0          3.40        135.74       232.97 o                         
  -8  12   0       1330.74       1504.11       235.64 o                         
  -7  12   0       4011.98       4213.96       235.30 o                         
  -6  12   0       3131.25       2535.31       661.22 o                         
  -5  12   0       3432.98       2657.66       665.48 o                         
  -4  12   0        320.46        274.49       612.28 o                         
  -3  12   0        521.62        593.13       527.17 o                         
  -2  12   0        101.26       -103.20       869.75 o                         
  -1  12   0        602.13        -50.00       857.51 o                         
   0  12   0       1687.32       1826.64       239.52 o                         
   1  12   0       1355.08       1193.84       234.80 o                         
   2  12   0       1815.29       1682.80       215.07 o                         
   3  12   0       1254.53        805.17       221.16 o                         
   4  12   0          2.95         67.31       219.76 o                         
   5  12   0       3250.92       3214.31       275.75 o                         
   6  12   0         46.15        106.11       241.54 o                         
   7  12   0          9.66        -13.83       390.99 o                         
   8  12   0        317.78        358.01       386.20 o                         
 -17  13   0       1429.51       1044.76       594.20 o                         
 -16  13   0       1314.44       1508.10       778.25 o                         
 -15  13   0       3245.86       2435.30       881.45 o                         
 -14  13   0        726.35        757.51       925.07 o                         
 -13  13   0        104.76       -336.20       942.63 o                         
 -12  13   0       2695.47       2931.50       405.20 o                         
 -11  13   0       1235.35       1289.47       411.40 o                         
 -10  13   0       2599.17       2590.32       285.02 o                         
  -9  13   0       2305.45       2218.05       273.91 o                         
  -8  13   0       1684.05       2007.78       239.87 o                         
  -7  13   0         15.12        172.45       219.84 o                         
  -6  13   0        735.14        589.77       226.01 o                         
  -5  13   0       2701.51       2573.43       248.01 o                         
  -4  13   0        254.00        264.40       223.43 o                         
  -3  13   0       6184.36       5604.61       436.94 o                         
  -2  13   0       2001.05       2301.25       213.97 o                         
  -1  13   0       2719.17       2772.79       215.97 o                         
   0  13   0       5951.76       6038.46       301.15 o                         
   1  13   0         60.97         91.63       219.50 o                         
   2  13   0       1285.23       1101.10       246.02 o                         
   3  13   0        728.98        449.80       272.25 o                         
   4  13   0       1463.87       1516.13       267.00 o                         
   5  13   0        452.84        279.01       344.71 o                         
 -17  14   0        305.26        -18.09       504.83 o                         
 -16  14   0        183.66         14.36       706.97 o                         
 -15  14   0        262.89        398.97       820.81 o                         
 -14  14   0        388.85        269.70       892.62 o                         
 -13  14   0       1106.69       1041.07       366.10 o                         
 -12  14   0       2952.54       3025.91       401.45 o                         
 -11  14   0       2666.89       2331.25       434.94 o                         
 -10  14   0       6177.02       6435.76       437.25 o                         
  -9  14   0       1259.76       1556.71       293.03 o                         
  -8  14   0        225.66        316.85       246.63 o                         
  -7  14   0        795.84        705.20       250.87 o                         
  -6  14   0        612.39        559.31       252.59 o                         
  -5  14   0       1318.13       1624.78       254.80 o                         
  -4  14   0       1835.39       2033.09       233.65 o                         
  -3  14   0        561.29        472.09       232.34 o                         
  -2  14   0        207.65        161.52       194.62 o                         
  -1  14   0        291.42        438.93       198.22 o                         
   0  14   0       6270.50       6392.04       362.60 o                         
   1  14   0          8.06       -252.21       297.88 o                         
   2  14   0        269.49        137.56       254.42 o                         
   3  14   0         75.80        344.93       251.09 o                         
   4  14   0         61.74        344.71       378.75 o                         
 -17  15   0         30.87        297.36       399.50 o                         
 -16  15   0         37.47        172.89       606.96 o                         
 -15  15   0         82.58        536.21       757.51 o                         
 -14  15   0       1587.99       1055.40       872.94 o                         
 -13  15   0       2182.81       1748.87       374.83 o                         
 -12  15   0       5123.85       4815.83       448.91 o                         
 -11  15   0       2001.18       1758.31       419.61 o                         
 -10  15   0         34.11         44.96       312.29 o                         
  -9  15   0        406.19        210.82       326.60 o                         
  -8  15   0        746.20        964.40       349.83 o                         
  -7  15   0       1160.71       1185.04       281.55 o                         
  -6  15   0        163.25        101.45       217.10 o                         
  -5  15   0        491.68        587.08       228.02 o                         
  -4  15   0        973.34       1097.71       226.75 o                         
  -3  15   0         82.74        -12.06       214.32 o                         
  -2  15   0         67.79        -25.09       208.25 o                         
  -1  15   0        937.19        983.55       267.63 o                         
   0  15   0       2494.96       2662.19       256.19 o                         
   1  15   0        567.36        665.87       269.50 o                         
   2  15   0       1429.45       1258.78       338.73 o                         
   7  15   0        402.54        697.93       277.15 o                         
 -16  16   0        545.07        532.49       513.34 o                         
 -15  16   0        934.59       1030.40       665.48 o                         
 -14  16   0        395.62        831.98       799.00 o                         
 -13  16   0       1556.52       1220.46       342.02 o                         
 -12  16   0         12.94        269.61       385.80 o                         
 -11  16   0       2337.60       2727.19       462.80 o                         
 -10  16   0        384.54        421.08       439.52 o                         
  -9  16   0       3082.08       2696.08       359.14 o                         
  -8  16   0        278.63          3.89       330.44 o                         
  -7  16   0        107.47         47.32       291.97 o                         
  -6  16   0       2100.32       1834.70       243.39 o                         
  -5  16   0        637.20        679.69       241.43 o                         
  -4  16   0         25.22        273.85       214.88 o                         
  -3  16   0        310.92         83.38       223.15 o                         
  -2  16   0        693.01        862.19       252.35 o                         
  -1  16   0       3052.55       3479.89       320.41 o                         
   0  16   0        164.50        331.85       330.93 o                         
   6  16   0          0.76        119.01       157.67 o                         
   7  16   0         74.81        164.91       180.87 o                         
 -15  17   0         39.03         25.00       511.74 o                         
 -14  17   0        203.95        499.51       668.14 o                         
 -13  17   0        245.64         67.99       300.67 o                         
 -12  17   0        121.35        223.38       357.62 o                         
 -11  17   0        562.72        540.18       375.31 o                         
 -10  17   0        273.35        342.28       423.27 o                         
  -9  17   0        551.65        335.24       440.49 o                         
  -8  17   0        737.45        767.36       451.72 o                         
  -7  17   0         29.69         56.93       305.96 o                         
  -6  17   0        114.65        265.49       230.35 o                         
  -5  17   0        566.77        541.39       242.44 o                         
  -4  17   0          1.53         67.71       224.43 o                         
  -3  17   0       1756.75       1580.42       246.38 o                         
  -2  17   0       1028.36       1177.95       339.85 o                         
   4  17   0        553.57        864.43       333.01 o                         
   5  17   0        103.58         84.96       151.93 o                         
 -15  18   0        197.59        229.81       342.58 o                         
 -14  18   0        110.83         59.05       500.04 o                         
 -13  18   0         81.18         27.28       256.57 o                         
 -12  18   0        543.06        542.72       320.80 o                         
 -11  18   0       1954.87       1833.19       371.16 o                         
 -10  18   0        319.95        305.56       392.17 o                         
  -9  18   0         30.14       -113.05       398.05 o                         
  -8  18   0        757.00        752.19       521.85 o                         
  -7  18   0        541.78        477.90       374.50 o                         
  -6  18   0        316.01        113.80       243.69 o                         
  -5  18   0         63.77        147.35       257.33 o                         
  -4  18   0        193.50        150.30       295.51 o                         
   2  18   0        823.64        755.38       346.30 o                         
   3  18   0         37.08        144.69       280.87 o                         
   4  18   0        239.88        167.03       217.57 o                         
 -13  19   0       1270.06       1101.68       254.28 o                         
 -12  19   0        176.29         45.22       306.94 o                         
 -11  19   0        130.20       -153.74       365.45 o                         
 -10  19   0        838.63        537.28       414.39 o                         
  -9  19   0        233.95        503.76       436.74 o                         
  -8  19   0         56.04        107.99       472.91 o                         
  -7  19   0       1449.30       1205.95       452.16 o                         
  -6  19   0       1985.75       1675.65       235.35 o                         
   0  19   0          7.51        144.69       303.22 o                         
   1  19   0          3.64        561.75       266.51 o                         
   2  19   0          4.60        -43.62       228.21 o                         
   3  19   0         10.41         11.70       173.95 o                         
 -12  20   0          0.93       -127.14       245.23 o                         
 -11  20   0         62.86         84.58       298.96 o                         
 -10  20   0         21.69        372.90       360.67 o                         
  -9  20   0        575.37        520.25       388.86 o                         
  -8  20   0         60.35         38.30       377.69 o                         
  -7  20   0         87.15        152.14       403.22 o                         
  -1  20   0          6.29       -245.23       274.49 o                         
 -11  21   0         41.53        -46.28       218.10 o                         
 -10  21   0         63.33         75.01       256.94 o                         
  -2  21   0        158.28        -90.43       218.10 o                         
  -5  22   0         47.40         55.32       181.93 o                         
   5 -22   1         54.00         18.09       197.89 o                         
   6 -22   1         12.57        637.28       203.74 o                         
   2 -21   1          3.04        -89.37       240.44 o                         
   3 -21   1          0.18         26.60       250.55 o                         
   4 -21   1        130.97        139.90       285.66 o                         
   9 -21   1         42.83        169.16       268.64 o                         
  10 -21   1         10.36        -27.66       242.57 o                         
  11 -21   1          3.89         29.79       211.19 o                         
   1 -20   1         22.15        159.77       178.70 o                         
   2 -20   1         32.66         69.91       200.42 o                         
   3 -20   1        127.37        395.67       240.44 o                         
   4 -20   1        243.64         81.39       287.26 o                         
   8 -20   1          7.42        251.08       379.29 o                         
   9 -20   1        220.77        -47.88       365.99 o                         
  10 -20   1         60.88        206.93       345.77 o                         
  11 -20   1         61.88         56.39       295.24 o                         
  12 -20   1         52.49         53.20       233.53 o                         
  -3 -19   1         21.43         56.39       186.18 o                         
  -2 -19   1          2.21         71.28       240.98 o                         
  -1 -19   1          2.45        -61.18       289.38 o                         
   0 -19   1         63.05        131.25       191.59 o                         
   1 -19   1       1139.48        990.47       243.45 o                         
   2 -19   1        146.27         67.03       315.98 o                         
   6 -19   1         27.22        -25.47       253.26 o                         
   7 -19   1        818.91        528.23       453.76 o                         
   8 -19   1       1025.66        746.34       488.87 o                         
   9 -19   1        117.67       -230.87       450.57 o                         
  10 -19   1         11.98         71.28       380.35 o                         
  11 -19   1        438.94        769.21       377.16 o                         
  12 -19   1        230.77        291.51       300.56 o                         
  -4 -18   1        225.19        249.49       221.83 o                         
  -3 -18   1         22.62        -31.39       278.75 o                         
  -2 -18   1        164.42        380.35       337.79 o                         
  -1 -18   1        292.48        263.73       255.56 o                         
   5 -18   1       2430.19       2286.53       322.23 o                         
   6 -18   1         79.29         74.61       243.26 o                         
   7 -18   1          2.30        -93.62       508.02 o                         
   8 -18   1         66.56       -338.86       520.25 o                         
   9 -18   1        245.60        377.09       418.15 o                         
  10 -18   1        444.26        452.00       370.71 o                         
  11 -18   1         93.12        -89.26       362.60 o                         
  12 -18   1         22.09       -117.88       297.24 o                         
  13 -18   1          9.09       -108.11       248.59 o                         
  14 -18   1        324.36        771.34       511.74 o                         
  15 -18   1        184.25         15.96       376.09 o                         
  -6 -17   1         19.21        108.52       177.67 o                         
  -5 -17   1         24.42         68.09       258.00 o                         
  -4 -17   1        131.35        -65.43       323.43 o                         
  -3 -17   1        149.62        352.69       383.01 o                         
   3 -17   1       2911.49       3077.27       284.79 o                         
   4 -17   1       1129.54       1165.61       277.66 o                         
   5 -17   1         57.95        183.88       266.48 o                         
   6 -17   1        333.66         66.46       260.10 o                         
   7 -17   1        238.14        174.68       354.45 o                         
   8 -17   1         33.63        -72.48       445.38 o                         
   9 -17   1       1354.52       1048.26       469.62 o                         
  10 -17   1         91.12        347.77       424.84 o                         
  11 -17   1       1184.82        880.22       400.95 o                         
  12 -17   1        198.50         90.04       333.55 o                         
  13 -17   1        722.45        576.34       301.81 o                         
  14 -17   1        168.99        555.36       684.10 o                         
  15 -17   1       1351.75        542.60       570.26 o                         
  16 -17   1        473.40        156.93       360.67 o                         
  -7 -16   1         50.88       -138.84       194.16 o                         
  -6 -16   1        151.03        174.46       165.39 o                         
  -5 -16   1       1312.61       1065.51       362.79 o                         
   1 -16   1         33.97       -185.42       338.56 o                         
   2 -16   1        379.68        222.83       243.96 o                         
   3 -16   1        586.26        679.86       242.19 o                         
   4 -16   1        181.75        209.81       213.65 o                         
   5 -16   1        594.20        423.15       240.43 o                         
   6 -16   1       2354.36       1965.51       246.78 o                         
   7 -16   1       1100.32       1118.05       308.96 o                         
   8 -16   1       1147.11       1305.47       350.54 o                         
   9 -16   1       4536.04       3974.55       495.67 o                         
  10 -16   1        268.43        605.67       441.61 o                         
  11 -16   1        115.41       -121.41       405.96 o                         
  12 -16   1          4.25        -26.40       374.48 o                         
  13 -16   1        519.85        216.43       322.53 o                         
  14 -16   1         42.41         95.75       780.91 o                         
  15 -16   1          1.56        -84.58       685.69 o                         
  16 -16   1        222.80        114.91       208.79 o                         
  -8 -15   1         13.78         38.83       195.76 o                         
  -7 -15   1       1191.35       1158.53       281.94 o                         
  -1 -15   1        288.61        313.17       265.55 o                         
   0 -15   1         26.24        200.50       277.96 o                         
   1 -15   1       7621.71       8168.78       470.29 o                         
   2 -15   1       2016.00       1870.41       221.75 o                         
   3 -15   1       3627.97       3384.90       237.18 o                         
   4 -15   1        428.58        486.63       211.13 o                         
   5 -15   1        842.19        550.84       224.33 o                         
   6 -15   1        286.07        330.31       212.95 o                         
   7 -15   1       5924.66       5983.51       318.02 o                         
   8 -15   1        384.43         85.31       326.31 o                         
   9 -15   1         10.29        -57.24       315.19 o                         
  10 -15   1         31.13         90.64       431.23 o                         
  11 -15   1         77.95        152.53       402.47 o                         
  12 -15   1       1830.82       1791.78       586.75 o                         
  13 -15   1        439.12       1282.02       964.97 o                         
  14 -15   1        725.53        702.18       906.45 o                         
  15 -15   1        564.93        735.70       756.44 o                         
  16 -15   1          6.67       -191.50       639.41 o                         
  17 -15   1        935.46        878.79       444.18 o                         
  -8 -14   1         14.62        -69.69       273.96 o                         
  -3 -14   1       3491.32       3358.55       360.55 o                         
  -2 -14   1        118.36        243.07       261.81 o                         
  -1 -14   1       5117.21       5746.78       280.82 o                         
   0 -14   1        759.07        678.01       237.94 o                         
   1 -14   1       1216.87       1094.60       224.44 o                         
   2 -14   1       2146.06       2117.29       233.60 o                         
   3 -14   1         29.89        -28.34       229.32 o                         
   4 -14   1       4228.04       4224.34       290.13 o                         
   5 -14   1       1334.64       1448.20       248.42 o                         
   6 -14   1       4359.43       4060.68       294.25 o                         
   7 -14   1        653.86        480.69       247.36 o                         
   8 -14   1          3.32        121.11       272.27 o                         
   9 -14   1       5103.92       4964.87       318.97 o                         
  10 -14   1       1812.24       1502.71       440.59 o                         
  11 -14   1        372.66        930.27       396.28 o                         
  12 -14   1        478.09        747.90       359.55 o                         
  13 -14   1       3393.94       4372.69      1052.74 o                         
  14 -14   1        440.82        171.29       912.31 o                         
  15 -14   1        198.40        194.16       825.60 o                         
  16 -14   1        177.63        120.75       690.48 o                         
  17 -14   1        679.84        428.23       508.55 o                         
  -5 -13   1       1291.07       1504.76       311.73 o                         
  -4 -13   1       1820.56       1675.84       381.08 o                         
  -3 -13   1        150.91        224.35       237.57 o                         
  -2 -13   1        875.33        707.87       230.13 o                         
  -1 -13   1        172.63        255.65       220.15 o                         
   0 -13   1        412.59        456.25       245.28 o                         
   1 -13   1        801.32        777.63       194.96 o                         
   2 -13   1        190.89        198.89       206.30 o                         
   3 -13   1       8566.82       9939.73       471.06 o                         
   4 -13   1       1587.42       1659.97       234.55 o                         
   5 -13   1       2672.27       2583.99       243.48 o                         
   6 -13   1        297.81        650.01       217.47 o                         
   7 -13   1         20.86         26.67       210.13 o                         
   8 -13   1         41.97        245.05       241.49 o                         
   9 -13   1        688.95        390.46       247.75 o                         
  10 -13   1       1295.50       1430.37       266.86 o                         
  11 -13   1       2080.07       2347.01       406.16 o                         
  12 -13   1        634.56        571.42       359.98 o                         
  13 -13   1        185.96        689.95      1000.61 o                         
  14 -13   1         99.37        223.95       931.46 o                         
  15 -13   1        952.99        733.04       895.28 o                         
  16 -13   1        477.20        152.67       773.47 o                         
  17 -13   1         63.13       -493.66       596.32 o                         
  -7 -12   1       1228.89       1315.00       455.89 o                         
  -6 -12   1        117.28        198.15       221.11 o                         
  -5 -12   1       3381.62       3269.96       394.45 o                         
  -4 -12   1         24.89         71.18       217.39 o                         
  -3 -12   1       6434.42       7203.61       257.85 o                         
  -2 -12   1       1054.95       1630.67       201.06 o                         
  -1 -12   1        108.63        461.86       221.66 o                         
   0 -12   1       1148.09       1072.04       222.08 o                         
   1 -12   1       4190.68       3545.49       990.50 o                         
   2 -12   1        632.43       1156.47       968.69 o                         
   3 -12   1        422.75        638.08       455.84 o                         
   4 -12   1       1005.68       1111.79       545.79 o                         
   5 -12   1       1155.92       1541.08       587.81 o                         
   6 -12   1       1110.70        383.01       611.75 o                         
   7 -12   1       1483.60       2231.80       332.66 o                         
   8 -12   1       6660.13       7131.60       285.02 o                         
   9 -12   1       4083.61       4363.22       265.05 o                         
  10 -12   1       4210.54       4536.06       415.79 o                         
  11 -12   1       1023.77       1486.91       363.66 o                         
  12 -12   1         95.20        255.34       910.18 o                         
  13 -12   1         10.09       -142.56       918.69 o                         
  14 -12   1       2368.35       2327.84       952.20 o                         
  15 -12   1          2.00        347.90       895.28 o                         
  16 -12   1       3193.71       2826.29       834.64 o                         
  17 -12   1          2.51       -194.16       633.56 o                         
  18 -12   1          6.11        -92.11       206.50 o                         
 -11 -11   1        185.70        112.24       232.47 o                         
 -10 -11   1        200.18       1762.18      1209.67 o                         
  -9 -11   1          9.77        -53.20       355.35 o                         
  -8 -11   1        904.51        851.66       411.20 o                         
  -7 -11   1       1984.55       1897.16       326.48 o                         
  -6 -11   1       1834.57       1689.59       247.55 o                         
  -5 -11   1        426.08        849.09       242.19 o                         
  -4 -11   1         34.30        140.83       208.27 o                         
  -3 -11   1        667.98        654.43       206.06 o                         
  -2 -11   1        476.90        481.77       220.74 o                         
  -1 -11   1        881.79       1726.20       855.92 o                         
   0 -11   1       4653.76       4629.09       998.48 o                         
   1 -11   1      31729.27      30365.17      1505.97 o                         
   2 -11   1        380.92        530.71       451.10 o                         
   3 -11   1      13673.91      13812.29       707.24 o                         
   4 -11   1      19615.86      19703.69       865.49 o                         
   5 -11   1        124.37        661.75       571.85 o                         
   6 -11   1        205.10          1.06       613.88 o                         
   7 -11   1       2161.71       1992.71       691.54 o                         
   8 -11   1      20612.61      19639.03      1954.94 o                         
   9 -11   1        866.31        673.58       213.10 o                         
  10 -11   1        417.29        439.22       313.73 o                         
  11 -11   1        148.53        334.19       550.06 o                         
  12 -11   1       3021.43       3676.35       918.69 o                         
  13 -11   1        445.12        379.82       863.37 o                         
  14 -11   1       6923.31       7697.19       460.14 o                         
  15 -11   1       2301.93       3089.06       384.63 o                         
  16 -11   1       1375.89       1042.46       334.56 o                         
  17 -11   1        211.53        525.04       672.93 o                         
  18 -11   1         47.76         31.39       445.78 o                         
 -12 -10   1         79.27        104.26       230.87 o                         
 -11 -10   1        648.98        632.45       222.54 o                         
 -10 -10   1        929.12       1114.23       246.00 o                         
  -9 -10   1       1667.06       1342.85       191.96 o                         
  -8 -10   1        227.38         53.89       166.48 o                         
  -7 -10   1        324.79        167.71       222.69 o                         
  -6 -10   1       1094.54        906.65       220.29 o                         
  -5 -10   1       2575.71       2774.82       229.15 o                         
  -4 -10   1       4755.49       4818.03       227.72 o                         
  -3 -10   1       6045.53       6737.89       521.32 o                         
  -2 -10   1       5631.03       6462.21       919.75 o                         
  -1 -10   1       1540.07       1627.79       920.29 o                         
   0 -10   1         49.28        150.01       959.65 o                         
   1 -10   1      38406.31      39586.35      1418.28 o                         
   2 -10   1      32043.34      28537.24      1322.18 o                         
   3 -10   1        512.49        618.09       437.81 o                         
   4 -10   1      13379.47      14072.39       747.93 o                         
   5 -10   1      16506.60      17333.82       853.26 o                         
   6 -10   1      29968.64      28391.61      1044.76 o                         
   7 -10   1       5948.77       6890.44       751.12 o                         
   8 -10   1       1619.14       1651.19       646.33 o                         
   9 -10   1        944.64       1541.65       440.55 o                         
  10 -10   1       1259.60       1258.85       470.61 o                         
  11 -10   1       1292.24       1681.22       538.70 o                         
  12 -10   1       1650.35       1815.72       311.72 o                         
  13 -10   1       2819.74       2902.87       368.68 o                         
  14 -10   1        740.26        790.67       371.25 o                         
  15 -10   1        241.17        340.09       371.66 o                         
  16 -10   1        549.41        617.45       365.95 o                         
  17 -10   1          6.35         69.15       673.46 o                         
  18 -10   1        808.59        726.12       486.21 o                         
 -12  -9   1       1386.64       1219.19       229.64 o                         
 -11  -9   1       1420.81       1641.83       209.97 o                         
 -10  -9   1        264.92        175.21       198.19 o                         
  -9  -9   1       1657.58       1394.82       190.88 o                         
  -8  -9   1       1433.77       1468.08       196.09 o                         
  -7  -9   1       3862.09       3771.56       247.62 o                         
  -6  -9   1        543.48        503.04       250.19 o                         
  -5  -9   1         59.73         18.10       205.32 o                         
  -4  -9   1       2412.99       2905.06       437.42 o                         
  -3  -9   1       3949.39       3366.23       566.00 o                         
  -2  -9   1       6412.35       6109.30       541.80 o                         
  -1  -9   1      76020.12      74830.60      8756.01 o                         
   0  -9   1       1005.09        909.55       445.12 o                         
   1  -9   1        986.69       1415.01       409.51 o                         
   2  -9   1      14540.61      14735.46       650.05 o                         
   3  -9   1       4247.20       3834.32       450.17 o                         
   4  -9   1       7163.66       7023.43       609.09 o                         
   5  -9   1       2500.96       2343.27       563.34 o                         
   6  -9   1       4128.53       5328.61       670.80 o                         
   7  -9   1      10025.22      11705.71       801.66 o                         
   8  -9   1       5125.68       5449.37       706.44 o                         
   9  -9   1         95.43        260.66       626.11 o                         
  10  -9   1        179.12        -37.77       681.44 o                         
  11  -9   1       2165.25       2639.07       295.07 o                         
  12  -9   1       2700.73       2625.61       559.62 o                         
  13  -9   1        196.25        354.28       398.97 o                         
  14  -9   1       4763.92       4112.47       450.29 o                         
  15  -9   1        581.58        389.66       393.73 o                         
  16  -9   1       1580.76       1366.27       397.49 o                         
  17  -9   1         29.75        537.81       355.35 o                         
 -13  -8   1         52.41         79.91       199.10 o                         
 -12  -8   1         12.93         40.47       283.83 o                         
 -11  -8   1       1308.49       1297.33       198.33 o                         
 -10  -8   1          1.53        -26.09       219.28 o                         
  -9  -8   1        501.88        556.72       195.67 o                         
  -8  -8   1       9305.10       9635.38       270.15 o                         
  -7  -8   1       1900.35       1796.60       250.43 o                         
  -6  -8   1       4532.78       5060.83       216.36 o                         
  -5  -8   1       8829.23       9252.16       580.90 o                         
  -4  -8   1        321.17        424.82       316.18 o                         
  -3  -8   1      10772.90      11582.05       455.08 o                         
  -2  -8   1      14959.12      15214.65       440.69 o                         
  -1  -8   1        619.31       1063.17       206.09 o                         
   0  -8   1       3760.74       3574.42       297.07 o                         
   1  -8   1         58.15        361.75       355.16 o                         
   2  -8   1       7134.13       6571.78      1011.78 o                         
   3  -8   1       3363.78       3710.95       421.32 o                         
   4  -8   1      11971.87      11498.25       627.71 o                         
   5  -8   1      27061.71      29575.21       888.90 o                         
   6  -8   1       5528.06       4915.81       598.98 o                         
   7  -8   1       6486.14       7248.45       689.95 o                         
   8  -8   1       4879.33       5081.79       701.65 o                         
   9  -8   1          1.15        593.66       612.81 o                         
  10  -8   1      25574.96      26818.08      1135.73 o                         
  11  -8   1        393.00        439.29       284.93 o                         
  12  -8   1        352.90        298.61       336.22 o                         
  13  -8   1       3379.71       3306.11       468.65 o                         
  14  -8   1       5470.45       5943.02       520.25 o                         
  15  -8   1        776.34        789.96       460.14 o                         
  18  -8   1        433.81        428.76       495.25 o                         
 -14  -7   1         46.20        220.76       279.28 o                         
 -13  -7   1        172.77        171.90       270.77 o                         
 -12  -7   1         48.25         90.18       221.76 o                         
 -11  -7   1       3040.53       2998.90       328.66 o                         
 -10  -7   1       2649.45       2432.39       235.71 o                         
  -9  -7   1       9894.66      10230.03       278.89 o                         
  -8  -7   1        855.37        703.25       212.03 o                         
  -7  -7   1       3720.54       3162.47       203.47 o                         
  -6  -7   1       1894.39       2963.60       475.57 o                         
  -5  -7   1       1803.52       1967.24       382.42 o                         
  -4  -7   1      17964.03      18811.64       529.16 o                         
  -3  -7   1      14932.46      16862.54       816.82 o                         
  -2  -7   1      11703.73      11646.46      1176.68 o                         
  -1  -7   1        121.39         97.28       170.24 o                         
   0  -7   1        880.02        935.57       141.05 o                         
   1  -7   1      21385.45      23384.36       804.05 o                         
   2  -7   1      23761.83      24383.52       581.55 o                         
   3  -7   1      74818.36      70197.16      1082.00 o                         
   4  -7   1       1353.34       1237.86       430.89 o                         
   5  -7   1      17957.96      18037.06       721.87 o                         
   6  -7   1      15097.15      14080.90       716.01 o                         
   7  -7   1        600.84        936.78       555.36 o                         
   8  -7   1       4313.22       4074.26       661.22 o                         
   9  -7   1      11377.00      10469.45       826.66 o                         
  10  -7   1       4597.31       4344.49       749.53 o                         
  11  -7   1        568.37        793.34       292.20 o                         
  12  -7   1       8500.16       9249.03       406.75 o                         
  13  -7   1        390.96        384.07       443.12 o                         
  17  -7   1        364.31        313.63       344.68 o                         
  18  -7   1         13.41       -305.88       477.70 o                         
 -14  -6   1        240.66        377.39       238.51 o                         
 -13  -6   1         72.23        329.53       304.99 o                         
 -12  -6   1        473.93        224.49       333.54 o                         
 -11  -6   1       1284.32       1568.41       294.23 o                         
 -10  -6   1       3535.11       3417.71       245.05 o                         
  -9  -6   1       1655.13       1624.68       241.64 o                         
  -8  -6   1      10480.67      10175.78       349.82 o                         
  -7  -6   1        107.25        143.70       212.44 o                         
  -6  -6   1         31.00        307.16       343.67 o                         
  -5  -6   1      41417.25      41181.94       756.73 o                         
  -4  -6   1       8323.51       8886.53       420.99 o                         
  -3  -6   1       5728.98       6549.50       345.60 o                         
  -2  -6   1        823.46       1050.91       202.80 o                         
  -1  -6   1        704.31        651.90       170.89 o                         
   0  -6   1       9479.46       9326.11       200.43 o                         
   1  -6   1     141367.00     143716.55      7335.95 o                         
   2  -6   1      65551.80      59553.89      3501.87 o                         
   3  -6   1      28981.29      27008.70       575.30 o                         
   4  -6   1      12257.98      13118.59       588.34 o                         
   5  -6   1      49888.40      48648.54       983.06 o                         
   6  -6   1       4800.24       4784.42       545.79 o                         
   7  -6   1       1140.51        922.95       524.51 o                         
   8  -6   1       4238.11       3326.33       622.92 o                         
   9  -6   1      16675.55      16575.78       875.07 o                         
  10  -6   1      14944.95      14037.81       851.13 o                         
  11  -6   1       6642.98       6911.28       359.16 o                         
  15  -6   1        295.43        347.09       370.25 o                         
  16  -6   1       1412.31       1586.30       541.53 o                         
  17  -6   1        142.32         56.33       354.99 o                         
  18  -6   1       1927.36       1291.06       477.70 o                         
 -15  -5   1        724.30        503.72       248.42 o                         
 -14  -5   1        819.56        740.75       210.17 o                         
 -13  -5   1         82.06        124.36       285.55 o                         
 -12  -5   1        116.21        102.67       393.12 o                         
 -11  -5   1       5534.56       5106.71       320.84 o                         
 -10  -5   1       1161.14       1026.67       284.33 o                         
  -9  -5   1      24688.51      23617.39       564.19 o                         
  -8  -5   1      10129.81      10524.92       322.94 o                         
  -7  -5   1      13544.50      13184.01       565.31 o                         
  -6  -5   1      11165.41      12020.80       531.78 o                         
  -5  -5   1      20819.29      21154.89       557.80 o                         
  -4  -5   1       6164.81       6992.49       377.13 o                         
  -3  -5   1       7269.11       7072.52       249.31 o                         
  -2  -5   1        472.08        615.74       199.92 o                         
  -1  -5   1      75422.48      70163.17      1764.18 o                         
   0  -5   1         51.23         -8.42       119.72 o                         
   1  -5   1      22063.97      22740.59       707.93 o                         
   2  -5   1      79257.73      78694.23      5743.28 o                         
   3  -5   1      27170.32      27064.38       627.18 o                         
   4  -5   1       4275.59       4683.80       291.97 o                         
   5  -5   1      34359.44      35086.32       626.55 o                         
   6  -5   1       6073.78       5457.54       170.33 o                         
   7  -5   1      40356.04      43250.75       358.90 o                         
   8  -5   1       4247.52       4279.10       302.17 o                         
   9  -5   1       7116.69       6858.77       407.30 o                         
  13  -5   1       4554.92       4883.95      1245.58 o                         
  14  -5   1        933.51        966.64       390.34 o                         
  15  -5   1         59.47          6.14       381.50 o                         
  16  -5   1       3779.78       3360.35       509.35 o                         
  17  -5   1      10306.17      12173.84       564.94 o                         
  18  -5   1        550.74        472.38       419.18 o                         
 -15  -4   1        291.24         -3.34       251.03 o                         
 -14  -4   1        168.24        114.25       260.94 o                         
 -13  -4   1       1193.20       1071.07       325.28 o                         
 -12  -4   1         41.12        136.18       405.35 o                         
 -11  -4   1      15851.23      16386.53       928.00 o                         
 -10  -4   1        287.40        541.11       244.19 o                         
  -9  -4   1      11430.87      10826.82       447.77 o                         
  -8  -4   1      16639.09      16812.58       646.71 o                         
  -7  -4   1       8320.73       8990.35       506.24 o                         
  -6  -4   1       1855.21       1543.15       354.95 o                         
  -5  -4   1      19570.28      19834.78       672.13 o                         
  -4  -4   1      61533.46      65813.38      1300.27 o                         
  -3  -4   1      99239.02      97771.70      1787.50 o                         
  -2  -4   1       2593.76       3205.43       496.86 o                         
  -1  -4   1      26233.71      24217.02       627.59 o                         
   0  -4   1        969.86        873.39       106.60 o                         
   1  -4   1     118657.20     112300.36      2688.73 o                         
   2  -4   1        547.70        353.59       235.94 o                         
   3  -4   1     108083.26     100757.78       957.22 o                         
   4  -4   1      22415.86      22439.36       200.65 o                         
   5  -4   1        959.89        893.08       124.19 o                         
   6  -4   1      25889.22      25473.55       384.29 o                         
   7  -4   1       1547.69       1874.90       169.45 o                         
  11  -4   1         47.97        -32.58       160.26 o                         
  12  -4   1       1162.86       1134.87       209.53 o                         
  13  -4   1        973.35        955.85       245.85 o                         
  14  -4   1       8659.09       9187.32       551.84 o                         
  15  -4   1        722.21        729.11       257.42 o                         
  16  -4   1       3198.59       3412.73       398.18 o                         
  17  -4   1        880.38        804.42       290.73 o                         
  18  -4   1        987.58        494.72       386.20 o                         
 -16  -3   1        136.40        222.99       181.56 o                         
 -15  -3   1          3.48        -13.84       231.68 o                         
 -14  -3   1       2137.36       1909.83       310.62 o                         
 -13  -3   1       1175.70       1229.50       265.00 o                         
 -12  -3   1         69.37        500.14       233.07 o                         
 -11  -3   1       9999.84      10545.84       364.91 o                         
 -10  -3   1       3721.12       3830.72       238.26 o                         
  -9  -3   1       1431.17       1752.47       262.03 o                         
  -8  -3   1      10289.36      11955.03       609.89 o                         
  -7  -3   1      11141.26      12277.69       535.56 o                         
  -6  -3   1      77396.64      82168.82       966.07 o                         
  -5  -3   1      24934.81      23731.98       522.43 o                         
  -4  -3   1       6069.37       6783.69       223.12 o                         
  -3  -3   1        108.65        157.87       157.91 o                         
  -2  -3   1        214.03       1154.13       161.11 o                         
  -1  -3   1      16690.58      16564.77       330.60 o                         
   0  -3   1      24583.29      24014.73       459.29 o                         
   1  -3   1      57182.82      52081.11      3371.81 o                         
   2  -3   1     147557.08     142677.34      1323.86 o                         
   3  -3   1      16623.12      18327.84       478.79 o                         
   4  -3   1      75992.25      79800.98      2498.14 o                         
   5  -3   1      56183.27      61709.56       683.57 o                         
   9  -3   1         46.70        290.08       244.30 o                         
  10  -3   1      12210.43      12447.30       478.27 o                         
  11  -3   1        270.64        358.09       180.27 o                         
  12  -3   1       3208.42       2885.12       250.58 o                         
  13  -3   1       4319.76       4172.94       314.90 o                         
  14  -3   1       1579.03       1682.52       287.81 o                         
  15  -3   1        875.43       1122.31       284.70 o                         
  16  -3   1      10711.85      10419.56      1008.32 o                         
  17  -3   1       1479.73       1185.20       422.91 o                         
 -16  -2   1       1896.70       1674.60       420.25 o                         
 -15  -2   1         27.13         48.70       274.62 o                         
 -14  -2   1        851.38        876.85       256.05 o                         
 -13  -2   1        237.63        615.34       258.57 o                         
 -12  -2   1         21.60         -5.02       226.14 o                         
 -11  -2   1       2604.17       2678.66       217.21 o                         
 -10  -2   1      33861.60      35040.53      1536.78 o                         
  -9  -2   1       1349.68       1879.17       439.11 o                         
  -8  -2   1      10460.90      11380.79       535.43 o                         
  -7  -2   1        443.39        523.02       348.42 o                         
  -6  -2   1       4473.21       3990.64       212.35 o                         
  -5  -2   1      10323.68       9584.77       371.27 o                         
  -4  -2   1        643.46        609.75       230.66 o                         
  -3  -2   1        236.80        403.12       181.75 o                         
  -2  -2   1      33925.01      30215.52      1342.13 o                         
  -1  -2   1       6522.59       5221.77      1159.67 o                         
   0  -2   1       1090.39       1002.29        72.49 o                         
   1  -2   1      11007.29      13973.88       283.53 o                         
   2  -2   1        855.56       1074.98        72.81 o                         
   3  -2   1      39492.88      49924.91      1694.28 o                         
   7  -2   1      22628.09      20111.16       310.75 o                         
   8  -2   1      81037.06      87175.08      3460.94 o                         
   9  -2   1       5045.27       5067.83       320.81 o                         
  10  -2   1      16826.10      17836.53       595.50 o                         
  11  -2   1         37.98        138.64       158.49 o                         
  12  -2   1       4784.01       4463.40       264.13 o                         
  13  -2   1       2180.63       2212.38       276.41 o                         
  14  -2   1      16944.36      17908.46       569.52 o                         
  15  -2   1        528.88        671.86       260.13 o                         
  16  -2   1        227.49       2365.79      1532.83 o                         
  17  -2   1        528.95        -39.90       404.29 o                         
 -16  -1   1        380.64        368.65       453.23 o                         
 -15  -1   1         76.07        322.18       226.13 o                         
 -14  -1   1       1105.21       1246.37       272.01 o                         
 -13  -1   1       2547.25       2316.43       277.47 o                         
 -12  -1   1       3922.23       3992.44       266.95 o                         
 -11  -1   1       1577.96       1842.45       242.17 o                         
 -10  -1   1      10246.02      10856.70       343.52 o                         
  -9  -1   1       1190.70       1886.10       400.25 o                         
  -8  -1   1       3007.94       2487.89       383.75 o                         
  -7  -1   1      41812.79      38193.01       642.32 o                         
  -6  -1   1        580.70       1017.22       194.93 o                         
  -5  -1   1        176.70        240.24       238.80 o                         
  -4  -1   1       3220.88       2093.78       344.71 o                         
  -3  -1   1     165653.61     153148.30      1183.60 o                         
  -2  -1   1      17303.96      10775.39       940.77 o                         
  -1  -1   1      27254.01      23744.43       282.47 o                         
   5  -1   1       9703.16       9257.65       480.89 o                         
   6  -1   1      30541.13      32021.30      1111.53 o                         
   7  -1   1        113.15        363.72       295.92 o                         
   8  -1   1      23867.94      26353.83       485.01 o                         
   9  -1   1      16399.22      15597.92       417.28 o                         
  10  -1   1      14891.21      15144.99       440.89 o                         
  11  -1   1      14199.94      14801.24       381.07 o                         
  12  -1   1      21158.52      21044.06       554.01 o                         
  13  -1   1       2564.30       2792.20       287.97 o                         
  14  -1   1        161.71         56.17       274.48 o                         
  15  -1   1         18.44          3.76       256.08 o                         
  16  -1   1       8562.11       6254.75       653.78 o                         
  17  -1   1       3193.00       1945.90       398.97 o                         
 -17   0   1        500.84        645.26       333.01 o                         
 -16   0   1       1885.37       1780.49       268.81 o                         
 -15   0   1          0.58         61.12       245.60 o                         
 -14   0   1        761.59        759.30       273.65 o                         
 -13   0   1        159.74         41.17       264.01 o                         
 -12   0   1       8337.78       8232.75       288.76 o                         
 -11   0   1      37401.33      37370.01       578.70 o                         
 -10   0   1       5203.73       5511.28       227.08 o                         
  -9   0   1       5831.64       6590.20       464.27 o                         
  -8   0   1       3974.22       4060.38       401.63 o                         
  -7   0   1       4199.78       4719.03       264.58 o                         
  -6   0   1      36886.42      38264.91       439.87 o                         
  -5   0   1       2033.02       2261.37       253.07 o                         
  -4   0   1      33543.69      33219.23       477.70 o                         
  -3   0   1        134.28        318.64       239.38 o                         
  -2   0   1       1587.22       1387.88       161.71 o                         
  -1   0   1      58812.98      39938.27       309.60 o                         
   3   0   1      10336.28       5409.30      1007.26 o                         
   4   0   1     166331.47     179842.33      7355.39 o                         
   5   0   1       1978.46       1451.98       241.95 o                         
   6   0   1      24945.86      25164.73      1154.61 o                         
   7   0   1      19308.72      20642.83       556.34 o                         
   8   0   1        106.79        751.10       261.27 o                         
   9   0   1        307.92        407.98       365.67 o                         
  10   0   1      12228.62      11559.09       434.35 o                         
  11   0   1        283.28        303.14       190.71 o                         
  12   0   1       8959.72       7724.41       381.26 o                         
  13   0   1        257.46        185.53       270.19 o                         
  14   0   1        898.31        914.99       281.82 o                         
  15   0   1       7138.52       7973.43       304.24 o                         
  16   0   1       3578.09       3215.68       563.87 o                         
  17   0   1        645.91        434.61       305.88 o                         
 -17   1   1        107.50        230.87       355.88 o                         
 -16   1   1         39.77         28.13       211.98 o                         
 -15   1   1         18.63        114.47       254.75 o                         
 -14   1   1       6135.83       6041.48       331.36 o                         
 -13   1   1      24124.92      26197.88      1695.80 o                         
 -12   1   1       2439.06       2869.78       259.39 o                         
 -11   1   1         74.37        125.05       205.60 o                         
 -10   1   1      30849.60      33775.11       818.68 o                         
  -9   1   1      18491.62      19945.12       648.46 o                         
  -8   1   1     212557.45     218780.48      2584.68 o                         
  -7   1   1       2720.18       2997.20       248.84 o                         
  -6   1   1      14273.65      14561.06       310.18 o                         
  -5   1   1      41510.91      39703.53       413.23 o                         
  -4   1   1      45681.42      46851.22      2274.25 o                         
  -3   1   1      53149.42      52626.95      3007.95 o                         
   1   1   1        504.99        443.11       125.84 o                         
   2   1   1      17015.19      16624.42       291.71 o                         
   3   1   1      59500.06      69506.48      3977.18 o                         
   4   1   1      19862.31      20823.86      1222.14 o                         
   5   1   1      27449.63      27052.50       484.90 o                         
   6   1   1       1262.30       1223.81       310.35 o                         
   7   1   1      14927.55      16904.65       968.69 o                         
   8   1   1      68754.98      72721.72      1015.58 o                         
   9   1   1        824.30       1293.22       508.82 o                         
  10   1   1        124.80        151.98       175.47 o                         
  11   1   1       1396.38       1553.69       211.69 o                         
  12   1   1        995.22       1050.78       278.35 o                         
  13   1   1      10831.81      11191.38       455.16 o                         
  14   1   1       9253.34       9854.58       338.56 o                         
  15   1   1        846.96       1112.53       309.95 o                         
  16   1   1       1458.93       1528.84       462.80 o                         
 -17   2   1          2.98        130.86       406.42 o                         
 -16   2   1      13590.85      13468.87       633.63 o                         
 -15   2   1       2245.95       3821.46       996.27 o                         
 -14   2   1        248.50        386.20       282.01 o                         
 -13   2   1       1837.44       1830.39       270.99 o                         
 -12   2   1       2311.56       2242.17       232.03 o                         
 -11   2   1       6011.61       6250.03       251.53 o                         
 -10   2   1      40037.16      42483.78       799.88 o                         
  -9   2   1       9283.86      10459.61       360.93 o                         
  -8   2   1      42221.16      42850.75       554.40 o                         
  -7   2   1      21240.36      21475.21       558.69 o                         
  -6   2   1       2678.70       2960.43       151.44 o                         
  -5   2   1       2066.70        -41.69       563.37 o                         
  -2   2   1     333574.59     345514.06      1002.74 o                         
  -1   2   1       3174.21       2306.12       310.13 o                         
   0   2   1      10262.26      10099.16       242.06 o                         
   1   2   1       4199.46       5188.56       400.30 o                         
   2   2   1      11225.75      19615.41      2233.69 o                         
   3   2   1       7189.52       5574.24       893.42 o                         
   4   2   1      18067.79      16254.26       318.67 o                         
   5   2   1        334.87        864.40       226.81 o                         
   6   2   1      72598.10      69534.30      2940.39 o                         
   7   2   1       9318.85       9388.21       553.50 o                         
   8   2   1      40066.14      42241.90       833.96 o                         
   9   2   1       6380.02       5825.68       357.54 o                         
  10   2   1       2116.73       2181.62       198.63 o                         
  11   2   1      19319.82      18130.07       400.57 o                         
  12   2   1       1660.33       1796.63       281.70 o                         
  13   2   1       1999.97       2735.41       337.05 o                         
  14   2   1       6303.68       6610.42       296.44 o                         
  15   2   1       1558.18       1321.13       281.18 o                         
  16   2   1        104.07          0.00       363.33 o                         
 -18   3   1       4966.11       2128.36       379.29 o                         
 -17   3   1          9.95         73.28       269.81 o                         
 -16   3   1        558.27        399.41       233.31 o                         
 -15   3   1        168.81        171.15       260.95 o                         
 -14   3   1        840.13        949.68       275.93 o                         
 -13   3   1         67.09         82.36       245.44 o                         
 -12   3   1       4523.38       4992.69       693.14 o                         
 -11   3   1        968.35        812.86       203.63 o                         
 -10   3   1      41520.62      44399.56       685.65 o                         
  -9   3   1      11425.90      10808.02       354.86 o                         
  -8   3   1      13074.80      12423.61       322.60 o                         
  -7   3   1       5458.93       4714.08       236.27 o                         
  -3   3   1      27221.40      28899.68       418.65 o                         
  -2   3   1      60680.56      57034.69       399.77 o                         
  -1   3   1      31253.10      30863.12       903.26 o                         
   0   3   1       1912.83       2330.04       286.47 o                         
   1   3   1       5622.50       6784.21       319.39 o                         
   2   3   1        110.34        180.31       182.87 o                         
   3   3   1      30335.95      29593.72       822.74 o                         
   4   3   1     124282.54     124054.98      1483.65 o                         
   5   3   1       5523.53       6038.00       286.77 o                         
   6   3   1       2275.97       2526.29       355.78 o                         
   7   3   1       4609.27       4632.12       432.71 o                         
   8   3   1      15326.93      15272.96      1324.57 o                         
   9   3   1        756.38        847.15       164.69 o                         
  10   3   1        297.87        326.13       190.77 o                         
  11   3   1       5999.97       7021.30       687.60 o                         
  12   3   1       2197.00       2291.83       498.71 o                         
  13   3   1        270.43        236.03       231.73 o                         
  14   3   1        227.60         94.27       276.66 o                         
  15   3   1         57.03        156.40       438.33 o                         
  16   3   1        104.97         26.31       171.37 o                         
 -18   4   1         96.21       -411.20       411.20 o                         
 -17   4   1       2181.49       2144.32       412.27 o                         
 -16   4   1         76.12         -1.68       220.00 o                         
 -15   4   1        869.21       1202.12       344.78 o                         
 -14   4   1       2357.09       2468.91       280.04 o                         
 -13   4   1       1704.46       1627.00       249.17 o                         
 -12   4   1      12666.81      13339.44       928.32 o                         
 -11   4   1      17283.40      16937.14       421.79 o                         
 -10   4   1        506.18        547.60       312.86 o                         
  -9   4   1      12875.06      11874.67       470.36 o                         
  -5   4   1       9361.56      10785.80       445.07 o                         
  -4   4   1     119764.92     115883.54      5081.25 o                         
  -3   4   1       6468.37       7205.38       230.07 o                         
  -2   4   1      20111.22      16735.30       479.32 o                         
  -1   4   1      31150.99      29044.72      1251.67 o                         
   0   4   1       6936.16       7835.77       987.66 o                         
   1   4   1      43018.12      45890.03       461.21 o                         
   2   4   1      26945.76      22732.36      1088.13 o                         
   3   4   1       7490.15       8694.82       288.93 o                         
   4   4   1      15636.23      14380.22       638.04 o                         
   5   4   1        799.69       1124.90       255.36 o                         
   6   4   1      34298.32      35634.48       718.28 o                         
   7   4   1      31748.68      29640.00       735.49 o                         
   8   4   1         13.51         91.92       172.59 o                         
   9   4   1      27396.70      27302.21       485.75 o                         
  10   4   1      24034.12      23817.00       859.81 o                         
  11   4   1        281.71        684.03       287.74 o                         
  12   4   1       3200.73       2939.82       348.63 o                         
  13   4   1        571.71        920.18       325.74 o                         
  14   4   1         32.94         98.16       250.98 o                         
  15   4   1       2999.13       2830.88       271.06 o                         
 -18   5   1        835.40        383.54       435.14 o                         
 -17   5   1        711.00        702.72       433.01 o                         
 -16   5   1        832.18        547.27       365.79 o                         
 -15   5   1        140.23        582.27       382.55 o                         
 -14   5   1       4781.81       5038.29       436.49 o                         
 -13   5   1        367.22        339.77       363.93 o                         
 -12   5   1       1744.89       1879.24       424.24 o                         
 -11   5   1       3500.85       3100.71       351.07 o                         
  -7   5   1       7091.11       8610.47       346.26 o                         
  -6   5   1       3812.14       4313.67       215.67 o                         
  -5   5   1      20103.79      19074.94       267.66 o                         
  -4   5   1      89465.01      74643.80      5375.96 o                         
  -3   5   1       2560.18       2609.25       384.07 o                         
  -2   5   1        142.36        348.82       293.27 o                         
  -1   5   1      48824.76      53049.29      2418.24 o                         
   0   5   1        432.68        700.97       188.17 o                         
   1   5   1       1452.42       1305.53       210.62 o                         
   2   5   1        179.63        574.89       204.74 o                         
   3   5   1        719.00       1571.66       349.51 o                         
   4   5   1       1468.49       1615.07       247.94 o                         
   5   5   1      58119.39      58281.96       860.78 o                         
   6   5   1       8943.98       8317.54       487.48 o                         
   7   5   1       3218.17       5967.56       496.58 o                         
   8   5   1      11112.79      11533.97       277.99 o                         
   9   5   1        551.52        407.98       215.20 o                         
  10   5   1        528.01        529.17       264.25 o                         
  11   5   1       2589.49       2033.67       424.50 o                         
  12   5   1         23.60         90.56       307.47 o                         
  13   5   1       5294.90       5469.62       331.24 o                         
  14   5   1        591.60        718.07       300.58 o                         
  15   5   1        752.66        868.75       187.36 o                         
 -18   6   1        257.73        138.31       455.36 o                         
 -17   6   1        288.29         81.51       350.41 o                         
 -16   6   1       4559.91       5387.66       571.32 o                         
 -15   6   1       1213.07       1407.56       527.17 o                         
 -14   6   1        400.79        489.40       521.32 o                         
 -13   6   1       1417.94       1951.22       474.51 o                         
  -9   6   1       2594.91       2871.50       569.73 o                         
  -8   6   1      60756.50      62354.94      1325.10 o                         
  -7   6   1      24019.97      27396.85       906.99 o                         
  -6   6   1       3725.62       3455.07       316.78 o                         
  -5   6   1      22514.67      16720.83      2729.21 o                         
  -4   6   1       1737.23       1728.33       429.82 o                         
  -3   6   1      36503.53      34588.91       787.83 o                         
  -2   6   1      39644.02      37941.50      1278.83 o                         
  -1   6   1      42805.24      43586.88      2320.37 o                         
   0   6   1       1068.08       1408.51       184.89 o                         
   1   6   1      22699.91      21374.20       441.06 o                         
   2   6   1      19110.47      19968.40       583.58 o                         
   3   6   1      21032.81      20286.81       686.62 o                         
   4   6   1       1016.46       1175.96       354.45 o                         
   5   6   1        210.55        805.21       356.83 o                         
   6   6   1      13814.92      14639.00       588.42 o                         
   7   6   1      12754.83      11732.36       282.63 o                         
   8   6   1        903.84       1194.74       216.96 o                         
   9   6   1         33.64         15.35       187.04 o                         
  10   6   1       1191.57       1020.59       269.48 o                         
  11   6   1       2289.90       1876.21       378.22 o                         
  12   6   1        555.70        136.65       295.50 o                         
  13   6   1        897.17        890.97       336.58 o                         
  14   6   1          1.45         43.39       226.91 o                         
 -18   7   1       2959.52       1968.24       518.66 o                         
 -17   7   1        301.32        251.22       357.57 o                         
 -16   7   1       1854.91       1837.38       501.64 o                         
 -15   7   1        186.70        132.99       483.02 o                         
 -11   7   1        103.59        409.85       332.74 o                         
 -10   7   1        113.19        745.27       628.77 o                         
  -9   7   1        108.85        197.36       602.18 o                         
  -8   7   1      14347.07      14157.50       827.19 o                         
  -7   7   1      60363.16      60221.25      1312.87 o                         
  -6   7   1       9981.91       9119.34       666.01 o                         
  -5   7   1       4249.78       5374.89       563.87 o                         
  -4   7   1       1589.59       1790.04       476.63 o                         
  -3   7   1      14828.48      13163.28       629.84 o                         
  -2   7   1       9243.15       8777.12       446.56 o                         
  -1   7   1        489.05        658.37       153.10 o                         
   0   7   1        492.99        449.55       183.21 o                         
   1   7   1      16056.71      15243.63       400.39 o                         
   2   7   1       1997.55       1968.37       320.36 o                         
   3   7   1       1388.69       1801.15       312.45 o                         
   4   7   1       4732.48       6435.62       639.41 o                         
   5   7   1       8662.13       8948.58       703.25 o                         
   6   7   1         40.26        829.32       587.28 o                         
   7   7   1        798.13        590.06       194.44 o                         
   8   7   1       1289.67       1552.91       198.22 o                         
   9   7   1       3612.89       3414.63       238.41 o                         
  10   7   1        540.96        531.39       252.78 o                         
  11   7   1        363.40        297.62       281.11 o                         
  12   7   1       1735.53       1471.54       349.16 o                         
  13   7   1        128.58          7.71       255.00 o                         
  14   7   1          4.15         -6.67       163.06 o                         
 -18   8   1       2993.16       1745.88       521.32 o                         
 -17   8   1         19.96         98.36       321.25 o                         
 -13   8   1       2836.35       3262.49       450.57 o                         
 -12   8   1       4203.91       4854.15       773.47 o                         
 -11   8   1        758.53        594.85       288.92 o                         
 -10   8   1      15006.97      16685.90       977.74 o                         
  -9   8   1       9472.10       9135.30       811.77 o                         
  -8   8   1        766.91       1434.69       626.65 o                         
  -7   8   1      18320.75      19839.34       907.52 o                         
  -6   8   1       6553.67       6480.30       670.27 o                         
  -5   8   1      18399.23      19764.86       828.79 o                         
  -4   8   1      24116.23      26451.56       868.15 o                         
  -3   8   1       9188.05       8376.73       618.67 o                         
  -2   8   1     132152.02     139115.95      5382.08 o                         
  -1   8   1       9002.08       7581.07       726.06 o                         
   0   8   1       6421.53       6703.16       609.73 o                         
   1   8   1      34520.55      33381.78      1031.31 o                         
   2   8   1        208.58       1092.42       471.85 o                         
   3   8   1        292.67        668.88       379.70 o                         
   4   8   1       1102.24       1636.06       416.24 o                         
   5   8   1      12170.91      11799.64       684.36 o                         
   6   8   1       1189.03       1151.79       166.51 o                         
   7   8   1       2978.55       3013.90       239.28 o                         
   8   8   1        771.20        810.80       201.21 o                         
   9   8   1       1535.83       1682.37       235.32 o                         
  10   8   1       1192.59       1503.75       234.70 o                         
  11   8   1        408.92        386.44       221.29 o                         
  12   8   1         77.85        -80.36       272.72 o                         
  13   8   1        468.39        261.96       192.90 o                         
 -16   9   1          8.56        164.91       397.37 o                         
 -15   9   1        706.36        780.86       375.18 o                         
 -14   9   1        966.46       1967.18       460.14 o                         
 -13   9   1         77.33        286.72       402.69 o                         
 -12   9   1       9643.17       9498.24       414.78 o                         
 -11   9   1       1780.07       2436.50       242.21 o                         
 -10   9   1       3978.51       3963.38      1016.30 o                         
  -9   9   1       5585.97       4873.26       766.02 o                         
  -8   9   1        186.89        187.25       605.90 o                         
  -7   9   1        886.32        760.70       637.82 o                         
  -6   9   1      29407.47      31378.02      1072.96 o                         
  -5   9   1       3376.63       3990.21       614.94 o                         
  -4   9   1      40148.15      41978.32      1086.26 o                         
  -3   9   1      13350.82      12540.89       700.06 o                         
  -2   9   1       1669.71       1832.41       557.49 o                         
  -1   9   1      57691.50      52585.09      1470.73 o                         
   0   9   1       2829.05       3758.13       541.67 o                         
   1   9   1       5164.04       7288.38       468.82 o                         
   2   9   1       3948.48       3650.32       397.00 o                         
   3   9   1       3545.04       3840.08       416.48 o                         
   4   9   1       4804.42       5728.23       391.05 o                         
   5   9   1       8514.35       8125.65       356.17 o                         
   6   9   1       1378.68       1439.76       212.74 o                         
   7   9   1       2956.80       2487.13       192.42 o                         
   8   9   1        886.30        848.90       222.13 o                         
   9   9   1       6009.69       5749.51       259.10 o                         
  10   9   1       2695.15       2579.58       324.23 o                         
  11   9   1         28.99         31.58       282.10 o                         
  12   9   1          4.93        -88.06       208.01 o                         
 -17  10   1       1196.76       2210.13       305.08 o                         
 -16  10   1       2079.65       1997.68       433.81 o                         
 -15  10   1        242.80         90.69       366.60 o                         
 -14  10   1       2401.00       2458.80       395.56 o                         
 -13  10   1       2008.26       2222.98       368.83 o                         
 -12  10   1       1233.22       1224.56       310.35 o                         
 -11  10   1       4462.40       5230.03       357.90 o                         
 -10  10   1       1433.08       1607.15       291.51 o                         
  -9  10   1       2317.43       2478.40       645.26 o                         
  -8  10   1        716.18       1405.43       677.71 o                         
  -7  10   1        126.32        152.14       625.05 o                         
  -6  10   1       7652.16       7821.90       765.49 o                         
  -5  10   1      39312.79      42710.30      1191.05 o                         
  -4  10   1       2311.58       2459.77       604.84 o                         
  -3  10   1      13129.46      15065.02       808.04 o                         
  -2  10   1         45.72        357.46       446.82 o                         
  -1  10   1       3329.44       2370.46       521.90 o                         
   0  10   1       3164.16       3817.53       610.15 o                         
   1  10   1      23319.83      27113.32      1275.63 o                         
   2  10   1       1647.79       2016.65       807.51 o                         
   3  10   1      15095.16      14177.19       290.84 o                         
   4  10   1       3137.73       3133.40       239.40 o                         
   5  10   1          5.16         64.96       237.84 o                         
   6  10   1        464.13        477.04       221.08 o                         
   7  10   1       5696.80       5290.59       383.28 o                         
   8  10   1        616.06        531.95       201.87 o                         
   9  10   1        107.64         17.87       269.24 o                         
  10  10   1        194.92        257.11       198.29 o                         
  11  10   1       1437.21       1401.07       231.32 o                         
  12  10   1         41.37       -118.63       185.65 o                         
 -18  11   1        241.20        479.83       433.01 o                         
 -17  11   1         44.40         69.15       663.35 o                         
 -16  11   1       1923.19       1848.29       326.49 o                         
 -15  11   1         28.80        181.04       348.49 o                         
 -14  11   1        981.11       1011.34       342.04 o                         
 -13  11   1       3928.55       3212.49       907.52 o                         
 -12  11   1       1184.58       1481.59       384.36 o                         
 -11  11   1      12700.31      14083.70       958.09 o                         
 -10  11   1        345.34        146.49       319.33 o                         
  -9  11   1        843.76        822.54       228.02 o                         
  -8  11   1       9915.57      10327.84       580.35 o                         
  -7  11   1      13861.58      14520.30       953.27 o                         
  -6  11   1       2590.67       2348.06       668.67 o                         
  -5  11   1       2028.53       1675.66       639.41 o                         
  -4  11   1       2123.83       1710.77       585.68 o                         
  -3  11   1        188.41        718.67       568.13 o                         
  -2  11   1       1324.58       1394.96       358.63 o                         
  -1  11   1       1607.99       2502.38       540.71 o                         
   0  11   1       2297.94       2997.05       862.83 o                         
   1  11   1      12572.57      14675.63      1108.60 o                         
   2  11   1       9594.92       9813.44       315.80 o                         
   3  11   1        158.87        120.47       197.31 o                         
   4  11   1       2341.65       2265.31       253.15 o                         
   5  11   1       4046.86       3407.83       280.08 o                         
   6  11   1       2118.94       2077.83       257.55 o                         
   7  11   1       2398.42       2457.58       345.71 o                         
   8  11   1       1093.13        986.39       297.30 o                         
   9  11   1        680.24        782.98       205.01 o                         
  10  11   1         59.37        -19.14       162.37 o                         
  11  11   1        642.55        549.51       204.80 o                         
 -18  12   1       2410.45       1715.03       431.42 o                         
 -17  12   1        712.93        303.75       626.65 o                         
 -16  12   1       1144.90       1052.21       776.13 o                         
 -15  12   1        225.46        497.91       852.73 o                         
 -14  12   1       1505.16       1470.86       901.67 o                         
 -13  12   1       6053.46       6435.62      1054.87 o                         
 -12  12   1       2472.82       2442.22       400.75 o                         
 -11  12   1       1078.67        682.55       395.19 o                         
 -10  12   1       7991.64       8112.11       308.79 o                         
  -9  12   1       2811.66       2850.86       274.65 o                         
  -8  12   1       4807.28       4999.29       248.36 o                         
  -7  12   1        801.35        788.33       210.93 o                         
  -6  12   1        489.56        517.09       235.87 o                         
  -5  12   1         21.59        329.28       685.69 o                         
  -4  12   1       3627.33       2573.08       675.05 o                         
  -3  12   1        486.47        332.47       596.32 o                         
  -2  12   1         37.38        200.75       516.12 o                         
  -1  12   1      18106.45      17682.93      1269.25 o                         
   0  12   1       1209.77       1328.80       233.53 o                         
   1  12   1        763.52        909.28       200.33 o                         
   2  12   1         57.16        -75.41       199.71 o                         
   3  12   1       2643.37       2179.07       226.97 o                         
   4  12   1        464.78        458.72       263.97 o                         
   5  12   1       1203.48       1115.16       276.64 o                         
   6  12   1        906.31       1335.76       335.25 o                         
   7  12   1        782.32        512.16       294.52 o                         
   8  12   1        555.21        500.79       252.42 o                         
   9  12   1          1.47          3.19       271.83 o                         
 -17  13   1        686.93        382.48       571.32 o                         
 -16  13   1        176.49        402.16       721.33 o                         
 -15  13   1       1067.03        986.78       873.47 o                         
 -14  13   1       2599.93       3962.02       960.71 o                         
 -13  13   1       2495.48       2522.44       394.05 o                         
 -12  13   1        291.93        480.04       381.82 o                         
 -11  13   1         16.24        205.57       279.51 o                         
 -10  13   1       2221.10       2298.28       288.62 o                         
  -9  13   1       4710.55       4441.98       292.85 o                         
  -8  13   1       1835.52       1630.50       244.36 o                         
  -7  13   1        134.26        361.39       231.66 o                         
  -6  13   1       3333.00       3871.50       258.71 o                         
  -5  13   1       1245.64       1415.05       196.52 o                         
  -4  13   1         13.34         -1.02       203.53 o                         
  -3  13   1       4184.34       3912.65       217.44 o                         
  -2  13   1        194.76        361.16       207.28 o                         
  -1  13   1         37.82        177.32       177.64 o                         
   0  13   1        186.56        202.11       215.56 o                         
   1  13   1          7.67         40.40       212.48 o                         
   2  13   1        249.43         81.44       219.26 o                         
   3  13   1       1745.25       1881.72       239.68 o                         
   4  13   1        258.41        414.00       265.73 o                         
   5  13   1        411.80        519.52       249.63 o                         
   6  13   1        201.17        241.51       414.93 o                         
   7  13   1         61.77         58.52       360.13 o                         
 -17  14   1        410.53        179.80       483.02 o                         
 -16  14   1       2362.72       2227.84       706.44 o                         
 -15  14   1          1.38        -97.35       798.47 o                         
 -14  14   1        106.00         63.30       855.92 o                         
 -13  14   1        437.46        708.67       387.28 o                         
 -12  14   1        396.93        234.35       402.06 o                         
 -11  14   1       1733.76       1729.71       295.87 o                         
 -10  14   1       3083.34       3314.60       340.38 o                         
  -9  14   1       2931.93       3113.27       313.28 o                         
  -8  14   1        808.09        828.98       255.80 o                         
  -7  14   1       6420.43       6724.52       305.95 o                         
  -6  14   1         25.94         -4.03       262.12 o                         
  -5  14   1        119.86        106.69       198.68 o                         
  -4  14   1       1505.32       1245.90       194.73 o                         
  -3  14   1        193.76        314.88       207.46 o                         
  -2  14   1         33.73         53.65       193.64 o                         
  -1  14   1       3014.42       3168.00       220.83 o                         
   0  14   1        713.72        737.18       236.98 o                         
   1  14   1         42.94        108.63       234.02 o                         
   2  14   1       2418.50       2402.06       242.83 o                         
   3  14   1        936.22        870.78       226.16 o                         
   4  14   1        200.17        239.79       283.94 o                         
   5  14   1         23.16       -139.90       437.27 o                         
 -16  15   1        217.90        339.92       585.15 o                         
 -15  15   1         18.45         85.65       736.76 o                         
 -14  15   1         39.36        386.73       847.94 o                         
 -13  15   1        600.51        391.47       379.32 o                         
 -12  15   1        377.48        215.74       424.60 o                         
 -11  15   1       2352.47       1881.89       452.79 o                         
 -10  15   1        351.79        317.01       319.21 o                         
  -9  15   1       1826.52       1556.29       337.88 o                         
  -8  15   1       2092.50       1990.08       314.56 o                         
  -7  15   1       1000.94        886.59       276.23 o                         
  -6  15   1        885.74        765.90       221.09 o                         
  -5  15   1        145.05        229.68       228.93 o                         
  -4  15   1       1117.72       1125.50       223.98 o                         
  -3  15   1       7516.22       8566.33       363.35 o                         
  -2  15   1       1689.93       1914.37       227.58 o                         
  -1  15   1        521.04        770.34       216.52 o                         
   0  15   1        679.35        650.76       239.20 o                         
   1  15   1        417.62        110.37       259.88 o                         
   2  15   1         78.31        208.27       257.24 o                         
   3  15   1         10.27        115.10       295.89 o                         
 -16  16   1        187.58        140.97       477.70 o                         
 -15  16   1        413.09        214.38       651.65 o                         
 -14  16   1        185.98       -454.82       759.63 o                         
 -13  16   1        178.29         53.39       333.29 o                         
 -12  16   1        310.07        299.96       377.65 o                         
 -11  16   1        332.77        321.90       407.02 o                         
 -10  16   1        650.23        677.59       323.30 o                         
  -9  16   1       2935.20       3238.26       364.81 o                         
  -8  16   1        977.93        874.57       340.29 o                         
  -7  16   1          1.98        113.60       295.29 o                         
  -6  16   1        370.38        150.47       222.31 o                         
  -5  16   1          9.30         89.85       207.53 o                         
  -4  16   1        712.82        750.77       216.10 o                         
  -3  16   1       1905.78       1939.13       236.90 o                         
  -2  16   1        897.59       1092.72       220.91 o                         
  -1  16   1       1635.23       1149.21       253.49 o                         
   0  16   1         13.63         96.88       265.58 o                         
   1  16   1       4775.43       5020.61       494.19 o                         
   6  16   1         17.22         46.81       259.60 o                         
 -15  17   1         18.24       -138.31       492.06 o                         
 -14  17   1       1256.36       1482.03       641.01 o                         
 -13  17   1        102.52         21.32       296.49 o                         
 -12  17   1        370.85        296.26       376.71 o                         
 -11  17   1         37.06         -0.49       407.46 o                         
 -10  17   1        266.71        273.81       428.12 o                         
  -9  17   1        592.71        679.77       424.13 o                         
  -8  17   1          6.66         86.84       332.08 o                         
  -7  17   1        466.66        163.17       309.88 o                         
  -6  17   1        100.33         86.12       233.60 o                         
  -5  17   1        315.79        206.90       239.55 o                         
  -4  17   1        249.38        292.89       207.24 o                         
  -3  17   1       2924.65       3320.33       258.59 o                         
  -2  17   1          9.05         93.90       253.99 o                         
  -1  17   1       2128.01       2033.55       354.45 o                         
   5  17   1        118.08        430.35       237.78 o                         
 -15  18   1          7.41       -220.76       330.88 o                         
 -14  18   1          5.32       -209.06       480.36 o                         
 -13  18   1        267.49        186.47       267.88 o                         
 -12  18   1          1.22         22.88       326.62 o                         
 -11  18   1        503.87        330.78       378.63 o                         
 -10  18   1        406.38        340.23       385.58 o                         
  -9  18   1       2762.67       2323.59       506.42 o                         
  -8  18   1         57.39       -278.21       508.02 o                         
  -7  18   1          3.20       -187.46       375.65 o                         
  -6  18   1        157.85        -42.34       258.87 o                         
  -5  18   1          7.98          8.74       252.83 o                         
  -4  18   1        392.70        345.70       258.29 o                         
  -3  18   1        188.73        146.44       303.43 o                         
   3  18   1         95.11         63.83       270.77 o                         
   4  18   1         48.96        -45.22       208.53 o                         
 -13  19   1        364.04        306.94       251.08 o                         
 -12  19   1         45.13        185.12       318.11 o                         
 -11  19   1        875.10        775.59       375.03 o                         
 -10  19   1        188.05        144.16       418.12 o                         
  -9  19   1         55.08        108.52       440.46 o                         
  -8  19   1        853.88        884.64       484.08 o                         
  -7  19   1        133.24        100.54       484.08 o                         
  -6  19   1        416.11        219.05       216.73 o                         
  -5  19   1        390.39        101.57       248.15 o                         
   1  19   1         67.97         -4.79       273.96 o                         
   2  19   1        326.34        381.95       224.49 o                         
 -12  20   1         89.07       -147.35       243.64 o                         
 -11  20   1         16.56        -77.13       295.77 o                         
 -10  20   1         11.48        -37.77       355.88 o                         
  -9  20   1          8.26         78.73       376.09 o                         
  -8  20   1          4.26        251.62       379.29 o                         
  -7  20   1        257.20        162.78       361.20 o                         
  -6  20   1         14.35        557.49       384.07 o                         
 -11  21   1        115.48        161.71       219.17 o                         
 -10  21   1         48.34         56.39       255.87 o                         
  -9  21   1         28.65         63.30       296.30 o                         
  -8  21   1        391.46        486.21       298.96 o                         
   4 -22   2          3.14        -91.50       186.72 o                         
   5 -22   2         27.87        -26.07       197.36 o                         
   6 -22   2         45.22         18.09       204.80 o                         
   7 -22   2          8.32        -29.26       213.31 o                         
   8 -22   2         73.30        -20.21       199.48 o                         
   2 -21   2        132.71        117.03       260.66 o                         
   3 -21   2         57.89        279.81       277.68 o                         
   4 -21   2        115.56         44.68       278.21 o                         
   5 -21   2          3.29        -10.11       303.75 o                         
  10 -21   2         74.83         63.30       234.59 o                         
   1 -20   2         13.75         -0.27       154.46 o                         
   2 -20   2          9.81       -164.78       164.78 o                         
   3 -20   2          8.72         61.71       271.83 o                         
   4 -20   2        151.94         99.48       298.96 o                         
   5 -20   2         16.28         18.62       272.89 o                         
   9 -20   2        109.19       -100.54       336.20 o                         
  10 -20   2         30.90        138.31       333.01 o                         
  11 -20   2          3.73        162.25       272.36 o                         
  12 -20   2         41.78        -59.05       219.17 o                         
  -3 -19   2          1.45        -78.20       187.78 o                         
  -2 -19   2        271.86        189.91       250.55 o                         
  -1 -19   2         28.29       -148.42       305.88 o                         
   0 -19   2         45.68         59.66       194.44 o                         
   1 -19   2        239.15        311.24       206.10 o                         
   2 -19   2         23.07        152.53       252.41 o                         
   7 -19   2        247.01        238.32       453.76 o                         
   8 -19   2        157.03       -160.12       445.25 o                         
   9 -19   2        199.79         56.92       437.80 o                         
  10 -19   2        433.90        444.72       406.42 o                         
  11 -19   2         80.03       -119.69       347.37 o                         
  12 -19   2        508.39        131.93       295.77 o                         
  -4 -18   2        671.17        471.31       245.76 o                         
  -3 -18   2        174.30        286.72       312.26 o                         
  -2 -18   2        720.70        701.98       232.66 o                         
  -1 -18   2        997.61        975.50       223.87 o                         
   0 -18   2        255.75        301.43       263.29 o                         
   6 -18   2        735.38        714.59       246.47 o                         
   7 -18   2         14.02        146.82       508.02 o                         
   8 -18   2         11.57          7.45       501.10 o                         
   9 -18   2         23.32         47.63       408.56 o                         
  10 -18   2         10.23       -179.37       385.61 o                         
  11 -18   2        153.23        -13.94       337.75 o                         
  12 -18   2        341.65        144.05       291.82 o                         
  13 -18   2        144.18        594.20       657.50 o                         
  14 -18   2          2.86         82.45       545.79 o                         
  15 -18   2        184.12        142.03       402.69 o                         
  -6 -17   2         18.89          6.38       180.33 o                         
  -5 -17   2         13.69        -25.00       276.09 o                         
  -4 -17   2          2.61       -108.82       193.51 o                         
  -3 -17   2        683.21        295.15       248.96 o                         
  -2 -17   2        179.66        124.53       267.27 o                         
   3 -17   2        127.46        296.30       422.91 o                         
   4 -17   2        751.51        673.81       325.41 o                         
   5 -17   2        586.26        515.77       303.48 o                         
   6 -17   2       1982.22       2061.04       270.99 o                         
   7 -17   2        890.20        773.13       357.17 o                         
   8 -17   2          2.96         -3.63       453.88 o                         
   9 -17   2       4749.35       4625.31       492.42 o                         
  10 -17   2       1922.91       1968.66       428.69 o                         
  11 -17   2       2099.30       1822.83       408.57 o                         
  12 -17   2        405.99        182.04       387.00 o                         
  13 -17   2       1638.65       1815.57       836.77 o                         
  14 -17   2        139.91        269.70       706.44 o                         
  15 -17   2         27.01        285.66       557.49 o                         
  16 -17   2        979.63        837.30       387.80 o                         
  -7 -16   2          0.71         22.34       200.55 o                         
  -6 -16   2         95.94        238.85       276.62 o                         
  -5 -16   2        232.18        175.55       343.11 o                         
  -4 -16   2        474.50        589.12       248.97 o                         
   2 -16   2         22.08        226.06       260.06 o                         
   3 -16   2        715.99        971.56       244.12 o                         
   4 -16   2        530.98        172.62       265.39 o                         
   5 -16   2       2059.70       2136.28       254.14 o                         
   6 -16   2        119.65        -10.87       224.39 o                         
   7 -16   2       6143.96       6404.31       354.02 o                         
   8 -16   2       3299.90       3471.78       494.75 o                         
   9 -16   2        217.93         77.92       446.29 o                         
  10 -16   2        110.69        -18.95       437.41 o                         
  11 -16   2       6025.48       5310.58       451.70 o                         
  12 -16   2        516.96        893.62       372.56 o                         
  13 -16   2        910.01        530.89       906.45 o                         
  14 -16   2        644.39       1158.60       806.45 o                         
  15 -16   2        232.18        845.81       696.86 o                         
  16 -16   2          0.23       -175.03       211.50 o                         
  -8 -15   2          0.71        104.26       206.40 o                         
  -7 -15   2         36.05        151.08       272.36 o                         
  -6 -15   2        195.48         56.39       341.52 o                         
   0 -15   2        902.83        631.81       343.21 o                         
   1 -15   2       3748.09       3634.88       308.28 o                         
   2 -15   2       2164.03       1917.00       295.97 o                         
   3 -15   2       3749.79       3652.94       266.50 o                         
   4 -15   2         55.94        -37.52       288.00 o                         
   5 -15   2          1.47        -35.19       280.91 o                         
   6 -15   2         39.77        155.32       295.24 o                         
   7 -15   2        760.08        787.57       277.86 o                         
   8 -15   2         26.97        -96.76       318.14 o                         
   9 -15   2       3989.79       3806.67       494.00 o                         
  10 -15   2        329.09        565.95       431.05 o                         
  11 -15   2       6069.45       5155.06       441.41 o                         
  12 -15   2        682.39        629.35       371.15 o                         
  13 -15   2         10.83        213.31       955.39 o                         
  14 -15   2        521.48        430.89       883.58 o                         
  15 -15   2         23.53        -18.09       745.27 o                         
  16 -15   2        487.42        513.87       634.09 o                         
  17 -15   2       1753.85       1218.71       460.14 o                         
  -9 -14   2        142.24         93.09       201.08 o                         
  -8 -14   2        282.90        537.58       166.02 o                         
  -2 -14   2       2896.54       3395.08       360.46 o                         
  -1 -14   2         13.84         77.91       265.03 o                         
   0 -14   2        256.42        264.56       308.91 o                         
   1 -14   2         61.81         74.82       267.87 o                         
   2 -14   2        684.17        645.70       225.82 o                         
   3 -14   2       2022.89       1813.13       241.91 o                         
   4 -14   2        826.07        641.37       266.76 o                         
   5 -14   2        915.04        984.10       253.05 o                         
   6 -14   2      12102.46      12797.19       540.81 o                         
   7 -14   2        648.02        458.72       244.35 o                         
   8 -14   2       1819.99       1752.45       286.52 o                         
   9 -14   2       3956.30       3827.33       310.92 o                         
  10 -14   2        260.47        510.61       406.12 o                         
  11 -14   2         88.67        225.42       363.33 o                         
  12 -14   2       2567.12       2661.91      1024.02 o                         
  13 -14   2         76.63        250.02       995.29 o                         
  14 -14   2       1214.36       1034.12       931.46 o                         
  15 -14   2       7824.35       6992.04       971.35 o                         
  16 -14   2        520.20        963.37       714.95 o                         
  17 -14   2         89.73       -131.93       511.74 o                         
  -9 -13   2        303.30        301.96       162.09 o                         
  -5 -13   2          7.24        -22.34       336.20 o                         
  -4 -13   2        330.93        407.94       300.39 o                         
  -3 -13   2        111.23        323.02       267.03 o                         
  -2 -13   2       4010.14       4604.40       241.95 o                         
  -1 -13   2        274.97        456.29       245.45 o                         
   0 -13   2       5056.74       4958.17       373.39 o                         
   1 -13   2       2722.73       2589.95       211.93 o                         
   2 -13   2       1591.93       1841.19       401.60 o                         
   3 -13   2         13.95        127.02       239.47 o                         
   4 -13   2       5993.52       5838.02       257.36 o                         
   5 -13   2       1801.83       1785.64       302.88 o                         
   6 -13   2        254.63        355.44       210.21 o                         
   7 -13   2        161.20         98.97       211.11 o                         
   8 -13   2       1594.08       1460.99       249.74 o                         
   9 -13   2        353.58        675.21       253.68 o                         
  10 -13   2        706.14        731.77       339.79 o                         
  11 -13   2        619.85       1035.66       374.43 o                         
  12 -13   2       1148.56       1491.08       969.76 o                         
  13 -13   2       8498.98       8888.47      1127.22 o                         
  14 -13   2        264.51        192.57       932.52 o                         
  15 -13   2        280.84        329.28       862.83 o                         
  16 -13   2       2545.74       2023.56       798.47 o                         
  17 -13   2        178.18        807.51       595.26 o                         
  -6 -12   2         37.12         83.42       249.43 o                         
  -5 -12   2       3780.28       4084.45       297.18 o                         
  -4 -12   2         19.35        -25.96       210.46 o                         
  -3 -12   2       1209.40        964.54       216.18 o                         
  -2 -12   2        408.37        434.03       240.05 o                         
  -1 -12   2        189.67         35.75       218.11 o                         
   0 -12   2        126.25        145.59       253.37 o                         
   1 -12   2       5053.38       5647.26      1031.46 o                         
   2 -12   2        100.59        455.89       894.75 o                         
   3 -12   2        299.11        109.92       461.01 o                         
   4 -12   2        219.86        421.84       526.11 o                         
   5 -12   2       3158.56       4182.25       638.88 o                         
   6 -12   2         74.50        261.72       552.17 o                         
   7 -12   2       3165.84       3631.71       221.13 o                         
   8 -12   2       3848.22       3992.76       256.58 o                         
   9 -12   2       3644.11       3650.21       299.35 o                         
  10 -12   2        963.19        997.02       327.18 o                         
  11 -12   2       7619.80       6646.27       983.59 o                         
  12 -12   2        496.79       1255.95       933.58 o                         
  13 -12   2         18.27       -311.73       917.09 o                         
  14 -12   2       4960.57       5978.67      1025.61 o                         
  15 -12   2       2884.73       2920.44       961.25 o                         
  16 -12   2         29.79        332.47       787.30 o                         
  17 -12   2         21.89       -222.89       634.09 o                         
  18 -12   2          3.14         90.43       404.82 o                         
  -9 -11   2          2.81        -43.09       363.33 o                         
  -8 -11   2       1123.15       1392.13       425.57 o                         
  -7 -11   2        166.83         70.50       199.54 o                         
  -6 -11   2         45.97         86.97       318.46 o                         
  -5 -11   2        624.19        378.58       281.79 o                         
  -4 -11   2       3119.03       2843.53       233.29 o                         
  -3 -11   2       3033.12       2829.61       260.63 o                         
  -2 -11   2        104.79        144.71       222.56 o                         
  -1 -11   2         74.48        716.55       799.53 o                         
   0 -11   2      12083.23      11982.33      1132.00 o                         
   1 -11   2          2.26       -597.39       869.22 o                         
   2 -11   2        223.96         71.67       435.50 o                         
   3 -11   2      27603.41      28253.51       976.14 o                         
   4 -11   2          9.11         81.92       494.19 o                         
   5 -11   2       8346.90       7759.66       693.67 o                         
   6 -11   2       1732.68       1951.75       611.22 o                         
   7 -11   2       1144.50        813.89       621.86 o                         
   8 -11   2       6248.54       5903.96      1336.81 o                         
   9 -11   2        871.17        882.55       204.85 o                         
  10 -11   2        258.63        290.13       290.55 o                         
  11 -11   2         33.32        963.11      1288.13 o                         
  12 -11   2       4201.56       5635.55       968.69 o                         
  13 -11   2       3218.95       3380.59       947.95 o                         
  14 -11   2        803.60        617.67       334.79 o                         
  15 -11   2        127.68         83.74       345.41 o                         
  16 -11   2        792.66        472.38       816.02 o                         
  17 -11   2       2349.64       1713.97       703.78 o                         
  18 -11   2        561.55        446.81       234.51 o                         
 -12 -10   2        102.44        521.32       249.49 o                         
 -11 -10   2        149.03        174.99       196.32 o                         
 -10 -10   2        147.20        337.79       354.28 o                         
  -9 -10   2       1062.31       1029.28       182.86 o                         
  -8 -10   2       4562.66       4647.70       255.98 o                         
  -7 -10   2        844.12        853.32       218.05 o                         
  -6 -10   2         57.95        -70.76       210.93 o                         
  -5 -10   2       9997.04       8606.72       209.03 o                         
  -4 -10   2       2589.61       2359.92       246.38 o                         
  -3 -10   2       6280.26       6786.18       988.38 o                         
  -2 -10   2       4373.37       4742.93       941.03 o                         
  -1 -10   2        220.25        355.88       835.17 o                         
   0 -10   2      37811.72      37434.88      1562.36 o                         
   1 -10   2        504.67        528.69       397.96 o                         
   2 -10   2       7759.33       8460.24       846.88 o                         
   3 -10   2      10286.67      10474.63       576.42 o                         
   4 -10   2       2983.87       2890.12       568.66 o                         
   5 -10   2         50.60        442.06       564.94 o                         
   6 -10   2      36400.06      39077.03      1166.58 o                         
   7 -10   2        952.39       1320.32       628.24 o                         
   8 -10   2      10353.86      10860.43       853.79 o                         
   9 -10   2       1160.65       1466.31       651.38 o                         
  10 -10   2        764.44       1615.16       487.91 o                         
  11 -10   2       2182.98       2288.28       543.02 o                         
  12 -10   2        891.53        830.45       283.80 o                         
  13 -10   2        311.88        363.11       342.36 o                         
  14 -10   2       3719.46       4323.49       407.50 o                         
  15 -10   2       7579.29       7168.90       535.15 o                         
  16 -10   2       4613.99       4817.23       599.52 o                         
  17 -10   2       1176.38       1257.01       712.82 o                         
  18 -10   2       2494.00       1331.88       269.17 o                         
 -13  -9   2        211.94         -5.32       235.12 o                         
 -12  -9   2       2153.18       2385.68       269.17 o                         
 -11  -9   2        121.07         74.12       159.34 o                         
 -10  -9   2       3368.40       3610.59       224.51 o                         
  -9  -9   2        504.73        428.95       183.25 o                         
  -8  -9   2       1321.37       1185.08       193.14 o                         
  -7  -9   2         44.96         45.66       187.54 o                         
  -6  -9   2       6375.62       5994.66       297.38 o                         
  -5  -9   2        956.80        867.20       215.56 o                         
  -4  -9   2        361.71        253.89       293.35 o                         
  -3  -9   2       3278.35       3463.82       315.98 o                         
  -2  -9   2      30953.02      29979.52       911.78 o                         
  -1  -9   2         57.57        459.68       313.59 o                         
   0  -9   2       2313.44       2939.09       526.35 o                         
   1  -9   2      21431.18      20375.97      2674.41 o                         
   2  -9   2      38311.52      34570.12       737.52 o                         
   3  -9   2       7884.32       7211.22       833.31 o                         
   4  -9   2      14549.75      13500.00       714.95 o                         
   5  -9   2       1868.41       2935.87       565.47 o                         
   6  -9   2       4511.25       4510.46       630.90 o                         
   7  -9   2       1207.56       2081.02       611.22 o                         
   8  -9   2       1396.24       1367.13       619.20 o                         
   9  -9   2       6467.09       5295.63       733.04 o                         
  10  -9   2       2625.90       2786.92       761.76 o                         
  11  -9   2        367.13        367.65       276.88 o                         
  12  -9   2       8989.97       8401.55       407.81 o                         
  13  -9   2      10733.46      10891.82       543.13 o                         
  14  -9   2      30398.75      31362.66      2312.95 o                         
  15  -9   2       1922.95       1877.56       412.36 o                         
  16  -9   2       3722.19       3740.47       421.80 o                         
  17  -9   2        135.69        282.47       659.63 o                         
  18  -9   2       1117.44        458.01       461.21 o                         
 -13  -8   2         82.41        290.80       197.60 o                         
 -12  -8   2        336.04        365.83       192.63 o                         
 -11  -8   2       1109.83        830.24       196.95 o                         
 -10  -8   2        465.09        395.79       199.84 o                         
  -9  -8   2       1378.43       1057.71       209.15 o                         
  -8  -8   2         58.21         -2.50       226.84 o                         
  -7  -8   2       4197.98       4037.70       348.17 o                         
  -6  -8   2      12600.01      12564.88       237.77 o                         
  -5  -8   2        154.08        -34.57       370.84 o                         
  -4  -8   2        899.25       1306.16       342.19 o                         
  -3  -8   2       3230.73       4681.07       387.92 o                         
  -2  -8   2        180.55          4.90       236.31 o                         
  -1  -8   2       2148.59       2522.70       366.16 o                         
   0  -8   2      18601.67      18213.55       525.57 o                         
   1  -8   2        212.74         25.16       329.63 o                         
   2  -8   2      10419.63       9785.79       464.26 o                         
   3  -8   2        958.07       1446.56       392.78 o                         
   4  -8   2       2966.81       3993.93       498.98 o                         
   5  -8   2       2837.71       2335.29       529.30 o                         
   6  -8   2       7030.56       7593.15       640.48 o                         
   7  -8   2      47872.47      48920.89      1231.48 o                         
   8  -8   2       1817.50       2136.34       642.07 o                         
   9  -8   2       3479.29       3276.32       682.50 o                         
  10  -8   2       9534.53       9845.46       876.13 o                         
  11  -8   2        186.57        270.17       284.45 o                         
  12  -8   2      18384.05      18541.58       494.67 o                         
  13  -8   2       5669.64       6414.87       508.02 o                         
  14  -8   2       1776.60       1571.40       507.49 o                         
  15  -8   2        130.89        -59.58       443.65 o                         
  16  -8   2       1031.13       1501.84       491.53 o                         
 -14  -7   2        671.63        608.56       304.81 o                         
 -13  -7   2         73.30         86.45       184.00 o                         
 -12  -7   2         57.91        229.42       251.50 o                         
 -11  -7   2       8348.18       8840.74       252.46 o                         
 -10  -7   2        442.83        307.52       213.56 o                         
  -9  -7   2        490.15        360.07       247.58 o                         
  -8  -7   2       2392.67       2173.30       243.05 o                         
  -7  -7   2       8723.89       9004.26       310.99 o                         
  -6  -7   2       5110.78       6054.11       453.74 o                         
  -5  -7   2         99.03        247.68       352.04 o                         
  -4  -7   2       1959.51       2130.32       345.38 o                         
  -3  -7   2      70011.65      68297.48       781.60 o                         
  -2  -7   2        878.16        999.55       239.48 o                         
  -1  -7   2      50757.53      50430.42      1617.61 o                         
   0  -7   2        641.16        921.04       187.75 o                         
   1  -7   2       3690.97       3233.17       379.77 o                         
   2  -7   2      28101.33      24778.15       559.63 o                         
   3  -7   2      34460.38      31425.32       877.99 o                         
   4  -7   2       4468.63       4362.58       477.70 o                         
   5  -7   2      31523.02      31492.92       874.54 o                         
   6  -7   2      27931.17      27823.48       887.84 o                         
   7  -7   2      27916.80      28701.74       983.59 o                         
   8  -7   2      16013.45      16817.82       896.35 o                         
   9  -7   2       8848.82       9582.67       810.17 o                         
  10  -7   2        437.86        240.44       632.50 o                         
  11  -7   2         68.03        134.01       284.60 o                         
  12  -7   2       2170.75       2168.11       389.66 o                         
  13  -7   2      18004.09      19614.85       635.16 o                         
  14  -7   2       2100.36       2455.15       546.05 o                         
  18  -7   2       5635.15       3656.14       529.83 o                         
 -14  -6   2        991.06       1234.47       251.26 o                         
 -13  -6   2       1507.79       1680.06       235.16 o                         
 -12  -6   2        269.29        281.94       334.07 o                         
 -11  -6   2        639.45        869.66       214.66 o                         
 -10  -6   2        399.95        440.78       260.80 o                         
  -9  -6   2        650.51        588.49       242.46 o                         
  -8  -6   2        740.22        621.17       249.38 o                         
  -7  -6   2        588.94        457.48       212.79 o                         
  -6  -6   2        743.65       1179.66       380.40 o                         
  -5  -6   2        636.24       1342.59       334.66 o                         
  -4  -6   2       1905.86       3132.89       360.58 o                         
  -3  -6   2      57281.64      60454.35       703.89 o                         
  -2  -6   2       1612.58       2141.69       224.87 o                         
  -1  -6   2      11597.93      10402.77       485.78 o                         
   0  -6   2      53842.49      51445.91       785.01 o                         
   1  -6   2        525.80        582.43       134.30 o                         
   2  -6   2      12610.96      12927.20       782.24 o                         
   3  -6   2      87400.05      82649.25      1500.91 o                         
   4  -6   2      57631.04      55008.37      1338.40 o                         
   5  -6   2       2632.48       2499.34       123.70 o                         
   6  -6   2       4682.95       4485.34       194.38 o                         
   7  -6   2        629.66        838.97       193.11 o                         
   8  -6   2         83.16        121.63       282.70 o                         
   9  -6   2        369.82        131.39       573.45 o                         
  10  -6   2      12519.93      13926.63       923.48 o                         
  11  -6   2      60701.98      60357.98      2309.94 o                         
  12  -6   2        307.72       1475.85       436.96 o                         
  16  -6   2      11615.45      10112.05      2410.30 o                         
  17  -6   2        205.38        120.72       359.47 o                         
  18  -6   2       1780.87       1377.24       459.08 o                         
 -15  -5   2         74.34        237.51       185.43 o                         
 -14  -5   2        419.84        441.98       207.08 o                         
 -13  -5   2        253.84        463.69       294.42 o                         
 -12  -5   2       2359.89       1778.86       395.78 o                         
 -11  -5   2        478.33        503.23       289.00 o                         
 -10  -5   2       3640.05       3400.77       472.38 o                         
  -9  -5   2       1216.88       1336.84       286.78 o                         
  -8  -5   2       1189.61       1351.80       254.72 o                         
  -7  -5   2        383.27        648.94       371.35 o                         
  -6  -5   2        964.66       2016.28       387.84 o                         
  -5  -5   2       2089.05       3119.42       367.94 o                         
  -4  -5   2      29103.33      32648.70       859.64 o                         
  -3  -5   2      28149.26      25776.29      1102.67 o                         
  -2  -5   2        139.29        413.41       172.70 o                         
  -1  -5   2        373.69        863.87       168.75 o                         
   0  -5   2      84543.60      82564.93      1456.30 o                         
   1  -5   2      27651.14      25887.14      1162.68 o                         
   2  -5   2      30031.44      31454.65      3178.18 o                         
   3  -5   2         62.64        266.65       231.48 o                         
   4  -5   2      83652.48      78973.86       546.53 o                         
   5  -5   2       1849.05       1614.86       168.18 o                         
   6  -5   2     121198.09     123914.22       692.14 o                         
   7  -5   2         41.07        177.26       190.23 o                         
   8  -5   2      30006.10      28502.63      1601.56 o                         
   9  -5   2      47407.05      46420.71      1069.23 o                         
  10  -5   2        170.48        260.13       569.19 o                         
  14  -5   2       9003.12       8869.87      1019.76 o                         
  15  -5   2       4094.38       3839.30       603.24 o                         
  16  -5   2        828.71        473.52       358.56 o                         
  18  -5   2       1789.48        995.82       406.95 o                         
 -15  -4   2        215.07        155.13       256.47 o                         
 -14  -4   2       2828.90       2441.20       285.00 o                         
 -13  -4   2        838.02        737.29       373.43 o                         
 -12  -4   2         97.76         76.68       278.71 o                         
 -11  -4   2        744.73       1191.61       311.99 o                         
 -10  -4   2        541.70        641.07       335.21 o                         
  -9  -4   2       3289.58       3473.29       300.49 o                         
  -8  -4   2        478.21        244.47       379.65 o                         
  -7  -4   2      12842.92      13631.10       572.63 o                         
  -6  -4   2      21745.52      22055.80       588.40 o                         
  -5  -4   2      21515.22      20080.27       529.95 o                         
  -4  -4   2        571.24        562.06       267.64 o                         
  -3  -4   2       1102.74        877.28       180.41 o                         
  -2  -4   2      57080.91      56285.70      1827.05 o                         
  -1  -4   2        857.22        923.37       134.36 o                         
   0  -4   2       9043.34       8112.70       144.36 o                         
   1  -4   2        631.93        768.91       124.95 o                         
   2  -4   2      39781.47      38467.59       470.02 o                         
   3  -4   2      37821.68      35776.77      1156.29 o                         
   4  -4   2      78201.81      72458.02      2241.40 o                         
   5  -4   2     112747.32     116135.12      1322.76 o                         
   6  -4   2      41362.65      38254.40       547.13 o                         
   7  -4   2       2356.74       2663.76       184.40 o                         
   8  -4   2      82272.71      95255.67       899.70 o                         
  12  -4   2       7976.20       7474.23       254.91 o                         
  13  -4   2       6103.53       5932.31       269.81 o                         
  14  -4   2         14.12        -93.39       258.70 o                         
  15  -4   2        899.87       1144.42       259.14 o                         
  16  -4   2       3497.85       3579.76       408.17 o                         
  17  -4   2        910.39        566.00       417.05 o                         
  18  -4   2        156.74        285.13       339.92 o                         
 -16  -3   2        524.38        336.73       317.05 o                         
 -15  -3   2        224.60        217.25       245.32 o                         
 -14  -3   2         12.83        129.95       207.66 o                         
 -13  -3   2       2986.20       3183.12       528.23 o                         
 -12  -3   2       2746.74       2669.67       284.05 o                         
 -11  -3   2      18988.70      18837.40       710.11 o                         
 -10  -3   2         85.50        199.00       205.28 o                         
  -9  -3   2      11178.33      12775.25       362.06 o                         
  -8  -3   2        181.93        338.25       375.38 o                         
  -7  -3   2        357.26        401.14       375.37 o                         
  -6  -3   2      22387.12      24731.73       594.76 o                         
  -5  -3   2      13230.26      13094.14       422.17 o                         
  -4  -3   2      24545.39      20662.20      1443.93 o                         
  -3  -3   2       4327.26       3972.96       691.56 o                         
  -2  -3   2      38741.10      34812.87       985.89 o                         
  -1  -3   2        787.23       1246.73       111.27 o                         
   0  -3   2      95849.07      94806.34      3140.14 o                         
   1  -3   2       3052.36       2843.71       108.76 o                         
   2  -3   2      76297.54      73077.81      3650.82 o                         
   3  -3   2      27681.02      27416.21      1291.59 o                         
   4  -3   2      72074.95      79215.38      2203.85 o                         
   5  -3   2      23544.01      24851.83       460.63 o                         
   6  -3   2     270040.62     300167.41      1827.80 o                         
  10  -3   2       7498.63       7062.89       684.10 o                         
  11  -3   2       1864.61       1977.91       182.99 o                         
  12  -3   2       1274.50        929.11       225.35 o                         
  13  -3   2       2354.24       2608.99       390.38 o                         
  14  -3   2        103.17        145.35       271.60 o                         
  15  -3   2       4342.86       4919.73       310.34 o                         
  16  -3   2        388.59        300.11       353.36 o                         
  17  -3   2        116.93       -182.99       398.97 o                         
 -16  -2   2        197.10         78.20       388.86 o                         
 -15  -2   2        408.48        374.28       196.70 o                         
 -14  -2   2        242.22        208.18       245.67 o                         
 -13  -2   2       8889.95       8007.25       340.39 o                         
 -12  -2   2        913.02        827.05       229.97 o                         
 -11  -2   2       2006.79       2172.43       261.01 o                         
 -10  -2   2         92.11        457.07       206.15 o                         
  -9  -2   2        577.00        822.14       393.38 o                         
  -8  -2   2      13085.51      13252.54       560.49 o                         
  -7  -2   2       5557.05       5636.69       418.84 o                         
  -6  -2   2       2053.77       2459.10       323.33 o                         
  -5  -2   2       8757.21       8660.93       252.81 o                         
  -4  -2   2       5122.83       5511.47       222.96 o                         
  -3  -2   2     118837.30     114864.41      1127.75 o                         
  -2  -2   2      93467.23     101622.68      2088.73 o                         
  -1  -2   2      39716.79      33948.96       443.12 o                         
   0  -2   2       3687.90       3610.19       151.87 o                         
   1  -2   2         89.66        226.08       155.06 o                         
   2  -2   2      62371.56      55193.73       562.81 o                         
   3  -2   2     131253.41     151295.47      4687.87 o                         
   4  -2   2      59518.31      72257.84       766.55 o                         
   8  -2   2      65234.63      66063.29      1434.62 o                         
   9  -2   2       9993.98      10472.88       462.62 o                         
  10  -2   2       1716.97       2365.77       372.47 o                         
  11  -2   2      10728.56      11123.22       265.66 o                         
  12  -2   2        134.51         53.85       217.78 o                         
  13  -2   2        587.95        669.37       271.64 o                         
  14  -2   2         36.86        153.62       282.31 o                         
  15  -2   2       1125.08       1328.92       273.20 o                         
  16  -2   2        878.49        633.79       330.08 o                         
  17  -2   2        994.83        625.58       384.07 o                         
 -16  -1   2        854.08        642.95       230.56 o                         
 -15  -1   2        181.55        286.50       223.60 o                         
 -14  -1   2       1115.35       1454.35       266.95 o                         
 -13  -1   2         44.74        179.58       276.95 o                         
 -12  -1   2       4819.58       4726.91       261.14 o                         
 -11  -1   2        106.27        163.59       238.57 o                         
 -10  -1   2         95.86        293.97       193.63 o                         
  -9  -1   2       7522.38       6991.86       497.24 o                         
  -8  -1   2       3791.76       4325.19       432.79 o                         
  -7  -1   2      11096.28      11607.76       464.20 o                         
  -6  -1   2       1249.95       1219.65       191.12 o                         
  -5  -1   2      87173.38      87441.54      1854.79 o                         
  -4  -1   2       1975.69       2437.07       182.55 o                         
  -3  -1   2      55422.30      52960.06       638.08 o                         
  -2  -1   2       2563.36       2096.44       173.15 o                         
  -1  -1   2      19249.70      19049.91       300.56 o                         
   0  -1   2     304526.31     228389.83       474.59 o                         
   1  -1   2       1257.93        427.54        99.05 o                         
   2  -1   2      11472.66      10368.38       308.54 o                         
   6  -1   2      52489.91      50596.66      4267.09 o                         
   7  -1   2       2387.69       3462.43       357.10 o                         
   8  -1   2      21557.53      21612.32       680.37 o                         
   9  -1   2        228.57        277.86       272.55 o                         
  10  -1   2       6880.08       7412.32       198.03 o                         
  11  -1   2       1160.05       1504.35       207.55 o                         
  12  -1   2       6589.44       7144.71       293.62 o                         
  13  -1   2       1056.25        877.54       269.86 o                         
  14  -1   2       4473.21       4813.23       322.82 o                         
  15  -1   2         70.52         30.44       250.66 o                         
  16  -1   2         18.40        -16.49       538.87 o                         
  17  -1   2        636.59        418.12       352.16 o                         
 -17   0   2          8.21        209.06       327.15 o                         
 -16   0   2        811.21        848.71       205.50 o                         
 -15   0   2         42.65        281.37       254.42 o                         
 -14   0   2       4767.04       5230.52       313.59 o                         
 -13   0   2          1.55        149.80       268.39 o                         
 -12   0   2       2472.25       2405.54       343.64 o                         
 -11   0   2       5139.09       5319.34       271.90 o                         
 -10   0   2      10575.91      10683.37       254.76 o                         
  -9   0   2       1352.25       1856.26       399.87 o                         
  -8   0   2      11650.65      11844.23       494.41 o                         
  -7   0   2       8976.70       9393.02       302.64 o                         
  -6   0   2       4365.69       4083.35       225.43 o                         
  -5   0   2      16137.61      14881.62       270.70 o                         
  -4   0   2     117894.74     102765.23      2000.33 o                         
  -3   0   2      36613.02      37237.13       335.81 o                         
  -2   0   2     113576.68     101001.31      2113.20 o                         
  -1   0   2       4295.53       6121.23       160.12 o                         
   4   0   2     131150.77     144935.45      8638.18 o                         
   5   0   2      39842.52      41047.34       550.69 o                         
   6   0   2     155925.92     164416.89      1664.23 o                         
   7   0   2        864.18       1205.81       329.77 o                         
   8   0   2     107359.73     115956.24      1527.79 o                         
   9   0   2       9901.10      11429.40       560.42 o                         
  10   0   2        561.51        778.03       166.95 o                         
  11   0   2      15708.99      15501.55       934.16 o                         
  12   0   2         86.15          1.63       257.42 o                         
  13   0   2       6971.57       7259.12       390.83 o                         
  14   0   2         98.94        265.91       275.33 o                         
  15   0   2       1089.78        952.36       245.59 o                         
  16   0   2        934.94        442.06       487.27 o                         
  17   0   2         11.48         35.11       288.32 o                         
 -17   1   2       1043.74        830.92       384.60 o                         
 -16   1   2        137.98        133.19       218.48 o                         
 -15   1   2        199.21        187.99       256.01 o                         
 -14   1   2        575.95        448.83       285.55 o                         
 -13   1   2        157.04        255.76       272.06 o                         
 -12   1   2      17224.67      17808.32       380.03 o                         
 -11   1   2       3898.13       4133.69       306.60 o                         
 -10   1   2       2650.24       3291.39       426.28 o                         
  -9   1   2      28601.93      32419.09       713.54 o                         
  -8   1   2      24103.48      23544.52       434.71 o                         
  -7   1   2      25552.98      27250.78       420.75 o                         
  -6   1   2     239543.00     243577.30      2123.11 o                         
  -5   1   2      46116.39      49262.47      1026.63 o                         
  -4   1   2      33467.24      35089.40      1197.50 o                         
  -3   1   2      40234.57      44950.85      1289.83 o                         
  -2   1   2       9359.87      10952.95       368.91 o                         
   1   1   2        704.32        969.76       358.54 o                         
   2   1   2      82359.85      75966.27       617.96 o                         
   3   1   2     130796.08     141434.86      7431.17 o                         
   4   1   2      40148.21      39178.40      1979.62 o                         
   5   1   2        109.86        479.72       232.26 o                         
   6   1   2      67870.59      70084.16      2163.73 o                         
   7   1   2       8977.13      10912.42       493.52 o                         
   8   1   2      10999.81      11391.51       537.92 o                         
   9   1   2      44057.11      47076.07      1385.22 o                         
  10   1   2       1622.68       1690.03       195.26 o                         
  11   1   2         14.05        116.13       232.12 o                         
  12   1   2        274.48        191.34       244.07 o                         
  13   1   2         28.10        318.79       322.15 o                         
  14   1   2       8188.95       8319.27       344.43 o                         
  15   1   2        414.73        557.02       290.21 o                         
  16   1   2         28.79         45.75       413.86 o                         
 -17   2   2         59.50        147.09       241.19 o                         
 -16   2   2         28.37         10.46       236.92 o                         
 -15   2   2       2823.89       3084.32       285.98 o                         
 -14   2   2       4313.48       4224.40       303.20 o                         
 -13   2   2       1361.89       2021.60       275.38 o                         
 -12   2   2       8998.14       8871.10       668.97 o                         
 -11   2   2       2222.19       2537.29       221.81 o                         
 -10   2   2      24685.94      25697.95       656.77 o                         
  -9   2   2       8282.73       8315.66       343.32 o                         
  -8   2   2      21826.21      23171.99       430.11 o                         
  -7   2   2      16317.14      19776.08       373.20 o                         
  -6   2   2       3091.88       3216.78       208.68 o                         
  -5   2   2      19309.71      18797.33       286.44 o                         
  -4   2   2       5526.79       2444.87       468.12 o                         
  -1   2   2       1602.28       1945.90       230.34 o                         
   0   2   2     168523.86     220473.89      6802.29 o                         
   1   2   2       6569.34       6372.07       281.03 o                         
   2   2   2      21834.27      24795.13       646.33 o                         
   3   2   2      57950.85      59568.62      3098.65 o                         
   4   2   2       9712.66      10335.38       304.20 o                         
   5   2   2      38905.14      37451.68      1494.12 o                         
   6   2   2        385.32        835.44       274.49 o                         
   7   2   2       1469.65       1889.60       374.89 o                         
   8   2   2       6304.40       6855.98       505.36 o                         
   9   2   2       5858.33       5921.96       236.13 o                         
  10   2   2          1.92         93.31       177.23 o                         
  11   2   2       1212.23        702.59       258.07 o                         
  12   2   2        716.31        842.66       263.71 o                         
  13   2   2       1577.90       1592.25       262.80 o                         
  14   2   2        891.92        950.18       315.46 o                         
  15   2   2        168.90        741.02       527.70 o                         
  16   2   2        348.52        341.88       230.07 o                         
 -18   3   2         21.10         34.58       350.03 o                         
 -17   3   2         15.47        -54.26       350.03 o                         
 -16   3   2        349.62        161.94       230.32 o                         
 -15   3   2       1236.61       1390.73       271.90 o                         
 -14   3   2       4342.20       4862.90       540.34 o                         
 -13   3   2       1335.86       1308.78       266.40 o                         
 -12   3   2        790.54        813.12       231.69 o                         
 -11   3   2       7532.26       8444.90       600.31 o                         
 -10   3   2          1.85        106.70       323.49 o                         
  -9   3   2        490.46        391.21       243.95 o                         
  -8   3   2      64697.80      63507.44      2038.93 o                         
  -7   3   2      11995.51      13718.68       349.81 o                         
  -2   3   2      47809.01      51079.04       794.21 o                         
  -1   3   2      42974.11      42648.88      1138.12 o                         
   0   3   2      53084.03      49956.77      1789.56 o                         
   1   3   2     106885.38     129720.47      5117.38 o                         
   2   3   2       4290.02       4782.19       236.17 o                         
   3   3   2      24873.86      28051.66       571.74 o                         
   4   3   2      23672.25      23621.86       443.41 o                         
   5   3   2      33522.88      37722.00      1045.16 o                         
   6   3   2      21106.58      21854.46      1033.43 o                         
   7   3   2       5768.01       5329.05       450.25 o                         
   8   3   2       2358.64       2799.69       665.48 o                         
   9   3   2       3058.42       2483.29       181.62 o                         
  10   3   2          4.78        132.89       188.53 o                         
  11   3   2         75.43        278.96       263.55 o                         
  12   3   2        625.82        694.92       247.93 o                         
  13   3   2       3264.43       3024.68       354.43 o                         
  14   3   2        414.50        545.19       293.42 o                         
  15   3   2        457.58        400.03       429.82 o                         
  16   3   2        100.53        -11.17       265.98 o                         
 -18   4   2       2370.84        805.38       414.93 o                         
 -17   4   2        736.90       1323.51       404.29 o                         
 -16   4   2         23.97         93.97       225.91 o                         
 -15   4   2      13043.99      14264.62      1245.89 o                         
 -14   4   2        192.59        645.80       263.32 o                         
 -13   4   2       1468.59       1527.07       319.31 o                         
 -12   4   2        239.92        196.23       313.93 o                         
 -11   4   2       2717.31       2888.91       258.19 o                         
 -10   4   2      54505.17      56555.81       786.67 o                         
  -9   4   2       4714.98       6348.55       868.95 o                         
  -4   4   2     180611.22     174262.75       693.57 o                         
  -3   4   2     111530.74     124808.87      3160.09 o                         
  -2   4   2     231683.06     224094.34      1492.67 o                         
  -1   4   2        244.58        686.05       298.67 o                         
   0   4   2      17903.63      17391.83       788.31 o                         
   1   4   2      71023.48      62532.75      4429.07 o                         
   2   4   2         63.71        844.87       255.88 o                         
   3   4   2      16136.03      17034.81       375.27 o                         
   4   4   2      26413.82      23971.86       735.81 o                         
   5   4   2        500.08       1050.12       271.22 o                         
   6   4   2      15413.15      14491.74       550.71 o                         
   7   4   2        778.64        636.54       391.21 o                         
   8   4   2        320.75        257.50       184.29 o                         
   9   4   2         32.76        128.31       212.40 o                         
  10   4   2       5155.31       5291.11       293.58 o                         
  11   4   2       1503.97       1303.83       373.97 o                         
  12   4   2        127.35        233.29       321.70 o                         
  13   4   2        883.34       1280.25       314.24 o                         
  14   4   2         52.45        355.35       477.17 o                         
  15   4   2        558.37        521.23       244.94 o                         
 -18   5   2        132.93         41.49       420.78 o                         
 -17   5   2       2242.96       2331.04       445.25 o                         
 -16   5   2        614.96        583.02       493.66 o                         
 -15   5   2        474.76        431.64       393.61 o                         
 -14   5   2        597.04        791.41       252.90 o                         
 -13   5   2        985.12       1499.34       373.99 o                         
 -12   5   2      20923.78      22672.54       632.50 o                         
 -11   5   2        536.20       1289.88       370.98 o                         
 -10   5   2        119.27        367.05       526.11 o                         
  -6   5   2      79406.56      86234.58      2620.42 o                         
  -5   5   2       9383.06       8807.96       834.11 o                         
  -4   5   2       9381.88       8626.44       171.23 o                         
  -3   5   2       7729.50       6832.71      1030.13 o                         
  -2   5   2       1609.98       1861.34       130.52 o                         
  -1   5   2        902.28        848.46       171.40 o                         
   0   5   2      79539.74      86204.20      1692.31 o                         
   1   5   2       2641.68       1887.24       345.72 o                         
   2   5   2     178224.97     188852.64       998.11 o                         
   3   5   2       9877.41       9900.28       354.83 o                         
   4   5   2       1593.14       2140.14       298.39 o                         
   5   5   2       2860.35       3642.67       397.25 o                         
   6   5   2      13866.96      14280.77       872.14 o                         
   7   5   2          9.28         38.30       585.68 o                         
   8   5   2        269.76        259.14       198.15 o                         
   9   5   2        140.72        359.42       210.04 o                         
  10   5   2       1101.47       1012.49       280.17 o                         
  11   5   2        452.95        445.78       369.71 o                         
  12   5   2        427.80        553.25       317.61 o                         
  13   5   2        141.68        209.78       269.24 o                         
  14   5   2        736.63        740.21       289.06 o                         
  15   5   2       2152.24       1718.31       184.18 o                         
 -18   6   2        652.36         53.20       454.29 o                         
 -17   6   2       2169.81       2290.39       497.65 o                         
 -16   6   2         15.00         17.02       496.85 o                         
 -15   6   2         15.87       -271.83       512.81 o                         
 -14   6   2       6514.49       6871.82       618.67 o                         
 -13   6   2       3572.34       4917.41       516.00 o                         
 -12   6   2      10164.15      10509.34       825.07 o                         
  -8   6   2      25471.59      32950.48      1225.10 o                         
  -7   6   2      27932.58      30096.53       891.03 o                         
  -6   6   2      99536.28      95772.36      3577.41 o                         
  -5   6   2      12346.15      10557.36       701.12 o                         
  -4   6   2      34210.55      32704.18       818.68 o                         
  -3   6   2       9111.39       8719.84       552.17 o                         
  -2   6   2      28744.43      24165.88      1455.92 o                         
  -1   6   2      26063.91      24412.89       938.57 o                         
   0   6   2      83358.13      92492.23      1312.58 o                         
   1   6   2      20355.69      22075.56      1660.11 o                         
   2   6   2        168.37        311.43       278.55 o                         
   3   6   2     106784.35     108646.60      1123.68 o                         
   4   6   2      49688.32      52747.95      1067.90 o                         
   5   6   2       7006.52       6499.45       668.14 o                         
   6   6   2      10026.61       9993.88       759.63 o                         
   7   6   2        162.80        521.65       188.76 o                         
   8   6   2       2644.97       2359.47       199.74 o                         
   9   6   2        265.74        212.18       239.74 o                         
  10   6   2        350.38        415.99       383.54 o                         
  11   6   2        167.48        210.12       372.37 o                         
  12   6   2        555.62        504.90       281.65 o                         
  13   6   2        909.10        960.68       320.55 o                         
  14   6   2        545.87        663.07       229.43 o                         
 -18   7   2        331.54        330.34       261.77 o                         
 -17   7   2        301.10         59.00       356.14 o                         
 -16   7   2         26.45       -135.12       483.55 o                         
 -15   7   2        871.62       1312.87       497.38 o                         
 -14   7   2       1059.22       1026.68       514.40 o                         
 -10   7   2       4247.20       5729.71       743.14 o                         
  -9   7   2       3108.73       2740.11       631.96 o                         
  -8   7   2      10012.86      12350.98       801.13 o                         
  -7   7   2        638.64        856.45       555.36 o                         
  -6   7   2      21914.16      22157.07       877.73 o                         
  -5   7   2       2982.99       2599.67       523.98 o                         
  -4   7   2       1550.00       1065.51       512.81 o                         
  -3   7   2      36850.75      33838.85       871.35 o                         
  -2   7   2      26595.37      17521.54      4636.45 o                         
  -1   7   2       3614.38       3667.49       393.54 o                         
   0   7   2       3530.90       3213.54       253.12 o                         
   1   7   2      14098.55      14576.59       432.17 o                         
   2   7   2        304.29        386.65       310.25 o                         
   3   7   2        685.05        701.01       320.90 o                         
   4   7   2      26199.28      27987.51       887.57 o                         
   5   7   2        131.70        178.74       533.02 o                         
   6   7   2        111.20        745.69       308.40 o                         
   7   7   2       3638.22       3927.26       197.20 o                         
   8   7   2         52.55       1373.47       786.46 o                         
   9   7   2        356.32        484.17       248.60 o                         
  10   7   2        231.26        439.93       358.54 o                         
  11   7   2         30.96         41.07       246.42 o                         
  12   7   2         36.21         21.21       323.69 o                         
  13   7   2        475.77        624.50       261.66 o                         
 -18   8   2        601.35        117.56       484.61 o                         
 -17   8   2        805.31        733.67       353.58 o                         
 -16   8   2         72.61        139.47       372.74 o                         
 -12   8   2        652.61        848.17       418.65 o                         
 -11   8   2       1939.51       1494.42       287.22 o                         
 -10   8   2       5415.34       4711.54       767.08 o                         
  -9   8   2        271.90        167.57       646.33 o                         
  -8   8   2      24723.46      25599.90      1068.70 o                         
  -7   8   2         86.47        146.82       584.09 o                         
  -6   8   2       6601.11       6805.33       685.16 o                         
  -5   8   2      61167.31      61814.47      1298.51 o                         
  -4   8   2      51657.50      50016.19      1128.28 o                         
  -3   8   2      50764.68      48898.55      1096.90 o                         
  -2   8   2        108.55        368.12       423.97 o                         
  -1   8   2         23.33         60.58       166.72 o                         
   0   8   2       5772.99       4923.32       910.52 o                         
   1   8   2        268.93        437.48       280.30 o                         
   2   8   2        435.96        815.16       303.58 o                         
   3   8   2         23.97        185.16       336.37 o                         
   4   8   2       4984.96       5658.82       557.49 o                         
   5   8   2       1841.64       2327.00       288.10 o                         
   6   8   2       7032.44       7030.45       214.76 o                         
   7   8   2       2339.53       2860.62       200.46 o                         
   8   8   2         16.01        108.37       195.64 o                         
   9   8   2          7.56        -67.94       223.20 o                         
  10   8   2         93.63         59.41       270.71 o                         
  11   8   2       2713.69       2661.35       354.27 o                         
  12   8   2        488.79        283.80       266.11 o                         
  13   8   2        220.96        325.81       182.05 o                         
 -18   9   2         65.83         -1.06       463.87 o                         
 -15   9   2        616.42        211.19       407.48 o                         
 -14   9   2          7.62        423.17       380.32 o                         
 -13   9   2       1916.88       1920.90       402.16 o                         
 -12   9   2      26629.71      27625.20      1899.09 o                         
 -11   9   2        289.80        304.34       285.64 o                         
 -10   9   2      14039.94      15942.22      1015.51 o                         
  -9   9   2        291.77        449.50       642.07 o                         
  -8   9   2        907.38       1202.75       625.58 o                         
  -7   9   2      61019.42      66100.98      1506.50 o                         
  -6   9   2       3503.74       3782.21       676.65 o                         
  -5   9   2       2540.86       3109.29       595.79 o                         
  -4   9   2        107.52        679.84       566.53 o                         
  -3   9   2       6750.71       8171.39       701.12 o                         
  -2   9   2       1363.71       2124.97       486.49 o                         
  -1   9   2       1518.46       1629.25       391.11 o                         
   0   9   2      48060.24      48133.86      2062.13 o                         
   1   9   2        114.18         70.75       261.65 o                         
   2   9   2       2301.15       2280.62       357.70 o                         
   3   9   2         81.36        835.50       385.36 o                         
   4   9   2       3769.54       3859.17       261.78 o                         
   5   9   2       2555.91       2538.09       216.19 o                         
   6   9   2        392.69        262.33       205.73 o                         
   7   9   2        134.39          6.26       221.55 o                         
   8   9   2        433.45        418.05       216.53 o                         
   9   9   2       1533.93       1549.41       221.23 o                         
  10   9   2          8.88        -44.96       212.22 o                         
  11   9   2       1299.42       1456.30       285.14 o                         
  12   9   2        174.22        176.37       201.24 o                         
 -17  10   2       1189.83       1765.57       305.34 o                         
 -16  10   2        138.73        813.16       324.50 o                         
 -15  10   2       4307.69       4992.31       411.84 o                         
 -14  10   2      15062.21      15007.24       502.83 o                         
 -13  10   2         71.39        236.83       343.01 o                         
 -12  10   2       8459.16       8730.98       440.65 o                         
 -11  10   2        154.25        308.83       317.69 o                         
 -10  10   2       1536.59       2360.34       305.34 o                         
  -9  10   2      24663.77      23530.83       912.72 o                         
  -8  10   2        131.63        -74.47       656.97 o                         
  -7  10   2       3616.88       3349.20       751.12 o                         
  -6  10   2        287.24        486.21       602.18 o                         
  -5  10   2         10.55         81.92       575.05 o                         
  -4  10   2      38304.68      37916.83      1169.24 o                         
  -3  10   2       5618.71       6667.55       711.23 o                         
  -2  10   2       2655.07       3040.12       598.72 o                         
  -1  10   2       6829.03       8037.20       609.11 o                         
   0  10   2       4433.75       5370.47       792.08 o                         
   1  10   2         50.74         26.07       778.79 o                         
   2  10   2       5212.38       4550.36       793.68 o                         
   3  10   2        245.99         27.10       202.82 o                         
   4  10   2        158.42        168.07       213.20 o                         
   5  10   2       2416.46       2370.93       260.38 o                         
   6  10   2        110.53        334.80       240.55 o                         
   7  10   2         73.86        -86.89       332.81 o                         
   8  10   2       1268.35       1081.43       334.18 o                         
   9  10   2         31.02       -117.36       221.33 o                         
  10  10   2        532.21        453.84       192.70 o                         
  11  10   2        781.14       1098.62       263.32 o                         
  12  10   2        500.17        322.37       199.48 o                         
 -18  11   2        456.08        279.81       443.12 o                         
 -17  11   2        667.82       1102.49       325.56 o                         
 -16  11   2        402.89        235.30       298.95 o                         
 -15  11   2         19.72        -76.73       326.54 o                         
 -14  11   2        937.45        828.57       330.89 o                         
 -13  11   2        381.22        681.46       373.89 o                         
 -12  11   2      15283.66      16193.28      1171.37 o                         
 -11  11   2      19136.05      20096.12       797.03 o                         
 -10  11   2       5460.65       5503.08       268.58 o                         
  -9  11   2       5510.53       6075.85       266.90 o                         
  -8  11   2        651.42        443.58       257.05 o                         
  -7  11   2      16381.05      15940.09       972.95 o                         
  -6  11   2      25713.64      28834.73      1156.47 o                         
  -5  11   2       2689.58       3161.95       700.59 o                         
  -4  11   2       5771.77       5880.25       737.29 o                         
  -3  11   2      13207.38      11647.20       826.13 o                         
  -2  11   2       2562.81       3299.44       430.84 o                         
  -1  11   2      11559.16      12137.80       683.57 o                         
   0  11   2       1708.25       2791.18       843.15 o                         
   1  11   2         72.15         51.62       205.99 o                         
   2  11   2       1316.48       1198.94       194.74 o                         
   3  11   2        256.14        253.88       219.52 o                         
   4  11   2        266.38         75.03       236.85 o                         
   5  11   2          4.68        137.79       247.89 o                         
   6  11   2       1483.43       1655.12       358.45 o                         
   7  11   2       1321.09       1200.48       346.36 o                         
   8  11   2       5716.79       5635.65       264.26 o                         
   9  11   2         69.15        139.08       226.76 o                         
  10  11   2          0.74        323.43       281.94 o                         
  11  11   2        108.36         59.58       197.36 o                         
 -17  12   2       1053.57        316.51       613.88 o                         
 -16  12   2         33.21       -146.29       751.66 o                         
 -15  12   2       2147.57       2695.43       820.28 o                         
 -14  12   2       6460.29       6280.82      1001.14 o                         
 -13  12   2       2325.66       2368.70       398.45 o                         
 -12  12   2       4566.01       5320.21       439.42 o                         
 -11  12   2      10394.41      10464.56       674.26 o                         
 -10  12   2        211.05        423.33       251.74 o                         
  -9  12   2       7488.80       7233.08       355.42 o                         
  -8  12   2      10036.30      10509.15       492.57 o                         
  -7  12   2       3249.17       3234.76       235.80 o                         
  -6  12   2      11537.79      12018.15       579.06 o                         
  -5  12   2      15011.27      14754.89       940.50 o                         
  -4  12   2       1605.97       1870.89       681.44 o                         
  -3  12   2       6104.07       5682.52       542.73 o                         
  -2  12   2       1146.39       1392.13       725.59 o                         
  -1  12   2       1346.44       1362.07       205.06 o                         
   0  12   2       1516.05       1552.36       200.39 o                         
   1  12   2        510.60        508.27       198.84 o                         
   2  12   2        507.04        646.55       208.82 o                         
   3  12   2       1104.55        923.99       209.26 o                         
   4  12   2       1444.44       1194.29       264.23 o                         
   5  12   2        403.19        307.45       258.65 o                         
   6  12   2       1562.47       1256.96       354.02 o                         
   7  12   2         68.11         13.88       289.64 o                         
   8  12   2          5.01        119.80       255.01 o                         
   9  12   2        291.35        275.13       185.31 o                         
  10  12   2         17.05         75.01       212.78 o                         
 -17  13   2        390.01        129.80       516.53 o                         
 -16  13   2         50.53         80.86       710.69 o                         
 -15  13   2        419.67        262.25       817.62 o                         
 -14  13   2        662.61        822.94       881.45 o                         
 -13  13   2       1077.23       1250.10       395.38 o                         
 -12  13   2       1618.07       1199.06       406.52 o                         
 -11  13   2        510.57        418.07       275.05 o                         
 -10  13   2      17748.57      17135.36       538.31 o                         
  -9  13   2       3813.85       3821.23       296.09 o                         
  -8  13   2        127.93        175.27       233.86 o                         
  -7  13   2       2732.76       2964.27       258.13 o                         
  -6  13   2        415.82        676.23       239.15 o                         
  -5  13   2       2308.45       2318.83       203.93 o                         
  -4  13   2       6049.15       6208.73       199.90 o                         
  -3  13   2        862.56       1080.52       179.35 o                         
  -2  13   2       2309.53       3029.14       194.24 o                         
  -1  13   2         48.77        -26.85       174.11 o                         
   0  13   2        986.47       1248.91       216.29 o                         
   1  13   2        279.41        220.00       214.53 o                         
   2  13   2        225.17        238.55       210.65 o                         
   3  13   2       1266.37       1052.21       229.76 o                         
   4  13   2        363.18        170.22       260.77 o                         
   5  13   2       2809.59       3290.12       357.92 o                         
   6  13   2         11.19       -130.58       292.45 o                         
   7  13   2        363.41        642.07       377.16 o                         
   8  13   2         56.13        262.79       263.85 o                         
 -17  14   2        903.18        331.94       465.99 o                         
 -16  14   2        399.15        196.29       648.99 o                         
 -15  14   2       1234.29       1320.32       772.93 o                         
 -14  14   2         15.21         32.84       521.85 o                         
 -13  14   2        884.84        366.83       406.82 o                         
 -12  14   2       1117.98        830.22       437.87 o                         
 -11  14   2        272.29        432.45       302.26 o                         
 -10  14   2       4064.91       3800.24       342.17 o                         
  -9  14   2       1962.30       1472.07       313.97 o                         
  -8  14   2         15.87          1.82       257.10 o                         
  -7  14   2         36.34        215.25       261.81 o                         
  -6  14   2       2808.53       2559.19       274.94 o                         
  -5  14   2        463.77        404.41       176.71 o                         
  -4  14   2       2730.49       2647.42       204.49 o                         
  -3  14   2       2541.14       2627.88       217.71 o                         
  -2  14   2       2908.79       2818.13       214.40 o                         
  -1  14   2         88.23        237.66       196.01 o                         
   0  14   2        856.41        642.99       233.93 o                         
   1  14   2        194.60        242.07       228.85 o                         
   2  14   2       1597.77       2018.13       241.17 o                         
   3  14   2         58.87        126.32       224.91 o                         
   4  14   2         86.42        163.74       292.05 o                         
   5  14   2        588.18        546.85       426.10 o                         
   6  14   2        827.31       1120.83       394.18 o                         
 -16  15   2        108.21        170.23       534.62 o                         
 -15  15   2       1309.35       1064.45       737.29 o                         
 -14  15   2         79.50        -99.41       312.56 o                         
 -13  15   2        140.60        431.87       383.86 o                         
 -12  15   2         30.36        -63.55       399.70 o                         
 -11  15   2        787.80        573.74       312.19 o                         
 -10  15   2        347.83        523.17       313.06 o                         
  -9  15   2        104.20        336.40       324.69 o                         
  -8  15   2        247.98        197.39       296.59 o                         
  -7  15   2       1053.97       1054.82       294.39 o                         
  -6  15   2       2749.08       2378.18       221.84 o                         
  -5  15   2         54.91         98.40       212.14 o                         
  -4  15   2        103.12        130.30       206.97 o                         
  -3  15   2        240.16        346.54       214.75 o                         
  -2  15   2        908.31        902.08       213.38 o                         
  -1  15   2        556.74        379.62       212.69 o                         
   0  15   2       1784.33       1735.04       249.17 o                         
   1  15   2        273.91        337.82       234.97 o                         
   2  15   2       1075.70       1011.37       261.05 o                         
   3  15   2        264.76        325.07       310.51 o                         
 -16  16   2          9.20        198.42       427.69 o                         
 -15  16   2        111.34       -296.30       604.30 o                         
 -14  16   2         97.17         92.32       287.69 o                         
 -13  16   2         12.88        -66.87       358.13 o                         
 -12  16   2       1938.65       1646.99       488.87 o                         
 -11  16   2        796.51        438.27       433.51 o                         
 -10  16   2         26.05         82.82       316.72 o                         
  -9  16   2       3777.86       3545.58       363.54 o                         
  -8  16   2       1357.64       1126.28       312.51 o                         
  -7  16   2         40.11        -48.35       290.62 o                         
  -6  16   2       1758.25       2218.42       250.80 o                         
  -5  16   2        408.18        483.16       242.12 o                         
  -4  16   2       1274.07       1038.81       219.59 o                         
  -3  16   2       3659.29       3498.94       241.64 o                         
  -2  16   2         89.07        -31.00       208.86 o                         
  -1  16   2       2568.78       2423.66       261.32 o                         
   0  16   2       3793.66       3639.33       297.63 o                         
   1  16   2        115.82          2.74       246.69 o                         
   2  16   2        222.04        104.26       368.11 o                         
 -15  17   2          5.09       -361.20       447.91 o                         
 -14  17   2        586.25        844.95       262.71 o                         
 -13  17   2        272.07        641.15       925.07 o                         
 -12  17   2       1049.71       1334.73       385.87 o                         
 -11  17   2       4031.30       3715.97       449.40 o                         
 -10  17   2         29.46       -251.86       417.46 o                         
  -9  17   2       1240.46       1218.79       326.06 o                         
  -8  17   2       1182.81       1447.82       325.20 o                         
  -7  17   2       1271.74       1237.14       330.67 o                         
  -6  17   2        104.18        117.43       231.84 o                         
  -5  17   2        811.79        929.07       250.73 o                         
  -4  17   2        263.98        297.54       211.48 o                         
  -3  17   2        350.48        359.43       211.80 o                         
  -2  17   2         35.95        158.57       231.94 o                         
  -1  17   2        198.90        179.98       258.59 o                         
   0  17   2         42.75        137.24       412.27 o                         
   5  17   2        123.57        192.04       226.08 o                         
 -14  18   2        637.75        766.02       418.65 o                         
 -13  18   2        434.25        534.78       273.85 o                         
 -12  18   2        255.58        210.40       335.45 o                         
 -11  18   2       1227.32       1234.68       378.06 o                         
 -10  18   2        477.08        515.16       386.32 o                         
  -9  18   2        485.15        544.19       477.70 o                         
  -8  18   2         67.85        180.87       518.13 o                         
  -7  18   2          4.26        -32.29       302.97 o                         
  -6  18   2        120.71        146.78       216.51 o                         
  -5  18   2        288.58        115.67       251.80 o                         
  -4  18   2          4.11        -52.83       247.44 o                         
  -3  18   2         26.67        143.89       252.55 o                         
  -2  18   2        103.40        -61.71       411.73 o                         
   4  18   2        103.34       1737.37       206.93 o                         
 -13  19   2         49.76       -118.09       258.00 o                         
 -12  19   2         40.07        -45.22       316.51 o                         
 -11  19   2         11.23        -45.22       372.90 o                         
 -10  19   2        142.84         69.15       413.33 o                         
  -9  19   2        268.75        180.87       461.21 o                         
  -8  19   2        517.51        491.00       472.91 o                         
  -7  19   2          5.73       -156.93       453.76 o                         
  -6  19   2       1096.54        941.37       327.60 o                         
  -5  19   2        476.54        399.10       320.77 o                         
  -4  19   2        278.79        373.26       270.77 o                         
 -12  20   2        848.77        768.15       254.81 o                         
 -11  20   2        405.20        184.59       297.90 o                         
 -10  20   2        622.72        489.93       369.71 o                         
  -9  20   2        177.94        226.61       365.45 o                         
  -8  20   2        172.30        -50.00       391.52 o                         
  -7  20   2        302.35        204.27       362.26 o                         
  -6  20   2         26.35        193.10       337.26 o                         
  -5  20   2        186.42        411.73       347.90 o                         
 -11  21   2        114.85         40.96       212.78 o                         
 -10  21   2         14.71        -48.41       254.81 o                         
  -9  21   2         32.57        167.03       312.26 o                         
  -8  21   2         74.10        -65.43       270.23 o                         
  -7  21   2        319.25        387.26       276.09 o                         
   4 -22   3          1.80         94.69       222.36 o                         
   5 -22   3          5.72        -30.32       227.15 o                         
   6 -22   3        212.05        155.33       217.04 o                         
   7 -22   3         58.37         62.77       211.72 o                         
   8 -22   3          7.52         19.15       197.36 o                         
   2 -21   3         10.85         26.60       274.49 o                         
   3 -21   3         75.58        219.17       289.38 o                         
   4 -21   3        269.73         78.20       303.22 o                         
   5 -21   3         20.64       -306.41       306.41 o                         
   6 -21   3          9.43        120.75       325.03 o                         
   1 -20   3        138.57        151.31       218.81 o                         
   2 -20   3        447.44        165.02       160.42 o                         
   3 -20   3         13.37        112.26       170.11 o                         
   4 -20   3          3.01        172.95       181.17 o                         
   5 -20   3         31.73        210.65       278.21 o                         
   6 -20   3         74.13        135.12       250.55 o                         
   9 -20   3          1.43        145.76       355.88 o                         
  10 -20   3        333.33        154.27       313.32 o                         
  11 -20   3         50.34        -10.11       259.60 o                         
  -3 -19   3          0.64         -9.04       186.18 o                         
  -2 -19   3         67.05        -28.73       248.42 o                         
  -1 -19   3        156.05        240.41       205.69 o                         
   0 -19   3         15.75         51.59       199.22 o                         
   1 -19   3        252.92        272.49       200.13 o                         
   2 -19   3        118.71        134.05       230.82 o                         
   3 -19   3          3.60        110.67       241.72 o                         
   8 -19   3         95.94       -324.49       412.27 o                         
   9 -19   3         59.39        301.09       403.76 o                         
  10 -19   3        106.03        210.68       246.54 o                         
  11 -19   3         48.65       -136.86       236.15 o                         
  12 -19   3          1.42        -54.01       192.20 o                         
  13 -19   3        281.01        387.90       246.28 o                         
  -5 -18   3         63.29        100.01       167.57 o                         
  -4 -18   3          3.42        -60.11       247.36 o                         
  -3 -18   3         71.33         13.83       304.81 o                         
  -2 -18   3         34.04        -87.22       228.71 o                         
  -1 -18   3        233.07        637.87       222.57 o                         
   0 -18   3         51.68        -51.01       232.05 o                         
   1 -18   3        928.29        864.84       294.97 o                         
   6 -18   3       1598.72       2004.52       301.42 o                         
   7 -18   3        164.76       1388.94       490.46 o                         
   8 -18   3        724.56        675.25       312.23 o                         
   9 -18   3         17.74         27.59       422.66 o                         
  10 -18   3         67.15        397.89       370.71 o                         
  11 -18   3        703.22        528.53       328.03 o                         
  12 -18   3        117.97        188.46       280.97 o                         
  13 -18   3        800.09        851.13       685.69 o                         
  14 -18   3         18.78        536.21       562.81 o                         
  15 -18   3        424.78        676.12       414.39 o                         
  -6 -17   3         16.49         97.35       196.29 o                         
  -5 -17   3        257.45        422.37       276.62 o                         
  -4 -17   3         51.98         77.67       319.71 o                         
  -3 -17   3         46.87        -50.43       238.35 o                         
  -2 -17   3        717.21        713.86       236.29 o                         
  -1 -17   3        146.56         44.68       415.99 o                         
   5 -17   3       1989.98       2574.03       275.62 o                         
   6 -17   3        262.84        387.05       262.15 o                         
   7 -17   3         25.08        193.15       463.66 o                         
   8 -17   3       2222.08       2118.73       517.86 o                         
   9 -17   3        300.85        252.46       430.78 o                         
  10 -17   3          5.64         40.15       398.60 o                         
  11 -17   3        119.86        291.20       372.45 o                         
  12 -17   3       1524.28       1829.42       345.82 o                         
  13 -17   3         86.75       -400.03       820.81 o                         
  14 -17   3        609.58        393.12       726.12 o                         
  15 -17   3          1.94         89.90       551.11 o                         
  16 -17   3         10.97        170.23       388.86 o                         
  -7 -16   3         14.52        116.50       206.93 o                         
  -6 -16   3         39.01       -145.76       291.51 o                         
  -5 -16   3          4.05        -53.77       202.51 o                         
  -4 -16   3       1606.42       2859.87       998.75 o                         
  -3 -16   3        146.35        233.35       278.16 o                         
   3 -16   3        574.55        366.97       322.01 o                         
   4 -16   3        484.37        530.36       477.17 o                         
   5 -16   3        463.82        553.04       361.47 o                         
   6 -16   3       1135.10        860.60       264.59 o                         
   7 -16   3        299.74        212.27       370.23 o                         
   8 -16   3         64.93        141.01       473.28 o                         
   9 -16   3       2835.19       2905.58       482.26 o                         
  10 -16   3       5373.82       5050.58       485.72 o                         
  11 -16   3         29.32        100.37       388.52 o                         
  12 -16   3       1314.72       1209.02       369.04 o                         
  13 -16   3       1825.89       1673.00       924.01 o                         
  14 -16   3          8.87        -59.05       791.55 o                         
  15 -16   3        400.20        695.04       265.49 o                         
  16 -16   3        251.52         89.15       217.10 o                         
  -8 -15   3        210.15        109.05       213.31 o                         
  -7 -15   3         18.17        -74.47       286.72 o                         
  -6 -15   3         23.67        -77.75       202.85 o                         
  -5 -15   3         51.42       -105.17       237.71 o                         
   1 -15   3        359.44         94.54       328.93 o                         
   2 -15   3        511.98        721.25       280.10 o                         
   3 -15   3       8755.53       9230.21       565.78 o                         
   4 -15   3       1097.06       1163.71       299.53 o                         
   5 -15   3        447.98        362.46       276.57 o                         
   6 -15   3          6.44        136.48       280.95 o                         
   7 -15   3        249.72        160.56       261.84 o                         
   8 -15   3         75.22       -144.65       457.04 o                         
   9 -15   3       6220.01       6032.87       516.63 o                         
  10 -15   3         21.09        150.85       420.69 o                         
  11 -15   3        126.48       -108.87       379.93 o                         
  12 -15   3         22.21       -133.52       983.06 o                         
  13 -15   3         16.16         75.54       960.71 o                         
  14 -15   3       1906.28       2200.71       921.88 o                         
  15 -15   3       1487.91        985.18       777.19 o                         
  16 -15   3         69.57         99.48       635.69 o                         
  17 -15   3        831.57        667.07       443.12 o                         
  -9 -14   3        221.16        490.46       196.29 o                         
  -8 -14   3         23.43        776.66       282.47 o                         
  -7 -14   3        446.59        359.60       351.62 o                         
  -1 -14   3        111.32        293.57       337.85 o                         
   0 -14   3       1141.00       1131.73       372.20 o                         
   1 -14   3         45.01         -4.68       253.00 o                         
   2 -14   3        751.10        483.62       220.39 o                         
   3 -14   3      12240.15      11104.74       625.57 o                         
   4 -14   3        457.21        416.64       271.69 o                         
   5 -14   3       2464.66       2936.24       261.90 o                         
   6 -14   3       2167.88       1896.25       253.08 o                         
   7 -14   3       3337.88       3449.61       258.18 o                         
   8 -14   3        952.39        822.96       280.00 o                         
   9 -14   3       7635.63       8073.51      1212.71 o                         
  10 -14   3       1007.64        788.67       409.53 o                         
  11 -14   3        562.98        615.92       378.49 o                         
  12 -14   3        438.02        902.20       979.86 o                         
  13 -14   3        688.71       1060.72       996.36 o                         
  14 -14   3       1610.56       1242.65       943.16 o                         
  15 -14   3       2851.47       3075.78       881.98 o                         
  16 -14   3        615.36        502.70       719.74 o                         
  17 -14   3        134.55         66.75       239.58 o                         
  -9 -13   3         28.83        -51.60       269.70 o                         
  -8 -13   3          2.69         -3.19       353.22 o                         
  -3 -13   3          3.22         33.09       262.07 o                         
  -2 -13   3       1174.36       1011.94       313.20 o                         
  -1 -13   3       3423.46       3625.70       400.57 o                         
   0 -13   3         52.44         -2.06       243.10 o                         
   1 -13   3      10684.96      11068.78       330.45 o                         
   2 -13   3       5119.92       5493.80       270.79 o                         
   3 -13   3        424.47        503.54       236.16 o                         
   4 -13   3       5969.33       6477.36       496.24 o                         
   5 -13   3       1219.60       1412.70       217.87 o                         
   6 -13   3        185.44         86.37       206.85 o                         
   7 -13   3      22922.80      24825.54       345.95 o                         
   8 -13   3        138.16        150.45       250.68 o                         
   9 -13   3       3833.19       3212.04       585.94 o                         
  10 -13   3       7440.08       7905.89       985.03 o                         
  11 -13   3       2589.02       2849.69       972.42 o                         
  12 -13   3        135.21        299.49       959.12 o                         
  13 -13   3         23.70       -287.26       970.29 o                         
  14 -13   3       1907.18       2071.44       955.39 o                         
  15 -13   3          0.03       -192.04       851.13 o                         
  16 -13   3         56.85       -109.05       777.19 o                         
  17 -13   3        188.44       -255.34       593.13 o                         
 -10 -12   3        502.79        291.51       233.00 o                         
  -5 -12   3        398.69        679.82       275.74 o                         
  -4 -12   3       2713.28       2465.77       257.77 o                         
  -3 -12   3       4905.37       4874.73       278.40 o                         
  -2 -12   3        834.23        538.06       235.87 o                         
  -1 -12   3         72.78        -54.00       217.74 o                         
   0 -12   3       1668.96       1549.34       276.19 o                         
   1 -12   3       2125.98       1681.52       987.31 o                         
   2 -12   3        810.94        589.94      1008.06 o                         
   3 -12   3      16902.46      15867.58       766.82 o                         
   4 -12   3         78.14        105.33       514.93 o                         
   5 -12   3      16242.84      15974.67       844.22 o                         
   6 -12   3       1923.55       1593.74       595.79 o                         
   7 -12   3        287.57        338.84       192.27 o                         
   8 -12   3      10995.79      11767.01       359.72 o                         
   9 -12   3       5008.11       4727.34       268.08 o                         
  10 -12   3       2808.96       2894.05       335.77 o                         
  11 -12   3       1837.48       1313.93       864.96 o                         
  12 -12   3       2384.53       2521.48       926.67 o                         
  13 -12   3        931.19        672.93       903.79 o                         
  14 -12   3       1741.26       1552.25       961.78 o                         
  15 -12   3        664.29        418.65       903.26 o                         
  16 -12   3         33.36         59.05       753.25 o                         
  17 -12   3        309.02        253.74       626.11 o                         
  -7 -11   3        252.08        417.30       237.07 o                         
  -6 -11   3         15.41       -110.57       194.38 o                         
  -5 -11   3        279.27        637.61       249.75 o                         
  -4 -11   3        132.79        -45.81       235.77 o                         
  -3 -11   3       3929.30       3843.12       272.49 o                         
  -2 -11   3       8371.43       9401.14       352.80 o                         
  -1 -11   3        676.46        413.33       836.24 o                         
   0 -11   3       1166.94        834.64       908.58 o                         
   1 -11   3       7653.63       8212.35      1136.26 o                         
   2 -11   3       9718.52       9659.04       544.70 o                         
   3 -11   3       1323.96       1445.82       465.75 o                         
   4 -11   3       2746.06       3497.09       585.68 o                         
   5 -11   3       2455.94       2584.78       569.73 o                         
   6 -11   3       6061.34       5450.43       685.16 o                         
   7 -11   3       1572.13       1738.97       607.49 o                         
   8 -11   3        181.23        596.34       448.23 o                         
   9 -11   3       1408.17       1189.05       266.98 o                         
  10 -11   3       1317.85       2847.66      1136.26 o                         
  11 -11   3       2511.96       2688.96       573.06 o                         
  12 -11   3        532.37       1076.15       858.58 o                         
  13 -11   3         89.33       -171.29       914.43 o                         
  14 -11   3        141.50        158.08       343.30 o                         
  15 -11   3        393.90        243.59       328.73 o                         
  16 -11   3        285.00        393.12       787.83 o                         
  17 -11   3         34.42       -648.99       648.99 o                         
  18 -11   3        407.46        456.02       229.18 o                         
 -11 -10   3       1084.53       1100.62       380.35 o                         
 -10 -10   3        256.99        175.75       181.24 o                         
  -9 -10   3         31.53        191.55       165.48 o                         
  -8 -10   3         15.80        -55.25       322.05 o                         
  -7 -10   3       2585.76       3002.45       235.63 o                         
  -6 -10   3       1495.03       1588.70       237.29 o                         
  -5 -10   3       9239.75       9472.57       414.08 o                         
  -4 -10   3        442.23        177.00       333.82 o                         
  -3 -10   3       1224.82       1317.13       867.09 o                         
  -2 -10   3       3272.91       3711.46       977.74 o                         
  -1 -10   3       1586.18       1528.84       863.37 o                         
   0 -10   3       4051.68       4358.32       975.08 o                         
   1 -10   3        317.64        123.15       374.67 o                         
   2 -10   3       6440.87       6697.50       491.37 o                         
   3 -10   3      14686.83      13031.49       827.99 o                         
   4 -10   3       2162.89       2101.23       496.85 o                         
   5 -10   3       3661.12       5008.38       652.18 o                         
   6 -10   3       1229.11       1916.11       587.28 o                         
   7 -10   3      15579.59      15714.54       898.48 o                         
   8 -10   3       2333.39       2845.97       669.73 o                         
   9 -10   3       2612.62       2756.22       461.35 o                         
  10 -10   3       1014.55       1240.67       490.18 o                         
  11 -10   3       1308.04       1427.59       528.30 o                         
  12 -10   3       2014.81       1812.86       335.96 o                         
  13 -10   3        899.25       1276.27       352.75 o                         
  14 -10   3        614.57        731.47       384.05 o                         
  15 -10   3       1525.47       1880.29       389.25 o                         
  16 -10   3       2863.28       3255.53       623.99 o                         
  17 -10   3        140.35       -237.78       655.37 o                         
  18 -10   3        185.90        154.96       229.46 o                         
 -13  -9   3       2084.56       2287.42       264.91 o                         
 -12  -9   3        506.11        835.70       367.58 o                         
 -11  -9   3       1805.10       1568.35       169.74 o                         
 -10  -9   3          0.20         93.17       167.21 o                         
  -9  -9   3         34.84        139.35       176.56 o                         
  -8  -9   3       2093.09       1776.15       197.48 o                         
  -7  -9   3       4299.02       4038.73       212.94 o                         
  -6  -9   3       4833.39       5059.62       278.02 o                         
  -5  -9   3       1156.22       1039.48       310.36 o                         
  -4  -9   3       1249.61        918.69       451.10 o                         
  -3  -9   3      10296.00       9906.17      1108.07 o                         
  -2  -9   3      19447.76      20916.25       549.20 o                         
  -1  -9   3       5155.05       5194.55       636.22 o                         
   0  -9   3      21875.91      20426.09      1235.20 o                         
   1  -9   3      26487.64      26525.51       630.99 o                         
   2  -9   3        306.58        312.90       368.75 o                         
   3  -9   3       3357.35       3573.44       444.26 o                         
   4  -9   3      44884.29      44932.28      1014.44 o                         
   5  -9   3      36523.65      36945.48      1025.08 o                         
   6  -9   3        581.37        537.28       562.28 o                         
   7  -9   3      36617.96      37180.61      1144.24 o                         
   8  -9   3       8803.67       9847.06       774.53 o                         
   9  -9   3        842.48        876.13       667.07 o                         
  10  -9   3      13672.13      13653.74       976.67 o                         
  11  -9   3        164.84        181.11       276.85 o                         
  12  -9   3        171.48        297.74       318.88 o                         
  13  -9   3       2220.20       2419.34       440.99 o                         
  14  -9   3       7610.78       7014.98       479.81 o                         
  15  -9   3        300.63        396.79       387.97 o                         
  16  -9   3       2355.40       2146.53       405.06 o                         
  17  -9   3        369.21        523.98       665.48 o                         
  18  -9   3         17.52        -39.33       212.75 o                         
 -13  -8   3        770.10        838.27       200.41 o                         
 -12  -8   3         33.94        111.08       185.26 o                         
 -11  -8   3        804.44        763.58       206.09 o                         
 -10  -8   3      13569.09      13456.68       344.66 o                         
  -9  -8   3       7959.17       6557.86       275.57 o                         
  -8  -8   3         46.55        250.12       237.02 o                         
  -7  -8   3       2975.88       2720.53       215.64 o                         
  -6  -8   3         88.03        144.33       239.60 o                         
  -5  -8   3      22097.57      22682.12       850.60 o                         
  -4  -8   3       3004.49       3747.54       399.58 o                         
  -3  -8   3         87.93        367.42       309.72 o                         
  -2  -8   3      14575.40      16392.79       545.79 o                         
  -1  -8   3       3421.51       3124.34       303.64 o                         
   0  -8   3      13337.04      11721.66       458.02 o                         
   1  -8   3      31764.10      28518.27       622.12 o                         
   2  -8   3      63036.90      61069.54       855.33 o                         
   3  -8   3       9735.84       9743.01      1488.15 o                         
   4  -8   3        119.29        280.87       419.18 o                         
   5  -8   3      93816.55      99397.77      1485.76 o                         
   6  -8   3      48309.59      45204.64      1139.45 o                         
   7  -8   3       1745.25       2542.75       597.39 o                         
   8  -8   3      40940.66      44917.39      1271.38 o                         
   9  -8   3       4301.96       3869.99       701.12 o                         
  10  -8   3         47.44         67.56       641.54 o                         
  11  -8   3        294.06        407.35       288.05 o                         
  12  -8   3       7105.92       7191.24       513.87 o                         
  13  -8   3       4796.70       5583.95       505.36 o                         
  14  -8   3         14.88        137.78       480.36 o                         
  15  -8   3        442.08        879.86       496.32 o                         
  16  -8   3        185.12        329.28       494.99 o                         
  17  -8   3       1728.46       1491.08       635.16 o                         
 -14  -7   3       2221.25       2313.48       338.86 o                         
 -13  -7   3        494.58        397.25       186.34 o                         
 -12  -7   3         93.71        180.70       251.09 o                         
 -11  -7   3       2036.82       1627.09       207.51 o                         
 -10  -7   3       1725.72       2027.87       480.89 o                         
  -9  -7   3        117.04        136.76       247.39 o                         
  -8  -7   3        346.23        452.36       294.40 o                         
  -7  -7   3         80.65        107.31       240.11 o                         
  -6  -7   3         99.49         65.98       362.57 o                         
  -5  -7   3       9344.23      10220.04       475.72 o                         
  -4  -7   3        621.22        909.28       321.35 o                         
  -3  -7   3      15481.35      14877.77       448.79 o                         
  -2  -7   3      32929.69      30496.04       892.89 o                         
  -1  -7   3     101073.02     101484.25      1579.38 o                         
   0  -7   3        126.30        499.70       165.93 o                         
   1  -7   3       6051.47       6843.59       607.60 o                         
   2  -7   3       4520.30       4174.15       346.28 o                         
   3  -7   3       4078.04       3284.86       382.59 o                         
   4  -7   3      21226.67      20658.55       706.44 o                         
   5  -7   3        929.77       1097.37       332.33 o                         
   6  -7   3       9620.03       9626.46       424.93 o                         
   7  -7   3       4233.95       5222.15       384.24 o                         
   8  -7   3       6725.48       7289.52       407.72 o                         
   9  -7   3       6273.34       6956.40       745.80 o                         
  10  -7   3       6030.06       6329.76       793.15 o                         
  11  -7   3         56.53       1779.45      1067.64 o                         
  12  -7   3      18946.81      17055.63      1055.47 o                         
  13  -7   3        197.45          0.11       344.55 o                         
  14  -7   3       1111.31       1061.89       374.23 o                         
  15  -7   3       1167.71       2012.23       386.73 o                         
  18  -7   3        700.21        764.42       444.72 o                         
 -14  -6   3       1910.37       1707.96       178.73 o                         
 -13  -6   3        191.13        455.47       222.22 o                         
 -12  -6   3       1564.61       1814.51       351.09 o                         
 -11  -6   3       3779.08       3651.92       300.68 o                         
 -10  -6   3         39.02        152.42       272.60 o                         
  -9  -6   3       5362.25       5586.04       373.05 o                         
  -8  -6   3        176.56        265.47       281.86 o                         
  -7  -6   3        821.38        688.45       222.92 o                         
  -6  -6   3        257.32        395.14       352.96 o                         
  -5  -6   3       8620.83       8116.29       460.72 o                         
  -4  -6   3       2412.72       2695.86       348.85 o                         
  -3  -6   3      14833.89      16290.29       451.64 o                         
  -2  -6   3      18995.40      19775.46       403.81 o                         
  -1  -6   3      24770.45      25829.41      2251.44 o                         
   0  -6   3      14314.69      16366.75       590.31 o                         
   1  -6   3      56433.68      49879.60      1416.74 o                         
   2  -6   3      16668.60      16768.24       859.91 o                         
   3  -6   3       1539.68       1169.57       248.62 o                         
   4  -6   3        737.41        735.25       264.51 o                         
   5  -6   3      81881.84      82500.66       765.08 o                         
   6  -6   3       4587.43       4471.66       201.82 o                         
   7  -6   3       7774.59       6840.56       252.57 o                         
   8  -6   3       7440.28       8419.87       401.69 o                         
   9  -6   3       1612.46       1596.93       617.60 o                         
  10  -6   3      18751.51      20153.72       998.48 o                         
  11  -6   3       1531.17       1529.56       241.46 o                         
  12  -6   3       4610.33       4594.56       318.34 o                         
  13  -6   3      12402.66      12535.57       693.14 o                         
  16  -6   3       4424.10       3515.44       655.90 o                         
  17  -6   3       3850.29       2648.61       608.03 o                         
  18  -6   3        915.13        478.23       411.73 o                         
 -15  -5   3          9.32        164.91       330.35 o                         
 -14  -5   3         57.45         36.85       201.30 o                         
 -13  -5   3       4108.82       3712.53       394.18 o                         
 -12  -5   3        791.14       1063.21       288.28 o                         
 -11  -5   3       4173.22       4626.80       338.02 o                         
 -10  -5   3         38.87        160.12       427.16 o                         
  -9  -5   3        307.53        610.42       297.21 o                         
  -8  -5   3       1027.52       1110.52       255.40 o                         
  -7  -5   3        207.10        319.90       359.03 o                         
  -6  -5   3        979.97       1311.72       371.60 o                         
  -5  -5   3      12159.31      16853.59       531.50 o                         
  -4  -5   3        400.92        404.63       285.93 o                         
  -3  -5   3      72538.41      71351.94      1428.30 o                         
  -2  -5   3      10624.91      10146.44       187.03 o                         
  -1  -5   3      39649.98      37547.37      1726.35 o                         
   0  -5   3      20170.15      18669.90       954.06 o                         
   1  -5   3       4051.76       4408.66       326.05 o                         
   2  -5   3       7084.97       6608.80       837.52 o                         
   3  -5   3     153720.28     141195.03      1446.54 o                         
   4  -5   3      54050.24      56373.58      1163.80 o                         
   5  -5   3      10421.87       9936.56       237.29 o                         
   6  -5   3       7406.96       7917.91       255.64 o                         
   7  -5   3        622.31        751.62       195.65 o                         
   8  -5   3       5326.30       5040.08       266.01 o                         
   9  -5   3       4396.68       4784.47       354.82 o                         
  10  -5   3        369.80       1782.06       616.01 o                         
  11  -5   3       5381.78       5298.94       408.47 o                         
  15  -5   3       3604.65       4003.93       410.83 o                         
  16  -5   3       1631.68       1706.63       428.76 o                         
  17  -5   3       2298.07       1737.30       352.97 o                         
  18  -5   3          4.72         85.11       368.11 o                         
 -15  -4   3        237.26        121.79       173.67 o                         
 -14  -4   3         23.85        163.73       263.42 o                         
 -13  -4   3       1634.52       1633.64       385.67 o                         
 -12  -4   3        285.95        565.28       284.26 o                         
 -11  -4   3       4722.91       5161.66       338.22 o                         
 -10  -4   3       4684.86       4595.34       372.70 o                         
  -9  -4   3       1218.70       1715.02       283.11 o                         
  -8  -4   3        319.57        285.25       376.52 o                         
  -7  -4   3      43435.15      46722.39       868.51 o                         
  -6  -4   3       2789.77       2785.19       397.48 o                         
  -5  -4   3      47976.00      44654.29       714.30 o                         
  -4  -4   3        471.12       1338.70       286.42 o                         
  -3  -4   3       2175.54       2213.41       243.88 o                         
  -2  -4   3       2718.05       2454.60       206.20 o                         
  -1  -4   3      27498.73      23650.79      1061.73 o                         
   0  -4   3      19490.86      19409.47       794.48 o                         
   1  -4   3     192062.19     175439.92      2713.69 o                         
   2  -4   3      46642.92      42132.50       587.82 o                         
   3  -4   3       1052.31       1109.66       338.86 o                         
   4  -4   3         72.79        380.14       179.46 o                         
   5  -4   3      54757.63      54272.28       973.22 o                         
   6  -4   3       2057.54       2018.56       238.50 o                         
   7  -4   3        496.00        566.34       255.79 o                         
   8  -4   3      17460.91      18242.17       380.55 o                         
   9  -4   3       9078.59       9641.99       431.54 o                         
  13  -4   3        910.15        752.98       245.24 o                         
  14  -4   3       5359.04       5828.42       305.95 o                         
  15  -4   3          9.46         97.04       254.69 o                         
  16  -4   3       1062.95        929.85       373.94 o                         
  17  -4   3        152.66       -177.14       394.71 o                         
 -16  -3   3       1163.18        764.42       334.60 o                         
 -15  -3   3       2240.86       1887.10       269.15 o                         
 -14  -3   3       1423.77       1232.73       223.29 o                         
 -13  -3   3         43.18        190.00       251.32 o                         
 -12  -3   3         93.56        144.00       217.91 o                         
 -11  -3   3        601.17        568.12       270.80 o                         
 -10  -3   3       4142.63       3810.36       280.37 o                         
  -9  -3   3      12050.00      11867.31       430.79 o                         
  -8  -3   3      17885.08      19089.41       639.54 o                         
  -7  -3   3      34908.25      34794.17      1705.19 o                         
  -6  -3   3      40241.26      43396.00       739.02 o                         
  -5  -3   3      20955.49      21718.43       510.70 o                         
  -4  -3   3        219.43        157.32       229.56 o                         
  -3  -3   3      11131.75      10670.41       313.47 o                         
  -2  -3   3     109932.34     112184.80       676.74 o                         
  -1  -3   3      17119.63      14750.40      1763.82 o                         
   0  -3   3       5583.98       5132.04       123.46 o                         
   1  -3   3       2245.56       2020.88       541.53 o                         
   2  -3   3      11339.45      10475.90       353.22 o                         
   3  -3   3      15459.44      16147.02       505.89 o                         
   4  -3   3      12246.95      13122.84       505.89 o                         
   5  -3   3       7412.49       7992.30       306.59 o                         
   6  -3   3      12904.50      13662.11      1365.53 o                         
  11  -3   3        158.47         78.43       177.61 o                         
  12  -3   3       2945.24       4044.56       605.65 o                         
  13  -3   3       2885.88       2589.93       277.65 o                         
  14  -3   3       4680.35       5213.73       315.46 o                         
  15  -3   3         48.59         14.48       259.46 o                         
  16  -3   3        102.21        124.38       337.62 o                         
  17  -3   3       1892.23       1657.58       425.57 o                         
 -16  -2   3        180.73         90.48       192.92 o                         
 -15  -2   3       1904.22       1703.74       236.45 o                         
 -14  -2   3        661.64        633.43       245.61 o                         
 -13  -2   3       4220.42       4135.02       261.81 o                         
 -12  -2   3       7964.08       8304.80       823.29 o                         
 -11  -2   3         46.76        -28.85       245.70 o                         
 -10  -2   3       3338.87       3368.63       239.66 o                         
  -9  -2   3       1788.72       2306.73       429.47 o                         
  -8  -2   3      14699.60      14104.76       575.76 o                         
  -7  -2   3      18911.42      18704.37       570.14 o                         
  -6  -2   3        194.90        608.94       320.14 o                         
  -5  -2   3      39024.49      37278.91      1278.68 o                         
  -4  -2   3      86611.79      78976.98      4240.35 o                         
  -3  -2   3     139313.92     136833.70      1244.78 o                         
  -2  -2   3      69755.91      75072.43       805.38 o                         
   0  -2   3       3620.01       4254.94       145.87 o                         
   1  -2   3     139032.56     153674.14      4506.72 o                         
   2  -2   3      32018.51      36682.69       546.32 o                         
   3  -2   3     154783.91     163828.58      1041.84 o                         
   4  -2   3       8172.75      12223.84       450.57 o                         
   5  -2   3      49583.00      56793.86       857.51 o                         
   9  -2   3      14479.12      17157.08      1478.84 o                         
  10  -2   3       4934.67       5673.86       426.75 o                         
  11  -2   3       1067.72       1041.77       200.97 o                         
  12  -2   3      12605.39      13453.47       324.09 o                         
  13  -2   3       7004.60       7394.14       529.48 o                         
  14  -2   3        673.10        637.89       289.31 o                         
  15  -2   3        204.86        292.99       261.65 o                         
  16  -2   3        945.92        778.25       567.07 o                         
  17  -2   3       1365.97       1121.37       388.86 o                         
 -16  -1   3         78.11         48.72       231.76 o                         
 -15  -1   3        672.72        687.63       230.77 o                         
 -14  -1   3       6798.59       6527.06       392.94 o                         
 -13  -1   3         15.79        276.33       236.87 o                         
 -12  -1   3       1004.44       1489.92       303.59 o                         
 -11  -1   3      10919.55      11456.24       326.48 o                         
 -10  -1   3         85.03        298.32       202.32 o                         
  -9  -1   3        494.48        337.47       393.22 o                         
  -8  -1   3        538.18        521.97       364.55 o                         
  -7  -1   3       8526.10       7597.75       444.61 o                         
  -6  -1   3      34738.51      36999.39       511.52 o                         
  -5  -1   3     101154.77      94818.20      1047.44 o                         
  -4  -1   3      58779.71      61599.68       410.73 o                         
  -3  -1   3       5757.55       5761.44       243.37 o                         
  -2  -1   3       1795.03       1568.17       160.12 o                         
  -1  -1   3     188600.97     164890.14      7225.84 o                         
   0  -1   3        705.36        268.64       142.56 o                         
   1  -1   3      17148.36      15669.68       296.83 o                         
   2  -1   3      67601.16      67833.56       750.59 o                         
   3  -1   3     120079.98     162598.56      8616.91 o                         
   7  -1   3       1717.24        911.26       454.54 o                         
   8  -1   3        296.26        374.50       454.82 o                         
   9  -1   3        631.05        734.78       348.76 o                         
  10  -1   3       2511.60       2304.18       204.96 o                         
  11  -1   3       1851.10       2185.31       219.31 o                         
  12  -1   3      28415.30      29258.11       517.87 o                         
  13  -1   3       3239.75       3257.50       299.11 o                         
  14  -1   3       4973.51       5190.37       319.19 o                         
  15  -1   3       8612.62       9391.15       328.95 o                         
  16  -1   3       5750.49       5585.02       605.37 o                         
  17  -1   3         36.77        104.26       331.41 o                         
 -17   0   3         32.38       -244.17       340.98 o                         
 -16   0   3         42.67         21.50       200.48 o                         
 -15   0   3         92.64        412.04       371.21 o                         
 -14   0   3       1599.46       1909.87       286.46 o                         
 -13   0   3      15757.06      16609.15       454.80 o                         
 -12   0   3         51.07        217.89       289.92 o                         
 -11   0   3       1322.16       1367.08       239.78 o                         
 -10   0   3        622.07        830.52       204.33 o                         
  -9   0   3          6.17        -14.54       375.65 o                         
  -8   0   3      22479.28      24776.24      1087.32 o                         
  -7   0   3       9832.95      10236.86       536.04 o                         
  -6   0   3       2664.74       2399.48       207.90 o                         
  -5   0   3      20982.71      21707.31       606.54 o                         
  -4   0   3      13355.35      13176.65       236.18 o                         
  -3   0   3       9189.18       8148.81       211.17 o                         
  -2   0   3      10665.12       8775.70       228.74 o                         
  -1   0   3       7908.08       7917.12       262.79 o                         
   0   0   3       6547.71       5449.37       342.05 o                         
   1   0   3       6156.11       5491.39       343.11 o                         
   4   0   3       2468.14        813.89       636.22 o                         
   5   0   3      11078.29      12277.05       919.94 o                         
   6   0   3       5391.25       5920.58       376.80 o                         
   7   0   3       2932.14       2898.83       387.03 o                         
   8   0   3      43766.30      45871.18      1276.70 o                         
   9   0   3       6538.05       6789.90       733.04 o                         
  10   0   3      29165.70      27630.46       331.00 o                         
  11   0   3        868.36       1068.43       227.12 o                         
  12   0   3        201.21        294.90       246.60 o                         
  13   0   3      13948.46      14627.21       377.92 o                         
  14   0   3      10333.97      11549.23       361.41 o                         
  15   0   3         86.83         24.47       586.22 o                         
  16   0   3        984.26        846.88       471.31 o                         
 -17   1   3        438.31        463.87       371.31 o                         
 -16   1   3       1280.19       1731.88       377.44 o                         
 -15   1   3       4687.94       4631.18       576.88 o                         
 -14   1   3       1685.81       1817.31       293.53 o                         
 -13   1   3        139.17        105.13       239.17 o                         
 -12   1   3        232.39        256.22       252.82 o                         
 -11   1   3       9364.42       9758.65       288.95 o                         
 -10   1   3       9946.32      10467.32       738.36 o                         
  -9   1   3       5144.76       4721.40       441.55 o                         
  -8   1   3      50744.81      53915.31       611.15 o                         
  -7   1   3      20929.53      20765.62       408.97 o                         
  -6   1   3         29.75        255.64       187.81 o                         
  -5   1   3     163810.64     162549.33       748.31 o                         
  -4   1   3       2597.35       2407.91       172.81 o                         
  -3   1   3      79743.56      75118.05      1746.41 o                         
  -2   1   3     105760.96     126683.60      2980.82 o                         
  -1   1   3        483.01        779.85       243.10 o                         
   2   1   3     157249.44     147907.45      1779.93 o                         
   3   1   3      59189.59      55706.84      1014.71 o                         
   4   1   3      28230.12      28123.81       838.99 o                         
   5   1   3       7065.71       7689.39       308.10 o                         
   6   1   3      37010.91      43957.27      1157.68 o                         
   7   1   3      20142.41      20523.68       610.21 o                         
   8   1   3         85.19        665.48       583.02 o                         
   9   1   3        279.26        301.09       600.05 o                         
  10   1   3      24639.57      25039.00       308.56 o                         
  11   1   3      10923.55      11208.27       338.50 o                         
  12   1   3       4035.58       3858.39       291.88 o                         
  13   1   3       2659.82       2673.84       298.39 o                         
  14   1   3       5667.08       5702.62       394.72 o                         
  15   1   3       2239.68       1616.62       571.32 o                         
  16   1   3       1779.53       1567.15       435.67 o                         
 -17   2   3         15.95       -176.08       307.47 o                         
 -16   2   3       2387.89       2227.10       259.72 o                         
 -15   2   3        212.57         38.22       269.74 o                         
 -14   2   3       1570.08       1895.33       288.02 o                         
 -13   2   3       4851.43       4776.05       357.44 o                         
 -12   2   3       7364.95       7161.20       302.66 o                         
 -11   2   3       6331.25       5779.07       473.60 o                         
 -10   2   3      63025.12      66300.46      1312.34 o                         
  -9   2   3      10313.72      10312.41       444.18 o                         
  -8   2   3       3772.66       3586.25       278.82 o                         
  -7   2   3      13782.91      13960.28       330.21 o                         
  -6   2   3       3490.11       4488.66       230.31 o                         
  -5   2   3      45033.20      40696.90       490.99 o                         
  -4   2   3     152918.42     154844.03      2366.41 o                         
  -3   2   3     112357.60      94724.52       809.11 o                         
   0   2   3       3546.88       2570.42       477.70 o                         
   1   2   3       5313.10       5840.89       800.06 o                         
   2   2   3     128749.90     109622.05      2491.15 o                         
   3   2   3         86.14        303.27       202.22 o                         
   4   2   3        451.27        146.79       222.96 o                         
   5   2   3      41552.97      42259.96       562.47 o                         
   6   2   3      33022.14      34263.20       566.48 o                         
   7   2   3      38358.96      43217.40      1020.56 o                         
   8   2   3       2071.45       3317.82       670.27 o                         
   9   2   3       1896.16       1607.10       169.31 o                         
  10   2   3       3478.02       3391.91       206.90 o                         
  11   2   3       5656.02       5940.87       308.44 o                         
  12   2   3       2814.74       2971.51       276.47 o                         
  13   2   3        122.62        114.15       264.77 o                         
  14   2   3        917.65        919.92       311.25 o                         
  15   2   3       1232.91       1025.08       494.72 o                         
  16   2   3        152.36        289.09       217.68 o                         
 -18   3   3         74.19       -280.34       348.43 o                         
 -17   3   3        722.85        754.32       349.50 o                         
 -16   3   3       3616.67       3618.46       501.76 o                         
 -15   3   3         80.47       -108.74       264.82 o                         
 -14   3   3      12667.07      13459.85      1078.74 o                         
 -13   3   3       2646.35       3095.55       710.43 o                         
 -12   3   3      18276.07      16687.62       723.78 o                         
 -11   3   3       4339.99       4569.06       433.01 o                         
 -10   3   3      24499.10      26458.76       612.36 o                         
  -9   3   3       3340.60       4391.43       355.35 o                         
  -8   3   3       5479.39       6173.56       359.17 o                         
  -7   3   3      40248.27      38120.58       996.62 o                         
  -6   3   3       2041.54       2646.30       255.80 o                         
  -2   3   3     147955.33     179975.42      1479.90 o                         
  -1   3   3      39699.32      41652.16       938.64 o                         
   0   3   3       5513.05       4537.97       328.64 o                         
   1   3   3     142860.55     155681.88      4684.86 o                         
   2   3   3      38036.88      47993.96      3384.05 o                         
   3   3   3      24920.56      26558.91       429.19 o                         
   4   3   3        374.85        888.51       255.17 o                         
   5   3   3      24335.88      25061.45       491.54 o                         
   6   3   3      12888.13      11489.07       803.30 o                         
   7   3   3        619.38        824.53       579.83 o                         
   8   3   3        451.38         24.47       598.45 o                         
   9   3   3       5837.02       5524.00       389.16 o                         
  10   3   3      11097.14      10747.37       458.85 o                         
  11   3   3         22.49          3.29       263.19 o                         
  12   3   3        831.09        581.96       243.35 o                         
  13   3   3       7083.54       8185.15       423.24 o                         
  14   3   3        133.45        425.03       527.17 o                         
  15   3   3       1062.85       1359.15       439.40 o                         
 -18   4   3          0.80        146.29       384.60 o                         
 -17   4   3          8.06        104.26       383.01 o                         
 -16   4   3      11786.11      11953.62      1545.22 o                         
 -15   4   3        412.66        429.32       257.32 o                         
 -14   4   3        145.61         96.93       254.23 o                         
 -13   4   3       1428.94       1273.65       260.96 o                         
 -12   4   3       2166.77       2455.99       348.42 o                         
 -11   4   3        892.00        764.23       284.78 o                         
 -10   4   3       2252.08       2220.39       351.65 o                         
  -9   4   3       2810.69       3726.11       669.73 o                         
  -8   4   3      17025.94      18324.78      1301.17 o                         
  -3   4   3      69210.25      72090.16      2907.14 o                         
  -2   4   3      24698.21      23136.94       643.14 o                         
  -1   4   3     133390.17     155875.95      2561.11 o                         
   0   4   3      57190.27      56596.69      1207.11 o                         
   1   4   3      15445.06      17803.10       587.07 o                         
   2   4   3        147.54       1195.10       585.15 o                         
   3   4   3       2484.62       2662.10       274.12 o                         
   4   4   3        845.71        946.66       284.09 o                         
   5   4   3      43726.67      44813.02       985.41 o                         
   6   4   3       8851.00       9741.32       792.62 o                         
   7   4   3         15.32         12.77       542.06 o                         
   8   4   3      25170.38      26362.39       759.15 o                         
   9   4   3       1486.21       1396.68       216.74 o                         
  10   4   3       2972.72       2955.49       345.91 o                         
  11   4   3        709.27        319.17       396.84 o                         
  12   4   3        858.78        894.96       334.36 o                         
  13   4   3       1574.44       2284.03       326.96 o                         
  14   4   3       2318.09       2566.69       505.89 o                         
  15   4   3        129.51        267.49       229.81 o                         
 -18   5   3        966.87        627.19       449.24 o                         
 -17   5   3        846.34       1045.30       413.86 o                         
 -16   5   3       2663.03       3257.70       542.06 o                         
 -15   5   3       1303.43       1391.60       531.96 o                         
 -14   5   3        228.30        341.73       273.18 o                         
 -13   5   3         77.85        245.63       254.55 o                         
 -12   5   3       6784.22       7959.14       517.59 o                         
 -11   5   3      11674.29      11929.57       630.90 o                         
 -10   5   3      33483.82      33902.68       992.63 o                         
  -5   5   3      11287.16      12035.49       407.74 o                         
  -4   5   3       1337.31       1078.51       156.93 o                         
  -3   5   3      14744.62      17142.42       980.93 o                         
  -2   5   3        810.60       1503.31       438.86 o                         
  -1   5   3      24101.69      28037.50      1313.85 o                         
   0   5   3       1372.13       1055.04       215.76 o                         
   1   5   3      11204.83      11600.78       698.79 o                         
   2   5   3      16283.03      17742.04      1126.15 o                         
   3   5   3      48907.52      52381.46       855.73 o                         
   4   5   3     163122.84     167734.39      1423.57 o                         
   5   5   3       2150.80       1993.26       413.18 o                         
   6   5   3       2309.86       1994.84       614.41 o                         
   7   5   3      15101.05      15149.60       971.89 o                         
   8   5   3        193.98        639.05       208.57 o                         
   9   5   3       1010.19        892.44       223.76 o                         
  10   5   3       1159.40       1482.03       371.84 o                         
  11   5   3       4682.17       5105.82       381.38 o                         
  12   5   3       4525.45       4741.63       370.63 o                         
  13   5   3       1348.47       2222.52       549.51 o                         
  14   5   3        263.06        204.42       280.10 o                         
  15   5   3        728.87        477.29       162.57 o                         
 -18   6   3       2660.30       2259.58       409.07 o                         
 -17   6   3       2066.77       1880.47       435.67 o                         
 -16   6   3        852.09        663.35       495.78 o                         
 -15   6   3       2597.60       3417.29       584.62 o                         
 -14   6   3       7986.41       8813.46       646.33 o                         
 -13   6   3        412.35        646.86       504.83 o                         
 -12   6   3      17024.71      20244.16       625.05 o                         
 -11   6   3       1583.16        668.67       377.16 o                         
  -7   6   3      43342.20      47220.66      2525.47 o                         
  -6   6   3      20071.02      19138.78      1087.05 o                         
  -5   6   3        521.96       1027.95       183.79 o                         
  -4   6   3        872.62        920.16        98.65 o                         
  -3   6   3         63.13        310.39       139.08 o                         
  -2   6   3       5396.69       4778.01       235.21 o                         
  -1   6   3      38139.93      36426.68       775.40 o                         
   0   6   3      21667.38      24737.48      2330.40 o                         
   1   6   3       6016.07       7158.96       492.41 o                         
   2   6   3      49438.87      52332.93      1112.01 o                         
   3   6   3        581.42        783.23       322.48 o                         
   4   6   3       4000.86       3434.95       444.45 o                         
   5   6   3      76084.15      74801.13      1504.37 o                         
   6   6   3         92.62        342.58       611.75 o                         
   7   6   3      12790.21      12284.71       231.55 o                         
   8   6   3       4461.47       4583.14       209.28 o                         
   9   6   3       2671.31       2544.35       389.92 o                         
  10   6   3       2527.09       2084.74       395.78 o                         
  11   6   3       1021.94        879.74       308.44 o                         
  12   6   3        623.73        601.92       371.97 o                         
  13   6   3         66.11        -82.82       301.09 o                         
  14   6   3         18.11       -116.18       209.77 o                         
 -18   7   3       1375.09        981.74       261.83 o                         
 -17   7   3        349.37        307.75       355.01 o                         
 -16   7   3        339.77        378.75       480.36 o                         
 -15   7   3       1462.00       1296.91       550.04 o                         
 -14   7   3       9386.98      12244.05       636.22 o                         
  -9   7   3      34323.55      43000.74      1208.07 o                         
  -8   7   3       4821.56       4064.15       631.96 o                         
  -7   7   3      45929.25      45522.22      1186.26 o                         
  -6   7   3        845.07        808.04       544.72 o                         
  -5   7   3       3049.89       3471.55       604.30 o                         
  -4   7   3       2115.67       2461.90       531.43 o                         
  -3   7   3       7715.62      10443.38       659.09 o                         
  -2   7   3      25655.69      24965.89      1128.81 o                         
  -1   7   3      39675.96      40525.33       723.54 o                         
   0   7   3       4577.17       5684.34      1340.76 o                         
   1   7   3        182.05        184.63       271.47 o                         
   2   7   3      11922.21      11395.06       429.97 o                         
   3   7   3       2421.07       1857.87       329.37 o                         
   4   7   3         88.61        932.73       426.42 o                         
   5   7   3      35864.83      35420.00      2690.37 o                         
   6   7   3       1821.83       1996.45       176.46 o                         
   7   7   3      10912.59      10290.07       240.23 o                         
   8   7   3        290.57        362.03       187.22 o                         
   9   7   3        721.64        498.52       254.82 o                         
  10   7   3       1398.65       1540.55       357.48 o                         
  11   7   3        156.69        303.91       355.64 o                         
  12   7   3          6.04         44.81       309.75 o                         
  13   7   3       1340.15       1373.59       251.98 o                         
 -18   8   3        463.77        342.27       247.83 o                         
 -17   8   3       1056.11        972.68       348.80 o                         
 -16   8   3       3839.17       4330.67       416.39 o                         
 -15   8   3       2669.32       3193.34       513.87 o                         
 -11   8   3        109.69        151.77       276.01 o                         
 -10   8   3       4370.30       4733.35       721.33 o                         
  -9   8   3      14343.65      15009.70       926.14 o                         
  -8   8   3       7454.56       8328.32       812.83 o                         
  -7   8   3          5.42        133.52       608.56 o                         
  -6   8   3      10151.65      10905.12       792.08 o                         
  -5   8   3      10624.29      11653.58       767.08 o                         
  -4   8   3       3870.56       4761.55       623.45 o                         
  -3   8   3      14618.95      13504.26       771.34 o                         
  -2   8   3        868.00       1013.23       456.06 o                         
  -1   8   3         13.79       2145.85       214.91 o                         
   0   8   3       4839.62       4973.55       294.43 o                         
   1   8   3      29334.75      30502.59      2714.76 o                         
   2   8   3        436.40        819.35       315.69 o                         
   3   8   3       2854.62       2420.30       389.89 o                         
   4   8   3      20922.21      21198.55       675.51 o                         
   5   8   3      15673.13      16120.38       589.19 o                         
   6   8   3        741.69        754.02       171.56 o                         
   7   8   3        140.28         94.21       177.62 o                         
   8   8   3        913.33        831.00       225.05 o                         
   9   8   3        736.14        662.08       225.66 o                         
  10   8   3         20.68          9.29       343.52 o                         
  11   8   3        813.05        861.43       323.59 o                         
  12   8   3        442.20        332.42       259.07 o                         
  13   8   3        143.47        103.79       174.87 o                         
 -18   9   3       2367.06       2112.93       486.74 o                         
 -17   9   3       1008.39        747.38       315.42 o                         
 -13   9   3       4962.59       4840.28       445.78 o                         
 -12   9   3       8253.53       9403.63       395.65 o                         
 -11   9   3       9638.66       9291.95       386.26 o                         
 -10   9   3       4971.16       5068.93       584.62 o                         
  -9   9   3        706.12       1085.72       673.99 o                         
  -8   9   3       4301.10       5202.54       751.66 o                         
  -7   9   3      52205.48      53216.98      1408.62 o                         
  -6   9   3          8.20         21.81       595.26 o                         
  -5   9   3      22588.20      24268.41       996.89 o                         
  -4   9   3       9499.26       8853.89       756.97 o                         
  -3   9   3       1736.45       2439.55       680.37 o                         
  -2   9   3      23153.91      23252.62       754.95 o                         
  -1   9   3        303.74        718.58       494.88 o                         
   0   9   3       2440.33       3405.83       519.84 o                         
   1   9   3       6400.15       6095.35       347.98 o                         
   2   9   3      21901.55      23106.05      3186.69 o                         
   3   9   3      13756.83      15048.67       570.73 o                         
   4   9   3      12061.90      11251.88       332.80 o                         
   5   9   3        125.81        116.67       202.73 o                         
   6   9   3         43.35        141.06       193.36 o                         
   7   9   3       2940.96       2962.43       241.73 o                         
   8   9   3        380.56        533.22       222.41 o                         
   9   9   3        865.06        843.04       248.94 o                         
  10   9   3         25.03        -30.58       300.48 o                         
  11   9   3        114.56        194.40       259.94 o                         
  12   9   3       1158.31       1179.82       200.04 o                         
 -16  10   3         42.66       1221.91       371.31 o                         
 -15  10   3         24.28        109.42       336.29 o                         
 -14  10   3        599.57        459.05       373.36 o                         
 -13  10   3       2714.91       2653.92       287.61 o                         
 -12  10   3       4026.99       3648.20       274.59 o                         
 -11  10   3       1803.16       1699.80       329.71 o                         
 -10  10   3       4833.52       5010.35       390.78 o                         
  -9  10   3       1483.96       1582.67       298.16 o                         
  -8  10   3       3300.94       4248.74       775.59 o                         
  -7  10   3      16518.94      19439.30      1011.78 o                         
  -6  10   3      10332.04       9403.94       808.04 o                         
  -5  10   3         16.02        -18.09       614.41 o                         
  -4  10   3      26089.81      28395.87      1062.85 o                         
  -3  10   3         85.03        477.17       667.07 o                         
  -2  10   3       4040.51       3425.21       421.09 o                         
  -1  10   3       2810.12       2256.47       491.32 o                         
   0  10   3        612.59       1048.79       471.03 o                         
   1  10   3      40685.12      39506.85      1395.86 o                         
   2  10   3       4799.17       5387.66       843.68 o                         
   3  10   3       2477.75       2599.70       222.08 o                         
   4  10   3        147.17        303.97       221.76 o                         
   5  10   3       2608.27       2773.83       255.23 o                         
   6  10   3        212.90        125.47       329.76 o                         
   7  10   3       1055.85        636.55       335.85 o                         
   8  10   3          3.73        -97.74       319.54 o                         
   9  10   3       2549.62       2456.22       230.07 o                         
  10  10   3        223.13        358.61       248.43 o                         
  11  10   3        562.06        401.16       196.49 o                         
 -18  11   3       1698.71       1219.78       411.20 o                         
 -17  11   3         14.33        184.62       253.87 o                         
 -16  11   3         40.25       -165.28       281.02 o                         
 -15  11   3       2320.83       2421.56       570.79 o                         
 -14  11   3          6.06       -161.38       329.24 o                         
 -13  11   3         49.38        -85.21       387.23 o                         
 -12  11   3       4350.17       4568.25       428.96 o                         
 -11  11   3       1842.88       2003.02       370.25 o                         
 -10  11   3       2089.73       2424.03       259.83 o                         
  -9  11   3       1108.55       1129.12       228.26 o                         
  -8  11   3         14.60        -46.90       199.96 o                         
  -7  11   3         15.09       -428.76       681.44 o                         
  -6  11   3       1191.73       1096.36       685.69 o                         
  -5  11   3       1813.13       1674.60       704.31 o                         
  -4  11   3       1289.37       1065.51       674.52 o                         
  -3  11   3       7708.56       7313.88       781.98 o                         
  -2  11   3        232.32        480.89       694.74 o                         
  -1  11   3      29586.40      31747.82       905.84 o                         
   0  11   3       2003.32       1676.20       828.79 o                         
   1  11   3       4209.69       4159.79       249.43 o                         
   2  11   3         89.73        163.15       184.89 o                         
   3  11   3         25.72         35.79       221.42 o                         
   4  11   3         45.09         -5.39       244.45 o                         
   5  11   3       1278.61       1115.31       257.27 o                         
   6  11   3        251.12        163.25       351.24 o                         
   7  11   3        321.14        219.14       328.38 o                         
   8  11   3          5.08         62.84       288.64 o                         
   9  11   3       1168.49       1041.50       244.11 o                         
  10  11   3       1915.04       1502.25       322.90 o                         
  11  11   3        123.79         -3.19       196.82 o                         
 -17  12   3       5986.36       5808.97       643.14 o                         
 -16  12   3        642.62        848.47       693.67 o                         
 -15  12   3        444.53        595.79       807.51 o                         
 -14  12   3       8230.27       8581.04       488.60 o                         
 -13  12   3        524.71        270.90       403.89 o                         
 -12  12   3       1158.86       1108.88       409.86 o                         
 -11  12   3        697.73        658.83       393.06 o                         
 -10  12   3       4617.86       4383.26       293.97 o                         
  -9  12   3       5714.09       5978.98       290.58 o                         
  -8  12   3        122.53        178.71       220.65 o                         
  -7  12   3       6335.14       6477.92       316.43 o                         
  -6  12   3        983.27        831.47       241.76 o                         
  -5  12   3      27473.32      28224.69       536.12 o                         
  -4  12   3         34.75        471.31       698.99 o                         
  -3  12   3       9461.47       9410.46       872.94 o                         
  -2  12   3       3512.93       3693.17       288.99 o                         
  -1  12   3        371.32        543.95       199.13 o                         
   0  12   3       1393.19       1254.75       198.98 o                         
   1  12   3       2521.81       2254.23       218.65 o                         
   2  12   3        459.16        511.23       202.34 o                         
   3  12   3       2229.72       2582.59       277.75 o                         
   4  12   3         41.48         86.03       256.42 o                         
   5  12   3        631.53        647.72       359.19 o                         
   6  12   3       1382.44       1277.77       341.89 o                         
   7  12   3       1440.49        998.36       301.29 o                         
   8  12   3        170.07       1660.08      1116.31 o                         
   9  12   3        102.15         19.33       185.02 o                         
  10  12   3         18.68         80.86       197.36 o                         
 -17  13   3         69.82       -152.14       490.46 o                         
 -16  13   3       6881.08       5955.79       758.57 o                         
 -15  13   3        810.00        885.18       805.91 o                         
 -14  13   3         39.18        -12.20       368.07 o                         
 -13  13   3        855.84        857.37       420.53 o                         
 -12  13   3          3.12         31.65       421.02 o                         
 -11  13   3        770.61        557.45       282.37 o                         
 -10  13   3       4045.56       4243.01       337.14 o                         
  -9  13   3       2258.90       2379.26       285.35 o                         
  -8  13   3        404.29        461.55       247.14 o                         
  -7  13   3       1251.65       1371.73       258.30 o                         
  -6  13   3        534.13        531.19       251.24 o                         
  -5  13   3        895.43       1302.73       183.66 o                         
  -4  13   3       3804.03       3389.25       182.45 o                         
  -3  13   3         19.30       -115.28       176.73 o                         
  -2  13   3        702.23        803.93       182.71 o                         
  -1  13   3        286.46        247.30       181.35 o                         
   0  13   3        278.80        406.55       210.54 o                         
   1  13   3         27.85         56.40       213.56 o                         
   2  13   3         25.22        -49.05       211.91 o                         
   3  13   3       1252.03       1318.43       274.48 o                         
   4  13   3       1023.08        884.85       264.98 o                         
   5  13   3        972.27        666.69       344.70 o                         
   6  13   3        444.48        286.06       287.56 o                         
   7  13   3        243.75        246.76       244.93 o                         
   8  13   3         24.85        168.63       271.83 o                         
 -17  14   3        566.76        551.64       446.84 o                         
 -16  14   3        384.79        727.19       616.01 o                         
 -15  14   3        154.25       1575.66       734.63 o                         
 -14  14   3        782.52        915.16       368.39 o                         
 -13  14   3        990.02       1203.50       423.36 o                         
 -12  14   3        742.39        852.53       426.19 o                         
 -11  14   3        290.34        243.79       294.67 o                         
 -10  14   3       1307.15       1347.84       317.20 o                         
  -9  14   3        372.72        474.19       299.80 o                         
  -8  14   3       1888.38       1760.62       280.54 o                         
  -7  14   3       1209.72       1224.57       270.52 o                         
  -6  14   3        912.68       1006.84       260.31 o                         
  -5  14   3        249.00        131.19       174.94 o                         
  -4  14   3       2106.70       1919.88       201.93 o                         
  -3  14   3        866.28        874.49       205.33 o                         
  -2  14   3        115.82        247.57       197.54 o                         
  -1  14   3        385.14        352.16       190.65 o                         
   0  14   3        142.65        185.99       226.13 o                         
   1  14   3       1553.90       1489.15       238.44 o                         
   2  14   3       2819.56       2466.21       247.78 o                         
   3  14   3       2099.71       1938.79       289.23 o                         
   4  14   3       2080.66       2018.15       350.09 o                         
   5  14   3        305.58        323.43       426.10 o                         
   6  14   3         76.65         61.71       379.82 o                         
   7  14   3          3.33          0.53       297.90 o                         
 -16  15   3        212.59        103.20       509.08 o                         
 -15  15   3        769.57        843.15       694.74 o                         
 -14  15   3       1594.33       1551.63       342.51 o                         
 -13  15   3        779.65       1172.64       789.69 o                         
 -12  15   3       3300.07       3304.88       509.88 o                         
 -11  15   3        652.11        596.21       312.98 o                         
 -10  15   3         75.69        211.90       314.21 o                         
  -9  15   3       1474.40       1259.44       326.75 o                         
  -8  15   3        647.91        671.75       296.54 o                         
  -7  15   3        141.76        131.85       281.21 o                         
  -6  15   3       2055.95       2131.60       215.59 o                         
  -5  15   3       3861.90       3801.82       230.80 o                         
  -4  15   3        743.27        568.78       208.82 o                         
  -3  15   3        381.95        363.94       207.07 o                         
  -2  15   3          5.52        -37.80       200.42 o                         
  -1  15   3       4098.24       3869.34       226.34 o                         
   0  15   3        387.87        303.65       235.97 o                         
   1  15   3        916.04       1035.07       245.33 o                         
   2  15   3         15.77        -76.03       237.63 o                         
   3  15   3       1394.79       1088.38       480.36 o                         
   4  15   3         65.15       -149.48       421.84 o                         
 -16  16   3        560.37        168.63       393.12 o                         
 -15  16   3         10.11        103.73       569.73 o                         
 -14  16   3       3793.87       3348.19       339.65 o                         
 -13  16   3         13.68        -61.87       338.67 o                         
 -12  16   3         53.05        153.50       395.15 o                         
 -11  16   3        367.18        265.95       306.05 o                         
 -10  16   3        677.16        337.35       330.88 o                         
  -9  16   3          9.97        -25.40       316.43 o                         
  -8  16   3         10.13        -49.09       289.98 o                         
  -7  16   3       3789.25       3805.10       316.15 o                         
  -6  16   3        194.57        166.71       236.51 o                         
  -5  16   3        135.22         76.54       241.80 o                         
  -4  16   3        176.81        116.90       223.84 o                         
  -3  16   3        337.30        407.71       222.59 o                         
  -2  16   3        566.30        563.71       209.65 o                         
  -1  16   3        709.89        519.40       254.09 o                         
   0  16   3          5.91         44.06       312.09 o                         
   1  16   3         19.08         61.51       249.30 o                         
   2  16   3        207.72        -47.88       459.08 o                         
 -15  17   3         20.78       -143.63       408.54 o                         
 -14  17   3        424.86         46.85       268.46 o                         
 -13  17   3          6.74       -116.65       308.52 o                         
 -12  17   3        188.12        116.79       351.63 o                         
 -11  17   3         47.32        117.26       388.54 o                         
 -10  17   3         25.68        -10.90       304.03 o                         
  -9  17   3       3247.99       3111.18       337.11 o                         
  -8  17   3       1528.93       1043.30       372.18 o                         
  -7  17   3       1712.72       1490.73       334.55 o                         
  -6  17   3         80.50        222.07       237.07 o                         
  -5  17   3        330.89        293.45       238.51 o                         
  -4  17   3        142.77        185.91       239.84 o                         
  -3  17   3        550.35        476.99       211.51 o                         
  -2  17   3        637.29        449.25       237.95 o                         
  -1  17   3         36.04        195.89       257.61 o                         
   0  17   3          1.26        -80.58       283.79 o                         
   1  17   3         15.39        -80.86       323.96 o                         
 -14  18   3         27.96        -63.47       212.55 o                         
 -13  18   3         25.04       -155.17       270.33 o                         
 -12  18   3        136.34        144.49       323.75 o                         
 -11  18   3        724.13        481.93       369.32 o                         
 -10  18   3        630.57        501.10       487.27 o                         
  -9  18   3        717.46        623.45       477.70 o                         
  -8  18   3         49.98       -100.66       347.57 o                         
  -7  18   3        139.53        285.28       294.23 o                         
  -6  18   3        246.57        347.54       231.23 o                         
  -5  18   3          1.10        -77.67       218.11 o                         
  -4  18   3        967.31        767.53       260.48 o                         
  -3  18   3       1034.35       1125.44       258.11 o                         
  -2  18   3        125.49        -48.96       205.91 o                         
  -1  18   3         90.43       -202.14       393.12 o                         
 -13  19   3          2.70         76.07       250.55 o                         
 -12  19   3        181.13        198.42       322.37 o                         
 -11  19   3        279.36        288.32       371.84 o                         
 -10  19   3        127.03        181.40       403.76 o                         
  -9  19   3        380.15        440.46       469.72 o                         
  -8  19   3         11.12        129.27       436.20 o                         
  -7  19   3         76.10        138.31       421.84 o                         
  -6  19   3        245.37        178.76       308.58 o                         
  -5  19   3        608.99        591.30       286.19 o                         
  -4  19   3          2.53         97.81       276.51 o                         
  -3  19   3         22.34        311.73       383.01 o                         
 -12  20   3        265.86         30.32       248.96 o                         
 -11  20   3        588.84        342.05       323.43 o                         
 -10  20   3        420.25        289.92       336.73 o                         
  -9  20   3        399.65        238.32       387.26 o                         
  -8  20   3        773.65        949.01       368.65 o                         
  -7  20   3         87.68         54.26       353.75 o                         
  -6  20   3        209.90         10.64       328.75 o                         
  -5  20   3        140.67        294.44       232.28 o                         
 -11  21   3        147.21        -76.60       208.00 o                         
 -10  21   3         74.07        109.58       240.44 o                         
  -9  21   3        285.95        298.96       281.41 o                         
  -8  21   3        463.25        342.58       292.04 o                         
  -7  21   3        156.16        -42.56       258.00 o                         
  -6  21   3         23.91        -88.30       260.66 o                         
   4 -22   4         33.70        -19.68       222.89 o                         
   5 -22   4         12.52        174.48       237.25 o                         
   6 -22   4        138.99         20.75       235.12 o                         
   7 -22   4          3.59         84.05       226.61 o                         
   8 -22   4          8.93        -61.71       211.72 o                         
   2 -21   4          3.84        120.22       301.09 o                         
   3 -21   4         77.97        123.86       187.24 o                         
   4 -21   4          8.79         47.68       191.85 o                         
   5 -21   4        127.68         53.05       179.64 o                         
   6 -21   4          9.16       -236.19       312.26 o                         
   7 -21   4          6.28         44.15       304.81 o                         
  -1 -20   4         18.87         20.75       175.55 o                         
   0 -20   4         12.27         -1.63       161.28 o                         
   1 -20   4        170.59        110.37       217.04 o                         
   2 -20   4         22.80         78.92       236.78 o                         
   3 -20   4          6.91         48.76       238.98 o                         
   4 -20   4        148.03         41.49       242.82 o                         
   5 -20   4          0.82         53.49       227.49 o                         
   6 -20   4        148.63         73.94       251.62 o                         
  10 -20   4         19.77         76.60       286.72 o                         
  11 -20   4         21.94       -169.69       265.98 o                         
  -3 -19   4         19.31        -47.34       192.04 o                         
  -2 -19   4         25.76        137.78       248.42 o                         
  -1 -19   4         32.16        133.30       199.54 o                         
   0 -19   4          0.94         34.51       199.01 o                         
   1 -19   4        217.71        287.95       158.77 o                         
   2 -19   4        369.30        530.81       169.68 o                         
   4 -19   4          0.74        246.30       355.88 o                         
   5 -19   4          0.39        378.22       347.90 o                         
   9 -19   4        311.52        289.92       360.67 o                         
  10 -19   4          4.05       -125.23       246.91 o                         
  11 -19   4         42.45        -14.48       235.56 o                         
  12 -19   4         86.09        -89.29       292.37 o                         
  13 -19   4        562.67        646.25       270.23 o                         
  -5 -18   4          0.07        -32.45       171.82 o                         
  -4 -18   4          2.88       -161.18       238.85 o                         
  -3 -18   4         54.07        115.97       297.36 o                         
  -2 -18   4         87.62        163.91       231.39 o                         
  -1 -18   4         41.79        -28.11       172.13 o                         
   0 -18   4       1094.28        840.40       233.62 o                         
   1 -18   4        366.35        216.48       269.94 o                         
   2 -18   4        410.35        657.14       274.86 o                         
   7 -18   4        934.08        899.54       509.08 o                         
   8 -18   4         15.77         17.58       306.23 o                         
   9 -18   4        237.37        431.95       396.09 o                         
  10 -18   4        499.12        440.22       366.01 o                         
  11 -18   4         23.42       -140.87       322.19 o                         
  12 -18   4        173.28         76.60       735.16 o                         
  13 -18   4        263.95        547.92       675.59 o                         
  14 -18   4         29.54        143.63       571.32 o                         
  15 -18   4         67.82        -75.54       415.99 o                         
  -6 -17   4         45.98        -39.36       199.48 o                         
  -5 -17   4         31.33         36.71       275.02 o                         
  -4 -17   4         34.26        -28.19       330.88 o                         
  -3 -17   4         59.49        226.78       182.52 o                         
  -2 -17   4        503.18        389.18       276.16 o                         
  -1 -17   4         85.15        327.20       280.24 o                         
   0 -17   4         58.07       -222.36       410.67 o                         
   5 -17   4         93.82        -27.66       554.83 o                         
   6 -17   4        385.84        786.50       220.57 o                         
   7 -17   4        181.15         99.12       416.52 o                         
   8 -17   4          0.84         46.51       463.46 o                         
   9 -17   4        250.94          5.84       413.63 o                         
  10 -17   4        428.83        323.20       485.94 o                         
  11 -17   4        292.55        -42.31       345.55 o                         
  12 -17   4        750.33        215.97       910.71 o                         
  13 -17   4        688.05        404.82       808.04 o                         
  14 -17   4        104.83       -315.98       734.10 o                         
  15 -17   4        124.22        175.55       568.13 o                         
  16 -17   4         43.48        183.53       376.09 o                         
  -7 -16   4         58.13         35.64       217.57 o                         
  -6 -16   4          6.64         -4.79       286.19 o                         
  -4 -16   4       1056.67       1572.64       195.51 o                         
  -3 -16   4         34.49         45.77       274.10 o                         
  -2 -16   4        234.54        288.94       293.21 o                         
   4 -16   4       3589.69       4379.51       396.74 o                         
   5 -16   4          2.70         13.62       285.98 o                         
   6 -16   4       2879.29       2604.62       352.79 o                         
   7 -16   4        223.07         68.43       454.62 o                         
   8 -16   4         39.61        399.75       459.13 o                         
   9 -16   4          9.60          7.97       436.63 o                         
  10 -16   4        621.31        193.28       403.76 o                         
  11 -16   4       2671.18       2453.03       487.54 o                         
  12 -16   4       1756.31       1611.83      1000.08 o                         
  13 -16   4         18.55       -161.18       927.73 o                         
  14 -16   4        250.36        498.98       819.75 o                         
  15 -16   4        352.08        173.67       273.75 o                         
  16 -16   4        779.62        519.19       220.04 o                         
  -8 -15   4         25.82         38.83       215.97 o                         
  -7 -15   4         54.43        -30.85       298.43 o                         
  -6 -15   4        104.63          7.26       200.68 o                         
  -5 -15   4        215.37        368.80       238.31 o                         
  -4 -15   4        257.03        287.26       441.52 o                         
   1 -15   4       2265.52       1696.94       452.70 o                         
   2 -15   4       4121.03       3631.14       294.93 o                         
   3 -15   4         64.14        453.89       373.07 o                         
   4 -15   4        418.89         50.16       286.17 o                         
   5 -15   4       6133.30       7049.99       709.16 o                         
   6 -15   4         87.60         71.99       349.92 o                         
   7 -15   4        350.75        869.16       298.47 o                         
   8 -15   4       1134.17        739.58       451.71 o                         
   9 -15   4       3274.07       3506.60       462.89 o                         
  10 -15   4         11.02        116.19       391.87 o                         
  11 -15   4        684.93        787.40       374.45 o                         
  12 -15   4        133.35        511.74      1012.85 o                         
  13 -15   4          2.71        255.87       924.54 o                         
  14 -15   4       1031.71        551.64       884.11 o                         
  15 -15   4       2097.81       1533.63       801.66 o                         
  16 -15   4         63.08         75.16       267.21 o                         
  17 -15   4        141.10         76.07       433.01 o                         
  -9 -14   4         20.40         65.43       210.65 o                         
  -8 -14   4        186.89        169.16       311.19 o                         
  -7 -14   4          0.42         19.81       204.58 o                         
  -6 -14   4        336.22        311.19       418.65 o                         
   0 -14   4        132.83        446.92       294.53 o                         
   1 -14   4        764.95        738.04       262.41 o                         
   2 -14   4        249.98         83.75       288.72 o                         
   3 -14   4         23.24       -121.89       233.88 o                         
   4 -14   4          6.57         96.93       256.85 o                         
   5 -14   4       4419.82       4557.51       282.91 o                         
   6 -14   4       1354.83       1116.61       244.38 o                         
   7 -14   4       3812.20       4459.90       267.82 o                         
   8 -14   4       2157.98       2296.72       418.47 o                         
   9 -14   4         38.15        -32.37       350.39 o                         
  10 -14   4         35.77       -213.74       371.72 o                         
  11 -14   4       3918.32       4163.63      1013.91 o                         
  12 -14   4        613.27       1028.27       987.31 o                         
  13 -14   4       2245.64       1555.97      1005.93 o                         
  14 -14   4        272.66        402.16       887.30 o                         
  15 -14   4        417.63         94.16       802.72 o                         
  16 -14   4         89.29        222.36       724.53 o                         
  17 -14   4        643.80        477.31       237.54 o                         
  -9 -13   4          0.25        245.84       174.04 o                         
  -8 -13   4         17.49         24.39       211.62 o                         
  -3 -13   4       1450.21       1321.91       415.99 o                         
  -2 -13   4       2578.55       2517.83       325.34 o                         
  -1 -13   4       1200.31       1499.51       294.88 o                         
   0 -13   4       5140.85       4928.29       260.48 o                         
   1 -13   4       7975.73       6941.63       283.55 o                         
   2 -13   4        176.72        255.06       194.12 o                         
   3 -13   4       4598.36       5115.15       283.41 o                         
   4 -13   4        315.09        398.55       209.12 o                         
   5 -13   4       2917.58       3335.86       218.96 o                         
   6 -13   4      11410.32      12205.29       415.68 o                         
   7 -13   4       9941.89       9902.70       285.12 o                         
   8 -13   4       4112.83       3798.86       364.58 o                         
   9 -13   4       6112.82       6431.48       391.27 o                         
  10 -13   4        193.51        340.53       331.53 o                         
  11 -13   4       4501.41       5140.30      1011.78 o                         
  12 -13   4       3218.53       3160.89       981.99 o                         
  13 -13   4       1031.37        931.99       944.22 o                         
  14 -13   4       1098.04       1202.22       944.76 o                         
  15 -13   4        231.97        168.63       868.15 o                         
  16 -13   4        205.74        409.61       753.25 o                         
  17 -13   4        941.25        912.37       285.63 o                         
 -10 -12   4         12.11         -5.44       179.33 o                         
  -9 -12   4        528.53        656.97       333.54 o                         
  -5 -12   4        193.97        559.09       348.43 o                         
  -4 -12   4          8.47        283.71       308.89 o                         
  -3 -12   4       4659.80       3964.66       336.82 o                         
  -2 -12   4       3112.73       2557.84       255.84 o                         
  -1 -12   4        372.88        837.78       221.44 o                         
   0 -12   4          2.64         81.58       256.26 o                         
   1 -12   4       4537.61       4542.91      1016.57 o                         
   2 -12   4       5365.73       5259.46      1142.11 o                         
   3 -12   4       8690.52       7312.33       565.91 o                         
   4 -12   4        215.41        113.84       456.95 o                         
   5 -12   4        854.96       1328.83       534.08 o                         
   6 -12   4       3364.15       3857.75       625.05 o                         
   7 -12   4       2921.61       3004.54       207.88 o                         
   8 -12   4        448.00        377.77       217.75 o                         
   9 -12   4        537.47        626.31       303.33 o                         
  10 -12   4       3335.18       3136.97       673.46 o                         
  11 -12   4        641.03        338.86       870.28 o                         
  12 -12   4       1023.38       1249.57       920.82 o                         
  13 -12   4         57.22       -323.43       929.33 o                         
  14 -12   4        403.68        265.45       932.52 o                         
  15 -12   4       1069.74       1070.83       879.86 o                         
  16 -12   4         11.15        397.37       755.91 o                         
  17 -12   4       1612.37       1158.07       638.88 o                         
 -11 -11   4        182.33        408.54       208.53 o                         
  -6 -11   4        520.61        676.65       472.91 o                         
  -5 -11   4       5658.45       6654.22       391.59 o                         
  -4 -11   4        276.91        233.21       321.89 o                         
  -3 -11   4        588.92        613.99       312.50 o                         
  -2 -11   4       3721.78       3472.26       423.74 o                         
  -1 -11   4        408.85       1382.02       886.77 o                         
   0 -11   4        240.12       -389.92       843.68 o                         
   1 -11   4       8657.89       7258.55      1072.43 o                         
   2 -11   4       3556.70       3404.49       446.39 o                         
   3 -11   4       8032.62       8176.90       569.42 o                         
   4 -11   4        719.39        753.25       503.76 o                         
   5 -11   4          0.20       -157.99       500.57 o                         
   6 -11   4       6421.13       7336.75       717.61 o                         
   7 -11   4        127.59        176.08       586.22 o                         
   8 -11   4        482.50        519.90       444.02 o                         
   9 -11   4       3203.21       2769.44       509.38 o                         
  10 -11   4        446.22        484.99       519.84 o                         
  11 -11   4        635.42        879.25       556.41 o                         
  12 -11   4         36.12       -204.80       856.98 o                         
  13 -11   4       1802.13       1637.36       920.82 o                         
  14 -11   4        542.67        332.35       343.08 o                         
  15 -11   4       4403.73       4383.86       937.31 o                         
  16 -11   4       5077.44       3883.29       854.85 o                         
  17 -11   4       1410.27       1436.28       664.41 o                         
  18 -11   4        416.43         87.24       398.97 o                         
  -9 -10   4        229.62        371.55       206.47 o                         
  -8 -10   4         78.99        181.15       261.41 o                         
  -7 -10   4        612.81        701.07       357.48 o                         
  -6 -10   4       1682.33       1502.80       242.55 o                         
  -5 -10   4       6127.33       6330.80       198.25 o                         
  -4 -10   4       2210.79       2269.15       270.78 o                         
  -3 -10   4        591.14        913.90       854.85 o                         
  -2 -10   4       1563.31       2517.22       878.26 o                         
  -1 -10   4         14.41         -1.60       783.57 o                         
   0 -10   4        153.81        389.39       887.84 o                         
   1 -10   4       8733.60       8517.70      1055.93 o                         
   2 -10   4       2295.67       2220.50       416.84 o                         
   3 -10   4       7331.92       7200.53      1202.49 o                         
   4 -10   4      11351.89      10551.41      1211.53 o                         
   5 -10   4      16558.42      18440.29       846.34 o                         
   6 -10   4       2744.93       3258.24       611.75 o                         
   7 -10   4       2190.25       2700.21       627.71 o                         
   8 -10   4       1317.02       1562.36       632.50 o                         
   9 -10   4       3735.42       3490.35       469.66 o                         
  10 -10   4         68.15         77.66       474.63 o                         
  11 -10   4       5019.38       4898.49       579.61 o                         
  12 -10   4       1750.41       2136.92       353.63 o                         
  13 -10   4       3412.24       3545.45       377.26 o                         
  14 -10   4       9140.41       9768.42       475.18 o                         
  15 -10   4       3621.60       4158.99       425.23 o                         
  16 -10   4       1086.27        771.34       770.27 o                         
  17 -10   4        538.69       -111.71       632.50 o                         
  18 -10   4        137.87        412.80       428.76 o                         
 -12  -9   4         83.35         28.19       361.20 o                         
 -11  -9   4        294.48        329.57       180.26 o                         
 -10  -9   4        338.74        359.62       187.45 o                         
  -9  -9   4       1828.42       1706.81       189.80 o                         
  -8  -9   4        975.58       1068.29       201.68 o                         
  -7  -9   4        730.79        703.71       200.79 o                         
  -6  -9   4      11887.25      12206.97       446.20 o                         
  -5  -9   4          7.39         70.62       199.74 o                         
  -4  -9   4        955.18       1107.00       426.63 o                         
  -3  -9   4        230.39        561.75       386.20 o                         
  -2  -9   4         16.58        -66.43       295.99 o                         
  -1  -9   4       1587.27       1445.72       279.99 o                         
   0  -9   4      22796.86      19409.52      1197.44 o                         
   1  -9   4        777.97        777.72       440.73 o                         
   2  -9   4        551.60        977.31       369.67 o                         
   3  -9   4      24423.12      24528.76       733.30 o                         
   4  -9   4       7047.57       7594.22       609.62 o                         
   5  -9   4       1637.41       1227.76       536.21 o                         
   6  -9   4      44707.21      45827.03      1182.01 o                         
   7  -9   4       2049.93       2146.98       603.24 o                         
   8  -9   4      12919.22      15670.39       902.20 o                         
   9  -9   4      11507.99      11234.93       890.50 o                         
  10  -9   4       3195.52       3640.71       787.83 o                         
  11  -9   4        492.10        348.31       281.47 o                         
  12  -9   4      13708.76      14261.79       831.71 o                         
  13  -9   4       3201.89       4420.07       937.04 o                         
  14  -9   4        394.59        258.25       394.53 o                         
  15  -9   4       1175.72        970.89       405.34 o                         
  16  -9   4        899.16        553.32       369.21 o                         
  17  -9   4       3036.71       2163.47       668.14 o                         
  18  -9   4        112.65        254.28       417.05 o                         
 -13  -8   4        100.72        -29.26       347.37 o                         
 -12  -8   4        108.23         47.33       159.27 o                         
 -11  -8   4        484.96        400.06       166.64 o                         
 -10  -8   4       1606.72       1613.86       211.30 o                         
  -9  -8   4       2158.49       1842.67       231.19 o                         
  -8  -8   4      20223.17      18405.79      1107.80 o                         
  -7  -8   4        987.59       1152.52       282.13 o                         
  -6  -8   4      12489.33      11369.46       334.75 o                         
  -5  -8   4        827.28       1199.56       489.93 o                         
  -4  -8   4      17180.72      16102.87       719.21 o                         
  -3  -8   4      12418.51      12977.09       596.86 o                         
  -2  -8   4      19069.54      17435.42       588.34 o                         
  -1  -8   4       3391.46       3140.77       300.29 o                         
   0  -8   4      11116.98      10494.78       414.69 o                         
   1  -8   4        311.78        391.10       153.90 o                         
   2  -8   4       7055.97       6139.71       404.41 o                         
   3  -8   4       2318.89       2485.57       928.80 o                         
   4  -8   4      12548.39      13072.84       633.56 o                         
   5  -8   4        147.00        528.23       522.38 o                         
   6  -8   4      51557.82      49955.02      1185.20 o                         
   7  -8   4       6072.03       6524.45       689.95 o                         
   8  -8   4      13580.43      12917.51       837.30 o                         
   9  -8   4       1020.94        981.99       629.84 o                         
  10  -8   4       4024.17       4061.31       288.45 o                         
  11  -8   4       3562.68       3133.75       323.50 o                         
  12  -8   4         10.13       -168.25       336.66 o                         
  13  -8   4       2612.56       2563.50       467.59 o                         
  14  -8   4        703.68        697.40       479.83 o                         
  15  -8   4       4610.65       4397.80       631.96 o                         
  16  -8   4         19.76       -153.26       393.09 o                         
  17  -8   4       1242.45        976.67       635.69 o                         
  18  -8   4       6000.66       4730.16       453.23 o                         
 -14  -7   4        167.49         80.33       315.98 o                         
 -13  -7   4       4927.10       4727.12       221.76 o                         
 -12  -7   4       1742.22       1900.87       203.08 o                         
 -11  -7   4       1028.19       1207.99       197.17 o                         
 -10  -7   4        164.91        220.94       262.58 o                         
  -9  -7   4         10.23         63.28       238.11 o                         
  -8  -7   4       3384.80       2973.33       479.83 o                         
  -7  -7   4         15.09          4.55       245.11 o                         
  -6  -7   4       3231.99       2894.91       529.83 o                         
  -5  -7   4      16238.68      16034.78       729.85 o                         
  -4  -7   4       1029.95        901.67       319.99 o                         
  -3  -7   4      20869.87      19045.12       658.03 o                         
  -2  -7   4      35111.94      35116.61       692.08 o                         
  -1  -7   4        212.92        608.56       262.79 o                         
   0  -7   4        953.05       1203.77       171.97 o                         
   1  -7   4      35207.55      31396.56       873.06 o                         
   2  -7   4       9095.17       7508.44       923.48 o                         
   3  -7   4          7.19        403.60       325.54 o                         
   4  -7   4      92701.34      90152.97      1710.51 o                         
   5  -7   4      19631.30      20110.25       529.41 o                         
   6  -7   4       4770.56       5155.71       374.09 o                         
   7  -7   4        416.86       1078.89       330.59 o                         
   8  -7   4       8708.59       8731.99       507.22 o                         
   9  -7   4       2627.73       3724.76       692.61 o                         
  10  -7   4         26.38         17.55       642.60 o                         
  11  -7   4       3309.74       4126.99       340.15 o                         
  12  -7   4        127.58        373.73       308.01 o                         
  13  -7   4        376.13        418.23       350.80 o                         
  14  -7   4       5787.83       5771.31       439.95 o                         
  15  -7   4        753.05        588.46       354.29 o                         
  16  -7   4      10977.33      11917.19      1437.59 o                         
 -15  -6   4        430.44        205.87       246.30 o                         
 -14  -6   4       1186.95       1122.85       174.61 o                         
 -13  -6   4         45.72        218.50       242.38 o                         
 -12  -6   4        529.88        734.03       337.53 o                         
 -11  -6   4       6766.31       7167.14       386.73 o                         
 -10  -6   4       2255.47       2623.97       302.58 o                         
  -9  -6   4      10908.94      10628.89       422.34 o                         
  -8  -6   4        141.50         56.48       284.38 o                         
  -7  -6   4         51.68        105.78       236.52 o                         
  -6  -6   4       2561.51       2453.51       395.36 o                         
  -5  -6   4        418.80        587.32       335.27 o                         
  -4  -6   4       5778.13       4916.04       384.75 o                         
  -3  -6   4        287.81       3300.75       334.82 o                         
  -2  -6   4      11173.47      11014.70       459.08 o                         
  -1  -6   4       5342.90       5486.04       531.76 o                         
   0  -6   4      22389.21      19314.83       306.41 o                         
   1  -6   4      18867.28      18884.50      1154.15 o                         
   2  -6   4      11996.61      10104.48       700.11 o                         
   3  -6   4      30030.83      30860.14      1650.61 o                         
   4  -6   4      20458.48      18487.21       298.26 o                         
   5  -6   4       9528.82      10391.14       344.28 o                         
   6  -6   4      10062.17      10617.32       265.76 o                         
   7  -6   4      59433.45      55281.68       786.95 o                         
   8  -6   4       6043.92       6760.11       401.70 o                         
   9  -6   4       6567.07       6960.66       747.93 o                         
  10  -6   4      10135.56      10155.06       875.07 o                         
  11  -6   4       1401.85       1539.90       257.53 o                         
  12  -6   4      15815.91      15717.35       466.71 o                         
  13  -6   4        292.78        152.94       340.96 o                         
  14  -6   4       5710.99       6167.51       689.42 o                         
  17  -6   4        396.55        795.45       254.25 o                         
  18  -6   4        210.76        118.09       350.03 o                         
 -15  -5   4        426.76        176.08       334.60 o                         
 -14  -5   4       2557.38       2359.09       221.17 o                         
 -13  -5   4       1792.78       1641.09       358.01 o                         
 -12  -5   4       1265.01       1339.14       287.64 o                         
 -11  -5   4       3631.90       4260.99       328.99 o                         
 -10  -5   4       2800.39       2819.37       465.46 o                         
  -9  -5   4        391.16        714.13       329.13 o                         
  -8  -5   4       2469.76       2188.65       286.33 o                         
  -7  -5   4       5334.64       5152.65       445.81 o                         
  -6  -5   4      38328.41      39915.51       932.79 o                         
  -5  -5   4        471.77       2384.41       384.02 o                         
  -4  -5   4        183.04        143.93       286.61 o                         
  -3  -5   4      52014.43      50157.02       626.65 o                         
  -2  -5   4       9835.16       9684.64       309.13 o                         
  -1  -5   4      30456.65      30398.72      1772.79 o                         
   0  -5   4       4910.52       4585.25       216.77 o                         
   1  -5   4       2243.37       2325.80       134.93 o                         
   2  -5   4      46276.10      45133.57       415.63 o                         
   3  -5   4      35475.04      34053.39       626.75 o                         
   4  -5   4     116740.78     118934.80      2479.72 o                         
   5  -5   4      97189.47      91410.18      2099.90 o                         
   6  -5   4      34482.38      35611.94       555.63 o                         
   7  -5   4       3334.94       3719.59       249.53 o                         
   8  -5   4      79279.38      75199.80      1787.91 o                         
   9  -5   4        124.06         29.36       300.77 o                         
  10  -5   4       1984.51       2425.72       592.60 o                         
  11  -5   4       1888.05       2897.60       552.70 o                         
  12  -5   4       7946.33       7104.29       845.28 o                         
  15  -5   4       3012.36       3102.37       657.50 o                         
  16  -5   4       1513.39       1475.56       372.23 o                         
  17  -5   4         29.04         32.96       330.76 o                         
 -15  -4   4        696.31        570.98       177.88 o                         
 -14  -4   4        234.32        156.39       269.00 o                         
 -13  -4   4        340.06        391.31       276.14 o                         
 -12  -4   4        221.52        421.89       280.94 o                         
 -11  -4   4       6494.35       6748.41       523.98 o                         
 -10  -4   4       2669.24       2753.72       376.31 o                         
  -9  -4   4       1028.08       1219.57       322.40 o                         
  -8  -4   4       5903.44       5463.90       467.29 o                         
  -7  -4   4       1633.28       2252.21       404.57 o                         
  -6  -4   4       2517.62       2408.78       379.08 o                         
  -5  -4   4        253.71        805.93       334.63 o                         
  -4  -4   4       1158.71       1878.50       303.24 o                         
  -3  -4   4       1726.47       1588.58       243.73 o                         
  -2  -4   4       2385.97       2517.07       238.31 o                         
  -1  -4   4       2688.47       3106.09       247.09 o                         
   0  -4   4     171735.75     166448.70       785.68 o                         
   1  -4   4     116128.45     113060.48      5609.77 o                         
   2  -4   4      70588.07      65076.96      2194.86 o                         
   3  -4   4      91362.16      91189.66      1094.24 o                         
   4  -4   4      31175.35      30845.30       977.74 o                         
   5  -4   4        977.99       1340.99       230.56 o                         
   6  -4   4     147852.03     146130.42      4189.43 o                         
   7  -4   4       2629.77       2268.00       275.97 o                         
   8  -4   4        204.27        323.05       267.28 o                         
   9  -4   4      25875.31      29777.64      1075.62 o                         
  14  -4   4       7236.41       6538.98       693.41 o                         
  15  -4   4       3814.37       4373.81       631.70 o                         
  16  -4   4       1009.85        805.01       352.84 o                         
  17  -4   4       1415.71       1228.82       412.80 o                         
 -16  -3   4         76.54         86.71       322.37 o                         
 -15  -3   4        621.30        504.44       248.56 o                         
 -14  -3   4       2384.33       2247.26       256.35 o                         
 -13  -3   4       9523.19      10265.41       475.02 o                         
 -12  -3   4        228.11        899.53       469.68 o                         
 -11  -3   4       4870.06       4788.56       820.01 o                         
 -10  -3   4        585.36        824.16       230.87 o                         
  -9  -3   4        155.52        644.76       277.98 o                         
  -8  -3   4       7505.78       7511.43       499.12 o                         
  -7  -3   4       1681.50       2685.96       407.53 o                         
  -6  -3   4        166.82       2102.42       390.57 o                         
  -5  -3   4       6917.82       7345.28       379.37 o                         
  -4  -3   4     105242.32      98151.35      1075.89 o                         
  -3  -3   4       7948.37       7973.71       304.88 o                         
  -2  -3   4       7258.19       6081.36       334.34 o                         
  -1  -3   4      23031.97      16353.56      2012.39 o                         
   0  -3   4      95980.45      83957.27       502.29 o                         
   1  -3   4      16964.44      19633.51       414.13 o                         
   2  -3   4      60794.25      53119.13       586.07 o                         
   3  -3   4     132659.55     120769.14      1201.69 o                         
   4  -3   4     213371.80     202871.00      9729.50 o                         
   5  -3   4       1716.96       2014.95       287.79 o                         
   6  -3   4       2844.35       2093.90       286.59 o                         
   7  -3   4      32799.66      32792.27      1638.16 o                         
  11  -3   4        575.78       1014.03       337.03 o                         
  12  -3   4       5656.01       5156.60       259.38 o                         
  13  -3   4       2167.28       1968.84       258.06 o                         
  14  -3   4       7710.69       7821.33       405.62 o                         
  15  -3   4       1623.11       1451.41       397.60 o                         
  16  -3   4       1128.09       1103.28       557.49 o                         
  17  -3   4        270.23        -31.92       386.73 o                         
 -16  -2   4         11.90        216.94       201.27 o                         
 -15  -2   4       4176.50       3536.97       222.74 o                         
 -14  -2   4       1658.56       2000.63       354.95 o                         
 -13  -2   4       4399.64       4083.05       256.00 o                         
 -12  -2   4         37.71        152.17       292.09 o                         
 -11  -2   4        203.66        928.18       259.91 o                         
 -10  -2   4        120.43        189.14       212.29 o                         
  -9  -2   4      15242.36      15856.57       837.30 o                         
  -8  -2   4       4720.95       4324.16       523.18 o                         
  -7  -2   4      13354.38      14162.02       792.88 o                         
  -6  -2   4      63872.21      64583.23      1239.99 o                         
  -5  -2   4       2215.49       2706.09       302.44 o                         
  -4  -2   4       3281.53       2163.87       424.33 o                         
  -3  -2   4      45406.04      43594.41       774.53 o                         
  -1  -2   4      21423.25      20478.22       375.56 o                         
   0  -2   4        650.29        718.71       126.84 o                         
   1  -2   4      58220.46      46547.52       910.73 o                         
   2  -2   4      24861.67      20186.71       493.66 o                         
   3  -2   4      73071.18      67128.72       922.95 o                         
   4  -2   4      10487.37      10067.80       409.87 o                         
   5  -2   4       2473.31       2747.03       370.24 o                         
  10  -2   4       7730.74       7049.66       393.19 o                         
  11  -2   4        203.16        365.15       196.47 o                         
  12  -2   4      12645.21      13395.65       325.90 o                         
  13  -2   4          2.58         30.67       280.66 o                         
  14  -2   4      12254.31      11568.47       373.34 o                         
  15  -2   4        958.82       1030.83       390.22 o                         
  16  -2   4         40.83       -105.86       528.23 o                         
  17  -2   4        163.05        481.42       347.37 o                         
 -16  -1   4       2231.33       1827.53       220.99 o                         
 -15  -1   4        500.71        630.13       227.80 o                         
 -14  -1   4        343.98        571.62       258.58 o                         
 -13  -1   4        166.66        218.86       240.70 o                         
 -12  -1   4       1311.92       1210.02       296.06 o                         
 -11  -1   4      21438.97      20244.46       377.57 o                         
 -10  -1   4         15.21        139.62       204.95 o                         
  -9  -1   4        127.29        451.10       501.64 o                         
  -8  -1   4        714.52       1049.49       357.62 o                         
  -7  -1   4       3976.36       3797.96       384.22 o                         
  -6  -1   4      13777.55      13814.69       288.14 o                         
  -5  -1   4       1643.08       2054.48       169.35 o                         
  -4  -1   4     112723.57     114221.53      1085.00 o                         
  -3  -1   4      27179.12      25737.21       698.99 o                         
  -1  -1   4        866.55       1244.83       145.50 o                         
   0  -1   4       1123.47       1340.53       240.98 o                         
   1  -1   4      25883.01      28885.46      1073.49 o                         
   2  -1   4      54812.28      47858.57       747.40 o                         
   3  -1   4      56151.66      56234.24       834.64 o                         
   4  -1   4      57824.24      71198.42      5673.06 o                         
   8  -1   4      29963.06      36477.89      1151.16 o                         
   9  -1   4      25773.23      27265.46      1074.02 o                         
  10  -1   4       2379.48       2452.88       195.48 o                         
  11  -1   4        777.72       1118.28       212.43 o                         
  12  -1   4       2568.91       2523.21       270.81 o                         
  13  -1   4       3531.93       3367.90       294.14 o                         
  14  -1   4        939.38        967.64       293.41 o                         
  15  -1   4       1193.04       1214.99       622.92 o                         
  16  -1   4        222.73         48.94       509.08 o                         
  17  -1   4         60.42        299.49       301.62 o                         
 -16   0   4        142.51        154.15       198.60 o                         
 -15   0   4         58.38        212.11       242.79 o                         
 -14   0   4       1591.57       1420.84       273.16 o                         
 -13   0   4       5175.67       5205.55       282.77 o                         
 -12   0   4       4150.01       4253.10       316.37 o                         
 -11   0   4       1536.57       1673.06       237.47 o                         
 -10   0   4       3875.44       3663.49       223.08 o                         
  -9   0   4       5569.67       4616.32       614.94 o                         
  -8   0   4        787.54       1043.14       360.74 o                         
  -7   0   4       4667.45       4157.23       242.41 o                         
  -6   0   4      90516.88      92520.80      1441.87 o                         
  -5   0   4     101429.34      94801.28       580.47 o                         
  -4   0   4      72717.99      70248.05       521.36 o                         
  -3   0   4       5036.98       6543.60       287.79 o                         
  -2   0   4      24107.57      21539.35       343.11 o                         
  -1   0   4      33461.83      30297.61       521.32 o                         
   0   0   4      18048.82      18001.43       586.75 o                         
   1   0   4      49827.98      56044.33       864.43 o                         
   2   0   4     179000.48     168480.36      1468.20 o                         
   6   0   4     133768.25     136002.00      1667.68 o                         
   7   0   4      83175.46      76082.09      1418.20 o                         
   8   0   4       4990.10       5835.04       705.91 o                         
   9   0   4      11614.50      12872.83       875.07 o                         
  10   0   4        975.66       1016.64       198.72 o                         
  11   0   4      55085.37      54167.45       484.10 o                         
  12   0   4         68.60         99.50       251.89 o                         
  13   0   4         94.75        443.72       274.25 o                         
  14   0   4       9679.86       9770.26       625.12 o                         
  15   0   4        158.14        516.00       561.75 o                         
  16   0   4         13.32        177.67       445.78 o                         
 -17   1   4         49.78       -118.09       259.06 o                         
 -16   1   4        144.50        265.76       223.09 o                         
 -15   1   4       1881.44       2092.47       277.22 o                         
 -14   1   4        367.59        571.19       279.58 o                         
 -13   1   4       4089.19       4707.57       603.77 o                         
 -12   1   4        792.96        879.89       257.09 o                         
 -11   1   4       1657.30       1979.28       237.76 o                         
 -10   1   4       4417.24       4885.27       319.87 o                         
  -9   1   4      16451.35      18421.67       817.62 o                         
  -8   1   4       9591.60      10037.73       349.51 o                         
  -7   1   4        216.36        263.41       206.84 o                         
  -6   1   4      40824.48      43521.18       469.29 o                         
  -5   1   4       7222.21       6600.05       224.80 o                         
  -4   1   4      40837.89      38943.33       623.98 o                         
  -3   1   4       2872.07       2736.72       201.61 o                         
  -2   1   4       5755.73       4948.13       225.76 o                         
  -1   1   4      92411.55      94738.88       980.93 o                         
   0   1   4     582984.19     531903.81      2680.53 o                         
   3   1   4        592.65       -535.68       782.51 o                         
   4   1   4       6426.49       6028.54       475.04 o                         
   5   1   4        139.77        354.23       329.29 o                         
   6   1   4         74.51        127.82       385.67 o                         
   7   1   4      52034.60      53642.55      1344.26 o                         
   8   1   4      21344.91      19277.06       960.71 o                         
   9   1   4       2996.04       3210.82       217.85 o                         
  10   1   4       1634.42       1857.49       226.94 o                         
  11   1   4        580.40        685.96       239.10 o                         
  12   1   4      10541.49      10317.09       339.95 o                         
  13   1   4        151.48        194.25       268.28 o                         
  14   1   4       4477.94       4686.26       380.05 o                         
  15   1   4        854.43        471.31       536.21 o                         
  16   1   4         80.97        -93.09       383.01 o                         
 -17   2   4        460.34        809.07       192.56 o                         
 -16   2   4        293.57        263.69       220.86 o                         
 -15   2   4      14864.84      15093.80      1311.37 o                         
 -14   2   4       7648.13       7718.95       854.55 o                         
 -13   2   4       2503.04       2414.91       287.27 o                         
 -12   2   4        133.75         39.13       244.78 o                         
 -11   2   4       4576.83       5081.57       250.42 o                         
 -10   2   4        289.97        483.02       477.70 o                         
  -9   2   4         46.54        -43.56       299.52 o                         
  -8   2   4      29956.16      28245.67       549.85 o                         
  -7   2   4      37464.52      41361.31       833.84 o                         
  -6   2   4     133314.73     138452.64      2455.25 o                         
  -5   2   4      15537.41      16674.68       354.95 o                         
  -4   2   4       3591.52       3650.46       219.02 o                         
  -3   2   4      67859.87      70281.03       539.72 o                         
  -2   2   4     265482.00     269240.47      1663.96 o                         
   1   2   4      24584.48      25060.49      1074.02 o                         
   2   2   4      45251.71      46974.14       690.89 o                         
   3   2   4        109.22        200.97       300.35 o                         
   4   2   4       1037.81       1240.96       337.70 o                         
   5   2   4       3170.81       4050.75       422.97 o                         
   6   2   4     222836.58     234363.92      7933.61 o                         
   7   2   4      14674.93      14950.12       877.73 o                         
   8   2   4      18542.66      21000.60      1028.27 o                         
   9   2   4      14460.06      14914.21       475.66 o                         
  10   2   4       3865.34       3705.50       317.62 o                         
  11   2   4      11220.00      10483.67       480.75 o                         
  12   2   4       2512.14       2570.53       297.76 o                         
  13   2   4         70.44        302.43       348.83 o                         
  14   2   4        701.47        860.17       601.64 o                         
  15   2   4         21.56         43.62       480.89 o                         
  16   2   4          5.68        -30.06       194.31 o                         
 -17   3   4       4575.28       4195.02       475.84 o                         
 -16   3   4        670.16        754.57       236.92 o                         
 -15   3   4       5269.79       6066.55       783.30 o                         
 -14   3   4       2134.74       2008.07       400.11 o                         
 -13   3   4        529.67        539.05       372.80 o                         
 -12   3   4        143.96        378.59       356.51 o                         
 -11   3   4       4012.92       4272.37       707.50 o                         
 -10   3   4      12932.44      12352.57       671.33 o                         
  -9   3   4        378.97       1548.92       332.43 o                         
  -8   3   4      65852.07      74183.62      2461.37 o                         
  -7   3   4        728.62       1146.19       262.06 o                         
  -6   3   4      25544.36      23700.24       410.23 o                         
  -5   3   4       2600.15       3286.44       374.23 o                         
  -4   3   4      25063.48      26748.93       667.07 o                         
  -1   3   4      52496.66      59641.43       934.12 o                         
   0   3   4      53678.00      71142.44      1488.41 o                         
   1   3   4     108575.29     112689.57      1863.97 o                         
   2   3   4      45064.32      40383.75       671.98 o                         
   3   3   4       3649.53       3566.45       744.47 o                         
   4   3   4      73419.67      76873.88      3536.45 o                         
   5   3   4         84.38        412.82       391.75 o                         
   6   3   4        761.82        670.98       391.55 o                         
   7   3   4      12240.66      14390.19       595.34 o                         
   8   3   4      12552.81      12906.87       892.09 o                         
   9   3   4      12679.26      12274.20       243.92 o                         
  10   3   4       2500.81       2664.07       268.22 o                         
  11   3   4       5186.51       4848.90       285.97 o                         
  12   3   4        121.86        181.80       347.87 o                         
  13   3   4        639.92        696.25       320.41 o                         
  14   3   4        713.18        477.70       513.34 o                         
  15   3   4        337.98        217.02       274.31 o                         
 -18   4   4         68.57        -17.17       211.08 o                         
 -17   4   4       2988.95       2678.40       417.59 o                         
 -16   4   4          0.66         -7.74       250.12 o                         
 -15   4   4         33.69        157.78       247.18 o                         
 -14   4   4       1433.70       1853.74       336.37 o                         
 -13   4   4      16962.42      17857.52      1888.18 o                         
 -12   4   4        106.56        184.06       446.31 o                         
 -11   4   4       4383.86       6313.37       826.13 o                         
 -10   4   4       7951.71       8436.09       429.09 o                         
  -9   4   4        788.37        806.18       300.59 o                         
  -8   4   4      11323.81      11686.49       400.27 o                         
  -7   4   4      21263.54      21593.98       464.26 o                         
  -2   4   4      20375.59      20688.34       697.93 o                         
  -1   4   4       9559.17      12334.05      1477.24 o                         
   0   4   4       5771.79       8917.77       976.67 o                         
   1   4   4      64388.93      68333.26      1218.39 o                         
   2   4   4      30157.83      30845.90      1623.88 o                         
   3   4   4        560.27        599.83       422.91 o                         
   4   4   4         16.56        237.11       388.45 o                         
   5   4   4      23447.60      24963.26       688.76 o                         
   6   4   4      17300.19      18114.62       615.09 o                         
   7   4   4       4213.64       3463.04       672.93 o                         
   8   4   4         57.50        168.06       203.10 o                         
   9   4   4        405.17        259.29       281.77 o                         
  10   4   4       7488.04       6873.79       312.77 o                         
  11   4   4        883.40        713.71       324.14 o                         
  12   4   4        129.09        359.08       311.37 o                         
  13   4   4        151.97        297.36       551.64 o                         
  14   4   4        123.70        241.51       457.48 o                         
  15   4   4        331.18        352.89       214.80 o                         
 -18   5   4        878.93        654.94       236.66 o                         
 -17   5   4          8.03        102.67       399.50 o                         
 -16   5   4         23.43         50.54       475.04 o                         
 -15   5   4       2303.16       3111.95       570.26 o                         
 -14   5   4        794.03        925.15       349.76 o                         
 -13   5   4        666.31       1367.66       515.47 o                         
 -12   5   4         89.14        408.01       452.70 o                         
 -11   5   4       9651.31       9412.64       394.45 o                         
 -10   5   4        976.29       1322.45       551.64 o                         
  -9   5   4      32571.76      36137.99      3191.21 o                         
  -5   5   4       6502.20       8351.72       403.22 o                         
  -4   5   4       5134.06       6080.19       275.29 o                         
  -3   5   4       1130.78        806.98       425.03 o                         
  -2   5   4      14949.71      14647.44       646.86 o                         
  -1   5   4         55.09        138.50       353.30 o                         
   0   5   4     136057.03     146373.58      3227.43 o                         
   1   5   4       1393.11       2088.63       741.81 o                         
   2   5   4      12693.18      15362.13       564.17 o                         
   3   5   4        163.18        547.54       396.31 o                         
   4   5   4      46041.39      48471.16      1654.92 o                         
   5   5   4       1248.05       1727.11       433.61 o                         
   6   5   4       3975.84       3280.58       611.75 o                         
   7   5   4      18814.47      18574.11       502.43 o                         
   8   5   4       5381.35       5630.78       259.71 o                         
   9   5   4        702.11       1190.10       332.97 o                         
  10   5   4       3513.19       4304.60       451.10 o                         
  11   5   4         42.13        371.89       309.98 o                         
  12   5   4          3.50        -36.25       289.49 o                         
  13   5   4       1063.14       1214.94       360.35 o                         
  14   5   4         58.16        143.50       261.77 o                         
 -18   6   4          7.52       -102.47       242.93 o                         
 -17   6   4        105.29        293.95       342.28 o                         
 -16   6   4          1.01       -170.76       475.57 o                         
 -15   6   4       4215.19       4269.49       594.73 o                         
 -14   6   4       3540.99       3612.52       603.24 o                         
 -13   6   4       5710.06       6440.94       587.28 o                         
 -12   6   4       3817.12       3265.68       461.74 o                         
 -11   6   4       2430.45       2996.34       382.21 o                         
  -6   6   4     114730.75     123275.10      8997.79 o                         
  -5   6   4       6375.17       7073.82       207.73 o                         
  -4   6   4      26161.14      26028.39       527.97 o                         
  -3   6   4       2086.42       1705.99       483.02 o                         
  -2   6   4     101777.31     110908.77      1517.67 o                         
  -1   6   4      27278.55      26045.87      1030.95 o                         
   0   6   4      51919.89      52005.66       918.30 o                         
   1   6   4      41331.89      41686.74      1262.72 o                         
   2   6   4       2193.62       3542.25       793.16 o                         
   3   6   4       3415.32       3436.16       412.08 o                         
   4   6   4       5596.58       5186.05       373.44 o                         
   5   6   4       4498.40       5123.79       467.08 o                         
   6   6   4      20919.26      20808.03      1045.83 o                         
   7   6   4       1028.46       1129.38       183.66 o                         
   8   6   4       4979.01       5886.33       364.91 o                         
   9   6   4       6539.52       5815.89       434.61 o                         
  10   6   4        572.68        688.58       297.88 o                         
  11   6   4         54.39        154.94       298.50 o                         
  12   6   4        310.51        343.57       358.13 o                         
  13   6   4         46.41         89.15       288.56 o                         
  14   6   4        711.49        712.74       205.32 o                         
 -18   7   4        128.52         15.01       245.03 o                         
 -17   7   4        394.14        477.65       350.27 o                         
 -16   7   4       1254.16        810.70       494.19 o                         
 -15   7   4       4521.54       5555.23       594.20 o                         
 -14   7   4       3674.66       3951.38       574.51 o                         
 -13   7   4       3581.42       3093.86       474.51 o                         
  -8   7   4      86140.25      98177.98      1678.86 o                         
  -7   7   4       2183.61       4497.16       676.12 o                         
  -6   7   4      27195.32      26637.75       904.33 o                         
  -5   7   4     127399.32     131009.84      1764.50 o                         
  -4   7   4      25725.48      26467.52       906.45 o                         
  -3   7   4      71976.51      72023.26      1325.10 o                         
  -2   7   4       8928.54      10867.46       807.24 o                         
  -1   7   4       5574.76       6073.48       258.95 o                         
   0   7   4      17048.36      17109.97       556.48 o                         
   1   7   4       1813.50       1709.10       380.40 o                         
   2   7   4     113076.55     120924.06      8354.52 o                         
   3   7   4       1478.12       1898.55       336.51 o                         
   4   7   4       8030.33       7411.42       508.18 o                         
   5   7   4      16109.87      15129.27       605.55 o                         
   6   7   4       3071.02       3264.36       183.77 o                         
   7   7   4      10053.35       9286.29       242.01 o                         
   8   7   4        210.20        458.06       227.23 o                         
   9   7   4        982.04       1216.05       363.86 o                         
  10   7   4        214.38        373.09       289.33 o                         
  11   7   4        301.45        296.10       348.59 o                         
  12   7   4       2475.95       2435.59       332.85 o                         
  13   7   4         33.56        -13.08       228.29 o                         
 -18   8   4        444.71        233.67       254.70 o                         
 -17   8   4       3804.27       3650.58       378.28 o                         
 -16   8   4        955.51       1051.71       391.76 o                         
 -15   8   4        444.34         94.69       459.61 o                         
 -10   8   4       5990.69       7295.79       795.81 o                         
  -9   8   4       9987.38      11037.58       855.39 o                         
  -8   8   4       4632.94       4811.02       727.19 o                         
  -7   8   4      18808.48      20038.29       961.25 o                         
  -6   8   4      70793.04      68113.38      1496.40 o                         
  -5   8   4      34283.51      33040.91      1071.36 o                         
  -4   8   4      41936.95      42825.73      1151.69 o                         
  -3   8   4       9570.25       9291.69       725.59 o                         
  -2   8   4        168.96        805.91       614.94 o                         
  -1   8   4       5072.01       5264.07       869.20 o                         
   0   8   4       1519.22       1644.54       362.42 o                         
   1   8   4        201.87        512.03       292.54 o                         
   2   8   4       1364.68       1144.19       310.81 o                         
   3   8   4      31379.37      32770.73      3397.34 o                         
   4   8   4       6015.46       5990.14       478.64 o                         
   5   8   4        236.58        674.13       209.71 o                         
   6   8   4       5448.59       5355.21       247.03 o                         
   7   8   4          0.66         27.43       196.68 o                         
   8   8   4         33.23        280.23       220.37 o                         
   9   8   4        234.30        322.93       191.51 o                         
  10   8   4        757.92        830.79       354.81 o                         
  11   8   4        342.13       2881.38      1731.25 o                         
  12   8   4         70.20        137.78       240.55 o                         
  13   8   4          0.64         92.03       225.55 o                         
 -18   9   4         18.97        -56.49       269.97 o                         
 -17   9   4        303.04        384.66       292.99 o                         
 -16   9   4       1000.20        900.23       772.93 o                         
 -12   9   4        775.89        591.41       319.10 o                         
 -11   9   4      13948.64      16701.30      1008.32 o                         
 -10   9   4        466.31        102.77       432.88 o                         
  -9   9   4       1502.26        715.48       705.91 o                         
  -8   9   4       9326.86      10725.85       879.32 o                         
  -7   9   4       9802.62       9917.81       866.03 o                         
  -6   9   4         68.73         99.48       597.39 o                         
  -5   9   4      32624.98      32915.91      1141.58 o                         
  -4   9   4      72261.34      73209.52      1507.57 o                         
  -3   9   4      53527.76      53598.93      1333.62 o                         
  -2   9   4       5221.90       5343.19       553.50 o                         
  -1   9   4       5021.18       6093.95       583.52 o                         
   0   9   4       8627.98       8701.25       577.08 o                         
   1   9   4        296.83        130.57       251.95 o                         
   2   9   4         41.26       1572.72       359.02 o                         
   3   9   4       6666.51       7071.96      1070.56 o                         
   4   9   4       1707.24       1612.44       207.88 o                         
   5   9   4        435.08        419.30       209.72 o                         
   6   9   4       1258.13       1130.20       199.67 o                         
   7   9   4        672.26        557.49       215.83 o                         
   8   9   4        909.47       1097.39       330.62 o                         
   9   9   4        129.44        151.54       227.56 o                         
  10   9   4        264.18        100.77       284.97 o                         
  11   9   4        233.13        164.96       247.97 o                         
  12   9   4         29.86         65.14       179.54 o                         
 -18  10   4        890.95       1013.91       420.78 o                         
 -15  10   4       2636.02       4057.77       427.69 o                         
 -14  10   4         88.05        369.55       348.83 o                         
 -13  10   4       4308.00       4053.61       301.20 o                         
 -12  10   4      15260.22      16719.17       551.25 o                         
 -11  10   4        834.15       1068.53       343.04 o                         
 -10  10   4       7468.78       7671.42       369.29 o                         
  -9  10   4        534.05        681.87       286.57 o                         
  -8  10   4       8260.30       8818.78       905.39 o                         
  -7  10   4      16938.71      19526.01      1047.42 o                         
  -6  10   4      33472.68      33269.12      1225.63 o                         
  -5  10   4       4171.38       4085.96       705.91 o                         
  -4  10   4      39243.30      36353.95      1196.37 o                         
  -3  10   4       8406.60       8345.34       791.55 o                         
  -2  10   4       7103.56       7052.35       570.24 o                         
  -1  10   4       4570.18       5716.28       568.42 o                         
   0  10   4       3695.47       4441.92       550.36 o                         
   1  10   4       1410.81       1730.99       695.80 o                         
   2  10   4       1911.71       2013.78       269.96 o                         
   3  10   4       4291.62       4597.24       240.53 o                         
   4  10   4       1134.59       1352.52       243.44 o                         
   5  10   4       1706.63       1827.19       254.06 o                         
   6  10   4        225.75        122.48       338.49 o                         
   7  10   4        616.57        518.20       339.21 o                         
   8  10   4       2677.21       2561.78       261.88 o                         
   9  10   4        156.38         57.18       201.88 o                         
  10  10   4          0.52        134.46       231.69 o                         
  11  10   4       2150.86       2117.72       297.36 o                         
 -17  11   4        125.44        537.28       263.85 o                         
 -16  11   4       1117.25       1472.30       293.77 o                         
 -15  11   4       7800.89       8261.04       396.04 o                         
 -14  11   4       4949.00       4746.86       295.74 o                         
 -13  11   4       1720.59       2390.44       616.01 o                         
 -12  11   4      13215.64      13804.55      1300.90 o                         
 -11  11   4       1017.23       1325.85       368.13 o                         
 -10  11   4        992.14        725.35       240.89 o                         
  -9  11   4        135.85        723.14       230.47 o                         
  -8  11   4       5100.77       4289.69       345.19 o                         
  -7  11   4       4013.63       4566.85       824.00 o                         
  -6  11   4       6633.65       7521.87       834.11 o                         
  -5  11   4       3065.30       3334.84       761.76 o                         
  -4  11   4      11059.08      10401.89       911.24 o                         
  -3  11   4      18372.07      18491.90       735.09 o                         
  -2  11   4        456.36        620.79       675.05 o                         
  -1  11   4       3428.65       4602.61       589.86 o                         
   0  11   4       6032.35       5873.34       870.81 o                         
   1  11   4       2196.24       2184.23       226.86 o                         
   2  11   4       4784.69       4847.33       255.03 o                         
   3  11   4         55.68         97.46       242.48 o                         
   4  11   4        184.50        -74.58       247.53 o                         
   5  11   4       1595.18       2083.51       365.03 o                         
   6  11   4       4146.69       3968.01       379.23 o                         
   7  11   4        137.51         70.46       315.32 o                         
   8  11   4        202.03        184.93       277.48 o                         
   9  11   4         33.11        -52.71       213.12 o                         
  10  11   4          3.96       -163.84       292.04 o                         
  11  11   4         33.15        124.48       182.46 o                         
 -17  12   4       2493.19       2337.42       550.58 o                         
 -16  12   4        155.11        218.63       644.20 o                         
 -15  12   4       5189.00       5841.42       870.28 o                         
 -14  12   4       2004.33       1708.78       390.53 o                         
 -13  12   4         24.28         30.19       398.65 o                         
 -12  12   4        346.83        475.77       415.31 o                         
 -11  12   4       1983.22       2604.01       435.96 o                         
 -10  12   4       8762.20       8301.51       490.48 o                         
  -9  12   4      15216.00      15620.63       353.14 o                         
  -8  12   4        451.20        552.63       226.97 o                         
  -7  12   4        453.13        789.17       231.28 o                         
  -6  12   4       4215.46       4480.05       364.92 o                         
  -5  12   4        180.11        312.08       252.06 o                         
  -4  12   4      10382.78      10275.89       331.03 o                         
  -3  12   4      19430.93      18932.16       862.57 o                         
  -2  12   4          3.65         23.46       166.16 o                         
  -1  12   4       5314.61       5523.29       201.78 o                         
   0  12   4       5682.18       5528.41       231.68 o                         
   1  12   4        392.50        406.75       209.47 o                         
   2  12   4       1580.31       1412.10       251.06 o                         
   3  12   4       1079.99       1290.15       260.10 o                         
   4  12   4        534.60        528.29       263.71 o                         
   5  12   4         43.84        -20.62       342.57 o                         
   6  12   4        285.87        606.54       318.73 o                         
   7  12   4          4.92         45.80       273.20 o                         
   8  12   4        469.42        260.55       229.79 o                         
   9  12   4         31.46          1.67       179.70 o                         
  10  12   4        971.92        929.86       192.04 o                         
 -17  13   4       3735.83       3255.04       511.74 o                         
 -16  13   4        472.92        645.80       620.26 o                         
 -15  13   4       5081.60       4284.38       822.94 o                         
 -14  13   4       1508.59       1451.73       379.31 o                         
 -13  13   4        454.53        634.01       417.98 o                         
 -12  13   4         29.53        -74.07       421.57 o                         
 -11  13   4       1521.41       1901.14       300.04 o                         
 -10  13   4       3882.71       3862.02       322.87 o                         
  -9  13   4       7197.67       7609.91       338.76 o                         
  -8  13   4         14.10         13.99       250.58 o                         
  -7  13   4         15.00        -31.61       251.03 o                         
  -6  13   4      10512.44      10994.40       511.04 o                         
  -5  13   4         21.27       -105.42       171.47 o                         
  -4  13   4         58.30        238.39       167.31 o                         
  -3  13   4       9398.80       9213.54       299.87 o                         
  -2  13   4       1521.22       1447.54       194.84 o                         
  -1  13   4       2347.07       2006.93       197.40 o                         
   0  13   4       4821.25       4858.93       253.81 o                         
   1  13   4         17.35       -132.62       213.67 o                         
   2  13   4        175.10        241.32       254.13 o                         
   3  13   4         66.09         27.74       259.21 o                         
   4  13   4          4.78        -75.15       336.46 o                         
   5  13   4       1791.41       2036.47       340.06 o                         
   6  13   4         40.32         31.22       295.57 o                         
   7  13   4        212.51        109.48       241.29 o                         
   8  13   4       1325.01        818.10       197.96 o                         
   9  13   4        150.34        -28.73       197.89 o                         
 -17  14   4        771.42        352.16       409.07 o                         
 -16  14   4        103.10         60.64       573.45 o                         
 -15  14   4          5.13       -137.24       659.09 o                         
 -14  14   4        351.33        197.69       381.46 o                         
 -13  14   4       2013.85       2128.30       447.65 o                         
 -12  14   4        213.41        419.32       301.06 o                         
 -11  14   4       2749.27       2618.58       322.83 o                         
 -10  14   4        132.19        200.42       312.61 o                         
  -9  14   4         18.81         53.95       310.30 o                         
  -8  14   4       5979.02       5817.72       409.64 o                         
  -7  14   4        157.74        237.11       260.48 o                         
  -6  14   4          4.41        228.88       248.22 o                         
  -5  14   4       4150.41       4132.06       207.12 o                         
  -4  14   4         14.80        -86.47       189.94 o                         
  -3  14   4       2402.90       2095.65       209.91 o                         
  -2  14   4       1673.74       1758.90       211.83 o                         
  -1  14   4        416.90        362.05       189.68 o                         
   0  14   4        712.77       1193.50       236.66 o                         
   1  14   4         81.07        125.99       221.25 o                         
   2  14   4        136.80        228.72       276.87 o                         
   3  14   4        447.72        389.62       272.74 o                         
   4  14   4        179.28         -8.08       338.80 o                         
   5  14   4        453.34        284.10       299.89 o                         
   6  14   4        372.98        514.68       242.24 o                         
   7  14   4         30.74          6.36       195.15 o                         
   8  14   4        183.03         20.21       181.40 o                         
 -16  15   4        546.86        329.81       480.89 o                         
 -15  15   4       1247.97       1001.14       638.88 o                         
 -14  15   4        106.16         13.67       326.21 o                         
 -13  15   4       1264.89       1343.43       403.19 o                         
 -12  15   4        792.20        768.19       442.85 o                         
 -11  15   4        758.25        558.63       306.19 o                         
 -10  15   4        821.32        879.07       325.58 o                         
  -9  15   4        365.07        581.41       326.88 o                         
  -8  15   4       1046.57        954.19       296.03 o                         
  -7  15   4        730.50        621.76       278.85 o                         
  -6  15   4          9.82        -64.85       211.17 o                         
  -5  15   4        658.26        679.72       230.90 o                         
  -4  15   4       2677.57       2414.51       220.44 o                         
  -3  15   4        256.18        304.73       210.75 o                         
  -2  15   4        284.90        188.07       200.57 o                         
  -1  15   4        214.03        399.79       201.48 o                         
   0  15   4        514.45        494.00       238.27 o                         
   1  15   4        486.92        358.22       227.21 o                         
   2  15   4         13.68       -161.29       277.33 o                         
   3  15   4        103.07        -77.13       467.06 o                         
   4  15   4        198.63        337.26       411.20 o                         
   5  15   4        474.73        300.56       369.71 o                         
   6  15   4        171.20        355.88       306.94 o                         
 -15  16   4        384.20        248.42       480.36 o                         
 -14  16   4        146.75       -285.85       314.59 o                         
 -13  16   4       1165.58        803.87       367.84 o                         
 -12  16   4       2181.72       2209.22       404.86 o                         
 -11  16   4        523.65        626.32       319.58 o                         
 -10  16   4        121.14         95.00       313.16 o                         
  -9  16   4        748.40        674.45       314.98 o                         
  -8  16   4        219.14        342.46       282.43 o                         
  -7  16   4         49.30         28.31       273.89 o                         
  -6  16   4         76.86         19.86       232.12 o                         
  -5  16   4         59.45         11.86       239.79 o                         
  -4  16   4       1823.70       1777.23       226.30 o                         
  -3  16   4        262.97        175.92       210.29 o                         
  -2  16   4        124.04         19.81       201.41 o                         
  -1  16   4        113.22        233.39       195.60 o                         
   0  16   4        894.06       1171.44       245.40 o                         
   1  16   4         42.71         -0.15       210.10 o                         
   2  16   4       1035.68        886.77       483.55 o                         
   3  16   4         78.35        149.48       427.16 o                         
 -15  17   4       1366.91        844.75       375.03 o                         
 -14  17   4       1037.95       1121.52       257.19 o                         
 -13  17   4          1.12       -204.50       309.54 o                         
 -12  17   4         75.16        -39.84       352.02 o                         
 -11  17   4        713.97        645.31       393.88 o                         
 -10  17   4         35.78        -29.03       302.17 o                         
  -9  17   4          5.88       -140.67       310.86 o                         
  -8  17   4         84.44        -38.56       356.52 o                         
  -7  17   4         24.86        -33.83       309.89 o                         
  -6  17   4       4460.54       4438.03       267.75 o                         
  -5  17   4         41.78         92.93       233.77 o                         
  -4  17   4        188.38        196.65       228.14 o                         
  -3  17   4        801.72        576.03       214.04 o                         
  -2  17   4        280.55        209.58       241.06 o                         
  -1  17   4       1767.28       1886.58       238.17 o                         
   0  17   4        551.87        336.43       275.40 o                         
   1  17   4         45.69        211.04       243.35 o                         
 -14  18   4        242.04         43.09       253.21 o                         
 -13  18   4          7.73        274.49       327.69 o                         
 -12  18   4         25.56        139.37       404.29 o                         
 -11  18   4         19.24       -118.09       443.65 o                         
 -10  18   4          1.68       -136.18       472.91 o                         
  -9  18   4        550.83        515.38       339.96 o                         
  -8  18   4       2241.69       2946.71       363.92 o                         
  -7  18   4        224.94        202.15       288.97 o                         
  -6  18   4         44.96        -89.28       278.02 o                         
  -5  18   4       1227.31       1294.49       282.55 o                         
  -4  18   4         21.84         21.11       216.93 o                         
  -3  18   4       1245.08        916.64       264.22 o                         
  -2  18   4        627.26        551.97       298.70 o                         
  -1  18   4        787.90        691.03       258.43 o                         
   0  18   4          6.63        -31.92       285.13 o                         
 -13  19   4         53.18         28.19       265.45 o                         
 -12  19   4          4.33       -136.18       345.77 o                         
 -11  19   4       1089.23       1008.59       394.18 o                         
 -10  19   4        105.80        102.14       421.84 o                         
  -9  19   4        115.86        317.05       426.63 o                         
  -8  19   4        484.03        352.69       439.40 o                         
  -7  19   4        247.02        132.99       417.05 o                         
  -6  19   4        151.18        279.84       309.61 o                         
  -5  19   4        798.53       1094.72       327.15 o                         
  -4  19   4          0.84         55.51       263.04 o                         
  -3  19   4        502.48        241.49       276.35 o                         
  -2  19   4         94.36        301.09       317.05 o                         
 -12  20   4          2.64       -152.67       234.59 o                         
 -11  20   4        384.88         90.96       313.32 o                         
 -10  20   4         13.78         57.45       345.24 o                         
  -9  20   4        302.26        401.10       365.99 o                         
  -8  20   4         11.89        142.03       356.41 o                         
  -7  20   4         24.14        -83.52       346.30 o                         
  -6  20   4        396.96         -3.72       327.15 o                         
  -5  20   4        239.49         49.41       221.23 o                         
  -4  20   4        458.97        547.38       295.77 o                         
 -10  21   4         19.84         92.03       236.72 o                         
  -9  21   4         87.62         85.11       254.81 o                         
  -8  21   4         39.84         -4.26       268.11 o                         
  -7  21   4         46.01       -138.31       258.53 o                         
  -6  21   4        242.42        207.46       230.87 o                         
  -5  21   4          8.77        252.68       212.78 o                         
   4 -22   5         43.03         61.18       245.76 o                         
   5 -22   5         73.74        294.17       250.55 o                         
   6 -22   5          0.10         68.09       238.32 o                         
   7 -22   5         44.57         27.66       223.42 o                         
   8 -22   5          2.84         17.55       215.97 o                         
   2 -21   5          0.81         -2.11       183.41 o                         
   3 -21   5         33.69        -32.06       191.28 o                         
   4 -21   5         54.03         51.95       194.75 o                         
   5 -21   5         19.97        -50.43       180.77 o                         
   6 -21   5         12.56        278.75       306.41 o                         
   7 -21   5         28.86        269.17       286.19 o                         
   9 -21   5         10.41        185.12       227.15 o                         
   0 -20   5         39.51       -119.16       233.00 o                         
   1 -20   5         37.60         90.70       221.28 o                         
   2 -20   5          9.85         79.28       241.06 o                         
   3 -20   5          3.71        -78.20       317.05 o                         
   4 -20   5         29.00        -68.26       247.95 o                         
   5 -20   5          1.55        356.88       234.64 o                         
   6 -20   5        385.82        385.74       225.67 o                         
  -3 -19   5          1.84         46.28       190.44 o                         
  -2 -19   5         13.73       -107.47       176.24 o                         
  -1 -19   5         27.48        -71.36       198.97 o                         
   0 -19   5        317.39        226.26       222.41 o                         
   1 -19   5          4.32        -16.80       201.86 o                         
   2 -19   5        105.60        145.90       195.76 o                         
   3 -19   5        555.27        341.42       205.65 o                         
   4 -19   5        539.20        428.57       211.75 o                         
   5 -19   5         66.45         -7.98       335.66 o                         
   6 -19   5        404.05        512.81       311.73 o                         
  10 -19   5        471.03        501.94       257.04 o                         
  11 -19   5         11.44        -75.53       225.18 o                         
  12 -19   5        140.90        211.96       302.14 o                         
  13 -19   5         98.86        218.25       253.26 o                         
  -5 -18   5         96.72        -81.92       171.82 o                         
  -4 -18   5          3.61       -102.67       245.76 o                         
  -3 -18   5        168.52        223.31       193.63 o                         
  -2 -18   5        183.16        114.95       232.56 o                         
  -1 -18   5         96.20         47.49       228.21 o                         
   0 -18   5        191.77        134.97       184.95 o                         
   1 -18   5          4.64        131.50       241.08 o                         
   2 -18   5        823.78        824.67       319.71 o                         
   3 -18   5        178.51        380.88       428.23 o                         
   8 -18   5       1102.44       1549.06       478.23 o                         
   9 -18   5          2.77       -155.01       352.26 o                         
  10 -18   5        255.00          6.25       349.73 o                         
  11 -18   5        119.82         81.74       294.43 o                         
  12 -18   5        920.71        759.63       737.29 o                         
  13 -18   5         64.22        322.37       666.54 o                         
  14 -18   5        107.69        288.85       570.79 o                         
  15 -18   5         75.03       -201.61       412.80 o                         
  -6 -17   5         61.21          5.32       197.36 o                         
  -5 -17   5          1.28        -41.49       264.38 o                         
  -4 -17   5         84.06        248.83       218.77 o                         
  -3 -17   5         79.44        353.66       254.92 o                         
  -2 -17   5        354.47        367.83       280.79 o                         
  -1 -17   5        466.08        814.58       248.95 o                         
   0 -17   5        685.74        728.28       296.67 o                         
   1 -17   5         32.41        213.85       376.09 o                         
   6 -17   5        225.95        314.45       315.39 o                         
   7 -17   5        273.61        215.42       264.61 o                         
   8 -17   5         20.36        400.15       623.45 o                         
   9 -17   5        264.69        244.08       394.15 o                         
  10 -17   5       1225.52       1318.73       384.31 o                         
  11 -17   5        883.39        486.98       343.65 o                         
  12 -17   5         47.80       -468.65       861.24 o                         
  13 -17   5         78.82       -218.10       815.49 o                         
  14 -17   5        665.38        293.11       711.76 o                         
  15 -17   5        229.67        148.95       569.19 o                         
  16 -17   5         18.98       -226.61       350.56 o                         
  -7 -16   5         70.19         43.62       211.19 o                         
  -6 -16   5          8.51        -17.55       292.58 o                         
  -5 -16   5          3.68        116.50       356.41 o                         
  -4 -16   5        111.86        241.87       257.07 o                         
  -3 -16   5        796.89        916.00       282.05 o                         
  -2 -16   5        542.06        490.21       259.94 o                         
  -1 -16   5         20.76        -53.73       400.03 o                         
   5 -16   5        712.76        698.92       369.09 o                         
   6 -16   5       2012.51       2374.17       349.76 o                         
   7 -16   5        197.51         24.23       441.72 o                         
   8 -16   5       1423.63       1502.19       461.39 o                         
   9 -16   5        820.55        774.52       415.44 o                         
  10 -16   5        663.14        531.85       381.12 o                         
  11 -16   5       2872.40       3161.01       393.34 o                         
  12 -16   5        488.81        154.80       942.63 o                         
  13 -16   5       2470.99       1463.95       925.07 o                         
  14 -16   5          4.01       -303.49       305.33 o                         
  15 -16   5        548.57        281.83       277.46 o                         
  16 -16   5        370.76        265.98       515.47 o                         
  -8 -15   5         16.26         24.47       217.04 o                         
  -7 -15   5         54.25         52.66       290.45 o                         
  -6 -15   5          2.38       -101.07       363.86 o                         
  -5 -15   5        294.68        542.46       244.66 o                         
  -4 -15   5         34.49        228.97       280.11 o                         
  -3 -15   5         25.26        377.01       298.94 o                         
   2 -15   5        930.86        501.07       522.12 o                         
   3 -15   5        876.28        795.85       341.79 o                         
   4 -15   5      10187.06      10544.00       668.56 o                         
   5 -15   5         16.16         59.23       312.32 o                         
   6 -15   5       1417.92       1119.01       336.04 o                         
   7 -15   5       2486.55       2460.32       458.97 o                         
   8 -15   5        118.14        245.60       440.30 o                         
   9 -15   5       7268.08       7124.13       675.85 o                         
  10 -15   5        663.82        711.59       385.53 o                         
  11 -15   5       4388.90       4905.71      1072.96 o                         
  12 -15   5         22.86       -444.72       962.84 o                         
  13 -15   5        561.00        669.73       968.69 o                         
  14 -15   5        638.68         53.73       864.96 o                         
  15 -15   5        382.92        114.37       768.15 o                         
  16 -15   5        123.12        248.37       264.03 o                         
  -9 -14   5          4.82        107.99       206.93 o                         
  -8 -14   5         49.74        112.24       293.11 o                         
  -7 -14   5        758.63        944.76       347.90 o                         
  -6 -14   5         34.48        156.05       237.19 o                         
  -5 -14   5         23.17        127.26       256.90 o                         
   0 -14   5         72.00        -27.13       416.52 o                         
   1 -14   5      12216.19      10304.15       646.33 o                         
   2 -14   5        472.29        245.25       217.29 o                         
   3 -14   5       1386.66       1523.08       433.90 o                         
   4 -14   5        759.81        778.87       293.29 o                         
   5 -14   5       2154.52       2436.32       321.34 o                         
   6 -14   5        235.73         47.25       278.88 o                         
   7 -14   5       3405.07       3219.54       390.00 o                         
   8 -14   5       3294.72       3059.29       376.97 o                         
   9 -14   5         30.07       -238.46       405.28 o                         
  10 -14   5        289.64        212.47       384.40 o                         
  11 -14   5       4350.93       3881.69      1063.38 o                         
  12 -14   5          7.63         87.77       962.31 o                         
  13 -14   5        802.59        261.72       955.93 o                         
  14 -14   5         27.68        270.23       860.17 o                         
  15 -14   5        154.17        275.55       806.98 o                         
  16 -14   5        125.74         -0.53       695.27 o                         
  17 -14   5       1850.86       1274.75       329.81 o                         
 -10 -13   5         10.05        -92.56       205.87 o                         
  -9 -13   5        376.35        228.21       288.85 o                         
  -8 -13   5        169.03         54.79       335.13 o                         
  -7 -13   5          6.99       -143.10       390.99 o                         
  -1 -13   5       5968.38       5894.50       338.02 o                         
   0 -13   5        518.42        707.67       229.10 o                         
   1 -13   5        827.65        599.81       228.25 o                         
   2 -13   5       1774.94       1946.34       203.56 o                         
   3 -13   5       3146.66       3079.50       231.62 o                         
   4 -13   5         87.39        130.22       212.45 o                         
   5 -13   5         71.14         52.80       194.50 o                         
   6 -13   5        191.48        104.44       204.10 o                         
   7 -13   5       1724.97       1661.31       332.90 o                         
   8 -13   5        763.50       1006.35       338.71 o                         
   9 -13   5      14395.01      16118.32      1099.74 o                         
  10 -13   5       3484.60       2905.55       930.92 o                         
  11 -13   5          0.07        235.12       938.37 o                         
  12 -13   5         18.83        187.25       898.48 o                         
  13 -13   5       1384.04       1729.92       928.27 o                         
  14 -13   5        117.54       -182.99       910.18 o                         
  15 -13   5       1554.03       2600.74       900.07 o                         
  16 -13   5          2.86       -123.95       725.06 o                         
  17 -13   5        798.28        492.18       275.29 o                         
 -10 -12   5         32.83         -0.92       188.02 o                         
  -3 -12   5        514.60       2319.48      1372.11 o                         
  -2 -12   5       2295.30       2197.53       295.62 o                         
  -1 -12   5        915.36        734.82       216.44 o                         
   0 -12   5        861.83        483.49       211.02 o                         
   1 -12   5       1569.45        921.88       987.84 o                         
   2 -12   5       1353.66       1586.83      1073.49 o                         
   3 -12   5      17140.71      15181.52      1417.13 o                         
   4 -12   5       6987.28       7389.42       647.39 o                         
   5 -12   5        401.86        515.47       517.06 o                         
   6 -12   5       1739.74       2044.85       274.58 o                         
   7 -12   5       4413.75       4839.60       246.34 o                         
   8 -12   5       4237.08       5018.87       409.41 o                         
   9 -12   5        136.78        356.06       503.58 o                         
  10 -12   5       1745.55       1194.59       561.62 o                         
  11 -12   5       3394.42       3102.91       891.56 o                         
  12 -12   5         43.22         -4.26       889.96 o                         
  13 -12   5       3985.67       3614.12       963.37 o                         
  14 -12   5          5.88        100.54       902.73 o                         
  15 -12   5       1473.97       1124.03       868.69 o                         
  16 -12   5          2.72        405.88       760.17 o                         
  17 -12   5         83.17        132.56       298.68 o                         
 -11 -11   5         82.98         56.88       170.14 o                         
 -10 -11   5        741.80        390.46       323.96 o                         
  -5 -11   5       4452.37       3889.76       673.99 o                         
  -4 -11   5       5068.42       6300.26       362.65 o                         
  -3 -11   5       1476.51       1089.63       286.16 o                         
  -2 -11   5       1466.16       1453.17       607.76 o                         
  -1 -11   5        490.01         88.84       902.20 o                         
   0 -11   5       1572.58       2238.48       914.43 o                         
   1 -11   5       6135.38       6778.20      1084.66 o                         
   2 -11   5       2228.91       1891.64       995.82 o                         
   3 -11   5       2203.95       2085.84       488.07 o                         
   4 -11   5       8598.67       8125.11       899.27 o                         
   5 -11   5         96.11         52.66       506.42 o                         
   6 -11   5        185.46        144.16       512.81 o                         
   7 -11   5        481.33        277.15       594.73 o                         
   8 -11   5        172.31         26.55       439.95 o                         
   9 -11   5       9992.33       9877.28       992.10 o                         
  10 -11   5        979.84       1397.24       556.69 o                         
  11 -11   5      11211.22      11863.24      1438.41 o                         
  12 -11   5         22.06        228.21       812.83 o                         
  13 -11   5        937.22       1308.08       896.88 o                         
  14 -11   5         24.99        230.51       345.70 o                         
  15 -11   5       1453.04       1093.70       859.11 o                         
  16 -11   5       1444.55        922.41       780.91 o                         
  17 -11   5        250.96         79.79       620.26 o                         
  -8 -10   5       2254.42       2418.81       489.40 o                         
  -7 -10   5       6013.76       5699.39       367.05 o                         
  -6 -10   5       2146.40       2042.82       261.02 o                         
  -5 -10   5         16.03         40.13       191.87 o                         
  -4 -10   5         22.75         96.93       249.71 o                         
  -3 -10   5       1268.96       2521.48       883.58 o                         
  -2 -10   5         81.40         86.71       838.36 o                         
  -1 -10   5         35.41        153.20       834.64 o                         
   0 -10   5         83.53        365.99       886.24 o                         
   1 -10   5      14317.74      14592.65      1222.97 o                         
   2 -10   5        515.02        488.87       355.94 o                         
   3 -10   5       5811.34       5645.68       497.85 o                         
   4 -10   5       3396.48       2549.36       782.77 o
[truncated: 1,650,216 more chars]
