# Supplementary material for: The crystalline sponge method updated
Source: IUCrJ. 2016 Feb 12;3(Pt 2):139–51. doi: 10.1107/S2052252515024379 (PMC4775162; doi:10.1107/S2052252515024379)
Supplement: Supplementary file 13 [file m-03-00139-cubane_twin_2sup13.hkl]

data_cubane_twin_2                                                              
_shelx_title ' exp_215_twin2_hklf4_a.res in P-1'                                
_shelx_refln_list_code          4                                               
_shelx_F_calc_maximum      764.99                                               
_exptl_crystal_F_000      3866.50                                               
_reflns_d_resolution_high  0.8007                                               
                                                                                
loop_                                                                           
 _space_group_symop_operation_xyz                                               
 'x, y, z'                                                                      
 '-x, -y, -z'                                                                   
                                                                                
_cell_length_a    14.8303                                                       
_cell_length_b    17.9130                                                       
_cell_length_c    29.8943                                                       
_cell_angle_alpha  96.803                                                       
_cell_angle_beta   93.488                                                       
_cell_angle_gamma 110.229                                                       
                                                                                
_shelx_F_squared_multiplier     1.000                                           
                                                                                
loop_                                                                           
 _refln_index_h                                                                 
 _refln_index_k                                                                 
 _refln_index_l                                                                 
 _refln_F_squared_calc                                                          
 _refln_F_squared_meas                                                          
 _refln_F_squared_sigma                                                         
 _refln_observed_status                                                         
   2   0   0        258.56        -85.20        85.20 o                         
   3   0   0     127540.10     133111.36      3336.72 o                         
   4   0   0        409.98        618.02        88.22 o                         
   5   0   0      23113.57      22179.38       607.54 o                         
   6   0   0      23059.84      24084.60       778.42 o                         
   7   0   0        154.58        503.72       483.54 o                         
   8   0   0      18398.52      19914.85       900.04 o                         
   9   0   0       1042.92       1315.36       626.53 o                         
  10   0   0       7114.65       7342.54      1540.22 o                         
  11   0   0        610.48        547.19       313.26 o                         
  12   0   0      21012.55      23282.82      1339.98 o                         
  13   0   0       1574.40       1762.89       408.23 o                         
  14   0   0        827.49        323.94       896.48 o                         
  15   0   0       2386.68       2115.72       853.17 o                         
  16   0   0       1032.43        417.09       694.76 o                         
  17   0   0        382.22        358.36       407.01 o                         
 -17   1   0         46.37        480.58       533.38 o                         
 -16   1   0         73.94        291.91       741.04 o                         
 -15   1   0       2804.04       4617.09       885.80 o                         
 -14   1   0       8612.14       7325.53      1010.40 o                         
 -13   1   0        283.54        124.00       872.75 o                         
 -12   1   0       1432.24       1352.44       340.52 o                         
 -11   1   0       2140.76       2100.49       302.49 o                         
 -10   1   0       4732.63       4466.39       759.43 o                         
  -9   1   0        182.53        208.84       606.36 o                         
  -8   1   0      55012.75      51841.75      1280.35 o                         
  -7   1   0      19306.73      19315.92       368.64 o                         
  -6   1   0      35838.11      37438.01       528.72 o                         
  -5   1   0         48.14        390.98       106.74 o                         
  -4   1   0       5123.85       5606.60       216.03 o                         
   1   1   0     136271.39     131664.86      3797.44 o                         
   2   1   0        632.73       2318.04       216.56 o                         
   3   1   0      44890.73      31438.54      6347.76 o                         
   4   1   0      82785.55      74757.53       984.89 o                         
   5   1   0       9377.21       8078.43       516.77 o                         
   6   1   0      86845.19      89379.51      1368.16 o                         
   7   1   0        662.90        595.68       509.65 o                         
   8   1   0      12244.02      12025.68       809.86 o                         
   9   1   0         80.91        -20.17       611.70 o                         
  10   1   0        417.35        670.36       297.13 o                         
  11   1   0      17688.63      16297.01      1192.75 o                         
  12   1   0        276.60        480.57       380.87 o                         
  13   1   0        155.52        597.33       420.52 o                         
  14   1   0       2015.18       1633.91       392.64 o                         
  15   1   0        144.15        198.76       785.53 o                         
  16   1   0        495.89        726.80       605.17 o                         
 -17   2   0       2041.08       3120.19       626.53 o                         
 -16   2   0         84.15        376.75       746.38 o                         
 -15   2   0         49.17        210.62       859.10 o                         
 -14   2   0        817.02        568.39       891.14 o                         
 -13   2   0       2805.95       2030.29       827.66 o                         
 -12   2   0      18726.67      19237.91       481.62 o                         
 -11   2   0        270.10       1551.78       599.24 o                         
 -10   2   0         87.39        274.11       621.78 o                         
  -9   2   0      10077.39      11860.75       828.25 o                         
  -8   2   0      34792.19      38042.08      1087.53 o                         
  -7   2   0      30482.76      29598.18       354.36 o                         
  -6   2   0       2129.22       -369.03       369.03 o                         
  -2   2   0      17522.97      20902.11       315.64 o                         
  -1   2   0      70478.17      80432.83       524.48 o                         
   0   2   0      85528.27      80976.33      1805.88 o                         
   1   2   0       1521.30       1595.58        75.08 o                         
   2   2   0     156057.00     146986.98      5375.34 o                         
   3   2   0      63651.82      63600.44       837.15 o                         
   4   2   0      24708.36      26269.14       690.61 o                         
   5   2   0      13305.52      12586.36       627.12 o                         
   6   2   0       2701.04       2699.53       522.70 o                         
   7   2   0         46.30        587.37       567.20 o                         
   8   2   0       3748.73       3952.00       706.63 o                         
   9   2   0        643.48        856.16       436.96 o                         
  10   2   0       3802.39       3625.70       268.55 o                         
  11   2   0      19115.40      20627.17       422.46 o                         
  12   2   0         12.14       -234.37       405.32 o                         
  13   2   0       2220.20       2179.85       434.00 o                         
  14   2   0         60.23       -203.08       368.17 o                         
  15   2   0        425.83        526.85       729.17 o                         
  16   2   0         34.15       -287.16       470.49 o                         
 -17   3   0       2685.09       1827.97       642.55 o                         
 -16   3   0       1582.85       2071.23       830.63 o                         
 -15   3   0       1083.75       1330.78       885.21 o                         
 -14   3   0       3515.73       3994.43       430.44 o                         
 -13   3   0       4859.75       5063.55       726.50 o                         
 -12   3   0       1033.31       1373.65       331.77 o                         
 -11   3   0       1978.77       3178.61       446.76 o                         
 -10   3   0      15770.25      18124.26       971.24 o                         
  -9   3   0      32333.21      31106.35      1008.02 o                         
  -8   3   0      12134.66      14417.14       566.26 o                         
  -4   3   0      29198.92      33086.26      2110.68 o                         
  -3   3   0     212216.70     227162.56      1296.96 o                         
  -2   3   0      14592.50      13665.08       612.59 o                         
  -1   3   0      29237.77      27594.08       528.63 o                         
   0   3   0      14482.87      13825.86       164.72 o                         
   1   3   0     104753.45     103413.95      1712.04 o                         
   2   3   0     442859.62     456756.81      9290.85 o                         
   3   3   0      33762.54      34631.07      1005.06 o                         
   4   3   0        136.83        553.55       409.97 o                         
   5   3   0       3314.58       3132.65       506.09 o                         
   6   3   0        703.11        537.53       527.45 o                         
   7   3   0      13763.47      14111.74       851.39 o                         
   8   3   0       1151.65        759.43       657.38 o                         
   9   3   0      17988.94      18462.13       454.38 o                         
  10   3   0       7015.92       7462.84       423.13 o                         
  11   3   0       1162.36       1433.17       324.89 o                         
  12   3   0       3478.79       3662.51       658.27 o                         
  13   3   0       3338.26       3865.01       446.40 o                         
  14   3   0        134.36         -9.04       345.02 o                         
  15   3   0       1868.55       2197.01       647.89 o                         
 -18   4   0       1680.06       1773.98       447.94 o                         
 -17   4   0         49.24       -119.85       634.24 o                         
 -16   4   0        190.97        308.52       787.31 o                         
 -15   4   0       5988.91       6342.15       911.02 o                         
 -14   4   0       1525.87       1576.97       400.48 o                         
 -13   4   0        250.04        258.68       411.75 o                         
 -12   4   0      27150.14      30152.87      1836.28 o                         
 -11   4   0      12854.48      13079.45       398.42 o                         
 -10   4   0       3733.45       3508.21       675.77 o                         
  -6   4   0      98954.71      94929.66      1949.48 o                         
  -5   4   0         82.46        211.71       203.74 o                         
  -4   4   0      13417.02      14067.32       324.23 o                         
  -3   4   0       1967.19       1741.94       204.93 o                         
  -2   4   0        329.39        619.11       250.08 o                         
  -1   4   0        434.70        384.37       152.21 o                         
   0   4   0      77396.46      75540.86      2034.54 o                         
   1   4   0       1106.91       1010.12       117.49 o                         
   2   4   0       2024.60       1725.88       330.17 o                         
   3   4   0      24080.17      27543.49       610.01 o                         
   4   4   0        273.08        583.22       424.81 o                         
   5   4   0        357.28        350.64       461.59 o                         
   6   4   0       4025.93       3440.57       614.66 o                         
   7   4   0        408.36        797.40       617.63 o                         
   8   4   0       6636.44       7890.35       820.54 o                         
   9   4   0       1223.78       1333.79       253.39 o                         
  10   4   0       1824.62       2280.76       296.84 o                         
  11   4   0       3486.52       3790.74       356.86 o                         
  12   4   0       2179.66       2575.14       460.56 o                         
  13   4   0       1463.37       1694.17       404.34 o                         
  14   4   0        828.86       1073.88       316.28 o                         
  15   4   0        551.70        764.77       504.90 o                         
 -18   5   0         23.13         20.77       443.79 o                         
 -17   5   0         22.60       -412.94       653.23 o                         
 -16   5   0       5826.69       5253.14       539.61 o                         
 -15   5   0       5640.83       6010.70       562.45 o                         
 -14   5   0       6426.11       6471.76       541.69 o                         
 -13   5   0        680.66        429.55       421.84 o                         
 -12   5   0        261.29        286.53       325.34 o                         
  -8   5   0        714.60       1710.08       334.60 o                         
  -7   5   0      14414.31      16515.39       352.95 o                         
  -6   5   0      54462.14      51634.44      1531.02 o                         
  -5   5   0      10869.83      12928.86       370.58 o                         
  -4   5   0      58178.48      63385.06       642.00 o                         
  -3   5   0       4212.26       3879.86       245.60 o                         
  -2   5   0     195984.59     195757.44      2328.16 o                         
  -1   5   0      18173.42      19239.57       875.53 o                         
   0   5   0       4250.95       3766.63       168.03 o                         
   1   5   0        790.97       1262.42       166.82 o                         
   2   5   0      24782.07      24224.54      3097.94 o                         
   3   5   0      37923.33      39633.82      3281.57 o                         
   4   5   0      11453.62      11816.22       977.77 o                         
   5   5   0       3478.75       3229.95       567.20 o                         
   6   5   0        300.05       1307.05       603.98 o                         
   7   5   0       5520.77       4818.82       707.81 o                         
   8   5   0       6904.35       7029.51       257.99 o                         
   9   5   0        151.18        185.96       245.19 o                         
  10   5   0      10415.51      10594.85       397.31 o                         
  11   5   0        757.67        840.35       333.86 o                         
  12   5   0         46.52       -168.66       397.90 o                         
  13   5   0         63.30         75.87       370.88 o                         
  14   5   0       2266.30       2154.85       292.57 o                         
 -18   6   0        643.15        574.91       494.82 o                         
 -17   6   0        166.08          3.56       683.49 o                         
 -16   6   0        828.29        728.85       363.69 o                         
 -15   6   0        530.96        406.93       395.27 o                         
 -14   6   0       2097.71       2926.77       541.09 o                         
 -10   6   0       7311.58       7406.59       343.54 o                         
  -9   6   0       2003.02       2309.06       273.09 o                         
  -8   6   0      58392.36      58435.56       861.47 o                         
  -7   6   0      54278.97      54855.11       598.91 o                         
  -6   6   0       1085.87        899.38       295.39 o                         
  -5   6   0      85958.12      86131.73      2622.11 o                         
  -4   6   0      36163.74      37192.17      1230.55 o                         
  -3   6   0      21966.84      20510.98       313.81 o                         
  -2   6   0       5175.73       4852.62       367.22 o                         
  -1   6   0         50.81        117.84       187.47 o                         
   0   6   0        232.36        317.75       154.71 o                         
   1   6   0      15867.43      15273.71       354.99 o                         
   2   6   0       6473.54       7321.60       825.58 o                         
   3   6   0        247.14        868.37       512.02 o                         
   4   6   0       3837.25       3913.31       840.42 o                         
   5   6   0      13712.48      13856.62       803.33 o                         
   6   6   0       7504.90       6626.62       684.67 o                         
   7   6   0       1665.31       1780.14       227.38 o                         
   8   6   0         29.26         75.78       234.65 o                         
   9   6   0        629.27        682.16       258.72 o                         
  10   6   0        786.00        839.30       328.02 o                         
  11   6   0       3541.61       2914.74       460.62 o                         
  12   6   0        733.70        704.81       416.62 o                         
  13   6   0         52.84         86.56       318.48 o                         
  14   6   0        157.28        108.57       260.46 o                         
 -18   7   0        179.87        161.38       477.61 o                         
 -17   7   0       3023.46       3509.04       362.51 o                         
 -16   7   0        875.89        678.92       371.48 o                         
 -12   7   0         54.42       -162.57       466.93 o                         
 -11   7   0        475.95        912.84       241.26 o                         
 -10   7   0      41610.50      44367.69      1339.05 o                         
  -9   7   0      94682.29     103138.97      2156.28 o                         
  -8   7   0        732.56        688.91       264.26 o                         
  -7   7   0      52862.39      55255.71       602.80 o                         
  -6   7   0        260.26        159.78       307.27 o                         
  -5   7   0       2341.96       2152.24       295.45 o                         
  -4   7   0      10708.89      11041.10       390.93 o                         
  -3   7   0      13611.96      13713.29       990.85 o                         
  -2   7   0      19942.37      20680.08       614.64 o                         
  -1   7   0        186.30        116.63       180.08 o                         
   0   7   0       2251.58       2200.02       230.36 o                         
   1   7   0       1559.69       1403.98       186.86 o                         
   2   7   0       5373.67       5522.77       680.82 o                         
   3   7   0      15338.28      16529.55       688.23 o                         
   4   7   0       4593.42       7263.79      2091.99 o                         
   5   7   0       1463.12       1460.72       549.99 o                         
   6   7   0      15358.33      16606.33       602.08 o                         
   7   7   0       7429.55       6884.37       280.56 o                         
   8   7   0        119.76        164.91       259.85 o                         
   9   7   0       7037.58       6583.46       349.84 o                         
  10   7   0        911.43       1095.52       347.23 o                         
  11   7   0       1574.15        948.87       428.88 o                         
  12   7   0         86.46        -85.16       344.37 o                         
  13   7   0        586.79        630.09       330.47 o                         
 -18   8   0        409.48        -92.56       452.10 o                         
 -14   8   0       9849.58      10002.98      1538.73 o                         
 -13   8   0        102.14         46.87       452.10 o                         
 -12   8   0      18274.13      19251.29      1350.52 o                         
 -11   8   0      25646.35      24724.65      2448.57 o                         
 -10   8   0       2724.08       3214.47       252.41 o                         
  -9   8   0        825.86       1113.02       361.90 o                         
  -8   8   0        222.66        162.80       351.06 o                         
  -7   8   0       3514.01       3424.03       283.62 o                         
  -6   8   0       2340.93       1902.27       341.02 o                         
  -5   8   0       1128.09        867.71       305.22 o                         
  -4   8   0      82432.72      81644.55      1262.24 o                         
  -3   8   0       1821.98       3156.30       637.11 o                         
  -2   8   0        506.24        604.98       229.85 o                         
  -1   8   0       4462.98       4570.25       263.08 o                         
   0   8   0        237.65        302.24       244.87 o                         
   1   8   0      20551.30      20465.08      1016.86 o                         
   2   8   0       1955.81       5122.22       419.87 o                         
   3   8   0      14936.33      13778.04       876.61 o                         
   4   8   0       1649.08       1220.43       542.87 o                         
   5   8   0       6968.39       6621.87       706.63 o                         
   6   8   0         43.43        -42.00       239.14 o                         
   7   8   0       6087.35       5760.64       236.93 o                         
   8   8   0       1013.72       1131.83       307.82 o                         
   9   8   0       2442.29       2257.19       312.55 o                         
  10   8   0        353.48        306.45       408.01 o                         
  11   8   0       1142.77       1185.58       376.46 o                         
  12   8   0       1267.12       1302.30       365.48 o                         
  13   8   0       1850.33       1721.77       291.31 o                         
 -16   9   0        706.91        849.02       456.84 o                         
 -15   9   0        618.14        310.30       489.48 o                         
 -14   9   0       1510.36       1296.61       400.06 o                         
 -13   9   0       1664.44       1492.99       254.29 o                         
 -12   9   0        262.61        266.02       235.05 o                         
 -11   9   0        404.60        245.26       167.20 o                         
 -10   9   0      14556.33      14163.93       527.35 o                         
  -9   9   0          4.53        154.38       377.45 o                         
  -8   9   0       2134.52       2347.37       390.37 o                         
  -7   9   0         80.37         75.68       344.21 o                         
  -6   9   0      35947.11      39274.11       736.95 o                         
  -5   9   0       8862.31       8478.97       440.86 o                         
  -4   9   0       4569.34       5039.83       379.51 o                         
  -3   9   0      16274.20      14960.04       468.08 o                         
  -2   9   0       4253.85       4862.69       349.34 o                         
  -1   9   0       2581.53       3151.00       485.39 o                         
   0   9   0       8628.06      12092.83       444.31 o                         
   1   9   0       2586.70       3212.12       586.96 o                         
   2   9   0       7831.47       9126.68       650.92 o                         
   3   9   0        759.91        619.21       349.99 o                         
   4   9   0       4561.35       4046.85       470.94 o                         
   5   9   0       1929.01       2162.54       216.98 o                         
   6   9   0        170.15        393.04       211.22 o                         
   7   9   0         11.27        -32.23       223.92 o                         
   8   9   0       5698.12       5345.08       250.70 o                         
   9   9   0        563.89        394.34       433.48 o                         
  10   9   0        358.82        574.91       477.61 o                         
  11   9   0       1244.04       1566.32       415.31 o                         
  12   9   0        107.51        309.11       333.44 o                         
 -17  10   0        463.34        509.67       349.55 o                         
 -16  10   0       1941.02       1823.82       497.19 o                         
 -15  10   0        565.81        771.71       375.75 o                         
 -14  10   0       1446.12       1194.04       259.53 o                         
 -13  10   0       4816.86       5955.16       439.77 o                         
 -12  10   0      20464.41      19279.68      1162.87 o                         
 -11  10   0       4280.05       4057.22       218.47 o                         
 -10  10   0       7860.91       7539.32       404.89 o                         
  -9  10   0       5148.51       4791.46       214.77 o                         
  -8  10   0       7010.86       7122.25       482.17 o                         
  -7  10   0      35090.67      34249.48      1035.32 o                         
  -6  10   0       6245.36       6256.11       454.10 o                         
  -5  10   0        129.38        265.18       336.60 o                         
  -4  10   0       1199.71       1901.69       361.31 o                         
  -3  10   0       1160.93        910.00       334.53 o                         
  -2  10   0      10291.58      10414.59       415.61 o                         
  -1  10   0       2308.38       1984.35       387.23 o                         
   0  10   0      41670.74      48707.32      1677.27 o                         
   1  10   0        378.92        784.35       894.70 o                         
   2  10   0        898.79        521.51       933.27 o                         
   3  10   0         18.80         88.13       295.45 o                         
   4  10   0       3871.95       4309.85       245.78 o                         
   5  10   0         18.20         -2.62       216.14 o                         
   6  10   0       9809.41      10130.31       350.92 o                         
   7  10   0        211.84        262.49       238.45 o                         
   8  10   0         66.27         50.57       219.39 o                         
   9  10   0         82.73         39.75       474.64 o                         
  10  10   0          6.44       -115.10       425.99 o                         
  11  10   0          1.18        -67.64       369.63 o                         
  12  10   0        135.75          9.49       237.92 o                         
 -18  11   0        318.14       -260.46       417.69 o                         
 -17  11   0        837.15        474.17       336.64 o                         
 -16  11   0         24.22         10.63       324.50 o                         
 -15  11   0      12594.51      12129.53      1445.28 o                         
 -14  11   0       9396.64      10177.64       727.44 o                         
 -13  11   0        747.21        836.38       275.41 o                         
 -12  11   0      10118.11       9690.99       796.96 o                         
 -11  11   0       5836.14       5896.68       251.75 o                         
 -10  11   0       4684.39       4315.00       475.21 o                         
  -9  11   0      40985.95      41962.49       659.61 o                         
  -8  11   0        619.50        517.53       244.62 o                         
  -7  11   0          6.90        276.61       376.31 o                         
  -6  11   0       3964.03       3901.98       441.77 o                         
  -5  11   0         79.39        378.95       363.47 o                         
  -4  11   0       2175.78       1837.14       381.79 o                         
  -3  11   0        824.92        808.92       338.05 o                         
  -2  11   0      11612.28      12650.74       564.12 o                         
  -1  11   0       1044.81       1426.46       868.60 o                         
   0  11   0      14119.04      15029.59      1193.73 o                         
   1  11   0          6.61        207.06       849.61 o                         
   2  11   0       3791.00       4257.06       256.20 o                         
   3  11   0       6747.05       7005.38       358.14 o                         
   4  11   0        375.81        372.24       212.31 o                         
   5  11   0        578.07        495.67       238.22 o                         
   6  11   0        405.27        303.34       213.39 o                         
   7  11   0        523.16        503.62       237.84 o                         
   8  11   0       1125.12       1143.20       240.03 o                         
   9  11   0        451.40        307.33       437.86 o                         
  10  11   0       1477.27       1515.30       369.63 o                         
 -18  12   0         93.74       -319.20       382.09 o                         
 -17  12   0        556.37        499.23       315.65 o                         
 -16  12   0       4224.76       3672.05      1496.31 o                         
 -15  12   0        751.34        420.48       250.29 o                         
 -14  12   0       1150.79       1254.05       281.07 o                         
 -13  12   0       3108.74       3402.63       424.57 o                         
 -12  12   0        915.62        945.07       264.20 o                         
 -11  12   0       9758.67       9485.83       280.79 o                         
 -10  12   0       1978.81       1933.11       218.16 o                         
  -9  12   0          3.44        153.51       204.58 o                         
  -8  12   0       1573.85       1828.95       253.16 o                         
  -7  12   0       4075.01       4236.70       274.32 o                         
  -6  12   0       2913.90       2776.52       432.40 o                         
  -5  12   0       3295.96       3866.98       441.19 o                         
  -4  12   0        283.66        204.43       364.37 o                         
  -3  12   0        551.60        560.41       421.06 o                         
  -2  12   0        178.61        401.38       366.53 o                         
  -1  12   0        547.75        737.69       331.61 o                         
   0  12   0       1805.51       1881.52       230.41 o                         
   1  12   0       1325.42       1467.68       241.29 o                         
   2  12   0       1928.66       1518.19       190.76 o                         
   3  12   0       1305.38       1077.20       212.33 o                         
   4  12   0          2.20        -40.37       219.67 o                         
   5  12   0       3482.05       3464.18       243.75 o                         
   6  12   0         60.38         98.25       225.39 o                         
   7  12   0          2.77         50.61       241.08 o                         
   8  12   0        422.60        731.98       216.11 o                         
   9  12   0        132.17        426.59       376.75 o                         
 -17  13   0       1671.10       1197.29       522.11 o                         
 -16  13   0       1343.34       1166.88       323.18 o                         
 -15  13   0       3749.03       4030.14       540.45 o                         
 -14  13   0        668.59        473.37       277.28 o                         
 -13  13   0        107.90        210.91       275.58 o                         
 -12  13   0       2726.81       2989.49       285.48 o                         
 -11  13   0       1076.99        774.14       230.20 o                         
 -10  13   0       2504.57       2456.67       220.41 o                         
  -9  13   0       2286.18       2388.82       198.81 o                         
  -8  13   0       1696.89       1839.57       224.28 o                         
  -7  13   0         50.49         17.15       190.63 o                         
  -6  13   0        888.60        830.35       188.57 o                         
  -5  13   0       2292.53       1897.66       194.27 o                         
  -4  13   0        312.82        205.91       214.26 o                         
  -3  13   0       6343.43       6176.78       229.29 o                         
  -2  13   0       1923.54       2251.58       201.66 o                         
  -1  13   0       2937.73       2878.55       209.65 o                         
   0  13   0       6076.36       5915.73       240.63 o                         
   1  13   0         58.01        212.33       221.25 o                         
   2  13   0       1392.30       1502.46       219.36 o                         
   3  13   0        848.76        781.03       227.61 o                         
   4  13   0       1631.54       1857.94       266.03 o                         
   5  13   0        352.37        560.71       239.66 o                         
   6  13   0       1041.37        654.34       260.66 o                         
   7  13   0        559.92       1159.91       459.22 o                         
 -16  14   0        215.60        198.60       293.29 o                         
 -15  14   0        353.54        293.76       230.40 o                         
 -14  14   0        453.85        286.71       250.08 o                         
 -13  14   0       1146.79       1017.21       272.94 o                         
 -12  14   0       2894.40       2797.39       280.13 o                         
 -11  14   0       2769.36       2980.90       381.20 o                         
 -10  14   0       6311.88       6006.72       253.82 o                         
  -9  14   0       1522.84       1789.10       245.58 o                         
  -8  14   0        203.24        260.82       222.98 o                         
  -7  14   0        687.55        435.66       207.26 o                         
  -6  14   0        696.83        635.51       203.96 o                         
  -5  14   0       1619.57       1765.53       177.27 o                         
  -4  14   0       1933.78       1895.74       174.25 o                         
  -3  14   0        643.94        409.23       227.71 o                         
  -2  14   0        123.03          4.80       208.91 o                         
  -1  14   0        362.49        335.41       215.72 o                         
   0  14   0       6424.39       5991.73       266.65 o                         
   1  14   0         12.14        -13.13       326.39 o                         
   2  14   0        317.04        339.04       260.89 o                         
   3  14   0         61.30        442.90       292.45 o                         
   4  14   0         43.83        352.39       352.23 o                         
 -17  15   0         21.73         78.91       375.56 o                         
 -16  15   0          6.17        -40.94       416.50 o                         
 -15  15   0        103.04        111.61       215.89 o                         
 -14  15   0       1706.70       1899.28       258.29 o                         
 -13  15   0       1989.97       1453.04       273.44 o                         
 -12  15   0       6064.77       6156.52       379.91 o                         
 -11  15   0       2238.72       2168.62       284.96 o                         
 -10  15   0         27.81       -132.78       259.57 o                         
  -9  15   0        456.97        194.12       285.43 o                         
  -8  15   0        871.68        885.80       221.18 o                         
  -7  15   0       1490.34       1493.74       202.07 o                         
  -6  15   0        162.95        260.32       174.28 o                         
  -5  15   0        658.56        811.04       245.23 o                         
  -4  15   0        962.48        984.94       247.36 o                         
  -3  15   0        104.79        -38.36       232.13 o                         
  -2  15   0         60.67         18.79       210.56 o                         
  -1  15   0       1001.20        627.72       269.79 o                         
   0  15   0       2744.88       2560.03       280.81 o                         
   1  15   0        654.66        370.53       271.58 o                         
   2  15   0       1469.11       1349.49       364.92 o                         
 -16  16   0        623.45        244.44       354.80 o                         
 -15  16   0       1005.83       1110.67       510.24 o                         
 -14  16   0        656.61        765.53       298.80 o                         
 -13  16   0       1858.39       1671.57       261.70 o                         
 -12  16   0         39.06        -25.72       221.10 o                         
 -11  16   0       2803.66       3606.70       432.52 o                         
 -10  16   0        270.15        318.60       398.11 o                         
  -9  16   0       3496.71       3625.78       245.59 o                         
  -8  16   0        259.71        232.80       222.94 o                         
  -7  16   0         96.72        213.49       200.12 o                         
  -6  16   0       2013.85       1852.28       204.41 o                         
  -5  16   0        603.41        527.98       233.74 o                         
  -4  16   0         12.87         71.12       243.22 o                         
  -3  16   0        213.62        140.05       248.85 o                         
  -2  16   0        599.86        722.68       256.28 o                         
  -1  16   0       3356.18       3844.24       373.47 o                         
   0  16   0        126.69        435.35       268.44 o                         
   7  16   0         88.67        333.44       195.20 o                         
 -15  17   0         38.23        -24.92       439.64 o                         
 -14  17   0        181.17        368.61       259.31 o                         
 -13  17   0        237.64        177.75       273.81 o                         
 -12  17   0         97.67        215.64       276.58 o                         
 -11  17   0        719.24        490.58       306.01 o                         
 -10  17   0        111.20       -113.32       364.88 o                         
  -9  17   0        402.32        467.78       225.35 o                         
  -8  17   0        765.47        704.24       219.54 o                         
  -7  17   0          9.91        -67.47       209.21 o                         
  -6  17   0        206.99        165.18       319.13 o                         
  -5  17   0        531.95        494.42       331.64 o                         
  -4  17   0          3.59         82.91       231.90 o                         
  -3  17   0       1754.46       1579.00       293.51 o                         
  -2  17   0       1055.90        616.44       382.09 o                         
   5  17   0        135.35        -21.36       250.97 o                         
 -15  18   0        264.33        218.58       191.06 o                         
 -14  18   0         72.85         33.25       259.06 o                         
 -13  18   0         84.14        175.95       313.18 o                         
 -12  18   0        585.98        510.03       226.02 o                         
 -11  18   0       1992.78       1784.29       251.39 o                         
 -10  18   0        448.64        376.95       228.11 o                         
  -9  18   0         42.79         30.38       197.73 o                         
  -8  18   0        738.06        687.42       198.26 o                         
  -7  18   0        515.14        440.49       294.31 o                         
  -6  18   0        425.70        306.03       311.76 o                         
  -5  18   0         54.47        112.73       384.46 o                         
   2  18   0        831.05        673.40       326.32 o                         
   3  18   0         58.53        194.01       274.70 o                         
   4  18   0        240.83         61.70       224.27 o                         
 -14  19   0         35.58        -80.14       184.28 o                         
 -13  19   0       1304.19       1102.33       238.99 o                         
 -12  19   0        239.34        189.29       269.13 o                         
 -11  19   0         88.08        -82.96       278.12 o                         
 -10  19   0        891.80       1452.15       779.01 o                         
  -9  19   0        224.94        292.63       195.83 o                         
  -8  19   0        104.20        239.32       239.31 o                         
  -7  19   0       1539.54       1617.78       344.12 o                         
  -6  19   0       2260.10       1845.18       379.71 o                         
   0  19   0          7.94        -18.39       325.13 o                         
   1  19   0          1.30        -47.46       280.04 o                         
 -13  20   0        189.72        160.19       271.73 o                         
 -12  20   0          1.98         55.79       204.39 o                         
 -11  20   0         98.90        -28.59       212.95 o                         
 -10  20   0         16.02         36.96       213.54 o                         
  -9  20   0        737.85        411.44       213.72 o                         
  -8  20   0         47.78         76.09       158.96 o                         
  -2  20   0        257.68        228.42       319.79 o                         
  -1  20   0          4.87         93.74       285.38 o                         
   0  20   0         11.58        -20.77       229.02 o                         
 -10  21   0         79.07        -72.34       149.49 o                         
  -5  21   0        384.81        575.51       256.90 o                         
  -4  21   0         12.70        135.91       150.39 o                         
  -3  21   0         22.22         25.33       142.61 o                         
  -2  21   0        170.14         40.94       207.66 o                         
  -1  21   0          4.32         46.28       168.50 o                         
   5 -22   1         76.59       -176.21       176.21 o                         
   1 -21   1         24.29        -77.72       179.77 o                         
   2 -21   1          4.53         56.96       213.59 o                         
   3 -21   1          0.94         48.06       245.03 o                         
   4 -21   1        151.46         83.20       152.31 o                         
   5 -21   1         67.79        -10.93       159.50 o                         
   6 -21   1         56.30         -6.78       155.10 o                         
  10 -21   1          9.40        -21.95       224.27 o                         
  11 -21   1          0.75         32.63       236.73 o                         
   0 -20   1         34.37       -129.34       231.39 o                         
   1 -20   1         35.98        -37.38       290.13 o                         
   2 -20   1         20.49       -124.59       323.94 o                         
   3 -20   1        114.08        -97.90       325.72 o                         
   8 -20   1          0.40       -110.15       182.18 o                         
   9 -20   1        274.81        306.66       223.97 o                         
  10 -20   1         72.61        -60.81       217.45 o                         
  11 -20   1         48.64         22.18       208.12 o                         
  12 -20   1         47.02        194.29       190.27 o                         
  13 -20   1        466.36        424.81       283.60 o                         
  -1 -19   1          2.36        199.94       283.01 o                         
   0 -19   1         58.48         83.66       347.08 o                         
   1 -19   1       1300.03        791.47       395.14 o                         
   7 -19   1       1089.22        552.37       367.26 o                         
   8 -19   1       1238.32       1099.62       278.85 o                         
   9 -19   1         86.57       -155.38       234.44 o                         
  10 -19   1         19.66         -5.81       189.13 o                         
  11 -19   1        386.97        366.23       286.53 o                         
  12 -19   1        324.56        283.33       264.01 o                         
  13 -19   1         52.48         97.56       228.42 o                         
  14 -19   1          0.86         56.96       322.76 o                         
  -4 -18   1        236.88        319.20       240.29 o                         
  -3 -18   1         24.88       -183.92       311.48 o                         
  -2 -18   1        191.53        266.61       190.55 o                         
  -1 -18   1        343.84        307.56       259.64 o                         
   5 -18   1       2936.93       2792.09       459.22 o                         
   6 -18   1        115.84        -24.33       399.89 o                         
   7 -18   1         22.82       -163.41       182.84 o                         
   8 -18   1         59.56        -25.53       200.81 o                         
   9 -18   1        202.91         95.34       197.98 o                         
  10 -18   1        460.11        593.03       261.72 o                         
  11 -18   1         90.90         31.08       229.13 o                         
  12 -18   1          9.21         92.58       217.31 o                         
  13 -18   1         13.67         65.96       209.43 o                         
  14 -18   1        409.84        436.51       256.51 o                         
  15 -18   1        181.81         -2.97       328.69 o                         
  -5 -17   1         21.60        112.13       267.58 o                         
  -4 -17   1         93.75        130.78       225.74 o                         
  -3 -17   1        147.77         -2.33       246.82 o                         
   3 -17   1       3010.24       2658.00       378.53 o                         
   4 -17   1       1177.79       1053.89       231.37 o                         
   5 -17   1         49.90       -100.55       307.27 o                         
   6 -17   1        348.54        198.09       238.37 o                         
   7 -17   1        349.39        173.15       189.88 o                         
   8 -17   1         48.44         -0.09       192.16 o                         
   9 -17   1       1243.29        816.04       235.53 o                         
  10 -17   1         77.54       -195.79       376.75 o                         
  11 -17   1       1390.45       1779.32       383.87 o                         
  12 -17   1        212.51         79.33       270.56 o                         
  13 -17   1        807.77        790.88       295.05 o                         
  14 -17   1        189.25        118.25       236.14 o                         
  15 -17   1       1316.75        837.75       446.16 o                         
  -7 -16   1         62.83        -15.43       205.88 o                         
  -6 -16   1        156.55        376.15       285.38 o                         
  -5 -16   1       1337.82        906.98       227.17 o                         
   1 -16   1         46.80        324.64       267.48 o                         
   2 -16   1        268.68        147.05       248.55 o                         
   3 -16   1        658.59        572.63       249.14 o                         
   4 -16   1        178.95        339.67       235.94 o                         
   5 -16   1        609.84        466.21       227.19 o                         
   6 -16   1       2223.65       2110.08       220.51 o                         
   7 -16   1        809.57        952.81       209.93 o                         
   8 -16   1        979.41        971.81       221.38 o                         
   9 -16   1       4811.07       4658.40       251.89 o                         
  10 -16   1        233.94        134.30       280.63 o                         
  11 -16   1         41.08         41.53       388.02 o                         
  12 -16   1          9.67        -46.40       231.18 o                         
  13 -16   1        388.00        445.03       228.90 o                         
  14 -16   1         40.97        -10.80       216.01 o                         
  15 -16   1          1.62         77.40       236.96 o                         
  16 -16   1        308.94        305.55       367.85 o                         
  -8 -15   1          3.91         91.37       211.22 o                         
  -6 -15   1         44.87         81.28       293.09 o                         
  -1 -15   1        273.46         92.67       275.35 o                         
   0 -15   1          9.59        101.38       262.62 o                         
   1 -15   1       7920.09       8309.36       444.19 o                         
   2 -15   1       2212.77       1533.67       222.18 o                         
   3 -15   1       3878.47       3932.08       271.58 o                         
   4 -15   1        399.40        421.07       186.72 o                         
   5 -15   1        814.84        857.82       238.53 o                         
   6 -15   1        196.14        168.91       217.37 o                         
   7 -15   1       5912.38       5918.78       291.82 o                         
   8 -15   1        283.13        325.99       242.69 o                         
   9 -15   1         11.91        111.24       260.58 o                         
  10 -15   1         59.93        -90.41       259.01 o                         
  11 -15   1         49.02        164.06       269.01 o                         
  12 -15   1       1904.82       1963.79       269.95 o                         
  13 -15   1        527.53        552.98       264.43 o                         
  14 -15   1        801.04        665.73       245.09 o                         
  15 -15   1        679.15        723.09       217.92 o                         
  16 -15   1          7.06       -181.55       408.19 o                         
  17 -15   1       1049.18        577.29       373.19 o                         
  -3 -14   1       3693.61       3474.22       315.33 o                         
  -2 -14   1        122.53        106.82       288.87 o                         
  -1 -14   1       5405.14       5657.67       273.78 o                         
   0 -14   1        809.54        523.23       232.27 o                         
   1 -14   1       1287.69       1091.22       223.62 o                         
   2 -14   1       2280.47       2296.30       211.88 o                         
   3 -14   1         34.09         59.77       204.93 o                         
   4 -14   1       4693.83       4594.88       311.96 o                         
   5 -14   1       1391.46       1492.20       202.27 o                         
   6 -14   1       4634.17       3950.65       233.15 o                         
   7 -14   1        509.21        496.98       212.29 o                         
   8 -14   1          8.71         37.63       210.74 o                         
   9 -14   1       5598.50       5331.47       292.53 o                         
  10 -14   1       1564.30       1500.98       229.62 o                         
  11 -14   1        430.26        527.81       224.60 o                         
  12 -14   1        399.70        517.37       255.15 o                         
  13 -14   1       3716.88       4035.07       299.07 o                         
  14 -14   1        496.02        261.15       256.06 o                         
  15 -14   1        262.49        207.26       242.34 o                         
  16 -14   1        171.20        193.99       279.95 o                         
  -5 -13   1       1411.27       1889.49       291.71 o                         
  -4 -13   1       1912.60       2156.08       273.76 o                         
  -3 -13   1        193.83        425.08       257.59 o                         
  -2 -13   1       1100.53       1222.78       326.62 o                         
  -1 -13   1        255.22        488.56       226.11 o                         
   0 -13   1        593.62        461.69       243.16 o                         
   1 -13   1        955.50        944.28       192.73 o                         
   2 -13   1        250.08        599.96       192.75 o                         
   3 -13   1      10364.74      11350.90       299.07 o                         
   4 -13   1       1308.56       1248.23       259.72 o                         
   5 -13   1       2678.12       2452.51       211.03 o                         
   6 -13   1        161.25        134.33       168.97 o                         
   7 -13   1         29.36        138.31       239.62 o                         
   8 -13   1         79.89         17.95       257.71 o                         
   9 -13   1        542.01        257.00       176.64 o                         
  10 -13   1       1062.30       1216.68       214.98 o                         
  11 -13   1       2047.20       1852.48       232.72 o                         
  12 -13   1        708.75        633.49       268.48 o                         
  13 -13   1         99.61         59.89       272.83 o                         
  14 -13   1         84.28        301.75       268.68 o                         
  15 -13   1        921.47       1322.42       339.39 o                         
  16 -13   1        349.12        320.77       354.50 o                         
  17 -13   1         83.85        126.54       276.81 o                         
  -8 -12   1        402.44        348.92       246.26 o                         
  -7 -12   1       1357.93       1586.31       303.58 o                         
  -6 -12   1        128.07        239.72       277.82 o                         
  -5 -12   1       3750.06       3624.19       265.77 o                         
  -4 -12   1         64.80        139.94       228.97 o                         
  -3 -12   1       6695.72       7440.25       277.20 o                         
  -2 -12   1       1033.21       1454.61       207.82 o                         
  -1 -12   1        130.09         74.59       224.22 o                         
   0 -12   1       1256.59       1262.47       215.76 o                         
   1 -12   1       4737.29       4716.18       965.90 o                         
   2 -12   1        449.32        877.09       624.16 o                         
   3 -12   1        393.53        813.77       348.62 o                         
   4 -12   1       1126.11       1225.20       385.48 o                         
   5 -12   1       1326.97       1474.42       382.75 o                         
   6 -12   1       1026.08        599.74       372.94 o                         
   7 -12   1       1806.57       2810.75       249.63 o                         
   8 -12   1       6615.86       5923.83       299.02 o                         
   9 -12   1       4153.55       4254.36       268.32 o                         
  10 -12   1       4772.87       4675.08       255.77 o                         
  11 -12   1        863.55        987.06       237.88 o                         
  12 -12   1        105.82         79.57       255.16 o                         
  13 -12   1          2.07         18.54       272.39 o                         
  14 -12   1       2472.82       3178.19       343.49 o                         
  15 -12   1         17.94         87.51       247.77 o                         
  16 -12   1       3618.76       3447.12      1397.23 o                         
  17 -12   1          1.80         20.29       299.42 o                         
  18 -12   1         13.49        -81.88       359.54 o                         
 -11 -11   1        227.17         15.43       282.41 o                         
 -10 -11   1        190.97        373.19       338.18 o                         
  -9 -11   1          7.68        227.24       432.52 o                         
  -8 -11   1        925.22        725.15       232.16 o                         
  -7 -11   1       2071.45       1637.29       274.55 o                         
  -6 -11   1       2213.53       2012.96       260.39 o                         
  -5 -11   1        501.72        396.55       222.44 o                         
  -4 -11   1         68.74        234.28       239.82 o                         
  -3 -11   1        807.07       1064.08       219.29 o                         
  -2 -11   1        612.15        549.07       225.70 o                         
  -1 -11   1        839.15       1409.69       928.52 o                         
   0 -11   1       4514.26       4647.35       997.34 o                         
   1 -11   1      34067.62      32490.59      2049.57 o                         
   2 -11   1        368.29        544.98       298.17 o                         
   3 -11   1      15181.02      15335.38       523.13 o                         
   4 -11   1      20237.24      21058.92       607.38 o                         
   5 -11   1        304.75        877.93       368.98 o                         
   6 -11   1         73.16        -28.84       367.09 o                         
   7 -11   1       1911.28       1451.31       408.67 o                         
   8 -11   1      21776.35      20356.64       681.37 o                         
   9 -11   1        889.02        761.82       198.43 o                         
  10 -11   1        254.29        275.97       217.39 o                         
  11 -11   1        172.17        209.34       277.50 o                         
  12 -11   1       3514.54       4014.63       364.35 o                         
  13 -11   1        490.58        424.60       277.90 o                         
  14 -11   1       7248.59       7556.34       727.89 o                         
  15 -11   1       2610.35       2999.67       316.31 o                         
  16 -11   1       1330.28       1312.39       478.80 o                         
  17 -11   1        242.25        336.76       332.21 o                         
  18 -11   1         57.51         14.83       383.87 o                         
 -12 -10   1        107.16         52.80       231.39 o                         
 -11 -10   1        572.34        532.19       348.86 o                         
 -10 -10   1        980.21        769.52       442.01 o                         
  -9 -10   1       1967.47       1930.02       523.29 o                         
  -8 -10   1        220.34        106.82       250.32 o                         
  -7 -10   1        392.50        182.44       234.65 o                         
  -6 -10   1       1036.37        796.53       246.24 o                         
  -5 -10   1       2993.64       2665.30       266.34 o                         
  -4 -10   1       4769.10       5260.76       258.87 o                         
  -3 -10   1       6520.46       7174.76       628.61 o                         
  -2 -10   1       5849.19       6065.35      1137.96 o                         
  -1 -10   1       1726.23       2043.34       982.51 o                         
   0 -10   1         54.90        421.84       909.54 o                         
   1 -10   1      39033.05      40993.48      2486.34 o                         
   2 -10   1      34074.82      31941.52       605.09 o                         
   3 -10   1        662.28       1021.97       325.06 o                         
   4 -10   1      13507.31      14168.22       514.15 o                         
   5 -10   1      16981.18      17399.43       560.36 o                         
   6 -10   1      30399.13      29730.72       705.16 o                         
   7 -10   1       5866.44       6345.23       463.42 o                         
   8 -10   1       1400.93       1280.54       493.93 o                         
   9 -10   1        811.54        863.61       244.62 o                         
  10 -10   1       1224.17       1389.84       206.39 o                         
  11 -10   1       1370.80       1437.97       268.89 o                         
  12 -10   1       1431.17       1647.91       265.76 o                         
  13 -10   1       3060.71       2941.09       283.23 o                         
  14 -10   1        734.80        729.81       252.29 o                         
  15 -10   1        228.63        256.57       372.38 o                         
  16 -10   1        510.28        902.42       502.53 o                         
  17 -10   1         20.95          4.70       330.95 o                         
  18 -10   1        830.23        490.07       449.72 o                         
 -12  -9   1       1403.53       1384.18       353.61 o                         
 -11  -9   1       1393.50       1579.97       407.60 o                         
 -10  -9   1        365.39        166.72       442.01 o                         
  -9  -9   1       1835.11       1968.84       446.69 o                         
  -8  -9   1       1288.89       1200.26       228.16 o                         
  -7  -9   1       4560.18       4455.71       255.07 o                         
  -6  -9   1        575.09        520.59       273.86 o                         
  -5  -9   1         59.73         28.86       235.18 o                         
  -4  -9   1       2452.82       2271.26       512.14 o                         
  -3  -9   1       4479.63       3929.05       703.51 o                         
  -2  -9   1       6353.38       5440.50       436.33 o                         
  -1  -9   1      76501.84      97024.23      2164.37 o                         
   0  -9   1       1100.78       1480.43       335.50 o                         
   1  -9   1       1142.51       1797.93       279.02 o                         
   2  -9   1      13911.97      14430.36       433.74 o                         
   3  -9   1       4722.32       4354.73       341.45 o                         
   4  -9   1       6920.83       6339.01       544.06 o                         
   5  -9   1       2942.22       2677.12       370.88 o                         
   6  -9   1       4820.99       5224.59       422.51 o                         
   7  -9   1      10764.39      12038.69       519.91 o                         
   8  -9   1       4940.51       5581.02       444.30 o                         
   9  -9   1         75.19        237.01       380.18 o                         
  10  -9   1        177.92        407.32       195.39 o                         
  11  -9   1       2258.87       2816.52       249.93 o                         
  12  -9   1       2909.65       2938.37       283.67 o                         
  13  -9   1        238.33         83.64       242.57 o                         
  14  -9   1       5284.85       4549.07       947.80 o                         
  15  -9   1        699.09        397.51       526.26 o                         
  16  -9   1       1493.18       1607.85       484.14 o                         
  17  -9   1         30.96         54.83       304.25 o                         
 -13  -8   1         18.11        -90.78       266.99 o                         
 -12  -8   1          1.58        339.37       376.75 o                         
 -11  -8   1       1564.12       1431.65       393.32 o                         
 -10  -8   1          0.07        -29.33       427.95 o                         
  -9  -8   1        583.50        609.70       300.65 o                         
  -8  -8   1      10076.67      10516.23       367.27 o                         
  -7  -8   1       1859.77       1941.02       260.50 o                         
  -6  -8   1       4580.20       5070.84       260.99 o                         
  -5  -8   1       9652.81       8528.75       727.98 o                         
  -4  -8   1        208.50        458.01       433.82 o                         
  -3  -8   1      10242.00      10137.45       603.10 o                         
  -2  -8   1      16054.96      15032.80       607.57 o                         
  -1  -8   1        589.08        871.27       318.65 o                         
   0  -8   1       3510.95       4115.54       261.85 o                         
   1  -8   1         24.78        313.05       203.21 o                         
   2  -8   1       6788.24       6666.06       590.20 o                         
   3  -8   1       3814.83       3523.01       226.51 o                         
   4  -8   1      12920.95      11646.21       426.65 o                         
   5  -8   1      29424.05      30570.14       610.95 o                         
   6  -8   1       5734.95       5141.21       380.97 o                         
   7  -8   1       7469.07       8416.58       457.43 o                         
   8  -8   1       5211.37       5381.85       430.69 o                         
   9  -8   1          3.17        418.99       357.34 o                         
  10  -8   1      26061.25      26526.18       963.63 o                         
  11  -8   1        470.47        564.89       194.19 o                         
  12  -8   1        271.32        331.43       234.31 o                         
  13  -8   1       4011.11       3703.17       409.45 o                         
  14  -8   1       5886.22       7124.99       593.90 o                         
  15  -8   1        901.73       1435.20       492.44 o                         
 -13  -7   1        147.81         80.69       335.22 o                         
 -12  -7   1         47.95         14.39       361.31 o                         
 -11  -7   1       3051.82       2817.89       468.32 o                         
 -10  -7   1       2992.60       2464.43       465.53 o                         
  -9  -7   1       9653.08       9948.88       372.53 o                         
  -8  -7   1        955.31       1054.89       263.45 o                         
  -7  -7   1       3581.08       3660.31       258.73 o                         
  -6  -7   1       1978.76       2635.58       323.26 o                         
  -5  -7   1       2237.64       2364.91       594.49 o                         
  -4  -7   1      18239.64      18760.98      1065.57 o                         
  -3  -7   1      15307.21      17935.81      1585.01 o                         
  -2  -7   1      11375.76      12585.74      1737.49 o                         
  -1  -7   1        156.02        220.97       168.16 o                         
   0  -7   1        919.39        936.24       171.09 o                         
   1  -7   1      21745.70      24420.12       363.49 o                         
   2  -7   1      23774.96      24906.94       349.65 o                         
   3  -7   1      71914.20      72616.13      1430.49 o                         
   4  -7   1       1370.80       1512.27       278.85 o                         
   5  -7   1      17936.20      19240.84       479.56 o                         
   6  -7   1      15408.69      14892.74       515.51 o                         
   7  -7   1        945.09        859.57       244.84 o                         
   8  -7   1       4295.72       3545.70       295.02 o                         
   9  -7   1      11567.41      11428.25       392.45 o                         
  10  -7   1       4651.75       4376.38       335.70 o                         
  11  -7   1        432.31        880.70       264.15 o                         
  12  -7   1       8526.29       9116.00      1201.44 o                         
  13  -7   1        404.50        552.96       504.31 o                         
  16  -7   1        951.05        736.29       412.94 o                         
  17  -7   1        325.92        330.84       290.89 o                         
  18  -7   1         21.56       -271.14       471.08 o                         
 -14  -6   1        208.63        234.36       261.05 o                         
 -13  -6   1        138.25        157.72       320.86 o                         
 -12  -6   1        514.64        373.36       390.29 o                         
 -11  -6   1       1124.13       1141.15       459.41 o                         
 -10  -6   1       4330.19       3906.88       366.38 o                         
  -9  -6   1       1722.80       1669.23       272.05 o                         
  -8  -6   1      11242.43      10887.34       341.88 o                         
  -7  -6   1        144.19        102.02       206.82 o                         
  -6  -6   1         34.28        251.56       555.93 o                         
  -5  -6   1      45312.57      43174.16      1129.06 o                         
  -4  -6   1       7883.32       8663.12      1089.90 o                         
  -3  -6   1       5483.93       6219.29      1164.95 o                         
  -2  -6   1        898.08       1146.80       356.83 o                         
  -1  -6   1        681.69        658.25       132.11 o                         
   0  -6   1       9516.69       9455.27       371.49 o                         
   1  -6   1     145245.62     148498.36      3488.02 o                         
   2  -6   1      65176.43      64079.13      1222.62 o                         
   3  -6   1      29197.38      28090.51       955.01 o                         
   4  -6   1      12742.21      13326.15       379.55 o                         
   5  -6   1      51262.20      50471.72       654.23 o                         
   6  -6   1       5233.88       4883.93       246.47 o                         
   7  -6   1       1412.64       1111.29       223.21 o                         
   8  -6   1       3860.49       3214.38       290.00 o                         
   9  -6   1      17041.44      17949.75       422.26 o                         
  10  -6   1      15517.36      15347.81       497.26 o                         
  11  -6   1       6202.68       7185.53       370.33 o                         
  15  -6   1        331.33        237.42       379.42 o                         
  16  -6   1       1319.91       1213.40       396.68 o                         
  17  -6   1        132.70        -15.89       272.16 o                         
  18  -6   1       2012.98       1811.95       475.83 o                         
 -14  -5   1        914.06        886.58       273.60 o                         
 -13  -5   1         72.65        179.69       351.11 o                         
 -12  -5   1        132.09        182.11       430.46 o                         
 -11  -5   1       5710.79       5482.27       482.10 o                         
 -10  -5   1       1522.41       1689.85       336.60 o                         
  -9  -5   1      26154.51      28425.84       435.98 o                         
  -8  -5   1      10599.67      10614.32       274.53 o                         
  -7  -5   1      14151.58      13761.69       855.54 o                         
  -6  -5   1      12093.09      13501.23       798.59 o                         
  -5  -5   1      22381.84      21380.31       829.44 o                         
  -4  -5   1       6086.99       7964.14      1247.72 o                         
  -3  -5   1       8266.90       7421.09       463.07 o                         
  -2  -5   1        417.73        771.47       311.29 o                         
  -1  -5   1      77012.39      69803.30      2103.18 o                         
   0  -5   1          5.38        -24.07       129.23 o                         
   1  -5   1      21615.31      22630.89       782.96 o                         
   2  -5   1      79731.04      82489.80      2055.91 o                         
   3  -5   1      26588.47      29841.14       551.48 o                         
   4  -5   1       4140.23       4321.25       263.64 o                         
   5  -5   1      35329.00      35455.90       400.54 o                         
   6  -5   1       5587.08       5381.70       186.28 o                         
   7  -5   1      42546.66      44389.19       500.18 o                         
   8  -5   1       4205.96       3761.40       268.35 o                         
   9  -5   1       7001.75       6931.72       368.66 o                         
  13  -5   1       4764.27       5105.98       491.26 o                         
  14  -5   1        938.98       1234.67       481.17 o                         
  15  -5   1         62.86         47.47       379.03 o                         
  16  -5   1       4026.15       3479.16       546.43 o                         
  17  -5   1      11186.75      11108.44       817.57 o                         
  18  -5   1        780.94        587.96       429.55 o                         
 -15  -4   1        306.22        249.19       518.55 o                         
 -14  -4   1        229.84        224.62       304.96 o                         
 -13  -4   1       1466.98       1360.77       388.55 o                         
 -12  -4   1         72.12        529.28       439.87 o                         
 -11  -4   1      17947.73      20853.36       620.24 o                         
 -10  -4   1        181.43        459.73       269.03 o                         
  -9  -4   1      11550.75      12119.40       405.56 o                         
  -8  -4   1      18367.60      19639.56      1007.43 o                         
  -7  -4   1       8344.08       8834.89       773.08 o                         
  -6  -4   1       1932.30       1235.85       538.13 o                         
  -5  -4   1      20435.21      20349.15       784.35 o                         
  -4  -4   1      62201.56      68934.68      3113.37 o                         
  -3  -4   1     101258.96      99899.07      6075.14 o                         
  -2  -4   1       2809.82       2815.36       381.79 o                         
  -1  -4   1      25899.34      24634.59       800.61 o                         
   0  -4   1        961.09        876.31       121.52 o                         
   1  -4   1     114016.65     114060.62       954.10 o                         
   2  -4   1        404.01        413.91       156.05 o                         
   3  -4   1     104488.26     101269.33      1024.64 o                         
   4  -4   1      22367.35      23706.91       384.94 o                         
   5  -4   1        866.24        723.84       185.68 o                         
   6  -4   1      26876.80      26437.56       259.25 o                         
   7  -4   1       1476.03       1820.43       227.32 o                         
  11  -4   1         79.88        -32.99       287.46 o                         
  12  -4   1       1160.09       1276.55       327.35 o                         
  13  -4   1       1400.88       1229.33       412.35 o                         
  14  -4   1       9223.86       9573.41       916.95 o                         
  15  -4   1        764.33        714.26       356.87 o                         
  16  -4   1       3316.90       4853.23       819.95 o                         
  17  -4   1        940.82       1144.48       668.06 o                         
 -16  -3   1        128.89        -94.93       357.17 o                         
 -15  -3   1          2.27        -49.84       639.58 o                         
 -14  -3   1       2821.84       2698.06       466.93 o                         
 -13  -3   1       1314.55       2048.97       432.64 o                         
 -12  -3   1         46.68        668.27       433.63 o                         
 -11  -3   1      11711.88      12694.46       397.22 o                         
 -10  -3   1       3947.66       4523.38       291.49 o                         
  -9  -3   1       1338.81       1755.04       240.45 o                         
  -8  -3   1      10861.95      12604.16       881.65 o                         
  -7  -3   1      11881.77      13146.44       834.78 o                         
  -6  -3   1      79229.97      84283.02      1438.17 o                         
  -5  -3   1      23072.72      24075.70       794.43 o                         
  -4  -3   1       5160.99       6243.93       465.15 o                         
  -3  -3   1         85.12        228.13       290.16 o                         
  -2  -3   1        325.32        971.27       266.48 o                         
  -1  -3   1      16977.14      16742.37       568.94 o                         
   0  -3   1      27254.81      24537.94       472.96 o                         
   1  -3   1      53844.73      53690.75       338.25 o                         
   2  -3   1     149058.75     145820.84      6217.24 o                         
   3  -3   1      17415.54      18389.47       425.40 o                         
   4  -3   1      78322.67      75108.45      1641.00 o                         
   5  -3   1      55709.83      61546.70       651.60 o                         
   9  -3   1         56.56        640.18       526.85 o                         
  10  -3   1      12975.92      13755.76       833.59 o                         
  11  -3   1        297.31        458.35       298.54 o                         
  12  -3   1       3398.11       3503.03       376.58 o                         
  13  -3   1       4653.06       4962.22       389.67 o                         
  14  -3   1       1732.80       1978.33       349.08 o                         
  15  -3   1       1196.79        775.45       837.75 o                         
  16  -3   1      12342.10      13185.59       953.44 o                         
  17  -3   1       1642.50       2763.61       655.60 o                         
 -16  -2   1       2580.02       2989.66       552.96 o                         
 -15  -2   1         55.92        252.75       762.40 o                         
 -14  -2   1       1106.03       1296.96       911.91 o                         
 -13  -2   1        228.35        864.10       401.04 o                         
 -12  -2   1         16.76         39.92       398.32 o                         
 -11  -2   1       2287.12       2630.50       275.20 o                         
 -10  -2   1      35126.69      39016.15      1292.42 o                         
  -9  -2   1       1698.59       2489.50       703.07 o                         
  -8  -2   1      10529.75      11942.62       849.02 o                         
  -7  -2   1        412.07        395.14       541.09 o                         
  -6  -2   1       4462.04       4032.69       528.04 o                         
  -5  -2   1      11936.94       9657.81       572.54 o                         
  -4  -2   1        589.02        526.26       367.26 o                         
  -3  -2   1        225.81        524.56       273.38 o                         
  -2  -2   1      34230.54      30127.26      1539.33 o                         
  -1  -2   1       5391.24       5723.39       271.91 o                         
   0  -2   1       1250.61       1086.46       142.39 o                         
   1  -2   1      11260.38      14409.58       321.57 o                         
   2  -2   1        973.49        965.31       173.84 o                         
   3  -2   1      41845.54      44619.62      2113.35 o                         
   7  -2   1      22304.91      20681.56       746.38 o                         
   8  -2   1      80066.18      92951.20      1496.91 o                         
   9  -2   1       5229.80       4684.73       690.01 o                         
  10  -2   1      16991.26      19288.32      1023.45 o                         
  11  -2   1         37.01        377.46       220.77 o                         
  12  -2   1       5007.35       4674.05       278.33 o                         
  13  -2   1       2158.96       2761.24       839.53 o                         
  14  -2   1      18422.85      20749.63      1171.18 o                         
  15  -2   1        684.63        222.49       810.45 o                         
  16  -2   1        167.67        589.74       741.63 o                         
  17  -2   1        673.94        848.43       568.39 o                         
 -16  -1   1        425.95        710.19       614.07 o                         
 -15  -1   1        123.25         32.04       789.69 o                         
 -14  -1   1       1148.46        932.08       927.93 o                         
 -13  -1   1       2466.49       2487.80       419.47 o                         
 -12  -1   1       4254.45       3911.54       424.02 o                         
 -11  -1   1       2147.95       2694.34       360.13 o                         
 -10  -1   1      11710.00      12903.89       379.47 o                         
  -9  -1   1        950.28       1505.21       647.89 o                         
  -8  -1   1       2482.72       2379.15       612.29 o                         
  -7  -1   1      41240.69      39421.51      1073.29 o                         
  -6  -1   1        219.01        803.33       463.37 o                         
  -5  -1   1        274.10        120.44       382.68 o                         
  -4  -1   1       2906.05       2332.39       242.27 o                         
  -3  -1   1     166151.73     134031.31      5233.70 o                         
  -2  -1   1      13503.30      10939.35       522.45 o                         
  -1  -1   1      22418.08      23654.57      1388.63 o                         
   1  -1   1     193621.92     147422.47       564.23 o                         
   5  -1   1       9560.29       9693.91       205.08 o                         
   6  -1   1      33696.26      31241.73       374.82 o                         
   7  -1   1        243.86        351.56       205.84 o                         
   8  -1   1      23316.12      28974.02      1011.58 o                         
   9  -1   1      16156.59      17176.75       925.55 o                         
  10  -1   1      16357.92      15678.66       977.77 o                         
  11  -1   1      14286.79      16541.71       435.42 o                         
  12  -1   1      24229.60      24545.10      1307.79 o                         
  13  -1   1       2815.63       3465.73       428.65 o                         
  14  -1   1        162.92        503.12       866.22 o                         
  15  -1   1         25.96         94.34       831.22 o                         
  16  -1   1       8825.59       9302.42       829.44 o                         
  17  -1   1       3668.49       3526.60       532.19 o                         
 -17   0   1        695.28       1132.62       445.57 o                         
 -16   0   1       2060.11       2106.82       717.30 o                         
 -15   0   1          3.49        -17.21       856.73 o                         
 -14   0   1        914.72        398.11       903.60 o                         
 -13   0   1        107.33        437.86       884.62 o                         
 -12   0   1       9467.32       9964.41       439.28 o                         
 -11   0   1      39180.12      44121.21      1432.44 o                         
 -10   0   1       5624.16       6359.77       515.32 o                         
  -9   0   1       6243.76       7212.21       767.74 o                         
  -8   0   1       5057.86       4211.27       654.41 o                         
  -7   0   1       4654.24       5216.92       605.76 o                         
  -6   0   1      36035.78      38843.39       586.19 o                         
  -5   0   1       2295.53       2330.06       147.18 o                         
  -4   0   1      33490.80      33863.09       607.49 o                         
  -3   0   1        181.39        367.57        84.94 o                         
  -2   0   1       2041.33       1478.91        70.28 o                         
   2   0   1     403314.75     389281.78       950.47 o                         
   3   0   1       8146.97       6076.55       179.22 o                         
   4   0   1     168450.42     171273.44      4065.62 o                         
   5   0   1       1604.81       1420.98       150.33 o                         
   6   0   1      26435.54      24574.02       349.46 o                         
   7   0   1      19746.95      22655.33       884.02 o                         
   8   0   1        117.80       1308.83       583.22 o                         
   9   0   1        308.84        807.49       640.18 o                         
  10   0   1      11824.01      11775.90       400.23 o                         
  11   0   1        191.23        177.90       320.48 o                         
  12   0   1       8815.31       8215.84       483.01 o                         
  13   0   1        201.32        253.93       387.68 o                         
  14   0   1       1112.51       1483.92       416.71 o                         
  15   0   1       7576.92       8439.75       948.69 o                         
  16   0   1       4241.77       4838.99       721.46 o                         
  17   0   1        836.30       1113.04       374.38 o                         
 -17   1   1        199.22        118.66       523.89 o                         
 -16   1   1         39.60       -621.19       727.98 o                         
 -15   1   1          6.16        182.74       844.87 o                         
 -14   1   1       7232.38       8677.67      1034.13 o                         
 -13   1   1      26354.06      28538.53      1235.85 o                         
 -12   1   1       2892.32       4798.66      1635.74 o                         
 -11   1   1         35.38        165.34       474.46 o                         
 -10   1   1      31433.11      35267.79      1275.60 o                         
  -9   1   1      18939.43      21281.23       965.31 o                         
  -8   1   1     220760.86     224649.33      2396.95 o                         
  -7   1   1       2856.18       2910.60       196.49 o                         
  -6   1   1      14156.69      14660.32       454.15 o                         
  -5   1   1      41966.43      40560.43       505.08 o                         
  -4   1   1      45358.36      43244.64      1175.21 o                         
  -3   1   1      56094.37      56208.52       398.58 o                         
   0   1   1       2643.45       2093.77       187.48 o                         
   1   1   1        320.28        383.47       129.18 o                         
   2   1   1      15467.59      17959.16       734.51 o                         
   3   1   1      62690.37      62930.12      1248.61 o                         
   4   1   1      21366.53      18512.91      1522.12 o                         
   5   1   1      28303.71      20011.66      3685.61 o                         
   6   1   1       1536.80       1431.05       497.19 o                         
   7   1   1      15076.36      18111.21       847.24 o                         
   8   1   1      70666.59      75229.20      1597.17 o                         
   9   1   1        993.15       1405.54       699.51 o                         
  10   1   1        115.09        327.07       226.81 o                         
  11   1   1       1347.73       1627.04       258.49 o                         
  12   1   1        958.80       1200.57       415.68 o                         
  13   1   1      11247.27      12434.15       569.28 o                         
  14   1   1      10756.80      13427.32      1037.69 o                         
  15   1   1        880.21        858.51       786.72 o                         
  16   1   1       1952.63       1825.60       583.22 o                         
 -17   2   1          5.83       -267.58       585.59 o                         
 -16   2   1      16288.35      17034.36      1016.33 o                         
 -15   2   1       2206.10       1808.98       895.89 o                         
 -14   2   1        245.42        791.47       884.02 o                         
 -13   2   1       1952.94       1979.86       862.66 o                         
 -12   2   1       2458.23       2063.39       305.17 o                         
 -11   2   1       5736.77       6697.66       345.41 o                         
 -10   2   1      41237.61      44740.48      1355.11 o                         
  -9   2   1       9932.34      11195.65       811.64 o                         
  -8   2   1      44650.16      44204.73      1131.43 o                         
  -7   2   1      20914.91      22310.69       285.77 o                         
  -6   2   1       3152.66       3143.18       339.89 o                         
  -5   2   1       2605.46       -640.30      1170.59 o                         
  -1   2   1       4169.04       2664.81       411.16 o                         
   0   2   1       9135.23       9257.30       167.05 o                         
   1   2   1       5639.23       5207.42       305.55 o                         
   2   2   1      14668.91      18011.36      1537.25 o                         
   3   2   1       6303.50       5844.64       421.84 o                         
   4   2   1      17392.92      17598.00       630.68 o                         
   5   2   1        269.83       1038.88       465.74 o                         
   6   2   1      72237.42      74843.55      1363.41 o                         
   7   2   1       9339.01       9246.05       752.90 o                         
   8   2   1      41093.72      45194.36      1328.41 o                         
   9   2   1       6617.75       6025.24       516.59 o                         
  10   2   1       2264.26       2490.58       260.01 o                         
  11   2   1      20732.28      21971.14       943.45 o                         
  12   2   1       1879.78       1824.87       446.37 o                         
  13   2   1       1975.91       2537.36       471.50 o                         
  14   2   1       7554.03       8636.23       449.83 o                         
  15   2   1       1575.42       2326.94       722.05 o                         
  16   2   1         79.03        -89.00       429.55 o                         
 -17   3   1          9.62        355.39       646.70 o                         
 -16   3   1        564.62        415.91       811.64 o                         
 -15   3   1        132.11       -274.11       835.37 o                         
 -14   3   1        983.55       1203.86       338.28 o                         
 -13   3   1         40.43        119.66       339.58 o                         
 -12   3   1       4864.65       5009.02       374.85 o                         
 -11   3   1        872.88       1104.97       295.82 o                         
 -10   3   1      42553.29      46371.48      1348.58 o                         
  -9   3   1      12631.54      12306.32       781.98 o                         
  -8   3   1      11953.30      11820.44       378.68 o                         
  -7   3   1       5674.60       4378.31       185.52 o                         
  -3   3   1      29815.02      30378.06      2618.55 o                         
  -2   3   1      53340.60      58194.46      1519.45 o                         
  -1   3   1      32010.94      31621.17       787.02 o                         
   0   3   1       1479.74       2180.59       429.04 o                         
   1   3   1       6308.94       7029.94       214.13 o                         
   2   3   1         44.31        157.58        70.64 o                         
   3   3   1      29599.35      29713.41       693.87 o                         
   4   3   1     125625.83     125708.13      1471.39 o                         
   5   3   1       5143.34       6366.75       599.24 o                         
   6   3   1       2620.48       2806.33       568.98 o                         
   7   3   1       5137.01       4381.55       691.20 o                         
   8   3   1      15119.47      16627.95       986.66 o                         
   9   3   1        648.85        920.99       232.53 o                         
  10   3   1        438.31        463.52       255.90 o                         
  11   3   1       5778.55       6904.83       362.02 o                         
  12   3   1       2203.62       2541.56       459.96 o                         
  13   3   1        304.88        490.48       422.42 o                         
  14   3   1        170.86         32.74       336.41 o                         
  15   3   1         34.29        140.61       575.51 o                         
 -18   4   1         97.70       -137.65       440.23 o                         
 -17   4   1       2540.11       2395.76       699.51 o                         
 -16   4   1         80.43          3.56       803.93 o                         
 -15   4   1       1050.48        464.30       350.35 o                         
 -14   4   1       2336.71       2596.58       402.23 o                         
 -13   4   1       1446.20       1567.51       437.27 o                         
 -12   4   1      14007.65      15918.76      1376.17 o                         
 -11   4   1      18301.39      19281.97      1146.26 o                         
 -10   4   1        444.75        555.93       620.60 o                         
  -9   4   1      13627.61      10906.71       538.72 o                         
  -5   4   1       9816.04      11717.17       521.51 o                         
  -4   4   1     112980.04     120968.88      6432.38 o                         
  -3   4   1       7668.61       8365.08       286.09 o                         
  -2   4   1      19929.76      18194.47      1549.41 o                         
  -1   4   1      29455.00      28167.04      1542.91 o                         
   0   4   1       7657.15       7882.08      1012.47 o                         
   1   4   1      45023.94      47423.68       466.72 o                         
   2   4   1      25940.85      21317.56      1146.26 o                         
   3   4   1       7869.29       8937.04       455.73 o                         
   4   4   1      15295.52      14204.89       685.27 o                         
   5   4   1        851.45        879.28       535.16 o                         
   6   4   1      34560.98      35823.71      1104.14 o                         
   7   4   1      33275.43      30736.72      1123.72 o                         
   8   4   1          7.43         39.33       215.60 o                         
   9   4   1      27862.73      28430.95       740.40 o                         
  10   4   1      25754.12      25469.42       447.28 o                         
  11   4   1        266.71        440.13       312.58 o                         
  12   4   1       3448.07       2911.61       477.83 o                         
  13   4   1        622.49        692.82       410.24 o                         
  14   4   1         18.02        333.12       316.31 o                         
  15   4   1       3079.42       3130.27       471.08 o                         
 -18   5   1        829.95        439.05       467.52 o                         
 -17   5   1        817.04        203.50       682.30 o                         
 -16   5   1        945.32        829.44       360.45 o                         
 -15   5   1        158.26        238.61       380.11 o                         
 -14   5   1       5550.92       5790.06       541.09 o                         
 -13   5   1        364.44        274.70       437.86 o                         
 -12   5   1       2116.63       2350.50       415.91 o                         
 -11   5   1       3518.24       3008.72       358.36 o                         
  -7   5   1       6670.45       7807.72       312.06 o                         
  -6   5   1       3315.69       3670.60       308.75 o                         
  -5   5   1      19433.31      20310.19       426.02 o                         
  -4   5   1      85320.80      86610.73      1529.84 o                         
  -3   5   1       2091.32       2214.97       263.34 o                         
  -2   5   1        299.06        396.72       194.87 o                         
  -1   5   1      47797.78      51271.67      4681.37 o                         
   0   5   1        531.71        680.93       165.33 o                         
   1   5   1       1549.59       1335.99       175.45 o                         
   2   5   1        181.96        680.10       130.57 o                         
   3   5   1        469.05       1589.51       414.12 o                         
   4   5   1       1247.83       1952.56       501.94 o                         
   5   5   1      60427.08      59497.74      1302.90 o                         
   6   5   1       9388.81       8224.98       743.41 o                         
   7   5   1       3176.35       5195.57       758.24 o                         
   8   5   1      11676.77      12100.24       357.03 o                         
   9   5   1        512.44        464.05       242.87 o                         
  10   5   1        632.37        609.53       313.49 o                         
  11   5   1       2207.19       2041.38       327.56 o                         
  12   5   1         34.70         58.34       424.27 o                         
  13   5   1       5610.83       6930.60       432.67 o                         
  14   5   1        760.15        732.06       275.69 o                         
 -18   6   1        321.01        466.34       494.82 o                         
 -17   6   1        308.74        564.83       671.03 o                         
 -16   6   1       4764.42       5279.81       423.76 o                         
 -15   6   1       1518.77       1749.62       425.51 o                         
 -14   6   1        422.31        193.42       477.02 o                         
 -13   6   1       1446.00       1098.80       469.90 o                         
  -9   6   1       2768.47       3049.03       373.11 o                         
  -8   6   1      62610.73      65904.20      4185.35 o                         
  -7   6   1      23604.21      27073.74       454.71 o                         
  -6   6   1       4374.99       4284.55       356.74 o                         
  -5   6   1      22059.44      23229.16       495.91 o                         
  -4   6   1       1672.06       1888.22       216.87 o                         
  -3   6   1      39063.49      35242.54      1267.62 o                         
  -2   6   1      40602.73      39916.21      1321.54 o                         
  -1   6   1      46066.79      44101.05      1662.84 o                         
   0   6   1        803.77       1354.26       273.59 o                         
   1   6   1      23872.80      22594.96       438.58 o                         
   2   6   1      18435.23      18210.98       588.44 o                         
   3   6   1      23647.30      22565.89      4663.37 o                         
   4   6   1       1094.24       1119.57       554.15 o                         
   5   6   1        234.43        662.72       592.71 o                         
   6   6   1      13873.21      15140.53       890.55 o                         
   7   6   1      12825.61      13422.67       296.88 o                         
   8   6   1       1018.02       1137.59       244.53 o                         
   9   6   1         29.10         78.17       262.75 o                         
  10   6   1       1227.55        752.02       323.74 o                         
  11   6   1       2540.35       2590.52       478.41 o                         
  12   6   1        749.35        469.98       390.71 o                         
  13   6   1        896.69       1338.95       330.87 o                         
  14   6   1          0.32        -88.40       258.68 o                         
 -18   7   1       3260.36       2289.56       547.03 o                         
 -17   7   1        223.65        395.08       320.43 o                         
 -16   7   1       1671.63       1488.98       406.95 o                         
 -15   7   1        189.18        215.37       467.52 o                         
 -11   7   1        122.51        107.74       166.05 o                         
 -10   7   1        103.82        405.01       329.47 o                         
  -9   7   1        168.55        184.48       280.00 o                         
  -8   7   1      13849.08      13939.21       403.56 o                         
  -7   7   1      60938.66      62368.29      1646.71 o                         
  -6   7   1       9524.07       9086.46       427.08 o                         
  -5   7   1       4468.77       5225.37       355.52 o                         
  -4   7   1       1501.73       2577.67       666.72 o                         
  -3   7   1      14142.39      13703.03       569.56 o                         
  -2   7   1       9651.31       9954.82       308.79 o                         
  -1   7   1        382.96        472.95       206.51 o                         
   0   7   1        505.18        566.70       241.52 o                         
   1   7   1      16339.74      15135.53       422.70 o                         
   2   7   1       1705.77       2009.94       451.10 o                         
   3   7   1       1239.89       2069.37       488.37 o                         
   4   7   1       4659.60       6008.99       688.23 o                         
   5   7   1       9276.03       9558.73       766.55 o                         
   6   7   1         37.56        746.44       230.39 o                         
   7   7   1        819.52        684.72       239.14 o                         
   8   7   1       1704.82       1700.71       270.15 o                         
   9   7   1       4265.12       4207.85       327.05 o                         
  10   7   1        474.56        635.12       330.31 o                         
  11   7   1        469.67        467.11       407.74 o                         
  12   7   1       1825.28       1612.91       369.07 o                         
  13   7   1        221.66        348.86       318.60 o                         
 -18   8   1       3106.52       2460.43       550.59 o                         
 -17   8   1         21.65       -268.17       358.36 o                         
 -13   8   1       3512.52       3875.70       402.54 o                         
 -12   8   1       4610.47       5366.92       652.62 o                         
 -11   8   1        864.40        673.37       189.65 o                         
 -10   8   1      14324.85      15413.74       389.14 o                         
  -9   8   1       9353.52       9580.27       376.84 o                         
  -8   8   1        955.58       1448.16       283.71 o                         
  -7   8   1      18865.55      19387.34       579.20 o                         
  -6   8   1       6545.75       5932.70       397.08 o                         
  -5   8   1      16978.43      18709.34       403.85 o                         
  -4   8   1      24590.82      26787.42       442.36 o                         
  -3   8   1       9079.24       9577.36       748.36 o                         
  -2   8   1     128841.13     142003.95      2390.03 o                         
  -1   8   1       9098.75       9103.59       301.08 o                         
   0   8   1       6378.39       7005.43       807.66 o                         
   1   8   1      36444.90      32679.32      1464.27 o                         
   2   8   1        191.00        371.69       377.63 o                         
   3   8   1        209.46        516.08       467.14 o                         
   4   8   1       1023.78       1210.34       575.51 o                         
   5   8   1      12996.67      12901.44       514.07 o                         
   6   8   1       1156.07       1007.96       195.71 o                         
   7   8   1       3707.64       3795.56       322.67 o                         
   8   8   1        680.86        662.50       292.80 o                         
   9   8   1       1512.50       1441.53       298.27 o                         
  10   8   1       1369.56       1776.97       413.24 o                         
  11   8   1        385.92        518.55       427.77 o                         
  12   8   1         49.24         53.99       348.27 o                         
  13   8   1        500.70        548.21       268.77 o                         
 -15   9   1        794.04        877.15       353.35 o                         
 -14   9   1       1387.04       1820.81       441.12 o                         
 -13   9   1         98.80        233.89       246.80 o                         
 -12   9   1      10197.65      10066.20       534.43 o                         
 -11   9   1       2172.32       2905.58       213.35 o                         
 -10   9   1       4197.85       3571.45       481.98 o                         
  -9   9   1       5331.96       5003.02       459.52 o                         
  -8   9   1        307.78        610.41       372.07 o                         
  -7   9   1       1074.50        900.37       382.35 o                         
  -6   9   1      29877.74      31506.41       689.00 o                         
  -5   9   1       4255.85       3726.44       276.58 o                         
  -4   9   1      43022.56      42034.88      1815.34 o                         
  -3   9   1      12447.55      12444.51       383.60 o                         
  -2   9   1       2001.20       2298.40       284.00 o                         
  -1   9   1      59840.81      58331.49      1948.76 o                         
   0   9   1       3404.76       3970.26       324.73 o                         
   1   9   1       5331.78       6997.23       613.05 o                         
   2   9   1       3725.60       4084.13       749.34 o                         
   3   9   1       3305.72       3314.31       428.59 o                         
   4   9   1       5117.52       6139.13       316.62 o                         
   5   9   1       9478.21       9639.08       339.31 o                         
   6   9   1       1493.32       1292.87       188.24 o                         
   7   9   1       3019.99       3110.15       238.99 o                         
   8   9   1       1082.90        882.18       283.48 o                         
   9   9   1       6060.59       6003.11       350.10 o                         
  10   9   1       2584.67       2258.71       493.63 o                         
  11   9   1         36.04        -49.84       388.02 o                         
  12   9   1          2.40         89.59       334.03 o                         
 -18  10   1        633.88        196.98       437.27 o                         
 -17  10   1       1197.42       1522.55       490.66 o                         
 -16  10   1       2092.75       2524.51       537.53 o                         
 -15  10   1        288.24        171.27       381.79 o                         
 -14  10   1       2758.51       2583.80       351.98 o                         
 -13  10   1       2035.88       2489.49       291.49 o                         
 -12  10   1       1230.68       1084.96       257.44 o                         
 -11  10   1       4116.54       5014.34       420.64 o                         
 -10  10   1       1460.58       1478.23       183.63 o                         
  -9  10   1       2603.80       2871.14       207.16 o                         
  -8  10   1       1101.03       1811.50       418.63 o                         
  -7  10   1        137.70        170.03       384.52 o                         
  -6  10   1       7491.49       6721.50       461.44 o                         
  -5  10   1      39242.09      44022.38       789.13 o                         
  -4  10   1       2383.58       2558.06       373.09 o                         
  -3  10   1      14508.88      16902.70       815.20 o                         
  -2  10   1         49.66        205.31       367.37 o                         
  -1  10   1       4119.40       3866.50       407.96 o                         
   0  10   1       3345.73       4945.78       899.45 o                         
   1  10   1      23621.84      29199.47      1454.19 o                         
   2  10   1       1548.21       2259.90       904.79 o                         
   3  10   1      15941.45      14510.90       349.99 o                         
   4  10   1       3549.96       3586.88       212.15 o                         
   5  10   1         10.54         33.89       210.35 o                         
   6  10   1        530.93        420.91       219.27 o                         
   7  10   1       5910.56       5201.89       273.50 o                         
   8  10   1        782.14        761.38       224.30 o                         
   9  10   1        152.50         24.33       480.58 o                         
  10  10   1        272.47        338.18       412.35 o                         
  11  10   1       1899.46       1287.47       383.87 o                         
  12  10   1         13.66         44.50       238.51 o                         
 -18  11   1        256.62        567.79       430.74 o                         
 -17  11   1         50.78        -91.16       331.63 o                         
 -16  11   1       2051.64       1752.75       351.79 o                         
 -15  11   1        102.50        151.70       247.72 o                         
 -14  11   1        900.42        926.05       280.12 o                         
 -13  11   1       4271.17       3706.40       298.81 o                         
 -12  11   1       1271.43       1590.98       269.54 o                         
 -11  11   1      12247.86      13055.80       347.00 o                         
 -10  11   1        309.18        164.82       188.42 o                         
  -9  11   1        979.86        845.97       180.49 o                         
  -8  11   1       8884.01       9322.94       310.84 o                         
  -7  11   1      13958.43      14107.05       854.95 o                         
  -6  11   1       2673.13       2276.16       430.17 o                         
  -5  11   1       1543.99       1950.08       385.47 o                         
  -4  11   1       2151.06       2283.31       380.46 o                         
  -3  11   1        208.16        726.20       494.82 o                         
  -2  11   1       1169.57       1420.97       503.42 o                         
  -1  11   1       1977.41       2210.48       431.33 o                         
   0  11   1       2689.98       3082.81       862.66 o                         
   1  11   1      12990.84      15750.45      1188.98 o                         
   2  11   1      10330.31      10559.29       244.81 o                         
   3  11   1        117.09        189.04       188.42 o                         
   4  11   1       2257.03       2368.95       229.31 o                         
   5  11   1       4217.52       3778.33       250.22 o                         
   6  11   1       1986.92       2219.32       231.19 o                         
   7  11   1       2522.61       2220.28       254.04 o                         
   8  11   1        966.40        904.35       237.99 o                         
   9  11   1        809.55        948.69       471.68 o                         
  10  11   1         60.97         70.60       388.02 o                         
  11  11   1        561.90        433.71       283.60 o                         
 -18  12   1       2503.81       1496.91       398.70 o                         
 -17  12   1        963.50        202.91       563.64 o                         
 -16  12   1       1039.72        762.26       344.21 o                         
 -15  12   1        209.25         42.53       243.62 o                         
 -14  12   1       1875.83       1942.50       317.31 o                         
 -13  12   1       6236.66       6264.29       334.98 o                         
 -12  12   1       2536.88       2425.77       282.47 o                         
 -11  12   1       1077.62       1113.19       276.28 o                         
 -10  12   1       8259.90       8667.90       260.74 o                         
  -9  12   1       3115.12       2954.21       199.89 o                         
  -8  12   1       5131.55       4939.11       226.31 o                         
  -7  12   1        709.46        745.55       189.95 o                         
  -6  12   1        534.26        245.03       586.78 o                         
  -5  12   1         43.60        554.74       600.42 o                         
  -4  12   1       3751.17       3043.65       592.12 o                         
  -3  12   1        500.78        747.10       421.80 o                         
  -2  12   1         69.35         -4.32       366.34 o                         
  -1  12   1      18050.32      19694.83       654.30 o                         
   0  12   1       1490.72       1527.34       185.24 o                         
   1  12   1        788.08        848.13       196.43 o                         
   2  12   1         59.27        -51.68       176.22 o                         
   3  12   1       2738.43       2546.04       223.58 o                         
   4  12   1        568.59        470.20       222.18 o                         
   5  12   1       1183.99       1110.54       234.44 o                         
   6  12   1        982.75       1004.64       249.52 o                         
   7  12   1        731.17        757.69       254.29 o                         
   8  12   1        648.22        667.41       224.41 o                         
   9  12   1         22.94         24.33       355.98 o                         
  10  12   1        125.77        243.25       288.94 o                         
 -17  13   1        770.82        131.71       529.82 o                         
 -16  13   1        193.31        -39.19       316.84 o                         
 -15  13   1       1192.07       1591.60       471.22 o                         
 -14  13   1       2726.14       2758.30       302.71 o                         
 -13  13   1       2776.91       2664.67       298.64 o                         
 -12  13   1        331.14        413.15       263.47 o                         
 -11  13   1         22.78       -129.57       277.93 o                         
 -10  13   1       2115.93       2220.91       234.51 o                         
  -9  13   1       4670.26       4289.60       221.46 o                         
  -8  13   1       1711.30       1782.10       219.86 o                         
  -7  13   1         72.85        156.10       194.24 o                         
  -6  13   1       3450.31       3710.89       215.43 o                         
  -5  13   1       1367.96       1668.74       194.39 o                         
  -4  13   1          5.33         52.96       189.48 o                         
  -3  13   1       4399.95       4462.36       220.26 o                         
  -2  13   1        253.35        398.54       205.75 o                         
  -1  13   1         40.37         48.57       192.73 o                         
   0  13   1        285.32        352.39       202.03 o                         
   1  13   1         10.74         66.05       221.78 o                         
   2  13   1        282.12         97.68       203.83 o                         
   3  13   1       1790.38       1865.06       232.48 o                         
   4  13   1        217.08        384.42       232.86 o                         
   5  13   1        472.81        610.42       246.21 o                         
   6  13   1        165.07         52.49       254.00 o                         
   7  13   1         77.99        -43.53       241.13 o                         
   8  13   1        638.74        973.02       380.31 o                         
 -17  14   1        433.03        351.24       433.71 o                         
 -16  14   1       2571.43       2068.26       507.28 o                         
 -15  14   1          0.25         41.62       228.77 o                         
 -14  14   1        108.34        182.29       254.68 o                         
 -13  14   1        396.33        413.19       276.54 o                         
 -12  14   1        450.48        340.57       259.55 o                         
 -11  14   1       1702.11       1655.98       285.46 o                         
 -10  14   1       3323.88       3096.68       243.59 o                         
  -9  14   1       3008.63       3225.14       409.08 o                         
  -8  14   1        924.92       1259.00       188.75 o                         
  -7  14   1       6841.09       7184.98       233.96 o                         
  -6  14   1          6.10        159.93       174.12 o                         
  -5  14   1        107.00        -17.32       172.69 o                         
  -4  14   1       1702.70       1396.92       176.24 o                         
  -3  14   1        153.53        280.52       233.65 o                         
  -2  14   1         32.19         49.45       197.50 o                         
  -1  14   1       3082.96       3160.31       235.35 o                         
   0  14   1        670.19        733.31       230.50 o                         
   1  14   1         40.77        167.78       227.02 o                         
   2  14   1       2558.35       2234.19       257.00 o                         
   3  14   1        871.60        934.27       255.60 o                         
   4  14   1        189.43        245.23       263.03 o                         
   5  14   1         29.38        -58.91       311.25 o                         
 -17  15   1        231.27         19.58       350.64 o                         
 -16  15   1        260.77        284.79       419.47 o                         
 -15  15   1         16.03        -95.52       572.54 o                         
 -14  15   1         76.81        -51.57       244.76 o                         
 -13  15   1        766.74        830.12       276.01 o                         
 -12  15   1        529.24        378.95       264.18 o                         
 -11  15   1       2333.57       2053.05       291.09 o                         
 -10  15   1        469.14        363.10       385.05 o                         
  -9  15   1       1898.69       2018.56       301.25 o                         
  -8  15   1       2137.05       1890.21       222.09 o                         
  -7  15   1        920.89        876.76       198.75 o                         
  -6  15   1        871.23        880.32       185.06 o                         
  -5  15   1        113.80         89.81       224.49 o                         
  -4  15   1       1036.72       1477.44       267.27 o                         
  -3  15   1       8239.84       8935.99       493.17 o                         
  -2  15   1       1598.98       1677.65       234.07 o                         
  -1  15   1        491.40        647.78       227.37 o                         
   0  15   1        711.71        639.81       225.81 o                         
   1  15   1        482.27        203.87       280.76 o                         
   2  15   1         42.57         91.56       283.49 o                         
   3  15   1          6.32        794.43       485.92 o                         
 -16  16   1        208.06        -97.30       372.00 o                         
 -15  16   1        498.95        246.22       517.95 o                         
 -14  16   1        290.02        224.90       284.99 o                         
 -13  16   1        166.63        129.28       285.09 o                         
 -12  16   1        224.91        145.58       318.23 o                         
 -11  16   1        359.61        435.17       320.11 o                         
 -10  16   1        654.86        552.96       372.00 o                         
  -9  16   1       3282.02       3898.60       431.33 o                         
  -8  16   1       1108.96       1220.42       254.61 o                         
  -7  16   1          1.83        -48.57       197.99 o                         
  -6  16   1        286.39        228.85       186.03 o                         
  -5  16   1          6.22         16.16       335.29 o                         
  -4  16   1        738.56        736.88       250.91 o                         
  -3  16   1       2128.16       2347.40       275.56 o                         
  -2  16   1       1024.87       1051.53       230.83 o                         
  -1  16   1       1587.78       1464.36       231.28 o                         
   0  16   1         28.89       -130.39       257.51 o                         
   1  16   1       5137.04       4602.85       544.65 o                         
 -15  17   1         32.64        106.20       433.11 o                         
 -14  17   1       1219.86       1088.12       544.65 o                         
 -13  17   1        114.49         50.06       265.69 o                         
 -12  17   1        309.02        447.75       275.82 o                         
 -11  17   1         44.72        111.94       304.99 o                         
 -10  17   1        352.01        584.40       352.42 o                         
  -9  17   1        729.32        589.48       301.67 o                         
  -8  17   1          3.33         35.17       217.38 o                         
  -7  17   1        380.44        204.37       213.49 o                         
  -6  17   1        132.08        125.37       329.58 o                         
  -5  17   1        428.50        313.66       325.80 o                         
  -4  17   1        384.90        181.63       254.23 o                         
  -3  17   1       2971.47       3133.47       272.17 o                         
  -2  17   1         10.85          8.33       287.46 o                         
  -1  17   1       2346.40       2063.60       523.89 o                         
 -15  18   1          9.78        -27.16       187.24 o                         
 -14  18   1          5.57        -45.25       261.87 o                         
 -13  18   1        310.22        178.53       318.96 o                         
 -12  18   1          2.48         39.53       342.26 o                         
 -11  18   1        594.74        620.62       241.98 o                         
 -10  18   1        487.04        209.84       231.23 o                         
  -9  18   1       2821.28       2597.14       249.07 o                         
  -8  18   1        122.09         42.83       284.16 o                         
  -7  18   1          4.70         -9.92       299.81 o                         
  -6  18   1        124.41        113.64       333.44 o                         
  -5  18   1         10.23         55.74       297.08 o                         
  -4  18   1        503.75        700.69       405.82 o                         
  -3  18   1        230.19        118.07       427.77 o                         
 -14  19   1        176.48        -27.83       183.14 o                         
 -13  19   1        475.69        514.91       373.49 o                         
 -12  19   1         17.49        133.83       254.51 o                         
 -11  19   1       1079.82        900.47       280.73 o                         
 -10  19   1        102.54        -21.29       290.13 o                         
  -9  19   1        129.39        936.30       625.94 o                         
  -8  19   1        957.09       1173.73       210.59 o                         
  -7  19   1         88.90          9.43       197.12 o                         
  -6  19   1        487.01        405.34       259.06 o                         
  -5  19   1        384.01        361.92       333.44 o                         
   1  19   1         75.19         97.30       268.77 o                         
 -13  20   1        521.88        118.07       274.11 o                         
 -12  20   1         84.78         -4.16       187.18 o                         
 -11  20   1          8.66         -1.05       210.15 o                         
 -10  20   1          4.10       -109.33       205.34 o                         
  -9  20   1         17.64         29.03       204.71 o                         
  -8  20   1          5.37         27.81       157.53 o                         
  -7  20   1        347.70       1069.13       246.81 o                         
  -1  20   1        131.30        150.11       271.14 o                         
   0  20   1         93.63        -66.45       218.93 o                         
 -10  21   1         78.63        145.95       205.28 o                         
  -9  21   1          9.83        250.97       220.12 o                         
  -4  21   1          3.55       -138.83       239.10 o                         
  -3  21   1        502.63        222.49       221.30 o                         
  -2  21   1         44.64        124.00       198.16 o                         
   4 -22   2          1.19       -151.89       173.84 o                         
   5 -22   2         24.78        -86.03       184.52 o                         
   6 -22   2         58.03         21.95       185.11 o                         
   1 -21   2         12.88         70.60       184.52 o                         
   2 -21   2        141.97        240.29       240.29 o                         
   3 -21   2         59.97        -13.65       263.43 o                         
   4 -21   2        120.18        257.49       270.55 o                         
   5 -21   2         10.90        -44.50       268.17 o                         
   6 -21   2          0.77       -237.92       237.92 o                         
   7 -21   2          3.50        -33.35       155.13 o                         
  10 -21   2         90.24       -233.17       233.17 o                         
  11 -21   2          7.29        -27.29       243.85 o                         
   0 -20   2        197.69         49.84       250.97 o                         
   1 -20   2         33.03         -8.90       296.65 o                         
   2 -20   2         12.87       -106.05       192.13 o                         
   3 -20   2          4.85         39.16       329.28 o                         
   4 -20   2        136.93        328.69       342.34 o                         
   8 -20   2          0.26         26.70       278.26 o                         
   9 -20   2        186.91         99.90       184.44 o                         
  10 -20   2         34.57         12.62       224.30 o                         
  11 -20   2          0.93        -18.82       209.79 o                         
  12 -20   2         38.45         56.18       188.67 o                         
  13 -20   2        694.56        508.46       288.94 o                         
  -2 -19   2        350.36        109.76       215.37 o                         
  -1 -19   2         14.86         13.05       308.52 o                         
   0 -19   2         44.47        121.30       239.84 o                         
   1 -19   2        239.67        116.75       242.01 o                         
   2 -19   2         22.39       2404.07       365.48 o                         
   8 -19   2        195.12         73.57       368.44 o                         
   9 -19   2        218.73        116.03       164.75 o                         
  10 -19   2        482.07        411.92       192.03 o                         
  11 -19   2         62.65        110.20       190.49 o                         
  12 -19   2        558.26        311.63       181.16 o                         
  13 -19   2          5.92        -97.64       225.99 o                         
  14 -19   2         21.88        -59.33       322.76 o                         
  -4 -18   2        848.69        605.76       263.43 o                         
  -3 -18   2        203.90        128.09       160.75 o                         
  -2 -18   2        691.43        634.45       203.83 o                         
  -1 -18   2       1030.75       1143.44       231.26 o                         
   0 -18   2        280.11        201.68       277.65 o                         
   6 -18   2        793.07        917.84       402.26 o                         
   7 -18   2         16.61          1.53       174.39 o                         
   8 -18   2          8.44        -14.50       193.98 o                         
   9 -18   2         33.66        130.52       204.68 o                         
  10 -18   2          1.66         14.48       253.14 o                         
  11 -18   2        209.77        129.16       221.09 o                         
  12 -18   2        301.12        278.51       223.96 o                         
  13 -18   2        199.71        184.25       208.32 o                         
  14 -18   2         10.05         -6.30       253.11 o                         
  15 -18   2        248.83        -20.17       325.13 o                         
  -6 -17   2          9.04        446.76       202.32 o                         
  -5 -17   2          8.82        100.27       279.45 o                         
  -4 -17   2          2.41        274.22       270.20 o                         
  -3 -17   2        746.90        419.62       211.98 o                         
  -2 -17   2        170.61        274.41       274.06 o                         
   3 -17   2        124.17        195.20       336.40 o                         
   4 -17   2        822.22        800.44       260.99 o                         
   5 -17   2        591.64        623.85       204.39 o                         
   6 -17   2       2192.16       2232.21       256.36 o                         
   7 -17   2       1008.14       1105.01       195.90 o                         
   8 -17   2         10.79       -145.61       199.27 o                         
   9 -17   2       5092.73       4798.41       236.07 o                         
  10 -17   2       2054.03       2013.08       401.07 o                         
  11 -17   2       2248.39       1984.01       393.36 o                         
  12 -17   2        565.07        547.43       285.22 o                         
  13 -17   2       1723.36       1364.66       291.30 o                         
  14 -17   2        193.56        231.12       243.10 o                         
  15 -17   2         28.79       -423.03       423.03 o                         
  -7 -16   2          2.13        -36.19       211.81 o                         
  -6 -16   2         89.18        111.54       291.91 o                         
  -5 -16   2        291.79         99.68       281.82 o                         
  -4 -16   2        584.81        676.42       242.95 o                         
   2 -16   2         26.20         56.15       288.88 o                         
   3 -16   2        891.25       1354.06       283.61 o                         
   4 -16   2        431.43         43.78       228.79 o                         
   5 -16   2       1979.90       1992.95       237.44 o                         
   6 -16   2        111.01        112.57       186.96 o                         
   7 -16   2       6747.52       6695.32       248.51 o                         
   8 -16   2       3168.10       3239.35       346.69 o                         
   9 -16   2        221.82        369.53       217.59 o                         
  10 -16   2        142.70         57.27       283.01 o                         
  11 -16   2       6299.11       5746.15       452.69 o                         
  12 -16   2        435.38        536.21       234.73 o                         
  13 -16   2        954.13        840.89       232.01 o                         
  14 -16   2        619.84        373.97       207.41 o                         
  15 -16   2        169.96        337.08       231.25 o                         
  16 -16   2          3.28        -61.70       342.93 o                         
  -8 -15   2          1.89         24.33       217.74 o                         
  -7 -15   2         20.70        -37.97       310.89 o                         
  -6 -15   2        164.83        148.92       299.03 o                         
   0 -15   2        897.14        796.60       331.58 o                         
   1 -15   2       4103.53       4441.39       408.74 o                         
   2 -15   2       2379.80       2185.17       216.44 o                         
   3 -15   2       4073.50       3922.16       242.73 o                         
   4 -15   2         35.36        -42.09       187.08 o                         
   5 -15   2         15.04       -107.19       261.42 o                         
   6 -15   2         78.34        184.23       224.22 o                         
   7 -15   2        871.39        996.41       244.77 o                         
   8 -15   2         35.20       -122.90       248.89 o                         
   9 -15   2       3690.63       3495.72       298.72 o                         
  10 -15   2        422.85        703.23       274.87 o                         
  11 -15   2       6494.88       5874.27       269.55 o                         
  12 -15   2        455.88        566.08       277.92 o                         
  13 -15   2         11.13         -6.27       252.43 o                         
  14 -15   2        708.87        514.98       246.37 o                         
  15 -15   2         17.21         74.38       208.03 o                         
  16 -15   2        578.28        309.11       406.41 o                         
  17 -15   2       1922.30        703.07       385.65 o                         
  -9 -14   2        214.81        135.27       225.46 o                         
  -7 -14   2        692.91        341.15       285.38 o                         
  -2 -14   2       3120.55       3730.28       325.65 o                         
  -1 -14   2         36.32          1.82       282.91 o                         
   0 -14   2        263.04        397.04       218.86 o                         
   1 -14   2         90.62        186.66       209.10 o                         
   2 -14   2        603.44        683.30       208.58 o                         
   3 -14   2       2180.45       1968.53       221.46 o                         
   4 -14   2        945.94       1098.26       262.04 o                         
   5 -14   2       1099.07        929.49       208.21 o                         
   6 -14   2      12936.69      13195.30       283.60 o                         
   7 -14   2        758.08        791.45       205.78 o                         
   8 -14   2       1753.50       1813.86       235.09 o                         
   9 -14   2       4380.29       4235.85       303.15 o                         
  10 -14   2        147.86        398.89       221.46 o                         
  11 -14   2         94.55        108.25       221.89 o                         
  12 -14   2       2598.89       2408.08       296.59 o                         
  13 -14   2         67.93        159.56       270.60 o                         
  14 -14   2       1528.76       1678.33       267.95 o                         
  15 -14   2       8334.60       7925.95      1033.30 o                         
  16 -14   2        550.40        312.53       274.22 o                         
  17 -14   2         88.29        220.71       418.87 o                         
 -10 -13   2        167.79        -63.48       204.69 o                         
  -5 -13   2         14.26        868.00       396.33 o                         
  -4 -13   2        323.18        399.16       278.41 o                         
  -3 -13   2        111.54        393.31       292.01 o                         
  -2 -13   2       4364.42       5323.69       307.00 o                         
  -1 -13   2        281.38        425.13       255.01 o                         
   0 -13   2       5164.80       5084.74       280.51 o                         
   1 -13   2       2865.57       2961.67       257.88 o                         
   2 -13   2       1375.34       1340.11       314.13 o                         
   3 -13   2         24.71         32.54       244.15 o                         
   4 -13   2       6395.16       6208.09       268.51 o                         
   5 -13   2       1498.83       1308.16       244.87 o                         
   6 -13   2        286.62         91.88       220.15 o                         
   7 -13   2         98.36        115.20       249.34 o                         
   8 -13   2       1555.49       1348.77       262.46 o                         
   9 -13   2        434.51        693.73       219.27 o                         
  10 -13   2        592.15        691.39       244.05 o                         
  11 -13   2        653.64        868.45       226.56 o                         
  12 -13   2       1383.82       1406.53       248.85 o                         
  13 -13   2       9013.03       8723.60       553.30 o                         
  14 -13   2        256.24        403.85       265.95 o                         
  15 -13   2        237.62       1247.54       658.48 o                         
  16 -13   2       2701.78       1893.81       539.51 o                         
  17 -13   2        151.26         11.56       271.92 o                         
  -6 -12   2         44.43         61.68       312.66 o                         
  -5 -12   2       4077.38       4436.44       262.24 o                         
  -4 -12   2         27.05       -110.06       301.90 o                         
  -3 -12   2       1317.12        903.43       232.30 o                         
  -2 -12   2        404.58        522.52       202.68 o                         
  -1 -12   2        254.74        285.42       218.31 o                         
   0 -12   2        194.52         77.56       252.15 o                         
   1 -12   2       5794.72       6173.33      1043.62 o                         
   2 -12   2        102.99        143.01       376.05 o                         
   3 -12   2        381.98        211.79       339.15 o                         
   4 -12   2        377.05        291.30       363.72 o                         
   5 -12   2       3495.39       4168.14       443.10 o                         
   6 -12   2        133.53        274.77       380.97 o                         
   7 -12   2       3157.68       3846.12       256.00 o                         
   8 -12   2       4290.09       4451.05       280.05 o                         
   9 -12   2       3105.60       3154.83       224.76 o                         
  10 -12   2       1023.82       1193.06       239.74 o                         
  11 -12   2       7979.28       7870.36       353.25 o                         
  12 -12   2        438.94        473.15       242.29 o                         
  13 -12   2         17.54         17.01       263.84 o                         
  14 -12   2       5221.15       4700.01       579.47 o                         
  15 -12   2       2992.79       2599.51       272.83 o                         
  16 -12   2         31.62         77.72       445.57 o                         
  17 -12   2         19.19         48.95       290.03 o                         
  -9 -11   2          2.60        353.02       430.74 o                         
  -8 -11   2       1181.86       1095.16       234.93 o                         
  -7 -11   2        161.87        -84.87       287.17 o                         
  -6 -11   2          6.80         26.44       271.78 o                         
  -5 -11   2        748.91        531.27       259.58 o                         
  -4 -11   2       3333.82       2913.68       259.14 o                         
  -3 -11   2       3102.59       3134.36       227.49 o                         
  -2 -11   2         94.70        101.66       225.36 o                         
  -1 -11   2        112.37       -104.42       886.99 o                         
   0 -11   2      12602.23      12777.40      1172.37 o                         
   1 -11   2          0.46        -18.33       361.20 o                         
   2 -11   2        256.30        263.24       307.45 o                         
   3 -11   2      28839.62      34069.82       672.18 o                         
   4 -11   2         18.43        176.48       337.88 o                         
   5 -11   2       8305.62       8597.81       474.31 o                         
   6 -11   2       1653.36       1590.92       386.05 o                         
   7 -11   2        954.49        813.58       400.27 o                         
   8 -11   2       6335.89       7123.10       363.71 o                         
   9 -11   2        734.89        701.15       191.51 o                         
  10 -11   2        351.65        222.90       224.61 o                         
  11 -11   2         35.42        187.05       254.11 o                         
  12 -11   2       3982.93       4194.44       251.05 o                         
  13 -11   2       3615.68       3543.28       303.83 o                         
  14 -11   2        833.42        647.96       269.58 o                         
  15 -11   2        143.93        -24.74       227.33 o                         
  16 -11   2        964.61        684.08       461.59 o                         
  17 -11   2       2651.44       2291.78       790.58 o                         
  18 -11   2        601.06        320.38       379.71 o                         
 -12 -10   2        110.33        -62.89       227.24 o                         
 -11 -10   2         91.18         45.68       348.86 o                         
 -10 -10   2        143.83        -62.89       395.73 o                         
  -9 -10   2       1016.05        619.41       474.64 o                         
  -8 -10   2       4896.32       5028.37       341.80 o                         
  -7 -10   2        838.34        890.35       242.08 o                         
  -6 -10   2         92.98        171.98       307.72 o                         
  -5 -10   2      10222.46       9575.12       387.01 o                         
  -4 -10   2       2717.02       2767.18       238.03 o                         
  -3 -10   2       6372.58       6810.95       480.43 o                         
  -2 -10   2       4802.83       5434.07      1159.32 o                         
  -1 -10   2        249.60        207.06       932.08 o                         
   0 -10   2      40169.32      43038.89      1603.11 o                         
   1 -10   2        598.54        693.51       264.43 o                         
   2 -10   2       7874.75       7788.35       584.70 o                         
   3 -10   2      10744.03      10881.18       456.32 o                         
   4 -10   2       3293.98       3238.85       372.89 o                         
   5 -10   2         21.27        475.39       364.38 o                         
   6 -10   2      38464.88      40345.31       818.17 o                         
   7 -10   2       1154.42       1494.15       394.20 o                         
   8 -10   2      11081.59      10427.17       537.09 o                         
   9 -10   2       1417.90       1616.53       208.42 o                         
  10 -10   2        961.47        912.24       219.34 o                         
  11 -10   2       2425.01       2114.76       254.60 o                         
  12 -10   2        876.99        982.43       256.02 o                         
  13 -10   2        362.94        565.25       258.61 o                         
  14 -10   2       4120.78       4419.90       441.82 o                         
  15 -10   2       8236.95       7791.27       623.56 o                         
  16 -10   2       5397.06       5507.05       562.45 o                         
  17 -10   2       1349.77       1654.34       337.81 o                         
  18 -10   2       2874.58       1493.94       433.71 o                         
 -12  -9   2       2608.59       2570.19       349.46 o                         
 -11  -9   2        148.43        329.28       408.19 o                         
 -10  -9   2       3614.01       3666.62       506.68 o                         
  -9  -9   2        591.16        811.26       428.85 o                         
  -8  -9   2       1377.78       1154.00       228.74 o                         
  -7  -9   2         23.75        101.62       279.95 o                         
  -6  -9   2       6443.32       6527.51       319.13 o                         
  -5  -9   2       1049.69       1127.39       253.68 o                         
  -4  -9   2        338.32        414.72      1071.51 o                         
  -3  -9   2       3048.74       3168.25      1019.89 o                         
  -2  -9   2      31290.88      32460.27      1543.78 o                         
  -1  -9   2         74.73        219.52       870.38 o                         
   0  -9   2       2537.39       2762.10       423.92 o                         
   1  -9   2      20979.23      21033.72      1024.64 o                         
   2  -9   2      37774.39      37527.30       616.95 o                         
   3  -9   2       7440.18       7390.17       381.57 o                         
   4  -9   2      14087.05      14481.68       518.25 o                         
   5  -9   2       2419.73       2908.78       366.25 o                         
   6  -9   2       4199.30       4031.31       405.63 o                         
   7  -9   2       1274.32       1461.81       369.34 o                         
   8  -9   2       1549.77       1399.59       387.72 o                         
   9  -9   2       7017.42       7137.99       487.89 o                         
  10  -9   2       2594.06       2660.47       220.28 o                         
  11  -9   2        449.80        590.74       234.84 o                         
  12  -9   2       9251.38       8445.53      1515.89 o                         
  13  -9   2      11285.74      11643.65       583.41 o                         
  14  -9   2      32075.24      34609.81       902.42 o                         
  15  -9   2       1956.97       2245.06       554.74 o                         
  16  -9   2       3980.59       3931.23       540.50 o                         
  17  -9   2        201.57         -4.14       326.30 o                         
  18  -9   2       1173.16        358.36       418.87 o                         
 -13  -8   2         97.01        151.29       259.27 o                         
 -12  -8   2        388.76        190.45       376.75 o                         
 -11  -8   2       1404.24       1561.50       759.13 o                         
 -10  -8   2        453.67        410.43       452.22 o                         
  -9  -8   2       1573.71       1519.33       483.05 o                         
  -8  -8   2         29.08        -56.18       299.01 o                         
  -7  -8   2       4608.80       4694.18       285.31 o                         
  -6  -8   2      12523.84      13381.70       370.84 o                         
  -5  -8   2        198.62       -512.61       512.61 o                         
  -4  -8   2        927.86        950.74       466.30 o                         
  -3  -8   2       3157.34       3929.01       516.28 o                         
  -2  -8   2         71.62        295.65       369.86 o                         
  -1  -8   2       2711.50       2556.00       305.82 o                         
   0  -8   2      20219.64      18532.62       826.47 o                         
   1  -8   2         62.84        194.12       191.57 o                         
   2  -8   2       9894.30       9917.23       671.62 o                         
   3  -8   2        916.25       1255.20       291.59 o                         
   4  -8   2       3073.94       3665.83       329.53 o                         
   5  -8   2       2704.92       2792.95       332.38 o                         
   6  -8   2       7827.58       7530.61       416.57 o                         
   7  -8   2      49868.49      50018.34       817.27 o                         
   8  -8   2       2185.82       2443.07       387.40 o                         
   9  -8   2       3314.66       2803.37       398.52 o                         
  10  -8   2       9749.48      10327.93       438.45 o                         
  11  -8   2        105.14        309.78       210.38 o                         
  12  -8   2      18974.35      18453.70      2254.56 o                         
  13  -8   2       6342.75       7324.34       590.34 o                         
  14  -8   2       1744.29       2017.23       570.17 o                         
  15  -8   2        147.04       -121.03       490.07 o                         
  16  -8   2        988.96       1199.45       515.28 o                         
 -13  -7   2         95.76        328.69       307.33 o                         
 -12  -7   2         76.12        108.58       345.57 o                         
 -11  -7   2       8743.25       9016.24       538.13 o                         
 -10  -7   2        465.30        117.74       452.34 o                         
  -9  -7   2        614.32        576.40       339.89 o                         
  -8  -7   2       2428.64       2557.16       269.82 o                         
  -7  -7   2       8365.22       8769.66       286.73 o                         
  -6  -7   2       5258.64       5631.64       678.15 o                         
  -5  -7   2        119.69        175.02       534.57 o                         
  -4  -7   2       1868.75       1879.28       439.93 o                         
  -3  -7   2      72920.58      65753.95       977.57 o                         
  -2  -7   2        976.87        988.90       345.84 o                         
  -1  -7   2      49661.11      50491.57      1055.21 o                         
   0  -7   2        519.38        756.67       177.65 o                         
   1  -7   2       3789.05       3504.64       250.32 o                         
   2  -7   2      27724.91      25224.54       618.20 o                         
   3  -7   2      35197.12      33330.66       528.06 o                         
   4  -7   2       4395.89       3946.92       149.71 o                         
   5  -7   2      31687.80      29523.20       349.02 o                         
   6  -7   2      29929.54      28916.43       393.28 o                         
   7  -7   2      26852.05      29304.82       450.33 o                         
   8  -7   2      16705.46      17314.28       402.81 o                         
   9  -7   2       9297.15       9842.25       360.68 o                         
  10  -7   2        465.41        604.42       231.63 o                         
  11  -7   2         77.89        228.31       270.92 o                         
  12  -7   2       2220.69       2422.46       461.00 o                         
  13  -7   2      18974.62      20919.91       708.41 o                         
  14  -7   2       2374.95       3206.81       520.92 o                         
  17  -7   2         47.15        255.71       324.54 o                         
  18  -7   2       6031.85       4124.65       504.90 o                         
 -14  -6   2       1082.67        599.24       255.71 o                         
 -13  -6   2       1752.13       1639.19       314.31 o                         
 -12  -6   2        358.95        275.45       389.31 o                         
 -11  -6   2       1063.57       1199.74       445.55 o                         
 -10  -6   2        381.99        299.64       439.01 o                         
  -9  -6   2        757.92        804.28       287.75 o                         
  -8  -6   2        679.56        609.44       223.11 o                         
  -7  -6   2        609.62        447.88       207.10 o                         
  -6  -6   2        824.33       1624.47       590.34 o                         
  -5  -6   2        650.80       1016.33       523.29 o                         
  -4  -6   2       1951.36       3014.51       457.80 o                         
  -3  -6   2      60750.64      60653.20      5393.73 o                         
  -2  -6   2       1716.90       2232.01       351.47 o                         
  -1  -6   2      10789.25      10600.30       275.27 o                         
   0  -6   2      54959.89      53116.90       865.74 o                         
   1  -6   2        539.22        562.04       181.94 o                         
   2  -6   2      12732.43      13102.05       210.06 o                         
   3  -6   2      90162.69      85573.83       732.22 o                         
   4  -6   2      55360.93      56564.28       399.33 o                         
   5  -6   2       2864.69       2608.19       189.24 o                         
   6  -6   2       4261.53       4189.90       236.13 o                         
   7  -6   2        574.62        725.70       221.87 o                         
   8  -6   2         81.23        183.27       235.03 o                         
   9  -6   2        280.83        523.60       243.02 o                         
  10  -6   2      12802.73      14254.74       519.75 o                         
  11  -6   2      64488.54      68480.40       703.91 o                         
  12  -6   2        343.16       1114.23       781.38 o                         
  15  -6   2         39.66        177.99       438.45 o                         
  16  -6   2      12253.60      11274.45       728.28 o                         
  17  -6   2        290.53         85.16       275.59 o                         
  18  -6   2       2100.64       1349.77       434.30 o                         
 -14  -5   2        466.09        461.22       263.97 o                         
 -13  -5   2        360.41        131.22       345.65 o                         
 -12  -5   2       2504.13       2339.01       425.63 o                         
 -11  -5   2        514.52        492.85       435.02 o                         
 -10  -5   2       3813.57       4018.09       346.32 o                         
  -9  -5   2       1017.65       1140.23       264.03 o                         
  -8  -5   2       1209.51       1584.91       228.08 o                         
  -7  -5   2        495.87        939.20       566.61 o                         
  -6  -5   2        822.67       2032.66       570.17 o                         
  -5  -5   2       1984.08       3383.61       566.61 o                         
  -4  -5   2      30178.31      33047.55      5142.17 o                         
  -3  -5   2      28856.24      27678.84      2353.34 o                         
  -2  -5   2        130.24        398.24       131.28 o                         
  -1  -5   2        252.87        915.59       170.02 o                         
   0  -5   2      81627.80      83773.03       532.16 o                         
   1  -5   2      27935.06      26722.01       764.00 o                         
   2  -5   2      28911.12      34170.77      1476.04 o                         
   3  -5   2        111.66        294.58       129.59 o                         
   4  -5   2      83886.36      78982.70      2009.21 o                         
   5  -5   2       1933.47       1647.10       190.01 o                         
   6  -5   2     124779.00     129169.67      1460.89 o                         
   7  -5   2         92.81        251.42       213.79 o                         
   8  -5   2      30984.78      31890.49       478.18 o                         
   9  -5   2      48889.63      51253.37       717.53 o                         
  10  -5   2        182.53        305.55       545.84 o                         
  14  -5   2       9766.90       8967.69       634.24 o                         
  15  -5   2       4408.28       4139.54       604.28 o                         
  16  -5   2        825.83        832.45       315.68 o                         
  17  -5   2       1555.69        812.83       665.09 o                         
  18  -5   2       2060.68       1682.02       424.81 o                         
 -15  -4   2        309.88        730.95       527.45 o                         
 -14  -4   2       3056.82       2840.08       331.20 o                         
 -13  -4   2        992.01        804.49       388.72 o                         
 -12  -4   2         76.47         58.43       414.56 o                         
 -11  -4   2        624.08       1279.46       439.96 o                         
 -10  -4   2        558.79        662.13       272.33 o                         
  -9  -4   2       3678.13       3919.66       268.64 o                         
  -8  -4   2        466.10        145.95       603.98 o                         
  -7  -4   2      14291.02      13942.06       838.93 o                         
  -6  -4   2      21393.27      21339.38       876.31 o                         
  -5  -4   2      21788.90      19716.10       774.26 o                         
  -4  -4   2        467.67        432.77       356.76 o                         
  -3  -4   2       1084.64       1016.03       397.51 o                         
  -2  -4   2      57550.50      49168.89      4289.83 o                         
  -1  -4   2        878.39       1002.24       124.86 o                         
   0  -4   2       9218.98       8140.07       210.62 o                         
   1  -4   2        170.17        593.36       182.06 o                         
   2  -4   2      38838.55      35090.55      3117.52 o                         
   3  -4   2      36078.82      36549.04       391.58 o                         
   4  -4   2      79790.33      73755.48       606.79 o                         
   5  -4   2     112570.09     114360.63      2238.69 o                         
   6  -4   2      42127.11      39253.60       418.41 o                         
   7  -4   2       2073.73       2533.86       257.70 o                         
   8  -4   2      86144.76     103800.02       858.58 o                         
  12  -4   2       8731.54       9151.84       519.73 o                         
  13  -4   2       6118.40       6669.33       468.12 o                         
  14  -4   2          6.55         83.65       372.99 o                         
  15  -4   2       1012.60       1146.17       353.46 o                         
  16  -4   2       3542.33       3601.36       827.66 o                         
  17  -4   2       1183.12        895.89       638.99 o                         
 -16  -3   2        583.52        729.17       399.29 o                         
 -15  -3   2        357.59        660.94       666.28 o                         
 -14  -3   2          3.14       -443.79       895.89 o                         
 -13  -3   2       3189.82       3481.61       424.99 o                         
 -12  -3   2       3211.02       3251.02       447.22 o                         
 -11  -3   2      20293.53      22278.98       589.06 o                         
 -10  -3   2         94.05        213.53       249.91 o                         
  -9  -3   2      11523.60      13995.27       419.19 o                         
  -8  -3   2        258.58        267.58       631.28 o                         
  -7  -3   2        415.85        797.99       583.22 o                         
  -6  -3   2      22865.19      25589.81       902.42 o                         
  -5  -3   2      12848.25      11832.27       625.94 o                         
  -4  -3   2      24661.15      23260.46      1008.02 o                         
  -3  -3   2       3799.64       3177.77       846.94 o                         
  -2  -3   2      39320.96      30033.96      2984.74 o                         
  -1  -3   2        995.85       1238.09       101.94 o                         
   0  -3   2     104223.72      99302.36      1070.26 o                         
   1  -3   2       2839.10       3063.82       231.98 o                         
   2  -3   2      75850.48      78218.09       737.18 o                         
   3  -3   2      27888.79      26476.77       316.15 o                         
   4  -3   2      75337.52      75035.85      1018.97 o                         
   5  -3   2      22924.14      24166.92       420.90 o                         
  10  -3   2       8178.98       8353.72       783.16 o                         
  11  -3   2       2040.13       2217.48       308.69 o                         
  12  -3   2       1050.35       1041.29       270.18 o                         
  13  -3   2       2466.68       2295.05       555.04 o                         
  14  -3   2        110.17        257.94       336.89 o                         
  15  -3   2       4884.98       5841.67       933.86 o                         
  16  -3   2        471.38        254.53       726.20 o                         
  17  -3   2        213.65        275.89       578.47 o                         
 -16  -2   2        238.21         58.74       520.92 o                         
 -15  -2   2        356.32        262.83       748.16 o                         
 -14  -2   2        249.89        246.81       908.94 o                         
 -13  -2   2      10281.00      10298.43       484.96 o                         
 -12  -2   2        914.48        772.11       399.83 o                         
 -11  -2   2       2143.16       2893.13       374.81 o                         
 -10  -2   2        102.08        642.20       237.71 o                         
  -9  -2   2        786.65        589.74       640.77 o                         
  -8  -2   2      12386.61      12819.53       834.78 o                         
  -7  -2   2       5270.51       5400.85       638.40 o                         
  -6  -2   2       1960.03       2961.77       524.48 o                         
  -5  -2   2       8916.78       7838.14       517.36 o                         
  -4  -2   2       4493.38       5518.61       305.71 o                         
  -3  -2   2     125719.88     113409.11      1635.51 o                         
  -2  -2   2      97220.23      85152.64      8173.07 o                         
  -1  -2   2      39954.19      34256.22      1648.15 o                         
   0  -2   2       3800.55       3871.31       189.86 o                         
   1  -2   2        367.05        135.27       147.73 o                         
   2  -2   2      66067.15      51643.67      1335.23 o                         
   3  -2   2     133768.62     133584.30      3760.26 o                         
   4  -2   2      60501.99      66248.95       608.14 o                         
   8  -2   2      66602.72      71920.94      1410.88 o                         
   9  -2   2      10033.38      10971.98       786.72 o                         
  10  -2   2       1803.90       1921.12       698.91 o                         
  11  -2   2      11492.67      12461.82       407.39 o                         
  12  -2   2        166.03        171.66       236.88 o                         
  13  -2   2        768.41       1411.35       395.17 o                         
  14  -2   2         26.77        561.27       828.25 o                         
  15  -2   2       1555.24       2291.34       815.79 o                         
  16  -2   2        921.28        551.18       719.68 o                         
  17  -2   2       1007.83        447.94       526.26 o                         
 -16  -1   2        863.85        758.24       655.60 o                         
 -15  -1   2        253.75        283.01       800.37 o                         
 -14  -1   2       1275.24       1501.65       968.87 o                         
 -13  -1   2         34.76        485.32       924.37 o                         
 -12  -1   2       5291.50       6139.50       446.33 o                         
 -11  -1   2         96.82        269.15       333.78 o                         
 -10  -1   2        114.90        343.16       457.99 o                         
  -9  -1   2       8377.81       7976.38       789.69 o                         
  -8  -1   2       3469.11       4577.34       665.69 o                         
  -7  -1   2      11167.64      11817.43       710.19 o                         
  -6  -1   2       1663.75       1084.56       458.03 o                         
  -5  -1   2      87091.05      80298.57      2891.08 o                         
  -4  -1   2       1993.73       2273.90       106.78 o                         
  -3  -1   2      57758.64      53157.77      1711.00 o                         
  -2  -1   2       2723.69       2419.67       225.38 o                         
  -1  -1   2      19322.41      20337.22      2382.41 o                         
   0  -1   2     295717.19     229211.44      2662.45 o                         
   1  -1   2       1189.22        392.17       110.35 o                         
   2  -1   2      12316.74      11949.88       183.48 o                         
   6  -1   2      53119.77      48226.30       568.89 o                         
   7  -1   2       1933.71       3935.39       580.84 o                         
   8  -1   2      22746.34      23230.24       937.42 o                         
   9  -1   2        293.38        439.05       603.98 o                         
  10  -1   2       7670.64       7504.71       833.59 o                         
  11  -1   2       1344.91       1542.44       321.85 o                         
  12  -1   2       6835.54       7232.22       417.43 o                         
  13  -1   2       1323.41       1183.00       417.98 o                         
  14  -1   2       4750.22       5202.78       447.97 o                         
  15  -1   2         94.30         38.56       845.46 o                         
  16  -1   2         40.00       -301.40       678.15 o                         
  17  -1   2        653.20        491.85       433.11 o                         
 -17   0   2         22.33          8.90       463.37 o                         
 -16   0   2       1075.70       1147.45       746.38 o                         
 -15   0   2        106.66        571.35       821.73 o                         
 -14   0   2       5237.05       5146.32      1001.50 o                         
 -13   0   2          1.32        207.06       868.00 o                         
 -12   0   2       2695.37       2810.34       598.79 o                         
 -11   0   2       5271.58       5442.19       555.95 o                         
 -10   0   2      10921.47      10536.55       962.34 o                         
  -9   0   2       1249.89       1633.96       636.62 o                         
  -8   0   2      11941.57      12872.92       789.09 o                         
  -7   0   2       8160.16       9564.07       670.43 o                         
  -6   0   2       4372.92       3991.91       182.39 o                         
  -5   0   2      15210.05      14505.62       262.75 o                         
  -4   0   2     116806.70     107782.23      1370.24 o                         
  -3   0   2      34957.56      40812.87      1658.58 o                         
  -2   0   2     116974.49      89704.64       713.75 o                         
  -1   0   2       3505.29       5413.07       238.80 o                         
   1   0   2       4189.17       3329.62       188.08 o                         
   3   0   2      61008.93      48408.88       520.33 o                         
   4   0   2     130619.31     127218.66      6435.57 o                         
   5   0   2      42424.52      40090.08       649.08 o                         
   6   0   2     156886.47     161810.39      2921.13 o                         
   7   0   2        659.03       1232.29       568.39 o                         
   8   0   2     111078.52     118993.11      1900.95 o                         
   9   0   2       9536.21      12015.00       882.84 o                         
  10   0   2        491.71        770.46       299.16 o                         
  11   0   2      15375.09      15348.12       884.35 o                         
  12   0   2        114.78        125.80       394.58 o                         
  13   0   2       7422.40       9137.48       518.87 o                         
  14   0   2         85.70        110.92       405.58 o                         
  15   0   2       1341.21       1571.07       826.47 o                         
  16   0   2       1084.78       1016.33       637.21 o                         
 -17   1   2       1141.30        827.47       260.17 o                         
 -16   1   2        206.43        231.98       755.87 o                         
 -15   1   2        328.95       1029.38       901.82 o                         
 -14   1   2        614.73        601.61       910.13 o                         
 -13   1   2        164.19        465.15       881.65 o                         
 -12   1   2      18114.06      19441.70       775.63 o                         
 -11   1   2       3726.77       4382.70      1404.05 o                         
 -10   1   2       2877.73       3056.70       699.51 o                         
  -9   1   2      30086.12      34454.37      1153.38 o                         
  -8   1   2      24187.59      24086.97       945.73 o                         
  -7   1   2      25911.95      26969.93       361.51 o                         
  -6   1   2     250128.30     239773.69      2780.19 o                         
  -5   1   2      44582.02      51362.06       611.70 o                         
  -4   1   2      35270.52      36242.49      1359.67 o                         
  -3   1   2      43339.27      47392.47      2919.65 o                         
  -2   1   2       9752.84      12200.12       354.20 o                         
   1   1   2        527.49        729.76       224.86 o                         
   2   1   2      78945.99      79453.53       776.64 o                         
   3   1   2     131890.72     146200.95      2336.73 o                         
   4   1   2      44210.69      36947.32      1469.61 o                         
   5   1   2         89.14        240.04       101.19 o                         
   6   1   2      67193.98      72446.02      1321.88 o                         
   7   1   2       9621.31      11186.75       776.04 o                         
   8   1   2      10884.80      13635.91       895.30 o                         
   9   1   2      45765.62      45946.67      1417.40 o                         
  10   1   2       2019.41       2109.94       239.55 o                         
  11   1   2          6.31        223.40       258.39 o                         
  12   1   2        150.36        142.52       412.31 o                         
  13   1   2         39.79        210.12       436.23 o                         
  14   1   2       8292.47       8507.43       494.12 o                         
  15   1   2        448.56        571.94       319.58 o                         
  16   1   2          8.86        -65.26       486.51 o                         
 -17   2   2         27.94       -301.99       618.22 o                         
 -16   2   2         25.53       -226.05       824.69 o                         
 -15   2   2       3103.66       2807.52       886.40 o                         
 -14   2   2       4925.50       4962.40       960.56 o                         
 -13   2   2       2054.69       3775.79       946.32 o                         
 -12   2   2       9723.04       9882.83       360.17 o                         
 -11   2   2       2546.74       3069.42       475.83 o                         
 -10   2   2      25724.18      26852.95      1108.89 o                         
  -9   2   2       8892.99       8927.45       755.87 o                         
  -8   2   2      21737.84      23560.76       372.54 o                         
  -7   2   2      17406.90      19676.07       337.13 o                         
  -6   2   2       3484.51       3967.83       173.18 o                         
  -5   2   2      19955.54      19688.61       542.22 o                         
  -4   2   2       5578.80        853.17       572.54 o                         
  -1   2   2       1564.22       1539.03       359.54 o                         
   0   2   2     178357.17     226623.41      2416.82 o                         
   1   2   2       6544.20       6577.26       881.95 o                         
   2   2   2      23485.72      26723.02       602.20 o                         
   3   2   2      57205.08      58506.29      1796.23 o                         
   4   2   2      10797.30      11279.31       582.62 o                         
   5   2   2      42432.48      40258.07       976.58 o                         
   6   2   2        407.98        734.51       526.26 o                         
   7   2   2       1769.47       2627.74       641.36 o                         
   8   2   2       6634.22       7126.18       798.59 o                         
   9   2   2       6300.71       7254.41       343.76 o                         
  10   2   2          0.93        143.18       242.78 o                         
  11   2   2       1245.25       1046.12       276.74 o                         
  12   2   2       1005.16       1083.88       307.40 o                         
  13   2   2       1748.65       2198.87       557.41 o                         
  14   2   2        947.73       1382.88       397.76 o                         
  15   2   2        136.61        739.19       291.31 o                         
  16   2   2        459.76        663.31       397.51 o                         
 -18   3   2          9.02       -173.24       420.06 o                         
 -17   3   2          7.88        347.68       652.63 o                         
 -16   3   2        486.08        645.52       796.81 o                         
 -15   3   2       1783.03       2638.42       900.04 o                         
 -14   3   2       4928.01       4280.51       379.83 o                         
 -13   3   2       1308.03       1156.24       358.89 o                         
 -12   3   2        808.67        988.93       342.34 o                         
 -11   3   2       7738.33       8410.11      1186.91 o                         
 -10   3   2         13.06         -8.31       627.72 o                         
  -9   3   2        587.91        395.14       556.52 o                         
  -8   3   2      65558.98      64281.54      1573.10 o                         
  -7   3   2      11207.74      13575.58       367.04 o                         
  -6   3   2      27901.57      17105.06       964.58 o                         
  -2   3   2      45178.37      56402.41      2079.83 o                         
  -1   3   2      39654.65      43423.84      2280.36 o                         
   0   3   2      52046.45      55381.42       704.82 o                         
   1   3   2     102946.80     138069.70      1182.45 o                         
   2   3   2       4208.79       4617.53       154.26 o                         
   3   3   2      25425.80      25308.66      1582.34 o                         
   4   3   2      23904.63      24174.78       777.23 o                         
   5   3   2      37538.18      38643.69      1028.20 o                         
   6   3   2      24664.85      22498.69       930.89 o                         
   7   3   2       5970.97       5570.53       744.00 o                         
   8   3   2       2131.56       2466.37       738.66 o                         
   9   3   2       3218.56       2947.24       253.68 o                         
  10   3   2          4.60        157.91       261.96 o                         
  11   3   2        120.11        266.67       302.10 o                         
  12   3   2        717.16        874.87       302.22 o                         
  13   3   2       3105.84       3167.58       642.25 o                         
  14   3   2        489.53        636.44       350.50 o                         
  15   3   2        490.82        419.46       248.22 o                         
 -18   4   2       2877.81       2852.32       288.64 o                         
 -17   4   2        914.77        827.66       693.57 o                         
 -16   4   2         26.20        -15.43       789.69 o                         
 -15   4   2      14127.37      14647.57       485.45 o                         
 -14   4   2        244.88        375.19       375.98 o                         
 -13   4   2       1459.47       1390.11       423.62 o                         
 -12   4   2        265.85        296.92       353.91 o                         
 -11   4   2       2955.35       3108.64       335.51 o                         
 -10   4   2      55689.91      57871.49      1451.82 o                         
  -9   4   2       5037.84       6832.44       388.42 o                         
  -4   4   2     184387.31     183778.75      1197.59 o                         
  -3   4   2     115883.02     130136.09      1183.65 o                         
  -2   4   2     229062.11     233264.11      2669.87 o                         
  -1   4   2        738.72        678.11       190.73 o                         
   0   4   2      18516.63      18366.62      1260.62 o                         
   1   4   2      71947.37      68497.09      1952.52 o                         
   2   4   2        192.18        666.39       135.52 o                         
   3   4   2      17504.62      17199.99       577.28 o                         
   4   4   2      25950.23      24381.25       844.27 o                         
   5   4   2        386.27       1041.25       548.81 o                         
   6   4   2      15931.09      15297.16       858.51 o                         
   7   4   2        735.18       1108.89       639.58 o                         
   8   4   2        223.88        253.93       207.26 o                         
   9   4   2         24.39        -45.16       227.02 o                         
  10   4   2       5583.00       6611.80       701.71 o                         
  11   4   2       1708.20       1781.00       327.17 o                         
  12   4   2         98.12         29.91       425.48 o                         
  13   4   2        948.67       1284.78       437.20 o                         
  14   4   2         52.82          1.56       308.68 o                         
 -18   5   2        207.04        534.57       488.29 o                         
 -17   5   2       2176.11       1002.68       709.59 o                         
 -16   5   2        795.74        569.98       359.97 o                         
 -15   5   2        571.29        349.21       372.11 o                         
 -14   5   2        829.08        662.13       478.80 o                         
 -13   5   2       1121.47       1409.69       468.71 o                         
 -12   5   2      22576.01      23013.19      1113.34 o                         
 -11   5   2        772.33       2099.07       310.16 o                         
 -10   5   2         95.90        644.33       537.53 o                         
  -6   5   2      78019.19      91696.90      2825.91 o                         
  -5   5   2       9207.50      10293.25       365.03 o                         
  -4   5   2       9932.67       9916.32       280.88 o                         
  -3   5   2       7299.33       8369.01       358.47 o                         
  -2   5   2       1853.61       1994.58       223.69 o                         
  -1   5   2        644.75        712.63       199.19 o                         
   0   5   2      80129.77      85515.05      2948.72 o                         
   1   5   2       2817.38       1879.24       308.55 o                         
   2   5   2     180583.70     192256.22      5710.61 o                         
   3   5   2       9752.58      10321.90      1037.39 o                         
   4   5   2       1340.81       2583.25       584.40 o                         
   5   5   2       2512.78       4011.92       647.29 o                         
   6   5   2      14138.24      15040.26       872.75 o                         
   7   5   2         20.93        374.97       671.03 o                         
   8   5   2        115.11         43.46       222.86 o                         
   9   5   2        251.39        520.67       245.07 o                         
  10   5   2       1111.67       1023.65       308.40 o                         
  11   5   2        461.56        532.37       318.69 o                         
  12   5   2        480.84        442.61       440.18 o                         
  13   5   2        114.99        256.12       353.88 o                         
  14   5   2        648.08        701.30       270.39 o                         
 -18   6   2        801.06        549.99       515.58 o                         
 -17   6   2       2391.78       2633.68       705.44 o                         
 -16   6   2         48.25        -63.83       375.15 o                         
 -15   6   2         12.36        114.72       410.62 o                         
 -14   6   2       7037.04       6719.76       586.78 o                         
 -13   6   2       3284.00       4178.64       508.46 o                         
 -12   6   2      10804.05       8937.46       689.42 o                         
  -8   6   2      24379.61      31664.08      2193.87 o                         
  -7   6   2      29917.09      29285.05       576.56 o                         
  -6   6   2     100911.78     108324.62      1163.47 o                         
  -5   6   2      12567.96      12608.29       616.42 o                         
  -4   6   2      33756.11      32635.87       447.49 o                         
  -3   6   2       9138.84       8497.81       284.43 o                         
  -2   6   2      30619.30      27614.37       417.96 o                         
  -1   6   2      24623.68      24585.01       430.78 o                         
   0   6   2      84519.53      94395.49      4144.16 o                         
   1   6   2      20854.14      22460.61      1041.59 o                         
   2   6   2        162.12        396.85       159.05 o                         
   3   6   2     108606.55     112833.71      6227.62 o                         
   4   6   2      49493.16      51209.88      1248.31 o                         
   5   6   2       6760.72       6804.01       740.44 o                         
   6   6   2       9901.28       9591.95       833.59 o                         
   7   6   2        123.34        316.55       223.37 o                         
   8   6   2       3082.42       3554.18       332.93 o                         
   9   6   2        308.13        215.41       263.15 o                         
  10   6   2        393.16        307.40       327.00 o                         
  11   6   2        193.06        221.81       322.82 o                         
  12   6   2        505.82        622.59       395.67 o                         
  13   6   2        987.73       1023.20       333.45 o                         
  14   6   2        588.30        622.97       258.68 o                         
 -18   7   2        381.13        -94.34       518.55 o                         
 -17   7   2        232.62        492.44       675.18 o                         
 -16   7   2         20.76        -86.53       389.02 o                         
 -15   7   2        856.61        911.91       486.51 o                         
 -14   7   2       1213.89       1491.34       372.56 o                         
 -10   7   2       4443.39       4685.72       412.74 o                         
  -9   7   2       2897.19       2583.95       366.03 o                         
  -8   7   2      10054.39      11545.29       394.23 o                         
  -7   7   2        514.16        598.78       345.68 o                         
  -6   7   2      21148.93      20945.38       903.60 o                         
  -5   7   2       2521.86       3199.73       399.12 o                         
  -4   7   2       1243.57       1171.85       278.31 o                         
  -3   7   2      36222.95      35205.90       493.57 o                         
  -2   7   2      26290.92      25226.05      1245.29 o                         
  -1   7   2       4030.52       4522.02       532.63 o                         
   0   7   2       3140.22       3132.61       290.31 o                         
   1   7   2      15495.30      15270.86       803.03 o                         
   2   7   2        276.59        602.27       376.81 o                         
   3   7   2        837.67        671.49       485.56 o                         
   4   7   2      26202.31      27404.13      1048.96 o                         
   5   7   2        133.81        -25.51       638.99 o                         
   6   7   2         74.13        807.74       234.14 o                         
   7   7   2       3475.23       3825.93       269.32 o                         
   8   7   2         51.53         92.21       259.42 o                         
   9   7   2        351.59        497.92       287.87 o                         
  10   7   2        300.55        398.85       308.13 o                         
  11   7   2         50.15         57.89       395.72 o                         
  12   7   2         44.41         32.63       399.29 o                         
  13   7   2        481.08        535.75       337.59 o                         
 -18   8   2        620.75        -52.21       519.73 o                         
 -17   8   2       1003.63        823.51       659.16 o                         
 -16   8   2         75.97        304.46       386.15 o                         
 -12   8   2        602.79        809.25       233.81 o                         
 -11   8   2       1931.27       1795.55       185.85 o                         
 -10   8   2       5423.01       5032.60       225.05 o                         
  -9   8   2        335.75        266.25       329.45 o                         
  -8   8   2      24474.95      24658.96       502.28 o                         
  -7   8   2         46.52         17.24       354.45 o                         
  -6   8   2       7400.18       7103.69       432.30 o                         
  -5   8   2      60888.22      65625.29      4226.18 o                         
  -4   8   2      52078.99      50200.24       601.82 o                         
  -3   8   2      46522.21      48372.59      1217.45 o                         
  -2   8   2        131.23        146.03       265.32 o                         
  -1   8   2          3.16        -25.65       298.46 o                         
   0   8   2       5330.04       5675.80       939.69 o                         
   1   8   2        385.27       1136.36       737.30 o                         
   2   8   2        507.18       1167.25       522.00 o                         
   3   8   2         24.23        199.90       374.95 o                         
   4   8   2       5048.84       5091.14       716.71 o                         
   5   8   2       1892.85       1888.73       243.09 o                         
   6   8   2       6764.08       6930.49       238.68 o                         
   7   8   2       2254.58       2732.87       227.24 o                         
   8   8   2         23.81        -52.88       281.96 o                         
   9   8   2          9.78         36.86       277.69 o                         
  10   8   2         31.60        -35.59       295.59 o                         
  11   8   2       2449.71       2566.63       461.59 o                         
  12   8   2        698.43        770.11       393.36 o                         
  13   8   2        214.78        -11.87       265.21 o                         
 -18   9   2         75.49        275.29       475.83 o                         
 -14   9   2         20.80        747.36       387.29 o                         
 -13   9   2       2177.12       1944.16       253.67 o                         
 -12   9   2      27790.56      28790.47      1605.77 o                         
 -11   9   2        202.43        271.13       206.27 o                         
 -10   9   2      14975.67      15405.05       273.44 o                         
  -9   9   2        262.76        506.09       533.38 o                         
  -8   9   2        878.97       1093.36       390.09 o                         
  -7   9   2      61339.77      66450.27       984.71 o                         
  -6   9   2       3504.88       3633.97       404.63 o                         
  -5   9   2       2384.88       2569.63       316.19 o                         
  -4   9   2        135.14        407.79       276.75 o                         
  -3   9   2       6698.69       8448.96       365.93 o                         
  -2   9   2       1467.84       1634.24       324.74 o                         
  -1   9   2       1653.28       2150.54       624.77 o                         
   0   9   2      47504.62      50291.70      1215.31 o                         
   1   9   2         93.00         21.54       505.39 o                         
   2   9   2       2279.50       2359.14       573.66 o                         
   3   9   2         88.67        611.17       565.11 o                         
   4   9   2       3724.56       3848.07       200.59 o                         
   5   9   2       2597.97       2653.56       188.42 o                         
   6   9   2        313.49        268.94       186.16 o                         
   7   9   2        111.32        194.01       217.85 o                         
   8   9   2        468.51        513.69       281.17 o                         
   9   9   2       1494.57       1332.43       315.62 o                         
  10   9   2          8.04        -45.68       447.35 o                         
  11   9   2       1476.63       1471.39       424.21 o                         
  12   9   2        237.15        104.42       307.33 o                         
 -17  10   2       1294.42        864.44       625.94 o                         
 -16  10   2        117.68        705.68       336.01 o                         
 -15  10   2       4393.93       4685.83       630.09 o                         
 -14  10   2      16280.69      15961.10      1011.48 o                         
 -13  10   2         69.24        -36.63       265.84 o                         
 -12  10   2       8713.17       9592.43       668.19 o                         
 -11  10   2        247.41        500.59       210.06 o                         
 -10  10   2       1478.81       1613.52       184.22 o                         
  -9  10   2      26242.54      24510.26       949.10 o                         
  -8  10   2        142.33        211.32       392.93 o                         
  -7  10   2       3345.40       3281.00       443.05 o                         
  -6  10   2        354.23        378.16       355.63 o                         
  -5  10   2         12.74        -42.26       349.32 o                         
  -4  10   2      38306.31      38018.67      2404.37 o                         
  -3  10   2       5644.18       7429.36       617.63 o                         
  -2  10   2       2334.98       3181.87      1240.01 o                         
  -1  10   2       6653.86       7967.23      1366.38 o                         
   0  10   2       4478.59       6548.89       932.67 o                         
   1  10   2         57.67        452.69       791.47 o                         
   2  10   2       5552.60       4275.35       983.70 o                         
   3  10   2        213.11        113.59       171.94 o                         
   4  10   2        136.77         98.83       191.60 o                         
   5  10   2       2454.73       2496.36       220.19 o                         
   6  10   2         71.73        245.37       207.94 o                         
   7  10   2         98.39        -30.89       233.26 o                         
   8  10   2       1537.29       1442.64       234.81 o                         
   9  10   2         61.09        157.23       481.76 o                         
  10  10   2        533.58        680.52       421.25 o                         
  11  10   2        787.96       1140.92       351.83 o                         
  12  10   2        480.72        390.99       231.98 o                         
 -18  11   2        513.38          7.12       427.77 o                         
 -17  11   2        683.65        263.43       579.07 o                         
 -16  11   2        445.64        455.73       328.05 o                         
 -15  11   2         10.39         47.12       236.27 o                         
 -14  11   2       1202.44       1087.59       273.31 o                         
 -13  11   2        348.91        446.86       273.68 o                         
 -12  11   2      15690.67      15684.55       382.29 o                         
 -11  11   2      19475.87      20790.21       627.88 o                         
 -10  11   2       5244.98       5121.38       220.73 o                         
  -9  11   2       5347.47       5060.60       262.82 o                         
  -8  11   2        567.37        330.09       173.72 o                         
  -7  11   2      16634.02      16529.46       967.09 o                         
  -6  11   2      25396.74      26343.31      1063.79 o                         
  -5  11   2       2852.17       2974.83       574.91 o                         
  -4  11   2       5331.06       5713.52       659.75 o                         
  -3  11   2      13074.32      13344.36      2738.99 o                         
  -2  11   2       2543.34       3037.25       431.46 o                         
  -1  11   2      11648.52      12104.86       826.18 o                         
   0  11   2       1407.27       1679.05       864.44 o                         
   1  11   2         89.41        186.81       198.55 o                         
   2  11   2       1183.69       1343.53       169.68 o                         
   3  11   2        268.79        230.40       188.70 o                         
   4  11   2        194.01        237.93       213.29 o                         
   5  11   2          2.42        108.17       215.55 o                         
   6  11   2       1643.60       1499.19       223.78 o                         
   7  11   2       1201.94       1422.02       248.81 o                         
   8  11   2       5875.12       5448.67       355.40 o                         
   9  11   2        101.01        231.98       417.09 o                         
  10  11   2          0.32        151.29       353.02 o                         
  11  11   2        125.89        -27.89       276.48 o                         
 -18  12   2        123.55         98.49       359.54 o                         
 -17  12   2       1160.80        419.47       570.17 o                         
 -16  12   2         21.78          5.52       330.20 o                         
 -15  12   2       2405.35       1677.86       262.59 o                         
 -14  12   2       6608.38       6152.35       340.09 o                         
 -13  12   2       2119.39       1944.99       299.75 o                         
 -12  12   2       4563.43       4748.90       310.37 o                         
 -11  12   2      10713.27      11306.51       337.39 o                         
 -10  12   2        293.01        314.59       204.49 o                         
  -9  12   2       8009.76       7821.03       292.25 o                         
  -8  12   2      10568.41      10681.21       479.09 o                         
  -7  12   2       3086.75       2842.67       203.39 o                         
  -6  12   2      11765.03      12917.42       865.63 o                         
  -5  12   2      14611.70      13750.42       866.22 o                         
  -4  12   2       1795.31       2330.15       473.00 o                         
  -3  12   2       6466.23       6736.20       520.08 o                         
  -2  12   2       1332.56       1316.97       599.24 o                         
  -1  12   2       1555.58       1729.30       229.46 o                         
   0  12   2       1503.90       1637.61       189.10 o                         
   1  12   2        494.13        595.84       195.88 o                         
   2  12   2        571.22        686.43       186.88 o                         
   3  12   2       1227.11       1040.30       207.02 o                         
   4  12   2       1533.06       1368.05       229.95 o                         
   5  12   2        295.88        228.50       230.33 o                         
   6  12   2       1734.29       1713.12       255.24 o                         
   7  12   2         50.33        217.63       248.62 o                         
   8  12   2          8.00        143.26       312.72 o                         
   9  12   2        421.64        539.91       363.10 o                         
  10  12   2         27.80         58.14       274.70 o                         
 -17  13   2        414.35         26.70       519.73 o                         
 -16  13   2         58.89        -83.46       317.49 o                         
 -15  13   2        469.54       1311.71       550.82 o                         
 -14  13   2        742.28        548.10       277.99 o                         
 -13  13   2       1330.19       1299.73       294.66 o                         
 -12  13   2       1693.24       1781.47       283.65 o                         
 -11  13   2        619.91        559.27       251.26 o                         
 -10  13   2      18387.50      18541.12       315.36 o                         
  -9  13   2       3468.03       3308.25       255.70 o                         
  -8  13   2        155.61         32.62       211.65 o                         
  -7  13   2       3057.41       2986.41       219.59 o                         
  -6  13   2        572.01        722.92       174.82 o                         
  -5  13   2       2549.82       2482.91       178.44 o                         
  -4  13   2       6231.38       6731.42       224.81 o                         
  -3  13   2        972.11        883.31       198.18 o                         
  -2  13   2       2674.96       2937.56       230.35 o                         
  -1  13   2         78.13        180.21       191.69 o                         
   0  13   2        906.66       1088.35       208.88 o                         
   1  13   2        320.57        124.49       211.65 o                         
   2  13   2        211.70        313.95       191.13 o                         
   3  13   2       1203.98        827.05       221.96 o                         
   4  13   2        336.56        318.43       218.42 o                         
   5  13   2       3019.85       3091.74       231.26 o                         
   6  13   2          4.41         -9.00       247.46 o                         
   7  13   2        384.52        421.18       305.97 o                         
   8  13   2         62.50        153.07       327.50 o                         
   9  13   2        245.80        425.99       266.99 o                         
 -17  14   2        895.16        822.32       459.22 o                         
 -16  14   2        371.13        391.58       489.48 o                         
 -15  14   2       1155.18        782.36       357.44 o                         
 -14  14   2         13.72          2.63       257.54 o                         
 -13  14   2       1070.82        991.44       281.97 o                         
 -12  14   2       1485.36       1414.74       277.01 o                         
 -11  14   2        244.92        183.17       241.84 o                         
 -10  14   2       4010.66       3904.83       295.74 o                         
  -9  14   2       2048.14       1724.65       267.53 o                         
  -8  14   2          9.84        300.16       225.07 o                         
  -7  14   2         14.27        328.33       195.04 o                         
  -6  14   2       3046.07       3135.89       200.69 o                         
  -5  14   2        385.01        378.36       166.99 o                         
  -4  14   2       2788.45       3116.48       235.52 o                         
  -3  14   2       2536.02       2623.87       245.98 o                         
  -2  14   2       3192.34       3071.06       255.17 o                         
  -1  14   2         59.20         81.25       207.85 o                         
   0  14   2        831.64        797.48       211.47 o                         
   1  14   2        215.71        317.04       233.66 o                         
   2  14   2       1664.43       2128.29       266.40 o                         
   3  14   2         55.90        148.00       249.05 o                         
   4  14   2         68.25        -30.96       241.02 o                         
   5  14   2        668.10        639.14       261.74 o                         
   6  14   2        706.40        816.20       269.94 o                         
   7  14   2        469.72        415.91       348.86 o                         
 -17  15   2        282.67          4.75       345.30 o                         
 -16  15   2        168.07        455.06       441.42 o                         
 -15  15   2       1678.11       4534.03       686.45 o                         
 -14  15   2        128.10        266.22       301.35 o                         
 -13  15   2        144.03         88.23       265.57 o                         
 -12  15   2         17.08        211.62       250.95 o                         
 -11  15   2        782.80        505.90       241.52 o                         
 -10  15   2        246.46        425.99       384.46 o                         
  -9  15   2        110.73        284.79       339.37 o                         
  -8  15   2        224.97        367.84       213.05 o                         
  -7  15   2       1090.19       1174.29       207.75 o                         
  -6  15   2       3106.38       2469.53       195.12 o                         
  -5  15   2         36.05        111.41       218.72 o                         
  -4  15   2        119.76        364.63       241.80 o                         
  -3  15   2        325.15        308.77       253.93 o                         
  -2  15   2        995.60        904.93       260.24 o                         
  -1  15   2        594.27        522.07       223.48 o                         
   0  15   2       1892.34       1969.38       249.73 o                         
   1  15   2        418.22        469.86       232.46 o                         
   2  15   2       1138.07       1060.34       293.04 o                         
   3  15   2        279.49        294.29       264.57 o                         
   4  15   2        194.30        225.96       308.39 o                         
 -16  16   2          5.17       -130.53       360.14 o                         
 -15  16   2         87.89        -77.72       512.02 o                         
 -14  16   2        131.53         90.78       602.20 o                         
 -13  16   2          9.48         55.39       285.98 o                         
 -12  16   2       1875.53       1741.44       334.54 o                         
 -11  16   2        915.92        668.65       307.32 o                         
 -10  16   2         37.11         24.92       352.42 o                         
  -9  16   2       4025.14       3375.90       395.73 o                         
  -8  16   2       1457.09       1448.62       263.25 o                         
  -7  16   2         24.27         50.32       215.16 o                         
  -6  16   2       1759.60       2160.42       231.25 o                         
  -5  16   2        361.45        600.16       386.24 o                         
  -4  16   2       1345.74       1163.06       255.85 o                         
  -3  16   2       3639.36       3611.14       284.43 o                         
  -2  16   2        117.00          7.38       255.96 o                         
  -1  16   2       2798.36       3287.88       334.35 o                         
   0  16   2       4057.46       4251.40       320.43 o                         
   1  16   2        112.84       -118.87       258.61 o                         
 -15  17   2          1.86         61.11       434.89 o                         
 -14  17   2        622.31        729.76       516.17 o                         
 -13  17   2        198.50        269.36       544.06 o                         
 -12  17   2       1183.44       1288.55       293.23 o                         
 -11  17   2       4468.57       4150.00       351.55 o                         
 -10  17   2         64.10        122.61       277.26 o                         
  -9  17   2       1124.65       1013.19       302.14 o                         
  -8  17   2       1245.44       1510.37       227.33 o                         
  -7  17   2       1413.05       1476.69       228.10 o                         
  -6  17   2        139.08        -42.88       306.33 o                         
  -5  17   2        964.33        654.72       347.64 o                         
  -4  17   2        235.10        574.69       362.51 o                         
  -3  17   2        345.45        216.66       262.58 o                         
  -2  17   2         58.21        324.48       288.10 o                         
  -1  17   2        200.41         82.01       299.29 o                         
   0  17   2         70.80         89.00       369.63 o                         
 -15  18   2        246.10        326.84       225.75 o                         
 -14  18   2        739.01        590.98       274.23 o                         
 -13  18   2        540.36        454.14       313.85 o                         
 -12  18   2        313.03        343.19       331.31 o                         
 -11  18   2       1350.39       1286.68       355.22 o                         
 -10  18   2        535.14        316.23       350.09 o                         
  -9  18   2        595.70        705.36       340.49 o                         
  -8  18   2        161.36        221.35       224.94 o                         
  -7  18   2          4.92         56.29       292.23 o                         
  -6  18   2        205.63        139.13       312.91 o                         
  -5  18   2        322.79        -74.81       303.19 o                         
  -4  18   2          4.63        184.52       287.94 o                         
  -3  18   2         19.37        140.02       403.45 o                         
 -14  19   2        226.08         25.60       173.80 o                         
 -13  19   2         61.02       -115.64       232.56 o                         
 -12  19   2         47.98        204.71       262.28 o                         
 -11  19   2          8.93        126.51       263.69 o                         
 -10  19   2        127.33         53.47       272.56 o                         
  -9  19   2        265.15        349.46       274.54 o                         
  -8  19   2        603.58        348.75       189.34 o                         
  -7  19   2          6.22          9.49       309.70 o                         
  -6  19   2       1139.08       1253.04       272.33 o                         
  -5  19   2        504.01        577.88       345.90 o                         
  -4  19   2        343.71        195.79       358.95 o                         
 -13  20   2         65.08        -90.18       248.00 o                         
 -12  20   2        916.65        827.85       191.42 o                         
 -11  20   2        378.73        331.54       202.95 o                         
 -10  20   2        745.02        811.51       218.62 o                         
  -9  20   2        174.65        153.80       203.73 o                         
  -8  20   2        111.60        402.28       291.02 o                         
  -7  20   2        307.32        269.15       189.83 o                         
  -6  20   2         33.95        240.29       261.65 o                         
 -10  21   2          9.14        177.99       214.18 o                         
  -9  21   2         67.01        304.96       219.52 o                         
  -8  21   2         56.93         44.50       241.47 o                         
  -3  21   2          5.84        -35.60       206.47 o                         
  -2  21   2         14.88       -145.95       183.33 o                         
   4 -22   3          2.16        -41.53       177.40 o                         
   5 -22   3          5.90         61.70       196.38 o                         
   6 -22   3        229.89        201.13       194.01 o                         
   1 -21   3         12.49         62.30       183.92 o                         
   2 -21   3         14.30          6.53       230.20 o                         
   3 -21   3         87.49       -116.29       256.90 o                         
   4 -21   3        253.11        297.84       281.23 o                         
   5 -21   3         27.67        112.13       293.09 o                         
   6 -21   3         15.72       -207.06       249.19 o                         
   7 -21   3         49.06         75.35       231.39 o                         
   8 -21   3         33.66         14.24       206.47 o                         
  11 -21   3        163.16        159.60       253.93 o                         
  -1 -20   3          9.29         10.09       179.77 o                         
   0 -20   3          8.48         89.00       249.78 o                         
   1 -20   3        173.58         37.97       320.38 o                         
   2 -20   3        486.00        198.16       312.67 o                         
   3 -20   3         29.27        -37.88       192.83 o                         
   4 -20   3          4.01         41.22       198.88 o                         
   5 -20   3         34.81        177.19       199.68 o                         
   6 -20   3         74.92         31.45       319.20 o                         
   9 -20   3          1.87         83.66       299.03 o                         
  10 -20   3        341.36        122.22       319.79 o                         
  11 -20   3         13.56         73.17       196.43 o                         
  12 -20   3        178.27        101.46       341.74 o                         
  13 -20   3          5.37         49.84       290.72 o                         
  -2 -19   3         61.77         39.75       208.25 o                         
  -1 -19   3        168.67        215.63       211.39 o                         
   0 -19   3         41.74          6.28       233.39 o                         
   1 -19   3        245.19        358.59       246.23 o                         
   2 -19   3        133.61         78.81       258.02 o                         
   3 -19   3          4.50       -167.91       303.77 o                         
   8 -19   3        129.25         43.90       211.22 o                         
   9 -19   3        104.32         60.26       164.77 o                         
  10 -19   3        155.75         35.22       206.92 o                         
  11 -19   3         38.95         47.13       186.40 o                         
  12 -19   3          5.75        -30.13       181.19 o                         
  13 -19   3        413.73        475.72       314.15 o                         
  14 -19   3       1012.03        870.97       335.81 o                         
  -4 -18   3          9.85        148.92       275.29 o                         
  -3 -18   3         73.40        123.84       159.02 o                         
  -2 -18   3         51.83        113.02       201.85 o                         
  -1 -18   3        271.16        164.53       223.58 o                         
   0 -18   3         66.41        142.16       235.28 o                         
   1 -18   3       1006.30        881.62       463.07 o                         
   2 -18   3       1021.31        680.52       355.98 o                         
   7 -18   3        208.39        410.26       178.70 o                         
   8 -18   3        665.02        788.89       173.14 o                         
   9 -18   3         56.12         83.30       205.59 o                         
  10 -18   3        114.57        296.47       287.61 o                         
  11 -18   3        745.05        392.26       261.43 o                         
  12 -18   3         83.76        131.66       225.34 o                         
  13 -18   3        771.20        747.38       207.17 o                         
  14 -18   3         19.07          2.26       167.12 o                         
  15 -18   3        351.19        145.95       330.47 o                         
  -6 -17   3         13.46         84.84       229.61 o                         
  -5 -17   3        319.68        376.28       199.27 o                         
  -4 -17   3         85.09        145.90       169.49 o                         
  -3 -17   3         68.52        126.70       207.62 o                         
  -2 -17   3        702.74        525.09       281.70 o                         
   5 -17   3       2133.21       2020.51       266.15 o                         
   6 -17   3        274.70        404.22       313.79 o                         
   7 -17   3         16.84          3.33       181.86 o                         
   8 -17   3       2866.80       2780.85       227.82 o                         
   9 -17   3        359.41        353.81       201.15 o                         
  10 -17   3         15.30         -3.08       207.46 o                         
  11 -17   3        190.01        202.32       351.24 o                         
  12 -17   3       1763.01       1981.13       361.62 o                         
  13 -17   3         55.95       -139.18       264.40 o                         
  14 -17   3        603.54        431.95       253.59 o                         
  15 -17   3          3.31        139.74       198.07 o                         
  -7 -16   3         13.15        167.31       236.14 o                         
  -6 -16   3         42.75         93.83       254.23 o                         
  -5 -16   3          5.11        204.69       173.86 o                         
  -4 -16   3       1722.03       1385.97       219.10 o                         
  -3 -16   3         99.50        305.23       296.41 o                         
   3 -16   3        540.98        510.77       271.53 o                         
   4 -16   3        583.07        623.92       178.02 o                         
   5 -16   3        606.32        786.53       227.59 o                         
   6 -16   3       1167.04       1042.36       216.67 o                         
   7 -16   3        392.87        316.30       242.24 o                         
   8 -16   3         97.13         68.60       265.12 o                         
   9 -16   3       2955.32       2723.86       299.45 o                         
  10 -16   3       5838.00       5731.78       336.10 o                         
  11 -16   3         26.08        176.35       276.29 o                         
  12 -16   3       1337.67       1426.96       259.06 o                         
  13 -16   3       1833.56       1657.39       233.87 o                         
  14 -16   3          8.05         80.42       211.71 o                         
  15 -16   3        461.27        617.37       187.18 o                         
  16 -16   3        177.45        -99.68       337.59 o                         
  -8 -15   3        263.86        255.12       229.02 o                         
  -7 -15   3         10.92        509.33       396.62 o                         
  -6 -15   3         17.29        115.06       185.91 o                         
  -5 -15   3        110.60       -206.34       250.48 o                         
   1 -15   3        411.11       1326.91       861.22 o                         
   2 -15   3        524.25        630.23       242.40 o                         
   3 -15   3       9704.63      10094.63       566.78 o                         
   4 -15   3       1147.46       1785.35       554.50 o                         
   5 -15   3        716.78        700.20       273.71 o                         
   6 -15   3         15.59        246.92       223.06 o                         
   7 -15   3        234.26        213.47       229.68 o                         
   8 -15   3        198.52        293.09       245.36 o                         
   9 -15   3       6572.96       7021.81       339.54 o                         
  10 -15   3         49.36          9.59       279.01 o                         
  11 -15   3         30.74        -45.07       225.46 o                         
  12 -15   3         41.26        -34.23       260.49 o                         
  13 -15   3         26.94        -94.17       235.52 o                         
  14 -15   3       1839.55       1806.70       256.59 o                         
  15 -15   3       1557.81       1551.62       370.34 o                         
  16 -15   3        101.75       -109.10       235.18 o                         
  17 -15   3        940.33        477.61       358.36 o                         
  -9 -14   3        183.38        198.16       222.49 o                         
  -8 -14   3         23.93         95.52       313.26 o                         
  -7 -14   3        549.49        352.42       288.35 o                         
  -1 -14   3        133.50        -36.98       361.13 o                         
   0 -14   3       1182.62       1262.55       315.62 o                         
   1 -14   3        116.46        275.77       256.45 o                         
   2 -14   3        676.09        788.78       382.54 o                         
   3 -14   3      12802.81      11441.04       581.28 o                         
   4 -14   3        350.04        473.59       241.27 o                         
   5 -14   3       2832.06       2783.18       209.91 o                         
   6 -14   3       2252.99       2670.05       761.21 o                         
   7 -14   3       3820.01       3792.08       329.49 o                         
   8 -14   3        996.37        652.24       302.89 o                         
   9 -14   3       9173.30       8607.66       502.53 o                         
  10 -14   3       1112.90       1189.44       227.62 o                         
  11 -14   3        619.62        594.49       230.30 o                         
  12 -14   3        566.12        300.08       228.22 o                         
  13 -14   3        712.90        853.22       280.88 o                         
  14 -14   3       1772.68       1732.19       271.60 o                         
  15 -14   3       2693.47       2822.96       481.34 o                         
  16 -14   3        562.19        516.49       176.82 o                         
  17 -14   3        121.74        -80.69       409.38 o                         
 -10 -13   3        176.09        211.22       211.81 o                         
  -8 -13   3          3.80        227.24       243.85 o                         
  -3 -13   3         16.75         -7.55       369.57 o                         
  -2 -13   3       1439.47       1314.59       334.30 o                         
  -1 -13   3       3359.17       3768.12       493.08 o                         
   0 -13   3         64.59         87.67       237.44 o                         
   1 -13   3      10823.64      11825.90       494.12 o                         
   2 -13   3       5451.97       5623.21       343.18 o                         
   3 -13   3        546.05        523.97       284.87 o                         
   4 -13   3       5876.23       5790.01       281.73 o                         
   5 -13   3       1435.46       1512.29       257.37 o                         
   6 -13   3        122.31         98.14       223.84 o                         
   7 -13   3      24512.59      23885.75       876.14 o                         
   8 -13   3        256.92        244.33       288.81 o                         
   9 -13   3       3993.60       3635.54       251.81 o                         
  10 -13   3       8252.63       8554.57       310.12 o                         
  11 -13   3       3062.68       2987.87       313.17 o                         
  12 -13   3        125.96         -0.01       235.49 o                         
  13 -13   3         24.75         30.52       277.77 o                         
  14 -13   3       2053.59       1737.42       376.51 o                         
  15 -13   3          2.30       1223.35       863.38 o                         
  16 -13   3         56.93        157.88       217.69 o                         
  17 -13   3        141.95        -14.44       321.57 o                         
  -5 -12   3        448.81        825.50       340.34 o                         
  -4 -12   3       2859.10       2881.27       308.71 o                         
  -3 -12   3       5319.88       5338.08       300.56 o                         
  -2 -12   3        774.90        947.72       247.87 o                         
  -1 -12   3         74.85        166.41       220.60 o                         
   0 -12   3       1624.28       1789.23       285.94 o                         
   1 -12   3       2166.69       2258.71       924.37 o                         
   2 -12   3        736.83        823.66       377.85 o                         
   3 -12   3      17053.96      16462.41       754.68 o                         
   4 -12   3         47.80        -41.40       346.57 o                         
   5 -12   3      16794.36      17456.27       610.74 o                         
   6 -12   3       1923.13       1571.00       395.84 o                         
   7 -12   3        318.08        561.18       226.82 o                         
   8 -12   3      10495.01      10638.03       342.75 o                         
   9 -12   3       5239.39       4835.29       274.90 o                         
  10 -12   3       3121.97       2951.20       256.25 o                         
  11 -12   3       1782.81       1862.27       305.18 o                         
  12 -12   3       2144.67       2312.83       255.36 o                         
  13 -12   3       1147.45        994.74       269.98 o                         
  14 -12   3       1972.97       2479.11       404.50 o                         
  15 -12   3        733.08        686.64       247.74 o                         
  16 -12   3          5.18         28.48       418.87 o                         
  17 -12   3        290.14        292.86       284.56 o                         
  -8 -11   3       1356.79       1940.02       286.01 o                         
  -7 -11   3        399.13        709.33       259.10 o                         
  -6 -11   3         16.70         58.74       487.70 o                         
  -5 -11   3        349.46        894.58       310.44 o                         
  -4 -11   3        123.90        272.33       236.15 o                         
  -3 -11   3       4000.15       4113.47       243.77 o                         
  -2 -11   3       8521.51       9162.39       359.91 o                         
  -1 -11   3        839.57       1227.55       857.32 o                         
   0 -11   3       1279.16       1686.17       907.16 o                         
   1 -11   3       7644.31       6991.18      1685.28 o                         
   2 -11   3       9994.32      10297.39       596.27 o                         
   3 -11   3       1183.20       1699.54       374.33 o                         
   4 -11   3       3021.58       3840.47       405.71 o                         
   5 -11   3       2429.33       2275.23       393.10 o                         
   6 -11   3       5483.74       5141.28       452.12 o                         
   7 -11   3       1696.50       1594.09       397.70 o                         
   8 -11   3        146.68        341.43       225.47 o                         
   9 -11   3       1684.33       1503.11       203.41 o                         
  10 -11   3       1111.40       1500.89       237.54 o                         
  11 -11   3       2808.76       2835.38       272.91 o                         
  12 -11   3        499.50        728.82       304.65 o                         
  13 -11   3         41.73        -20.58       264.73 o                         
  14 -11   3        124.24        146.13       258.03 o                         
  15 -11   3        409.75        420.79       233.39 o                         
  16 -11   3        256.83        260.46       453.28 o                         
  17 -11   3         31.48         65.36       306.76 o                         
  18 -11   3        522.47        308.52       367.26 o                         
 -11 -10   3       1184.64       1331.37       342.34 o                         
 -10 -10   3        207.89        112.13       398.70 o                         
  -9 -10   3         15.56       -437.86       437.86 o                         
  -8 -10   3         26.66        -49.66       241.75 o                         
  -7 -10   3       2566.53       2583.61       280.18 o                         
  -6 -10   3       1636.55       1906.34       325.60 o                         
  -5 -10   3       9486.64      10329.90       373.65 o                         
  -4 -10   3        333.52        419.33       217.69 o                         
  -3 -10   3       1318.73       1152.79      1108.29 o                         
  -2 -10   3       3298.62       4407.06      1081.59 o                         
  -1 -10   3       1793.01       2381.52       905.38 o                         
   0 -10   3       3579.24       3264.88       518.55 o                         
   1 -10   3        203.76        387.43       373.19 o                         
   2 -10   3       6376.67       7796.59       408.06 o                         
   3 -10   3      14911.22      14828.44       500.73 o                         
   4 -10   3       2302.18       2449.41       374.03 o                         
   5 -10   3       4306.60       5040.36       438.92 o                         
   6 -10   3       1297.20       1455.06       390.47 o                         
   7 -10   3      16136.14      16061.78       587.16 o                         
   8 -10   3       2057.97       2346.68       421.18 o                         
   9 -10   3       3011.34       3239.05       205.72 o                         
  10 -10   3       1216.94       1504.87       228.40 o                         
  11 -10   3       1647.35       1808.17       252.87 o                         
  12 -10   3       2232.50       1992.83       265.83 o                         
  13 -10   3        936.05       1223.06       265.99 o                         
  14 -10   3        662.68        568.67       263.11 o                         
  15 -10   3       1609.81       1916.37       537.53 o                         
  16 -10   3       3079.53       3685.61       535.75 o                         
  17 -10   3        129.31        117.79       318.84 o                         
  18 -10   3        245.60          1.78       393.95 o                         
 -12  -9   3        424.60        269.36       298.43 o                         
 -11  -9   3       2228.26       1855.86       395.73 o                         
 -10  -9   3          1.82        -43.91       315.23 o                         
  -9  -9   3         42.59          5.92       444.11 o                         
  -8  -9   3       2531.41       1922.16       263.19 o                         
  -7  -9   3       4530.12       4499.37       318.80 o                         
  -6  -9   3       4555.05       5018.96       393.07 o                         
  -5  -9   3       1176.51       1174.02       260.29 o                         
  -4  -9   3       1315.18        462.18      1066.76 o                         
  -3  -9   3      11271.00      11034.87      1301.71 o                         
  -2  -9   3      20109.65      19563.62      1342.05 o                         
  -1  -9   3       5677.04       5002.74       925.55 o                         
   0  -9   3      22802.06      21464.61      1423.63 o                         
   1  -9   3      27838.27      28152.73       507.80 o                         
   2  -9   3        230.91        309.45       280.37 o                         
   3  -9   3       3475.89       3601.58       338.89 o                         
   4  -9   3      45052.98      45441.95       732.81 o                         
   5  -9   3      36601.04      36837.41       760.32 o                         
   6  -9   3        507.72        356.70       361.55 o                         
   7  -9   3      36620.18      38206.52      1153.09 o                         
   8  -9   3       9032.06       9926.64       507.02 o                         
   9  -9   3       1148.23       1363.30       396.43 o                         
  10  -9   3      14143.23      14285.46       334.81 o                         
  11  -9   3        170.02        263.52       237.63 o                         
  12  -9   3        194.20        368.59       335.50 o                         
  13  -9   3       2628.34       2346.58       296.31 o                         
  14  -9   3       7892.40       8453.40       655.60 o                         
  15  -9   3        292.06        364.29       517.95 o                         
  16  -9   3       2562.67       2073.50       421.34 o                         
  17  -9   3        534.70        654.55       328.83 o                         
  18  -9   3         31.25        371.41       395.73 o                         
 -13  -8   3        960.29        713.15       265.80 o                         
 -12  -8   3         43.32        245.42       243.07 o                         
 -11  -8   3        937.70        703.45       366.65 o                         
 -10  -8   3      15261.36      14793.78      1218.35 o                         
  -9  -8   3       8372.89       8887.30       674.29 o                         
  -8  -8   3         20.13        156.70       296.47 o                         
  -7  -8   3       3653.64       3826.63       279.58 o                         
  -6  -8   3         77.67        -40.35       225.26 o                         
  -5  -8   3      23804.49      22007.44       875.12 o                         
  -4  -8   3       3455.62       3992.63       485.70 o                         
  -3  -8   3         93.81        354.87       399.50 o                         
  -2  -8   3      14686.02      15509.06       527.55 o                         
  -1  -8   3       3502.04       2741.49       203.05 o                         
   0  -8   3      14950.96      12833.17       443.79 o                         
   1  -8   3      33246.02      30240.19       491.05 o                         
   2  -8   3      65675.34      65197.46      1023.15 o                         
   3  -8   3       8958.73       8882.81       376.77 o                         
   4  -8   3        193.41        281.24       284.09 o                         
   5  -8   3      97068.04      98406.11      1004.47 o                         
   6  -8   3      50843.05      46671.67       764.05 o                         
   7  -8   3       2257.51       2523.19       382.84 o                         
   8  -8   3      40659.86      44688.61       809.82 o                         
   9  -8   3       4383.70       3662.47       570.17 o                         
  10  -8   3         69.46        165.78       269.29 o                         
  11  -8   3        281.88        405.88       307.06 o                         
  12  -8   3       7320.07       7261.91       679.33 o                         
  13  -8   3       5297.58       5932.45       571.35 o                         
  14  -8   3          7.70        153.07       543.47 o                         
  15  -8   3        496.01        733.32       537.53 o                         
  16  -8   3        204.62        399.41       368.50 o                         
  17  -8   3       1848.02       1831.00       301.93 o                         
 -13  -7   3        507.82        460.60       224.02 o                         
 -12  -7   3         88.75        100.81       348.33 o                         
 -11  -7   3       1925.30       1248.35       438.17 o                         
 -10  -7   3       1907.06       2513.69       448.38 o                         
  -9  -7   3        116.67         68.64       417.74 o                         
  -8  -7   3        353.99        454.38       255.33 o                         
  -7  -7   3        125.09        105.48       224.00 o                         
  -6  -7   3        213.11        168.50       477.61 o                         
  -5  -7   3       9768.13       9620.43       659.75 o                         
  -4  -7   3        604.52        702.47       424.32 o                         
  -3  -7   3      16638.16      14369.33       876.61 o                         
  -2  -7   3      33936.37      29467.48       624.73 o                         
  -1  -7   3     102996.82      97334.69      2729.08 o                         
   0  -7   3        221.70        513.63       213.56 o                         
   1  -7   3       5566.03       5824.22       485.87 o                         
   2  -7   3       4413.68       4543.83       277.41 o                         
   3  -7   3       4205.88       3395.97       286.26 o                         
   4  -7   3      20741.80      20720.89       465.68 o                         
   5  -7   3        855.54        926.42       162.17 o                         
   6  -7   3      10702.43       9911.62       273.34 o                         
   7  -7   3       4627.78       5655.97       270.19 o                         
   8  -7   3       6895.09       7505.84       317.22 o                         
   9  -7   3       6457.99       6591.53       392.34 o                         
  10  -7   3       6202.33       6360.92       318.76 o                         
  11  -7   3         84.35        295.47       374.38 o                         
  12  -7   3      19834.81      19738.64       665.69 o                         
  13  -7   3        149.72        226.05       498.38 o                         
  14  -7   3       1418.28       1594.21       529.82 o                         
  15  -7   3       1361.34       2408.82       502.53 o                         
  18  -7   3        872.44       1168.81       425.99 o                         
 -14  -6   3       2309.14       2195.82       323.35 o                         
 -13  -6   3        170.81        302.41       299.89 o                         
 -12  -6   3       1940.64       1988.15       394.77 o                         
 -11  -6   3       3935.92       4040.70       481.79 o                         
 -10  -6   3         69.65       -162.15       419.51 o                         
  -9  -6   3       6308.85       6579.08       352.67 o                         
  -8  -6   3        177.68        391.63       222.55 o                         
  -7  -6   3        904.84       1042.74       233.96 o                         
  -6  -6   3        134.45         72.38       503.72 o                         
  -5  -6   3       8571.78       8147.25       641.36 o                         
  -4  -6   3       2628.21       3286.96       558.30 o                         
  -3  -6   3      15379.88      16020.55       550.93 o                         
  -2  -6   3      18525.72      19049.22       444.98 o                         
  -1  -6   3      25261.90      24276.20      1151.46 o                         
   0  -6   3      14960.00      16052.20       541.03 o                         
   1  -6   3      56978.75      44370.00      5750.83 o                         
   2  -6   3      17223.96      16956.11       358.51 o                         
   3  -6   3       1459.95       1060.10       239.16 o                         
   4  -6   3        840.75        889.90       133.66 o                         
   5  -6   3      84383.45      84849.55       606.66 o                         
   6  -6   3       4452.05       4643.88       238.78 o                         
   7  -6   3       7584.14       7172.14       292.98 o                         
   8  -6   3       8046.99       8629.32       330.66 o                         
   9  -6   3       1729.58       1930.08       331.25 o                         
  10  -6   3      19363.64      22723.74       587.62 o                         
  11  -6   3       1583.48       1613.17       321.63 o                         
  12  -6   3       4729.06       6257.58       482.95 o                         
  13  -6   3      13652.87      15786.05       620.60 o                         
  16  -6   3       4815.09       4558.95       444.38 o                         
  17  -6   3       4286.21       4204.11       299.27 o                         
  18  -6   3       1341.50       1147.45       418.28 o                         
 -14  -5   3         50.22        -89.00       646.70 o                         
 -13  -5   3       4205.54       4109.15       385.25 o                         
 -12  -5   3        522.61        935.91       391.15 o                         
 -11  -5   3       4761.81       4994.69       631.28 o                         
 -10  -5   3         42.10       -216.11       417.14 o                         
  -9  -5   3        449.71        785.86       269.47 o                         
  -8  -5   3       1152.43       1307.13       218.95 o                         
  -7  -5   3        247.36        353.02       564.83 o                         
  -6  -5   3       1131.56       1798.90       545.84 o                         
  -5  -5   3      12228.09      16355.03       739.26 o                         
  -4  -5   3        337.48        447.65       375.01 o                         
  -3  -5   3      77235.30      71885.54      4968.63 o                         
  -2  -5   3      11673.25      10065.57      1479.08 o                         
  -1  -5   3      38705.58      36947.28       973.48 o                         
   0  -5   3      20851.03      18968.69       364.75 o                         
   1  -5   3       4618.57       4627.80       225.94 o                         
   2  -5   3       8599.26       8560.39       277.73 o                         
   3  -5   3     155784.75     144259.42      7218.73 o                         
   4  -5   3      54778.02      56713.08       428.13 o                         
   5  -5   3      10454.24      10896.64       261.78 o                         
   6  -5   3       7894.45       8681.13       275.27 o                         
   7  -5   3        624.77        678.79       219.91 o                         
   8  -5   3       5601.69       5641.65       363.20 o                         
   9  -5   3       4757.47       5321.03       355.09 o                         
  10  -5   3        549.78       2125.22       605.76 o                         
  11  -5   3       5708.50       6618.31       408.19 o                         
  15  -5   3       3728.58       4198.15       415.61 o                         
  16  -5   3       2008.43       2090.29       423.32 o                         
  17  -5   3       2823.35       2985.51       663.31 o                         
 -15  -4   3        235.10        429.55       567.20 o                         
 -14  -4   3         13.35        359.54       787.31 o                         
 -13  -4   3       1946.72       2013.13       384.64 o                         
 -12  -4   3        301.40        586.82       413.78 o                         
 -11  -4   3       5391.94       6456.89       897.97 o                         
 -10  -4   3       4885.12       4862.54       399.38 o                         
  -9  -4   3       1182.64       1492.29       267.52 o                         
  -8  -4   3        312.42        338.18       586.18 o                         
  -7  -4   3      44929.63      47558.68      1263.14 o                         
  -6  -4   3       2833.79       2894.14       591.52 o                         
  -5  -4   3      50866.62      47371.79      1025.82 o                         
  -4  -4   3        453.06        871.05       384.03 o                         
  -3  -4   3       1672.16       2176.82       371.71 o                         
  -2  -4   3       2742.60       2613.79       117.35 o                         
  -1  -4   3      27506.09      24254.62       255.00 o                         
   0  -4   3      19527.57      19667.76       247.41 o                         
   1  -4   3     192101.78     177161.41      3113.96 o                         
   2  -4   3      46325.27      41785.24       682.30 o                         
   3  -4   3       1260.81       1276.16       155.82 o                         
   4  -4   3        161.87        399.50       161.84 o                         
   5  -4   3      54473.20      55550.57       602.98 o                         
   6  -4   3       1862.25       1861.29       209.12 o                         
   7  -4   3        817.08       1427.71       267.07 o                         
   8  -4   3      18520.71      19173.53       648.78 o                         
  13  -4   3        914.73        656.79       420.06 o                         
  14  -4   3       5663.20       6268.17       776.64 o                         
  15  -4   3         24.73         -1.48       332.33 o                         
  16  -4   3       1091.67       1152.79       778.42 o                         
  17  -4   3        145.39         89.00       594.49 o                         
 -16  -3   3       1334.34       1897.39       444.38 o                         
 -15  -3   3       2499.19       1804.24       701.29 o                         
 -14  -3   3       1522.57       1719.40       880.46 o                         
 -13  -3   3         24.11          0.85       370.58 o                         
 -12  -3   3         80.01        327.83       397.44 o                         
 -11  -3   3        542.74        460.41       400.24 o                         
 -10  -3   3       4568.60       4061.64       288.25 o                         
  -9  -3   3      12863.89      15092.52       845.14 o                         
  -8  -3   3      19127.61      20303.46       943.35 o                         
  -7  -3   3      37216.35      36595.01      1092.87 o                         
  -6  -3   3      43400.34      42265.22      1060.23 o                         
  -5  -3   3      22594.54      22273.83       749.94 o                         
  -4  -3   3        453.46        272.33       331.09 o                         
  -3  -3   3      11140.84      10307.27       309.15 o                         
  -2  -3   3     113570.85     111358.56      1559.58 o                         
  -1  -3   3      16958.52      17484.05       319.69 o                         
   0  -3   3       5929.61       5290.65       117.85 o                         
   1  -3   3       1824.63       1341.46       234.95 o                         
   2  -3   3      11208.31      10800.42       424.81 o                         
   3  -3   3      16508.19      16653.87       281.02 o                         
   4  -3   3      13874.97      13273.80       262.86 o                         
   5  -3   3       7107.12       8037.23       502.12 o                         
   6  -3   3      11946.25      14754.25       558.60 o                         
   7  -3   3      19433.56      19872.73       568.39 o                         
  11  -3   3        136.91         87.16       279.13 o                         
  12  -3   3       3678.24       4537.05       482.65 o                         
  13  -3   3       2848.78       2672.57       291.73 o                         
  14  -3   3       4853.79       4848.30       397.10 o                         
  15  -3   3         24.60        -26.70       806.30 o                         
  16  -3   3        107.17        104.42       693.57 o                         
  17  -3   3       2209.53       1892.64       547.62 o                         
 -16  -2   3        192.24        311.48       547.62 o                         
 -15  -2   3       1640.61       2187.51       793.84 o                         
 -14  -2   3        608.00        261.65       869.19 o                         
 -13  -2   3       4446.96       3557.45      1018.70 o                         
 -12  -2   3       8591.95       9249.73       926.74 o                         
 -11  -2   3         77.64        -17.85       344.12 o                         
 -10  -2   3       4131.41       4288.02       262.40 o                         
  -9  -2   3       2008.05       2764.80       670.43 o                         
  -8  -2   3      15163.13      14705.05       870.97 o                         
  -7  -2   3      17131.02      18989.89       866.22 o                         
  -6  -2   3        216.95        863.85       496.00 o                         
  -5  -2   3      37489.49      37587.91      1201.44 o                         
  -4  -2   3      85590.60      86851.12       776.70 o                         
  -3  -2   3     140421.38     116914.24      5644.77 o                         
  -2  -2   3      72755.33      73956.37      2736.03 o                         
  -1  -2   3        488.68        459.77       127.07 o                         
   0  -2   3       3959.03       4210.09       213.00 o                         
   1  -2   3     135452.12     146066.77       584.40 o                         
   2  -2   3      29733.86      42973.03       442.01 o                         
   3  -2   3     143115.64     164025.45      5569.05 o                         
   4  -2   3       7291.50       9871.19       439.64 o                         
   9  -2   3      15171.56      16247.64      1019.30 o                         
  10  -2   3       4606.84       5785.90       734.51 o                         
  11  -2   3       1108.30       1106.17       307.02 o                         
  12  -2   3      13512.01      15018.67       505.44 o                         
  13  -2   3       7690.68       7474.77       479.75 o                         
  14  -2   3        763.56        818.90       409.63 o                         
  15  -2   3        306.64       1121.35       825.88 o                         
  16  -2   3       1039.71        681.71       713.15 o                         
  17  -2   3       1260.47       1200.25       477.02 o                         
 -17  -1   3        448.42         14.24       368.44 o                         
 -16  -1   3         63.22        390.91       263.23 o                         
 -15  -1   3        902.86        892.92       833.00 o                         
 -14  -1   3       7696.20       7734.91      1045.40 o                         
 -13  -1   3         21.17        174.43       944.54 o                         
 -12  -1   3       1222.95       1302.30       896.48 o                         
 -11  -1   3      11891.99      12599.55       686.76 o                         
 -10  -1   3         79.97        526.06       455.05 o                         
  -9  -1   3        713.37        557.11       624.75 o                         
  -8  -1   3        313.17        508.46       583.81 o                         
  -7  -1   3       8798.59       7844.67       660.94 o                         
  -6  -1   3      36717.52      36945.71       626.10 o                         
  -5  -1   3     101208.60      95731.47       752.91 o                         
  -4  -1   3      61353.67      61193.86      1390.85 o                         
  -3  -1   3       4816.87       7477.18       897.67 o                         
  -2  -1   3       2079.89       1954.22       315.34 o                         
  -1  -1   3     172476.95     196405.30      1029.68 o                         
   0  -1   3       1004.29        198.16       147.73 o                         
   1  -1   3      15650.97      13951.55       294.28 o                         
   2  -1   3      72331.10      76259.80       466.45 o                         
   3  -1   3     129831.80     160700.03       948.69 o                         
   7  -1   3       1548.21         69.37       441.42 o                         
   8  -1   3        433.27        501.94       574.91 o                         
   9  -1   3        351.59       1056.67       624.16 o                         
  10  -1   3       2555.71       2449.16       733.32 o                         
  11  -1   3       2115.09       2673.04       322.67 o                         
  12  -1   3      30082.54      30033.81       664.57 o                         
  13  -1   3       3280.36       3283.60       442.62 o                         
  14  -1   3       4977.23       5860.11       484.15 o                         
  15  -1   3       9141.12      10233.89       462.27 o                         
  16  -1   3       6573.71       6181.04       739.26 o                         
  17  -1   3         58.29        513.21       383.87 o                         
 -17   0   3         17.28        -32.04       471.68 o                         
 -16   0   3        118.42         21.36       696.54 o                         
 -15   0   3         98.99        207.06       844.87 o                         
 -14   0   3       1815.35       2473.49       956.41 o                         
 -13   0   3      17284.90      17471.03      1119.57 o                         
 -12   0   3         26.09        220.35       563.67 o                         
 -11   0   3       1410.76       1903.82       531.80 o                         
 -10   0   3        787.30        726.88       423.01 o                         
  -9   0   3          6.88       -259.87       598.05 o                         
  -8   0   3      22814.51      24022.89       957.00 o                         
  -7   0   3       9892.49       9694.85       415.21 o                         
  -6   0   3       2867.03       2528.06       173.95 o                         
  -5   0   3      20323.79      19793.18      1166.73 o                         
  -4   0   3      13866.57      13344.73       284.15 o                         
  -3   0   3       8705.34       8285.49       420.06 o                         
  -2   0   3       8336.26       8546.55       321.57 o                         
  -1   0   3       6614.36       8766.55       210.33 o                         
   0   0   3       5848.49       5337.96       338.78 o                         
   1   0   3       5158.68       5456.03       279.45 o                         
   5   0   3      11452.74      10541.51       763.58 o                         
   6   0   3       4855.96       5437.28       312.37 o                         
   7   0   3       3659.33       2793.87       612.88 o                         
   8   0   3      46156.11      47546.22      1329.59 o                         
   9   0   3       6754.81       6532.87       783.76 o                         
  10   0   3      30814.33      30503.54       494.99 o                         
  11   0   3        897.93        725.68       340.16 o                         
  12   0   3        175.62        186.76       412.93 o                         
  13   0   3      15084.21      16651.55       803.33 o                         
  14   0   3      11712.33      15048.23      1164.36 o                         
  15   0   3        106.67       -155.91       338.55 o                         
  16   0   3       1175.93        624.16       591.52 o                         
 -17   1   3        443.48        430.24       263.84 o                         
 -16   1   3       1524.65       2630.12       819.35 o                         
 -15   1   3       4838.49       4738.72       959.37 o                         
 -14   1   3       1527.91       2064.11       920.21 o                         
 -13   1   3        212.33        109.76       856.73 o                         
 -12   1   3        253.66        212.87       529.06 o                         
 -11   1   3       9534.34      11001.97       719.08 o                         
 -10   1   3      10796.35      11850.66       874.53 o                         
  -9   1   3       5462.58       5231.16       718.49 o                         
  -8   1   3      52871.91      52966.30       770.24 o                         
  -7   1   3      22147.38      20142.19       332.89 o                         
  -6   1   3         82.61        276.06       176.38 o                         
  -5   1   3     164860.00     166684.36      4411.81 o                         
  -4   1   3       2894.49       2484.20       233.57 o                         
  -3   1   3      76082.79      82191.04       924.96 o                         
  -2   1   3     117562.17     146938.94      1070.91 o                         
  -1   1   3         80.37       1657.10       313.86 o                         
   2   1   3     146579.08     130549.48      1445.29 o                         
   3   1   3      55437.38      59757.27      2096.14 o                         
   4   1   3      30447.68      28004.64       382.09 o                         
   5   1   3       7581.61       7291.75       554.74 o                         
   6   1   3      41337.93      46907.82      1150.42 o                         
   7   1   3      21898.21      23399.92       980.14 o                         
   8   1   3        112.26        761.21       642.55 o                         
   9   1   3        250.84        742.22       711.37 o                         
  10   1   3      27595.98      29329.31       552.61 o                         
  11   1   3      11893.27      12491.22       354.68 o                         
  12   1   3       4676.73       5322.40       573.73 o                         
  13   1   3       2648.59       2888.23       475.97 o                         
  14   1   3       6078.71       6955.56       475.12 o                         
  15   1   3       2128.58       2437.14       335.86 o                         
  16   1   3       1984.29       2035.63       479.39 o                         
 -17   2   3         14.37       -318.60       617.63 o                         
 -16   2   3       2827.47       3028.82       833.59 o                         
 -15   2   3        188.99        376.75       853.17 o                         
 -14   2   3       1540.27       1772.20       894.70 o                         
 -13   2   3       5507.12       5200.31       922.59 o                         
 -12   2   3       8156.58       7464.76       351.17 o                         
 -11   2   3       6615.06       7049.04       582.03 o                         
 -10   2   3      65542.61      64562.78      1588.28 o                         
  -9   2   3      11562.67      10503.27       752.31 o                         
  -8   2   3       3807.49       3106.31       233.73 o                         
  -7   2   3      13194.52      14036.22       315.17 o                         
  -6   2   3       3524.23       4033.24       270.93 o                         
  -5   2   3      42937.28      39621.88      2232.01 o                         
  -4   2   3     156840.95     163597.70      1224.58 o                         
  -3   2   3     118859.59     111223.66       854.78 o                         
   0   2   3       3929.06       2976.01       511.43 o                         
   1   2   3       3921.98       4745.15       555.04 o                         
   2   2   3     122035.39     122469.87      1145.67 o                         
   3   2   3        170.38        160.79       363.10 o                         
   4   2   3        365.31        223.36       106.50 o                         
   5   2   3      41065.75      44277.70      1050.74 o                         
   6   2   3      31764.12      39407.87      1136.77 o                         
   7   2   3      40846.25      43476.15      1277.38 o                         
   8   2   3       2272.36       2919.65       702.47 o                         
   9   2   3       1638.22       1362.26       227.68 o                         
  10   2   3       3712.96       3765.47       277.81 o                         
  11   2   3       7048.81       8362.21       572.73 o                         
  12   2   3       3053.53       3160.37       337.76 o                         
  13   2   3         58.09         69.97       435.23 o                         
  14   2   3        908.11       1390.17       379.57 o                         
  15   2   3       1403.30       1281.83       286.70 o                         
 -18   3   3         87.67        -45.09       408.79 o                         
 -17   3   3        731.37        618.82       656.79 o                         
 -16   3   3       3746.11       3046.62       820.54 o                         
 -15   3   3         48.72        242.07       850.21 o                         
 -14   3   3      13603.99      13539.45      1228.73 o                         
 -13   3   3       2826.65       3393.77       370.63 o                         
 -12   3   3      19429.45      17241.50       594.19 o                         
 -11   3   3       4556.06       4862.13       338.82 o                         
 -10   3   3      24799.13      26774.04      1098.80 o                         
  -9   3   3       3688.03       4141.26       649.67 o                         
  -8   3   3       6192.78       6059.38       421.92 o                         
  -7   3   3      41821.62      38976.33       881.35 o                         
  -6   3   3       1702.66       2396.06       278.13 o                         
  -5   3   3       6712.34       3674.33       672.21 o                         
  -2   3   3     143622.53     163005.02      1579.38 o                         
  -1   3   3      36893.78      40501.92      1081.00 o                         
   0   3   3       5160.74       4635.82       356.77 o                         
   1   3   3     152229.86     162097.45      1853.78 o                         
   2   3   3      39908.71      51120.48      4823.56 o                         
   3   3   3      26873.78      28506.49       796.21 o                         
   4   3   3        485.80       1175.34       484.73 o                         
   5   3   3      25575.02      24410.32       912.50 o                         
   6   3   3      13241.05      10681.85       779.01 o                         
   7   3   3        829.66        881.06       618.82 o                         
   8   3   3        819.41        457.44       665.09 o                         
   9   3   3       5614.29       5548.01       372.35 o                         
  10   3   3      11043.93      10747.40       337.19 o                         
  11   3   3         54.92        274.65       301.07 o                         
  12   3   3        821.57        776.48       320.36 o                         
  13   3   3       7862.98       8912.95       536.35 o                         
  14   3   3        100.69        114.93       357.57 o                         
  15   3   3       1172.79       1659.20       257.76 o                         
 -18   4   3          4.03         71.89       251.14 o                         
 -17   4   3         14.20       -417.69       673.99 o                         
 -16   4   3      13451.48      14503.92      1022.26 o                         
 -15   4   3        514.99        627.16       347.73 o                         
 -14   4   3        176.47        188.34       372.99 o                         
 -13   4   3       1712.65       1655.91       424.21 o                         
 -12   4   3       2545.85       2487.40       357.96 o                         
 -11   4   3        930.00       1045.41       312.72 o                         
 -10   4   3       2095.65       2483.57       668.06 o                         
  -9   4   3       3112.05       3658.81       323.96 o                         
  -8   4   3      17637.74      17333.15       494.71 o                         
  -7   4   3       9250.95       8594.01       655.60 o                         
  -4   4   3      23086.18      28486.91       726.80 o                         
  -3   4   3      74596.72      77278.12       758.76 o                         
  -2   4   3      21046.47      28861.21      7288.74 o                         
  -1   4   3     133908.23     150199.05      1864.46 o                         
   0   4   3      54141.20      59073.66       693.51 o                         
   1   4   3      17580.98      17939.64       458.71 o                         
   2   4   3        441.97        868.32       291.23 o                         
   3   4   3       1929.69       2168.10       226.05 o                         
   4   4   3        800.34        986.66       533.38 o                         
   5   4   3      42281.59      46031.51      1193.73 o                         
   6   4   3       8700.52      10216.11       784.35 o                         
   7   4   3         17.31       -429.55       668.06 o                         
   8   4   3      26968.71      26617.23       804.40 o                         
   9   4   3       1735.97       1359.38       237.20 o                         
  10   4   3       2986.78       3008.60       305.26 o                         
  11   4   3        977.69        892.30       317.78 o                         
  12   4   3        906.98        702.68       298.20 o                         
  13   4   3       1618.73       2475.69       432.53 o                         
  14   4   3       2698.40       2708.69       395.14 o                         
  15   4   3        126.31         42.12       227.83 o                         
 -18   5   3       1059.31       1096.43       494.22 o                         
 -17   5   3        787.25        834.78       703.07 o                         
 -16   5   3       2936.94       2754.00       369.96 o                         
 -15   5   3       1319.77       1458.21       391.96 o                         
 -14   5   3        276.74        264.61       464.56 o                         
 -13   5   3         67.98        185.11       437.86 o                         
 -12   5   3       7131.00       7568.78       850.24 o                         
 -11   5   3      12255.34      11518.53       778.62 o                         
 -10   5   3      33239.86      33184.10      1065.57 o                         
  -9   5   3       3347.81       2274.79       407.06 o                         
  -5   5   3      12291.11      12290.09       353.21 o                         
  -4   5   3       1356.70       1458.86       271.03 o                         
  -3   5   3      16446.67      15976.75      1210.28 o                         
  -2   5   3        826.29       1634.67       302.23 o                         
  -1   5   3      25265.02      31211.88      3491.90 o                         
   0   5   3       1408.18       1087.17       233.94 o                         
   1   5   3      11979.90      11527.36       280.28 o                         
   2   5   3      15390.11      16695.34      1594.83 o                         
   3   5   3      48291.03      53336.87      1164.06 o                         
   4   5   3     164946.41     168965.94      2061.73 o                         
   5   5   3       2257.15       2163.78       671.62 o                         
   6   5   3       2805.33       2140.05       679.93 o                         
   7   5   3      16172.95      16536.58      1031.76 o                         
   8   5   3        102.68        545.77       230.42 o                         
   9   5   3        909.65        802.12       252.70 o                         
  10   5   3       1583.31       1742.63       314.23 o                         
  11   5   3       5157.13       5364.34       418.07 o                         
  12   5   3       4696.81       4595.88       475.78 o                         
  13   5   3       1716.52       2255.33       372.57 o                         
  14   5   3        283.03         43.31       310.30 o                         
 -18   6   3       2894.59       2838.96       548.81 o                         
 -17   6   3       1986.80       2162.00       722.05 o                         
 -16   6   3        821.63        745.11       370.14 o                         
 -15   6   3       2888.74       3177.61       450.97 o                         
 -14   6   3       8458.92       8862.19       603.39 o                         
 -13   6   3        669.19        343.22       350.20 o                         
 -12   6   3      17428.20      21465.28      1273.52 o                         
 -11   6   3       1714.27       1153.15       281.82 o                         
  -7   6   3      45397.95      51837.03       732.38 o                         
  -6   6   3      21317.93      21140.62       527.05 o                         
  -5   6   3        668.53        971.61       247.59 o                         
  -4   6   3       1243.45       1214.58       231.38 o                         
  -3   6   3         32.35        296.16       228.90 o                         
  -2   6   3       5391.90       3994.38       379.99 o                         
  -1   6   3      39619.14      38106.44      2192.53 o                         
   0   6   3      22531.21      25446.25      2711.14 o                         
   1   6   3       6945.96       7543.93       270.24 o                         
   2   6   3      52216.89      53216.63      1243.72 o                         
   3   6   3        549.74        510.24       560.08 o                         
   4   6   3       3975.35       3562.79       676.96 o                         
   5   6   3      78415.68      77643.36      1620.31 o                         
   6   6   3         28.21        610.51       726.20 o                         
   7   6   3      12803.43      12314.78       299.12 o                         
   8   6   3       4761.10       4388.57       278.81 o                         
   9   6   3       3129.34       4819.00       797.67 o                         
  10   6   3       3077.12       2821.47       352.05 o                         
  11   6   3       1294.23       1412.82       319.38 o                         
  12   6   3        633.09        573.83       393.86 o                         
  13   6   3         38.30        103.83       375.56 o                         
  14   6   3          6.51         13.05       251.56 o                         
 -18   7   3       1380.10       1196.69       529.23 o                         
 -17   7   3        436.60         86.03       653.82 o                         
 -16   7   3        466.59        409.00       380.39 o                         
 -15   7   3       1259.45       1344.43       518.55 o                         
 -14   7   3      10307.12      11441.44       469.75 o                         
 -10   7   3      17100.77      20661.23       805.11 o                         
  -9   7   3      34657.58      36137.78       733.18 o                         
  -8   7   3       4252.09       3275.63       555.33 o                         
  -7   7   3      47713.51      46779.96      1643.45 o                         
  -6   7   3        633.45        658.05       342.94 o                         
  -5   7   3       3211.58       3297.10       443.84 o                         
  -4   7   3       2213.05       2434.92       280.02 o                         
  -3   7   3       8614.48       9986.85       380.46 o                         
  -2   7   3      25940.61      24775.04      3582.07 o                         
  -1   7   3      40062.23      40919.52      2452.03 o                         
   0   7   3       4137.39       5728.28      1232.59 o                         
   1   7   3        157.86        225.65       226.80 o                         
   2   7   3      12048.55      11569.26       501.93 o                         
   3   7   3       2386.21       1468.43       628.90 o                         
   4   7   3        193.86        962.34       673.99 o                         
   5   7   3      38118.63      36548.14      1256.03 o                         
   6   7   3       1778.21       1747.93       233.42 o                         
   7   7   3      11866.18      11378.83       365.61 o                         
   8   7   3        389.57        434.93       260.64 o                         
   9   7   3        777.14        740.79       290.85 o                         
  10   7   3       1497.77       1432.24       314.16 o                         
  11   7   3        244.33        128.70       292.97 o                         
  12   7   3         11.25       -268.77       418.28 o                         
  13   7   3       1595.72       1408.50       362.51 o                         
 -18   8   3        525.06        157.82       476.42 o                         
 -17   8   3       1125.09        551.77       676.37 o                         
 -16   8   3       4457.94       4455.88       428.23 o                         
 -15   8   3       3137.36       3194.62       388.87 o                         
 -11   8   3         89.59       4750.76      2471.21 o                         
 -10   8   3       4856.94       5762.26       604.19 o                         
  -9   8   3      12972.53      13850.42       535.73 o                         
  -8   8   3       7528.08       7173.05       717.90 o                         
  -7   8   3         41.38        318.06       357.66 o                         
  -6   8   3      10453.74       9808.04      1480.21 o                         
  -5   8   3      10525.24      10856.29       387.71 o                         
  -4   8   3       4291.60       4872.78       437.16 o                         
  -3   8   3      14849.88      15053.59       900.04 o                         
  -2   8   3        692.79        969.55       351.68 o                         
  -1   8   3        184.11       1770.99       328.19 o                         
   0   8   3       4285.06       4896.61       492.54 o                         
   1   8   3      28585.36      29953.24      2555.01 o                         
   2   8   3        409.18        253.55       513.18 o                         
   3   8   3       3381.99       2121.27       494.80 o                         
   4   8   3      21050.22      20485.74      1510.55 o                         
   5   8   3      16037.61      16279.89       416.19 o                         
   6   8   3        709.38        793.24       178.17 o                         
   7   8   3        108.79        227.24       202.00 o                         
   8   8   3       1011.36       1137.83       288.82 o                         
   9   8   3        834.33        581.67       278.16 o                         
  10   8   3         32.77        174.45       331.18 o                         
  11   8   3        997.47        974.21       470.49 o                         
  12   8   3        349.15        639.58       389.21 o                         
  13   8   3        123.49        138.83       245.63 o                         
 -18   9   3       2760.45       2105.02       284.45 o                         
 -17   9   3        956.72        809.27       600.42 o                         
 -13   9   3       5304.01       5951.18       279.74 o                         
 -12   9   3       8395.79       9047.69       292.81 o                         
 -11   9   3       9465.44       9955.53       496.95 o                         
 -10   9   3       5475.72       5391.24       322.76 o                         
  -9   9   3        767.27        731.54       560.67 o                         
  -8   9   3       4335.17       5061.48       711.37 o                         
  -7   9   3      51510.17      53366.53      1402.57 o                         
  -6   9   3          8.24        105.26       283.14 o                         
  -5   9   3      22846.66      24366.50       557.30 o                         
  -4   9   3       9579.48       8611.87      1108.00 o                         
  -3   9   3       1885.81       2099.53       436.36 o                         
  -2   9   3      25076.74      24255.12      1703.79 o                         
  -1   9   3        347.25        603.31       324.84 o                         
   0   9   3       2031.52       2445.55       424.58 o                         
   1   9   3       6564.83       6953.61       587.96 o                         
   2   9   3      23177.38      27183.59      1300.52 o                         
   3   9   3      13652.78      14614.27       975.99 o                         
   4   9   3      12844.58      12361.44       312.39 o                         
   5   9   3        145.36        151.55       178.81 o                         
   6   9   3         58.03        312.59       188.03 o                         
   7   9   3       2847.31       2749.77       231.71 o                         
   8   9   3        458.27        527.50       302.41 o                         
   9   9   3        988.17        940.95       296.42 o                         
  10   9   3         10.07        -25.51       458.03 o                         
  11   9   3        185.10        422.43       402.85 o                         
  12   9   3       1319.57       1471.99       332.84 o                         
 -16  10   3         43.65        370.95       329.73 o                         
 -15  10   3          7.55        593.84       370.00 o                         
 -14  10   3        617.45        257.21       256.47 o                         
 -13  10   3       2815.18       3150.41       290.39 o                         
 -12  10   3       4702.42       4813.96       361.13 o                         
 -11  10   3       1946.30       1914.01       228.23 o                         
 -10  10   3       5274.70       5171.27       241.78 o                         
  -9  10   3       1616.81       1869.39       177.00 o                         
  -8  10   3       3948.78       5308.89       726.20 o                         
  -7  10   3      17030.62      19655.58      1015.14 o                         
  -6  10   3       9441.03       8684.19       769.52 o                         
  -5  10   3          5.46         88.40       501.94 o                         
  -4  10   3      28321.08      28580.06      1013.96 o                         
  -3  10   3        140.42        366.43       335.16 o                         
  -2  10   3       3956.35       3853.56       636.02 o                         
  -1  10   3       2865.25       2297.13       396.14 o                         
   0  10   3        719.99        879.73       487.10 o                         
   1  10   3      41020.32      40430.54      2499.59 o                         
   2  10   3       4586.30       4934.36       729.47 o                         
   3  10   3       2700.84       2573.24       181.50 o                         
   4  10   3        170.70        265.70       191.84 o                         
   5  10   3       3055.25       3071.29       219.20 o                         
   6  10   3        212.90        222.19       211.52 o                         
   7  10   3       1134.71        751.19       238.15 o                         
   8  10   3          4.15         55.09       303.36 o                         
   9  10   3       2692.93       2394.85       344.01 o                         
  10  10   3        292.61        234.95       423.03 o                         
  11  10   3        546.01        529.23       354.20 o                         
  12  10   3        607.46        490.66       225.46 o                         
 -18  11   3       1626.26        521.51       404.04 o                         
 -17  11   3          1.26        148.92       543.47 o                         
 -16  11   3         34.20         16.43       339.12 o                         
 -15  11   3       2260.51       2702.18       414.25 o                         
 -14  11   3          3.04         32.25       270.50 o                         
 -13  11   3         65.64        135.18       289.78 o                         
 -12  11   3       4233.59       4339.31       304.75 o                         
 -11  11   3       2198.77       2219.91       251.83 o                         
 -10  11   3       1757.86       1833.97       252.33 o                         
  -9  11   3       1209.83       1374.18       175.75 o                         
  -8  11   3         17.07        -87.39       173.73 o                         
  -7  11   3          7.48       -241.47       575.51 o                         
  -6  11   3       1249.42       1267.89       626.53 o                         
  -5  11   3       1569.20       1168.22       590.34 o                         
  -4  11   3       1314.42       1214.83       467.40 o                         
  -3  11   3       7508.97       7988.26      2031.47 o                         
  -2  11   3        253.07        407.28       381.37 o                         
  -1  11   3      29079.90      27748.57      4056.13 o                         
   0  11   3       2278.12       2293.71       829.44 o                         
   1  11   3       4349.69       4147.56       229.83 o                         
   2  11   3        119.67        178.90       166.19 o                         
   3  11   3         27.49        -10.48       186.85 o                         
   4  11   3         58.64         22.69       205.67 o                         
   5  11   3       1338.18       1382.71       224.72 o                         
   6  11   3        206.07        382.84       251.37 o                         
   7  11   3        351.87        216.31       232.41 o                         
   8  11   3          7.93         63.73       283.00 o                         
   9  11   3       1355.47       1115.41       446.76 o                         
  10  11   3       1961.99       1522.42       388.61 o                         
  11  11   3        100.87         97.90       257.49 o                         
 -18  12   3        228.97        351.83       357.17 o                         
 -17  12   3       6653.54       5126.74       605.76 o                         
 -16  12   3        793.13        562.77       332.99 o                         
 -15  12   3        444.07        272.04       393.38 o                         
 -14  12   3       8450.04       9612.64       368.90 o                         
 -13  12   3        583.72        416.64       281.59 o                         
 -12  12   3        897.38        885.26       269.42 o                         
 -11  12   3        779.17        726.21       260.89 o                         
 -10  12   3       4585.98       4197.07       288.39 o                         
  -9  12   3       6396.44       6094.54       222.12 o                         
  -8  12   3        211.64        138.35       164.75 o                         
  -7  12   3       6285.31       6181.82       245.24 o                         
  -6  12   3        909.58        588.33       205.22 o                         
  -5  12   3      27386.24      29750.65      1126.68 o                         
  -4  12   3         12.75        135.57       433.56 o                         
  -3  12   3       9736.75      10548.12       753.50 o                         
  -2  12   3       3587.81       3950.94       254.12 o                         
  -1  12   3        413.29        593.34       212.88 o                         
   0  12   3       1255.80       1127.66       188.66 o                         
   1  12   3       2515.14       2618.52       216.03 o                         
   2  12   3        631.40        704.48       188.53 o                         
   3  12   3       2462.91       2914.38       215.51 o                         
   4  12   3         38.10        -10.74       216.13 o                         
   5  12   3        678.05        783.82       225.62 o                         
   6  12   3       1467.12       1267.26       251.29 o                         
   7  12   3       1665.52       1205.49       226.35 o                         
   8  12   3        131.52        173.82       297.80 o                         
   9  12   3        100.25       -149.51       360.14 o                         
  10  12   3         25.84        111.54       271.73 o                         
 -17  13   3         91.68         17.80       493.04 o                         
 -16  13   3       7400.03       5460.77       568.39 o                         
 -15  13   3       1002.99        889.10       392.92 o                         
 -14  13   3         81.94         20.93       273.46 o                         
 -13  13   3        641.44        637.05       300.77 o                         
 -12  13   3          3.96        191.26       279.06 o                         
 -11  13   3        731.02        759.44       256.50 o                         
 -10  13   3       4458.15       4595.57       312.05 o                         
  -9  13   3       2173.90       2431.23       215.85 o                         
  -8  13   3        414.65        552.42       222.30 o                         
  -7  13   3       1194.48       1573.66       223.12 o                         
  -6  13   3        643.33        584.20       175.79 o                         
  -5  13   3       1013.18       3223.29       911.39 o                         
  -4  13   3       3642.57       3536.98       180.32 o                         
  -3  13   3         45.66        -86.24       192.60 o                         
  -2  13   3        706.35        870.16       220.65 o                         
  -1  13   3        330.78        414.89       192.08 o                         
   0  13   3        343.05        543.36       206.56 o                         
   1  13   3         41.46         34.56       221.59 o                         
   2  13   3          9.92         90.82       189.78 o                         
   3  13   3       1265.27       1393.59       217.27 o                         
   4  13   3       1117.68       1113.71       226.73 o                         
   5  13   3       1034.14        746.76       216.46 o                         
   6  13   3        467.12        485.12       248.53 o                         
   7  13   3        238.89        169.01       281.20 o                         
   8  13   3         30.58        -84.84       327.50 o                         
   9  13   3         46.89        452.10       253.93 o                         
 -17  14   3        634.40        382.68       434.89 o                         
 -16  14   3        374.71        144.77       485.92 o                         
 -15  14   3        164.85         17.80       599.24 o                         
 -14  14   3        597.20        968.45       277.42 o                         
 -13  14   3        857.05        773.46       288.09 o                         
 -12  14   3        830.22        752.34       281.52 o                         
 -11  14   3        388.69        474.19       255.94 o                         
 -10  14   3       1030.87       1200.83       263.43 o                         
  -9  14   3        494.42        592.71       370.82 o                         
  -8  14   3       1933.26       1750.84       254.58 o                         
  -7  14   3       1430.75       1416.37       199.49 o                         
  -6  14   3       1036.07       1065.81       179.82 o                         
  -5  14   3        211.14        281.47       167.18 o                         
  -4  14   3       2048.96       1704.74       221.19 o                         
  -3  14   3       1115.35        867.15       237.93 o                         
  -2  14   3        102.47         63.93       238.21 o                         
  -1  14   3        410.69        326.45       200.81 o                         
   0  14   3        132.87         20.25       210.59 o                         
   1  14   3       1602.01       1270.37       232.47 o                         
   2  14   3       2870.33       2414.37       259.84 o                         
   3  14   3       2135.92       2353.34       226.18 o                         
   4  14   3       2014.72       1925.10       252.20 o                         
   5  14   3        299.37        326.02       256.95 o                         
   6  14   3         81.29        213.46       286.37 o                         
   7  14   3          9.96       -121.94       229.49 o                         
   8  14   3        720.87        813.42       264.02 o                         
 -16  15   3        198.82        258.09       433.11 o                         
 -15  15   3        736.67        147.14       573.73 o                         
 -14  15   3       1703.72       1398.18       308.64 o                         
 -13  15   3        859.46        741.51       350.45 o                         
 -12  15   3       3080.05       3384.75       345.52 o                         
 -11  15   3        576.54        533.13       300.56 o                         
 -10  15   3         35.85        232.85       294.04 o                         
  -9  15   3       1523.65       1511.15       404.63 o                         
  -8  15   3        657.39        708.41       343.52 o                         
  -7  15   3        317.46         94.93       237.20 o                         
  -6  15   3       2108.57       2368.09       217.91 o                         
  -5  15   3       3847.77       4172.85       500.47 o                         
  -4  15   3        930.33        506.07       237.30 o                         
  -3  15   3        379.26        456.30       248.10 o                         
  -2  15   3         12.69          5.84       246.06 o                         
  -1  15   3       4382.41       3922.87       260.25 o                         
   0  15   3        367.44        288.12       229.87 o                         
   1  15   3        965.48       1051.91       248.41 o                         
   2  15   3         29.12        101.06       323.70 o                         
   3  15   3       1680.78       1656.23       275.25 o                         
   4  15   3        113.19         29.37       208.37 o                         
   5  15   3       1654.05       1956.72       410.57 o                         
 -16  16   3        555.51        463.96       357.76 o                         
 -15  16   3         13.56        166.13       506.09 o                         
 -14  16   3       3885.42       4125.24       662.72 o                         
 -13  16   3         11.98        -72.17       287.05 o                         
 -12  16   3         78.00         89.95       312.93 o                         
 -11  16   3        421.56        623.47       313.11 o                         
 -10  16   3        614.60        693.07       312.53 o                         
  -9  16   3          1.59        -99.08       362.51 o                         
  -8  16   3         11.96       -110.90       237.32 o                         
  -7  16   3       3589.90       3385.80       253.27 o                         
  -6  16   3        189.32         96.97       219.51 o                         
  -5  16   3         95.77         37.33       341.83 o                         
  -4  16   3        122.43        289.55       356.70 o                         
  -3  16   3        448.14        621.21       257.85 o                         
  -2  16   3        664.50        456.56       257.64 o                         
  -1  16   3        736.33        794.94       279.97 o                         
   0  16   3          2.33        -19.20       245.00 o                         
   1  16   3         13.25         53.25       243.26 o                         
   2  16   3        227.11         40.45       295.29 o                         
   3  16   3         87.60        383.87       399.29 o                         
 -15  17   3         10.98       -194.01       430.15 o                         
 -14  17   3        545.47        442.61       514.99 o                         
 -13  17   3         11.64       -180.96       552.96 o                         
 -12  17   3        218.48         64.08       549.40 o                         
 -11  17   3         86.24        169.97       287.49 o                         
 -10  17   3         44.47        -28.17       274.23 o                         
  -9  17   3       3706.39       3666.36       292.84 o                         
  -8  17   3       1511.58       1276.44       223.74 o                         
  -7  17   3       1758.42       1718.75       326.97 o                         
  -6  17   3         65.54         -2.51       339.12 o                         
  -5  17   3        310.29        551.90       334.12 o                         
  -4  17   3        122.51         72.57       333.40 o                         
  -3  17   3        551.35        486.11       326.32 o                         
  -2  17   3        602.87        408.87       334.75 o                         
  -1  17   3         35.93        -48.65       463.96 o                         
   0  17   3          0.71        -37.38       440.83 o                         
   1  17   3         11.72         -5.93       325.13 o                         
 -15  18   3         62.83         28.27       180.05 o                         
 -14  18   3         82.14        111.40       253.46 o                         
 -13  18   3         55.39         51.48       303.06 o                         
 -12  18   3        138.23          8.56       327.65 o                         
 -11  18   3        944.86        721.40       346.93 o                         
 -10  18   3        527.58        514.70       338.56 o                         
  -9  18   3        756.51        576.05       333.23 o                         
  -8  18   3         52.54        -22.30       215.53 o                         
  -7  18   3        217.41          4.45       227.75 o                         
  -6  18   3        220.91        404.52       286.64 o                         
  -5  18   3          9.45        -37.13       275.36 o                         
  -4  18   3       1083.13       1028.29       298.69 o                         
  -3  18   3       1140.87       1523.61       421.25 o                         
  -2  18   3         98.92        195.20       393.95 o                         
 -14  19   3        116.79         77.76       169.77 o                         
 -13  19   3          2.76         15.79       218.73 o                         
 -12  19   3        106.70        260.18       257.14 o                         
 -11  19   3        244.39        266.77       266.34 o                         
 -10  19   3         87.52        112.73       246.12 o                         
  -9  19   3        402.31        378.03       253.83 o                         
  -8  19   3          2.99          6.80       173.86 o                         
  -7  19   3        110.13        209.32       244.08 o                         
  -6  19   3        242.71        214.57       242.48 o                         
  -5  19   3        682.97        672.67       251.22 o                         
  -4  19   3          7.93        -63.48       350.64 o                         
 -12  20   3        318.58        190.14       178.90 o                         
 -11  20   3        690.19        480.60       203.73 o                         
 -10  20   3        401.75        374.94       208.18 o                         
  -9  20   3        394.58        307.11       194.82 o                         
  -8  20   3       1101.29        811.64       365.48 o                         
  -7  20   3         99.02        106.03       188.56 o                         
  -6  20   3        195.85        300.21       240.88 o                         
  -5  20   3        168.65         -0.59       265.80 o                         
 -10  21   3        100.53         33.23       199.94 o                         
  -9  21   3        314.89        169.69       234.36 o                         
  -8  21   3        368.18        284.79       231.98 o                         
   4 -22   4         20.98          5.34       187.48 o                         
   5 -22   4         24.03         42.12       199.94 o                         
   6 -22   4        160.78        183.33       196.38 o                         
   7 -22   4          4.28        -35.00       198.16 o                         
   1 -21   4          4.41        -26.70       189.86 o                         
   2 -21   4          2.16        -56.36       245.03 o                         
   3 -21   4         84.47        -23.73       280.04 o                         
   4 -21   4          8.81         81.88       282.41 o                         
   5 -21   4        143.56        149.51       285.38 o                         
   6 -21   4         25.62       -131.71       280.63 o                         
   7 -21   4          1.33        -96.50       187.19 o                         
   8 -21   4          7.89        -13.65       210.03 o                         
   9 -21   4        209.30        136.46       189.26 o                         
  -1 -20   4         23.78         18.39       181.55 o                         
   0 -20   4         22.64          3.56       251.56 o                         
   1 -20   4        235.58        268.17       294.28 o                         
   2 -20   4         37.04        -85.44       350.05 o                         
   4 -20   4        124.66        -58.09       183.95 o                         
   5 -20   4          2.24         81.04       188.07 o                         
   6 -20   4        205.54         92.94       193.19 o                         
  10 -20   4         64.19       -215.37       332.84 o                         
  11 -20   4         44.43       -135.87       354.80 o                         
  12 -20   4         29.34       -136.46       341.74 o                         
  13 -20   4         54.75         58.74       283.01 o                         
  -2 -19   4         20.70         58.64       161.20 o                         
  -1 -19   4         48.75         34.19       206.13 o                         
   0 -19   4          0.87        164.10       236.39 o                         
   1 -19   4        249.54        251.65       178.69 o                         
   2 -19   4        359.18        229.34       187.55 o                         
   3 -19   4         71.67        -19.82       229.47 o                         
   4 -19   4          0.66       -111.54       407.01 o                         
   9 -19   4        376.09        349.60       187.27 o                         
  10 -19   4          7.28        -92.50       159.78 o                         
  11 -19   4         77.28        185.90       192.41 o                         
  12 -19   4         38.92         24.02       175.76 o                         
  13 -19   4        646.24        392.20       208.37 o                         
  14 -19   4        137.90        -73.57       330.47 o                         
  -4 -18   4          3.50        -64.67       254.53 o                         
  -3 -18   4         81.78        113.38       158.71 o                         
  -2 -18   4         74.31        103.71       197.36 o                         
  -1 -18   4         25.72        -13.06       178.52 o                         
   0 -18   4       1180.50       1002.62       284.87 o                         
   1 -18   4        442.49        373.12       273.41 o                         
   2 -18   4        432.68        587.96       467.52 o                         
   7 -18   4        857.91        724.02       204.80 o                         
   8 -18   4         23.33         55.37       190.04 o                         
   9 -18   4        233.97        208.34       169.34 o                         
  10 -18   4        453.08        462.68       201.56 o                         
  11 -18   4          8.92        123.40       252.82 o                         
  12 -18   4        168.39         27.68       208.83 o                         
  13 -18   4        246.26        128.36       200.85 o                         
  14 -18   4         23.95        -41.15       158.33 o                         
  15 -18   4         60.26       -207.06       312.67 o                         
  -6 -17   4         32.67        -12.46       231.39 o                         
  -5 -17   4         38.75        -44.21       186.30 o                         
  -4 -17   4         39.53        132.71       233.81 o                         
  -3 -17   4         63.09         83.04       171.24 o                         
  -2 -17   4        534.59        459.07       200.49 o                         
  -1 -17   4         76.64        -91.04       257.60 o                         
   0 -17   4         75.30        142.35       296.77 o                         
   6 -17   4        434.76       2315.75      1172.96 o                         
   7 -17   4        209.53        138.13       178.34 o                         
   8 -17   4         25.01        -54.31       203.09 o                         
   9 -17   4        310.01         92.70       192.61 o                         
  10 -17   4        506.10        509.43       208.93 o                         
  11 -17   4        205.56        115.65       255.44 o                         
  12 -17   4        942.93        939.79       334.62 o                         
  13 -17   4        941.83        807.13       324.54 o                         
  14 -17   4        179.23         32.23       239.41 o                         
  15 -17   4         93.62        158.47       186.05 o                         
  -7 -16   4         86.40         18.39       237.92 o                         
  -6 -16   4          0.36         55.24       189.55 o                         
  -5 -16   4        107.90         14.50       240.10 o                         
  -4 -16   4       1243.55       1623.42       184.05 o                         
  -3 -16   4         34.38        107.12       286.30 o                         
  -2 -16   4        219.14        513.21       459.22 o                         
   3 -16   4       2738.03       2591.55       353.61 o                         
   4 -16   4       4017.84       4993.42       349.75 o                         
   5 -16   4         16.14       -110.91       261.55 o                         
   6 -16   4       3177.80       3084.62       221.91 o                         
   7 -16   4        202.57         67.27       228.98 o                         
   8 -16   4         19.08        -52.22       265.34 o                         
   9 -16   4          0.43        -19.80       271.51 o                         
  10 -16   4        582.83        510.63       286.83 o                         
  11 -16   4       2774.15       2500.69       298.24 o                         
  12 -16   4       2298.20       2292.89       319.20 o                         
  13 -16   4         13.75        171.95       220.84 o                         
  14 -16   4        301.04        237.29       205.30 o                         
  15 -16   4        347.73        136.32       177.33 o                         
  -8 -15   4         30.00        -21.95       243.85 o                         
  -7 -15   4         72.27        -13.73       179.37 o                         
  -6 -15   4         81.18         67.36       250.43 o                         
  -4 -15   4        303.17        481.60       286.53 o                         
   2 -15   4       4622.80       4282.11       289.54 o                         
   3 -15   4         58.27        582.12       267.61 o                         
   4 -15   4        406.22        325.19       242.07 o                         
   5 -15   4       6408.67       6059.62       312.18 o                         
   6 -15   4         67.26         10.64       199.27 o                         
   7 -15   4        333.92        443.26       239.89 o                         
   8 -15   4       1066.43        741.86       250.61 o                         
   9 -15   4       3576.96       3036.72       308.46 o                         
  10 -15   4         22.63         91.70       266.31 o                         
  11 -15   4        836.84        734.68       225.71 o                         
  12 -15   4         86.07        -31.48       215.32 o                         
  13 -15   4          0.67         41.33       239.12 o                         
  14 -15   4       1295.93       1282.55       247.18 o                         
  15 -15   4       2129.75       1709.89       225.00 o                         
  16 -15   4         79.65         31.02       163.41 o                         
  -9 -14   4         29.68        100.86       238.51 o                         
  -8 -14   4        207.99        194.53       175.67 o                         
  -7 -14   4          0.36        -66.13       229.90 o                         
  -6 -14   4        335.41        281.23       376.15 o                         
   0 -14   4        197.15        483.07       320.50 o                         
   1 -14   4        650.82        750.34       330.04 o                         
   2 -14   4        276.32        288.31       289.42 o                         
   3 -14   4         18.16       -128.65       215.42 o                         
   4 -14   4         11.39        -55.15       235.54 o                         
   5 -14   4       4623.46       4794.62       512.61 o                         
   6 -14   4       1178.24       1272.33       290.65 o                         
   7 -14   4       4339.12       4444.40       340.11 o                         
   8 -14   4       2428.12       2591.90       335.30 o                         
   9 -14   4        115.61         94.93       399.89 o                         
  10 -14   4         67.18        105.59       263.93 o                         
  11 -14   4       4601.53       4633.22       264.50 o                         
  12 -14   4        691.86        545.20       240.85 o                         
  13 -14   4       2222.58       2043.26       274.66 o                         
  14 -14   4        289.32        445.81       247.14 o                         
  15 -14   4        539.53        490.22       230.17 o                         
  16 -14   4         68.27        208.72       191.42 o                         
  17 -14   4        768.17        568.43       227.52 o                         
 -10 -13   4        649.64        421.84       227.24 o                         
  -9 -13   4          0.04         33.23       313.86 o                         
  -8 -13   4         20.29        -51.02       250.97 o                         
  -2 -13   4       2989.88       2933.74       346.00 o                         
  -1 -13   4       1227.33       1473.54       315.73 o                         
   0 -13   4       5589.36       5658.85       271.21 o                         
   1 -13   4       8297.41       8671.89       359.57 o                         
   2 -13   4        183.65        269.72       305.79 o                         
   3 -13   4       4910.08       4812.86       316.76 o                         
   4 -13   4        325.10        193.79       201.60 o                         
   5 -13   4       2857.60       3438.18       342.04 o                         
   6 -13   4      12493.63      12205.30       513.21 o                         
   7 -13   4       9680.80       9836.91       371.41 o                         
   8 -13   4       4599.53       4443.35       350.34 o                         
   9 -13   4       6629.18       6566.30       276.45 o                         
  10 -13   4        157.17         95.32       274.15 o                         
  11 -13   4       4643.48       4519.17       328.11 o                         
  12 -13   4       3634.78       3844.82       267.95 o                         
  13 -13   4       1166.27       1145.41       278.93 o                         
  14 -13   4       1139.48        981.83       272.20 o                         
  15 -13   4        241.12        557.26       381.53 o                         
  16 -13   4        251.02        224.08       208.22 o                         
  17 -13   4       1128.27       1134.44       263.63 o                         
  -4 -12   4          7.93        940.82       520.32 o                         
  -3 -12   4       4916.44       4092.09       298.68 o                         
  -2 -12   4       3150.82       3211.82       263.16 o                         
  -1 -12   4        385.57       4700.85      1907.74 o                         
   0 -12   4          3.43         23.74       273.28 o                         
   1 -12   4       5194.67       5203.28      1006.24 o                         
   2 -12   4       5862.84       6010.91       469.37 o                         
   3 -12   4       9770.21       9628.14       614.66 o                         
   4 -12   4        200.64        -36.78       455.66 o                         
   5 -12   4        919.20       1211.53       509.06 o                         
   6 -12   4       3611.84       3670.77       589.15 o                         
   7 -12   4       2861.30       2841.80       276.34 o                         
   8 -12   4        404.18        211.28       274.26 o                         
   9 -12   4        685.05        612.97       208.98 o                         
  10 -12   4       3014.34       3151.23       304.20 o                         
  11 -12   4        702.02       1006.52       295.11 o                         
  12 -12   4       1248.61       1218.76       317.14 o                         
  13 -12   4         96.17        -22.14       270.00 o                         
  14 -12   4        334.35        516.23       271.35 o                         
  15 -12   4       1162.71        750.53       344.15 o                         
  16 -12   4         13.63         26.70       408.79 o                         
  17 -12   4       1874.82       1649.72       291.94 o                         
  -7 -11   4         88.75       -130.53       549.99 o                         
  -6 -11   4        464.70       1222.80       586.18 o                         
  -5 -11   4       6419.61       7246.50       436.13 o                         
  -4 -11   4        268.55        355.31       311.03 o                         
  -3 -11   4        619.80        402.32       255.33 o                         
  -2 -11   4       3993.29       4359.90       317.64 o                         
  -1 -11   4        300.37       1411.47       976.58 o                         
   0 -11   4        183.77          7.71       863.26 o                         
   1 -11   4       9405.26       9213.20       582.33 o                         
   2 -11   4       3868.34       3426.93       472.86 o                         
   3 -11   4       7978.20       8881.76       613.48 o                         
   4 -11   4        749.12        501.54       353.79 o                         
   5 -11   4         24.88        160.46       350.91 o                         
   6 -11   4       7149.17       7972.50       498.94 o                         
   7 -11   4        154.77        298.47       389.03 o                         
   8 -11   4        247.68        305.17       252.28 o                         
   9 -11   4       3177.26       3012.04       221.94 o                         
  10 -11   4        505.89        548.00       231.91 o                         
  11 -11   4        644.11        957.60       260.76 o                         
  12 -11   4         91.62        313.94       306.14 o                         
  13 -11   4       2027.51       2035.31       280.34 o                         
  14 -11   4        621.77        432.82       260.98 o                         
  15 -11   4       4298.77       4359.23       306.53 o                         
  16 -11   4       5660.72       5662.50       527.45 o                         
  17 -11   4       1640.64       1374.01       311.79 o                         
  -9 -10   4        195.24        192.23       466.34 o                         
  -8 -10   4        106.03        301.03       211.70 o                         
  -7 -10   4        633.25        940.63       304.13 o                         
  -6 -10   4       1730.18       1381.37       316.66 o                         
  -5 -10   4       6407.23       7305.78       442.74 o                         
  -4 -10   4       2303.86       2462.61       268.96 o                         
  -3 -10   4        576.01        515.88       386.66 o                         
  -2 -10   4       1612.24       2124.03       986.66 o                         
  -1 -10   4         27.63         14.83       828.25 o                         
   0 -10   4        196.97        318.83       296.83 o                         
   1 -10   4       9852.60      10483.09       502.53 o                         
   2 -10   4       2386.04       2476.45       447.35 o                         
   3 -10   4       7960.57       8049.82       422.47 o                         
   4 -10   4      11926.88      12446.72       500.00 o                         
   5 -10   4      18168.42      20224.13       612.94 o                         
   6 -10   4       2773.40       3272.60       404.00 o                         
   7 -10   4       2129.18       2737.71       416.10 o                         
   8 -10   4       1406.79       1592.43       526.26 o                         
   9 -10   4       3874.51       3947.43       377.62 o                         
  10 -10   4        109.63        217.99       217.68 o                         
  11 -10   4       5295.21       5630.22       297.27 o                         
  12 -10   4       1917.82       2012.30       309.93 o                         
  13 -10   4       3318.91       3107.69       315.48 o                         
  14 -10   4       9426.68       9542.65       949.88 o                         
  15 -10   4       3787.51       4644.39       576.69 o                         
  16 -10   4       1046.41        904.79       459.81 o                         
  17 -10   4        696.86        630.65       314.89 o                         
 -12  -9   4        114.86        161.97       280.04 o                         
 -11  -9   4        221.16        455.48       255.04 o                         
 -10  -9   4        358.95        193.91       308.93 o                         
  -9  -9   4       2022.29       2359.06       582.33 o                         
  -8  -9   4       1188.57       1173.31       346.55 o                         
  -7  -9   4        859.82       1500.86       517.23 o                         
  -6  -9   4      13432.07      15458.12       558.95 o                         
  -5  -9   4         17.63        -42.53       249.02 o                         
  -4  -9   4        679.48       1254.84      1118.38 o                         
  -3  -9   4        331.02        280.04       970.05 o                         
  -2  -9   4         11.71       -112.73       906.57 o                         
  -1  -9   4       1831.35       1029.98       797.40 o                         
   0  -9   4      22730.48      21267.74       495.17 o                         
   1  -9   4        792.44        413.53       349.46 o                         
   2  -9   4        875.18       1289.27       306.87 o                         
   3  -9   4      26342.09      28319.81       610.51 o                         
   4  -9   4       7015.22       7293.55       420.51 o                         
   5  -9   4       1677.39       1450.04       352.71 o                         
   6  -9   4      46499.09      46744.22      2438.48 o                         
   7  -9   4       1692.82       1719.19       386.25 o                         
   8  -9   4      13224.48      15902.09       869.19 o                         
   9  -9   4      12128.04      12279.62       772.48 o                         
  10  -9   4       3469.05       3761.90       237.14 o                         
  11  -9   4        495.32        374.73       233.31 o                         
  12  -9   4      13850.35      14303.54      1307.05 o                         
  13  -9   4       3566.76       3808.84       531.30 o                         
  14  -9   4        401.48          1.19       517.95 o                         
  15  -9   4       1210.45        880.46       533.38 o                         
  16  -9   4        900.37        934.09       395.45 o                         
  17  -9   4       3373.96       3233.18       849.91 o                         
  18  -9   4         93.69        183.33       374.97 o                         
 -13  -8   4        159.32         74.16       247.41 o                         
 -12  -8   4         72.28        -43.64       241.49 o                         
 -11  -8   4        584.18        968.09       372.77 o                         
 -10  -8   4       1428.94       1467.76       422.62 o                         
  -9  -8   4       2633.93       2308.13       495.71 o                         
  -8  -8   4      22216.43      23176.77       502.59 o                         
  -7  -8   4        941.63       1278.13       251.36 o                         
  -6  -8   4      13368.60      14116.77       676.04 o                         
  -5  -8   4        845.51       1646.42       512.61 o                         
  -4  -8   4      17410.43      16636.74      3014.28 o                         
  -3  -8   4      12850.54      12791.32       533.48 o                         
  -2  -8   4      19835.56      16966.63       531.36 o                         
  -1  -8   4       3442.54       3054.24       256.35 o                         
   0  -8   4      11288.50      10770.85       415.31 o                         
   1  -8   4        272.72        376.75       328.10 o                         
   2  -8   4       7234.13       6508.02       331.34 o                         
   3  -8   4       1978.90       2183.06       301.93 o                         
   4  -8   4      12701.27      12427.64       442.29 o                         
   5  -8   4        211.88        318.77       319.48 o                         
   6  -8   4      49586.12      50406.06       936.53 o                         
   7  -8   4       6384.09       7235.65       446.59 o                         
   8  -8   4      14686.88      14439.25       758.84 o                         
   9  -8   4        977.97        825.88       533.38 o                         
  10  -8   4       4477.23       4476.27       301.16 o                         
  11  -8   4       3641.53       3999.66       594.19 o                         
  12  -8   4         26.70        -62.89       471.68 o                         
  13  -8   4       2859.81       3086.37       575.51 o                         
  14  -8   4        759.84        720.86       538.72 o                         
  15  -8   4       4838.78       5174.80       596.86 o                         
  16  -8   4         21.36         93.81       377.56 o                         
  17  -8   4       1216.71       1291.33       296.45 o                         
  18  -8   4       6370.48       4885.86       411.75 o                         
 -13  -7   4       5736.14       4861.96       265.30 o                         
 -12  -7   4       1923.08       2347.00       369.60 o                         
 -11  -7   4       1524.68       1277.74       418.20 o                         
 -10  -7   4        113.77        125.24       419.77 o                         
  -9  -7   4          9.45         12.94       415.17 o                         
  -8  -7   4       3140.33       3207.56       306.31 o                         
  -7  -7   4         18.48         40.29       220.80 o                         
  -6  -7   4       3385.72       3245.37       589.74 o                         
  -5  -7   4      17210.03      16481.68       683.28 o                         
  -4  -7   4        891.59       1073.31       398.99 o                         
  -3  -7   4      21751.96      18976.95      1319.51 o                         
  -2  -7   4      35108.60      33307.80       619.82 o                         
  -1  -7   4        434.03        546.66       181.01 o                         
   0  -7   4        903.58       1088.90       169.00 o                         
   1  -7   4      34090.11      31556.38       470.32 o                         
   2  -7   4      10194.34      10966.44       353.31 o                         
   3  -7   4         47.10        269.55       249.09 o                         
   4  -7   4      92278.79      89689.31      1469.91 o                         
   5  -7   4      19739.71      20497.70       513.34 o                         
   6  -7   4       5487.91       5495.15       377.85 o                         
   7  -7   4        562.88        985.97       332.38 o                         
   8  -7   4       8909.35       8843.20       628.31 o                         
   9  -7   4       2745.43       3686.20       549.40 o                         
  10  -7   4         21.77        -88.20       275.32 o                         
  11  -7   4       3340.11       4596.33       450.91 o                         
  12  -7   4        174.55        585.59       469.30 o                         
  13  -7   4        453.13        438.45       490.66 o                         
  14  -7   4       6025.95       6773.16       620.00 o                         
  15  -7   4        773.67        340.56       454.47 o                         
  16  -7   4      12186.86      13845.38       572.84 o                         
 -14  -6   4       1258.20       1632.18       331.06 o                         
 -13  -6   4         81.23        252.72       368.15 o                         
 -12  -6   4        440.57        582.06       351.72 o                         
 -11  -6   4       6993.11       7239.89       498.92 o                         
 -10  -6   4       2347.06       2940.14       451.70 o                         
  -9  -6   4      11552.25      11454.54       585.85 o                         
  -8  -6   4        131.21        244.26       232.54 o                         
  -7  -6   4         31.76        -90.86       278.26 o                         
  -6  -6   4       2753.44       2643.76       559.49 o                         
  -5  -6   4        400.04        496.76       450.32 o                         
  -4  -6   4       6514.72       5677.04       904.49 o                         
  -3  -6   4        249.51       2665.80       412.03 o                         
  -2  -6   4      11894.04      10710.63       314.86 o                         
  -1  -6   4       4532.80       6369.48       569.22 o                         
   0  -6   4      23890.85      17957.05      1466.09 o                         
   1  -6   4      18749.47      18492.09       366.66 o                         
   2  -6   4      12449.62      11903.45       329.09 o                         
   3  -6   4      32359.25      32049.11       499.79 o                         
   4  -6   4      21056.04      18575.85       550.40 o                         
   5  -6   4       9812.75      10214.16       249.08 o                         
   6  -6   4      10748.14      11049.03       300.98 o                         
   7  -6   4      63774.50      59371.05       596.13 o                         
   8  -6   4       6279.83       7874.56       385.11 o                         
   9  -6   4       6633.50       7197.67       485.03 o                         
  10  -6   4      10225.67      11481.96       327.41 o                         
  11  -6   4       1572.48       1936.15       348.27 o                         
  12  -6   4      17227.71      17714.29       611.70 o                         
  13  -6   4        364.65        578.47       466.93 o                         
  17  -6   4        406.76       1440.54       268.77 o                         
 -15  -5   4        560.53        499.56       264.02 o                         
 -14  -5   4       3122.98       3283.94       717.90 o                         
 -13  -5   4       1607.00       1614.77       336.66 o                         
 -12  -5   4       1754.04       2370.20       403.65 o                         
 -11  -5   4       3639.79       3399.90       444.23 o                         
 -10  -5   4       2903.68       2574.31       381.94 o                         
  -9  -5   4        348.79        515.10       276.28 o                         
  -8  -5   4       2890.53       2803.41       268.76 o                         
  -7  -5   4       5318.59       5876.68       636.02 o                         
  -6  -5   4      41438.48      41401.96      1097.61 o                         
  -5  -5   4        551.16       2529.26       528.63 o                         
  -4  -5   4        115.24        425.00       345.95 o                         
  -3  -5   4      53504.09      49411.34       748.43 o                         
  -2  -5   4       9513.18       9240.52       255.45 o                         
  -1  -5   4      32622.01      31964.60       543.47 o                         
   0  -5   4       5509.73       4685.93       164.76 o                         
   1  -5   4       2237.39       2460.43       280.63 o                         
   2  -5   4      49718.52      47129.48       836.26 o                         
   3  -5   4      37052.28      30857.43      2968.95 o                         
   4  -5   4     119532.40     122581.92       769.01 o                         
   5  -5   4      93196.27      95115.75      1250.16 o                         
   6  -5   4      33171.89      37478.42       455.87 o                         
   7  -5   4       2990.00       3698.31       304.89 o                         
   8  -5   4      79245.73      86252.71       917.54 o                         
   9  -5   4        156.85        105.39       306.24 o                         
  10  -5   4       2375.33       2448.57       580.84 o                         
  11  -5   4       2492.72       2644.22       324.93 o                         
  15  -5   4       3645.78       3215.12       462.18 o                         
  16  -5   4       1499.64       1631.84       298.91 o                         
  17  -5   4         31.93        164.35       592.12 o                         
 -15  -4   4        773.65        740.44       585.00 o                         
 -14  -4   4        355.83        180.96       775.45 o                         
 -13  -4   4        296.68        247.31       346.30 o                         
 -12  -4   4        214.78        605.14       387.33 o                         
 -11  -4   4       7502.86       7854.39       477.53 o                         
 -10  -4   4       3310.74       3987.38       525.72 o                         
  -9  -4   4       1137.33       1407.92       264.80 o                         
  -8  -4   4       6133.64       5815.57       698.91 o                         
  -7  -4   4       1417.26       1938.92       567.79 o                         
  -6  -4   4       2550.30       2437.89       561.86 o                         
  -5  -4   4        177.93        968.87       473.46 o                         
  -4  -4   4       1057.44       1686.23       403.67 o                         
  -3  -4   4       1581.07        976.18       602.68 o                         
  -2  -4   4       2571.59       2523.17       134.16 o                         
  -1  -4   4       2827.29       3648.17       158.20 o                         
   0  -4   4     171303.28     167085.36      5638.17 o                         
   1  -4   4     119045.59     118580.17       901.82 o                         
   2  -4   4      73960.18      68827.45       868.00 o                         
   3  -4   4      92772.12      97773.11      1918.74 o                         
   4  -4   4      30144.97      31261.91       504.16 o                         
   5  -4   4       1181.61       1492.42       196.69 o                         
   6  -4   4     151476.05     155219.00      3885.25 o                         
   7  -4   4       2830.87       2439.42       295.65 o                         
   8  -4   4        124.69        191.95       297.35 o                         
   9  -4   4      26854.88      29405.07       648.78 o                         
  14  -4   4       7142.84       7378.15       422.01 o                         
  15  -4   4       4266.04       4468.60       812.23 o                         
  16  -4   4       1154.72       2879.90       758.84 o                         
  17  -4   4       1469.88       1598.36       535.16 o                         
 -16  -3   4         78.12        -56.36       442.61 o                         
 -15  -3   4        715.41        809.27       694.76 o                         
 -14  -3   4       2261.24       1999.44       882.84 o                         
 -13  -3   4      11206.40      13330.95      1172.96 o                         
 -12  -3   4        244.98        468.35       389.88 o                         
 -11  -3   4       5331.28       5792.53       460.73 o                         
 -10  -3   4        430.32       1051.38       326.31 o                         
  -9  -3   4        104.23        202.65       276.34 o                         
  -8  -3   4       7951.50       8164.46       735.10 o                         
  -7  -3   4       1993.77       2781.41       599.83 o                         
  -6  -3   4        191.09       2100.89       579.66 o                         
  -5  -3   4       7798.69       7490.47       527.45 o                         
  -4  -3   4     107944.72      96784.91      1457.36 o                         
  -3  -3   4       7731.33       6908.61       303.61 o                         
  -2  -3   4       7418.75       6339.43       252.11 o                         
  -1  -3   4      23157.94      20720.66       601.61 o                         
   0  -3   4      95136.09      86228.29       509.63 o                         
   1  -3   4      17710.63      19713.13       345.30 o                         
   2  -3   4      66593.10      55615.75       474.05 o                         
   3  -3   4     131473.58     135988.91       892.92 o                         
   4  -3   4     213542.16     208774.06      5707.58 o                         
   5  -3   4       1865.15       2150.11       244.00 o                         
   6  -3   4       3278.68       2689.52       257.42 o                         
   7  -3   4      33063.51      34791.20       867.41 o                         
  12  -3   4       6438.99       6630.18       821.73 o                         
  13  -3   4       2285.07       2091.53       292.19 o                         
  14  -3   4       7427.33       7522.41       331.36 o                         
  15  -3   4       1689.78       1378.25       789.09 o                         
  16  -3   4       1345.01       1867.72       679.33 o                         
  17  -3   4        255.50        -18.39       487.10 o                         
 -16  -2   4         11.19       -336.40       570.76 o                         
 -15  -2   4       5012.64       5064.93      1085.15 o                         
 -14  -2   4       1831.37       1890.86       905.98 o                         
 -13  -2   4       5010.67       5961.52      1049.56 o                         
 -12  -2   4         24.92        262.24       965.31 o                         
 -11  -2   4        109.22        762.18       563.74 o                         
 -10  -2   4        112.30        321.47       480.15 o                         
  -9  -2   4      16668.14      18042.98       965.90 o                         
  -8  -2   4       5163.62       4997.40       659.75 o                         
  -7  -2   4      14635.59      14054.79       782.57 o                         
  -6  -2   4      65433.96      65459.14       849.57 o                         
  -5  -2   4       3139.09       2840.22       326.60 o                         
  -4  -2   4       3650.22       3151.65       133.13 o                         
  -3  -2   4      47501.58      42171.54       656.19 o                         
  -2  -2   4      42318.96      44803.98       608.14 o                         
  -1  -2   4      21763.35      20369.92       463.37 o                         
   0  -2   4        583.58        728.69       110.92 o                         
   1  -2   4      58146.59      44693.03      1253.36 o                         
   2  -2   4      26955.31      26288.72       436.67 o                         
   3  -2   4      70019.96      74976.43      1540.22 o                         
   4  -2   4      11583.72      10054.48       615.85 o                         
   5  -2   4       2405.95       2335.60       235.02 o                         
  10  -2   4       7958.77       7994.78       824.10 o                         
  11  -2   4        190.43        554.59       303.21 o                         
  12  -2   4      14522.97      14376.44       501.77 o                         
  13  -2   4          2.43        -35.86       414.17 o                         
  14  -2   4      12614.96      13335.19       538.85 o                         
  15  -2   4        830.42        994.98       380.34 o                         
  16  -2   4         42.77        -92.56       654.41 o                         
  17  -2   4        206.50        555.33       437.86 o                         
 -17  -1   4       2380.75       1967.40       393.36 o                         
 -16  -1   4       2434.82       2052.40       293.09 o                         
 -15  -1   4        446.59        731.54       818.76 o                         
 -14  -1   4        415.84        344.71       916.06 o                         
 -13  -1   4        170.05        582.03       924.96 o                         
 -12  -1   4       1365.44       1120.75       882.24 o                         
 -11  -1   4      21840.67      21024.73      1317.73 o                         
 -10  -1   4         12.44        344.47       442.38 o                         
  -9  -1   4        223.95        784.35       602.20 o                         
  -8  -1   4        618.08        841.31       551.18 o                         
  -7  -1   4       3886.67       3955.79       398.97 o                         
  -6  -1   4      15109.10      13888.49       470.19 o                         
  -5  -1   4       1914.09       2286.15       156.75 o                         
  -4  -1   4     117398.81     117621.98      1278.57 o                         
  -3  -1   4      28269.51      27911.68       521.75 o                         
  -2  -1   4       2706.17       2956.11       352.13 o                         
  -1  -1   4        666.60       1291.32       165.18 o                         
   0  -1   4       1173.62       1542.00       253.93 o                         
   1  -1   4      27440.11      31082.03       528.63 o                         
   2  -1   4      57700.86      55255.33      1382.10 o                         
   3  -1   4      53881.68      59795.94       517.29 o                         
   4  -1   4      58335.21      61431.32       686.45 o                         
   8  -1   4      30466.58      30415.75      1304.08 o                         
   9  -1   4      26039.74      29491.97      1097.02 o                         
  10  -1   4       2467.30       2602.87       443.30 o                         
  11  -1   4       1105.13       1158.42       502.21 o                         
  12  -1   4       2829.66       2684.76       419.55 o                         
  13  -1   4       3664.08       3330.08       533.68 o                         
  14  -1   4       1057.55        614.28       437.27 o                         
  15  -1   4       1556.12       2032.47       386.51 o                         
  16  -1   4        227.37        373.78       580.25 o                         
 -17   0   4        170.28        139.43       487.10 o                         
 -16   0   4        223.51       1638.71       719.68 o                         
 -15   0   4         52.16       -360.73       838.93 o                         
 -14   0   4       1533.74        967.09       907.76 o                         
 -13   0   4       5385.66       4357.23       931.49 o                         
 -12   0   4       4475.92       4353.25       617.12 o                         
 -11   0   4       1192.23       1578.97       695.95 o                         
 -10   0   4       3848.04       3347.76       455.45 o                         
  -9   0   4       6014.73       5448.31       714.34 o                         
  -8   0   4       1250.42       1151.95       354.64 o                         
  -7   0   4       4711.71       4175.89       365.59 o                         
  -6   0   4      90082.31      89329.63      1385.14 o                         
  -5   0   4     103768.43      94444.52       679.38 o                         
  -4   0   4      71495.85      71565.55      1025.82 o                         
  -3   0   4       5221.67       6413.62       427.18 o                         
  -2   0   4      25123.10      21905.13       538.72 o                         
  -1   0   4      30943.66      33029.84       560.67 o                         
   0   0   4      18915.39      16991.05       517.95 o                         
   1   0   4      52233.75      54697.31       720.86 o                         
   2   0   4     182642.48     206293.69      1639.30 o                         
   6   0   4     135468.11     135991.95      4343.59 o                         
   7   0   4      84939.57      79657.03      1443.51 o                         
   8   0   4       5538.29       6429.64       779.01 o                         
   9   0   4      10921.20      13689.31       936.23 o                         
  10   0   4       1082.18       1084.92       445.90 o                         
  11   0   4      56411.03      58728.61      2243.41 o                         
  12   0   4         64.33        166.03       405.47 o                         
  13   0   4        116.00        610.93       471.08 o                         
  14   0   4       9632.86      10389.72       630.39 o                         
  15   0   4        189.38        120.71       340.63 o                         
  16   0   4         12.16         96.12       526.85 o                         
 -17   1   4         56.93          7.67       260.57 o                         
 -16   1   4        199.35        173.24       786.13 o                         
 -15   1   4       2248.48       3043.06       894.70 o                         
 -14   1   4        331.85        471.08       886.99 o                         
 -13   1   4       5125.17       7124.99       993.19 o                         
 -12   1   4       1079.95        858.56       540.13 o                         
 -11   1   4       1715.27       1876.35       501.83 o                         
 -10   1   4       5305.64       4803.39       752.90 o                         
  -9   1   4      17053.88      17245.94       544.18 o                         
  -8   1   4       9650.07       9469.12       790.28 o                         
  -7   1   4        306.84        281.54       174.55 o                         
  -6   1   4      42747.86      43690.61       537.62 o                         
  -5   1   4       7096.90       6696.42       350.94 o                         
  -4   1   4      38499.88      39582.41      2014.86 o                         
  -3   1   4       3147.40       4000.65       408.19 o                         
  -2   1   4       5929.31       6535.84       412.94 o                         
  -1   1   4      92365.03      92700.83      1035.32 o                         
   0   1   4     585217.19     593244.94      2817.01 o                         
   4   1   4       5759.25       6389.69       225.88 o                         
   5   1   4        183.31        357.28       149.62 o                         
   6   1   4        296.12        433.71       554.15 o                         
   7   1   4      52673.64      58013.89      1390.71 o                         
   8   1   4      20641.71      20001.47      1008.02 o                         
   9   1   4       3413.11       3660.09       756.46 o                         
  10   1   4       1741.73       1928.57       252.53 o                         
  11   1   4        747.13        993.98       281.08 o                         
  12   1   4      11143.51      12134.86       556.73 o                         
  13   1   4        199.39        209.55       460.02 o                         
  14   1   4       4871.44       4965.78       445.23 o                         
  15   1   4        752.03        674.93       321.69 o                         
  16   1   4         60.06       -168.50       404.63 o                         
 -17   2   4        560.59       1334.93       633.06 o                         
 -16   2   4        428.17        370.82       795.03 o                         
 -15   2   4      16565.79      18784.01      1125.50 o                         
 -14   2   4       7899.74       6462.27       970.05 o                         
 -13   2   4       2667.89       2138.27       879.28 o                         
 -12   2   4        166.07         60.98       276.45 o                         
 -11   2   4       4790.57       5767.63       398.70 o                         
 -10   2   4        304.67       1982.23       777.82 o                         
  -9   2   4         50.28        152.85       317.33 o                         
  -8   2   4      28935.96      26532.33       422.09 o                         
  -7   2   4      38110.04      40494.12      1299.04 o                         
  -6   2   4     139236.41     136759.94      6116.37 o                         
  -5   2   4      16072.20      16820.18       535.16 o                         
  -4   2   4       3273.18       4039.98       293.79 o                         
  -3   2   4      65622.12      65272.97       960.56 o                         
  -2   2   4     266307.78     306569.84      2185.73 o                         
   1   2   4      27481.68      30000.43      1049.56 o                         
   2   2   4      45963.09      55702.37       943.35 o                         
   3   2   4         75.41        179.77       386.24 o                         
   4   2   4       1118.40       1213.39       172.80 o                         
   5   2   4       2543.48       4065.32       586.18 o                         
   6   2   4     225359.44     237524.02      2494.84 o                         
   7   2   4      14485.69      15837.67       921.99 o                         
   8   2   4      17875.54      20486.21      1059.64 o                         
   9   2   4      14309.49      15414.57       318.80 o                         
  10   2   4       3728.53       3841.53       279.34 o                         
  11   2   4      11855.97      11810.27       515.17 o                         
  12   2   4       2967.56       3143.04       351.07 o                         
  13   2   4        364.29        895.45       448.94 o                         
  14   2   4        754.18        437.62       378.48 o                         
  15   2   4         35.14       -109.30       270.81 o                         
 -18   3   4       2114.49       1393.67       433.11 o                         
 -17   3   4       5314.18       6167.99       751.72 o                         
 -16   3   4        534.41        440.83       823.51 o                         
 -15   3   4       5552.94       5686.23       961.15 o                         
 -14   3   4       1802.87       1641.61       472.86 o                         
 -13   3   4        534.07        531.45       354.16 o                         
 -12   3   4        253.57        154.71       332.46 o                         
 -11   3   4       4130.09       4643.98       330.96 o                         
 -10   3   4      13546.83      14585.20       904.79 o                         
  -9   3   4        297.75       1321.03       323.35 o                         
  -8   3   4      66907.07      71603.07       672.97 o                         
  -7   3   4        597.94       1152.05       269.41 o                         
  -6   3   4      23749.39      23233.01      1614.38 o                         
  -5   3   4       3081.91       3536.69       396.92 o                         
  -4   3   4      23373.38      21138.52      1577.89 o                         
  -1   3   4      53413.08      51870.59      2112.46 o                         
   0   3   4      56305.03      67415.97      4637.86 o                         
   1   3   4     112336.36     110439.83      4280.69 o                         
   2   3   4      44701.36      46058.21       977.17 o                         
   3   3   4       2954.26       3359.29       506.09 o                         
   4   3   4      74446.77      76426.49      1344.43 o                         
   5   3   4         94.92        443.79       525.67 o                         
   6   3   4        665.73        494.22       585.00 o                         
   7   3   4      12183.15      14433.31       925.55 o                         
   8   3   4      13396.39      12984.46       940.98 o                         
   9   3   4      13857.94      13338.85       324.08 o                         
  10   3   4       2716.19       3414.00       319.97 o                         
  11   3   4       4866.74       4957.34       341.35 o                         
  12   3   4         92.96        -98.97       303.51 o                         
  13   3   4        685.67        660.49       425.42 o                         
  14   3   4        689.85        827.93       342.90 o                         
  15   3   4        217.70        -45.36       232.97 o                         
 -18   4   4        119.42        290.44       244.86 o                         
 -17   4   4       3418.32       2223.70       707.81 o                         
 -16   4   4          0.48       -760.62       826.47 o                         
 -15   4   4         26.47         49.48       336.73 o                         
 -14   4   4       1524.37       1730.57       456.55 o                         
 -13   4   4      18071.91      18607.21       612.88 o                         
 -12   4   4         74.48        449.80       325.96 o                         
 -11   4   4       5317.96       6626.37       640.40 o                         
 -10   4   4       8394.88       7875.52       783.16 o                         
  -9   4   4        720.87        942.87       294.75 o                         
  -8   4   4      10770.16      11405.98       673.10 o                         
  -7   4   4      21592.55      19092.98      1163.17 o                         
  -2   4   4      21958.33      25949.56       546.50 o                         
  -1   4   4      10719.71      12153.78       535.75 o                         
   0   4   4       5407.50       9188.40      1151.01 o                         
   1   4   4      62285.14      68975.38       774.22 o                         
   2   4   4      31905.10      32676.23       930.89 o                         
   3   4   4        612.09        356.43       146.50 o                         
   4   4   4         10.79        100.27       540.50 o                         
   5   4   4      24360.93      25785.60      1013.96 o                         
   6   4   4      17210.40      18267.25       958.78 o                         
   7   4   4       4960.88       4101.51       745.78 o                         
   8   4   4         40.99        177.19       218.82 o                         
   9   4   4        302.72        339.96       239.07 o                         
  10   4   4       7758.11       8236.40       687.57 o                         
  11   4   4        852.42        814.82       322.03 o                         
  12   4   4        152.08        307.67       311.10 o                         
  13   4   4        126.09        339.71       392.33 o                         
  14   4   4         99.58        242.04       294.80 o                         
 -18   5   4        922.15        738.08       278.45 o                         
 -17   5   4          6.19        -51.02       643.14 o                         
 -16   5   4         29.59        234.95       771.89 o                         
 -15   5   4       2792.40       3376.42       417.33 o                         
 -14   5   4        972.73        730.31       416.58 o                         
 -13   5   4        811.95        941.09       340.11 o                         
 -12   5   4        104.06        160.43       305.25 o                         
 -11   5   4       9906.24       9013.16       322.25 o                         
 -10   5   4       1030.73       1275.60       553.55 o                         
  -9   5   4      33674.73      31569.07       768.33 o                         
  -8   5   4     123125.66     111939.91      1924.68 o                         
  -4   5   4       5204.18       6361.93      1335.23 o                         
  -3   5   4        968.83        906.19       316.98 o                         
  -2   5   4      16812.02      14451.88       773.97 o                         
  -1   5   4        120.57        206.52       253.01 o                         
   0   5   4     126789.56     145852.48      5626.06 o                         
   1   5   4       1326.86       2274.19       498.15 o                         
   2   5   4      13175.64      16053.32       373.17 o                         
   3   5   4        166.99        519.14       563.05 o                         
   4   5   4      46679.68      49707.63      1271.45 o                         
   5   5   4       1436.30       1318.32       617.04 o                         
   6   5   4       3788.04       3516.51       718.49 o                         
   7   5   4      19628.79      18190.40       986.44 o                         
   8   5   4       5530.29       5574.87       272.25 o                         
   9   5   4        579.14       1029.27       266.39 o                         
  10   5   4       3205.36       3168.11       335.88 o                         
  11   5   4         44.03        192.67       307.65 o                         
  12   5   4          9.88       -129.08       295.72 o                         
  13   5   4       1198.88       1419.06       362.22 o                         
  14   5   4        117.12        296.65       321.57 o                         
 -18   6   4          8.30        -52.93       291.08 o                         
 -17   6   4        300.84       -118.66       683.49 o                         
 -16   6   4          1.61         62.00       373.17 o                         
 -15   6   4       4216.13       4322.74       455.73 o                         
 -14   6   4       3410.76       3220.02       407.49 o                         
 -13   6   4       6026.47       6260.35      1151.90 o                         
 -12   6   4       3840.73       3597.86       334.27 o                         
 -11   6   4       2645.41       2771.38       274.08 o                         
  -6   6   4     115261.64     138189.27      9484.86 o                         
  -5   6   4       5814.58       8239.48       865.93 o                         
  -4   6   4      25704.61      26686.81      2156.66 o                         
  -3   6   4       1667.55       1771.61       598.64 o                         
  -2   6   4     104990.27     104041.79      2644.95 o                         
  -1   6   4      26344.01      27410.13      1955.86 o                         
   0   6   4      54392.51      52480.62      2041.13 o                         
   1   6   4      43134.50      42094.06      1889.21 o                         
   2   6   4       2346.52       4334.59       658.86 o                         
   3   6   4       3474.72       3538.47       641.36 o                         
   4   6   4       5919.16       5062.67       727.98 o                         
   5   6   4       4329.61       4026.76       755.87 o                         
   6   6   4      22445.66      21868.01      1117.19 o                         
   7   6   4       1206.22       1636.17       249.21 o                         
   8   6   4       4439.26       5069.10       287.23 o                         
   9   6   4       6537.35       6303.47       376.86 o                         
  10   6   4        618.34        727.97       307.24 o                         
  11   6   4         94.62         79.35       286.55 o                         
  12   6   4        378.26        496.10       375.89 o                         
  13   6   4          3.60        228.42       401.07 o                         
  14   6   4        681.99        773.67       268.17 o                         
 -18   7   4        141.65        337.10       298.21 o                         
 -17   7   4        481.77        376.15       684.67 o                         
 -16   7   4       1377.19       1355.65       399.42 o                         
 -15   7   4       4644.61       4543.52       563.05 o                         
 -14   7   4       3683.80       3189.39       421.64 o                         
 -13   7   4       3458.15       2727.13       395.14 o                         
  -8   7   4      88683.48      88706.70      1640.49 o                         
  -7   7   4       1985.98       2568.41       582.03 o                         
  -6   7   4      27105.90      27369.16      1004.17 o                         
  -5   7   4     129128.48     132106.14      2299.35 o                         
  -4   7   4      26768.70      28740.01      1992.91 o                         
  -3   7   4      73122.03      72930.03      5941.05 o                         
  -2   7   4      10276.69       9696.78      1323.01 o                         
  -1   7   4       5344.70       5902.42       447.55 o                         
   0   7   4      16851.75      18099.52      1014.80 o                         
   1   7   4       2224.73       2427.87       402.07 o                         
   2   7   4     113135.84     129855.78      2695.38 o                         
   3   7   4       1429.52       1938.88       496.10 o                         
   4   7   4       8390.86       7896.88       827.66 o                         
   5   7   4      16044.48      14770.90       969.46 o                         
   6   7   4       3064.95       3141.88       216.52 o                         
   7   7   4      10994.69      10934.31       873.43 o                         
   8   7   4        199.50        535.14       256.37 o                         
   9   7   4       1222.06       1314.28       286.24 o                         
  10   7   4        237.47        489.17       301.27 o                         
  11   7   4        258.10        532.02       290.85 o                         
  12   7   4       2728.67       2306.77       456.25 o                         
  13   7   4         13.92       -114.51       309.11 o                         
 -18   8   4        548.52        336.06       292.10 o                         
 -17   8   4       4084.23       3113.66       691.20 o                         
 -16   8   4       1020.74        715.13       400.34 o                         
 -15   8   4        429.02        552.09       357.81 o                         
 -14   8   4       2261.81       1896.79       657.38 o                         
 -10   8   4       6281.69       6816.19       521.90 o                         
  -9   8   4      10545.83      11530.28       837.75 o                         
  -8   8   4       4489.07       5057.92       653.82 o                         
  -7   8   4      18367.36      21315.64       977.17 o                         
  -6   8   4      69055.40      72921.08      4512.08 o                         
  -5   8   4      34596.61      31773.68       748.44 o                         
  -4   8   4      43234.61      43623.61      2251.59 o                         
  -3   8   4       9693.85       8393.34       525.55 o                         
  -2   8   4        248.38        411.57       332.62 o                         
  -1   8   4       5441.84       5690.87       724.27 o                         
   0   8   4       1658.89       1951.64       347.03 o                         
   1   8   4        237.34        620.82       256.01 o                         
   2   8   4       1638.79       1206.25       531.06 o                         
   3   8   4      33226.88      36908.87      1306.46 o                         
   4   8   4       6215.03       5327.25       603.10 o                         
   5   8   4        207.61        648.21       166.17 o                         
   6   8   4       5746.31       5298.00       202.13 o                         
   7   8   4          5.51        188.42       191.85 o                         
   8   8   4         16.43        293.80       275.45 o                         
   9   8   4        186.76        336.26       274.26 o                         
  10   8   4        758.70        555.56       336.85 o                         
  11   8   4        414.04         36.19       436.67 o                         
  12   8   4         49.18       -205.28       354.80 o                         
  13   8   4          5.81        122.22       242.66 o                         
 -18   9   4          8.42         12.64       256.01 o                         
 -17   9   4        446.04         46.28       642.55 o                         
 -16   9   4        925.81       1326.53       344.38 o                         
 -12   9   4        755.41        762.60       247.41 o                         
 -11   9   4      14753.38      15839.62       287.04 o                         
 -10   9   4        366.80        479.66       181.54 o                         
  -9   9   4       1130.87        584.40       606.36 o                         
  -8   9   4       8839.28       9253.17       799.77 o                         
  -7   9   4      10110.76       9712.99       820.54 o                         
  -6   9   4         92.74        209.83       395.77 o                         
  -5   9   4      31841.52      35124.45      3762.14 o                         
  -4   9   4      73111.97      73671.67      1991.43 o                         
  -3   9   4      52187.57      58086.93      3740.40 o                         
  -2   9   4       4573.46       4982.42       380.26 o                         
  -1   9   4       4413.98       4927.97       672.36 o                         
   0   9   4       8321.93       8469.41       514.06 o                         
   1   9   4        301.58        221.92       479.01 o                         
   2   9   4         63.39       1467.41       566.92 o                         
   3   9   4       7174.28       9527.87       916.66 o                         
   4   9   4       1885.15       1963.88       262.25 o                         
   5   9   4        321.50        347.75       186.93 o                         
   6   9   4       1293.19       1201.42       195.45 o                         
   7   9   4        671.16        624.74       227.68 o                         
   8   9   4       1134.68       1177.67       318.70 o                         
   9   9   4        163.08         90.77       292.13 o                         
  10   9   4        164.31        126.21       304.82 o                         
  11   9   4        227.41        380.31       395.14 o                         
  12   9   4         41.54        -22.55       298.43 o                         
 -18  10   4        959.04       1077.44       437.86 o                         
 -15  10   4       2573.78       3051.36       630.09 o                         
 -14  10   4         82.22        646.31       252.59 o                         
 -13  10   4       4347.58       4255.63       301.53 o                         
 -12  10   4      16336.77      17350.23       942.00 o                         
 -11  10   4        967.20       1071.72       235.86 o                         
 -10  10   4       7711.14       7841.76       243.40 o                         
  -9  10   4        579.66        628.75       171.05 o                         
  -8  10   4       8563.08       8040.46       796.81 o                         
  -7  10   4      17066.14      19179.15       998.53 o                         
  -6  10   4      34101.57      33291.68      1663.63 o                         
  -5  10   4       4170.41       3188.55       432.11 o                         
  -4  10   4      38247.79      37065.54       826.35 o                         
  -3  10   4       9126.91       8865.14       820.04 o                         
  -2  10   4       8025.19       7891.08       842.94 o                         
  -1  10   4       4597.84       5923.09       364.89 o                         
   0  10   4       3334.74       4383.26       521.22 o                         
   1  10   4       1424.76       1723.94       587.07 o                         
   2  10   4       1664.51       1859.77       257.24 o                         
   3  10   4       4427.76       4529.89       195.20 o                         
   4  10   4       1125.20       1363.24       198.15 o                         
   5  10   4       1713.10       2094.12       216.92 o                         
   6  10   4        266.96        242.22       235.14 o                         
   7  10   4        494.05        632.19       242.73 o                         
   8  10   4       2603.40       2641.37       324.79 o                         
   9  10   4        231.54        184.68       323.11 o                         
  10  10   4          0.23        -73.57       405.82 o                         
  11  10   4       2231.77       2490.10       358.36 o                         
 -17  11   4        111.54         76.45       251.71 o                         
 -16  11   4       1116.26       1223.36       352.35 o                         
 -15  11   4       8515.30       8542.38      1278.27 o                         
 -14  11   4       5142.51       5483.59       325.79 o                         
 -13  11   4       1595.36       2112.11       301.93 o                         
 -12  11   4      13795.01      14927.61       468.07 o                         
 -11  11   4       1266.96       1850.82       263.60 o                         
 -10  11   4       1019.90        818.00       220.08 o                         
  -9  11   4        200.24        380.52       214.32 o                         
  -8  11   4       5952.61       6013.92       230.45 o                         
  -7  11   4       4333.25       3859.44       684.08 o                         
  -6  11   4       6946.47       7291.12       761.21 o                         
  -5  11   4       2758.23       2461.62       602.20 o                         
  -4  11   4      11225.12      13973.86      2701.31 o                         
  -3  11   4      19291.43      19836.05       668.36 o                         
  -2  11   4        445.36        563.14       368.67 o                         
  -1  11   4       3567.02       4661.59       770.70 o                         
   0  11   4       6376.43       7244.25       866.82 o                         
   1  11   4       2417.64       3751.29       886.54 o                         
   2  11   4       4707.45       5101.96       202.52 o                         
   3  11   4         42.80         98.19       189.96 o                         
   4  11   4        153.46         49.07       201.96 o                         
   5  11   4       1570.78       1840.71       230.95 o                         
   6  11   4       4401.33       3942.34       275.11 o                         
   7  11   4        113.58        124.76       233.08 o                         
   8  11   4        226.71        221.62       260.81 o                         
   9  11   4         21.99        -72.98       386.24 o                         
  10  11   4          6.01         76.54       338.78 o                         
  11  11   4         84.36        -13.05       231.39 o                         
 -17  12   4       2512.01       1543.78       548.81 o                         
 -16  12   4        203.90        204.10       479.39 o                         
 -15  12   4       5652.59       6245.99       811.64 o                         
 -14  12   4       2293.01       1947.61       299.15 o                         
 -13  12   4         22.75        -17.96       288.63 o                         
 -12  12   4        297.08        498.66       280.90 o                         
 -11  12   4       1615.53       1765.82       261.49 o                         
 -10  12   4       9384.75       8722.85       312.02 o                         
  -9  12   4      15521.98      15015.22       408.73 o                         
  -8  12   4        334.07        473.71       177.68 o                         
  -7  12   4        472.31        580.74       207.94 o                         
  -6  12   4       4022.56       3859.63       231.84 o                         
  -5  12   4        277.65        379.71       622.97 o                         
  -4  12   4      10177.47      10483.09       800.37 o                         
  -3  12   4      19375.48      19253.03       800.53 o                         
  -2  12   4          0.86        158.71       183.58 o                         
  -1  12   4       5322.24       5551.05       247.22 o                         
   0  12   4       5426.13       5391.87       222.57 o                         
   1  12   4        459.89        431.64       212.15 o                         
   2  12   4       1746.34       1563.01       188.25 o                         
   3  12   4       1191.97       1530.07       208.31 o                         
   4  12   4        412.23        514.00       214.54 o                         
   5  12   4         35.73        -96.54       220.56 o                         
   6  12   4        305.34        410.54       234.92 o                         
   7  12   4          4.48         50.81       260.95 o                         
   8  12   4        518.66        621.79       303.75 o                         
   9  12   4         14.67       -164.94       332.25 o                         
  10  12   4        998.37        727.98       261.65 o                         
 -17  13   4       4047.90       3021.09       531.60 o                         
 -16  13   4        470.67         75.35       496.00 o                         
 -15  13   4       5458.46       5224.52       520.03 o                         
 -14  13   4       1778.93       1884.48       296.97 o                         
 -13  13   4        492.77        454.93       291.47 o                         
 -12  13   4         32.05        109.77       268.20 o                         
 -11  13   4       1635.85       1876.09       283.03 o                         
 -10  13   4       3831.04       3376.52       262.91 o                         
  -9  13   4       7348.74       7527.23       461.48 o                         
  -8  13   4         11.24         66.76       270.93 o                         
  -7  13   4         48.83        278.65       223.26 o                         
  -6  13   4      10793.45      11059.63       288.51 o                         
  -5  13   4         22.25         13.68       167.65 o                         
  -4  13   4         41.14        276.51       193.66 o                         
  -3  13   4       8816.28       8921.53       360.78 o                         
  -2  13   4       1489.51       1521.39       230.92 o                         
  -1  13   4       2340.73       2026.90       238.84 o                         
   0  13   4       5030.09       5410.03       232.96 o                         
   1  13   4         33.73        146.09       215.45 o                         
   2  13   4        198.48        268.96       192.78 o                         
   3  13   4         59.50        -32.96       204.54 o                         
   4  13   4          4.97        -11.32       214.03 o                         
   5  13   4       1972.92       1770.02       250.32 o                         
   6  13   4         47.33         28.90       327.44 o                         
   7  13   4        260.32        349.84       285.66 o                         
   8  13   4       1418.46       1206.19       329.28 o                         
   9  13   4        116.38         26.70       250.97 o                         
 -17  14   4        832.79        446.76       395.14 o                         
 -16  14   4        110.10        -69.42       485.92 o                         
 -15  14   4         10.83        313.86       605.76 o                         
 -14  14   4        271.05        -15.43       709.59 o                         
 -13  14   4       1868.73       1791.21       306.69 o                         
 -12  14   4        192.97        545.54       276.69 o                         
 -11  14   4       2625.58       2463.55       272.77 o                         
 -10  14   4         56.57        118.36       258.16 o                         
  -9  14   4          1.56       -261.05       336.40 o                         
  -8  14   4       6337.63       6037.60       365.45 o                         
  -7  14   4         57.93        201.16       214.52 o                         
  -6  14   4          5.04        149.01       211.60 o                         
  -5  14   4       4167.52       4050.25       229.95 o                         
  -4  14   4         13.91         10.13       207.66 o                         
  -3  14   4       2737.31       2275.31       253.88 o                         
  -2  14   4       1745.40       1718.69       263.70 o                         
  -1  14   4        396.69        214.35       250.26 o                         
   0  14   4        840.53        827.99       213.68 o                         
   1  14   4         51.20        190.91       230.91 o                         
   2  14   4        155.04        269.78       249.60 o                         
   3  14   4        425.27        309.61       207.35 o                         
   4  14   4        225.79        -19.62       244.12 o                         
   5  14   4        557.37        497.33       321.54 o                         
   6  14   4        399.88        513.58       330.47 o                         
   7  14   4         39.96        -58.41       222.90 o                         
   8  14   4        166.12        308.52       229.61 o                         
 -16  15   4        593.95        506.68       434.30 o                         
 -15  15   4       1172.47       1034.13       584.40 o                         
 -14  15   4         63.88        -17.80       649.07 o                         
 -13  15   4       1253.76       1418.97       358.74 o                         
 -12  15   4        826.86        625.33       324.52 o                         
 -11  15   4        640.10        652.72       334.36 o                         
 -10  15   4        845.36        997.89       337.24 o                         
  -9  15   4        633.85       1404.94       387.43 o                         
  -8  15   4       1216.31        780.20       377.93 o                         
  -7  15   4        660.71        519.58       238.38 o                         
  -6  15   4         26.46          1.93       207.64 o                         
  -5  15   4        639.78        591.31       310.86 o                         
  -4  15   4       2897.15       2404.93       361.66 o                         
  -3  15   4        306.71        106.97       249.79 o                         
  -2  15   4        224.69        222.75       252.76 o                         
  -1  15   4        245.39        381.92       262.65 o                         
   0  15   4        513.33        390.03       228.16 o                         
   1  15   4        513.79        478.97       234.89 o                         
   2  15   4         18.69          6.42       238.84 o                         
   3  15   4        123.26         53.98       228.03 o                         
   4  15   4        223.18        400.50       302.24 o                         
   5  15   4        509.00        372.66       275.59 o                         
   6  15   4        149.46        239.69       304.96 o                         
   7  15   4        251.89        264.61       212.40 o                         
 -16  16   4         84.85        101.46       360.14 o                         
 -15  16   4        419.98        375.56       490.07 o                         
 -14  16   4        194.07        167.31       569.57 o                         
 -13  16   4       1105.78        773.08       603.39 o                         
 -12  16   4       2705.29       2640.28       317.51 o                         
 -11  16   4        737.85        705.11       328.98 o                         
 -10  16   4        156.78        251.42       300.03 o                         
  -9  16   4        843.08        542.37       292.93 o                         
  -8  16   4        349.33        659.01       307.55 o                         
  -7  16   4         50.76         32.19       214.02 o                         
  -6  16   4        174.54         22.45       328.55 o                         
  -5  16   4        181.39        248.64       356.21 o                         
  -4  16   4       1815.81       1525.15       353.62 o                         
  -3  16   4        266.40        156.04       341.51 o                         
  -2  16   4         84.44        117.11       257.67 o                         
  -1  16   4        155.84        217.53       267.62 o                         
   0  16   4        946.86        811.18       226.77 o                         
   1  16   4         69.54         37.26       220.84 o                         
   2  16   4       1132.13       1378.28       293.87 o                         
   3  16   4         85.83        169.10       266.34 o                         
 -15  17   4       1383.17       1151.01       421.84 o                         
 -14  17   4       1272.93       1291.03       513.21 o                         
 -13  17   4          0.93         13.65       526.26 o                         
 -12  17   4        114.80        211.22       538.72 o                         
 -11  17   4        770.73        819.95       536.35 o                         
 -10  17   4         33.22        238.63       376.23 o                         
  -9  17   4          6.57        -65.72       372.31 o                         
  -8  17   4         48.30         64.67       344.79 o                         
  -7  17   4         27.08        -29.30       242.96 o                         
  -6  17   4       4907.16       4871.44       383.29 o                         
  -5  17   4         29.21        -82.90       321.94 o                         
  -4  17   4        200.91         40.53       307.14 o                         
  -3  17   4        858.79        751.00       328.85 o                         
  -2  17   4        286.27        -88.61       320.80 o                         
  -1  17   4       1904.03       1406.13       482.36 o                         
   0  17   4        560.69        510.83       438.45 o                         
   1  17   4         63.62         36.32       246.34 o                         
   2  17   4        124.84         66.83       223.30 o                         
 -15  18   4        202.19         70.84       199.94 o                         
 -14  18   4        234.34        287.24       242.61 o                         
 -13  18   4          6.74         39.10       288.02 o                         
 -12  18   4          9.59         28.89       308.61 o                         
 -11  18   4         20.42        167.11       321.31 o                         
 -10  18   4          5.12       -127.02       319.70 o                         
  -9  18   4        497.88        462.49       320.69 o                         
  -8  18   4       2498.90       2511.68       252.22 o                         
  -7  18   4        271.60         62.22       279.97 o                         
  -6  18   4         29.65         14.42       281.16 o                         
  -5  18   4       1327.01       1534.20       343.23 o                         
  -4  18   4         14.13       -112.33       291.40 o                         
  -3  18   4       1411.34        686.09       302.66 o                         
  -2  18   4        657.01        695.35       416.50 o                         
  -1  18   4        821.27       1058.45       433.71 o                         
 -14  19   4         16.08        161.07       156.02 o                         
 -13  19   4         37.40        137.26       206.70 o                         
 -12  19   4          3.34        -10.68       243.75 o                         
 -11  19   4       1081.48       1063.12       269.23 o                         
 -10  19   4        124.87         80.65       246.90 o                         
  -9  19   4         88.62        164.55       226.45 o                         
  -8  19   4        459.80        541.09       433.11 o                         
  -7  19   4        265.99        115.23       221.20 o                         
  -6  19   4        165.56       1489.99       975.99 o                         
  -5  19   4        803.62        740.20       249.73 o                         
  -4  19   4          3.63         34.80       239.87 o                         
  -3  19   4        515.02        628.90       354.20 o                         
 -12  20   4          7.01         61.13       166.88 o                         
 -11  20   4        311.00        401.69       197.36 o                         
 -10  20   4         12.15         71.52       194.54 o                         
  -9  20   4        314.37        421.25       337.00 o                         
  -8  20   4          3.70        -48.06       331.66 o                         
  -7  20   4         20.72        -20.07       182.18 o                         
  -6  20   4        446.31        325.36       193.67 o                         
  -5  20   4        257.16        282.88       193.98 o                         
 -10  21   4         12.65         78.91       199.94 o                         
  -9  21   4         98.51         58.14       224.27 o                         
  -8  21   4         23.67       -162.57       231.39 o                         
  -7  21   4         60.82        114.51       230.20 o                         
  -6  21   4        222.46        218.34       172.06 o                         
   4 -22   5         42.25         46.87       195.20 o                         
   5 -22   5         89.01        -42.72       205.28 o                         
   6 -22   5          1.40       -124.00       214.18 o                         
   7 -22   5         42.39        -16.02       197.57 o                         
   1 -21   5          0.56        -80.69       192.23 o                         
   2 -21   5          1.26         19.58       241.47 o                         
   3 -21   5         37.25         57.55       264.02 o                         
   4 -21   5         59.31        -51.02       290.13 o                         
   5 -21   5         22.78        138.24       300.21 o                         
   6 -21   5         18.07         22.55       293.09 o                         
   7 -21   5         41.87        116.29       257.49 o                         
   8 -21   5        100.53          3.09       157.08 o                         
   9 -21   5         21.72        -23.93       153.53 o                         
  -1 -20   5         72.48        143.58       181.55 o                         
   0 -20   5         46.02        151.29       252.15 o                         
   1 -20   5         49.19        363.10       310.30 o                         
   2 -20   5         23.58       -300.21       345.30 o                         
   3 -20   5          9.40         88.40       366.07 o                         
   4 -20   5         22.63         85.44       371.41 o                         
   5 -20   5          6.90        -11.87       318.60 o                         
   6 -20   5        328.59        351.24       311.48 o                         
   8 -20   5        495.12        156.63       287.75 o                         
  11 -20   5        112.44        136.46       357.76 o                         
  12 -20   5         56.16        -56.96       343.52 o                         
  13 -20   5         78.86       -124.00       284.19 o                         
  -2 -19   5         10.54         55.24       157.19 o                         
  -1 -19   5         30.59         17.42       206.98 o                         
   0 -19   5        321.78        328.74       242.88 o                         
   1 -19   5          3.22        -18.60       250.30 o                         
   2 -19   5        160.48        159.63       252.45 o                         
   3 -19   5        626.78        503.50       240.16 o                         
   4 -19   5        569.36        297.09       229.72 o                         
   5 -19   5        112.80          7.71       387.43 o                         
  10 -19   5        563.55        974.95       196.52 o                         
  11 -19   5          4.92       -124.68       192.78 o                         
  12 -19   5        172.02        269.41       226.95 o                         
  13 -19   5         79.75        110.27       194.26 o                         
  14 -19   5        157.91         90.78       314.45 o                         
  -4 -18   5          0.68        -11.87       215.37 o                         
  -3 -18   5        208.54        213.07       157.88 o                         
  -2 -18   5        150.36        115.95       225.78 o                         
  -1 -18   5        108.17        179.09       237.90 o                         
   0 -18   5        251.31        206.98       277.85 o                         
   1 -18   5          4.50       -255.64       271.85 o                         
   2 -18   5        942.99        755.90       271.84 o                         
   3 -18   5        264.27        201.66       257.62 o                         
   8 -18   5       1041.76        985.60       272.88 o                         
   9 -18   5          2.06         20.63       163.00 o                         
  10 -18   5        249.22        228.55       169.54 o                         
  11 -18   5        146.53        153.33       248.54 o                         
  12 -18   5       1032.82        957.56       220.42 o                         
  13 -18   5         59.28       -135.95       184.71 o                         
  14 -18   5         67.27        186.47       200.43 o                         
  15 -18   5        115.64        150.70       308.52 o                         
  -6 -17   5         68.74          0.59       251.56 o                         
  -5 -17   5          0.06        -98.41       194.65 o                         
  -4 -17   5        120.28        288.45       230.75 o                         
  -3 -17   5         85.31        348.20       211.11 o                         
  -2 -17   5        308.68        437.80       197.73 o                         
  -1 -17   5        716.51        684.30       256.97 o                         
   0 -17   5        717.98        566.72       261.54 o                         
   1 -17   5         42.32        200.58       292.23 o                         
   6 -17   5        358.83        595.06       309.59 o                         
   7 -17   5        547.00        746.04       198.37 o                         
   8 -17   5         22.53        -51.59       207.39 o                         
   9 -17   5        223.18        220.63       232.46 o                         
  10 -17   5       1042.37        756.78       205.81 o                         
  11 -17   5        882.78        669.15       272.53 o                         
  12 -17   5         27.71        105.01       339.96 o                         
  13 -17   5        173.96        300.67       263.51 o                         
  14 -17   5        731.73        571.07       236.28 o                         
  15 -17   5        347.73        292.61       190.21 o                         
  -7 -16   5         52.44         84.25       245.03 o                         
  -6 -16   5         12.14        -75.27       197.89 o                         
  -5 -16   5          0.52        720.86       346.49 o                         
  -4 -16   5         88.42        164.27       172.82 o                         
  -3 -16   5        779.81        650.71       249.76 o                         
  -2 -16   5        616.41        751.43       323.08 o                         
  -1 -16   5         20.14        -49.84       418.87 o                         
   5 -16   5        925.26        797.40       367.26 o                         
   6 -16   5       2392.42       3170.25       221.78 o                         
   7 -16   5        177.31        152.04       239.49 o                         
   8 -16   5       1727.73       1756.11       281.09 o                         
   9 -16   5        653.53        493.37       265.44 o                         
  10 -16   5        824.85        727.87       275.59 o                         
  11 -16   5       3747.50       4320.48       329.03 o                         
  12 -16   5        512.20        306.41       204.13 o                         
  13 -16   5       2668.36       2146.29       238.68 o                         
  14 -16   5          1.24        117.15       201.18 o                         
  15 -16   5        502.81        168.54       174.16 o                         
  -8 -15   5          9.28         46.87       251.56 o                         
  -7 -15   5         77.28         65.24       182.03 o                         
  -6 -15   5          2.48        131.92       248.02 o                         
  -5 -15   5        310.18        327.51       218.30 o                         
  -4 -15   5         50.95        239.33       278.93 o                         
  -3 -15   5         21.01        421.84       431.93 o                         
   3 -15   5        831.95        827.50       324.12 o                         
   4 -15   5      11182.48      11711.42       311.67 o                         
   5 -15   5          8.63        -72.87       173.79 o                         
   6 -15   5       1327.35        893.46       308.16 o                         
   7 -15   5       2327.03       2328.72       370.82 o                         
   8 -15   5        202.50        184.52       396.33 o                         
   9 -15   5       7710.66       7475.63       529.23 o                         
  10 -15   5        699.64       1036.50       450.32 o                         
  11 -15   5       4718.59       4374.19       244.69 o                         
  12 -15   5         20.38        101.52       223.70 o                         
  13 -15   5        521.10        442.25       243.30 o                         
  14 -15   5        615.97        519.17       229.28 o                         
  15 -15   5        317.24        108.78       199.76 o                         
  16 -15   5        105.55        103.52       160.05 o                         
  -9 -14   5          8.11       -129.93       240.88 o                         
  -8 -14   5         43.66        100.71       188.67 o                         
  -7 -14   5        901.43        905.03       244.78 o                         
  -6 -14   5         61.59        133.53       245.22 o                         
  -5 -14   5         36.63         16.02       411.75 o                         
   1 -14   5      13339.86      13264.16      1302.58 o                         
   2 -14   5        529.72        535.18       438.34 o                         
   3 -14   5       1347.83       1582.07       217.97 o                         
   4 -14   5        885.42       1027.66       220.76 o                         
   5 -14   5       2150.36       1807.52       272.84 o                         
   6 -14   5        219.40        264.11       273.37 o                         
   7 -14   5       3351.12       2828.76       340.76 o                         
   8 -14   5       3953.70       3479.95       353.98 o                         
   9 -14   5         32.71        -27.29       397.51 o                         
  10 -14   5        272.61        536.13       269.14 o                         
  11 -14   5       4830.04       4344.48       326.55 o                         
  12 -14   5         10.27         45.27       233.32 o                         
  13 -14   5        729.62        705.77       261.22 o                         
  14 -14   5         38.75        198.53       248.31 o                         
  15 -14   5        231.59        229.18       212.91 o                         
  16 -14   5        131.62        185.20       186.01 o                         
  17 -14   5       2055.63       1702.05       234.10 o                         
 -10 -13   5          1.60         72.38       235.54 o                         
  -9 -13   5        395.26        401.07       301.99 o                         
  -8 -13   5        186.70        129.35       216.19 o                         
  -7 -13   5         14.82        310.30       334.62 o                         
  -1 -13   5       6012.66       6558.83       665.34 o                         
   0 -13   5        640.38        708.23       306.23 o                         
   1 -13   5        648.63        734.16       274.19 o                         
   2 -13   5       1746.57       1581.91       281.10 o                         
   3 -13   5       3583.04       3322.68       238.13 o                         
   4 -13   5         77.71        -60.74       190.30 o                         
   5 -13   5         61.14        188.24       225.35 o                         
   6 -13   5        224.83        -55.08       221.81 o                         
   7 -13   5       2079.81       2012.77       305.60 o                         
   8 -13   5       1073.39       1302.89       317.17 o                         
   9 -13   5      15487.23      15710.50       339.69 o                         
  10 -13   5       3631.06       3425.86       296.38 o                         
  11 -13   5          0.69        119.15       282.16 o                         
  12 -13   5         79.69        206.29       299.88 o                         
  13 -13   5       1422.99       1421.41       274.74 o                         
  14 -13   5        101.23        186.54       249.64 o                         
  15 -13   5       1999.60       1948.82       380.05 o                         
  16 -13   5          0.01       -114.96       201.06 o                         
  17 -13   5        836.11        875.10       326.91 o                         
  -8 -12   5        125.33        227.83       283.01 o                         
  -4 -12   5       1631.53       2385.58       864.74 o                         
  -3 -12   5        577.13       2189.21       636.45 o                         
  -2 -12   5       2564.65       2616.31       303.67 o                         
  -1 -12   5       1051.89        763.31       222.74 o                         
   0 -12   5        859.36        801.57       388.83 o                         
   1 -12   5       1656.11        697.73       970.05 o                         
   2 -12   5       1167.34       1089.90       418.87 o                         
   3 -12   5      19052.20      19883.41       754.09 o                         
   4 -12   5       7694.26       8584.52       650.85 o                         
   5 -12   5        396.95        455.66       501.34 o                         
   6 -12   5       1824.22       2188.10       258.80 o                         
   7 -12   5       4262.77       4210.19       287.72 o                         
   8 -12   5       4787.65       4850.85       230.14 o                         
   9 -12   5        333.24        326.97       209.72 o                         
  10 -12   5       1941.29       1751.60       261.42 o                         
  11 -12   5       3525.19       3549.98       520.03 o                         
  12 -12   5         58.39        149.61       307.85 o                         
  13 -12   5       4485.40       4296.00       555.71 o                         
  14 -12   5         22.15         33.05       268.40 o                         
  15 -12   5       1488.15       1635.17       290.20 o                         
  16 -12   5          1.29        110.95       420.06 o                         
  17 -12   5        103.43        -13.13       267.27 o                         
 -11 -11   5         82.81       -164.94       249.78 o                         
  -5 -11   5       5029.66       4709.19       655.90 o                         
  -4 -11   5       5402.27       6111.99       262.49 o                         
  -3 -11   5       1673.73       1223.80       255.71 o                         
  -2 -11   5       1584.90       1471.02       228.68 o                         
  -1 -11   5        511.12        544.65       885.21 o                         
   0 -11   5       1720.92       1556.24       898.86 o                         
   1 -11   5       7065.58       7822.94       440.12 o                         
   2 -11   5       1949.02        986.07       447.94 o                         
   3 -11   5       2420.80       2783.78       525.07 o                         
   4 -11   5       8718.52       8747.68       640.18 o                         
   5 -11   5        106.93        -48.06       469.90 o                         
   6 -11   5        186.62        227.83       468.12 o                         
   7 -11   5        440.16        530.41       507.28 o                         
   8 -11   5        144.39        292.00       266.27 o                         
   9 -11   5      10605.06       9647.01       272.28 o                         
  10 -11   5       1204.32       1392.25       233.19 o                         
  11 -11   5      12100.71      13432.44       663.97 o                         
  12 -11   5          6.00         98.91       296.00 o                         
  13 -11   5       1017.51        767.33       271.67 o                         
  14 -11   5         32.44        -15.90       250.09 o                         
  15 -11   5       1458.96       1638.50       282.33 o                         
  16 -11   5       1642.92       1596.58       452.10 o                         
  17 -11   5        247.23         59.20       285.60 o                         
  -8 -10   5       2589.28       2765.98       310.66 o                         
  -7 -10   5       6399.26       6640.58       390.79 o                         
  -6 -10   5       2361.34       3119.68       498.56 o                         
  -5 -10   5         65.95        -81.88       484.73 o                         
  -4 -10   5         27.79         88.31       211.15 o                         
  -3 -10   5       1163.00       1195.94       401.58 o                         
  -2 -10   5         64.83        229.61       920.21 o                         
  -1 -10   5          8.54         11.87       833.59 o                         
   0 -10   5        119.01        253.38       278.23 o                         
   1 -10   5      14184.34      13206.95       545.84 o                         
   2 -10   5        700.61        294.87       410.57 o                         
   3 -10   5       6459.56       5941.94       557.71 o                         
   4 -10   5       3049.88       2811.67       509.65 o                         
   5 -10   5       8034.10       8515.82       473.73 o                         
   6 -10   5       4616.72       4532.25       568.39 o                         
   7 -10   5       3741.52       3343.27       554.15 o                         
   8 -10   5       4880.59       4559.54       608.14 o                         
   9 -10   5       6721.36       7289.93       381.77 o                         
  10 -10   5       3196.13       3060.38       245.58 o                         
  11 -10   5       1950.07       2043.02       268.77 o                         
  12 -10   5         34.44        -37.92       288.77 o                         
  13 -10   5       1324.18       1387.44       485.32 o                         
  14 -10   5       8328.90       8738.95       729.17 o                         
  15 -10   5         72.72        251.56       507.28 o                         
  16 -10   5        885.59       1312.98       484.73 o                         
  17 -10   5         39.53        163.94       306.96 o                         
 -10  -9   5       1288.26       1342.05       420.65 o
[truncated: 1,651,188 more chars]
