# Supplementary material for: The crystalline sponge method updated
Source: IUCrJ. 2016 Feb 12;3(Pt 2):139–51. doi: 10.1107/S2052252515024379 (PMC4775162; doi:10.1107/S2052252515024379)
Supplement: Supplementary file 14 [file m-03-00139-bromophenanthrenesup14.hkl]

data_bromophenanthrene                                                          
_shelx_title ' exp_187_a.res in C2/c'                                           
_shelx_refln_list_code          4                                               
_shelx_F_calc_maximum     2013.41                                               
_exptl_crystal_F_000      8358.35                                               
_reflns_d_resolution_high  0.7925                                               
                                                                                
loop_                                                                           
 _space_group_symop_operation_xyz                                               
 'x, y, z'                                                                      
 '-x, y, -z+1/2'                                                                
 'x+1/2, y+1/2, z'                                                              
 '-x+1/2, y+1/2, -z+1/2'                                                        
 '-x, -y, -z'                                                                   
 'x, -y, z-1/2'                                                                 
 '-x+1/2, -y+1/2, -z'                                                           
 'x+1/2, -y+1/2, z-1/2'                                                         
                                                                                
_cell_length_a    35.8691                                                       
_cell_length_b    14.8864                                                       
_cell_length_c    31.2823                                                       
_cell_angle_alpha  90.000                                                       
_cell_angle_beta  102.711                                                       
_cell_angle_gamma  90.000                                                       
                                                                                
_shelx_F_squared_multiplier     1.000                                           
                                                                                
loop_                                                                           
 _refln_index_h                                                                 
 _refln_index_k                                                                 
 _refln_index_l                                                                 
 _refln_F_squared_calc                                                          
 _refln_F_squared_meas                                                          
 _refln_F_squared_sigma                                                         
 _refln_observed_status                                                         
   4   0   0     608707.62     585080.44      9966.60 o                         
   6   0   0      16921.33      53379.39      2874.34 o                         
   8   0   0     884634.12     767593.44     12457.70 o                         
  10   0   0       7169.22       5586.97       746.44 o                         
  12   0   0       1333.82       3982.28       700.91 o                         
  14   0   0      25830.30      32782.96      2431.33 o                         
  16   0   0       3177.12       3431.56       717.90 o                         
  18   0   0       7407.86       6796.29       919.15 o                         
  20   0   0      11202.92      10257.76      1680.51 o                         
  22   0   0      16669.93      15553.04      2196.31 o                         
  24   0   0      76558.30      87174.38      5478.30 o                         
  26   0   0       6887.33       7824.35      1950.89 o                         
  28   0   0       2641.82       2349.54       277.69 o                         
  30   0   0         40.59        131.12       172.21 o                         
  32   0   0       7952.25       8275.76       596.58 o                         
  34   0   0       2494.85       2585.90       267.33 o                         
  36   0   0       2484.49       2978.73       342.77 o                         
  38   0   0       1062.18        938.73       239.85 o                         
  40   0   0         81.94        304.98       176.89 o                         
  42   0   0         35.36         58.24       216.30 o                         
   3   1   0     366846.56     282968.16      3988.00 o                         
   5   1   0       2058.68       3367.96       215.74 o                         
   7   1   0     173636.00     212443.83      5590.68 o                         
   9   1   0      72364.49      71348.04      2068.54 o                         
  11   1   0     210264.48     203840.89      4035.28 o                         
  13   1   0       2362.98       5292.75       535.86 o                         
  15   1   0      14076.11      10863.20       727.12 o                         
  17   1   0        322.97        937.52       407.07 o                         
  19   1   0       2815.96       4196.67       706.78 o                         
  21   1   0       4467.05       2944.23       735.54 o                         
  23   1   0       4259.86       5300.55       954.12 o                         
  25   1   0         49.36        326.44       944.25 o                         
  27   1   0       2279.16       1785.93       243.00 o                         
  29   1   0        152.57          1.35       141.60 o                         
  31   1   0         51.78        139.72       135.91 o                         
  33   1   0       1703.52       1376.26       202.37 o                         
  35   1   0       1875.60       1516.18       183.09 o                         
  37   1   0        232.89        311.27       170.19 o                         
  39   1   0          0.31         24.06       129.50 o                         
  41   1   0        352.92        358.58       111.15 o                         
  43   1   0         28.38        145.89       121.40 o                         
   0   2   0     391304.53     446096.38      9350.96 o                         
   2   2   0       7030.10        640.59       220.46 o                         
   4   2   0      41876.10      32056.40       779.91 o                         
   6   2   0     287604.53     289072.94      4039.68 o                         
   8   2   0     706483.69     714518.62      9162.72 o                         
  10   2   0      91475.25     101185.82      2854.47 o                         
  12   2   0       1440.09       2252.96       379.93 o                         
  14   2   0     263496.00     270549.84      4060.80 o                         
  16   2   0       1185.01       1379.82       318.17 o                         
  18   2   0       4981.19       4893.40       663.24 o                         
  20   2   0      23444.81      17201.46      1282.15 o                         
  22   2   0        551.23       -199.47       520.22 o                         
  24   2   0      21141.07      24495.54      2071.14 o                         
  26   2   0       3441.96       3128.59       224.85 o                         
  28   2   0        554.46        259.08       125.87 o                         
  30   2   0       5212.82       4623.48       250.10 o                         
  32   2   0       5697.91       5807.10       272.55 o                         
  34   2   0        985.49        950.00       179.44 o                         
  36   2   0       1665.10       1940.56       191.95 o                         
  38   2   0       1958.45       1454.76       187.60 o                         
  40   2   0        132.83        105.43       119.39 o                         
  42   2   0         62.05        -70.71       253.74 o                         
   1   3   0      68052.11     127157.05      2255.03 o                         
   3   3   0    1042854.56     971999.25     14576.79 o                         
   5   3   0     236938.03     189557.23      3606.04 o                         
   7   3   0      43341.16      49788.49      1230.74 o                         
   9   3   0        556.34        982.30       233.14 o                         
  11   3   0      82260.44      69624.77      1761.50 o                         
  13   3   0      12351.75      19848.91      1293.13 o                         
  15   3   0        846.27       1708.71       525.79 o                         
  17   3   0       4022.86       2981.76       550.29 o                         
  19   3   0       5207.06       4523.59       720.00 o                         
  21   3   0      15089.95      15407.50      1237.26 o                         
  23   3   0       8635.08      11192.27      1367.68 o                         
  25   3   0       1229.74       2038.24      1173.03 o                         
  27   3   0        719.90       1295.07       179.91 o                         
  29   3   0       5501.44       7005.12       349.81 o                         
  31   3   0        841.84        803.84       182.26 o                         
  33   3   0       1560.63       1521.61       205.98 o                         
  35   3   0       3508.87       3480.99       350.31 o                         
  37   3   0        307.00          5.04       131.24 o                         
  39   3   0         35.45         99.84       129.86 o                         
  41   3   0        146.45         -5.22       155.56 o                         
  43   3   0          3.66       -108.15       153.91 o                         
   0   4   0      53068.45      35735.79      1301.98 o                         
   2   4   0     214339.31     264086.97      4344.98 o                         
   4   4   0      20713.65      18948.15       887.10 o                         
   6   4   0    1218085.25    1094522.50     16771.09 o                         
   8   4   0      17490.90      20374.62      1042.34 o                         
  10   4   0      43836.80      67256.52      2110.65 o                         
  12   4   0       4900.38       8321.62       789.48 o                         
  14   4   0     228978.48     206390.75      7333.51 o                         
  16   4   0      62462.04      64940.89      3947.53 o                         
  18   4   0     120973.02     131014.24      4359.99 o                         
  20   4   0      56018.45      61996.75      3068.89 o                         
  22   4   0        500.55       1255.63       693.69 o                         
  24   4   0       5467.08       6472.46      1684.67 o                         
  26   4   0        856.00       1045.14       177.86 o                         
  28   4   0       2340.26       1748.25       202.97 o                         
  30   4   0      12347.03      10498.46       396.80 o                         
  32   4   0        499.90        308.21       153.89 o                         
  34   4   0        406.03        401.55       154.72 o                         
  36   4   0        913.81        910.70       153.14 o                         
  38   4   0       6722.53       6735.47       543.36 o                         
  40   4   0         11.89         32.14       171.15 o                         
  42   4   0         15.25        -99.83       187.19 o                         
   1   5   0       3605.63       3702.72       289.84 o                         
   3   5   0      36449.78      37435.12      1917.24 o                         
   5   5   0        132.19        150.35       224.31 o                         
   7   5   0      50941.23      36208.59      1464.78 o                         
   9   5   0      11529.70       8069.48       731.52 o                         
  11   5   0      32869.61      49887.56      1938.94 o                         
  13   5   0      44984.98      39441.57      1821.15 o                         
  15   5   0        213.29        794.50       673.87 o                         
  17   5   0       4421.49       5232.88      1301.98 o                         
  19   5   0       8089.15       8310.20      1135.07 o                         
  21   5   0        110.74         74.87      1081.52 o                         
  23   5   0       1271.93       1551.56       944.25 o                         
  25   5   0        154.60         80.76       111.76 o                         
  27   5   0       3661.90       3397.72       206.79 o                         
  29   5   0       1279.52       1729.98       197.55 o                         
  31   5   0       1618.49       1231.28       208.94 o                         
  33   5   0        693.48        863.83       171.54 o                         
  35   5   0       2660.32       3167.98       255.77 o                         
  37   5   0        511.42        413.13       124.80 o                         
  39   5   0         20.52        183.95       176.48 o                         
  41   5   0         82.32        -83.19       203.82 o                         
   0   6   0     325610.22     324409.12      7350.15 o                         
   2   6   0      56281.18      37772.57      1358.00 o                         
   4   6   0     147556.70     157143.08      3566.54 o                         
   6   6   0     294767.75     276702.22      5542.35 o                         
   8   6   0     179941.75     181700.42      4237.24 o                         
  10   6   0      43342.55      29857.95      1523.40 o                         
  12   6   0       4768.78       7716.84      1266.62 o                         
  14   6   0      23402.44      28363.03      1664.68 o                         
  16   6   0      15021.82      12632.94      1838.58 o                         
  18   6   0      21006.08      21592.89      2533.24 o                         
  20   6   0      40095.65      47342.92      2792.29 o                         
  22   6   0       2021.16       1652.30       766.61 o                         
  24   6   0      19123.02      18679.99       456.77 o                         
  26   6   0      12205.26      15222.60       647.52 o                         
  28   6   0       6077.38       6869.85       285.83 o                         
  30   6   0       1931.28       2120.21       181.58 o                         
  32   6   0        253.05         84.85       163.91 o                         
  34   6   0        108.40        489.11       166.31 o                         
  36   6   0          6.53       -183.71       183.71 o                         
  38   6   0         92.37         17.43       185.02 o                         
  40   6   0        683.19        465.88       216.30 o                         
   1   7   0      22173.22      22579.58      1403.82 o                         
   3   7   0     173915.50     177709.77      6397.58 o                         
   5   7   0      10043.88       9262.88       793.56 o                         
   7   7   0      24866.11      27835.31      1597.32 o                         
   9   7   0      51594.10      42325.17      1899.77 o                         
  11   7   0       7998.34       7391.11       834.76 o                         
  13   7   0      54437.48      46513.71      2204.00 o                         
  15   7   0       4315.30       4720.15       774.84 o                         
  17   7   0       6870.61       6499.66       968.02 o                         
  19   7   0       6242.65       6401.74      1514.12 o                         
  21   7   0       3298.49       3953.89       282.64 o                         
  23   7   0      23468.36      24346.87       704.26 o                         
  25   7   0        605.32        728.60       181.07 o                         
  27   7   0       3470.14       3524.87       300.80 o                         
  29   7   0       1021.39        696.55       190.71 o                         
  31   7   0        496.99        522.21       171.75 o                         
  33   7   0         61.91         28.08       225.47 o                         
  35   7   0        816.99       1059.79       669.71 o                         
  37   7   0        469.26         20.80       278.70 o                         
  39   7   0        278.00        -95.67       203.82 o                         
   0   8   0     413085.91     358364.59     10998.19 o                         
   2   8   0      48334.29      61319.14      2628.02 o                         
   4   8   0        780.50       1116.32       392.32 o                         
   6   8   0     132295.27     128625.62      4017.74 o                         
   8   8   0       9346.35      14166.07      1275.37 o                         
  10   8   0     110625.52     121115.84      3993.94 o                         
  12   8   0      37544.11      37826.71      1718.68 o                         
  14   8   0      22193.95      22158.40      1340.14 o                         
  16   8   0        576.79        875.87       528.47 o                         
  18   8   0      30144.40      25448.91      2820.26 o                         
  20   8   0       1055.23        981.18       192.13 o                         
  22   8   0       8028.91      11404.57       354.47 o                         
  24   8   0      19162.24      18664.73       514.54 o                         
  26   8   0        590.20        451.50       158.95 o                         
  28   8   0       1392.56       1692.17       224.01 o                         
  30   8   0        125.88        171.10       161.94 o                         
  32   8   0       5377.22       4206.26       269.90 o                         
  34   8   0        475.08        237.10       162.23 o                         
  36   8   0        632.56       1243.74       307.82 o                         
  38   8   0          7.89       -203.82       203.82 o                         
   1   9   0       4379.50       2874.19       682.37 o                         
   3   9   0       1071.39       1213.63       480.90 o                         
   5   9   0      30794.71      36724.84      2170.49 o                         
   7   9   0       1417.23       1287.68       508.50 o                         
   9   9   0      15022.18      14763.07      1422.88 o                         
  11   9   0      10136.35       8341.23      1090.05 o                         
  13   9   0        934.08        256.25       391.67 o                         
  15   9   0      49135.53      52079.17      4001.61 o                         
  17   9   0        319.80        520.56       196.93 o                         
  19   9   0       1501.18       1734.03       192.68 o                         
  21   9   0       8052.90       7369.55       473.71 o                         
  23   9   0      10912.17      11556.03       529.16 o                         
  25   9   0        110.16        -17.44       147.28 o                         
  27   9   0        527.51        601.02       184.68 o                         
  29   9   0       1022.10       1174.52       186.84 o                         
  31   9   0        901.33        835.08       187.63 o                         
  33   9   0        976.38        944.25       224.62 o                         
  35   9   0        306.78        241.26       262.06 o                         
  37   9   0        176.58        357.73       191.35 o                         
   0  10   0      81226.48      78763.51      4904.26 o                         
   2  10   0        562.43        870.75       515.80 o                         
   4  10   0        681.17       1093.81       490.97 o                         
   6  10   0       2216.90       2911.59       723.07 o                         
   8  10   0       7300.80       9259.93      1216.22 o                         
  10  10   0      93017.91     101044.34      6397.58 o                         
  12  10   0       1146.12       1040.37       224.83 o                         
  14  10   0     101718.86      99477.84      2015.36 o                         
  16  10   0      29037.49      27633.73       637.46 o                         
  18  10   0      61088.04      56088.32      1491.44 o                         
  20  10   0       4811.52       5345.76       255.17 o                         
  22  10   0        611.10        838.99       179.20 o                         
  24  10   0       4965.91       4797.47       792.42 o                         
  26  10   0       1961.80       3356.86       391.01 o                         
  28  10   0        165.98        340.60       169.80 o                         
  30  10   0        798.08        490.84       212.14 o                         
  32  10   0       2541.73       2333.58       282.86 o                         
  34  10   0       1366.77       1618.11       216.30 o                         
  36  10   0         62.36       -112.31       166.39 o                         
   1  11   0      66022.51      73465.22      3585.40 o                         
   3  11   0        327.22       1296.69       567.29 o                         
   5  11   0      25839.90      27837.64       740.95 o                         
   7  11   0      78027.02      79686.76      1505.85 o                         
   9  11   0      22629.69      20586.35       466.31 o                         
  11  11   0       5581.98       6859.90       268.08 o                         
  13  11   0      13268.51      14529.60       396.09 o                         
  15  11   0      71418.41      71928.94      1329.94 o                         
  17  11   0      11183.80      13139.52       636.10 o                         
  19  11   0       1014.76       1300.14       195.20 o                         
  21  11   0       4924.76       4950.21       280.41 o                         
  23  11   0       1125.22        668.37       190.63 o                         
  25  11   0       1815.23       1927.54       505.40 o                         
  27  11   0          9.41       -149.75       212.14 o                         
  29  11   0       2182.39       2579.00       320.30 o                         
  31  11   0        313.22        203.82       187.19 o                         
  33  11   0        941.03        828.28       119.97 o                         
   0  12   0      19500.85      20366.66       952.57 o                         
   2  12   0        205.16        743.61       179.80 o                         
   4  12   0      71074.82      72438.45      2240.61 o                         
   6  12   0       2067.07       2469.41       201.12 o                         
   8  12   0      38379.29      47838.72       792.49 o                         
  10  12   0      11048.23      12716.02       433.10 o                         
  12  12   0      56944.80      62365.95       981.91 o                         
  14  12   0      13695.59      11689.42       367.82 o                         
  16  12   0        716.06        502.08       201.08 o                         
  18  12   0        385.33        432.27       127.68 o                         
  20  12   0        218.75         47.24       164.36 o                         
  22  12   0       1646.03       1485.03       179.89 o                         
  24  12   0       3316.18       2492.98       584.43 o                         
  26  12   0        132.99         12.48       216.30 o                         
  28  12   0          6.71        156.32       157.98 o                         
  30  12   0        236.68        430.17       152.99 o                         
  32  12   0         39.36         40.21       191.35 o                         
   1  13   0       1394.44       1799.63       263.46 o                         
   3  13   0       1927.51       4000.61       326.33 o                         
   5  13   0       6617.49       6070.89       273.68 o                         
   7  13   0      14011.78      14847.34       465.28 o                         
   9  13   0       1032.18       1384.93       166.92 o                         
  11  13   0       1026.53        482.94       173.51 o                         
  13  13   0       5888.59       5733.60       262.20 o                         
  15  13   0       9406.79      10712.44       397.25 o                         
  17  13   0      18454.30      19058.17       533.82 o                         
  19  13   0      11270.27      13331.44       434.56 o                         
  21  13   0       1763.04       2426.77       203.08 o                         
  23  13   0         25.30        108.88       174.35 o                         
  25  13   0       2356.48       2075.68       295.34 o                         
  27  13   0         17.95         29.12       170.55 o                         
  29  13   0       1792.11       2479.17       257.90 o                         
  31  13   0          8.56         66.55       112.31 o                         
   0  14   0      25684.82      23227.64      1110.63 o                         
   2  14   0         14.86         65.90       187.97 o                         
   4  14   0      49219.12      60823.07      1886.41 o                         
   6  14   0       8829.65       9893.18       579.79 o                         
   8  14   0      14560.12      14431.37       792.84 o                         
  10  14   0       2853.78       2128.47       196.19 o                         
  12  14   0      26238.10      29662.99       762.51 o                         
  14  14   0       1127.79       1033.14       167.27 o                         
  16  14   0         55.81         45.44       161.70 o                         
  18  14   0       2867.41       2840.05       206.88 o                         
  20  14   0         33.69         33.99       123.17 o                         
  22  14   0        355.96        394.16       156.35 o                         
  24  14   0        424.20        690.51       220.46 o                         
  26  14   0       2522.30       2637.24       282.86 o                         
  28  14   0        506.89        324.45       149.75 o                         
   1  15   0       6033.68       8158.86       477.80 o                         
   3  15   0        222.40        330.69       194.13 o                         
   5  15   0        113.92        593.06       217.60 o                         
   7  15   0       2239.83       1703.65       257.05 o                         
   9  15   0      19199.47      21086.29       758.66 o                         
  11  15   0      17027.69      19647.07       519.74 o                         
  13  15   0       4728.35       5041.24       667.63 o                         
  15  15   0        777.66        757.10       189.27 o                         
  17  15   0       1916.69       1783.43       211.71 o                         
  19  15   0       3063.65       3472.11       305.74 o                         
  21  15   0        890.99        786.18       216.30 o                         
  23  15   0         50.50        124.79       158.07 o                         
  25  15   0        476.46        228.78       141.43 o                         
   0  16   0       1715.47       2054.88       366.05 o                         
   2  16   0       1823.09       3138.02       321.99 o                         
   4  16   0       1894.98       1898.76       284.62 o                         
   6  16   0       2739.53       4400.77       277.65 o                         
   8  16   0       1062.81       1909.63       298.83 o                         
  10  16   0      10157.58       9875.78       482.52 o                         
  12  16   0        189.33        199.96       138.45 o                         
  14  16   0        298.58        145.00       130.66 o                         
  16  16   0        799.86       1393.49       180.87 o                         
  18  16   0       3656.72       3417.31       326.53 o                         
  20  16   0         89.60        -83.19       141.43 o                         
  22  16   0        553.58        495.00       153.91 o                         
   1  17   0       1673.83       1117.65       262.06 o                         
   3  17   0        224.69        323.64       139.92 o                         
   5  17   0       1706.04       1671.11       190.87 o                         
   7  17   0        919.05       1081.52       262.06 o                         
   9  17   0       5460.07       6339.35       482.52 o                         
  11  17   0       8283.79       8186.25       515.80 o                         
  13  17   0        884.18       1139.75       253.74 o                         
  15  17   0         61.19       -103.99       174.71 o                         
  17  17   0         20.27        270.38       153.91 o                         
   0  18   0       2922.38       2283.66       274.54 o                         
   2  18   0        647.04        839.00       161.77 o                         
   4  18   0        654.53        594.83       262.06 o                         
   6  18   0       4156.92       4559.01       361.89 o                         
   8  18   0        726.56        923.45       270.38 o                         
  10  18   0       2206.70       1892.65       266.22 o                         
  12  18   0         38.57         83.19       183.03 o                         
 -43   1   1         64.91        118.48       122.04 o                         
 -41   1   1        116.87        192.68       173.24 o                         
 -39   1   1        241.89        239.75       139.04 o                         
 -37   1   1        211.78         60.15       160.86 o                         
 -35   1   1          5.83        156.98       143.44 o                         
 -33   1   1       6666.06       6703.95       267.74 o                         
 -31   1   1       7951.81       7788.04       326.79 o                         
 -29   1   1       1750.73       2358.60       209.37 o                         
 -27   1   1       3240.14       3641.04       264.93 o                         
 -25   1   1       2446.39       3130.54       839.75 o                         
 -23   1   1        896.50        630.21       612.38 o                         
 -21   1   1        167.04       1501.90       678.51 o                         
 -19   1   1     143163.69     151172.20      3702.55 o                         
 -17   1   1       3021.89       1971.82       331.54 o                         
 -15   1   1       2252.79       2061.69       331.55 o                         
 -13   1   1      21808.01      24538.17       972.04 o                         
 -11   1   1     261656.59     213442.94      3626.40 o                         
  -9   1   1     108445.29     114610.80      3170.57 o                         
  -7   1   1      20470.43      17230.16       609.88 o                         
  -5   1   1       1663.65       1072.43       141.81 o                         
  -3   1   1      47629.70      42475.74       791.81 o                         
   3   1   1       6528.04       2740.38       214.31 o                         
   5   1   1      41618.91      45596.96       841.98 o                         
   7   1   1     164304.91     239902.42      4519.33 o                         
   9   1   1      10912.52      18743.20       778.97 o                         
  11   1   1       1734.49       1466.86       328.42 o                         
  13   1   1     132952.23     127041.60      2591.84 o                         
  15   1   1       1956.96       4025.28       489.15 o                         
  17   1   1       9635.34       8070.73       683.67 o                         
  19   1   1      43450.00      38580.94      1527.43 o                         
  21   1   1       7771.66       9461.51      1235.44 o                         
  23   1   1        830.49         98.62       522.35 o                         
  25   1   1       1030.60       1359.44       684.58 o                         
  27   1   1       1764.23       2787.66       185.87 o                         
  29   1   1        288.90        528.43       142.77 o                         
  31   1   1        424.00        462.67       134.15 o                         
  33   1   1        226.96        281.13       135.44 o                         
  35   1   1       1320.63        583.58       138.92 o                         
  37   1   1        922.68        322.63       138.87 o                         
  39   1   1         35.63        -51.06       204.14 o                         
  41   1   1          3.20         40.46        98.71 o                         
  43   1   1        410.56        480.69       210.06 o                         
 -44   2   1        114.18        183.03       145.59 o                         
 -42   2   1          8.49       -158.07       158.07 o                         
 -40   2   1       1182.97       1012.03       147.30 o                         
 -38   2   1         41.35         75.72       146.03 o                         
 -36   2   1       2255.85       2116.63       214.82 o                         
 -34   2   1       2962.36       2528.35       217.58 o                         
 -32   2   1         94.64        340.64       149.38 o                         
 -30   2   1       8254.75       7919.54       338.26 o                         
 -28   2   1       7162.55       6422.77       259.64 o                         
 -26   2   1      10322.21      10248.77       595.02 o                         
 -24   2   1       2991.91       2818.72       775.52 o                         
 -22   2   1      58231.55      62924.36      3112.67 o                         
 -20   2   1        787.76        573.82       429.57 o                         
 -18   2   1       1015.57       1016.70       401.21 o                         
 -16   2   1      65703.57      69976.16      2202.83 o                         
 -14   2   1       3659.22       4725.96       641.72 o                         
 -12   2   1      79646.34      64065.44      2210.65 o                         
 -10   2   1       4826.85       2843.12       422.07 o                         
  -8   2   1     146439.81     149823.44      2580.74 o                         
  -6   2   1      82167.23     106490.73      1848.81 o                         
  -4   2   1       2386.19       4180.15       255.82 o                         
  -2   2   1      76794.89      27334.35       846.55 o                         
   0   2   1     178936.73      95356.46      2196.31 o                         
   2   2   1    1557547.75    1606189.00     32707.55 o                         
   4   2   1      72963.38      64890.98      2246.23 o                         
   6   2   1     403512.31     454265.16      5969.14 o                         
   8   2   1       2999.55       8084.59       400.90 o                         
  10   2   1      94195.93      92307.55      2342.32 o                         
  12   2   1      16871.01      16431.66       775.40 o                         
  14   2   1     111623.14     106811.13      2292.93 o                         
  16   2   1      10679.63      16393.99       894.09 o                         
  18   2   1      55565.03      58975.88      1915.87 o                         
  20   2   1       2598.51       5054.47       761.62 o                         
  22   2   1       1367.21       1334.36       655.62 o                         
  24   2   1       1751.76       2081.30       783.69 o                         
  26   2   1        360.97        300.69       132.96 o                         
  28   2   1       1545.42       1638.42       165.85 o                         
  30   2   1       3714.02       3192.35       221.11 o                         
  32   2   1        606.97        409.63       150.48 o                         
  34   2   1        148.17         94.01       143.18 o                         
  36   2   1         47.10         94.81       142.54 o                         
  38   2   1       1734.60       1992.18       193.66 o                         
  40   2   1       1507.73       1154.53       158.39 o                         
  42   2   1         24.25        135.05       251.66 o                         
 -43   3   1        100.37        198.66       121.83 o                         
 -41   3   1         28.47        153.14       166.39 o                         
 -39   3   1        152.71         84.56       131.84 o                         
 -37   3   1          5.61        -10.38       197.53 o                         
 -35   3   1        218.45        422.96       150.59 o                         
 -33   3   1       4511.09       3651.03       262.59 o                         
 -31   3   1       6823.83       7682.21       355.48 o                         
 -29   3   1       3837.54       3753.02       258.65 o                         
 -27   3   1        262.83        527.82       155.37 o                         
 -25   3   1       9026.48       7665.48      1199.42 o                         
 -23   3   1       5436.66       4982.07      1017.78 o                         
 -21   3   1      18890.80      18716.06      1334.73 o                         
 -19   3   1         47.47       1276.43       435.31 o                         
 -17   3   1      39989.20      41112.02      1747.95 o                         
 -15   3   1       5405.68       4695.46       726.89 o                         
 -13   3   1     187517.81     168781.41      4945.86 o                         
 -11   3   1     304045.59     310631.22      4905.44 o                         
  -9   3   1      31757.38      42209.16      1220.89 o                         
  -7   3   1       9320.73       9605.39       510.87 o                         
  -5   3   1     676531.00     686944.94     10779.52 o                         
  -3   3   1     100979.97      74167.65      1804.57 o                         
  -1   3   1      38285.40      42420.82      1201.49 o                         
   1   3   1      21280.93      31655.15      1139.75 o                         
   3   3   1       1339.15       4608.92       532.44 o                         
   5   3   1     392359.72     405508.03      6698.85 o                         
   7   3   1      29711.50      34408.45      1220.55 o                         
   9   3   1     127542.73      70822.99      1643.85 o                         
  11   3   1     160626.25     169885.12      3092.40 o                         
  13   3   1      10689.37      13044.78      1071.87 o                         
  15   3   1      10498.62      12831.33       967.25 o                         
  17   3   1       6091.99      10567.52       957.44 o                         
  19   3   1     105771.22     123527.86      3519.78 o                         
  21   3   1        160.10       -190.59       514.65 o                         
  23   3   1        423.34       1443.41       844.41 o                         
  25   3   1       4470.75       4749.79       431.96 o                         
  27   3   1       5383.70       4941.41       274.09 o                         
  29   3   1        171.31         16.43       146.74 o                         
  31   3   1        129.30        -42.18       222.70 o                         
  33   3   1        243.50        -48.15       143.67 o                         
  35   3   1        322.89        413.26       155.98 o                         
  37   3   1       1242.58        562.82       136.93 o                         
  39   3   1         12.13        128.15       116.85 o                         
  41   3   1         69.65        166.05       145.57 o                         
  43   3   1        483.14        341.09       158.07 o                         
 -42   4   1          0.10         88.19       131.48 o                         
 -40   4   1          5.02         94.87       189.70 o                         
 -38   4   1        128.06        109.00       148.33 o                         
 -36   4   1       1563.51       1386.98       334.62 o                         
 -34   4   1        560.54        532.76       183.87 o                         
 -32   4   1       1474.54        819.35       172.44 o                         
 -30   4   1          3.75         99.00       162.58 o                         
 -28   4   1       3401.16       2745.93       224.47 o                         
 -26   4   1         69.33          0.82       131.30 o                         
 -24   4   1       5387.65       7570.61      1734.59 o                         
 -22   4   1       7647.79      10178.73      1942.57 o                         
 -20   4   1       4075.13       3210.66       604.38 o                         
 -18   4   1      14942.42      15451.79      1408.25 o                         
 -16   4   1      14722.68      12112.81      1130.38 o                         
 -14   4   1      74154.48      74138.25      2669.76 o                         
 -12   4   1     114581.76     123544.47      2683.14 o                         
 -10   4   1      25733.91      27450.68      1356.06 o                         
  -8   4   1      14576.33      15271.74       907.33 o                         
  -6   4   1     165789.36     161769.61      3477.79 o                         
  -4   4   1       3209.71       1762.71       319.12 o                         
  -2   4   1     176674.05     183449.16      3582.52 o                         
   0   4   1     342520.16     367151.91      5760.20 o                         
   2   4   1     126277.59     145047.97      3831.06 o                         
   4   4   1     345356.44     339067.84      8190.41 o                         
   6   4   1     127063.16     116570.41      2735.06 o                         
   8   4   1     144394.86     128150.09      3012.14 o                         
  10   4   1     114609.52     104973.11      2753.92 o                         
  12   4   1     113633.33     114431.22      3036.84 o                         
  14   4   1      37548.44      33514.52      2583.16 o                         
  16   4   1     115991.49     110120.35      6295.67 o                         
  18   4   1       1585.20       1271.37       601.50 o                         
  20   4   1      10412.40       9709.04      1316.19 o                         
  22   4   1        868.87        322.22       568.42 o                         
  24   4   1       5938.34       6497.42      1663.87 o                         
  26   4   1         12.49         38.20       136.17 o                         
  28   4   1       7069.09       5971.53       308.69 o                         
  30   4   1         33.70       -141.05       154.49 o                         
  32   4   1         75.95        143.69       149.41 o                         
  34   4   1        519.36        304.47       149.37 o                         
  36   4   1         50.70        -27.20       133.63 o                         
  38   4   1        116.39        352.37       142.54 o                         
  40   4   1        177.40        146.84       497.08 o                         
  42   4   1        473.82        449.25       178.87 o                         
 -41   5   1          8.99        -18.26       230.86 o                         
 -39   5   1         75.96         96.78       192.51 o                         
 -37   5   1         69.68         61.94       198.92 o                         
 -35   5   1        677.38        439.46       221.86 o                         
 -33   5   1       1536.21       1037.95       281.59 o                         
 -31   5   1       1241.85        746.04       201.12 o                         
 -29   5   1        852.32        627.23       170.62 o                         
 -27   5   1       3274.02       2934.43       222.85 o                         
 -25   5   1       6765.70       5617.83       257.05 o                         
 -23   5   1      13087.22      20469.78      2807.78 o                         
 -21   5   1      25275.98      22775.08      1938.22 o                         
 -19   5   1        443.64        411.81       607.31 o                         
 -17   5   1      61460.61      60440.12      4014.09 o                         
 -15   5   1       2143.19       3153.04      1039.92 o                         
 -13   5   1      50979.77      51571.16      2150.29 o                         
 -11   5   1       2599.69       1943.69       412.09 o                         
  -9   5   1      34251.72      29496.84      1418.61 o                         
  -7   5   1     167940.33     149419.22      3514.86 o                         
  -5   5   1      20125.84      28667.42      1245.04 o                         
  -3   5   1      11883.81       7351.94       595.47 o                         
  -1   5   1      36001.17      37561.46      1308.84 o                         
   1   5   1     367376.56     403363.94      6406.97 o                         
   3   5   1      15599.68       7280.01       667.63 o                         
   5   5   1        281.70       1344.10       303.19 o                         
   7   5   1      69935.73      65121.87      2038.34 o                         
   9   5   1      11270.86      10942.83       829.07 o                         
  11   5   1      57944.37      57461.32      2075.07 o                         
  13   5   1       5039.11       6785.85      1210.47 o                         
  15   5   1      51313.17      52729.81      2188.75 o                         
  17   5   1       8031.72       8685.41      1572.36 o                         
  19   5   1       1024.27       1991.60       762.93 o                         
  21   5   1      16293.42      16772.54      1942.57 o                         
  23   5   1       8118.15      10536.46      1996.65 o                         
  25   5   1       3508.87       4028.95       198.66 o                         
  27   5   1       1052.24       1214.39       146.56 o                         
  29   5   1        408.79        327.40       172.91 o                         
  31   5   1         28.99        -83.81       146.71 o                         
  33   5   1        825.06        853.93       169.61 o                         
  35   5   1        896.09        694.02       172.91 o                         
  37   5   1        466.04       -116.04       118.24 o                         
  39   5   1        182.66        146.74       397.25 o                         
  41   5   1        296.65        137.27       191.35 o                         
 -40   6   1         35.95       -178.87       203.82 o                         
 -38   6   1        138.10        397.31       203.63 o                         
 -36   6   1       3566.19       4439.26       374.60 o                         
 -34   6   1         95.77         57.19       139.34 o                         
 -32   6   1         26.69        -22.32       144.99 o                         
 -30   6   1       3140.61       2135.07       182.10 o                         
 -28   6   1      12904.53      11843.24       353.53 o                         
 -26   6   1       1263.52       1854.73       195.69 o                         
 -24   6   1       3099.16       2565.01       183.86 o                         
 -22   6   1        711.95        817.15       537.84 o                         
 -20   6   1       6690.48       8265.28      1713.79 o                         
 -18   6   1      46314.73      45257.30      3673.00 o                         
 -16   6   1      10127.67      11276.89      1755.38 o                         
 -14   6   1      49266.14      45213.00      2178.88 o                         
 -12   6   1      48465.00      51521.48      2173.22 o                         
 -10   6   1      70659.38      75173.72      2582.17 o                         
  -8   6   1       9985.84      14667.55      1023.53 o                         
  -6   6   1      27647.10      33023.06      1484.10 o                         
  -4   6   1      60272.18      56155.38      1889.91 o                         
  -2   6   1       9922.62       7401.37       615.75 o                         
   0   6   1      81717.15      93628.88      2359.19 o                         
   2   6   1       3640.94       2686.96       256.58 o                         
   4   6   1     131440.86     123545.12      2793.64 o                         
   6   6   1       6253.61       5897.26       614.44 o                         
   8   6   1     226628.30     192657.59      4390.66 o                         
  10   6   1      96393.74      90403.13      3302.79 o                         
  12   6   1       1761.37       1243.89       411.09 o                         
  14   6   1      41710.10      35302.96      1473.82 o                         
  16   6   1     130709.68     117739.74      6855.15 o                         
  18   6   1       3275.44       3835.22      1160.55 o                         
  20   6   1       1165.90       1944.13       759.14 o                         
  22   6   1      10236.56       9827.08       466.16 o                         
  24   6   1        148.20        148.57       184.48 o                         
  26   6   1        732.81        872.31       200.84 o                         
  28   6   1        908.72        929.28       153.63 o                         
  30   6   1        986.77       1163.91       154.23 o                         
  32   6   1        210.52         87.09       151.46 o                         
  34   6   1         16.62        199.89       135.23 o                         
  36   6   1          6.93       -121.25       121.25 o                         
  38   6   1        232.50         24.96       253.74 o                         
  40   6   1        918.69        415.97       224.62 o                         
 -39   7   1         97.39        -37.44       207.98 o                         
 -37   7   1        129.17       -283.49       642.67 o                         
 -35   7   1         63.82       -174.71       366.05 o                         
 -33   7   1       4086.38       3323.63       371.74 o                         
 -31   7   1       3270.99       2561.79       307.73 o                         
 -29   7   1         33.10        239.32       166.18 o                         
 -27   7   1        738.76       1304.51       231.87 o                         
 -25   7   1          6.79       -133.91       154.09 o                         
 -23   7   1       3167.95       2356.45       215.79 o                         
 -21   7   1        643.12       1399.72       191.85 o                         
 -19   7   1        484.04        557.40       910.97 o                         
 -17   7   1       6611.33       8263.47      1057.37 o                         
 -15   7   1      38784.88      36751.69      2102.11 o                         
 -13   7   1      18608.81      20239.19      1429.81 o                         
 -11   7   1       8505.38       7063.96       863.25 o                         
  -9   7   1     134179.58     115774.41      3419.26 o                         
  -7   7   1     158842.05     158244.00      5078.96 o                         
  -5   7   1        495.15       2196.38       439.32 o                         
  -3   7   1      68367.76      50407.94      1894.73 o                         
  -1   7   1         52.39       1464.21       744.58 o                         
   1   7   1      97967.02     102451.24      3207.50 o                         
   3   7   1       4665.49       4182.26       654.65 o                         
   5   7   1     330171.50     343109.41      5550.37 o                         
   7   7   1      32946.33      34493.49      1363.08 o                         
   9   7   1     146793.44     130190.45      3016.25 o                         
  11   7   1       5529.15       6765.75       658.94 o                         
  13   7   1     202444.34     206311.47      4273.87 o                         
  15   7   1       5139.68       5692.17       857.27 o                         
  17   7   1        756.04       1285.34       711.30 o                         
  19   7   1       3064.09       3394.30      1206.31 o                         
  21   7   1      12078.05      13050.19       497.50 o                         
  23   7   1       8557.81       8633.97       490.20 o                         
  25   7   1       5130.98       4731.79       381.67 o                         
  27   7   1        423.73         62.95       182.49 o                         
  29   7   1        587.19        398.36       172.91 o                         
  31   7   1       2752.95       2994.51       346.97 o                         
  33   7   1       1213.52       1165.65       259.56 o                         
  35   7   1        715.58        570.69       216.64 o                         
  37   7   1         92.95        528.28       282.86 o                         
  39   7   1        112.13       -199.66       199.66 o                         
 -38   8   1         45.04        207.98       195.50 o                         
 -36   8   1        181.98       -195.50       266.22 o                         
 -34   8   1        797.12        478.36       407.65 o                         
 -32   8   1        599.98        340.37       143.33 o                         
 -30   8   1        150.67         89.14       151.49 o                         
 -28   8   1       8314.68       7201.12       375.14 o                         
 -26   8   1       3228.22       2349.13       385.08 o                         
 -24   8   1       1412.45        984.12       181.43 o                         
 -22   8   1        182.97        154.89       240.71 o                         
 -20   8   1        563.13        732.57       226.43 o                         
 -18   8   1      11801.92      10200.91      1297.03 o                         
 -16   8   1      15582.25      11628.68      1622.27 o                         
 -14   8   1       1937.84       3877.95       656.43 o                         
 -12   8   1        239.27        918.36       555.32 o                         
 -10   8   1       1060.53       1736.69       472.02 o                         
  -8   8   1      16610.94      21438.98      2133.91 o                         
  -6   8   1     268389.78     262692.00      8806.04 o                         
  -4   8   1     312234.84     296023.50      9521.50 o                         
  -2   8   1      95718.23      68246.79      2766.27 o                         
   0   8   1       3847.40       4058.66       723.41 o                         
   2   8   1     401478.62     453454.97      9234.32 o                         
   4   8   1     360625.59     350361.06      7690.36 o                         
   6   8   1     137237.84     143745.33      4298.55 o                         
   8   8   1      66386.23      67849.95      2811.74 o                         
  10   8   1      97727.37     101937.54      3562.53 o                         
  12   8   1      64843.14      64080.44      3633.48 o                         
  14   8   1      20379.68      18436.44      1509.89 o                         
  16   8   1         93.91        566.95       452.75 o                         
  18   8   1       7263.12       8552.95       525.49 o                         
  20   8   1       9205.16       8174.85       295.53 o                         
  22   8   1      28362.39      30236.72       838.05 o                         
  24   8   1        301.84        584.52       173.67 o                         
  26   8   1       2821.64       3685.97       261.42 o                         
  28   8   1        138.08        264.26       276.62 o                         
  30   8   1       1625.12       1540.59       229.78 o                         
  32   8   1        292.59        230.39       156.05 o                         
  34   8   1        506.72        291.18       253.74 o                         
  36   8   1        139.09        391.01       274.54 o                         
  38   8   1         24.99         91.51       195.50 o                         
 -37   9   1        357.65         91.51       183.03 o                         
 -35   9   1        589.84       1118.95       291.18 o                         
 -33   9   1        262.64        220.46       178.87 o                         
 -31   9   1        642.61        401.31       160.12 o                         
 -29   9   1       1514.83        947.76       187.88 o                         
 -27   9   1       1699.91       1593.63       218.06 o                         
 -25   9   1        140.04        193.87       138.35 o                         
 -23   9   1       2811.09       3692.32       236.79 o                         
 -21   9   1       2643.06       1096.80       175.23 o                         
 -19   9   1      28109.60      28995.19      1208.39 o                         
 -17   9   1        783.26        801.84       159.08 o                         
 -15   9   1      19506.57      18772.63      2462.53 o                         
 -13   9   1       1209.20       1064.28       567.79 o                         
 -11   9   1       5770.35       4467.28       787.48 o                         
  -9   9   1         13.54        -41.61       443.58 o                         
  -7   9   1        418.46        799.12       514.29 o                         
  -5   9   1      94872.78      92886.99      3572.22 o                         
  -3   9   1      14791.43      15546.00      1413.87 o                         
  -1   9   1       2600.83       3097.21       636.39 o                         
   1   9   1      25125.78      19535.55      1549.88 o                         
   3   9   1      37246.09      34657.96      2098.57 o                         
   5   9   1      20314.74      17819.51      1497.56 o                         
   7   9   1      17094.10      25934.66      1818.45 o                         
   9   9   1       6685.14       8772.23      1116.23 o                         
  11   9   1      29304.13      23302.61      1774.01 o                         
  13   9   1       1167.90       1071.02       527.87 o                         
  15   9   1        542.44        461.66       211.42 o                         
  17   9   1      53168.66      50976.32      1826.10 o                         
  19   9   1      11299.66       9809.14       325.17 o                         
  21   9   1       2639.56       3546.23       326.65 o                         
  23   9   1       1922.64       2073.05       216.57 o                         
  25   9   1        541.72        482.60       162.68 o                         
  27   9   1        872.23        876.41       197.22 o                         
  29   9   1         96.40        704.99       186.17 o                         
  31   9   1       1274.38       1004.13       192.71 o                         
  33   9   1         56.45        166.39       174.71 o                         
  35   9   1         28.24       -257.90       257.90 o                         
  37   9   1        489.10        598.99       199.66 o                         
 -36  10   1        197.54       -174.71       174.71 o                         
 -34  10   1       3407.85       3341.45       232.94 o                         
 -32  10   1        692.48        757.06       216.30 o                         
 -30  10   1       1403.35       1193.83       249.58 o                         
 -28  10   1        878.73        798.66       270.38 o                         
 -26  10   1        587.81        740.42       274.54 o                         
 -24  10   1        160.43        200.70       178.90 o                         
 -22  10   1        755.32       1190.02       205.00 o                         
 -20  10   1       6185.81       6160.12       267.15 o                         
 -18  10   1         71.17        333.96       162.20 o                         
 -16  10   1       1397.62        905.66       159.58 o                         
 -14  10   1        602.38       1254.61       181.21 o                         
 -12  10   1      31118.21      31007.07      2990.81 o                         
 -10  10   1       8133.36      11328.28      1859.38 o                         
  -8  10   1      68592.02      68859.48      4124.32 o                         
  -6  10   1      41071.82      38958.60      2439.33 o                         
  -4  10   1     205859.08     213396.53      6230.23 o                         
  -2  10   1       5426.68       6571.34      1011.07 o                         
   0  10   1      40479.98      38379.45      2363.30 o                         
   2  10   1     283927.66     294024.94      7567.92 o                         
   4  10   1      53006.44      49682.22      2710.41 o                         
   6  10   1      12188.53      17217.38      1599.28 o                         
   8  10   1       7674.57       5633.79       961.33 o                         
  10  10   1      45348.47      45526.68      2674.29 o                         
  12  10   1        311.88        472.11       221.02 o                         
  14  10   1      54826.45      62241.04      1337.46 o                         
  16  10   1       1293.06       2700.61       292.92 o                         
  18  10   1       6056.28       4429.14       230.11 o                         
  20  10   1        101.93        179.65       126.78 o                         
  22  10   1       8962.48       8740.15       481.74 o                         
  24  10   1         91.08         55.54       183.91 o                         
  26  10   1       2463.33       2037.10       215.37 o                         
  28  10   1         25.45        178.87       166.13 o                         
  30  10   1       1619.94       1659.71       270.38 o                         
  32  10   1       1299.35       1318.62       232.94 o                         
  36  10   1        109.65        166.39       153.91 o                         
 -35  11   1        137.97       -191.35       191.35 o                         
 -33  11   1         51.84         38.65       111.54 o                         
 -31  11   1       1050.76        865.21       220.46 o                         
 -29  11   1         50.13        203.82       203.82 o                         
 -27  11   1        212.10        270.38       212.14 o                         
 -25  11   1        833.61        977.52       278.70 o                         
 -23  11   1       1647.13       1467.09       247.86 o                         
 -21  11   1        815.22        531.77       132.33 o                         
 -19  11   1       1353.00       1510.84       168.91 o                         
 -17  11   1       7185.45       8724.53       367.60 o                         
 -15  11   1       7275.02       7206.07       326.97 o                         
 -13  11   1       3646.76       4042.21       212.62 o                         
 -11  11   1      33657.51      37324.04       666.60 o                         
  -9  11   1       1998.01       1566.99       170.48 o                         
  -7  11   1      10065.59       9347.59       417.03 o                         
  -5  11   1      31498.17      28319.12       751.09 o                         
  -3  11   1      22322.19      23285.51      1991.13 o                         
  -1  11   1       1940.07       3218.22       849.54 o                         
   1  11   1       9843.61       8042.31      1202.52 o                         
   3  11   1       3107.56       5092.58       948.19 o                         
   5  11   1          0.30        127.44       223.18 o                         
   7  11   1        490.40       1803.24       198.74 o                         
   9  11   1      43313.42      39899.78       692.88 o                         
  11  11   1       2344.91       3045.60       235.63 o                         
  13  11   1         11.53        646.44       189.73 o                         
  15  11   1      12254.90      14114.67       564.97 o                         
  17  11   1         96.69        441.59       134.19 o                         
  19  11   1      11148.39      12060.52       432.44 o                         
  21  11   1        509.71        288.38       150.96 o                         
  23  11   1       1010.27        901.43       222.59 o                         
  25  11   1        173.58        109.15       169.80 o                         
  27  11   1       2480.78       2225.43       316.14 o                         
  29  11   1        810.96        449.25       216.30 o                         
  31  11   1        730.19        453.40       187.19 o                         
  33  11   1        235.36         76.88       176.79 o                         
 -32  12   1        491.33        333.55       120.04 o                         
 -30  12   1        479.02        507.48       158.91 o                         
 -28  12   1       1360.79       1721.75       229.89 o                         
 -26  12   1       1297.77        981.68       249.58 o                         
 -24  12   1       7685.21      10428.31       640.59 o                         
 -22  12   1      12408.44      12197.70       662.42 o                         
 -20  12   1       5282.08       7497.25       383.98 o                         
 -18  12   1        474.83        514.01       133.99 o                         
 -16  12   1       2364.29       1903.49       213.74 o                         
 -14  12   1      15478.67      13287.88       498.99 o                         
 -12  12   1      76692.87      81779.02      1754.36 o                         
 -10  12   1       1194.76        904.52       150.77 o                         
  -8  12   1      31551.61      38575.17       909.55 o                         
  -6  12   1       6646.60       5656.09       278.71 o                         
  -4  12   1      53407.39      61860.41      1297.51 o                         
  -2  12   1      13100.59      11438.08       487.71 o                         
   0  12   1       1411.67       2133.88       236.70 o                         
   2  12   1      86465.48      84487.72      1592.39 o                         
   4  12   1      16102.77      17735.24       600.10 o                         
   6  12   1       4317.21       3788.37       216.32 o                         
   8  12   1       1038.95        971.54       185.72 o                         
  10  12   1      79119.96      88287.67      1210.65 o                         
  12  12   1      28864.43      31804.90       638.53 o                         
  14  12   1       7509.02       8070.69       352.24 o                         
  16  12   1      11232.03      10874.17       411.06 o                         
  18  12   1       5898.05       4704.04       283.83 o                         
  20  12   1      11020.10      11188.34       408.95 o                         
  22  12   1       4616.37       5415.52       346.01 o                         
  24  12   1       1960.41       1433.48       561.56 o                         
  26  12   1       2729.67       2516.61       332.77 o                         
  28  12   1       1260.08       1480.92       307.82 o                         
  30  12   1          6.33        187.19       162.23 o                         
  32  12   1        274.80        324.34       107.76 o                         
 -31  13   1       1062.88        657.23       137.27 o                         
 -29  13   1        351.01        345.25       174.71 o                         
 -27  13   1       1584.19       1863.54       262.06 o                         
 -25  13   1          6.17        -49.48       169.16 o                         
 -23  13   1       1088.95        994.90       266.22 o                         
 -21  13   1         28.58        235.50       141.18 o                         
 -19  13   1        603.20        525.84       146.92 o                         
 -17  13   1         48.68        333.06       160.44 o                         
 -15  13   1       5964.04       5649.71       295.61 o                         
 -13  13   1        132.47        337.44       129.86 o                         
 -11  13   1       6408.83       6599.99       391.84 o                         
  -9  13   1       6844.72       9297.82       378.78 o                         
  -7  13   1        557.31        704.74       145.33 o                         
  -5  13   1      33953.79      40059.46      1179.89 o                         
  -3  13   1        244.93        490.36       245.42 o                         
  -1  13   1         40.71        387.13       197.22 o                         
   1  13   1       4566.36       4134.90       338.22 o                         
   3  13   1       2281.55       2202.02       283.74 o                         
   5  13   1       1712.91       1899.97       210.07 o                         
   7  13   1       4005.74       4574.29       261.77 o                         
   9  13   1       2418.58       2200.50       194.05 o                         
  11  13   1      29389.50      28136.64       806.93 o                         
  13  13   1        854.62       1216.09       155.39 o                         
  15  13   1        619.25        680.64       165.96 o                         
  17  13   1       3826.68       3469.82       244.64 o                         
  19  13   1       4748.23       4712.77       270.14 o                         
  21  13   1        932.38       1093.60       163.92 o                         
  23  13   1         14.42       -154.40       154.40 o                         
  25  13   1        294.71        465.88       199.66 o                         
  27  13   1       1053.01       1447.57       241.26 o                         
  29  13   1        156.31        316.14       162.23 o                         
  31  13   1       1246.06        906.81       141.43 o                         
 -28  14   1       4187.39       3914.26       287.02 o                         
 -26  14   1        224.10        486.68       187.19 o                         
 -24  14   1        328.62        137.27       170.55 o                         
 -22  14   1       4115.56       3690.92       415.97 o                         
 -20  14   1       1285.08       1424.16       598.99 o                         
 -18  14   1       3840.88       4109.94       290.48 o                         
 -16  14   1         34.72        116.32       161.45 o                         
 -14  14   1       2737.47       3354.11       287.02 o                         
 -12  14   1      13222.44      12292.32       426.77 o                         
 -10  14   1       3449.48       3386.24       250.05 o                         
  -8  14   1        554.16       1842.54       233.33 o                         
  -6  14   1       8958.64       9316.96       371.46 o                         
  -4  14   1      15351.48      17776.38       759.14 o                         
  -2  14   1       4978.52       5109.59       374.80 o                         
   0  14   1       2810.15       3571.64       323.39 o                         
   2  14   1      64796.26      75616.64      1625.04 o                         
   4  14   1      13671.10      16341.71       670.23 o                         
   6  14   1       7167.00       7330.10       364.57 o                         
   8  14   1       5499.27       6500.25       283.67 o                         
  10  14   1      38985.97      38364.17       723.16 o                         
  12  14   1       1240.17       1399.33       149.92 o                         
  14  14   1        935.35        601.85       136.34 o                         
  16  14   1      31899.17      35105.77       902.54 o                         
  18  14   1         99.98        200.65       126.42 o                         
  20  14   1       1334.18        927.01       144.09 o                         
  22  14   1        473.66       1037.66       179.42 o                         
  24  14   1       1271.31        998.32       232.94 o                         
  26  14   1       2702.69       1909.29       241.26 o                         
  28  14   1         68.76         70.71       133.11 o                         
 -25  15   1        226.05        216.30       145.59 o                         
 -23  15   1       2172.24       1522.44       228.78 o                         
 -21  15   1        139.39        228.78       183.03 o                         
 -19  15   1       1106.01       1078.63       173.24 o                         
 -17  15   1       2997.26       3592.62       262.65 o                         
 -15  15   1       6153.17       7162.81       362.53 o                         
 -13  15   1         22.49         38.73       160.62 o                         
 -11  15   1        842.54        991.68       213.11 o                         
  -9  15   1       7719.96       9002.07       553.10 o                         
  -7  15   1        159.42        831.80       223.02 o                         
  -5  15   1      13635.66      15010.25       621.96 o                         
  -3  15   1       1400.28       1759.72       262.33 o                         
  -1  15   1       5971.75       7252.41       436.60 o                         
   1  15   1       5876.25       7012.53       439.66 o                         
   3  15   1       2732.83       2896.04       306.85 o                         
   5  15   1       3009.85       5137.25       505.40 o                         
   7  15   1       3201.28       3746.89       272.89 o                         
   9  15   1         60.98        -22.59       108.10 o                         
  11  15   1       8000.20       7392.40       279.79 o                         
  13  15   1        750.30        757.97       153.88 o                         
  15  15   1       2478.87       1449.63       163.30 o                         
  17  15   1        296.95        777.10       177.62 o                         
  19  15   1        100.16       -142.09       142.09 o                         
  21  15   1        106.03        170.55       183.03 o                         
  23  15   1        958.29        594.83       195.50 o                         
  25  15   1         48.76        -74.87       128.95 o                         
 -22  16   1       3041.41       2283.66       228.78 o                         
 -20  16   1        765.24        615.63       170.55 o                         
 -18  16   1       4594.45       3991.01       240.33 o                         
 -16  16   1       1991.34       1909.26       193.53 o                         
 -14  16   1       5407.59       5074.85       368.13 o                         
 -12  16   1         67.34        157.14       142.92 o                         
 -10  16   1       1151.73       1622.30       270.38 o                         
  -8  16   1        104.51        278.57       186.76 o                         
  -6  16   1       7676.88       8237.70      1181.35 o                         
  -4  16   1      33289.82      40149.21      1489.16 o                         
  -2  16   1       3661.43       4872.06       368.92 o                         
   0  16   1        110.34        499.60       196.48 o                         
   2  16   1      32848.42      33457.43      1809.46 o                         
   4  16   1       1428.66        997.93       237.10 o                         
   6  16   1      10407.67      10368.28       475.16 o                         
   8  16   1      42613.13      48659.91      1568.20 o                         
  10  16   1      11557.80      11466.09      1010.80 o                         
  12  16   1       3123.26       3117.99       245.84 o                         
  14  16   1       2484.02       2279.75       218.80 o                         
  16  16   1      10495.99      11919.78       505.40 o                         
  18  16   1         59.05        217.16       127.72 o                         
  20  16   1       1517.68        811.14       178.87 o                         
  22  16   1        218.31        524.12       153.91 o                         
 -17  17   1       1151.10        923.45       187.19 o                         
 -15  17   1         75.20        -66.55       170.55 o                         
 -13  17   1         18.43        528.28       224.62 o                         
 -11  17   1       1230.91       1389.33       332.77 o                         
  -9  17   1       1566.05       2445.89       353.57 o                         
  -7  17   1        421.01        711.30       270.38 o                         
  -5  17   1         78.09       -168.47       168.47 o                         
  -3  17   1         68.95         54.59       141.54 o                         
  -1  17   1        624.39       1031.29       186.88 o                         
   1  17   1        484.77        707.35       177.93 o                         
   3  17   1        130.31        302.72       134.86 o                         
   5  17   1        444.47       1166.58       397.25 o                         
   7  17   1        706.14        686.35       232.94 o                         
   9  17   1       1141.72       1813.62       307.82 o                         
  11  17   1        761.97       1110.63       262.06 o                         
  13  17   1        697.94        873.53       228.78 o                         
  15  17   1         73.31         41.60       174.71 o                         
 -12  18   1        574.65        287.02       158.07 o                         
 -10  18   1       3630.27       3011.61       299.50 o                         
  -8  18   1       2027.06       1942.57       270.38 o                         
  -6  18   1        128.80        -45.76       174.71 o                         
  -4  18   1       9093.51       9305.20       511.64 o                         
  -2  18   1        350.37        460.38       136.56 o                         
   0  18   1        208.58          9.17       129.02 o                         
   2  18   1       9152.29       7395.17       315.94 o                         
   4  18   1        123.43         57.09       117.21 o                         
   6  18   1        537.92        969.20       270.38 o                         
   8  18   1      16374.40      16921.57       702.99 o                         
  10  18   1       3561.12       2940.89       295.34 o                         
 -44   0   2         38.95         83.19       158.07 o                         
 -42   0   2        336.36        744.58       237.10 o                         
 -40   0   2        266.01        628.74       336.93 o                         
 -38   0   2        905.03       1170.76       263.76 o                         
 -36   0   2         51.79         78.20       221.51 o                         
 -34   0   2       1219.71       1439.87       233.68 o                         
 -32   0   2       6894.36       8955.91       530.91 o                         
 -30   0   2        688.25       2520.10       260.68 o                         
 -28   0   2      11484.83      11783.21       436.06 o                         
 -26   0   2         59.20        -99.83       769.54 o                         
 -24   0   2       4810.96       3735.39      1197.99 o                         
 -22   0   2       2090.23       8227.84      1726.27 o                         
 -20   0   2     502341.66     504614.69     14563.03 o                         
 -18   0   2        579.53        220.46       623.95 o                         
 -16   0   2        976.76       1649.31       494.14 o                         
 -14   0   2      12676.16      15528.46      1112.45 o                         
 -12   0   2     267988.88     255966.97      9303.12 o                         
 -10   0   2     171813.86     150304.06      6056.49 o                         
  -8   0   2        471.19       1100.07       319.18 o                         
  -6   0   2     806052.50     658643.44     14429.92 o                         
  -4   0   2      13410.24      15586.31       852.73 o                         
   2   0   2      10464.75      32025.50      1044.02 o                         
   4   0   2    1926379.38    1432698.88     21502.32 o                         
   6   0   2      12164.54      16173.08      1062.80 o                         
   8   0   2       4274.31       4382.08      1222.95 o                         
  10   0   2     159908.06     157303.42      4119.06 o                         
  12   0   2     910976.81     919493.38     19481.84 o                         
  14   0   2      77335.45      82396.57      7077.69 o                         
  16   0   2     196204.22     159588.45      4611.79 o                         
  18   0   2     101118.93     112881.12      5058.17 o                         
  20   0   2      34361.30      36998.25      2462.53 o                         
  22   0   2      45767.66      47794.70      3843.54 o                         
  24   0   2      25853.60      30365.65      3157.20 o                         
  26   0   2      12226.35      15227.56       655.68 o                         
  28   0   2       3396.28       2982.04       293.68 o                         
  30   0   2       2617.70       2372.68       252.12 o                         
  32   0   2       8234.96      10458.97       563.61 o                         
  34   0   2        223.40        434.39       216.12 o                         
  36   0   2        383.55        419.29       190.56 o                         
  38   0   2          1.38        108.98       186.88 o                         
  40   0   2        656.16       1071.79       186.76 o                         
  42   0   2         30.10         29.12       158.07 o                         
 -43   1   2        114.27          8.41       199.66 o                         
 -41   1   2        545.34        486.68       185.30 o                         
 -39   1   2        169.88        268.71       144.04 o                         
 -37   1   2        653.23       1095.97       183.44 o                         
 -35   1   2        215.72       -103.93       143.05 o                         
 -33   1   2         46.55        -90.25       139.41 o                         
 -31   1   2      11454.66      11196.21       406.16 o                         
 -29   1   2       5121.05       5385.77       256.61 o                         
 -27   1   2       2094.85       1765.31       160.58 o                         
 -25   1   2        316.06        566.88       869.37 o                         
 -23   1   2      34794.06      32968.93      2215.97 o                         
 -21   1   2       1604.35         55.07       952.57 o                         
 -19   1   2       1242.24       2355.78       705.77 o                         
 -17   1   2      93393.60      76583.59      2359.26 o                         
 -15   1   2       7282.08       5467.57       442.15 o                         
 -13   1   2      73009.20      56005.21      1339.01 o                         
 -11   1   2      23561.35      28701.07      1045.97 o                         
  -9   1   2       3038.06       5080.73       468.09 o                         
  -7   1   2     108318.19      90368.09      2140.45 o                         
  -5   1   2     161409.48     201490.28      3561.79 o                         
  -3   1   2      65773.57      40381.63       814.47 o                         
  -1   1   2      34438.20      41018.59      1381.01 o                         
   1   1   2      60957.58      12623.19       395.94 o                         
   3   1   2       4289.88       5757.32       300.21 o                         
   5   1   2      12378.62       5205.87       209.85 o                         
   7   1   2     235702.42     275229.88      3472.19 o                         
   9   1   2      16604.98      11709.87       688.39 o                         
  11   1   2      13300.46      18782.34       703.40 o                         
  13   1   2     121580.22     119855.77      2587.58 o                         
  15   1   2     105075.97      99884.45      2454.73 o                         
  17   1   2       1038.47       3253.59       515.44 o                         
  19   1   2       2193.44       1790.90       385.34 o                         
  21   1   2      26522.65      23281.16      1498.84 o                         
  23   1   2         38.70       -115.49       508.69 o                         
  25   1   2        618.56       1025.40      1200.07 o                         
  27   1   2        736.57        646.44       132.61 o                         
  29   1   2       1294.86       1245.08       156.39 o                         
  31   1   2        411.55        402.91       141.15 o                         
  33   1   2         34.78         39.71       128.22 o                         
  35   1   2        176.67         42.69       128.73 o                         
  37   1   2        814.18        714.75       143.15 o                         
  39   1   2        340.76        471.41       141.69 o                         
  41   1   2         44.83        112.08        87.47 o                         
  43   1   2        100.49         58.24       137.27 o                         
 -44   2   2         40.38        -87.35       141.43 o                         
 -42   2   2         26.45         41.52       151.46 o                         
 -40   2   2        597.24        667.56       320.30 o                         
 -38   2   2         19.14        -29.33       153.32 o                         
 -36   2   2         66.16        -35.11       147.85 o                         
 -34   2   2       8330.64       8612.34       333.01 o                         
 -32   2   2       2159.61       2093.65       212.21 o                         
 -30   2   2        888.99        436.19       149.12 o                         
 -28   2   2        837.59        798.56       147.74 o                         
 -26   2   2      18505.45      17103.28      1775.48 o                         
 -24   2   2       3879.98       2408.90       709.24 o                         
 -22   2   2       7868.52      12360.39      1423.57 o                         
 -20   2   2      26900.55      27393.11      1903.08 o                         
 -18   2   2       1456.57        695.56       324.85 o                         
 -16   2   2      52246.34      68626.41      2132.02 o                         
 -14   2   2      99786.83      89025.88      2870.68 o                         
 -12   2   2     204165.05     153452.31      3744.52 o                         
 -10   2   2     541232.75     515611.97      8819.36 o                         
  -8   2   2     268223.12     259763.89      5206.25 o                         
  -6   2   2     383483.00     388439.31      5232.35 o                         
  -4   2   2       3435.29        657.31       129.74 o                         
  -2   2   2     261357.41     230707.17      6204.16 o                         
   0   2   2      35985.87      19348.53       838.17 o                         
   2   2   2      29325.62      19021.34       674.59 o                         
   4   2   2     139537.70     149594.50      4122.24 o                         
   6   2   2     266107.22     235743.17      3478.61 o                         
   8   2   2      10007.50      13881.54       525.96 o                         
  10   2   2      60543.36      58883.91      1697.41 o                         
  12   2   2     364830.41     357098.16      4317.34 o                         
  14   2   2      17114.41      15879.11       652.52 o                         
  16   2   2       1658.40       1317.17       359.95 o                         
  18   2   2     216741.92     231600.70      4251.33 o                         
  20   2   2       5769.29       6998.53       870.11 o                         
  22   2   2      37338.62      40350.49      2532.57 o                         
  24   2   2      15011.51      15612.71      1713.24 o                         
  26   2   2       9375.40       7737.26       333.16 o                         
  28   2   2       1282.06       1429.43       164.15 o                         
  30   2   2       1172.24       1113.19       156.95 o                         
  32   2   2       1023.77        695.44       153.11 o                         
  34   2   2       2414.64       2413.18       210.74 o                         
  36   2   2       2083.87       1130.93       159.82 o                         
  38   2   2        279.53        205.68       134.53 o                         
  40   2   2          0.33         61.18       110.12 o                         
  42   2   2         39.01       -108.89       123.74 o                         
 -43   3   2        208.11         -3.81       122.04 o                         
 -41   3   2         52.13        659.06       199.95 o                         
 -39   3   2         79.34        -18.16       151.30 o                         
 -37   3   2         11.24       -156.37       156.37 o                         
 -35   3   2        116.01        112.64       135.48 o                         
 -33   3   2        170.95        370.91       159.74 o                         
 -31   3   2       3129.18       2574.69       279.74 o                         
 -29   3   2      13422.06      12955.18       429.55 o                         
 -27   3   2        865.35        827.59       290.23 o                         
 -25   3   2        604.57         19.49       571.71 o                         
 -23   3   2      16560.58      20795.53      1860.00 o                         
 -21   3   2       1279.99       1916.75       727.94 o                         
 -19   3   2       3707.15       5168.44       734.66 o                         
 -17   3   2      94446.73     105335.20      3547.70 o                         
 -15   3   2     122280.54     127239.23      3728.05 o                         
 -13   3   2     160118.19     166589.41      4151.30 o                         
 -11   3   2       9267.06      10991.69       847.29 o                         
  -9   3   2       1885.64       2835.32       333.35 o                         
  -7   3   2     125791.25     135190.92      2357.47 o                         
  -5   3   2      13015.13      12558.45       487.12 o                         
  -3   3   2      83186.89      49195.46      1439.67 o                         
  -1   3   2     419703.97     486809.41      7882.75 o                         
   1   3   2        792.68       1708.10       226.23 o                         
   3   3   2     233848.89     249962.64      4401.64 o                         
   5   3   2     506622.81     454303.41     10619.66 o                         
   7   3   2     123082.62     118521.89      2658.60 o                         
   9   3   2      73368.08      77479.74      2043.89 o                         
  11   3   2       7202.10       6098.37       532.40 o                         
  13   3   2     109976.45     106738.01      2411.92 o                         
  15   3   2      72094.48      78586.35      2420.51 o                         
  17   3   2       2251.61       4828.18       689.56 o                         
  19   3   2      31270.21      30035.17      2137.48 o                         
  21   3   2      17369.69      18301.61      1789.58 o                         
  23   3   2       1344.73       3481.65      1414.29 o                         
  25   3   2        207.30        275.35       142.36 o                         
  27   3   2       3214.53       3140.40       232.90 o                         
  29   3   2        312.61        246.18       145.72 o                         
  31   3   2        292.37        103.97       161.67 o                         
  33   3   2        975.08        799.80       174.11 o                         
  35   3   2        798.86        664.47       150.96 o                         
  37   3   2        300.44        197.11       135.45 o                         
  39   3   2        993.98        760.53       131.18 o                         
  41   3   2        191.01        313.84       140.91 o                         
 -42   4   2        238.99         83.77       137.87 o                         
 -40   4   2        932.13        595.75       199.75 o                         
 -38   4   2       1588.71       1370.75       204.29 o                         
 -36   4   2         58.39        225.10       141.80 o                         
 -34   4   2       9539.44       9931.69       742.34 o                         
 -32   4   2        521.42        188.09       181.92 o                         
 -30   4   2       2860.21       2185.26       257.98 o                         
 -28   4   2       1404.80       2010.92       221.53 o                         
 -26   4   2      66932.94      75457.08      3164.00 o                         
 -24   4   2        881.89       1360.21       927.61 o                         
 -22   4   2        813.07       1237.20       593.06 o                         
 -20   4   2        754.49        480.65       384.53 o                         
 -18   4   2      88278.23      97306.55      3559.12 o                         
 -16   4   2     136344.45     166801.53      4604.92 o                         
 -14   4   2     150681.33     133266.27      3912.18 o                         
 -12   4   2     161444.55     156964.91      3161.85 o                         
 -10   4   2      17319.14      23585.31       958.57 o                         
  -8   4   2     276033.03     244418.12      4930.24 o                         
  -6   4   2     299083.47     290019.88      5457.97 o                         
  -4   4   2      61389.19      35100.46      1294.15 o                         
  -2   4   2     335574.09     305171.12      6982.02 o                         
   0   4   2      10035.48       8821.46       383.89 o                         
   2   4   2       8764.46       3472.81       378.45 o                         
   4   4   2     171941.70     203067.17      5424.22 o                         
   6   4   2     176545.66     148061.42      3230.53 o                         
   8   4   2      60849.20      43668.10      1546.94 o                         
  10   4   2     293141.28     259614.75      5135.30 o                         
  12   4   2      53847.95      48005.18      1413.37 o                         
  14   4   2      26596.55      22614.91      1311.41 o                         
  16   4   2     316779.28     316308.00      7462.45 o                         
  18   4   2     407452.78     447444.00      9873.69 o                         
  20   4   2       5761.19       9345.65      1298.60 o                         
  22   4   2       7266.67       8028.40      1276.53 o                         
  24   4   2        353.90        978.00       333.46 o                         
  26   4   2       6306.46       6217.57       292.73 o                         
  28   4   2       5671.57       6466.75       309.95 o                         
  30   4   2         63.01        536.26       171.23 o                         
  32   4   2        327.11        386.59       172.31 o                         
  34   4   2         44.21         58.02       140.45 o                         
  36   4   2        784.72        514.26       133.24 o                         
  38   4   2         29.11         32.90       119.49 o                         
  40   4   2        341.09        345.25       237.10 o                         
  42   4   2        578.08        436.77       170.55 o                         
 -41   5   2        219.87        350.84       149.66 o                         
 -39   5   2        466.86        840.13       221.94 o                         
 -37   5   2        280.00         29.61       249.96 o                         
 -35   5   2        684.71       1149.41       163.20 o                         
 -33   5   2         76.38         85.83       142.54 o                         
 -31   5   2      10005.27       8999.49       498.33 o                         
 -29   5   2        914.78        944.03       167.76 o                         
 -27   5   2        574.20        224.01       151.61 o                         
 -25   5   2        239.47        303.41       133.14 o                         
 -23   5   2       9987.27       8477.42      1913.45 o                         
 -21   5   2      28056.00      25781.90      2020.78 o                         
 -19   5   2      13527.91      10790.21      1884.33 o                         
 -17   5   2      15155.07      17433.21      2150.55 o                         
 -15   5   2       4777.58       3668.84      1019.12 o                         
 -13   5   2       2433.57       5679.28      1439.25 o                         
 -11   5   2      98931.68      98924.31      2997.50 o                         
  -9   5   2     115974.76     121708.51      3231.60 o                         
  -7   5   2     150597.12     140048.61      3408.91 o                         
  -5   5   2      13912.90      12225.22       824.95 o                         
  -3   5   2     669742.38     671078.06     10947.14 o                         
  -1   5   2     318305.31     308828.81      5856.83 o                         
   1   5   2      77329.30      83788.15      1648.04 o                         
   3   5   2      74963.91      82144.65      2138.47 o                         
   5   5   2       6884.96       7306.06       522.73 o                         
   7   5   2     291367.91     289416.00      4614.73 o                         
   9   5   2       4457.43       5190.43       496.56 o                         
  11   5   2     348337.84     333430.34      5333.97 o                         
  13   5   2       3878.93       2729.67       411.13 o                         
  15   5   2     147898.36     147114.72      4023.12 o                         
  17   5   2       4498.35       3632.01       709.31 o                         
  19   5   2        388.54        500.28       933.85 o                         
  21   5   2      32309.49      34096.71      2477.70 o                         
  23   5   2        405.93        973.98       322.41 o                         
  25   5   2         25.09       -157.04       157.04 o                         
  27   5   2        193.81        176.08       118.26 o                         
  29   5   2       1836.98       2050.06       219.25 o                         
  31   5   2        579.63        352.41       169.02 o                         
  33   5   2        727.97        718.26       155.94 o                         
  35   5   2         28.95         42.94       130.53 o                         
  37   5   2        227.49         72.74       111.43 o                         
  39   5   2         42.02        -37.44       262.06 o                         
  41   5   2        238.55        424.29       183.03 o                         
 -42   6   2        410.91        424.29       158.07 o                         
 -40   6   2        364.05         -0.29       353.57 o                         
 -38   6   2        145.21        181.27       270.38 o                         
 -36   6   2          9.34         99.46       260.30 o                         
 -34   6   2        374.52        271.30       145.68 o                         
 -32   6   2        271.21        460.76       217.34 o                         
 -30   6   2        179.50        -10.52       142.83 o                         
 -28   6   2       4990.67       4671.52       259.40 o                         
 -26   6   2      23022.84      25599.51       912.60 o                         
 -24   6   2       3815.27       4401.88       252.38 o                         
 -22   6   2       1844.11       1920.36       700.33 o                         
 -20   6   2       6956.08       4396.78      1347.74 o                         
 -18   6   2      56748.21      62836.09      4417.58 o                         
 -16   6   2      24175.52      24592.02      2529.08 o                         
 -14   6   2      12719.75      12104.59      1188.58 o                         
 -12   6   2      21396.16      16586.75      1229.38 o                         
 -10   6   2        649.46       2302.50       556.12 o                         
  -8   6   2       3786.29       3952.89       551.45 o                         
  -6   6   2      13651.80      13753.38       961.48 o                         
  -4   6   2     507926.88     489186.84      8630.92 o                         
  -2   6   2     275686.03     262098.98      5198.02 o                         
   0   6   2     482416.78     422910.53      7510.08 o                         
   2   6   2      93436.77      92948.73      1878.11 o                         
   4   6   2     676016.56     612899.81      7300.85 o                         
   6   6   2     525989.56     524657.50      7578.52 o                         
   8   6   2     269686.94     310431.81      5123.28 o                         
  10   6   2       6585.70       9726.42       708.22 o                         
  12   6   2     313289.41     303008.06      5234.20 o                         
  14   6   2      12337.10      12265.59      1084.00 o                         
  16   6   2      78573.07      72599.98      2824.56 o                         
  18   6   2       7227.12       7234.32      1126.49 o                         
  20   6   2       9535.33      11050.24      2316.94 o                         
  22   6   2       1147.15        703.44       139.41 o                         
  24   6   2        322.11        203.13       248.26 o                         
  26   6   2       1835.48       1337.29       181.56 o                         
  28   6   2       4126.54       3994.77       234.75 o                         
  30   6   2       1780.52       1269.07       158.00 o                         
  32   6   2       2180.51       1590.00       186.06 o                         
  34   6   2        123.87        259.38       128.60 o                         
  36   6   2         17.25       -130.83       133.89 o                         
  38   6   2         23.04        141.43       249.58 o                         
  40   6   2        160.60        174.71       178.87 o                         
 -39   7   2        244.47        224.62       212.14 o                         
 -37   7   2        143.91        248.45       211.23 o                         
 -35   7   2        524.11        414.44       486.68 o                         
 -33   7   2        773.71        440.29       258.54 o                         
 -31   7   2        124.84        140.12       184.63 o                         
 -29   7   2       1812.10       2317.96       247.68 o                         
 -27   7   2       1166.10       2123.80       247.50 o                         
 -25   7   2        937.32        635.11       165.76 o                         
 -23   7   2      24350.93      26943.11       791.50 o                         
 -21   7   2       5332.91       3584.90       271.00 o                         
 -19   7   2       9498.86       8739.48      1767.86 o                         
 -17   7   2       4829.45       5361.83      1239.58 o                         
 -15   7   2      67061.30      72835.70      3095.76 o                         
 -13   7   2       4787.19       5327.96       826.37 o                         
 -11   7   2      78088.87      80293.38      2929.69 o                         
  -9   7   2      54918.45      50346.89      2151.41 o                         
  -7   7   2     185042.88     172907.45      4283.87 o                         
  -5   7   2      14336.50      10576.42       880.95 o                         
  -3   7   2       8464.41      10288.50       806.84 o                         
  -1   7   2      42246.37      53938.54      3123.92 o                         
   1   7   2      21942.14      22037.97      1975.85 o                         
   3   7   2     242906.97     242961.05      5617.95 o                         
   5   7   2        507.56       1469.55       445.68 o                         
   7   7   2      28308.62      30491.03      1279.26 o                         
   9   7   2       4184.08       3156.32       442.76 o                         
  11   7   2      36106.96      42897.09      1636.82 o                         
  13   7   2      72802.66      74436.51      2284.53 o                         
  15   7   2      12325.00      12120.46      1184.03 o                         
  17   7   2       1967.27       3032.41      1023.28 o                         
  19   7   2      15532.15      15544.96      1656.41 o                         
  21   7   2       7640.06       9709.68       368.18 o                         
  23   7   2        636.41        530.66       358.33 o                         
  25   7   2      10531.54      12296.83       722.04 o                         
  27   7   2        625.22        624.71       235.13 o                         
  29   7   2       1281.97        713.24       220.08 o                         
  31   7   2         13.85        332.04       215.87 o                         
  33   7   2         66.29        -25.39       158.94 o                         
  35   7   2        509.10        278.70       249.58 o                         
  37   7   2          7.49        178.87       249.58 o                         
  39   7   2         71.02         66.55       187.19 o                         
 -38   8   2         51.08        108.15       195.50 o                         
 -36   8   2          1.63       -291.18       291.18 o                         
 -34   8   2          4.24       -253.74       399.33 o                         
 -32   8   2       1747.03       1702.67       283.67 o                         
 -30   8   2       2312.73       1675.98       305.99 o                         
 -28   8   2       2744.99       2508.62       253.34 o                         
 -26   8   2       2082.66       1961.15       262.93 o                         
 -24   8   2        340.78        202.58       146.53 o                         
 -22   8   2      11891.58      11239.87       408.95 o                         
 -20   8   2      83194.44      93588.88      1899.14 o                         
 -18   8   2       4655.76       3136.43       718.52 o                         
 -16   8   2       7578.93      11010.67      1784.50 o                         
 -14   8   2      11756.43       8841.10      1079.35 o                         
 -12   8   2      10090.81       9528.14      1099.10 o                         
 -10   8   2       1192.32        672.47       338.82 o                         
  -8   8   2       3103.21       5211.28       679.62 o                         
  -6   8   2      41593.17      48880.38      3198.79 o                         
  -4   8   2       2995.51       4492.45      1002.48 o                         
  -2   8   2     160600.47     156383.09      6314.39 o                         
   0   8   2     138835.36     149537.22      4377.94 o                         
   2   8   2      29715.65      24304.49      1624.37 o                         
   4   8   2     604559.12     604098.75     11516.72 o                         
   6   8   2       8533.11      10427.18      1072.09 o                         
   8   8   2     173789.89     183271.69      5009.55 o                         
  10   8   2      13010.89      12069.59      1157.77 o                         
  12   8   2     175775.41     202678.50      5388.55 o                         
  14   8   2       2450.90       2079.84       831.94 o                         
  16   8   2       1887.60       3181.67       904.73 o                         
  18   8   2        419.83         81.31       167.17 o                         
  20   8   2      27065.19      27201.36       671.74 o                         
  22   8   2      26733.33      28609.16       897.96 o                         
  24   8   2        249.97        243.46       152.57 o                         
  26   8   2        144.59        -46.01       153.71 o                         
  28   8   2        313.44        502.78       262.06 o                         
  30   8   2       2225.64       2253.25       463.80 o                         
  32   8   2        947.08        813.30       187.76 o                         
  34   8   2        832.86       1102.31       299.50 o                         
  36   8   2        322.54        524.12       287.02 o                         
  38   8   2        130.09       -112.31       178.87 o                         
 -39   9   2        419.00        -33.28       162.23 o                         
 -37   9   2        148.02         12.48       174.71 o                         
 -35   9   2        139.80        765.38       270.38 o                         
 -33   9   2        426.66        133.11       162.23 o                         
 -31   9   2       1496.08        877.69       241.26 o                         
 -29   9   2        481.48        175.33       160.62 o                         
 -27   9   2        153.33        260.19       175.39 o                         
 -25   9   2        205.22        551.25       235.24 o                         
 -23   9   2       2275.69       3091.13       368.64 o                         
 -21   9   2        481.94        507.86       160.61 o                         
 -19   9   2       1245.80        585.71       161.48 o                         
 -17   9   2      41417.95      41433.83       889.40 o                         
 -15   9   2      47783.76      52682.32      4255.35 o                         
 -13   9   2        936.27       1441.33       591.21 o                         
 -11   9   2       7764.91       6355.68      1005.94 o                         
  -9   9   2       5201.06       3991.92       783.57 o                         
  -7   9   2     208345.72     212024.34      5907.23 o                         
  -5   9   2      11530.31      11797.25      1241.32 o                         
  -3   9   2       6441.78       5069.39       798.12 o                         
  -1   9   2      15631.14      19330.18      1559.45 o                         
   1   9   2      69694.29      64150.35      2879.41 o                         
   3   9   2      75102.06      78859.74      3263.45 o                         
   5   9   2       7011.65       7497.31      1013.17 o                         
   7   9   2      25816.30      26421.40      1830.90 o                         
   9   9   2        123.41        884.10       492.67 o                         
  11   9   2      81970.41      82368.99      3390.50 o                         
  13   9   2      21248.61      22387.39      2462.53 o                         
  15   9   2      46181.53      44022.34      1613.96 o                         
  17   9   2        335.92        881.55       143.09 o                         
  19   9   2        340.99        235.19       126.44 o                         
  21   9   2       3306.36       2401.96       236.66 o                         
  23   9   2       5525.55       5407.54       323.56 o                         
  25   9   2         31.77        299.82       165.30 o                         
  27   9   2        106.16         71.75       413.89 o                         
  29   9   2         21.34        119.93       185.11 o                         
  31   9   2        553.64        262.99       153.91 o                         
  33   9   2       1524.08        740.42       199.66 o                         
  37   9   2        214.50        253.74       174.71 o                         
 -36  10   2        739.02        282.86       183.03 o                         
 -34  10   2       1801.47       1325.29       316.14 o                         
 -32  10   2        514.55       1227.10       253.74 o                         
 -30  10   2        421.97        440.93       216.30 o                         
 -28  10   2         15.48         12.48       199.66 o                         
 -26  10   2        905.70       1056.56       287.02 o                         
 -24  10   2        360.37        -16.16       155.79 o                         
 -22  10   2       2176.32       3677.97       329.24 o                         
 -20  10   2      56492.62      60247.13      1104.83 o                         
 -18  10   2       7496.94       8095.54       350.87 o                         
 -16  10   2       6999.86       4894.78       274.41 o                         
 -14  10   2        254.78        483.33       234.27 o                         
 -12  10   2      58919.02      69377.55      3531.82 o                         
 -10  10   2      59411.35      60612.29      4228.31 o                         
  -8  10   2        842.04        383.41       435.33 o                         
  -6  10   2      57167.20      64312.79      3160.44 o                         
  -4  10   2      33341.70      35900.42      2324.72 o                         
  -2  10   2      36469.41      36118.23      2316.16 o                         
   0  10   2      61538.86      63225.49      3102.96 o                         
   2  10   2        604.25        247.75       773.70 o                         
   4  10   2       6361.85       7867.48      1085.34 o                         
   6  10   2        341.65        740.42       488.24 o                         
   8  10   2       4814.24       3239.66       840.66 o                         
  10  10   2        302.63       1037.92       473.67 o                         
  12  10   2      85383.19      92920.25      1958.61 o                         
  14  10   2      50769.24      52082.50      1398.90 o                         
  16  10   2       7826.28       6626.90       317.80 o                         
  18  10   2       3013.65       2710.80       195.29 o                         
  20  10   2        351.79        421.25       151.88 o                         
  22  10   2      22175.12      22253.44       759.08 o                         
  24  10   2        870.67       1364.68       233.54 o                         
  26  10   2       2030.34       2023.23       313.15 o                         
  28  10   2       1535.12       1329.25       214.75 o                         
  30  10   2        311.18        109.70       142.45 o                         
  32  10   2         48.44       -170.55       174.71 o                         
  36  10   2       1179.15        944.25       191.35 o                         
 -35  11   2         13.15        -12.48       174.71 o                         
 -33  11   2          6.92       -103.47       103.47 o                         
 -31  11   2        114.20        237.10       178.87 o                         
 -29  11   2       1196.74       1821.94       287.02 o                         
 -27  11   2       3166.92       2520.76       324.45 o                         
 -25  11   2       2184.56       3560.68       395.17 o                         
 -23  11   2       2223.07       2103.86       219.85 o                         
 -21  11   2       3315.03       3275.68       206.67 o                         
 -19  11   2       3132.47       2768.97       234.04 o                         
 -17  11   2      68550.56      71416.82      1526.60 o                         
 -15  11   2      29521.21      29204.19       898.80 o                         
 -13  11   2      21686.84      22950.98       560.98 o                         
 -11  11   2        802.97       2198.94       230.72 o                         
  -9  11   2      58197.21      60741.83      1241.34 o                         
  -7  11   2      17066.16      18239.38       597.04 o                         
  -5  11   2        453.41        438.85       165.98 o                         
  -3  11   2      16573.38      21361.68      1919.37 o                         
  -1  11   2     108145.87     111623.99      4525.79 o                         
   1  11   2      10125.01       8506.34      1191.89 o                         
   3  11   2      21240.01      23828.04       788.92 o                         
   5  11   2         48.55        324.27       203.53 o                         
   7  11   2       5400.65       6725.54       284.30 o                         
   9  11   2      43706.79      48696.44       786.60 o                         
  11  11   2       6578.36       6664.42       271.27 o                         
  13  11   2       1917.36       2164.62       207.85 o                         
  15  11   2       4477.96       4383.93       355.51 o                         
  17  11   2       3477.03       4229.44       358.09 o                         
  19  11   2      19169.21      21845.23       589.95 o                         
  21  11   2       2111.11       1247.13       183.05 o                         
  23  11   2       2291.11       2341.93       282.72 o                         
  25  11   2        314.69        198.63       181.71 o                         
  27  11   2       1263.40        927.61       245.42 o                         
  29  11   2        196.08         74.87       183.03 o                         
  31  11   2       1485.12        424.29       187.19 o                         
  33  11   2        143.54        272.92       253.74 o                         
 -32  12   2        282.22        233.48       266.22 o                         
 -30  12   2        623.46        411.59       146.37 o                         
 -28  12   2         48.53        206.34       226.70 o                         
 -26  12   2       2287.31       2367.38       277.65 o                         
 -24  12   2        630.42        274.54       228.78 o                         
 -22  12   2       1122.51        765.17       177.51 o                         
 -20  12   2       1424.71       1559.08       170.69 o                         
 -18  12   2        640.94        972.51       189.43 o                         
 -16  12   2      26185.30      25743.90       638.38 o                         
 -14  12   2      29051.37      31684.86      1735.75 o                         
 -12  12   2      29008.46      37332.22       796.06 o                         
 -10  12   2      24802.59      23530.32      1072.27 o                         
  -8  12   2        267.24        270.01       142.68 o                         
  -6  12   2      42655.56      43294.16       835.19 o                         
  -4  12   2        212.24        489.73       246.76 o                         
  -2  12   2      31507.62      34014.52       880.84 o                         
   0  12   2        375.40       1516.31       230.03 o                         
   2  12   2      27426.80      31338.91       840.63 o                         
   4  12   2       2358.20       2076.32       401.67 o                         
   6  12   2      15265.29      18605.98       475.61 o                         
   8  12   2       9220.93       9025.28       408.64 o                         
  10  12   2       5813.51       5484.26       265.91 o                         
  12  12   2        116.39        335.80       128.08 o                         
  14  12   2         29.80         43.07       142.33 o                         
  16  12   2       1447.02       1066.30       179.52 o                         
  18  12   2       8413.98       8711.15       416.19 o                         
  20  12   2       2276.57       2016.27       202.25 o                         
  22  12   2       1386.88        790.72       225.05 o                         
  24  12   2       1115.89        888.95       201.75 o                         
  26  12   2        408.58        -62.40       203.82 o                         
  28  12   2       2298.94       2666.78       320.30 o                         
  30  12   2         13.12       -137.27       162.23 o                         
  32  12   2         58.33         36.19       447.17 o                         
 -31  13   2        605.24        203.82       124.79 o                         
 -29  13   2          2.78        -33.28       145.59 o                         
 -27  13   2        207.16       -132.90       152.43 o                         
 -25  13   2        960.82        827.20       386.85 o                         
 -23  13   2        152.27        389.74       222.08 o                         
 -21  13   2       3780.22       6280.98       752.90 o                         
 -19  13   2       1326.10       1279.76       189.41 o                         
 -17  13   2      25194.71      26784.17      1094.00 o                         
 -15  13   2      12163.13      14218.17       546.88 o                         
 -13  13   2       2298.07       2096.64       213.01 o                         
 -11  13   2       3089.64       4192.49       270.20 o                         
  -9  13   2      51676.88      54418.84      1286.04 o                         
  -7  13   2        854.92       2302.68       231.01 o                         
  -5  13   2        259.65         98.64       137.89 o                         
  -3  13   2      76068.30      79378.45      1689.80 o                         
  -1  13   2      32953.36      30235.94      1447.57 o                         
   1  13   2       2203.96       3113.40       320.30 o                         
   3  13   2         30.50        710.99       303.66 o                         
   5  13   2        267.59        684.26       187.75 o                         
   7  13   2       1918.57       4566.37       240.22 o                         
   9  13   2      18992.81      17749.52       693.46 o                         
  11  13   2         68.71        604.32       147.08 o                         
  13  13   2        717.76       1042.24       132.78 o                         
  15  13   2       4771.52       5335.82       303.00 o                         
  17  13   2       8464.95       8599.74       436.88 o                         
  19  13   2        747.61       1358.68       189.52 o                         
  21  13   2       1975.65       1504.16       189.42 o                         
  23  13   2        769.50        419.18       168.41 o                         
  25  13   2         89.32        245.42       212.14 o                         
  27  13   2        410.70        632.27       203.82 o                         
  29  13   2       1207.63        661.39       174.71 o                         
 -28  14   2        338.24        320.30       178.87 o                         
 -26  14   2        655.67        391.01       178.87 o                         
 -24  14   2       3766.29       3123.92       324.45 o                         
 -22  14   2       3913.89       4899.28       696.75 o                         
 -20  14   2       1631.11       1351.28       196.48 o                         
 -18  14   2        301.85        612.71       177.93 o                         
 -16  14   2       5939.50       7016.62       370.47 o                         
 -14  14   2      24459.02      29731.56       824.38 o                         
 -12  14   2       6234.04       7007.18       385.77 o                         
 -10  14   2        515.26        379.54       156.37 o                         
  -8  14   2       3636.62       5066.63       280.67 o                         
  -6  14   2      10175.41       7501.94       532.88 o                         
  -4  14   2        136.47        639.59       242.80 o                         
  -2  14   2      36671.25      36459.48      1027.92 o                         
   0  14   2       3501.94       5104.03       382.42 o                         
   2  14   2      42191.88      47806.34      1216.22 o                         
   4  14   2       3951.90       3822.97       291.23 o                         
   6  14   2      19461.11      21325.88       972.79 o                         
   8  14   2       2952.35       3105.28       211.94 o                         
  10  14   2       1471.98       1486.25       167.38 o                         
  12  14   2       1498.63       2402.99       217.89 o                         
  14  14   2        101.68        209.59       154.77 o                         
  16  14   2       6415.18       7224.19       320.62 o                         
  18  14   2        587.95        840.07       163.07 o                         
  20  14   2        339.96        300.64       136.85 o                         
  22  14   2        342.37        288.95       127.00 o                         
  24  14   2       1596.82       1360.21       249.58 o                         
  26  14   2        339.10        374.37       166.39 o                         
  28  14   2       1728.53       1081.52       174.71 o                         
 -25  15   2       1021.26        748.74       178.87 o                         
 -23  15   2        148.60        291.18       178.87 o                         
 -21  15   2          6.95        262.06       195.50 o                         
 -19  15   2       2476.17       2651.56       472.12 o                         
 -17  15   2        110.45        334.61       167.56 o                         
 -15  15   2       3558.11       3943.65       285.87 o                         
 -13  15   2        461.05        396.85       136.13 o                         
 -11  15   2      11805.09      12131.54       925.53 o                         
  -9  15   2      21729.66      21568.38      1740.83 o                         
  -7  15   2       3775.57       4513.29       354.42 o                         
  -5  15   2        575.57        670.43       219.00 o                         
  -3  15   2       6464.22       6837.88       428.68 o                         
  -1  15   2        473.97        408.19       178.37 o                         
   1  15   2         91.88         61.58       157.04 o                         
   3  15   2       5894.62       7427.93       370.58 o                         
   5  15   2      13401.85      14972.76       796.61 o                         
   7  15   2       1038.12       1566.80       178.73 o                         
   9  15   2       8564.54      11312.61       348.13 o                         
  11  15   2         45.34        437.88       212.22 o                         
  13  15   2        132.36        -23.53       143.48 o                         
  15  15   2        369.23        506.02       135.51 o                         
  17  15   2       6441.45       6450.01       364.34 o                         
  19  15   2        163.80        -25.48       137.84 o                         
  21  15   2       1734.99       1809.46       257.90 o                         
  23  15   2        429.05        403.49       178.87 o                         
  25  15   2       4328.03       3069.84       262.06 o                         
 -22  16   2          1.83       -133.11       133.11 o                         
 -20  16   2        991.95        948.41       195.50 o                         
 -18  16   2        258.85        465.63       172.63 o                         
 -16  16   2        157.26        281.16       222.54 o                         
 -14  16   2       2298.49       2351.51       220.71 o                         
 -12  16   2       2175.89       1733.34       218.41 o                         
 -10  16   2         45.59        325.68       136.25 o                         
  -8  16   2       2408.81       2379.34       382.69 o                         
  -6  16   2       2402.97       2468.60       532.44 o                         
  -4  16   2       2020.98       2239.13       299.84 o                         
  -2  16   2        382.16        243.31       166.18 o                         
   0  16   2         19.11        -66.38       172.05 o                         
   2  16   2       4440.48       5608.40       373.44 o                         
   4  16   2        647.47       1180.56       237.76 o                         
   6  16   2       1479.23       1924.72       495.00 o                         
   8  16   2        506.37       1236.12       269.02 o                         
  10  16   2       2806.78       2907.61       382.69 o                         
  12  16   2       2163.53       2556.49       221.79 o                         
  14  16   2       4717.29       4595.79       409.73 o                         
  16  16   2        646.85        969.14       174.71 o                         
  18  16   2          5.61         52.13       220.46 o                         
  20  16   2        246.18        103.99       137.27 o                         
 -17  17   2         48.94        228.78       162.23 o                         
 -15  17   2        139.88        197.90       117.54 o                         
 -13  17   2          0.50       -149.75       183.03 o                         
 -11  17   2       9131.11       8502.38       524.12 o                         
  -9  17   2       5249.14       5856.83       457.56 o                         
  -7  17   2       2569.74       3452.53       378.53 o                         
  -5  17   2        710.27        920.42       161.90 o                         
  -3  17   2        708.77        929.65       172.63 o                         
  -1  17   2       7332.31       6270.00       326.76 o                         
   1  17   2       2486.08       2616.68       232.37 o                         
   3  17   2        343.03        239.18       152.95 o                         
   5  17   2      15229.89      13761.00       869.37 o                         
   7  17   2       3082.30       3618.92       386.85 o                         
   9  17   2      11804.19      14267.70       694.67 o                         
  11  17   2       1817.01       2054.88       291.18 o                         
  13  17   2        262.95        586.51       224.62 o                         
  15  17   2        278.22        311.98       195.50 o                         
 -12  18   2         46.12         54.08       153.91 o                         
 -10  18   2       1282.22       1426.77       245.42 o                         
  -8  18   2       2845.04       2554.04       299.50 o                         
  -6  18   2       3005.29       2059.04       282.86 o                         
  -4  18   2          6.95        262.06       291.18 o                         
  -2  18   2       1438.91       1040.27       153.90 o                         
   0  18   2        142.70        134.81       311.98 o                         
   2  18   2         87.18        239.30       447.17 o                         
   4  18   2        729.95        563.95       136.56 o                         
   6  18   2       2233.82       3315.26       357.73 o                         
   8  18   2       1855.74       2874.34       336.93 o                         
  10  18   2       2036.05       1547.40       237.10 o                         
 -43   1   3         14.44        174.71       147.07 o                         
 -41   1   3        241.77         62.71       192.64 o                         
 -39   1   3       1238.98       1088.94       175.82 o                         
 -37   1   3        181.09        205.25       166.14 o                         
 -35   1   3       2141.83       1992.83       252.21 o                         
 -33   1   3       4782.71       3373.25       257.59 o                         
 -31   1   3       1525.81       1391.77       165.90 o                         
 -29   1   3       4103.04       4175.01       381.68 o                         
 -27   1   3       2725.02       1730.05       228.19 o                         
 -25   1   3         10.24        384.96       686.35 o                         
 -23   1   3      12610.00      12424.15      1412.44 o                         
 -21   1   3       9563.87       9253.73      1170.90 o                         
 -19   1   3       7982.62      14258.59      1317.12 o                         
 -17   1   3       1061.46        930.96       346.29 o                         
 -15   1   3     215641.84     220793.27      4033.51 o                         
 -13   1   3      56528.74      48240.22      1105.90 o                         
 -11   1   3     110658.25     120758.38      3504.52 o                         
  -9   1   3      94142.25      95272.14      2442.10 o                         
  -7   1   3      33471.34      27134.91      1532.84 o                         
  -5   1   3       4171.80       4511.96       384.71 o                         
  -3   1   3     676789.19     843509.81     10384.48 o                         
  -1   1   3       2629.17       1027.44       245.42 o                         
   1   1   3      55016.77      42595.25      1157.93 o                         
   3   1   3      12187.26      16774.27       576.36 o                         
   5   1   3     295336.75     256358.84      3383.24 o                         
   7   1   3     572919.12     567911.00      6089.26 o                         
   9   1   3     324608.75     348587.59      5242.20 o                         
  11   1   3       5466.85       7811.65       631.51 o                         
  13   1   3     223364.75     190661.33      3600.48 o                         
  15   1   3      28022.64      31236.99      1354.94 o                         
  17   1   3     149832.47     187775.14      3813.43 o                         
  19   1   3       4143.38       5228.42       631.03 o                         
  21   1   3        221.66        235.50       392.12 o                         
  23   1   3       8661.42      11409.94      1398.49 o                         
  25   1   3       8786.09      10409.28      1400.88 o                         
  27   1   3         39.58        158.76       118.23 o                         
  29   1   3        852.11       1087.36       151.65 o                         
  31   1   3        610.78        493.44       145.15 o                         
  33   1   3        760.49        660.89       149.07 o                         
  35   1   3       1779.47       1468.90       157.89 o                         
  37   1   3        350.61        603.99       137.63 o                         
  39   1   3        253.53        115.99       117.59 o                         
  41   1   3          4.65        128.32        87.39 o                         
 -44   2   3        311.30        130.79       178.87 o                         
 -42   2   3         32.45        136.39       370.21 o                         
 -40   2   3        519.55        634.24       225.57 o                         
 -38   2   3          9.34         59.08       144.38 o                         
 -36   2   3       4063.22       3978.43       308.60 o                         
 -34   2   3          2.90        -40.40       153.88 o                         
 -32   2   3         87.97         30.00       155.35 o                         
 -30   2   3        193.97          5.21       152.70 o                         
 -28   2   3        236.83         12.51       137.68 o                         
 -26   2   3       3667.04       3313.53      1439.25 o                         
 -24   2   3        253.08        928.78       582.30 o                         
 -22   2   3         66.02        236.60       474.96 o                         
 -20   2   3       8985.38       7942.91      1116.09 o                         
 -18   2   3      33014.81      26683.33      1371.43 o                         
 -16   2   3      12813.87      14515.34       949.71 o                         
 -14   2   3      40213.98      39731.63      1829.91 o                         
 -12   2   3     111470.98     135850.66      3437.76 o                         
 -10   2   3      66777.66      61786.83      1953.84 o                         
  -8   2   3      32139.42      28553.02      1155.36 o                         
  -6   2   3     669667.94     701804.62      8926.94 o                         
  -4   2   3        785.60       1132.11       163.93 o                         
  -2   2   3       8441.40       6949.80       509.60 o                         
   0   2   3     510857.28     660868.81     14292.65 o                         
   2   2   3       9894.55      23735.31       819.06 o                         
   4   2   3     699107.56     637519.62     10945.91 o                         
   6   2   3     592866.81     673877.88      8815.63 o                         
   8   2   3     236772.50     219269.20      3233.91 o                         
  10   2   3     199085.48     181974.16      2593.43 o                         
  12   2   3     134458.69     142958.73      2266.07 o                         
  14   2   3      48343.41      62668.90      1875.49 o                         
  16   2   3     189258.41     203126.33      3899.10 o                         
  18   2   3      32104.57      36142.39      1537.63 o                         
  20   2   3     104384.62     117175.74      3565.04 o                         
  22   2   3       1467.20        819.48       736.26 o                         
  24   2   3       1682.89        994.16       861.05 o                         
  26   2   3       8386.19       7982.32       316.28 o                         
  28   2   3         94.04        -36.93       127.81 o                         
  30   2   3       2319.98       2447.93       198.90 o                         
  32   2   3        210.52        179.17       222.93 o                         
  34   2   3       3031.59       2550.67       190.18 o                         
  36   2   3        261.90        152.30       201.07 o                         
  38   2   3        275.21        227.77       114.18 o                         
  40   2   3          9.80       -103.27       103.27 o                         
  42   2   3        204.69       -174.71       174.71 o                         
 -43   3   3        155.46        228.10       135.21 o                         
 -41   3   3         52.52        -64.81       203.82 o                         
 -39   3   3       2319.68       2403.86       555.32 o                         
 -37   3   3        510.92        600.59       165.55 o                         
 -35   3   3        413.43        102.27       142.86 o                         
 -33   3   3       4082.21       4290.84       293.45 o                         
 -31   3   3       1410.44        635.76       192.73 o                         
 -29   3   3       8023.67       7803.74       335.09 o                         
 -27   3   3        508.62        570.64       147.94 o                         
 -25   3   3      10494.63       9917.47      1379.25 o                         
 -23   3   3       2221.59       2048.42       771.59 o                         
 -21   3   3      17588.27      19609.87      1665.75 o                         
 -19   3   3      16125.70      21100.80      1288.00 o                         
 -17   3   3        747.84       1490.82       524.53 o                         
 -15   3   3       5323.32       6841.91       859.25 o                         
 -13   3   3     174517.30     198157.77      4634.47 o                         
 -11   3   3      32519.13      24563.90      1238.89 o                         
  -9   3   3     286337.62     320815.34      5095.33 o                         
  -7   3   3     518390.09     512584.78      6891.26 o                         
  -5   3   3      85350.41     114742.93      2606.10 o                         
  -3   3   3      74807.65      65769.47      1832.00 o                         
  -1   3   3     580545.88     506956.59     11605.50 o                         
   1   3   3     373740.38     443848.03      7058.64 o                         
   3   3   3      38071.02      42089.09      1287.99 o                         
   5   3   3     151458.75     155490.30      3216.27 o                         
   7   3   3     107369.61      90766.60      1820.08 o                         
   9   3   3     203774.48     175705.48      2920.77 o                         
  11   3   3      13511.43      14054.74       626.33 o                         
  13   3   3      72351.39      83530.77      2113.41 o                         
  15   3   3      29246.98      36820.66      2065.44 o                         
  17   3   3         23.67        190.20       526.20 o                         
  19   3   3       5753.14       5337.70       940.11 o                         
  21   3   3       1822.43       2250.11       825.46 o                         
  23   3   3      66438.41      71513.18      5153.84 o                         
  25   3   3       3251.48       4419.47       252.41 o                         
  27   3   3        792.67        595.86       155.58 o                         
  29   3   3       1019.27        760.09       174.62 o                         
  31   3   3       2254.46       2531.89       327.43 o                         
  33   3   3        628.53        533.94       162.27 o                         
  35   3   3        492.14        341.57       139.16 o                         
  37   3   3        411.94        310.65       123.35 o                         
  39   3   3         92.99        279.97       159.51 o                         
  41   3   3        155.62        482.52       207.98 o                         
 -42   4   3          3.03         21.02       139.50 o                         
 -40   4   3        462.71        391.67       247.50 o                         
 -38   4   3        232.52        -56.76       232.31 o                         
 -36   4   3          0.15        -77.45       152.36 o                         
 -34   4   3         31.56        180.36       155.60 o                         
 -32   4   3       4935.43       4012.38       272.17 o                         
 -30   4   3       2974.01       2579.29       226.88 o                         
 -28   4   3       1522.82       1373.64       172.95 o                         
 -26   4   3       6608.46       7550.93       483.36 o                         
 -24   4   3       6817.92       6563.97      1688.83 o                         
 -22   4   3      37700.47      41278.77      2569.38 o                         
 -20   4   3       1249.91       1091.92       370.60 o                         
 -18   4   3      11284.62      14673.20      1338.60 o                         
 -16   4   3      17562.06      14166.32      1219.57 o                         
 -14   4   3       2449.81       1366.40       642.67 o                         
 -12   4   3      13181.80      11828.77       761.55 o                         
 -10   4   3        491.85        676.09       210.23 o                         
  -8   4   3      49575.39      52684.42      1350.02 o                         
  -6   4   3      31952.43      51449.98      1741.92 o                         
  -4   4   3      90393.25      93983.53      2443.91 o                         
  -2   4   3      21917.94      36842.77      1376.51 o                         
   0   4   3     253770.28     263053.88      7046.49 o                         
   2   4   3      21922.03      34780.82      1168.62 o                         
   4   4   3       2062.04       4087.27       449.99 o                         
   6   4   3       2384.82       2419.20       386.37 o                         
   8   4   3      12515.58      13082.04       678.08 o                         
  10   4   3       1160.18       1025.42       227.45 o                         
  12   4   3      38044.37      57081.00      1551.08 o                         
  14   4   3     132672.42     147259.97      3747.92 o                         
  16   4   3       2781.29       3305.86       682.17 o                         
  18   4   3          2.69        978.27       603.55 o                         
  20   4   3       5431.16       7772.04      1351.90 o                         
  22   4   3       4999.87       5479.37      1090.82 o                         
  24   4   3       2879.63       3044.25       201.26 o                         
  26   4   3       2340.45       3927.40       299.56 o                         
  28   4   3       1142.72        526.53       168.59 o                         
  30   4   3        135.95        326.53       150.19 o                         
  32   4   3        232.81        216.88       209.54 o                         
  34   4   3         65.86          5.34       148.91 o                         
  36   4   3         15.38        -78.19       117.24 o                         
  38   4   3        774.43        735.46       116.09 o                         
  40   4   3         86.98        187.19       224.62 o                         
  42   4   3        110.42        -87.35       137.27 o                         
 -41   5   3        271.70        207.94       239.18 o                         
 -39   5   3         29.97         76.08       197.74 o                         
 -37   5   3       2394.98       2973.08       351.48 o                         
 -35   5   3        351.79        153.98       131.58 o                         
 -33   5   3         21.80        -62.52       146.61 o                         
 -31   5   3         92.96         36.00       187.92 o                         
 -29   5   3       5265.94       5780.39       298.43 o                         
 -27   5   3        386.54        483.85       196.26 o                         
 -25   5   3       2861.41       2204.64       217.34 o                         
 -23   5   3       2007.07       2013.28       848.57 o                         
 -21   5   3      28501.16      29110.07      2204.63 o                         
 -19   5   3        221.73        391.01       678.03 o                         
 -17   5   3       4306.68       4787.79      1293.66 o                         
 -15   5   3      11968.36      14043.07      1896.81 o                         
 -13   5   3      79262.57      69916.81      3042.80 o                         
 -11   5   3     113744.62     102905.07      3142.91 o                         
  -9   5   3     163394.12     157312.81      3877.48 o                         
  -7   5   3     317783.91     249882.66      5183.15 o                         
  -5   5   3      97806.62      86180.60      2475.13 o                         
  -3   5   3     267962.09     225837.20      4638.89 o                         
  -1   5   3     224463.31     200790.53      4244.13 o                         
   1   5   3      82609.48      79670.77      1655.71 o                         
   3   5   3     175227.00     144220.05      3188.64 o                         
   5   5   3       9750.05      10474.03       753.60 o                         
   7   5   3      18486.72      23862.59       995.98 o                         
   9   5   3      43595.98      58721.18      1648.93 o                         
  11   5   3      12062.70      10285.27       682.66 o                         
  13   5   3        194.13       1538.54       479.41 o                         
  15   5   3       5146.74       5788.26       720.18 o                         
  17   5   3       7910.14      10087.07      1228.96 o                         
  19   5   3       7708.09       7322.77      1149.50 o                         
  21   5   3       4907.17       4564.51       922.89 o                         
  23   5   3      24179.98      22590.24      1078.29 o                         
  25   5   3       1957.37       2185.92       158.71 o                         
  27   5   3        688.07        641.76       134.92 o                         
  29   5   3         95.98         45.98       183.12 o                         
  31   5   3       3382.48       3234.17       249.51 o                         
  33   5   3       1256.66       1331.00       176.75 o                         
  35   5   3        320.87        398.15       138.06 o                         
  37   5   3         21.52        136.59       101.88 o                         
  39   5   3        509.49        528.28       278.70 o                         
  41   5   3         40.95          8.32       158.07 o                         
 -42   6   3          6.92        199.66       149.75 o                         
 -40   6   3        166.99        168.66       153.82 o                         
 -38   6   3        840.84        444.80       307.82 o                         
 -36   6   3        706.21        332.38       262.65 o                         
 -34   6   3         16.55       -232.23       232.23 o                         
 -32   6   3       3315.67       2982.98       234.16 o                         
 -30   6   3       1284.67        957.60       184.65 o                         
 -28   6   3          7.21       -113.61       113.61 o                         
 -26   6   3        211.61        -21.67       172.12 o                         
 -24   6   3      16723.25      13915.88       452.93 o                         
 -22   6   3      10469.96      10174.57      1896.81 o                         
 -20   6   3        148.84        698.83       736.26 o                         
 -18   6   3       2399.22       2321.10      1143.91 o                         
 -16   6   3      58595.31      52969.34      3764.51 o                         
 -14   6   3      13993.87      16863.26      1422.54 o                         
 -12   6   3     183872.03     161254.70      4424.24 o                         
 -10   6   3      12614.71      10848.63       960.19 o                         
  -8   6   3       2385.35       1236.15       439.66 o                         
  -6   6   3     120573.88     116230.64      3184.67 o                         
  -4   6   3      31923.30      30527.07      1441.90 o                         
  -2   6   3      74879.38      69133.57      2215.84 o                         
   0   6   3       1401.21       4445.12       548.69 o                         
   2   6   3      51407.14      36618.84      1110.44 o                         
   4   6   3       3339.80       5105.11       571.71 o                         
   6   6   3       1654.87       2197.19       377.48 o                         
   8   6   3      59946.85      56770.04      1731.52 o                         
  10   6   3       7215.52       4233.81       472.65 o                         
  12   6   3      15087.17      14969.89       895.20 o                         
  14   6   3      13358.71      12389.04      1088.39 o                         
  16   6   3       1949.51       1622.27       752.90 o                         
  18   6   3      17424.09      15366.03      1569.10 o                         
  20   6   3     101118.70     105741.21      5064.41 o                         
  22   6   3        340.15        314.26       162.68 o                         
  24   6   3         83.78         58.38       149.40 o                         
  26   6   3         40.23        282.87       148.86 o                         
  28   6   3       1544.69       1745.61       169.44 o                         
  30   6   3       1260.07       1185.02       178.50 o                         
  32   6   3        475.33        604.75       147.62 o                         
  34   6   3        221.10        151.40       127.62 o                         
  36   6   3        350.68        588.59       118.55 o                         
  38   6   3        605.65        436.77       253.74 o                         
  40   6   3         60.78        124.79       174.71 o                         
 -41   7   3         91.16        -33.28       149.75 o                         
 -39   7   3         85.69        162.23       220.46 o                         
 -37   7   3       1453.56       1217.33       252.28 o                         
 -35   7   3          3.83        302.17       351.49 o                         
 -33   7   3       1849.11       1005.09       326.53 o                         
 -31   7   3        269.71        481.40       285.05 o                         
 -29   7   3      16856.62      16878.12       629.99 o                         
 -27   7   3         18.24        244.51       161.79 o                         
 -25   7   3       1113.47       1761.97       297.24 o                         
 -23   7   3       1309.08       2451.39       183.11 o                         
 -21   7   3       5095.20       5786.78       848.57 o                         
 -19   7   3       8422.50       9134.65      1892.65 o                         
 -17   7   3       1251.90       1921.77       915.13 o                         
 -15   7   3     119889.91     128002.52      4350.69 o                         
 -13   7   3        488.09       1255.69       503.92 o                         
 -11   7   3       8883.82       7620.14       940.09 o                         
  -9   7   3      30785.87      24074.46      1503.01 o                         
  -7   7   3      98648.95     110608.28      3303.61 o                         
  -5   7   3      65837.41      60716.39      2230.34 o                         
  -3   7   3       2839.06       2886.76       478.56 o                         
  -1   7   3       2662.85       2839.45       478.74 o                         
   1   7   3      79536.89      47836.29      2945.05 o                         
   3   7   3        584.89       2229.59       761.22 o                         
   5   7   3        302.97        865.34       415.75 o                         
   7   7   3      60766.23      64552.54      1948.40 o                         
   9   7   3        903.69       1143.01       335.84 o                         
  11   7   3     109325.52     108773.62      2775.65 o                         
  13   7   3      44141.84      51544.62      2343.18 o                         
  15   7   3         69.88        139.07       405.59 o                         
  17   7   3      24027.94      20432.34      2433.41 o                         
  19   7   3       1365.24       2304.18       700.91 o                         
  21   7   3       1774.28       2053.16       248.16 o                         
  23   7   3        382.20        397.80       197.09 o                         
  25   7   3       1564.66       1374.70       200.52 o                         
  27   7   3        304.29        426.91       194.79 o                         
  29   7   3        236.81        166.39       184.49 o                         
  31   7   3        676.25       1140.60       212.87 o                         
  33   7   3       1116.52       1067.79       199.29 o                         
  35   7   3       1508.88       1505.80       303.66 o                         
  37   7   3        254.76        644.75       266.22 o                         
  39   7   3        138.98        103.99       174.71 o                         
 -38   8   3         91.42       -124.79       199.66 o                         
 -36   8   3       1276.37       1796.98       320.30 o                         
 -34   8   3       1073.24       2437.57       540.76 o                         
 -32   8   3        937.44       1106.98       272.46 o                         
 -30   8   3        774.37       1089.23       195.46 o                         
 -28   8   3        253.50        437.86       147.25 o                         
 -26   8   3      17693.03      18218.40      1021.28 o                         
 -24   8   3       6756.47       5687.31       266.95 o                         
 -22   8   3       1429.82        844.56       241.28 o                         
 -20   8   3       2957.80       3618.88       247.49 o                         
 -18   8   3      10454.57      11056.42      1934.25 o                         
 -16   8   3      23345.74      19538.01      2508.29 o                         
 -14   8   3       7896.20       7062.44      1044.00 o                         
 -12   8   3      12793.54       9985.26      1113.29 o                         
 -10   8   3      17092.73      14299.49      1239.74 o                         
  -8   8   3      33760.71      32870.61      1829.68 o                         
  -6   8   3     127205.30     108733.98      5116.40 o                         
  -4   8   3      10994.87      12279.37      1605.64 o                         
  -2   8   3       8227.12       7504.06      1256.22 o                         
   0   8   3      74326.99      87777.52      4434.22 o                         
   2   8   3       7022.64       5934.00       829.39 o                         
   4   8   3      55088.39      70349.86      2850.14 o                         
   6   8   3     172263.19     170870.25      4790.24 o                         
   8   8   3     204345.64     195869.64      5214.69 o                         
  10   8   3       7341.37       5326.81       776.50 o                         
  12   8   3       1517.36        961.19       431.44 o                         
  14   8   3       7980.26      10078.90      1514.12 o                         
  18   8   3        922.56       1081.65       173.60 o                         
  20   8   3      18401.41      19148.72       466.06 o                         
  22   8   3        563.31        472.92       192.73 o                         
  24   8   3       4780.10       4186.10       287.60 o                         
  26   8   3       1044.33        639.96       184.41 o                         
  28   8   3       2614.25       2967.99       291.32 o                         
  30   8   3       1049.35       1198.43       223.82 o                         
  32   8   3         13.56        127.36       157.88 o                         
  34   8   3       1083.38        744.58       282.86 o                         
  36   8   3          4.68         -8.32       257.90 o                         
  38   8   3         24.87         33.28       162.23 o                         
 -39   9   3         65.22        224.62       170.55 o                         
 -37   9   3        137.74         66.55       178.87 o                         
 -35   9   3        635.69       1123.11       307.82 o                         
 -33   9   3        142.53       -170.55       170.55 o                         
 -31   9   3        694.94        386.85       212.14 o                         
 -29   9   3        389.23        476.09       207.72 o                         
 -27   9   3         99.72        354.01       197.66 o                         
 -25   9   3       2773.33       2216.63       194.96 o                         
 -23   9   3       1119.98        655.15       210.14 o                         
 -21   9   3         74.69        364.57       168.42 o                         
 -19   9   3       6317.56       7539.59       332.87 o                         
 -17   9   3       1629.26       1207.45       272.99 o                         
 -15   9   3      43609.10      39374.79      2630.08 o                         
 -13   9   3       6766.47       4064.01      1189.67 o                         
 -11   9   3       1416.09        320.30       519.96 o                         
  -9   9   3      19021.23      22466.42      2371.02 o                         
  -7   9   3     103447.71     101429.58      5212.08 o                         
  -5   9   3       2487.64       3839.38      1060.72 o                         
  -3   9   3       3825.50       3569.00      1010.80 o                         
  -1   9   3      44659.50      47743.08      2464.75 o                         
   1   9   3     210938.80     210975.16      5818.76 o                         
   3   9   3      24477.65      27568.56      1890.59 o                         
   5   9   3      95424.41      98328.47      3691.07 o                         
   7   9   3       3535.24       3347.22       725.87 o                         
   9   9   3      14383.18      17060.38      1514.92 o                         
  11   9   3      21723.59      22103.04      1694.48 o                         
  13   9   3       7231.34       6410.06      1322.78 o                         
  15   9   3       1267.08       1792.48       213.02 o                         
  17   9   3      21608.86      20517.71       476.57 o                         
  19   9   3       1864.77       1676.63       195.76 o                         
  21   9   3       7301.69       5825.25       321.11 o                         
  23   9   3        450.60        151.69       159.49 o                         
  25   9   3       5137.46       4801.17       295.65 o                         
  27   9   3       3755.92       4148.76       331.04 o                         
  29   9   3        802.52        381.82       226.70 o                         
  31   9   3        653.14        655.93       183.87 o                         
  33   9   3       1357.59        774.57       156.70 o                         
  37   9   3         18.23       -170.55       170.55 o                         
 -36  10   3        586.28        366.05       162.23 o                         
 -34  10   3          0.57        -91.25       287.02 o                         
 -32  10   3        762.12       1713.79       262.06 o                         
 -30  10   3       3351.16       3727.07       366.05 o                         
 -28  10   3         84.88        440.93       232.94 o                         
 -26  10   3       5721.80       4780.35       331.66 o                         
 -24  10   3       2424.07       2775.82       234.68 o                         
 -22  10   3        205.28        226.47       186.72 o                         
 -20  10   3       4662.13       3916.57       322.02 o                         
 -18  10   3      49105.65      51892.23      1298.06 o                         
 -16  10   3       5047.58       5324.24       497.12 o                         
 -14  10   3       3219.35       3319.77       376.24 o                         
 -12  10   3      12726.67      13109.93      1561.43 o                         
 -10  10   3      85961.04      94662.91      7006.98 o                         
  -8  10   3       1286.18        997.88       510.15 o                         
  -6  10   3      48446.47      45831.20      2678.80 o                         
  -4  10   3       4236.02       4574.70       909.91 o                         
  -2  10   3      65248.19      60045.89      3052.61 o                         
   0  10   3      98700.74      98222.91      3952.45 o                         
   2  10   3      21964.53      29770.67      2117.39 o                         
   4  10   3         64.51         65.73       489.73 o                         
   6  10   3      57443.43      63924.41      3131.05 o                         
   8  10   3       3915.85       3505.06       714.29 o                         
  10  10   3       5355.85       5824.00       922.04 o                         
  12  10   3      69099.90      70102.54      1466.63 o                         
  14  10   3      17793.78      18296.62      1008.32 o                         
  16  10   3       3381.17       4551.97       235.06 o                         
  18  10   3       1907.34       1443.00       189.50 o                         
  20  10   3      10115.92      11625.45       429.58 o                         
  22  10   3      10658.12      10821.37       518.65 o                         
  24  10   3       5811.50       6036.76       322.22 o                         
  26  10   3       3858.10       3374.06       255.64 o                         
  28  10   3       3343.81       3395.66       320.30 o                         
  30  10   3          5.49         24.12       145.04 o                         
  32  10   3       3168.11       2541.56       282.86 o                         
  36  10   3        210.67        453.40       153.91 o                         
 -35  11   3         61.39       -178.87       203.82 o                         
 -33  11   3        221.49        399.66       182.44 o                         
 -31  11   3       1891.95        761.22       187.19 o                         
 -29  11   3       2438.22       3007.45       336.93 o                         
 -27  11   3        251.12        266.22       224.62 o                         
 -25  11   3       3529.69       4862.66       445.09 o                         
 -23  11   3       3905.90       3659.35       261.30 o                         
 -21  11   3         90.82        485.21       138.33 o                         
 -19  11   3       1010.08        778.93       171.39 o                         
 -17  11   3       1800.29       1796.17       273.12 o                         
 -15  11   3       6053.74       7823.80       399.56 o                         
 -13  11   3      10164.83      11049.34       380.49 o                         
 -11  11   3       1273.57       1201.90       195.19 o                         
  -9  11   3       3703.76       4948.90       323.61 o                         
  -7  11   3      24048.17      19935.15       682.65 o                         
  -5  11   3       4413.40       5596.53       437.77 o                         
  -3  11   3       3528.48       4270.44       391.71 o                         
  -1  11   3      22796.18      19500.19       817.65 o                         
   1  11   3       1428.58       1490.95       269.05 o                         
   3  11   3       5569.17       5493.77       433.48 o                         
   5  11   3        304.32       1069.25       185.04 o                         
   7  11   3       6103.47       9862.42       345.23 o                         
   9  11   3        781.69       1021.82       181.90 o                         
  11  11   3       2805.81       2983.96       209.27 o                         
  13  11   3      10101.83       8891.03       459.58 o                         
  15  11   3       5578.23       7001.04       335.42 o                         
  17  11   3      18901.41      20308.01       566.14 o                         
  19  11   3        673.72        510.27       165.27 o                         
  21  11   3         50.23        362.69       164.84 o                         
  23  11   3       2685.06       2191.88       267.80 o                         
  25  11   3       2534.91       2922.51       283.78 o                         
  27  11   3        193.22       -187.19       232.94 o                         
  29  11   3         45.22        291.18       199.66 o                         
  31  11   3        555.08        287.02       178.87 o                         
  33  11   3          1.44         29.12       124.79 o                         
 -32  12   3       2865.65       2042.48       299.50 o                         
 -30  12   3       1684.12       1900.71       224.62 o                         
 -28  12   3         26.07        256.96       183.03 o                         
 -26  12   3       1232.40       1509.03       255.66 o                         
 -24  12   3       4243.59       5319.28       397.33 o                         
 -22  12   3       5490.89       6587.56       420.13 o                         
 -20  12   3         18.17        130.83       135.99 o                         
 -18  12   3      27162.80      26100.47      1663.87 o                         
 -16  12   3      11620.22      12133.51       787.23 o                         
 -14  12   3       4578.72       3423.02       250.48 o                         
 -12  12   3        529.50        226.36       149.96 o                         
 -10  12   3      82055.50      83749.34      2085.41 o                         
  -8  12   3       7397.69       6098.95       363.04 o                         
  -6  12   3       6672.90       6680.27       385.17 o                         
  -4  12   3       1414.65       2247.89       257.77 o                         
  -2  12   3      12105.70      11660.41       500.50 o                         
   0  12   3      28109.46      34011.92       891.86 o                         
   2  12   3      39466.58      43436.84      1024.20 o                         
   4  12   3      12748.46      15136.14       552.60 o                         
   6  12   3       8919.20       8527.08       402.68 o                         
   8  12   3       2337.43       2959.86       200.37 o                         
  10  12   3       7421.26       8566.69       321.26 o                         
  12  12   3      13940.74      16036.15       433.50 o                         
  14  12   3      38521.88      41914.25      1041.55 o                         
  16  12   3      13636.69      14015.87       507.42 o                         
  18  12   3         20.28        -74.54       146.11 o                         
  20  12   3      13941.62      14432.19       640.77 o                         
  22  12   3       5290.80       4539.75       274.13 o                         
  24  12   3       8565.36       8531.27       420.56 o                         
  26  12   3       3002.78       3402.62       357.73 o                         
  28  12   3        152.82        262.06       191.35 o                         
  30  12   3        283.28        262.06       170.55 o                         
  32  12   3        369.81         49.92       112.31 o                         
 -31  13   3        254.16         29.12       120.63 o                         
 -29  13   3       1119.14       1134.82       163.12 o                         
 -27  13   3        557.18        457.94       171.46 o                         
 -25  13   3        206.89        232.13       178.16 o                         
 -23  13   3       6427.90       6212.97       800.74 o                         
 -21  13   3        300.64        383.76       168.66 o                         
 -19  13   3       5152.16       4539.95       238.10 o                         
 -17  13   3       1698.73       1825.82       251.06 o                         
 -15  13   3      11876.19      13584.35       537.88 o                         
 -13  13   3       5539.12       5489.15       294.87 o                         
 -11  13   3        821.90       1250.37       187.73 o                         
  -9  13   3       1381.41       1525.08       202.75 o                         
  -7  13   3      16635.05      19684.43       748.86 o                         
  -5  13   3       1184.51       1312.58       193.45 o                         
  -3  13   3       1633.42       1966.53       268.54 o                         
  -1  13   3         93.40        364.34       198.97 o                         
   1  13   3      40776.73      42522.93      1495.40 o                         
   3  13   3       4356.13       3575.10       312.41 o                         
   5  13   3      35869.32      39735.27       974.09 o                         
   7  13   3       3969.84       3498.49       223.52 o                         
   9  13   3      29388.94      32073.30       779.32 o                         
  11  13   3      32844.36      35116.65       689.37 o                         
  13  13   3       2134.11       1353.79       172.96 o                         
  15  13   3        573.07        986.59       241.37 o                         
  17  13   3      14622.11      12104.20       424.10 o                         
  19  13   3      17112.44      18518.63       721.67 o                         
  21  13   3       9059.45       8094.26       335.61 o                         
  23  13   3         37.42       -101.44       138.62 o                         
  25  13   3       2202.78       2624.76       316.14 o                         
  27  13   3       1514.44       1501.64       245.42 o                         
  29  13   3       1266.09        865.21       183.03 o                         
 -28  14   3        621.99        715.46       170.55 o                         
 -26  14   3        319.68        -66.55       153.91 o                         
 -24  14   3       3061.06       2911.77       328.61 o                         
 -22  14   3         94.44        465.88       220.46 o                         
 -20  14   3       1457.12       1244.14       305.74 o                         
 -18  14   3       2323.34       2104.24       242.54 o                         
 -16  14   3       4800.83       4917.67       315.69 o                         
 -14  14   3       2887.52       2911.26       287.53 o                         
 -12  14   3       7632.25       8164.06       419.10 o                         
 -10  14   3       6170.97       7895.66       374.39 o                         
  -8  14   3       5472.87       5402.56       419.83 o                         
  -6  14   3        120.41        892.19       174.74 o                         
  -4  14   3      41740.78      46243.94      1192.64 o                         
  -2  14   3       4348.58       6098.76       409.93 o                         
   0  14   3      54683.86      58848.34      2287.82 o                         
   2  14   3         24.77        244.78       189.70 o                         
   4  14   3       9730.04       8765.35       405.58 o                         
   6  14   3      35483.27      41328.79      1174.24 o                         
   8  14   3      22414.27      26114.39       730.68 o                         
  10  14   3       4520.00       5232.80       257.42 o                         
  12  14   3        157.33        396.65       135.31 o                         
  14  14   3      57128.73      65008.05      1374.91 o                         
  16  14   3       3537.86       4248.48       260.36 o                         
  18  14   3       4307.95       3571.41       238.00 o                         
  20  14   3       4093.82       4738.07       248.75 o                         
  22  14   3       1444.38       1221.17       156.45 o                         
  24  14   3          6.04         54.08       174.71 o                         
  26  14   3         47.48         16.64       149.75 o                         
  28  14   3        150.68        287.02       137.27 o                         
 -27  15   3        194.26        386.85       116.47 o                         
 -25  15   3        729.74        311.98       141.43 o                         
 -23  15   3         79.70        187.19       170.55 o                         
 -21  15   3        364.48        103.99       178.87 o                         
 -19  15   3        408.20        560.04       152.95 o                         
 -17  15   3       6377.40       6844.96       346.93 o                         
 -15  15   3       7052.67       7881.44       461.72 o                         
 -13  15   3       1942.44       1532.48       220.07 o                         
 -11  15   3        498.84       1241.25       219.11 o                         
  -9  15   3         56.02        397.18       213.66 o                         
  -7  15   3      10244.38      11183.84      1222.95 o                         
  -5  15   3          5.22        -57.10       172.05 o                         
  -3  15   3       9587.23      13001.62       796.58 o                         
  -1  15   3      11098.28      11551.57       721.70 o                         
   1  15   3       6031.25       5692.19       337.63 o                         
   3  15   3        166.85        475.44       175.04 o                         
   5  15   3        184.83        212.92       136.85 o                         
   7  15   3       4951.00       4566.42       343.92 o                         
   9  15   3       6865.36       6872.57       356.26 o                         
  11  15   3      33133.98      32331.22       700.66 o                         
  13  15   3        607.50        410.13       140.49 o                         
  15  15   3        159.51        161.47       121.75 o                         
  17  15   3         83.67         10.28       118.53 o                         
  19  15   3       1117.47        961.21       210.87 o                         
  21  15   3        891.63       1331.10       237.10 o                         
  23  15   3        446.77        815.30       191.35 o                         
  25  15   3         31.71         29.12       124.79 o                         
 -22  16   3         96.91         91.51       124.79 o                         
 -20  16   3          8.49        -37.44       158.07 o                         
 -18  16   3       1148.88       1080.06       152.61 o                         
 -16  16   3       3573.11       4170.75       254.11 o                         
 -14  16   3         68.28         37.16       128.87 o                         
 -12  16   3      11257.46      11780.73       663.47 o                         
 -10  16   3       4048.49       4386.05       285.58 o                         
  -8  16   3        881.36       1372.69       332.77 o                         
  -6  16   3      17397.57      19377.25      1863.54 o                         
  -4  16   3      10115.42       9732.74       786.18 o                         
  -2  16   3       2847.51       3220.23       236.70 o                         
   0  16   3      32866.77      35728.65      2212.95 o                         
   2  16   3       5864.90       4823.54       276.82 o                         
   4  16   3      22356.55      21137.04       738.12 o                         
   6  16   3      47979.88      55182.59      1215.32 o                         
   8  16   3      31145.94      35631.71       905.02 o                         
  10  16   3       2549.02       2557.77       241.58 o                         
  12  16   3        126.34        306.30       193.43 o                         
  14  16   3       6398.66       6543.15       630.19 o                         
  16  16   3       1843.79       1894.18       186.88 o                         
  18  16   3       1431.08        948.49       149.92 o                         
  20  16   3       2011.36       1622.27       203.82 o                         
 -17  17   3       1807.82       1630.59       199.66 o                         
 -15  17   3         27.79        318.22       172.63 o                         
 -13  17   3        488.83        569.88       199.66 o                         
 -11  17   3       1930.45       1851.06       316.14 o                         
  -9  17   3       3527.13       3689.63       420.13 o                         
  -7  17   3        193.09        440.93       278.70 o                         
  -5  17   3        273.51        315.53       130.71 o                         
  -3  17   3       1957.76       2143.82       246.81 o                         
  -1  17   3         37.80       -126.13       153.12 o                         
   1  17   3         19.14         53.44       151.60 o                         
   3  17   3       4457.56       4779.47       411.81 o                         
   5  17   3       7991.81       8985.17       721.70 o                         
   7  17   3       1508.48       1837.92       193.86 o                         
   9  17   3         17.18        657.23       253.74 o                         
  11  17   3       3712.41       3269.51       345.25 o                         
  13  17   3       1510.34       1784.50       270.38 o                         
  15  17   3        386.50        120.63       187.19 o                         
 -12  18   3        198.05        399.33       174.71 o                         
 -10  18   3       3409.24       2832.74       282.86 o                         
  -8  18   3         95.40         66.55       162.23 o                         
  -6  18   3       4844.98       4326.06       374.37 o                         
  -4  18   3       4092.01       3161.36       320.30 o                         
  -2  18   3        193.56        145.59       178.87 o                         
   0  18   3      13509.14      11015.71       397.05 o                         
   2  18   3       1049.72       1040.17       157.18 o                         
   4  18   3       2270.76       2104.80       282.86 o                         
   6  18   3      10371.45      10182.89       536.60 o                         
   8  18   3       6689.41       5669.64       403.49 o                         
  10  18   3       1992.21       2179.67       262.06 o                         
 -44   0   4         88.11        183.03       170.55 o                         
 -42   0   4       1475.59       2179.67       349.41 o                         
 -40   0   4        839.57       1123.11       349.41 o                         
 -38   0   4        167.50        305.78       223.87 o                         
 -36   0   4       4446.70       4247.56       422.82 o                         
 -34   0   4      17658.72      21904.76      2834.82 o                         
 -32   0   4         65.00        431.49       205.45 o                         
 -30   0   4       1514.45        782.23       209.54 o                         
 -28   0   4        799.24       1178.77       197.17 o                         
 -26   0   4        247.22          4.16       702.99 o                         
 -24   0   4      46542.62      43951.16      3714.59 o                         
 -22   0   4     100184.28     103438.71      5636.36 o                         
 -20   0   4          0.53       -519.96       744.58 o                         
 -18   0   4      26504.46      30328.21      2554.04 o                         
 -16   0   4     267172.91     213204.28      7345.99 o                         
 -14   0   4     237341.73     203922.25     10663.34 o                         
 -12   0   4      14257.50      30256.60      1295.74 o                         
 -10   0   4     440595.69     314884.22      8155.04 o                         
  -8   0   4    1012692.88    1040934.44     22620.33 o                         
  -6   0   4     105737.79      91903.92      3082.32 o                         
  -4   0   4     143757.59      73838.44      2662.19 o                         
  -2   0   4       3974.76       2832.74       503.32 o                         
   0   0   4      49219.25      21983.90      1643.07 o                         
   2   0   4    1524142.00    2066586.25     44649.98 o                         
   4   0   4      17133.86      48252.27      3140.56 o                         
   6   0   4     396809.50     418226.66     15259.76 o                         
   8   0   4     554852.31     605524.50     27033.74 o                         
  10   0   4     444054.41     522363.91     12302.25 o                         
  12   0   4     107678.19     114165.05      5328.55 o                         
  14   0   4      47080.78      28174.08      1804.79 o                         
  16   0   4     334081.81     321619.03      7536.81 o                         
  18   0   4      73007.21      74987.82      3539.89 o                         
  20   0   4       3291.67       2678.96       883.93 o                         
  22   0   4      19339.87      21663.60      2603.96 o                         
  24   0   4      29656.52      31588.60      3327.74 o                         
  26   0   4        839.72        860.49       216.17 o                         
  28   0   4       6197.45       5772.75       557.40 o                         
  30   0   4       2888.25       1911.44       243.81 o                         
  32   0   4        167.87        271.49       199.59 o                         
  34   0   4       7424.17       6689.92       437.01 o                         
  36   0   4       2544.82       2459.68       248.90 o                         
  38   0   4        237.93        586.94       199.43 o                         
  40   0   4          4.98        378.31       334.85 o                         
 -43   1   4         19.63         -2.94       255.82 o                         
 -41   1   4        106.38       -205.83       205.83 o                         
 -39   1   4        618.25        684.32       163.87 o                         
 -37   1   4       1914.89       1933.09       206.96 o                         
 -35   1   4        104.29        -76.04       165.89 o                         
 -33   1   4       3229.03       2734.31       249.66 o                         
 -31   1   4       8445.82       6878.43       266.88 o                         
 -29   1   4       2050.51       1992.77       169.39 o                         
 -27   1   4       8823.80       7440.60       400.43 o                         
 -25   1   4       3116.43       2124.58       736.47 o                         
 -23   1   4      12975.70      15000.86      1513.56 o                         
 -21   1   4       4053.65       3487.03       807.84 o                         
 -19   1   4       8029.48       8095.87      1019.45 o                         
 -17   1   4      10721.62       9559.72       778.29 o                         
 -15   1   4      32498.21      32063.04      1307.12 o                         
 -13   1   4     142002.00     128688.45      3426.19 o                         
 -11   1   4        665.32       2188.04       486.68 o                         
  -9   1   4       8313.82      10028.57       750.36 o                         
  -7   1   4     243565.47     227994.33      4310.44 o                         
  -5   1   4       2095.92       5671.17       362.41 o                         
  -3   1   4       6209.28      18710.23       935.93 o                         
  -1   1   4     580428.12     377645.88      5080.81 o                         
   1   1   4     241908.30     236330.94      3553.45 o                         
   3   1   4       1567.27        445.68       152.76 o                         
   5   1   4     477556.66     508852.59      6184.48 o                         
   7   1   4     181215.17     202472.20      3054.41 o                         
   9   1   4       2516.18       1087.95       179.64 o                         
  11   1   4      43736.55      38018.15      1404.79 o                         
  13   1   4         77.02        614.04       336.27 o                         
  15   1   4      54347.88      73305.12      2195.84 o                         
  17   1   4      15482.63      17811.12      1083.63 o                         
  19   1   4      32499.12      34564.87      1563.62 o                         
  21   1   4        223.58         81.62       401.09 o                         
  23   1   4       8247.00       8098.89      1776.18 o                         
  25   1   4      16768.23      15781.66       714.52 o                         
  27   1   4        649.91        421.95       135.10 o                         
  29   1   4       1468.99       1465.48       162.95 o                         
  31   1   4       5094.60       5830.98       286.27 o                         
  33   1   4         57.61        -53.77       134.33 o                         
  35   1   4        121.62        -18.77       122.74 o                         
  37   1   4       1348.40       1251.50       154.20 o                         
  39   1   4         70.34        101.20       107.80 o                         
  41   1   4         10.59        164.88        82.58 o                         
 -44   2   4          1.13        496.45       126.07 o                         
 -42   2   4        212.89        334.30       176.19 o                         
 -40   2   4        129.67       -207.29       207.29 o                         
 -38   2   4        265.67         39.44       140.37 o                         
 -36   2   4        352.12        203.23       160.17 o                         
 -34   2   4        263.21        359.47       168.71 o                         
 -32   2   4        186.54        174.91       170.09 o                         
 -30   2   4       8761.01       8304.51       475.92 o                         
 -28   2   4       9847.44       8636.21       365.39 o                         
 -26   2   4        395.38       1005.70       661.62 o                         
 -24   2   4       1187.89        351.08       554.32 o                         
 -22   2   4      72181.41      80554.84      3501.17 o                         
 -20   2   4      30479.51      26686.66      1887.46 o                         
 -18   2   4      14975.21      18589.03      1117.88 o                         
 -16   2   4     100060.04     102786.38      3328.76 o                         
 -14   2   4     174241.66     180064.47      4407.29 o                         
 -12   2   4        284.42        136.68       297.80 o                         
 -10   2   4      27413.16      35658.05      1461.02 o                         
  -8   2   4     581205.12     542803.12      9317.69 o                         
  -6   2   4       9560.89       6781.44       435.87 o                         
  -4   2   4       4449.95       5747.73       350.70 o                         
  -2   2   4      33022.45      43160.82      1859.38 o                         
   0   2   4     109903.11      89087.82      2874.34 o                         
   2   2   4     423537.44     401058.53     22688.96 o                         
   4   2   4     540550.19     573780.06      7632.13 o                         
   6   2   4     148022.95     170415.45      2990.32 o                         
   8   2   4     120283.08     108123.57      1628.17 o                         
  10   2   4     181567.52     165146.05      2782.64 o                         
  12   2   4      71703.16      66272.80      1543.03 o                         
  14   2   4      15233.51      11766.95       842.26 o                         
  16   2   4     400662.78     474625.19      9056.40 o                         
  18   2   4      17920.06      16535.02      1289.26 o                         
  20   2   4      23319.40      24451.90      1561.85 o                         
  22   2   4      37862.14      44433.55      4475.81 o                         
  24   2   4      25851.68      37828.11      3785.31 o                         
  26   2   4       3319.21       2382.68       180.27 o                         
  28   2   4         14.98        345.83       126.96 o                         
  30   2   4       7131.29       6103.22       274.09 o                         
  32   2   4         20.36         60.41       150.44 o                         
  34   2   4       1076.46        614.60       133.01 o                         
  36   2   4        617.23        537.77       144.43 o                         
  38   2   4          5.81         66.61       105.58 o                         
  40   2   4        120.89        129.78        90.69 o                         
  42   2   4          1.49        -74.87       145.59 o                         
 -43   3   4         29.25       -172.79       214.22 o                         
 -41   3   4         35.46        170.41       270.38 o                         
 -39   3   4        776.48        702.88       232.31 o                         
 -37   3   4        407.61        320.88       159.17 o                         
 -35   3   4        116.69        335.98       172.86 o                         
 -33   3   4       6704.55       6900.43       348.63 o                         
 -31   3   4       2928.26       2349.89       227.43 o                         
 -29   3   4        613.15        411.88       163.40 o                         
 -27   3   4         78.38        331.21       138.43 o                         
 -25   3   4        985.85        547.20       598.14 o                         
 -23   3   4       1359.57       2878.57       769.22 o                         
 -21   3   4       5362.08       5614.84       978.35 o                         
 -19   3   4      16796.44      18247.25      1298.41 o                         
 -17   3   4       5369.27       4238.25       740.88 o                         
 -15   3   4      12079.26       7444.25       904.73 o                         
 -13   3   4     199643.45     186234.09      4440.40 o                         
 -11   3   4       1999.76       2102.56       437.74 o                         
  -9   3   4      12177.95      14998.30       755.22 o                         
  -7   3   4     265449.97     191568.70      3132.61 o                         
  -5   3   4     219067.30     221338.61      3307.94 o                         
  -3   3   4      62703.24      74064.20      2080.31 o                         
  -1   3   4     147063.05     132664.61      4088.96 o                         
   1   3   4     322810.28     242642.34      6351.83 o                         
   3   3   4     239868.36     252877.38      4593.45 o                         
   5   3   4      32960.29      46274.52      1494.52 o                         
   7   3   4      48247.72      74118.37      2082.35 o                         
   9   3   4        821.49       1320.69       247.36 o                         
  11   3   4        282.26        573.79       154.32 o                         
  13   3   4       2659.41       2293.82       338.52 o                         
  15   3   4        749.76       1187.84       404.18 o                         
  17   3   4        133.68        458.95       504.79 o                         
  19   3   4      25526.16      25122.58      2060.24 o                         
  21   3   4      27626.61      28924.24      3506.61 o                         
  23   3   4       4607.60       2789.27       863.13 o                         
  25   3   4       5204.74       6036.48       317.72 o                         
  27   3   4       5948.80       5698.88       277.08 o                         
  29   3   4       1230.32       1122.47       182.96 o                         
  31   3   4        511.73        468.95       171.80 o                         
  33   3   4        355.23        440.42       166.45 o                         
  35   3   4        278.97        269.90       137.27 o                         
  37   3   4       1722.60       1682.98       172.12 o                         
  39   3   4        164.79        224.21       102.20 o                         
  41   3   4         15.41        -37.44       183.03 o                         
 -42   4   4        440.72        313.82       282.86 o                         
 -40   4   4         25.31       -135.68       287.02 o                         
 -38   4   4         10.28        354.73       230.97 o                         
 -36   4   4       4617.28       4152.16       299.58 o                         
 -34   4   4       2219.35       1779.17       182.84 o                         
 -32   4   4       1162.66        980.88       173.23 o                         
 -30   4   4        172.49        119.67       169.84 o                         
 -28   4   4      23843.00      26271.46      1289.47 o                         
 -26   4   4        413.85        466.99       128.15 o                         
 -24   4   4       3585.01       5054.01      1613.96 o                         
 -22   4   4      44489.11      51432.01      5203.76 o                         
 -20   4   4      51268.45      50789.13      2661.30 o                         
 -18   4   4       9703.30       9286.86      1112.34 o                         
 -16   4   4       7963.05      14966.81      1295.29 o                         
 -14   4   4     142305.95     125367.62      3585.79 o                         
 -12   4   4      21926.23      26155.50      1355.59 o                         
 -10   4   4     204206.41     184738.52      3344.28 o                         
  -8   4   4     195580.78     173139.67      4362.65 o                         
  -6   4   4       2771.81       9192.65       774.84 o                         
  -4   4   4     934586.19     964623.81     15218.93 o                         
  -2   4   4     513837.44     514497.78      8805.62 o                         
   0   4   4      65197.84      66400.94      2774.51 o                         
   2   4   4      11600.01      14020.76       743.33 o                         
   4   4   4     317096.84     275649.97      5161.73 o                         
   6   4   4       6212.55       9689.87       749.42 o                         
   8   4   4      43902.45      36350.31      1167.59 o                         
  10   4   4      84248.67     102118.59      2182.24 o                         
  12   4   4       1574.10       1437.15       474.20 o                         
  14   4   4       5603.00       8797.17       707.59 o                         
  16   4   4      65142.22      64983.21      2963.61 o                         
  18   4   4       3002.96       6012.89      1039.92 o                         
  20   4   4      51120.04      54165.85      3115.66 o                         
  22   4   4      83990.25      98514.20     10696.61 o                         
  24   4   4       5965.18       6113.95       366.96 o                         
  26   4   4       4015.32       3943.32       522.87 o                         
  28   4   4       2985.05       2505.02       222.90 o                         
  30   4   4       5013.41       4720.16       281.97 o                         
  32   4   4       1263.09       1192.12       189.42 o                         
  34   4   4        965.85       1575.04       186.18 o                         
  36   4   4        781.35        673.00       133.85 o                         
  38   4   4        541.84        345.63       109.94 o                         
  40   4   4       1570.19       1035.76       232.94 o                         
 -43   5   4          8.22       -145.59       145.59 o                         
 -41   5   4        110.76        168.22       422.21 o                         
 -39   5   4        401.30        279.55       200.18 o                         
 -37   5   4        969.53       1034.59       424.29 o                         
 -35   5   4        526.75        223.89       179.05 o                         
 -33   5   4         31.88        317.40       168.48 o                         
 -31   5   4       4111.60       4020.53       326.07 o                         
 -29   5   4        384.79        378.40       143.09 o                         
 -27   5   4       6377.77       6036.06       299.14 o                         
 -25   5   4        187.60        -33.00       164.28 o                         
 -23   5   4       1816.85       1772.02      1077.36 o                         
 -21   5   4        360.33       -103.99       811.14 o                         
 -19   5   4      30785.01      37179.20      3348.54 o                         
 -17   5   4       8411.89      11060.58      1788.66 o                         
 -15   5   4       7615.36       9047.30      1580.68 o                         
 -13   5   4      18353.41      16061.30      1316.19 o                         
 -11   5   4     254044.16     233844.70      5458.52 o                         
  -9   5   4      27333.91      22187.55      1331.09 o                         
  -7   5   4       1362.88       2195.80       441.20 o                         
  -5   5   4     317585.75     348927.50      6650.20 o                         
  -3   5   4      61861.09      79446.70      2410.04 o                         
  -1   5   4     182576.80     156295.72      3701.12 o                         
   1   5   4      41874.73      37582.69      2229.59 o                         
   3   5   4     240802.36     231579.73      4568.77 o                         
   5   5   4     160817.72     150088.80      3504.75 o                         
   7   5   4      16273.58      28145.65      1087.68 o                         
   9   5   4     166442.41     160031.42      3117.34 o                         
  11   5   4      98181.02      91006.07      2200.75 o                         
  13   5   4     248479.75     247164.52      5542.25 o                         
  15   5   4      11398.83       9424.52      1148.95 o                         
  17   5   4      17516.72      16079.74      1557.83 o                         
  19   5   4        703.54        584.33       571.71 o                         
  21   5   4      14725.83      13206.82      1577.98 o                         
  23   5   4       3626.98       3301.82       382.13 o                         
  25   5   4      22552.24      23128.16       587.07 o                         
  27   5   4        555.00        551.34       154.30 o                         
  29   5   4       7375.35       7168.90       299.26 o                         
  31   5   4        102.55       -125.89       144.71 o                         
  33   5   4        383.56        460.06       154.20 o                         
  35   5   4        735.94        411.90       130.50 o                         
  37   5   4        874.37        746.87       127.54 o                         
  39   5   4         25.47        216.30       228.78 o                         
  41   5   4         15.73        257.90       149.75 o                         
 -42   6   4        101.06        166.39       145.59 o                         
 -40   6   4        115.42        182.73       259.98 o                         
 -38   6   4       1775.85       2502.37       339.01 o                         
 -36   6   4        136.31        157.86       349.41 o                         
 -34   6   4       1387.48       1102.31       478.36 o                         
 -32   6   4          5.58         38.66       138.51 o                         
 -30   6   4       1831.94       1970.96       201.08 o                         
 -28   6   4       6544.86       7285.67       306.75 o                         
 -26   6   4       1233.21       1584.10       192.67 o                         
 -24   6   4      11145.45      10988.43       667.48 o                         
 -22   6   4       3432.79       7121.37      1780.34 o                         
 -20   6   4       4122.46       4521.57      1368.53 o                         
 -18   6   4       5096.93       2167.19       977.52 o                         
 -16   6   4     189065.72     184490.03      7720.36 o                         
 -14   6   4      49663.44      57132.16      2658.95 o                         
 -12   6   4      27142.12      25795.07      1642.43 o                         
 -10   6   4     151864.27     140681.33      3939.83 o                         
  -8   6   4      27150.01      26551.12      1489.00 o                         
  -6   6   4      52333.76      63112.89      2541.56 o                         
  -4   6   4     331209.69     306018.56      6183.88 o                         
  -2   6   4     434483.00     378207.41      7232.08 o                         
   0   6   4      13038.10      13331.75       975.20 o                         
   2   6   4     150159.48     154188.02      3908.98 o                         
   4   6   4      44209.46      47411.78      1722.92 o                         
   6   6   4     448496.44     442964.53      8124.93 o                         
   8   6   4     155629.70     160153.89      3267.98 o                         
  10   6   4     793813.19     792808.69     10981.95 o                         
  12   6   4      14985.62      18204.15      1002.85 o                         
  14   6   4      64940.14      63898.58      2532.62 o                         
  16   6   4        459.95        118.57       852.73 o                         
  18   6   4      87884.80      96783.30      4070.96 o                         
  20   6   4       1559.64       3079.04       856.25 o                         
  22   6   4       5554.96       5949.93       495.33 o                         
  24   6   4         39.79        169.10       163.48 o                         
  26   6   4        957.34       1315.73       183.12 o                         
  28   6   4         15.02         59.12       124.29 o                         
  30   6   4       2163.39       2527.52       205.01 o                         
  32   6   4       2461.47       2521.81       239.48 o                         
  34   6   4         67.75         72.43       131.95 o                         
  36   6   4        386.10        238.88       125.42 o                         
  38   6   4         25.70         74.87       241.26 o                         
  40   6   4         65.02          4.16       149.75 o                         
 -41   7   4          4.10        199.66       116.47 o                         
 -39   7   4         56.62        270.38       216.30 o                         
 -37   7   4        315.32       -292.76       463.80 o                         
 -35   7   4       3888.34       4672.35       381.57 o                         
 -33   7   4       1270.94       1027.44       511.64 o                         
 -31   7   4         19.04        -98.11       222.54 o                         
 -29   7   4        342.58        464.97       190.42 o                         
 -27   7   4      10929.60      10401.02       547.56 o                         
 -25   7   4       5658.47       5745.22       280.35 o                         
 -23   7   4       9436.33       9673.37       306.85 o                         
 -21   7   4       2658.17       1821.02       341.65 o                         
 -19   7   4         18.16        861.05       898.49 o                         
 -17   7   4        525.55        -16.64       648.91 o                         
 -15   7   4       1074.63       -232.43       487.73 o                         
 -13   7   4        216.90        943.73       490.13 o                         
 -11   7   4     210846.25     196943.33      5191.66 o                         
  -9   7   4       3955.82       3598.44       643.77 o                         
  -7   7   4      40900.99      38674.25      1874.96 o                         
  -5   7   4      10389.49       9423.14       900.92 o                         
  -3   7   4       8342.13      11557.86       965.07 o                         
  -1   7   4     111321.39     125553.34      4864.74 o                         
   1   7   4      81359.56      75133.23      2524.07 o                         
   3   7   4       2338.55       2379.34       715.46 o                         
   5   7   4     174613.98     151528.67      4173.23 o                         
   7   7   4      27930.87      29901.66      1648.46 o                         
   9   7   4      77502.94      81398.37      2306.80 o                         
  11   7   4      19099.09      18231.43      1064.97 o                         
  13   7   4      10572.27      10926.41      1368.53 o                         
  15   7   4      25053.68      25041.35      1648.77 o                         
  17   7   4      17066.87      16279.74      1639.80 o                         
  19   7   4       3966.94       5959.39       362.23 o                         
  21   7   4       7628.97      11618.78       464.72 o                         
  23   7   4       6540.82       7176.18       345.48 o                         
  25   7   4       1560.02       1746.11       215.02 o                         
  27   7   4         57.51          8.18       177.62 o                         
  29   7   4       2088.59       2344.91       275.74 o                         
  31   7   4        440.38        332.07       187.88 o                         
  33   7   4        775.40        389.28       152.32 o                         
  35   7   4        615.56        707.15       274.54 o                         
  37   7   4        618.65        740.42       270.38 o                         
  39   7   4         20.46         54.08       158.07 o                         
 -38   8   4        126.64         79.03       195.50 o                         
 -36   8   4        171.66        -70.71       257.90 o                         
 -34   8   4       1326.43       1532.94       372.29 o                         
 -32   8   4       1753.40       1016.57       205.01 o                         
 -30   8   4        230.27        216.06       174.58 o                         
 -28   8   4       1290.23       1503.44       202.33 o                         
 -26   8   4       3099.49       2081.26       314.61 o                         
 -24   8   4        190.44        436.85       134.63 o                         
 -22   8   4       6995.32       7674.02       283.42 o                         
 -20   8   4        338.87        535.05       150.64 o                         
 -18   8   4       1267.14        886.01       969.20 o                         
 -16   8   4      40541.65      34754.11      3269.51 o                         
 -14   8   4         92.81         48.13       392.77 o                         
 -12   8   4        604.13       1033.25       472.11 o                         
 -10   8   4       2725.53       1357.72       481.32 o                         
  -8   8   4     251615.94     246080.02      6470.39 o                         
  -6   8   4      19627.48      18418.67      1346.25 o                         
  -4   8   4      39935.99      40677.49      2924.25 o                         
  -2   8   4     150831.20     128991.62      5644.68 o                         
   0   8   4      69335.80      62474.20      3722.91 o                         
   2   8   4     689331.25     718359.75     18489.77 o                         
   4   8   4      15482.93      15832.32      1312.59 o                         
   6   8   4     118998.30     106532.35      3623.22 o                         
   8   8   4       3778.29       4829.88       771.00 o                         
  10   8   4     106646.05     110842.43      3675.09 o                         
  12   8   4       4423.82       4638.04      1110.63 o                         
  14   8   4       2220.08       1938.41       819.46 o                         
  18   8   4      15023.65      12411.81       523.10 o                         
  20   8   4        540.24        171.60       154.86 o                         
  22   8   4        374.33        413.96       170.32 o                         
  24   8   4       2053.25       1894.67       218.76 o                         
  26   8   4       3065.19       3590.86       270.40 o                         
  28   8   4         90.35        372.68       188.76 o                         
  30   8   4        459.54        434.96       235.02 o                         
  32   8   4         14.87        140.40       159.80 o                         
  34   8   4       3622.66       3090.64       386.85 o                         
  36   8   4        829.53       1152.23       287.02 o                         
  38   8   4        133.66        137.27       158.07 o                         
 -39   9   4        119.19       -195.50       195.50 o                         
 -37   9   4        157.43        337.08       122.59 o                         
 -35   9   4        685.11        782.02       266.22 o                         
 -33   9   4          7.55         37.44       166.39 o                         
 -31   9   4       1060.20        478.36       183.03 o                         
 -29   9   4         13.39        399.44       207.15 o                         
 -27   9   4      21913.09      23541.27      1207.40 o                         
 -25   9   4        641.10        865.70       176.60 o                         
 -23   9   4        172.91        214.87       150.91 o                         
 -21   9   4       1452.41       2305.46       394.75 o                         
 -19   9   4        281.80        410.25       262.97 o                         
 -17   9   4       8745.38       9746.13       653.07 o                         
 -15   9   4        187.82       -149.75       948.41 o                         
 -13   9   4      22403.22      20428.18      2537.40 o                         
 -11   9   4        652.40       1164.71       686.35 o                         
  -9   9   4      33744.50      24737.61      2508.29 o                         
  -7   9   4      50905.94      50856.23      3585.64 o                         
  -5   9   4      27774.30      29945.52      2699.63 o                         
  -3   9   4      22187.91      26181.01      2549.88 o                         
  -1   9   4      21345.18      18656.15      2092.32 o                         
   1   9   4      87699.16      76547.42      3226.26 o                         
   3   9   4      39527.97      43870.46      2392.29 o                         
   5   9   4        754.46       1132.50       474.86 o                         
   7   9   4      31817.93      35785.70      2190.29 o                         
   9   9   4     152045.47     157591.31      4866.09 o                         
  11   9   4       1228.18        702.58       404.58 o                         
  13   9   4      76408.20      79329.22      4625.56 o                         
  15   9   4      21810.87      21487.48       565.07 o                         
  17   9   4      13292.80      12984.06       498.55 o                         
  19   9   4       1333.48       1372.43       197.87 o                         
  21   9   4      10156.24      11332.69       555.34 o                         
  23   9   4        288.49        403.18       186.36 o                         
  25   9   4        848.99        461.95       159.78 o                         
  27   9   4         20.91        150.97       180.02 o                         
  29   9   4        256.65        241.15       205.90 o                         
  31   9   4         86.62        312.69       160.49 o                         
  33   9   4         50.92         35.75       158.07 o                         
  35   9   4         64.46         62.40       216.30 o                         
  37   9   4         53.02        133.11       141.43 o                         
 -36  10   4         30.77        611.47       266.22 o                         
 -34  10   4        479.30        186.39       113.36 o                         
 -32  10   4       4486.97       4833.55       382.69 o                         
 -30  10   4       5739.16       5819.39       440.93 o                         
 -28  10   4       2598.04       2017.44       316.14 o                         
 -26  10   4       4394.58       3838.66       461.72 o                         
 -24  10   4      15357.42      15849.41       591.75 o                         
 -22  10   4      14082.83      14226.82       746.29 o                         
 -20  10   4      13660.40      15191.54       574.57 o                         
 -18  10   4         24.81         52.91       199.88 o                         
 -16  10   4       4299.23       5911.82       502.88 o                         
 -14  10   4       9930.62       7619.58       512.18 o                         
 -12  10   4      27245.53      25583.33      2184.55 o                         
 -10  10   4      15992.12      19471.45      2537.40 o                         
  -8  10   4      98824.41      94720.04      5565.65 o                         
  -6  10   4       9022.43      13192.04      1465.23 o                         
  -4  10   4        648.40       1486.82       561.72 o                         
  -2  10   4        681.09        576.27       478.52 o                         
   0  10   4      39498.71      39975.07      2482.57 o                         
   2  10   4      51224.01      51913.85      2819.24 o                         
   4  10   4      17146.72      20593.46      1741.20 o                         
   6  10   4       1061.09       1497.23       588.25 o                         
   8  10   4       9177.95       7892.46      1152.23 o                         
  10  10   4       2496.60       1686.39       548.51 o                         
  12  10   4        483.24        732.29       199.38 o                         
  14  10   4       2876.09       2356.27       225.75 o                         
  16  10   4      48759.57      54115.73      1032.70 o                         
  18  10   4      33030.65      39863.77       952.38 o                         
  20  10   4       3319.54       3372.81       274.69 o                         
  22  10   4       3017.07       2503.28       300.60 o                         
  24  10   4       6437.07       7843.30       358.06 o                         
  26  10   4       9008.55      11054.84       413.99 o                         
  28  10   4         18.88        -71.59       220.46 o                         
  30  10   4         62.15        242.40       145.40 o                         
  32  10   4        358.03        532.44       187.19 o                         
 -35  11   4        124.42        266.22       212.14 o                         
 -33  11   4        962.90        979.79       156.64 o                         
 -31  11   4          9.83       -178.87       178.87 o                         
 -29  11   4       2578.16       2799.46       324.45 o                         
 -27  11   4        579.83        844.41       262.06 o                         
 -25  11   4       1607.70       2148.54       258.04 o                         
 -23  11   4        391.97        454.20       199.95 o                         
 -21  11   4       6631.79       7013.21       401.81 o                         
 -19  11   4       2928.57       3808.04       324.21 o                         
 -17  11   4      26344.34      27880.98      2002.89 o                         
 -15  11   4       2743.30       3322.13       391.79 o                         
 -13  11   4      12867.21      10886.79       355.65 o                         
 -11  11   4       2538.23       2369.30       224.11 o                         
  -9  11   4      13555.05      15174.52       549.69 o                         
  -7  11   4       3693.02       3278.41       360.50 o                         
  -5  11   4      84885.28      96295.40      2672.42 o                         
  -3  11   4       4739.91       3963.09       408.35 o                         
  -1  11   4      23635.60      32883.96      1099.64 o                         
   1  11   4      35383.95      38149.45      1209.72 o                         
   3  11   4     100200.36     102295.98      2322.39 o                         
   5  11   4       8508.00       8552.15       531.89 o                         
   7  11   4       1385.29       1902.56       181.02 o                         
   9  11   4      10888.36      14009.89       389.83 o                         
  11  11   4     148990.45     157712.86      1915.92 o                         
  13  11   4       6077.48       7518.88       338.62 o                         
  15  11   4        951.07       1085.97       169.95 o                         
  17  11   4       1854.57       1991.18       205.10 o                         
  19  11   4       2580.33       3397.13       252.31 o                         
  21  11   4       2766.01       2991.18       235.13 o                         
  23  11   4       2148.61       3096.76       293.78 o                         
  25  11   4          2.07         -1.87       175.82 o                         
  27  11   4       1117.19       1393.49       295.34 o                         
  29  11   4       1655.76       1164.71       245.42 o                         
  31  11   4       2022.74       2200.47       266.22 o                         
  33  11   4        253.11        103.99       112.31 o                         
 -32  12   4        107.49        271.41       126.78 o                         
 -30  12   4         20.37        407.65       152.99 o                         
 -28  12   4         77.26        -35.70       180.95 o                         
 -26  12   4        428.49        313.91       673.87 o                         
 -24  12   4        458.38        517.28       174.86 o                         
 -22  12   4       4345.77       4642.69       462.89 o                         
 -20  12   4       2185.17       2090.82       240.77 o                         
 -18  12   4       9986.93      11758.08       715.46 o                         
 -16  12   4       2032.95       1634.23       232.19 o                         
 -14  12   4      23273.62      21900.09       611.81 o                         
 -12  12   4      22706.13      22782.00       576.38 o                         
 -10  12   4        172.37       -162.77       226.35 o                         
  -8  12   4      10805.98      10775.32       632.82 o                         
  -6  12   4        261.44        485.20       211.34 o                         
  -4  12   4       2897.09       3540.34       291.64 o                         
  -2  12   4       1406.31       3071.75       288.79 o                         
   0  12   4       6860.21       5684.26       363.60 o                         
   2  12   4       3684.49       5218.78       340.29 o                         
   4  12   4        184.62        426.34       192.12 o                         
   6  12   4        177.05        294.51       179.78 o                         
   8  12   4      18197.39      19207.59       469.08 o                         
  10  12   4        216.41        198.78       135.47 o                         
  12  12   4       1135.29       1700.17       151.26 o                         
  14  12   4      10169.90       9181.91       378.51 o                         
  16  12   4      23530.54      24481.40       634.38 o                         
  18  12   4        178.91        467.20       172.88 o                         
  20  12   4      10282.23       9789.16       390.39 o                         
  22  12   4        254.15        265.75       142.68 o                         
  24  12   4       1694.33       1431.67       223.85 o                         
  26  12   4        819.96        910.97       257.90 o                         
  28  12   4        510.56        490.84       207.98 o                         
  30  12   4        105.87          0.00       141.43 o                         
 -31  13   4         23.20         91.51       112.31 o                         
 -29  13   4       1064.82       1130.52       170.05 o                         
 -27  13   4       1244.45       1210.72       196.20 o                         
 -25  13   4        486.37         81.93       230.86 o                         
 -23  13   4         20.39        434.57       216.62 o                         
 -21  13   4       7872.94       7130.82       280.53 o                         
 -19  13   4       7682.48       7919.18       362.56 o                         
 -17  13   4      10990.54      10744.88       902.65 o                         
 -15  13   4       4024.42       2394.93       236.02 o                         
 -13  13   4         21.04        715.11       201.25 o                         
 -11  13   4      31974.49      28430.90       865.14 o                         
  -9  13   4        441.13        904.07       173.43 o                         
  -7  13   4       4948.14       5651.98       305.38 o                         
  -5  13   4      88316.88     100160.21      1975.03 o                         
  -3  13   4      11378.05      10574.58       522.08 o                         
  -1  13   4       1659.35       2533.41       297.07 o                         
   1  13   4      31973.05      36095.32      1485.00 o                         
   3  13   4      32685.79      31885.10      1840.66 o                         
   5  13   4        959.97       1741.63       233.65 o                         
   7  13   4       3994.20       3826.94       225.62 o                         
   9  13   4       5713.62       6176.25       305.00 o                         
  11  13   4      24165.85      26288.83       575.30 o                         
  13  13   4       3384.00       4260.46       247.38 o                         
  15  13   4       7990.61       8785.71       367.38 o                         
  17  13   4       3291.08       4334.39       274.28 o                         
  19  13   4       1360.39       1559.51       194.32 o                         
  21  13   4         47.29        120.78       146.23 o                         
  23  13   4         30.03        212.28       126.96 o                         
  25  13   4         41.27         33.28       187.19 o                         
  27  13   4       1490.49       1534.92       245.42 o                         
  29  13   4        860.97        944.25       183.03 o                         
 -28  14   4          0.32         45.76       137.27 o                         
 -26  14   4       1380.30        628.11       187.19 o                         
 -24  14   4       3888.02       4138.88       366.05 o                         
 -22  14   4       2027.45       1733.19       238.02 o                         
 -20  14   4       4096.77       4195.04       517.88 o                         
 -18  14   4       8241.74       9090.03       417.39 o                         
 -16  14   4        773.43       1229.27       202.82 o                         
 -14  14   4       7388.62       8365.23       419.07 o                         
 -12  14   4        697.96       1219.08       222.06 o                         
 -10  14   4        622.08        959.70       245.42 o                         
  -8  14   4         13.35        355.84       154.58 o                         
  -6  14   4       5052.77       5360.54       301.16 o                         
  -4  14   4      30330.91      36000.00      1027.99 o                         
  -2  14   4        410.94        669.42       211.53 o                         
   0  14   4        163.43        408.49       216.71 o                         
   2  14   4       1023.60        893.89       243.92 o                         
   4  14   4       2099.89       1709.24       228.89 o                         
   6  14   4       5802.48       6072.38       354.91 o                         
   8  14   4      29264.60      33859.98       786.59 o                         
  10  14   4      12274.22      13463.84       394.17 o                         
  12  14   4       2669.92       2791.19       203.24 o                         
  14  14   4       2886.70       2563.33       225.65 o                         
  16  14   4        722.10        426.70       209.40 o                         
  18  14   4       5658.15       6424.04       293.35 o                         
  20  14   4       2713.77       1837.16       345.25 o                         
  22  14   4          4.12        156.09       117.93 o                         
  24  14   4         76.67        116.47       170.55 o                         
  26  14   4          0.76        -83.19       141.43 o                         
  28  14   4       2448.91       1826.10       195.50 o                         
 -27  15   4       2614.16       1834.42       183.03 o                         
 -25  15   4        760.86        628.11       174.71 o                         
 -23  15   4         14.73         29.12       162.23 o                         
 -21  15   4        252.17       -187.19       187.19 o                         
 -19  15   4        967.88        786.21       151.46 o                         
 -17  15   4        127.19        476.91       184.19 o                         
 -15  15   4       1693.84       2170.68       196.41 o                         
 -13  15   4        209.94        480.44       176.48 o                         
 -11  15   4      34750.36      40837.71      2643.48 o                         
  -9  15   4         73.08       -120.30       178.90 o                         
  -7  15   4       1879.26       1504.40       175.97 o                         
  -5  15   4       6160.40       6678.37      1033.68 o                         
  -3  15   4      13623.95      15281.49       586.00 o                         
  -1  15   4        155.11         84.48       187.66 o                         
   1  15   4       2663.83       3271.45       263.21 o                         
   3  15   4      16388.55      17080.46       718.47 o                         
   5  15   4      10704.56      10571.29       423.25 o                         
   7  15   4        108.46        559.28       182.43 o                         
   9  15   4       4723.91       5541.37       254.64 o                         
  11  15   4        156.70         28.46       127.47 o                         
  13  15   4        677.87       1016.72       141.43 o                         
  15  15   4         14.99       -111.88       122.14 o                         
  17  15   4        602.84        581.47       135.41 o                         
  19  15   4       1721.17       1049.51       136.90 o                         
  21  15   4        349.56        207.98       170.55 o                         
  23  15   4         10.62         99.83       149.75 o                         
  25  15   4        485.11        586.51       141.43 o                         
 -22  16   4         28.76       -133.11       133.11 o                         
 -20  16   4        355.75        149.75       166.39 o                         
 -18  16   4       2959.73       2426.60       339.01 o                         
 -16  16   4        867.03        690.57       165.70 o                         
 -14  16   4        321.81        589.71       198.89 o                         
 -12  16   4        412.08        751.38       160.15 o                         
 -10  16   4       2571.55       2431.47       353.57 o                         
  -8  16   4       1879.48       1859.38       357.73 o                         
  -6  16   4        759.41        602.80       193.43 o                         
  -4  16   4       7186.92       7140.38       431.96 o                         
  -2  16   4          8.22         42.33       147.23 o                         
   0  16   4        949.12       1464.43       211.01 o                         
   2  16   4       3226.71       2406.10       233.19 o                         
   4  16   4        720.90        766.55       185.03 o                         
   6  16   4         11.78         35.26       181.04 o                         
   8  16   4       3264.01       3689.34       322.64 o                         
  10  16   4        241.57        227.76       194.87 o                         
  12  16   4       2675.36       2897.79       192.69 o                         
  14  16   4        235.98        122.08       131.88 o                         
  16  16   4         51.32        172.90       125.97 o                         
  18  16   4         55.28        -45.76       119.80 o                         
  20  16   4       1155.24        748.74       162.23 o                         
 -17  17   4        222.21        382.69       162.23 o                         
 -15  17   4       5104.09       4661.14       761.22 o                         
 -13  17   4        527.94        162.23       183.03 o                         
 -11  17   4       9121.73      10923.31       590.67 o                         
  -9  17   4          0.85        120.63       220.46 o                         
  -7  17   4        113.65        165.60       155.81 o                         
  -5  17   4       3890.70       3583.21       267.72 o                         
  -3  17   4      15335.09      16823.72      2447.97 o                         
  -1  17   4       4162.04       4788.56       682.19 o                         
   1  17   4       2233.04       1750.10       226.86 o                         
   3  17   4      20509.62      22396.92       906.81 o                         
   5  17   4      11423.53      12928.28       673.87 o                         
   7  17   4       2110.32       2367.66       382.69 o                         
   9  17   4        647.47       1027.44       266.22 o                         
  11  17   4        238.71        149.75       224.62 o                         
  13  17   4        786.24        303.66       203.82 o                         
  15  17   4        929.43        598.99       199.66 o                         
 -12  18   4       3541.51       3485.81       274.54 o                         
 -10  18   4        466.84        648.91       195.50 o                         
  -8  18   4       1804.33       1576.52       237.10 o                         
  -6  18   4       1787.70       3240.39       357.73 o                         
  -4  18   4         68.27        295.34       203.82 o                         
  -2  18   4        165.82        561.43       192.46 o                         
   0  18   4         22.82        323.01       287.02 o                         
   2  18   4        922.88       1261.64       172.05 o                         
   4  18   4          5.60        432.61       203.82 o                         
   6  18   4        133.09        291.18       212.14 o                         
   8  18   4       3052.42       3510.77       332.77 o                         
  10  18   4        526.60        183.03       162.23 o                         
 -43   1   5        125.14        122.71       141.09 o                         
 -41   1   5          9.66       -204.28       204.28 o                         
 -39   1   5        391.27        166.34       235.25 o                         
 -37   1   5        555.55        267.02       174.35 o                         
 -35   1   5        161.62        262.99       164.02 o                         
 -33   1   5       9422.36       9886.00      1232.02 o                         
 -31   1   5       3530.53       2830.83       215.25 o                         
 -29   1   5      20426.42      20135.29       505.86 o                         
 -27   1   5        709.70        618.56       141.33 o                         
 -25   1   5      31455.30      32482.26      2352.27 o                         
 -23   1   5      12715.01      12289.29      1375.94 o                         
 -21   1   5       3267.46       4599.86       903.87 o                         
 -19   1   5      25938.26      21723.68      1640.63 o                         
 -17   1   5      13198.20      11543.65      1144.05 o                         
 -15   1   5       1243.95        831.59       330.33 o                         
 -13   1   5      17729.18      10766.68       923.78 o                         
 -11   1   5     167226.42     155324.12      3681.20 o                         
  -9   1   5      49814.25      50329.90      1722.76 o                         
  -7   1   5     306216.38     275811.72      5180.54 o                         
  -5   1   5      66405.27      68382.05      2409.21 o                         
  -3   1   5      47850.98      49342.10      2050.72 o                         
  -1   1   5     174306.27     193359.98      3893.96 o                         
   1   1   5      12240.25      10761.30       833.78 o                         
   3   1   5       1633.09       1400.97       297.66 o                         
   5   1   5     816404.50     790503.25      9241.75 o                         
   7   1   5     262552.94     292985.06      5241.83 o                         
   9   1   5       2714.02       8007.00       762.73 o                         
  11   1   5     267839.53     286460.31      4698.21 o                         
  13   1   5     148906.28     120559.49      2827.23 o                         
  15   1   5     156526.77     156616.75      3446.45 o                         
  17   1   5       5840.65       6105.36       692.33 o                         
  19   1   5       9868.30      10448.33      1041.68 o                         
  21   1   5         51.65        399.63       428.07 o                         
  23   1   5      23724.34      25453.07      3011.61 o                         
  25   1   5       1451.20       1152.76       133.54 o                         
  27   1   5       2891.60       2818.26       191.35 o                         
  29   1   5       1528.56       1366.59       161.98 o                         
  31   1   5        149.83         94.33       132.13 o                         
  33   1   5        256.27        657.60       142.35 o                         
  35   1   5         19.85        198.32       119.53 o                         
  37   1   5        415.28        289.43       116.94 o                         
  39   1   5        738.72        870.06       127.10 o                         
  41   1   5        164.51        220.04       109.71 o                         
 -44   2   5          0.68        256.32       123.12 o                         
 -42   2   5         23.41        187.66       224.62 o                         
 -40   2   5       1291.38       1636.59       467.96 o                         
 -38   2   5         50.29        -95.83       147.30 o                         
 -36   2   5         44.62        430.68       203.48 o                         
 -34   2   5       3322.23       3380.45       267.42 o                         
 -32   2   5      18741.76      19015.39       537.36 o                         
 -30   2   5       3757.62       3781.56       260.28 o                         
 -28   2   5        190.79        -44.79       129.83 o                         
 -26   2   5      39124.21      37860.05      2673.28 o                         
 -24   2   5      13215.34      17792.72      1754.91 o                         
 -22   2   5      29658.16      32686.16      2211.01 o                         
 -20   2   5      40066.52      45835.13      2445.31 o                         
 -18   2   5      72410.20      68112.68      2841.37 o                         
 -16   2   5      38283.80      31556.05      1774.20 o                         
 -14   2   5      18225.90      16908.21      1183.48 o                         
 -12   2   5      69494.69      63375.18      2235.74 o                         
 -10   2   5      65341.82      38524.20      1551.10 o                         
  -8   2   5      42000.19      43622.16      1522.16 o                         
  -6   2   5     166702.48     195010.52      3837.46 o                         
  -4   2   5      49105.66      33234.38      1004.80 o                         
  -2   2   5      27035.89      14371.69      1098.16 o                         
   0   2   5      86474.46     115044.22      3560.68 o                         
   2   2   5     213078.80     250396.81      4788.87 o                         
   4   2   5    1130825.00    1059948.38     13492.13 o                         
   6   2   5     245061.69     256570.38      3692.99 o                         
   8   2   5     100312.80     117169.25      2219.93 o                         
  10   2   5     177657.25     176799.09      3024.29 o                         
  12   2   5     185332.78     175710.66      4380.23 o                         
  14   2   5      14186.63      15481.20      1290.00 o                         
  16   2   5       5184.53       5350.96       805.35 o                         
  18   2   5      20216.61      19722.21      1433.74 o                         
  20   2   5       8532.60       8406.30       969.93 o                         
  22   2   5      20442.04      24640.68      3090.64 o                         
  24   2   5      17882.21      17289.26       944.76 o                         
  26   2   5       3749.85       3741.39       207.26 o                         
  28   2   5        529.98        748.75       140.80 o                         
  30   2   5      12141.64      12575.87       490.13 o                         
  32   2   5       2244.97       2146.20       184.88 o                         
  34   2   5          6.22        -57.64       115.86 o                         
  36   2   5       1618.57       1513.45       162.63 o                         
  38   2   5       1392.68       1209.75       131.65 o                         
  40   2   5        299.57        -37.84        98.56 o                         
 -43   3   5        287.50        147.67       141.18 o                         
 -41   3   5        384.84        590.74       197.00 o                         
 -39   3   5        553.22        473.21       241.14 o                         
 -37   3   5        501.23        828.60       190.33 o                         
 -35   3   5        234.63        431.93       169.90 o                         
 -33   3   5       1198.34       1383.61       182.36 o                         
 -31   3   5        195.58       -167.58       167.58 o                         
 -29   3   5      14359.96      15844.43       799.29 o                         
 -27   3   5      21873.33      21559.32       851.98 o                         
 -25   3   5        914.46       2231.59      1087.76 o                         
 -23   3   5      27491.74      29266.97      2329.42 o                         
 -21   3   5      30725.10      33427.75      2201.55 o                         
 -19   3   5      40473.96      48635.22      2501.25 o                         
 -17   3   5       2373.17       3563.92       753.21 o                         
 -15   3   5     110439.25      87353.88      2998.61 o                         
 -13   3   5       4659.97       5527.00       731.53 o                         
 -11   3   5      10519.57      10211.18       833.91 o                         
  -9   3   5     259457.80     208172.86      3640.78 o                         
  -7   3   5       7084.02       8883.24       525.63 o                         
  -5   3   5      20539.08      29486.21       860.58 o                         
  -3   3   5    1327460.12    1439837.12     17618.42 o                         
  -1   3   5     173938.20     150201.83      4546.53 o                         
   1   3   5     595549.81     761649.50     16950.69 o                         
   3   3   5     644540.62     659338.06     14845.89 o                         
   5   3   5     557565.81     547282.56      9034.02 o                         
   7   3   5      92476.05      91371.23      2107.23 o                         
   9   3   5      75831.52      67405.73      1433.71 o                         
  11   3   5       1591.37       2823.10       353.54 o                         
  13   3   5      32102.39      54631.17      2115.81 o                         
  15   3   5      67160.38      68828.60      2514.08 o                         
  17   3   5      24187.54      26029.00      1622.48 o                         
  19   3   5         48.49       2555.80       821.07 o                         
  21   3   5       3256.87       1912.99       908.89 o                         
  23   3   5       2877.00       3634.55       820.10 o                         
  25   3   5       4049.84       4782.62       262.98 o                         
  27   3   5      10446.17       9365.96       366.70 o                         
  29   3   5       6082.43       6215.20       303.58 o                         
  31   3   5       4706.92       4972.38       285.39 o                         
  33   3   5       1931.64       1628.94       198.21 o                         
  35   3   5        229.99        288.64       131.92 o                         
  37   3   5         41.92        -30.65       104.39 o                         
  39   3   5         18.84         25.66       110.52 o                         
  41   3   5          9.42        183.03       158.07 o                         
 -44   4   5         13.33        -49.92       103.99 o                         
 -42   4   5          3.03       -112.42       255.82 o                         
 -40   4   5         79.57        -38.48       199.66 o                         
 -38   4   5         16.16        104.40       239.06 o                         
 -36   4   5        497.46        399.35       198.19 o                         
 -34   4   5         94.32       -157.42       157.42 o                         
 -32   4   5        400.62        370.46       168.07 o                         
 -30   4   5       1260.04       1212.53       181.09 o                         
 -28   4   5       2510.60       1592.35       174.44 o                         
 -26   4   5       1607.92       1295.03       155.24 o                         
 -24   4   5       7479.53       8964.11      2071.52 o                         
 -22   4   5       3170.18       2240.07       775.69 o                         
 -20   4   5       9648.14      13625.37      1395.05 o                         
 -18   4   5      37669.45      40145.78      2212.47 o                         
 -16   4   5      33614.48      31819.19      1812.23 o                         
 -14   4   5       6164.85       3829.80       595.12 o                         
 -12   4   5       2065.96       4660.87       618.96 o                         
 -10   4   5      57972.48      43958.16      1370.90 o                         
  -8   4   5      63976.45      60671.51      1535.74 o                         
  -6   4   5     181204.50     155466.31      3762.62 o                         
  -4   4   5       6724.57      13073.85       913.81 o                         
  -2   4   5      92175.41      63304.96      2085.87 o                         
   0   4   5        127.99       2803.62       619.79 o                         
   2   4   5     379235.69     411658.38     10253.61 o                         
   4   4   5       4878.45       6403.63       598.51 o                         
   6   4   5      40504.65      26713.64      1230.36 o                         
   8   4   5      70514.18      69288.69      2206.96 o                         
  10   4   5      78114.96      86738.76      1979.33 o                         
  12   4   5       3998.75       3807.36       486.03 o                         
  14   4   5      22532.30      26143.27      1805.76 o                         
  16   4   5      55048.14      59618.25      2913.48 o                         
  18   4   5      28722.05      27593.39      2126.63 o                         
  20   4   5      28767.12      33221.23      2474.40 o                         
  22   4   5       2993.24       2662.56       827.52 o                         
  24   4   5       9491.52       9577.87       305.79 o                         
  26   4   5      13479.12      15134.66       778.21 o                         
  28   4   5       1424.54       1514.93       205.14 o                         
  30   4   5        182.47        117.72       143.77 o                         
  32   4   5        114.04        271.81       148.83 o                         
  34   4   5        342.52        483.12       144.43 o                         
  36   4   5        122.26        106.35       111.00 o                         
  38   4   5        243.22        199.05       104.58 o                         
  40   4   5          5.23         41.60       174.71 o                         
 -43   5   5         12.38       -149.75       149.75 o                         
 -41   5   5        222.92        130.92       336.93 o                         
 -39   5   5        164.09         10.80       241.26 o                         
 -37   5   5         53.34         42.93       242.65 o                         
 -35   5   5        449.11        618.16       287.13 o                         
 -33   5   5       3906.91       2213.62       213.67 o                         
 -31   5   5        308.49        243.98       152.68 o                         
 -29   5   5       4880.46       6146.95       453.51 o                         
 -27   5   5       5365.76       5067.93       318.49 o                         
 -25   5   5      14877.20      13946.16       788.32 o                         
 -23   5   5      16509.62      15332.57      2495.81 o                         
 -21   5   5       6521.87       9621.34      2021.60 o                         
 -19   5   5       3173.92       6148.00      1543.24 o                         
 -17   5   5         35.81       2978.33      1231.26 o                         
 -15   5   5      16262.81      16526.40      2092.32 o                         
 -13   5   5      48835.76      49699.83      3356.86 o                         
 -11   5   5      14580.28      14529.42      1199.19 o                         
  -9   5   5     316257.69     308596.59      9575.59 o                         
  -7   5   5      69739.28      62232.76      2250.52 o                         
  -5   5   5      44914.47      45083.13      1816.22 o                         
  -3   5   5      20960.91      19828.30      1172.74 o                         
  -1   5   5     232145.62     190139.48      4385.39 o                         
   1   5   5     139681.19     139914.92      4858.50 o                         
   3   5   5     155571.70     159319.83      5353.51 o                         
   5   5   5      70799.23      61810.92      2049.18 o                         
   7   5   5     138037.47     114375.05      3091.24 o                         
   9   5   5       1510.28       3519.25       434.81 o                         
  11   5   5      74848.62      92505.50      2239.11 o                         
  13   5   5       6614.80       6260.10       741.58 o                         
  15   5   5       2391.84       4512.73       829.52 o                         
  17   5   5       8257.92       7007.88      1069.66 o                         
  19   5   5      53079.14      57371.32      3868.50 o                         
  21   5   5      21957.80      24404.99      3090.64 o                         
  23   5   5      10818.12      12297.79       498.12 o                         
  25   5   5       9977.63       9933.80       541.26 o                         
  27   5   5       2621.85       2693.60       202.25 o                         
  29   5   5       4662.35       4849.04       266.96 o                         
  31   5   5        555.14        220.17       155.42 o                         
  33   5   5       1369.56       1217.74       182.78 o                         
  35   5   5       1126.02       1576.82       189.17 o                         
  37   5   5         38.65        -16.26       100.25 o                         
  39   5   5         54.18         -4.16       187.19 o                         
 -42   6   5        122.37        158.07       145.59 o                         
 -40   6   5         30.63       -501.24       501.24 o                         
 -38   6   5         18.76       -210.25       210.25 o                         
 -36   6   5         53.20       -153.21       284.94 o                         
 -34   6   5       3912.48       3289.45       364.82 o                         
 -32   6   5       1227.69        867.21       318.22 o                         
 -30   6   5        192.90       -129.40       129.40 o                         
 -28   6   5        403.74        433.40       145.16 o                         
 -26   6   5      22016.32      26947.34       969.30 o                         
 -24   6   5       8651.71       7792.79       308.67 o                         
 -22   6   5        293.27        511.64       719.62 o                         
 -20   6   5       1272.12       1780.34       923.45 o                         
 -18   6   5      70539.67      70577.26      4762.83 o                         
 -16   6   5        324.40        424.29       665.55 o                         
 -14   6   5      23417.41      24379.43      1777.64 o                         
 -12   6   5      47251.50      42452.35      2475.01 o                         
 -10   6   5      32654.66      33828.02      1828.12 o                         
  -8   6   5      75394.67      85591.18      2880.33 o                         
  -6   6   5     155803.06     174787.41      4351.00 o                         
  -4   6   5      10289.71      14408.34      1129.54 o                         
  -2   6   5     153173.34     141207.17      3719.07 o                         
   0   6   5      51507.29      34599.34      1692.49 o                         
   2   6   5      15394.36      19371.62      1709.63 o                         
   4   6   5      27040.68      36135.12      2391.81 o                         
   6   6   5     215806.42     185879.41      4343.50 o                         
   8   6   5       1685.35       2685.84       415.97 o                         
  10   6   5      43715.22      42144.92      1523.54 o                         
  12   6   5      24640.40      29409.86      1646.93 o                         
  14   6   5       3968.54       4230.87       644.13 o                         
  16   6   5       9778.67       9743.02      1605.64 o                         
  18   6   5      63391.21      66259.75      3373.47 o                         
  20   6   5       3638.08       3914.58       806.98 o                         
  22   6   5       5610.36       5180.50       303.36 o                         
  24   6   5      17254.82      17664.24       681.16 o                         
  26   6   5       3967.52       5308.40       273.18 o                         
  28   6   5        193.07        -19.52       187.32 o                         
  30   6   5         56.21         74.97       129.41 o                         
  32   6   5       2757.60       2566.71       238.29 o                         
  34   6   5        232.85         74.90       128.95 o                         
  36   6   5        382.53        397.94       228.78 o                         
  38   6   5        141.93        257.90       207.98 o                         
  40   6   5         34.94        357.73       145.59 o                         
 -41   7   5        186.11        212.14       116.47 o                         
 -39   7   5        141.02        245.42       212.14 o                         
 -37   7   5        195.91        285.57       226.83 o                         
 -35   7   5         72.81        -55.24       434.69 o                         
 -33   7   5       2396.68       2121.44       553.24 o                         
 -31   7   5       3643.45       3848.52       323.05 o                         
 -29   7   5       2012.01       1751.68       223.35 o                         
 -27   7   5        441.20        286.93       150.82 o                         
 -25   7   5      12543.25      13467.30       699.83 o                         
 -23   7   5       2679.26       2287.07       232.19 o                         
 -21   7   5       1551.53       1691.26       407.65 o                         
 -19   7   5       3636.88       4392.62      1576.52 o                         
 -17   7   5       9002.03       5640.52      1410.13 o                         
 -15   7   5        398.68        316.14       723.78 o                         
 -13   7   5      93530.95      92125.98      3530.92 o                         
 -11   7   5      20272.76      16173.66      1344.97 o                         
  -9   7   5      95345.16      81927.79      2996.37 o                         
  -7   7   5      31144.81      25113.24      1544.07 o                         
  -5   7   5       5233.23       4762.60       685.26 o                         
  -3   7   5       6328.60       9581.95       920.41 o                         
  -1   7   5     230111.56     244605.95      5565.53 o                         
   1   7   5     120506.03     115155.72      3438.87 o                         
   3   7   5       4153.37       7848.80       869.98 o                         
   5   7   5       1452.47       4546.53       998.32 o                         
   7   7   5       2898.63       4803.42       694.85 o                         
   9   7   5      14240.28      16995.63      1009.41 o                         
  11   7   5     151938.02     147916.12      3382.19 o                         
  13   7   5      10861.29       9448.43       996.61 o                         
  15   7   5     166143.33     166932.02      7142.17 o                         
  17   7   5      57404.81      67117.05      3392.66 o                         
  19   7   5      12122.70      14093.79       457.26 o                         
  21   7   5       4414.14       4810.02       487.52 o                         
  23   7   5      22239.74      21410.15       596.86 o                         
  25   7   5       1732.00       1519.86       247.68 o                         
  27   7   5       2490.72       2897.61       294.72 o                         
  29   7   5       1189.38       1074.32       226.43 o                         
  31   7   5       2454.86       2832.51       347.33 o                         
  33   7   5        600.83        747.70       245.42 o                         
  35   7   5        161.64        262.06       228.78 o                         
  37   7   5        199.32        291.18       245.42 o                         
  39   7   5        496.37        353.57       153.91 o                         
 -40   8   5        292.01        270.38       116.47 o                         
 -38   8   5        568.40        470.04       216.30 o                         
 -36   8   5        580.05        544.92       266.22 o                         
 -34   8   5         11.28         47.08       261.59 o                         
 -32   8   5       1277.15       1399.50       582.35 o                         
 -30   8   5       3376.06       3316.60       265.00 o                         
 -28   8   5        706.87        849.00       172.44 o                         
 -26   8   5       8637.81       8491.68       336.00 o                         
 -24   8   5       3267.97       3026.93       304.20 o                         
 -22   8   5      20192.80      21832.84       829.99 o                         
 -20   8   5       4487.50       5703.43       457.01 o                         
 -18   8   5       1479.47       1647.23      1131.43 o                         
 -16   8   5        801.47        748.74       669.71 o                         
 -14   8   5      55168.04      54128.99      2889.27 o                         
 -12   8   5      51093.09      41337.14      2371.69 o                         
 -10   8   5      82175.63      92240.36      3447.01 o                         
  -8   8   5        251.77        815.76       424.66 o                         
  -6   8   5       5048.03      10229.08      1028.71 o                         
  -4   8   5       5163.39       3664.68      1010.80 o                         
  -2   8   5       5750.02       7366.79      1306.14 o                         
   0   8   5     181845.47     169535.98      6722.04 o                         
   2   8   5       5772.69       9446.63      1451.73 o                         
   4   8   5      22335.10      19530.80      1443.87 o                         
   6   8   5       5526.75       5687.82       840.37 o                         
   8   8   5     180990.23     205349.92      5409.15 o                         
  10   8   5      72370.39      70260.95      2835.44 o                         
  12   8   5     112960.16     115406.11      5424.22 o                         
  14   8   5       1437.49       1430.93       661.39 o                         
  16   8   5      36840.52      37412.30       967.06 o                         
  18   8   5       6385.26       8558.89       367.57 o                         
  20   8   5      37951.31      38323.23      1069.88 o                         
  22   8   5        691.50        893.89       204.04 o                         
  24   8   5        165.33        124.85       166.26 o                         
  26   8   5        561.33        516.37       212.55 o                         
  28   8   5        945.60       1516.06       246.81 o                         
  30   8   5          0.75        127.75       177.93 o                         
  32   8   5       1363.54       1291.71       305.74 o                         
  34   8   5       1064.38        736.26       253.74 o                         
  36   8   5        296.95        307.82       220.46 o                         
  38   8   5        107.21        349.41       158.07 o                         
 -39   9   5        210.02        232.94       199.66 o                         
 -37   9   5         38.77        219.36       253.74 o                         
 -35   9   5        698.90        790.34       253.74 o                         
 -33   9   5        168.82          6.77       220.46 o                         
 -31   9   5       1455.07       2079.84       287.02 o                         
 -29   9   5          9.73        269.71       199.66 o                         
 -27   9   5       3819.26       3104.95       295.51 o                         
 -25   9   5        448.06        -17.12       176.45 o                         
 -23   9   5       2543.20       3888.24       362.94 o                         
 -21   9   5       3359.37       3599.46       300.20 o                         
 -19   9   5      35875.06      35771.65      4775.31 o                         
 -17   9   5      29660.88      29367.33      1168.87 o                         
 -15   9   5       6098.25       3385.98      1281.18 o                         
 -13   9   5       4886.26       4034.89      1214.63 o                         
 -11   9   5       1040.98       2412.61       944.25 o                         
  -9   9   5       4848.38       6422.54      1389.33 o                         
  -7   9   5       7894.81       6751.16      1368.53 o                         
  -5   9   5      14977.73      12487.35      1830.26 o                         
  -3   9   5      90781.61      85460.58      4725.39 o                         
  -1   9   5      35985.91      36351.43      2999.13 o                         
   1   9   5      11301.16      12620.46      1846.90 o                         
   3   9   5      28520.91      22562.88      1703.94 o                         
   5   9   5      87521.62      85492.38      3465.93 o                         
   7   9   5      22859.99      19146.56      1584.00 o                         
   9   9   5        506.96       1145.56       422.81 o                         
  11   9   5       4768.13       5049.85      1227.10 o                         
  13   9   5      56686.36      62445.08      4051.53 o                         
  15   9   5      12370.58      14297.34       455.85 o                         
  17   9   5        309.00        983.26       348.83 o                         
  19   9   5        994.94       1773.21       171.52 o                         
  21   9   5       2819.25       2887.42       309.96 o                         
  23   9   5        298.32        662.50       162.61 o                         
  25   9   5        620.00        468.08       160.37 o                         
  27   9   5        371.93         -4.03       299.50 o                         
  29   9   5       3250.33       3625.12       451.33 o                         
  31   9   5       1249.31        771.59       174.89 o                         
  33   9   5        206.21        402.47       257.90 o                         
  35   9   5        108.34        499.16       220.46 o                         
 -38  10   5        203.38       -120.63       166.39 o                         
 -36  10   5         40.17        752.90       278.70 o                         
 -34  10   5         25.24       -102.02       116.21 o                         
 -32  10   5       1769.56       1892.65       257.90 o                         
 -30  10   5         35.88        187.19       212.14 o                         
 -28  10   5       4435.75       4164.40       312.09 o                         
 -26  10   5       2242.48       2821.17       522.04 o                         
 -24  10   5         75.92        160.07       194.26 o                         
 -22  10   5        934.30       1031.43       227.26 o                         
 -20  10   5      27003.01      31576.52       876.39 o                         
 -18  10   5      29080.71      29356.97      1291.58 o                         
 -16  10   5       3194.02       2588.11       392.01 o                         
 -14  10   5       1037.68       1260.90       284.94 o                         
 -12  10   5      16510.04      14479.84      2312.78 o                         
 -10  10   5      70582.98      66937.54      4746.19 o                         
  -8  10   5       1321.32        449.25       678.03 o                         
  -6  10   5      23331.23      22582.89      2624.76 o                         
  -4  10   5       5787.59       5191.28      1189.67 o                         
  -2  10   5        609.49        529.72       474.20 o                         
   0  10   5      26416.82      22798.70      1869.97 o                         
   2  10   5      12632.03      12004.57      1389.11 o                         
   4  10   5     141031.86     144930.45      5018.36 o                         
   6  10   5      10795.97      12100.68      1345.79 o                         
   8  10   5      18979.62      19865.57      1721.45 o                         
  10  10   5      16252.06      20126.32       659.59 o                         
  12  10   5      32216.41      29009.73       829.50 o                         
  14  10   5      18489.62      17937.05       527.07 o                         
  16  10   5         66.17         69.19       158.87 o                         
  18  10   5       5960.27       5565.02       308.10 o                         
  20  10   5      12388.29      12559.86       455.78 o                         
  22  10   5       2344.38       2081.07       219.43 o                         
  24  10   5       1808.32       2859.06       237.36 o                         
  26  10   5       5490.19       5605.70       308.71 o                         
  28  10   5          1.57       -143.34       166.17 o                         
  30  10   5        167.53         61.60       138.15 o                         
  32  10   5       1760.10       1501.64       224.62 o                         
 -35  11   5          4.29        103.99       207.98 o                         
 -33  11   5        242.84         86.84       126.87 o                         
 -31  11   5          8.66        103.99       162.23 o                         
 -29  11   5        377.30        478.36       237.10 o                         
 -27  11   5       1606.68       1489.16       282.86 o                         
 -25  11   5        229.74        491.55       206.61 o                         
 -23  11   5        704.93        800.28       255.82 o                         
 -21  11   5        179.32       -109.11       218.38 o                         
 -19  11   5       4098.68       4384.69       449.25 o                         
 -17  11   5        215.13       1344.10       255.85 o                         
 -15  11   5        644.95        270.20       174.22 o                         
 -13  11   5        207.98        313.23       136.52 o                         
 -11  11   5       5171.69       5803.37       408.13 o                         
  -9  11   5       6485.99       7200.69       448.47 o                         
  -7  11   5      10045.01       9726.37       590.57 o                         
  -5  11   5       8248.95      12246.03       661.94 o                         
  -3  11   5      66282.03      65003.75      2281.61 o                         
  -1  11   5       4818.87       5159.09       437.79 o                         
   1  11   5       4160.18       3226.75       385.02 o                         
   3  11   5      11263.43      13945.57       685.06 o                         
   5  11   5      22073.70      24267.09       923.20 o                         
   7  11   5       2660.06       2899.59       319.69 o                         
   9  11   5       5135.99       4619.87       258.61 o                         
  11  11   5       7986.70       7353.26       291.24 o                         
  13  11   5      27818.71      32300.77       744.87 o                         
  15  11   5       2117.07       2737.94       240.07 o                         
  17  11   5      14965.55      16073.84       510.43 o                         
  19  11   5        799.66       1117.91       196.98 o                         
  21  11   5       3584.99       2856.25       244.49 o                         
  23  11   5        686.49        988.28       222.59 o                         
  25  11   5         57.82        545.75       197.22 o                         
  27  11   5         25.38        320.30       224.62 o                         
  29  11   5       3653.87       2816.10       336.93 o                         
  31  11   5        163.45         16.64       145.59 o                         
 -34  12   5        243.02         62.40       166.39 o                         
 -32  12   5        280.79        545.65       125.76 o                         
 -30  12   5        876.19        310.53       146.81 o                         
 -28  12   5       3917.69       3510.19       611.47 o                         
 -26  12   5        855.32       1033.90       345.25 o                         
 -24  12   5       1427.49       1523.89       206.35 o                         
 -22  12   5      12765.06      12514.13       462.68 o                         
 -20  12   5      13695.10      16116.58       563.29 o                         
 -18  12   5      26594.69      27196.25      1201.11 o                         
 -16  12   5       1387.96       1867.79       245.23 o                         
 -14  12   5        230.20        185.49       144.11 o                         
 -12  12   5      28615.14      26334.70      1106.87 o                         
 -10  12   5        282.59         45.32       403.03 o                         
  -8  12   5        721.64       1784.43       253.39 o                         
  -6  12   5      63004.97      59672.39      1288.97 o                         
  -4  12   5       8618.44      11444.45       684.18 o                         
  -2  12   5       6006.71       3947.89       525.60 o                         
   0  12   5        176.19         29.79       224.68 o                         
   2  12   5       2775.92       2303.27       335.04 o                         
   4  12   5      40382.58      41150.34      1720.53 o                         
   6  12   5        557.14        713.85       181.52 o                         
   8  12   5        717.45        872.89       139.46 o                         
  10  12   5       4428.12       4457.39       219.87 o                         
  12  12   5      19138.15      22066.96       575.78 o                         
  14  12   5        381.43       1640.31       207.67 o                         
  16  12   5        910.64       1562.94       287.02 o                         
  18  12   5      24906.77      27580.61       682.19 o                         
  20  12   5        322.15        308.67       170.40 o                         
  22  12   5       4020.93       4461.48       353.57 o                         
  24  12   5       2513.08       2819.94       272.85 o                         
  26  12   5       3831.26       3423.41       361.89 o                         
  28  12   5        365.89        353.57       199.66 o                         
  30  12   5        264.65        382.69       162.23 o                         
 -31  13   5         36.59        -37.21       197.58 o                         
 -29  13   5         20.73         -6.24       120.73 o                         
 -27  13   5         79.24        192.87       251.66 o                         
 -25  13   5      12160.80      14042.41      1986.25 o                         
 -23  13   5        296.76        599.38       226.98 o                         
 -21  13   5        815.46        628.35       148.12 o                         
 -19  13   5         34.12        264.65       222.93 o                         
 -17  13   5       6009.75       7030.42       414.45 o                         
 -15  13   5       3128.98       3265.27       345.10 o                         
 -13  13   5         58.79         23.31       166.92 o                         
 -11  13   5        919.06        969.86       238.10 o                         
  -9  13   5       1798.12       1940.27       216.62 o                         
  -7  13   5       7773.13       6475.67       592.75 o                         
  -5  13   5       7440.45       5836.49       408.54 o                         
  -3  13   5        942.30       1729.34       257.86 o                         
  -1  13   5       1845.17       2306.36       270.55 o                         
   1  13   5      27129.41      25597.97       833.83 o                         
   3  13   5      17629.09      19402.12       713.27 o                         
   5  13   5       4137.57       4423.09       293.27 o                         
   7  13   5       1533.08       2135.40       195.23 o                         
   9  13   5      28853.80      32485.21       967.24 o                         
  11  13   5       8095.41       9063.54       335.09 o                         
  13  13   5       7574.78       6953.84       320.01 o                         
  15  13   5      24701.31      24669.24       638.44 o                         
  17  13   5       7386.82       7914.78       349.26 o                         
  19  13   5      11896.45      12010.80       498.03 o                         
  21  13   5         74.52        119.32       141.15 o                         
  23  13   5       6855.59       7041.03       773.70 o                         
  25  13   5        511.44        811.14       237.10 o                         
  27  13   5         29.31          8.32       162.23 o                         
  29  13   5          4.83          4.16       128.95 o                         
 -28  14   5          0.35        282.86       137.27 o                         
 -26  14   5         59.69        162.23       162.23 o                         
 -24  14   5        550.50       1594.12       594.83 o                         
 -22  14   5       1734.94       1637.10       250.09 o                         
 -20  14   5       6245.09       4637.36       517.88 o                         
 -18  14   5       1053.48        935.61       182.01 o                         
 -16  14   5        320.74        641.10       217.54 o                         
 -14  14   5       8039.35       8801.94       436.78 o                         
 -12  14   5      21694.54      21258.23      1241.66 o                         
 -10  14   5       6691.76       7004.13       723.78 o                         
  -8  14   5       4451.19       3442.64       223.06 o                         
  -6  14   5      51057.10      52306.71      1335.66 o                         
  -4  14   5        179.71        823.28       257.35 o                         
  -2  14   5       6799.57       7680.77       464.70 o                         
   0  14   5       9775.06      10531.44       537.40 o                         
   2  14   5       6616.11       6532.31       426.37 o                         
   4  14   5      19338.95      23639.63       671.85 o                         
   6  14   5       6079.89       6144.73       344.22 o                         
   8  14   5      13747.29      17146.04       454.67 o                         
  10  14   5        570.27        595.71       137.26 o                         
  12  14   5      37023.07      41161.70       742.31 o                         
  14  14   5       5370.04       6022.78       303.81 o                         
  16  14   5      12345.86      12513.93       422.14 o                         
  18  14   5       8939.91       7359.40       321.10 o                         
  20  14   5       1791.04       2034.57       189.64 o                         
  22  14   5        919.61        785.60       160.12 o                         
  24  14   5        149.70        611.47       203.82 o                         
  26  14   5       1164.08        536.60       153.91 o                         
 -27  15   5          8.20        -54.08       103.99 o                         
 -25  15   5       1058.89       1131.43       191.35 o                         
 -23  15   5       2110.36       2358.54       295.34 o                         
 -21  15   5         39.66        295.34       187.19 o                         
 -19  15   5         85.83        231.07       143.32 o                         
 -17  15   5       3614.20       3773.84       271.97 o                         
 -15  15   5       4110.88       2813.81       257.05 o                         
 -13  15   5       1477.80       1327.05       401.41 o                         
 -11  15   5       1335.51       1763.37       472.12 o                         
  -9  15   5        164.01         41.71       158.82 o                         
  -7  15   5       1709.37       1305.17       167.16 o                         
  -5  15   5          6.73         65.29       161.90 o                         
  -3  15   5       7683.20       9118.48       736.26 o                         
  -1  15   5       8441.76      10800.38       498.65 o                         
   1  15   5       8691.46       9594.12       408.02 o                         
   3  15   5       1373.71       1356.53       214.65 o                         
   5  15   5      11176.24      12308.89       532.40 o                         
   7  15   5         40.76        385.23       175.22 o                         
   9  15   5      20752.43      23291.25       515.55 o                         
  11  15   5        355.00        292.86       118.00 o                         
  13  15   5        920.98       1204.99       185.14 o                         
  15  15   5       5694.89       4567.25       260.82 o                         
  17  15   5        375.32        591.26       137.29 o                         
  19  15   5         43.20        112.31       112.14 o                         
  21  15   5        173.74        328.61       174.71 o                         
  23  15   5        410.79        270.38       145.59 o                         
 -22  16   5       1622.20       1247.90       187.19 o                         
 -20  16   5       1548.24       1069.04       207.98 o                         
 -18  16   5        104.01        199.04       127.32 o                         
 -16  16   5        102.81         52.35       127.72 o                         
 -14  16   5      12290.73      13962.29      1204.23 o                         
 -12  16   5      14284.02      14547.68       765.38 o                         
 -10  16   5        116.27       -235.11       544.92 o                         
  -8  16   5         29.06        332.77       257.90 o                         
  -6  16   5      14215.30      13073.52       709.23 o                         
  -4  16   5        109.59        137.52       152.76 o                         
  -2  16   5      20597.45      24610.47       913.05 o                         
   0  16   5       7374.18       6522.71       479.36 o                         
   2  16   5      19171.03      20236.68       931.77 o                         
   4  16   5       8088.26      10014.19       461.95 o                         
   6  16   5      15199.67      17030.98       606.19 o                         
   8  16   5       5777.92       6189.73       420.13 o                         
  10  16   5       5423.59       6151.64       384.46 o                         
  12  16   5       7766.92       7244.90       438.94 o                         
  14  16   5        995.80       1129.47       220.08 o                         
  16  16   5        680.54        672.84       280.78 o                         
  18  16   5       1197.35       1390.54       174.71 o                         
 -15  17   5        183.84        503.32       139.72 o                         
 -13  17   5       2080.64       1594.28       171.15 o                         
 -11  17   5        472.30       1252.06       353.57 o                         
  -9  17   5       1215.39       1297.82       274.54 o                         
  -7  17   5          2.08        386.85       262.06 o                         
  -5  17   5       1687.41       1784.11       231.73 o                         
  -3  17   5        884.37        320.30       187.19 o                         
  -1  17   5         51.50        220.57       156.79 o                         
   1  17   5        485.95        594.64       181.60 o                         
   3  17   5       7828.95       9136.54       698.83 o                         
   5  17   5        403.03        448.57       262.06 o                         
   7  17   5        424.90        666.26       157.53 o                         
   9  17   5       3188.41       2957.53       341.09 o                         
  11  17   5       5040.25       5948.34       445.09 o                         
  13  17   5        290.46          0.00       195.50 o                         
  15  17   5        538.79        407.65       195.50 o                         
 -10  18   5         34.62       -149.75       149.75 o                         
  -8  18   5        468.28        486.68       212.14 o                         
  -6  18   5       9290.58       7857.63       495.00 o                         
  -4  18   5        192.65        199.66       203.82 o                         
  -2  18   5      12980.72      10357.40       690.51 o                         
   0  18   5       1651.45       1589.40       179.35 o                         
   2  18   5       5487.40       4278.10       482.52 o                         
   4  18   5       1596.81       1118.95       228.78 o                         
   6  18   5       1977.45       1992.49       274.54 o                         
   8  18   5        593.02        773.70       220.46 o                         
 -44   0   6         18.82         49.92       162.23 o                         
 -42   0   6        184.68        174.71       257.90 o                         
 -40   0   6         46.85       -237.10       324.45 o                         
 -38   0   6         80.38        145.59       332.77 o                         
 -36   0   6       3009.52       1829.62       319.18 o                         
 -34   0   6       5900.63       6101.89      1329.02 o                         
 -32   0   6       3005.24       3241.11       355.33 o                         
 -30   0   6      50565.32      57648.59      2524.67 o                         
 -28   0   6       2090.31       1976.37       228.78 o                         
 -26   0   6       2326.93       2050.72       960.89 o                         
 -24   0   6       9495.01       7138.01      1609.80 o                         
 -22   0   6      30181.84      32220.87      3040.72 o                         
 -20   0   6      17039.29      13535.59      1863.54 o                         
 -18   0   6     281467.84     314280.31     10012.34 o                         
 -16   0   6      28033.05      21231.00      2075.68 o                         
 -14   0   6      61233.61      59870.24      3286.15 o                         
 -12   0   6      26630.74      24650.25      1930.09 o                         
 -10   0   6     302902.59     281572.75      8011.54 o                         
  -8   0   6     690252.31     736886.94     16959.01 o                         
  -6   0   6      24590.01      29824.89      1871.86 o                         
  -4   0   6     377644.66     326726.06      7895.07 o                         
  -2   0   6     128687.90     179648.17      5628.04 o                         
   0   0   6     196546.45     262367.53      7903.39 o                         
   2   0   6     469715.06     602338.00     15494.80 o                         
   4   0   6      89847.98      72744.45      4018.25 o                         
   6   0   6     914241.12     828944.81     21235.15 o                         
   8   0   6         52.42       1306.14      1069.04 o                         
  10   0   6     530770.38     525396.56     11867.55 o                         
  12   0   6      77106.28      78800.73      3059.35 o                         
  14   0   6     977172.56    1148479.00     19772.39 o                         
  16   0   6      50185.98      68771.20      3069.47 o                         
  18   0   6      25218.88      33049.31      2141.27 o                         
  20   0   6      63544.78      61737.94      4359.34 o                         
  22   0   6     111182.91     118700.56      6351.83 o                         
  24   0   6      21205.86      22707.68      1023.28 o                         
  26   0   6       3442.25       2657.38       324.45 o                         
  28   0   6         19.39        501.96       206.60 o                         
  30   0   6         21.18        -32.19       188.01 o                         
  32   0   6       1012.27       1798.41       297.72 o                         
  34   0   6       1929.16       1543.76       225.80 o                         
  36   0   6        398.97        522.30       207.98 o                         
  38   0   6        766.80        414.80       185.11 o                         
  40   0   6        763.49        753.63       141.09 o                         
 -45   1   6          3.10       -102.82       102.82 o                         
 -43   1   6          8.06         -6.93       291.18 o                         
 -41   1   6        316.74        325.84       311.98 o                         
 -39   1   6        487.43        -10.40       235.09 o                         
 -37   1   6         15.32        118.68       155.47 o                         
 -35   1   6       1228.80       1397.65       228.75 o                         
 -33   1   6        943.95       1731.96       211.80 o                         
 -31   1   6         36.40         79.44       146.75 o                         
 -29   1   6       9807.07       8686.69       506.62 o                         
 -27   1   6      37776.64      30948.73      1035.76 o                         
 -25   1   6       6789.54       5733.90      1058.29 o                         
 -23   1   6      10047.67       9206.60      1229.38 o                         
 -21   1   6      65986.99      61759.66      2928.57 o                         
 -19   1   6       9841.58      11860.69      1212.19 o                         
 -17   1   6       1089.82        979.74       470.62 o                         
 -15   1   6      81578.36      84507.52      2088.05 o                         
 -13   1   6       2179.95       3696.33       614.20 o                         
 -11   1   6       5403.57       4040.06       573.76 o                         
  -9   1   6     132955.28     182337.14      4043.15 o                         
  -7   1   6     722458.19     605163.12     10055.31 o                         
  -5   1   6      14959.13      17711.44       760.50 o                         
  -3   1   6      10970.55      18697.53       939.40 o                         
  -1   1   6      97866.34      68460.38      2128.02 o                         
   1   1   6       2275.65       1766.91       500.06 o                         
   3   1   6     948628.00    1063954.88     17611.34 o                         
   5   1   6      61378.45      68662.84      2759.33 o                         
   7   1   6       8925.83      16078.95      1445.11 o                         
   9   1   6     126927.77     120056.57      3159.24 o                         
  11   1   6     126427.41     114136.02      3201.51 o                         
  13   1   6     202092.17     201529.22      4674.75 o                         
  15   1   6        239.26       1381.68       570.07 o                         
  17   1   6     193372.84     207234.73      4954.51 o                         
  19   1   6       9235.84       9210.94      1042.77 o                         
  21   1   6      12960.83      14423.55      1386.81 o                         
  25   1   6      10920.45      10339.89       308.62 o                         
  27   1   6       4434.91       4437.45       227.41 o                         
  29   1   6        399.07        437.71       142.53 o                         
  31   1   6        106.16        165.47       127.02 o                         
  33   1   6       1082.37       1017.87       145.68 o                         
  35   1   6         36.74        -13.87       110.43 o                         
  37   1   6        546.40        428.19       114.71 o                         
  39   1   6         15.33       -103.94       123.67 o                         
  41   1   6        148.59       -105.77       105.77 o                         
 -44   2   6          2.63        276.40       199.66 o                         
 -42   2   6         86.15         51.25       197.58 o                         
 -40   2   6          5.63         -6.24       205.89 o                         
 -38   2   6         73.17        -40.86       247.49 o                         
 -36   2   6         89.09       -144.53       156.82 o                         
 -34   2   6       1034.26       1071.57       202.20 o                         
 -32   2   6       2572.64       2070.61       204.08 o                         
 -30   2   6       3016.37       3498.37       239.45 o                         
 -28   2   6       5325.49       5500.19       251.76 o                         
 -26   2   6        763.49       1351.81       665.05 o                         
 -24   2   6      32435.37      39907.06      2579.48 o                         
 -22   2   6      14235.10      14454.53      1475.33 o                         
 -20   2   6      14591.25      10174.95      1190.43 o                         
 -18   2   6      56222.68      57681.88      2620.39 o                         
 -16   2   6     132412.53     135070.69      4665.08 o                         
 -14   2   6      33312.01      32853.57      1678.41 o                         
 -12   2   6      19163.40      14214.23      1046.77 o                         
 -10   2   6     252980.42     240369.06      4988.11 o                         
  -8   2   6      64444.42      67687.61      2096.48 o                         
  -6   2   6     401138.97     365739.91      5157.80 o                         
  -4   2   6     268605.28     227973.41      3781.06 o                         
  -2   2   6      19389.07      22445.62      1530.76 o                         
   0   2   6      57074.43      62786.22      1931.65 o                         
   2   2   6      64889.72      61035.94      1599.24 o                         
   4   2   6    1015547.94    1218858.62     15673.32 o                         
   6   2   6     291247.38     274512.12      4031.46 o                         
   8   2   6      92663.34     124039.99      2417.10 o                         
  10   2   6     106367.91     121077.84      2470.49 o                         
  12   2   6      59695.25      45702.67      2025.64 o                         
  14   2   6     137980.75     123973.95      4275.47 o                         
  16   2   6        504.49       1847.88       686.08 o                         
  18   2   6       2259.12       3142.70       711.80 o                         
  20   2   6      19420.61      20437.46      1550.70 o                         
  22   2   6       2939.66       3232.26      1331.10 o                         
  24   2   6       6180.21       5296.65       396.43 o                         
  26   2   6       1315.48       1665.37       202.73 o                         
  28   2   6      22724.44      24556.25       639.43 o                         
  30   2   6        219.43        212.75       145.36 o                         
  32   2   6         18.64         31.55       136.72 o                         
  34   2   6         17.64         48.27       131.01 o                         
  36   2   6         65.51         66.64       119.33 o                         
  38   2   6        288.96         46.45        92.43 o                         
  40   2   6         30.60         75.44       118.50 o                         
 -43   3   6         74.26         62.40       135.30 o                         
 -41   3   6        171.37        232.04       187.66 o                         
 -39   3   6        251.44        212.12       230.77 o                         
 -37   3   6        416.77         47.86       241.14 o                         
 -35   3   6         62.40        128.37       157.48 o                         
 -33   3   6       1355.85       1292.00       199.59 o                         
 -31   3   6        153.36        193.76       141.76 o                         
 -29   3   6       1663.87       1849.01       210.83 o                         
 -27   3   6      15191.05      15513.87       523.10 o                         
 -25   3   6       9685.27      10747.19      1462.79 o                         
 -23   3   6       3868.14       2839.17       799.50 o                         
 -21   3   6      14267.07      15132.36      1481.72 o                         
 -19   3   6       1675.54       1883.35       675.57 o                         
 -17   3   6      40344.42      43771.99      2211.34 o                         
 -15   3   6      75169.41      60244.21      2451.92 o                         
 -13   3   6      32516.25      25768.96      1415.89 o                         
 -11   3   6      16347.55      14396.83       982.79 o                         
  -9   3   6      66364.88      68900.84      2117.98 o                         
  -7   3   6       3056.60       4897.73       437.10 o                         
  -5   3   6     120708.92     109619.50      2162.50 o                         
  -3   3   6      33082.16      28872.33      1792.82 o                         
  -1   3   6      27409.51      56875.27      2512.45 o                         
   1   3   6      75500.08      77910.77      3036.56 o                         
   3   3   6     621227.56     608228.06     13984.84 o                         
   5   3   6      76842.04     105383.16      2635.97 o                         
   7   3   6      49726.05      46569.61      1478.48 o                         
   9   3   6     208024.89     181857.72      3158.16 o                         
  11   3   6       4190.75       5596.78       504.90 o                         
  13   3   6      34434.53      36748.60      1791.50 o                         
  15   3   6       8850.61       7551.96       876.76 o                         
  17   3   6      95360.94     104409.64      3430.30 o                         
  19   3   6      17261.86      18116.80      1817.69 o                         
  21   3   6       3084.53       4776.25       963.46 o                         
  23   3   6       1404.16       1687.73       334.10 o                         
  25   3   6       1183.81       1217.20       195.05 o                         
  27   3   6        361.31        465.02       154.32 o                         
  29   3   6       2028.42       2453.31       218.70 o                         
  31   3   6         31.74       -146.53       163.58 o                         
  33   3   6       1194.56       1071.46       177.94 o                         
  35   3   6         54.32        138.12       122.83 o                         
  37   3   6        149.95        192.68       117.36 o                         
  39   3   6        183.20         96.62       105.13 o                         
 -44   4   6         18.00        -74.87       103.99 o                         
 -42   4   6        137.17         -4.12       152.19 o                         
 -40   4   6         32.77        185.96       184.19 o                         
 -38   4   6         90.84        136.03       228.81 o                         
 -36   4   6        124.01         83.22       258.39 o                         
 -34   4   6         89.79        243.87       153.16 o                         
 -32   4   6       7693.62       6640.82       360.24 o                         
 -30   4   6       3917.45       4492.23       264.95 o                         
 -28   4   6       1484.91       1236.65       156.62 o                         
 -26   4   6       1201.26       1426.87       158.35 o                         
 -24   4   6     113857.01     131266.95      7321.03 o                         
 -22   4   6        267.27        623.95       736.26 o                         
 -20   4   6       9067.30       6464.17      1016.26 o                         
 -18   4   6       5550.34      10651.64      1383.09 o                         
 -16   4   6     116025.33     121469.90      3759.00 o                         
 -14   4   6       1790.90        944.20       394.16 o                         
 -12   4   6     106548.29      98833.59      2879.37 o                         
 -10   4   6     217884.39     232258.50      4082.57 o                         
  -8   4   6        407.36       1048.48       236.81 o                         
  -6   4   6        259.47        247.73        95.10 o                         
  -4   4   6     292674.84     236304.08      4569.50 o                         
  -2   4   6      92496.59      52149.89      2558.20 o                         
   0   4   6     366843.44     322279.38      8560.62 o                         
   2   4   6      66451.41      39787.32      2183.83 o                         
   4   4   6     169364.52     185970.89      5698.76 o                         
   6   4   6      46732.11      49703.68      1786.76 o                         
   8   4   6     237072.69     227281.44      4847.82 o                         
  10   4   6       6646.49      10564.37       583.01 o                         
  12   4   6      14985.73      18502.82      1015.97 o                         
  14   4   6      24762.27      27397.35      1859.67 o                         
  16   4   6        959.51       3185.51       908.89 o                         
  18   4   6       4179.10       5549.41      1019.60 o                         
  20   4   6     125583.64     145218.92      5675.88 o                         
  22   4   6        224.24        697.37       202.91 o                         
  24   4   6      13076.29      12947.97       432.66 o                         
  26   4   6       2591.04       2749.10       311.61 o                         
  28   4   6      10393.74       8584.90       507.05 o                         
  30   4   6       2402.95       2229.90       216.01 o                         
  32   4   6        848.52       1509.64       190.93 o                         
  34   4   6         35.88         83.26       148.30 o                         
  36   4   6       1391.28        845.66       134.13 o                         
  38   4   6         39.66         41.23        93.25 o                         
  40   4   6         69.98        -95.67       170.55 o                         
 -43   5   6        246.75        241.26       124.79 o                         
 -41   5   6         63.67         52.30       172.63 o                         
 -39   5   6        110.47        207.36       196.02 o                         
 -37   5   6        116.22         12.86       239.67 o                         
 -35   5   6       2654.81       3179.17       354.11 o                         
 -33   5   6         43.52       -251.87       299.76 o                         
 -31   5   6        411.83        452.65       137.61 o                         
 -29   5   6       1748.85       1853.47       180.63 o                         
 -27   5   6      13703.33      10736.07       724.57 o                         
 -25   5   6       9646.37      10677.11       401.56 o                         
 -23   5   6       4992.21       5499.09      1701.31 o                         
 -21   5   6      60569.64      73372.56      5162.16 o                         
 -19   5   6      14718.92      16738.54      2412.61 o                         
 -17   5   6      63116.32      57715.53      4113.92 o                         
 -15   5   6      14669.59      19242.67      2217.11 o                         
 -13   5   6     165881.58     151512.09      6451.66 o                         
 -11   5   6        801.30       3866.97       705.90 o                         
  -9   5   6     117522.91      93097.47      3090.88 o                         
  -7   5   6      60616.71      40487.66      1852.83 o                         
  -5   5   6      56129.55      41142.96      1824.75 o                         
  -3   5   6      20254.97      13133.12      1005.40 o                         
  -1   5   6      29454.70      29458.01      1517.18 o                         
   1   5   6       8113.85       5732.04       927.61 o                         
   3   5   6      48172.61      64454.21      3119.76 o                         
   5   5   6      87401.42      95543.64      3922.58 o                         
   7   5   6      23465.04      24910.30      1313.01 o                         
   9   5   6      18413.80      16748.02       881.51 o                         
  11   5   6        440.26       2043.07       422.27 o                         
  13   5   6        422.91         54.64       311.66 o                         
  15   5   6      15009.69      14162.12      1419.43 o                         
  17   5   6      59046.34      61408.61      3155.45 o                         
  19   5   6       4604.03       6328.18      1179.34 o                         
  21   5   6        653.55       1225.99       304.40 o                         
  23   5   6       6587.10       6130.00       338.67 o                         
  25   5   6       3564.16       3997.36       228.38 o                         
  27   5   6       5798.14       6668.74       290.47 o                         
  29   5   6       2078.68       1929.32       213.91 o                         
  31   5   6       1092.49       1035.26       196.67 o                         
  33   5   6       3323.58       3707.96       343.74 o                         
  35   5   6         80.20        106.59       126.44 o                         
  37   5   6         16.33         32.25        94.79 o                         
  39   5   6         17.59       -199.66       199.66 o                         
 -42   6   6         55.09        -95.67       128.95 o                         
 -40   6   6        464.82        916.37       186.65 o                         
 -38   6   6        607.76        779.20       218.88 o                         
 -36   6   6        177.60        523.27       235.27 o                         
 -34   6   6       2454.07       3123.29       675.95 o                         
 -32   6   6       1985.67       1356.05       499.16 o                         
 -30   6   6        376.12         53.35       195.50 o                         
 -28   6   6       2280.00       2757.37       321.49 o                         
 -26   6   6        535.39        962.84       161.52 o                         
 -24   6   6        962.65       1645.72       172.39 o                         
 -22   6   6       5436.13       6401.74      1871.86 o                         
 -20   6   6      20123.30      16971.49      2516.61 o                         
 -18   6   6      43769.52      50968.54      4080.64 o                         
 -16   6   6        472.43        137.27       690.51 o                         
 -14   6   6      40820.14      43256.49      3344.38 o                         
 -12   6   6     231888.92     234705.31      6026.43 o                         
 -10   6   6     314964.19     277695.84      6415.91 o                         
  -8   6   6      11303.66      19260.13      1348.93 o                         
  -6   6   6     258311.03     273475.38      6043.78 o                         
  -4   6   6      42373.34      40609.30      1863.36 o                         
  -2   6   6     212503.45     209376.61      4970.74 o                         
   0   6   6      19116.36      26437.82      1517.41 o                         
   2   6   6       8727.65      11276.89      1339.42 o                         
   4   6   6     135107.45     137805.97      5282.79 o                         
   6   6   6       4801.38       3635.56       840.25 o                         
   8   6   6     221614.95     224772.08      4196.11 o                         
  10   6   6     129906.68     136666.17      3052.29 o                         
  12   6   6      19777.22      13455.36      1122.64 o                         
  14   6   6      27191.79      35305.92      2206.12 o                         
  16   6   6      11978.23      10923.33      1275.05 o                         
  18   6   6      47519.61      49234.71      2933.98 o                         
  20   6   6       3799.28       3270.87       297.14 o                         
  22   6   6      21462.30      22968.72       629.25 o                         
  24   6   6       1745.82       1556.03       211.05 o                         
  26   6   6        247.24        277.88       122.55 o                         
  28   6   6        268.45        363.81       130.35 o                         
  30   6   6         35.70        110.60       144.10 o                         
  32   6   6         25.74        145.38       121.05 o                         
  34   6   6       2136.87       1718.12       179.58 o                         
  36   6   6        370.44        663.67       255.82 o                         
  38   6   6         16.62        403.49       207.98 o                         
 -41   7   6         17.75         16.64       116.47 o                         
 -39   7   6        161.01        -12.48       199.66 o                         
 -37   7   6        259.56         23.85       197.63 o                         
 -35   7   6         41.22          6.30       247.78 o                         
 -33   7   6        739.01        856.89       499.16 o                         
 -31   7   6       6157.90       7236.71       411.52 o                         
 -29   7   6        702.98        236.63       155.50 o                         
 -27   7   6       1492.51       1311.04       175.88 o                         
 -25   7   6       1246.73       1708.78       188.51 o                         
 -23   7   6      11613.79      10384.67       681.57 o                         
 -21   7   6       4608.26       5935.97       513.36 o                         
 -19   7   6        260.37        503.32       994.16 o                         
 -17   7   6       9853.31       8647.97      1863.54 o                         
 -15   7   6      55722.11      57253.81      4143.04 o                         
 -13   7   6       7228.45       7065.38      1274.94 o                         
 -11   7   6      25961.25      20167.93      1582.37 o                         
  -9   7   6      43717.51      39162.57      2435.49 o                         
  -7   7   6      77435.76      63972.39      2617.19 o                         
  -5   7   6       3570.96       3933.54       667.37 o                         
  -3   7   6      14798.76       7419.32       822.00 o                         
  -1   7   6       1746.63       1386.53       493.93 o                         
   1   7   6      36403.33      28788.65      1659.86 o                         
   3   7   6      26785.86      30799.90      1988.33 o                         
   5   7   6     167844.77     166828.05      6314.39 o                         
   7   7   6      28715.24      23964.61      1522.04 o                         
   9   7   6      49753.70      48681.91      2189.75 o                         
  11   7   6      22860.34      27428.41      1644.14 o                         
  13   7   6      32036.04      35278.21      1942.06 o                         
  15   7   6         41.99        500.98       529.44 o                         
  17   7   6      11612.74      11098.96      1431.00 o                         
  19   7   6         67.62       -119.94       191.00 o                         
  21   7   6      21256.44      21821.43       629.01 o                         
  23   7   6        461.08        346.59       170.97 o                         
  25   7   6       2332.72       3431.73       277.89 o                         
  27   7   6         12.27        143.34       178.77 o                         
  29   7   6          1.68        243.42       179.90 o                         
  31   7   6         93.03        189.50       165.91 o                         
  33   7   6         25.67         28.17       142.33 o                         
  35   7   6        145.03        116.47       203.82 o                         
  37   7   6        129.99        445.09       228.78 o                         
 -40   8   6        122.33         62.28        98.89 o                         
 -38   8   6         49.68        -49.92       191.35 o                         
 -36   8   6         11.00       -141.43       253.74 o                         
 -34   8   6        609.19        852.78       250.09 o                         
 -32   8   6       1052.07        810.77       482.52 o                         
 -30   8   6       2939.99       3293.94       487.41 o                         
 -28   8   6       3240.34       3707.81       473.92 o                         
 -26   8   6        655.85        896.90       181.75 o                         
 -24   8   6       2961.81       2779.76       231.25 o                         
 -22   8   6        661.72       1029.09       302.90 o                         
 -20   8   6        142.78        365.08       270.90 o                         
 -18   8   6      80055.54      73859.24      5232.87 o                         
 -16   8   6       2248.00       1647.23      1019.12 o                         
 -14   8   6        534.75        473.74       448.61 o                         
 -12   8   6        987.92       2477.35      1266.62 o                         
 -10   8   6      82420.33      77108.93      3158.99 o                         
  -8   8   6        223.42       1284.59       479.66 o                         
  -6   8   6      58089.42      51694.12      2401.12 o                         
  -4   8   6     201843.14     194144.88      5077.37 o                         
  -2   8   6     113326.52     112282.18      5320.23 o                         
   0   8   6      60796.73      54396.11      3485.81 o                         
   2   8   6      18972.81      20960.62      2158.87 o                         
   4   8   6      76161.61      73018.98      4118.08 o                         
   6   8   6      61816.29      61444.14      2706.87 o                         
   8   8   6       3292.96       5368.44       796.36 o                         
  10   8   6       3930.35       7444.94       938.24 o                         
  12   8   6         77.87        715.46       628.11 o                         
  16   8   6        146.70        439.45       178.10 o                         
  18   8   6       3006.87       3745.15       232.16 o                         
  20   8   6        418.39        750.73       246.60 o                         
  22   8   6      10484.49      12034.15       443.61 o                         
  24   8   6       2566.89       3158.99       263.68 o                         
  26   8   6         70.59         76.00       163.54 o                         
  28   8   6       2673.82       2522.30       279.85 o                         
  30   8   6        269.61          4.91       169.80 o                         
  32   8   6       1242.42        584.57       171.82 o                         
  34   8   6        879.33        678.03       237.10 o                         
  36   8   6         28.15         54.08       187.19 o                         
 -39   9   6         73.40        116.47       187.19 o                         
 -37   9   6        342.26        298.03       120.16 o                         
 -35   9   6        165.56       -174.71       245.42 o                         
 -33   9   6        215.74        441.91       148.64 o                         
 -31   9   6        841.12       1156.39       257.90 o                         
 -29   9   6      18046.77      16753.33      2125.60 o                         
 -27   9   6       1180.45       1083.80       212.87 o                         
 -25   9   6        956.67        735.80       194.45 o                         
 -23   9   6      35687.05      40062.16      2730.83 o                         
 -21   9   6       6662.55       5485.42       582.67 o                         
 -19   9   6       1225.61       1469.75       344.18 o                         
 -17   9   6         55.12       1423.05       422.21 o                         
 -15   9   6       1668.88       1880.17       973.36 o                         
 -13   9   6       2564.55       3702.11      1214.63 o                         
 -11   9   6      33186.88      30382.29      3049.04 o                         
  -9   9   6      61215.50      54529.21      3935.06 o                         
  -7   9   6      86575.18      91512.91      5062.33 o                         
  -5   9   6       1653.79       2416.77       831.94 o                         
  -3   9   6      24276.34      21755.11      2341.90 o                         
  -1   9   6       6816.16       7516.54      1518.28 o                         
   1   9   6     107633.23      98804.82      5228.71 o                         
   3   9   6         45.86        615.99       584.43 o                         
   5   9   6       1282.05       1268.69       498.55 o                         
   7   9   6     129947.01     147393.50      4765.35 o                         
   9   9   6      26368.08      28000.99      1881.90 o                         
  11   9   6      30921.70      26135.26      2554.04 o                         
  13   9   6      32594.36      37057.92      1060.72 o                         
  15   9   6      10929.67      10105.37       390.83 o                         
  17   9   6       8871.39      10099.27       401.65 o                         
  19   9   6       7362.54       7794.32       308.22 o                         
  21   9   6        426.67        411.94       142.02 o                         
  23   9   6        237.75        248.10       158.57 o                         
  25   9   6       1488.08        323.91       237.40 o                         
  27   9   6        693.37        612.91       214.75 o                         
  29   9   6         48.31         55.02       289.10 o                         
  31   9   6       1222.17       1324.95       193.86 o                         
  33   9   6        492.45        638.14       145.66 o                         
  35   9   6        123.77        187.19       187.19 o                         
 -38  10   6        205.48        128.95       170.55 o                         
 -36  10   6       1082.26       1597.32       320.30 o                         
 -34  10   6        206.49       -166.39       166.39 o                         
 -32  10   6       1144.03        978.01       212.14 o                         
 -30  10   6         68.39        353.57       195.50 o                         
 -28  10   6       7252.52       8373.04       425.10 o                         
 -26  10   6        589.19        541.22       249.58 o                         
 -24  10   6        101.41        190.23       190.57 o                         
 -22  10   6       1681.92       1903.21       309.90 o                         
 -20  10   6      28688.88      35342.20      1514.12 o                         
 -18  10   6       6265.79       6591.32       549.33 o                         
 -16  10   6      25743.19      26343.24      1127.27 o                         
 -14  10   6       2154.88       2961.97       671.79 o                         
 -12  10   6      17053.03      14949.88      2350.22 o                         
 -10  10   6      15882.11      12237.77      2117.28 o                         
  -8  10   6      39524.88      40357.19      3548.21 o                         
  -6  10   6       3361.90       2658.03       977.52 o                         
  -4  10   6      38229.55      38052.73      3402.62 o                         
  -2  10   6       9555.43       9766.92      1701.31 o                         
   0  10   6      11897.00      10752.30      1308.89 o                         
   2  10   6      50643.42      59614.27      3079.45 o                         
   4  10   6       7188.71       8732.96      1171.11 o                         
   6  10   6       1059.89        738.98       680.11 o                         
   8  10   6        289.89        982.08       534.70 o                         
  10  10   6       9424.41      10136.90       378.78 o                         
  12  10   6       2819.74       2565.13       218.68 o                         
  14  10   6      74118.52      82041.13      1937.31 o                         
  16  10   6      20513.01      21685.79       590.67 o                         
  18  10   6       1757.37       1395.46       194.06 o                         
  20  10   6      11385.45      12958.63       477.16 o                         
  22  10   6        197.16         49.72       169.91 o                         
  24  10   6       5250.49       5900.42       323.08 o                         
  26  10   6        237.40        442.16       163.28 o                         
  28  10   6       2811.40       2598.58       257.04 o                         
  30  10   6       1088.33        807.22       169.11 o                         
  32  10   6        261.75         83.19       166.39 o                         
 -35  11   6        249.96       -133.11       203.82 o                         
 -33  11   6        562.41        869.86       303.66 o                         
 -31  11   6        537.26        538.35       162.54 o                         
 -29  11   6       2373.87       2608.12       316.14 o                         
 -27  11   6        954.15       1263.98       215.52 o                         
 -25  11   6       4335.01       5050.63       342.78 o                         
 -23  11   6         79.59        183.80       177.88 o                         
 -21  11   6       4315.22       4202.54       335.62 o                         
 -19  11   6        792.07        927.48       236.69 o                         
 -17  11   6      17888.15      20091.24       981.68 o                         
 -15  11   6      14661.10      15052.86       524.26 o                         
 -13  11   6       5388.39       4481.75       289.07 o                         
 -11  11   6       2520.49       3678.07       268.09 o                         
  -9  11   6       5204.21       4664.95       381.53 o                         
  -7  11   6       8149.36       6987.96       441.80 o                         
  -5  11   6        982.93       1785.05       500.88 o                         
  -3  11   6       4678.20       4772.06       544.91 o                         
  -1  11   6      94743.79     102998.43      2391.12 o                         
   1  11   6     123048.05     126631.69      2750.77 o                         
   3  11   6       1258.83       3077.50       774.71 o                         
   5  11   6      44031.52      43241.08      1209.31 o                         
   7  11   6     101285.91     102515.57      2097.70 o                         
   9  11   6      91039.16      95074.58      1698.81 o                         
  11  11   6       4102.00       4705.23       241.66 o                         
  13  11   6      11819.43      12181.10       436.73 o                         
  15  11   6      32699.70      37608.91      1123.89 o                         
  17  11   6       2112.53       2316.35       230.13 o                         
  19  11   6       4057.59       4696.20       286.74 o                         
  21  11   6       6339.96       5821.25       512.23 o                         
  23  11   6        399.61        184.08       150.87 o                         
  25  11   6       1284.85       1684.31       247.90 o                         
  27  11   6       4360.10       4363.50       411.81 o                         
  29  11   6       2516.52       2009.12       270.38 o                         
  31  11   6        963.55        894.33       183.03 o                         
 -34  12   6        993.26        690.51       203.82 o                         
 -32  12   6        171.69        110.21       116.47 o                         
 -30  12   6        503.34        556.27       158.10 o                         
 -28  12   6         69.72         36.74       207.98 o                         
 -26  12   6       4283.01       3192.97       290.10 o                         
 -24  12   6       2209.03       2755.94       251.36 o                         
 -22  12   6        413.28        578.28       186.05 o                         
 -20  12   6       2414.50       3032.00       292.96 o                         
 -18  12   6         55.36        368.50       239.63 o                         
 -16  12   6        127.63        219.66       144.36 o                         
 -14  12   6      11222.88      11269.97       460.09 o                         
 -12  12   6        803.42       1363.90       209.78 o                         
 -10  12   6       6252.60       5229.41       385.53 o                         
  -8  12   6      14657.08      14552.97       641.01 o                         
  -6  12   6       3578.84       4533.34       457.86 o                         
  -4  12   6       8454.45       6955.16       547.79 o                         
  -2  12   6       8770.91       9569.85       672.34 o                         
   0  12   6      13055.18      13064.38       728.42 o                         
   2  12   6       8526.87       8264.14       569.55 o                         
   4  12   6       3934.47       5152.74       581.15 o                         
   6  12   6      38384.66      45412.23       889.44 o                         
   8  12   6       6846.07       6960.54       257.57 o                         
  10  12   6      21434.07      24419.29       551.59 o                         
  12  12   6       5574.61       6357.78       279.32 o                         
  14  12   6      35363.27      35816.87       807.66 o                         
  16  12   6       6085.70       5760.33       311.16 o                         
  18  12   6      26713.45      25606.91       761.82 o                         
  20  12   6       4481.24       4064.04       269.25 o                         
  22  12   6       3563.45       3501.10       255.74 o                         
  24  12   6        280.36        127.65       305.74 o                         
  26  12   6       2398.48       1980.01       291.18 o                         
  28  12   6        228.07        103.99       166.39 o                         
  30  12   6         23.41        -12.48       133.11 o                         
 -31  13   6       1157.99        783.02       249.58 o                         
 -29  13   6        138.11        184.28       126.87 o                         
 -27  13   6          4.16        166.31       224.62 o                         
 -25  13   6       2732.42       3870.13       391.01 o                         
 -23  13   6      13639.01      13754.42       598.99 o                         
 -21  13   6        357.63        398.92       140.61 o                         
 -19  13   6        743.75        876.32       239.89 o                         
 -17  13   6       4299.03       4208.20       297.33 o                         
 -15  13   6         91.05        446.91       161.48 o                         
 -13  13   6      10265.56       9976.17       437.96 o                         
 -11  13   6        212.19        234.66       230.11 o                         
  -9  13   6      16040.50      18911.02      1150.15 o                         
  -7  13   6      51633.51      48124.01      2934.65 o                         
  -5  13   6       3180.39       3917.22       345.37 o                         
  -3  13   6       8967.46      10612.69       535.23 o                         
  -1  13   6      54768.61      66026.10      1529.49 o                         
   1  13   6      45875.66      47606.36      3126.00 o                         
   3  13   6        664.68        737.73       223.85 o                         
   5  13   6         17.99         50.72       148.07 o                         
   7  13   6      18616.53      20862.13       517.16 o                         
   9  13   6       5700.98       5910.44       274.87 o                         
  11  13   6       7308.84       8888.40       331.45 o                         
  13  13   6       1446.99       1880.84       178.31 o                         
  15  13   6      15113.13      14459.52       483.56 o                         
  17  13   6       1766.17       1783.31       209.19 o                         
  19  13   6        218.63        624.93       173.22 o                         
  21  13   6       2766.08       2572.87       213.64 o                         
  23  13   6       1184.52        991.31       405.57 o                         
  25  13   6         27.45        -66.55       191.35 o                         
  27  13   6       1417.82       1214.63       224.62 o                         
  29  13   6        392.25        183.03       128.95 o                         
 -28  14   6        121.17        270.38       137.27 o                         
 -26  14   6        218.29        226.18       139.26 o                         
 -24  14   6       3866.75       3782.59      1017.04 o                         
 -22  14   6       1719.69       2000.36       257.00 o                         
 -20  14   6        156.09        208.33       130.71 o                         
 -18  14   6       3616.07       4002.27       349.86 o                         
 -16  14   6       1445.42       1733.27       200.81 o                         
 -14  14   6       5210.44       4797.91       372.99 o                         
 -12  14   6       6329.94       7682.34       626.03 o                         
 -10  14   6        682.57        971.56       259.98 o                         
  -8  14   6        877.31        487.07       144.10 o                         
  -6  14   6       6049.84       6086.90       365.76 o                         
  -4  14   6        558.35        810.17       204.89 o                         
  -2  14   6       4347.84       4027.20       340.54 o                         
   0  14   6      16085.81      15265.71       608.83 o                         
   2  14   6      18577.55      20887.54       721.78 o                         
   4  14   6       4308.61       3303.96       429.71 o                         
   6  14   6      13908.20      14912.28       939.23 o                         
   8  14   6      27158.18      28930.52       607.66 o                         
  10  14   6       9158.81       9935.08       339.21 o                         
  12  14   6       6869.64       7464.67       299.78 o                         
  14  14   6       6212.57       6121.00       311.14 o                         
  16  14   6       3992.32       4555.26       274.63 o                         
  18  14   6       5912.15       4909.42       267.20 o                         
  20  14   6         44.83        225.71       132.47 o                         
  22  14   6       1509.20       1097.62       169.11 o                         
  24  14   6       2031.61       1605.64       249.58 o                         
  26  14   6        720.66        486.68       158.07 o                         
 -27  15   6        194.81        220.46       108.15 o                         
 -25  15   6        105.48        108.15       145.59 o                         
 -23  15   6       9181.57      10519.83       536.60 o                         
 -21  15   6        671.40        702.99       216.30 o                         
 -19  15   6         21.62        141.73       142.45 o                         
 -17  15   6       4606.44       5019.16       698.83 o                         
 -15  15   6       4085.20       3749.55       318.22 o                         
 -13  15   6       4198.94       4307.68       509.56 o                         
 -11  15   6       1821.32       1965.62       561.56 o                         
  -9  15   6        241.92        229.21       152.92 o                         
  -7  15   6       7009.68       7446.80       362.82 o                         
  -5  15   6       3315.69       4189.54       363.97 o                         
  -3  15   6         86.68        116.40       165.73 o                         
  -1  15   6        203.46         64.07       181.23 o                         
   1  15   6      14387.42      15889.07       539.03 o                         
   3  15   6       3310.72       3259.27       353.49 o                         
   5  15   6      10278.25      12380.85       539.84 o                         
   7  15   6      13761.69      15169.71       503.37 o                         
   9  15   6         81.43        260.03       126.73 o                         
  11  15   6         22.76        399.43       155.50 o                         
  13  15   6      22054.53      22094.89       688.20 o                         
  15  15   6        794.37        834.61       156.60 o                         
  17  15   6       3021.74       3521.61       261.39 o                         
  19  15   6        203.57        192.16       113.73 o                         
  21  15   6       9837.41       8477.42       461.72 o                         
  23  15   6        677.88        686.35       162.23 o                         
 -22  16   6        810.31        748.74       187.19 o                         
 -20  16   6       3106.59       2861.86       287.02 o                         
 -18  16   6          8.47        172.29       147.67 o                         
 -16  16   6        442.35        526.89       172.63 o                         
 -14  16   6       2734.50       2199.54       480.44 o                         
 -12  16   6        520.87        986.71       596.91 o                         
 -10  16   6         72.63        296.78       143.69 o                         
  -8  16   6        205.72         58.24       241.26 o                         
  -6  16   6       6325.47       6296.39       426.37 o                         
  -4  16   6        251.14        411.61       159.48 o                         
  -2  16   6        233.07        824.67       191.44 o                         
   0  16   6       8238.63       8657.25       432.60 o                         
   2  16   6        278.51        344.95       171.89 o                         
   4  16   6        756.47       1163.25       183.73 o                         
   6  16   6       1829.05       1580.07       289.10 o                         
   8  16   6       3141.47       4481.48       355.28 o                         
  10  16   6        643.25        633.73       148.74 o                         
  12  16   6       1874.87       1693.19       182.41 o                         
  14  16   6        148.67        296.79       115.06 o                         
  16  16   6         75.45         72.82       107.09 o                         
  18  16   6       1017.35        849.54       191.35 o                         
 -15  17   6       1240.05       1058.18       149.75 o                         
 -13  17   6       2211.76       2125.25       492.92 o                         
 -11  17   6       3792.83       3623.08       361.89 o                         
  -9  17   6        168.82        170.55       207.98 o                         
  -7  17   6       2568.00       2807.78       399.33 o                         
  -5  17   6      11536.99      11920.67      1073.20 o                         
  -3  17   6       1078.98        889.97       163.42 o                         
  -1  17   6       2495.08       2476.73       207.37 o                         
   1  17   6      10226.72      11735.32       517.88 o                         
   3  17   6       1282.37       1460.68       179.77 o                         
   5  17   6       1849.09       1889.15       239.18 o                         
   7  17   6      11075.91      10565.58       603.15 o                         
   9  17   6       1682.08       2104.80       311.98 o                         
  11  17   6       3334.25       2599.80       328.61 o                         
  13  17   6       6983.98       7466.62       482.52 o                         
  15  17   6        673.65        603.15       203.82 o                         
 -10  18   6         12.16        108.15       145.59 o                         
  -8  18   6       6131.09       5361.83       386.85 o                         
  -6  18   6       1747.12       1397.65       299.50 o                         
  -4  18   6       1117.26       1622.27       270.38 o                         
  -2  18   6        547.27       1360.21       311.98 o                         
   0  18   6        393.36        413.63       140.36 o                         
   2  18   6       4231.42       2686.65       328.61 o                         
   4  18   6       1387.01       1547.40       257.90 o                         
   6  18   6        906.67        474.20       207.98 o                         
   8  18   6         59.73       -112.31       166.39 o                         
 -45   1   7          0.66         82.09        99.88 o                         
 -43   1   7         55.05       -148.52       148.52 o                         
 -41   1   7        313.73        266.44       303.66 o                         
 -39   1   7        607.95        776.77       299.50 o                         
 -37   1   7       1075.86       1000.27       310.22 o                         
 -35   1   7        968.52        996.58       198.02 o                         
 -33   1   7        117.50       -159.75       164.52 o                         
 -31   1   7        183.41        546.90       164.16 o                         
 -29   1   7       5832.63       4596.59       364.41 o                         
 -27   1   7      25287.62      23283.04       778.90 o                         
 -25   1   7        974.43       1078.61       748.74 o                         
 -23   1   7        309.95       1097.07       573.44 o                         
 -21   1   7      66636.64      62293.75      2986.39 o                         
 -19   1   7      89688.82      82111.78      3238.33 o                         
 -17   1   7        185.49       2391.20       682.17 o                         
 -15   1   7      18071.92      16687.65      1256.45 o                         
 -13   1   7     167310.61     158569.73      4067.86 o                         
 -11   1   7         23.38        774.60       463.80 o                         
  -9   1   7      69712.54      48747.92      1835.32 o                         
  -7   1   7     413861.94     462245.03     10559.20 o                         
  -5   1   7     424982.84     351077.03      5319.46 o                         
  -3   1   7      17453.65      15453.45       987.87 o                         
  -1   1   7     142429.22     179492.61     10538.54 o                         
   1   1   7      14026.03      25380.02      2071.52 o                         
   3   1   7    1042786.06     956464.00     16296.29 o                         
   5   1   7      77670.77     111659.73      3736.25 o                         
   7   1   7     177607.58     171846.75      5081.28 o                         
   9   1   7     105093.02     120753.92      5636.36 o                         
  11   1   7      11178.83       9581.55      1244.72 o                         
  13   1   7       1617.67       5697.95       784.30 o                         
  15   1   7     100679.05     103013.62      3241.47 o                         
  17   1   7      61230.71      65840.80      3309.00 o                         
  19   1   7     148468.64     159098.05      6416.30 o                         
  21   1   7       4741.97       3581.59       775.16 o                         
  23   1   7      25879.88      28880.64      3053.20 o                         
  25   1   7        810.37        841.82       150.40 o                         
  27   1   7      15892.86      16034.36       410.64 o                         
  29   1   7        118.93        222.83       142.31 o                         
  31   1   7        779.52        758.22       138.51 o                         
  33   1   7         43.75        -88.95       120.72 o                         
  35   1   7       1845.65       1542.62       139.50 o                         
  37   1   7        961.31        913.15       142.92 o                         
  39   1   7         19.72        190.02       149.70 o                         
  41   1   7        148.06        -20.51        85.15 o                         
 -44   2   7          7.06        -81.33        81.33 o                         
 -42   2   7        102.52        -53.24       167.58 o                         
 -40   2   7        120.01        426.85       291.18 o                         
 -38   2   7         40.41        -60.34       267.47 o                         
 -36   2   7         83.70        134.45       162.64 o                         
 -34   2   7       4050.10       3523.69       264.11 o                         
 -32   2   7        250.80        100.40       162.39 o                         
 -30   2   7       4393.32       3714.70       419.20 o                         
 -28   2   7       3477.46       3692.33       195.48 o                         
 -26   2   7       4785.14       4907.78      1420.53 o                         
 -24   2   7      11285.97      12403.36      1601.48 o                         
 -22   2   7       7435.29       5794.80       994.12 o                         
 -20   2   7      11623.52       7460.07      1050.62 o                         
 -18   2   7      47424.59      56670.64      2596.75 o                         
 -16   2   7     254439.78     275703.38      6366.97 o                         
 -14   2   7      70033.02      67797.52      2513.38 o                         
 -12   2   7       1338.49        885.18       328.70 o                         
 -10   2   7     179609.42     141322.16      3542.26 o                         
  -8   2   7     840518.12     747868.81     15036.04 o                         
  -6   2   7     120293.06     108241.72      2195.82 o                         
  -4   2   7        904.35       3768.67       590.67 o                         
  -2   2   7     225685.45     212955.03      9128.42 o                         
   0   2   7     410872.00     405016.72      6053.60 o                         
   2   2   7      31681.35      51811.64      1592.05 o                         
   4   2   7      38065.72      38638.88      1411.63 o                         
   6   2   7     123780.90     114083.38      2746.64 o                         
   8   2   7      55472.34      79342.89      3474.73 o                         
  10   2   7     102387.98     108853.02      3389.03 o                         
  12   2   7      60236.40      39479.14      1927.00 o                         
  14   2   7      22410.27      29520.55      1734.30 o                         
  16   2   7     161871.12     189544.62      4962.40 o                         
  18   2   7        682.43       2056.33       672.19 o                         
  20   2   7         86.17        759.14       651.36 o                         
  22   2   7      89093.92      95647.63      6031.53 o                         
  24   2   7      13656.09      14908.06       483.98 o                         
  26   2   7        687.54        725.22       132.16 o                         
  28   2   7       3641.92       3970.10       222.32 o                         
  30   2   7       1849.29       1837.93       179.80 o                         
  32   2   7        948.06       1098.20       155.91 o                         
  34   2   7          5.13        -50.19       126.72 o                         
  36   2   7        417.46        413.83       118.18 o                         
  38   2   7        152.85        136.42        99.61 o                         
  40   2   7         17.43         53.58       132.48 o                         
 -43   3   7         13.23        -39.63       139.13 o                         
 -41   3   7        655.27        772.17       206.60 o                         
 -39   3   7        350.22       1030.87       254.31 o                         
 -37   3   7        593.67        861.25       303.66 o                         
 -35   3   7       1081.72       1371.25       193.30 o                         
 -33   3   7       2316.29       2336.00       232.09 o                         
 -31   3   7        272.89         60.69       158.65 o                         
 -29   3   7       1612.63       1226.10       152.57 o                         
 -27   3   7         62.50        -48.48       126.19 o                         
 -25   3   7      12086.47      14007.49      1617.96 o                         
 -23   3   7      44180.01      47638.62      2796.41 o                         
 -21   3   7      15511.93      13772.02      1442.60 o                         
 -19   3   7      13352.79       9267.03      1132.38 o                         
 -17   3   7       8765.24       8192.86      1017.26 o                         
 -15   3   7     256197.28     229974.52      7849.31 o                         
 -13   3   7      68007.91      70837.89      2553.75 o                         
 -11   3   7     442205.81     392069.84      7475.99 o                         
  -9   3   7      71149.41      87299.43      3695.24 o                         
  -7   3   7      85692.20      86327.09      2356.72 o                         
  -5   3   7     121308.77     114667.87      2400.02 o                         
  -3   3   7     206760.17     176711.44      5727.88 o                         
  -1   3   7     340804.06     272488.03      7570.61 o                         
   1   3   7     209655.48     164269.84      5149.68 o                         
   3   3   7     179661.56     172389.55      5245.35 o                         
   5   3   7      11748.70      10632.91       726.11 o                         
   7   3   7       7219.43       5308.57       553.49 o                         
   9   3   7     208501.14     247979.88      4066.38 o                         
  11   3   7     241467.81     207371.53      3718.51 o                         
  13   3   7      30086.91      37496.04      1932.98 o                         
  15   3   7       5786.11       8674.92       987.71 o                         
  17   3   7      24008.69      28903.87      1819.47 o                         
  19   3   7      44240.67      49268.53      3017.63 o                         
  21   3   7      14653.50      18963.97      2895.14 o                         
  23   3   7       3339.89       4503.74       331.82 o                         
  25   3   7      14494.46      14647.58       484.31 o                         
  27   3   7         45.97        -31.55       143.59 o                         
  29   3   7      11522.41      12446.38       510.76 o                         
  31   3   7        776.94        605.84       160.93 o                         
  33   3   7       5765.76       5921.87       288.79 o                         
  35   3   7       1263.22       1531.80       153.39 o                         
  37   3   7        735.89        355.04       116.22 o                         
  39   3   7        203.12        -18.96       133.89 o                         
 -44   4   7        319.46        632.27       137.27 o                         
 -42   4   7         51.94         61.47       151.46 o                         
 -40   4   7          0.42       -198.39       198.39 o                         
 -38   4   7        327.47       -129.35       215.45 o                         
 -36   4   7         48.06        103.28       249.18 o                         
 -34   4   7         15.63         79.10       266.08 o                         
 -32   4   7         17.63        -16.17       177.12 o                         
 -30   4   7       7270.38       6261.81       452.01 o                         
 -28   4   7         91.93         69.08       134.11 o                         
 -26   4   7       2771.50       1820.39       163.50 o                         
 -24   4   7        145.91       -802.82      1177.19 o                         
 -22   4   7      21361.07      25532.10      3086.48 o                         
 -20   4   7        129.66        643.86       550.79 o                         
 -18   4   7       2400.39       1575.87       598.99 o                         
 -16   4   7      54499.00      60534.64      4036.97 o                         
 -14   4   7      85435.95      75740.12      2681.20 o                         
 -12   4   7       5867.00       6398.61       792.42 o                         
 -10   4   7      38942.07      40210.55      2574.84 o                         
  -8   4   7      44583.16      45141.55      1345.00 o                         
  -6   4   7      29303.15      19525.46       915.72 o                         
  -4   4   7     109031.07      95609.41      2012.47 o                         
  -2   4   7      12348.33       8227.84      1019.12 o                         
   0   4   7      32091.55      17191.95      1460.05 o                         
   2   4   7      42755.55      37682.52      2146.39 o                         
   4   4   7       7885.61       5245.35       802.82 o                         
   6   4   7       3340.94       2899.30       611.47 o                         
   8   4   7     103332.94      98817.76      2424.47 o                         
  10   4   7      20956.66      20662.83       828.73 o                         
  12   4   7       2996.13       7936.13       687.53 o                         
  14   4   7       3781.17       4932.69       902.65 o                         
  16   4   7      12438.61      15058.13      1539.98 o                         
  18   4   7      24560.73      26866.02      2165.07 o                         
  20   4   7        504.71       1132.45       703.52 o                         
  22   4   7      22481.63      20871.54       666.03 o                         
  24   4   7         30.96        340.61       124.30 o                         
  26   4   7       8916.08      11015.32       370.66 o                         
  28   4   7        264.11        134.56       165.40 o                         
  30   4   7       3957.84       3503.08       281.88 o                         
  32   4   7        574.94        903.55       181.01 o                         
  34   4   7        110.80        217.91       140.47 o                         
  36   4   7         18.97        -18.21       108.78 o                         
  38   4   7        258.27        339.42        93.66 o                         
  40   4   7          0.27         87.35       133.11 o                         
 -43   5   7        163.25        457.56       145.59 o                         
 -41   5   7          0.94        472.46       172.78 o                         
 -39   5   7         94.57        605.09       212.55 o                         
 -37   5   7        203.04        503.40       230.54 o                         
 -35   5   7        477.15        690.74       263.94 o                         
 -33   5   7        419.57        181.16       290.79 o                         
 -31   5   7         62.19        -46.49       190.63 o                         
 -29   5   7      11301.13       8382.20       586.47 o                         
 -27   5   7       5165.61       4376.46       337.02 o                         
 -25   5   7         36.76         23.08       118.22 o                         
 -23   5   7       3559.55       7474.94      1942.57 o                         
 -21   5   7      47408.00      45644.15      4097.28 o                         
 -19   5   7       8579.34       8689.57      1846.90 o                         
 -17   5   7       1896.11       1821.94       915.13 o                         
 -15   5   7      39884.61      43427.04      3440.05 o                         
 -13   5   7     249558.00     253557.33      9030.66 o                         
 -11   5   7      61918.04      66064.12      2796.65 o                         
  -9   5   7       2235.51       1659.25       464.60 o                         
  -7   5   7      37046.20      40271.99      1917.71 o                         
  -5   5   7      22016.96      29769.33      1587.10 o                         
  -3   5   7      51258.56      51962.67      2128.45 o                         
  -1   5   7     243638.77     237846.22      7266.96 o                         
   1   5   7     146190.62     137518.95      5004.09 o                         
   3   5   7       9382.80       7375.11      1073.20 o                         
   5   5   7       6556.05       6751.16       965.05 o                         
   7   5   7     214763.70     218004.58      6850.99 o                         
   9   5   7     122838.27     122412.45      2719.01 o                         
  11   5   7      49985.47      49405.69      1793.73 o                         
  13   5   7      77733.80      79061.42      3269.52 o                         
  15   5   7      75366.61      80783.24      3530.88 o                         
  17   5   7      33422.30      34060.61      2394.97 o                         
  19   5   7        723.10       1937.39       710.48 o                         
  21   5   7      20126.89      23792.34       633.42 o                         
  23   5   7      53851.57      50952.13      2004.47 o                         
  25   5   7       2247.58       2287.06       177.17 o                         
  27   5   7       4444.78       3889.93       298.89 o                         
  29   5   7        251.58        773.02       153.00 o                         
  31   5   7       1932.14       2657.79       251.27 o                         
  33   5   7       1974.72       1920.72       218.24 o                         
  35   5   7          9.91        116.42       116.17 o                         
  37   5   7         15.09        -46.19        90.11 o                         
  39   5   7         72.50        108.15       158.07 o                         
 -42   6   7         17.80       -128.95       133.11 o                         
 -40   6   7         20.04        123.39       341.09 o                         
 -38   6   7          9.51        -83.70       311.98 o                         
 -36   6   7         33.20        -85.09       249.58 o                         
 -34   6   7       1015.88        521.60       268.54 o                         
 -32   6   7         37.70       -449.25       449.25 o                         
 -30   6   7       2052.14       1601.52       306.25 o                         
 -28   6   7       2665.59       2202.45       222.15 o                         
 -26   6   7         22.26        -17.04       131.31 o                         
 -24   6   7       2526.91       2493.84       197.07 o                         
 -22   6   7      27718.51      30769.14      3477.49 o                         
 -20   6   7       8157.86      11622.14      2167.19 o                         
 -18   6   7       1825.39       1851.06      1085.68 o                         
 -16   6   7      22799.69      20985.57      2495.81 o                         
 -14   6   7     142591.55     137793.50      6497.42 o                         
 -12   6   7       2854.91       2714.99       657.26 o                         
 -10   6   7     137819.89     130357.04      4142.83 o                         
  -8   6   7      63642.78      68756.84      2763.50 o                         
  -6   6   7      34893.41      33010.96      1765.62 o                         
  -4   6   7        414.45       1104.39       442.78 o                         
  -2   6   7      42938.89      48954.27      2167.65 o                         
   0   6   7       1944.85       4562.84       694.42 o                         
   2   6   7     188089.06     175509.28      6247.84 o                         
   4   6   7      13274.03       8685.41      1206.31 o                         
   6   6   7       2037.23       3015.77       790.34 o                         
   8   6   7      21495.27      18822.54      1813.62 o                         
  10   6   7       4527.78       6896.80       770.50 o                         
  12   6   7        819.32        495.23       291.63 o                         
  14   6   7         51.51       1521.71       610.99 o                         
  16   6   7        894.12        618.43       562.98 o                         
  18   6   7       2444.58       2387.66      1272.86 o                         
  20   6   7      24954.25      23099.61       723.14 o                         
  22   6   7      37245.50      36435.90       856.31 o                         
  24   6   7       1967.53       2015.50       221.64 o                         
  26   6   7        199.66         27.02       127.07 o                         
  28   6   7        163.19        195.96       151.90 o                         
  30   6   7       6302.11       5048.91       296.10 o                         
  32   6   7        702.62        475.71       127.26 o                         
  34   6   7        146.43        158.95       115.51 o                         
  36   6   7        166.68        298.11       157.53 o                         
  38   6   7        173.74         37.44       170.55 o                         
 -41   7   7         66.62        -58.24       124.79 o                         
 -39   7   7          8.82        -58.24       187.19 o                         
 -37   7   7         45.13       -158.41       243.34 o                         
 -35   7   7        980.45       1429.97       272.80 o                         
 -33   7   7        564.44        522.90       517.88 o                         
 -31   7   7        302.68        364.08       214.22 o                         
 -29   7   7       8481.14       8980.84       389.12 o                         
 -27   7   7      18994.95      20972.89       615.92 o                         
 -25   7   7       7731.41       6855.52       416.42 o                         
 -23   7   7         97.17        221.37       185.92 o                         
 -21   7   7      46531.04      47273.13      2326.00 o                         
 -19   7   7       5105.37       5004.09      1447.57 o                         
 -17   7   7      25319.83      27990.47      3098.96 o                         
 -15   7   7      24759.61      34891.38      3294.46 o                         
 -13   7   7       5377.04       3272.29       745.05 o                         
 -11   7   7       8907.49       7931.66      1066.26 o                         
  -9   7   7      21531.33      19076.80      1490.94 o                         
  -7   7   7        782.79       2369.04       555.52 o                         
  -5   7   7       1235.19       3240.43       601.98 o                         
  -3   7   7      26372.93      36726.32      1953.06 o                         
  -1   7   7        639.38       1174.24       463.69 o                         
   1   7   7      31382.81      40354.17      2103.02 o                         
   3   7   7      80073.25      62886.01      3577.32 o                         
   5   7   7      10602.48      10087.22      1439.25 o                         
   7   7   7      23739.65      22474.74      2079.84 o                         
   9   7   7     156398.95     147510.52      4204.36 o                         
  11   7   7       7416.08       4675.48       998.32 o                         
  13   7   7     138581.22     155082.75      4815.26 o                         
  15   7   7     145560.58     149532.11      7986.58 o                         
  17   7   7      23897.16      23115.48       733.08 o                         
  19   7   7      65729.03      65972.98      2380.53 o                         
  21   7   7       1531.85       2381.57       286.82 o                         
  23   7   7      19155.70      18165.20       569.38 o                         
  25   7   7       6938.00       7780.10       373.89 o                         
  27   7   7      14380.35      16099.75       977.52 o                         
  29   7   7       1003.48       1439.06       245.19 o                         
  31   7   7       1205.56       1088.31       230.86 o                         
  33   7   7        358.89        124.62       136.74 o                         
  35   7   7       1401.72        923.45       249.58 o                         
  37   7   7        288.64        565.72       207.98 o                         
 -40   8   7          2.27       -106.43       106.43 o                         
 -38   8   7         67.34        295.94       130.80 o                         
 -36   8   7        289.35        440.93       237.10 o                         
 -34   8   7        102.62       -240.23       588.59 o                         
 -32   8   7        356.80        462.92       580.28 o                         
 -30   8   7       4331.95       5408.89       323.24 o                         
 -28   8   7       7132.62       8194.92       372.93 o                         
 -26   8   7      15589.04      14045.07       659.33 o                         
 -24   8   7       3355.22       3364.84       276.88 o                         
 -22   8   7       1044.71        816.40       354.20 o                         
 -20   8   7        908.74       1062.86       291.96 o                         
 -18   8   7      17550.70      16409.93      2545.72 o                         
 -16   8   7       4589.67       4371.82      1360.21 o                         
 -14   8   7       6139.03       7262.80      1593.16 o                         
 -12   8   7         19.98       1168.24       630.05 o                         
 -10   8   7     166947.33     163416.48      7121.37 o                         
  -8   8   7      82128.65      80913.83      4644.28 o                         
  -6   8   7      37990.25      44277.62      2294.97 o                         
  -4   8   7         98.68        814.53       381.03 o                         
  -2   8   7      83287.53      62722.07      2682.66 o                         
   0   8   7       4999.35       3319.42       981.68 o                         
   2   8   7        750.44       1210.47       474.20 o                         
   4   8   7     118062.20     124149.74      5632.20 o                         
   6   8   7     142690.83     161538.22      4771.84 o                         
   8   8   7      32397.45      36861.48      2695.47 o                         
  10   8   7     116285.50     117914.39      5465.82 o                         
  12   8   7      69729.75      65344.38      3910.10 o                         
  14   8   7      26449.87      24450.59      3182.15 o                         
  16   8   7       2286.78       2712.77       209.18 o                         
  18   8   7      28144.52      31664.56      1126.39 o                         
  20   8   7       6558.35       7438.73       371.57 o                         
  22   8   7       3932.89       3182.69       276.36 o                         
  24   8   7       6720.94       7933.82       412.10 o                         
  26   8   7       8884.28       9541.17       412.50 o                         
  28   8   7        103.44        163.42       193.43 o                         
  30   8   7        392.52        421.64       175.76 o                         
  32   8   7        136.88        280.06       168.47 o                         
  34   8   7        547.39        665.55       237.10 o                         
  36   8   7        724.23        507.48       195.50 o                         
 -39   9   7        168.03        428.45       207.98 o                         
 -37   9   7         47.22        228.78       162.23 o                         
 -35   9   7        121.99       -273.94       309.90 o                         
 -33   9   7        598.26        880.88       170.55 o                         
 -31   9   7          1.02         20.80       203.82 o                         
 -29   9   7         20.37       -309.53       418.05 o                         
 -27   9   7       1033.33       1271.96       221.04 o                         
 -25   9   7        102.22        315.75       200.10 o                         
 -23   9   7      25455.35      24457.11       825.70 o                         
 -21   9   7       5871.20       5027.66       453.40 o                         
 -19   9   7       1868.03       2540.55       569.88 o                         
 -17   9   7       4359.32       5770.91       524.98 o                         
 -15   9   7      73482.67      64961.69      4825.23 o                         
 -13   9   7      13213.36      13846.25      1503.17 o                         
 -11   9   7      12124.67      10823.48      1942.57 o                         
  -9   9   7       8499.55      10894.20      1813.62 o                         
  -7   9   7      90779.55      78609.59      4800.27 o                         
  -5   9   7      26046.41      29271.65      2782.82 o                         
  -3   9   7       1233.38       2379.34       990.00 o                         
  -1   9   7      17900.40      21497.21      2321.10 o                         
   1   9   7      41229.84      40544.38      3223.75 o                         
   3   9   7      81067.78      82340.82      4754.51 o                         
   5   9   7      40545.29      44069.57      2472.45 o                         
   7   9   7      44593.04      41916.61      2397.75 o                         
   9   9   7      91198.55      88658.98      3528.28 o                         
  11   9   7      12812.68      18572.96      2146.39 o                         
  13   9   7        775.97       1542.70       284.46 o                         
  15   9   7       1237.61       1169.26       147.26 o                         
  17   9   7      68495.20      68643.79      1226.82 o                         
  19   9   7       6545.80       7213.08       368.55 o                         
  21   9   7         77.47         36.20       145.71 o                         
  23   9   7       1518.07       1336.65       206.21 o                         
  25   9   7       2146.96       1590.28       215.05 o                         
  27   9   7        264.82        689.24       205.48 o                         
  29   9   7       3958.18       4405.87       308.67 o                         
  31   9   7        703.04       1214.25       247.50 o                         
  33   9   7        749.17        411.30       117.93 o                         
  35   9   7        226.51        137.27       170.55 o                         
 -38  10   7        120.21       -183.03       183.03 o                         
 -36  10   7          1.17       -153.91       228.78 o                         
 -34  10   7         68.92        332.77       178.87 o                         
 -32  10   7        109.38        250.17       326.53 o                         
 -30  10   7         37.92        -87.35       178.87 o                         
 -28  10   7       4890.54       5656.96       348.83 o                         
 -26  10   7       1287.30       1034.18       212.25 o                         
 -24  10   7         22.16       -143.87       202.37 o                         
 -22  10   7       3239.93       3833.78       430.53 o                         
 -20  10   7      13907.84      16014.76       931.77 o                         
 -18  10   7       1537.44       2084.00       445.09 o                         
 -16  10   7      10747.32       8302.72       636.43 o                         
 -14  10   7         40.82        158.07       278.70 o                         
 -12  10   7      66925.33      69414.22      1766.97 o                         
 -10  10   7       2183.89       1534.92       869.37 o                         
  -8  10   7      15674.40      16106.27      2321.10 o                         
  -6  10   7        704.42       1164.71       819.46 o                         
  -4  10   7      16360.29      13169.54      2021.60 o                         
  -2  10   7     134410.39     140135.39      6767.80 o                         
   0  10   7      48593.71      46043.47      3718.75 o                         
   2  10   7      91415.92      89306.28      3863.62 o                         
   4  10   7       4424.44       4451.66       867.32 o                         
   6  10   7      97989.28      95774.55      3968.40 o                         
   8  10   7       8796.59       8659.19       500.67 o                         
  10  10   7      26894.73      28321.78       660.56 o                         
  12  10   7      31398.96      31735.42       711.90 o                         
  14  10   7      55700.41      59742.18      1103.97 o                         
  16  10   7       8216.98       8264.86       377.92 o                         
  18  10   7        342.86        424.59       175.94 o                         
  20  10   7        407.60        412.39       172.25 o                         
  22  10   7        836.81       1197.23       170.84 o                         
  24  10   7       3932.83       4735.98       287.00 o                         
  26  10   7        885.40       1044.92       183.02 o                         
  28  10   7       3192.93       3761.98       334.85 o                         
  30  10   7        529.23        187.19       138.24 o                         
  32  10   7        146.43        461.72       162.23 o                         
  34  10   7        214.53         79.03       149.75 o                         
 -35  11   7         29.91       -183.03       203.82 o                         
 -33  11   7        297.93        744.97       136.89 o                         
 -31  11   7        209.57        274.54       148.82 o                         
 -29  11   7        133.82        170.87       170.64 o                         
 -27  11   7       4159.10       4288.06       310.80 o                         
 -25  11   7         52.56        103.29       336.93 o                         
 -23  11   7       4858.12       4819.69       354.12 o                         
 -21  11   7        859.11       1262.68       258.64 o                         
 -19  11   7        129.94        549.08       378.53 o                         
 -17  11   7       1524.12       1113.18       272.56 o                         
 -15  11   7      12538.37      11793.58       465.39 o                         
 -13  11   7        364.42        675.40       283.78 o                         
 -11  11   7      12831.23      11752.62       570.83 o                         
  -9  11   7       2288.87       2746.83       318.08 o                         
  -7  11   7      49859.09      44412.96      1160.49 o                         
  -5  11   7      59450.10      59275.51      2276.11 o                         
  -3  11   7        196.43       -101.03       243.87 o                         
  -1  11   7      21555.04      19786.88       881.23 o                         
   1  11   7      31095.55      36438.14      1219.27 o                         
   3  11   7      50320.82      53973.35      1599.73 o                         
   5  11   7       6141.42       8418.52       395.66 o                         
   7  11   7       5951.40       4474.39       254.43 o                         
   9  11   7      61370.81      67001.08      1166.73 o                         
  11  11   7      17245.24      17107.74       745.10 o                         
  13  11   7      11408.92      12591.42       452.18 o                         
  15  11   7      14154.62      14119.54       490.80 o                         
  17  11   7        960.79       1082.83       195.19 o                         
  19  11   7         46.87        122.72       168.14 o                         
  21  11   7       1519.42       1483.71       210.24 o                         
  23  11   7        108.93        418.75       168.36 o                         
  25  11   7       1156.14        802.64       200.55 o                         
  27  11   7       1211.66       1335.26       266.22 o                         
  29  11   7        268.50        253.74       187.19 o                         
  31  11   7         58.87        391.01       162.23 o                         
 -34  12   7        357.00        328.61       174.71 o                         
 -32  12   7         66.30        -28.62       106.71 o                         
 -30  12   7       3045.84       2654.16       230.07 o                         
 -28  12   7         41.42        -82.83       159.22 o                         
 -26  12   7       1173.87        570.44       163.43 o                         
 -24  12   7       9596.25      11311.78       664.14 o                         
 -22  12   7       1036.51        798.06       299.18 o                         
 -20  12   7      11813.29      13087.99       595.72 o                         
 -18  12   7       2742.14       2546.94       258.44 o                         
 -16  12   7       4403.74       3468.29       270.63 o                         
 -14  12   7      10767.91       9081.16       411.89 o                         
 -12  12   7      19037.64      19910.32       705.07 o                         
 -10  12   7        796.67        811.14       453.40 o                         
  -8  12   7      24930.93      23729.86       817.13 o                         
  -6  12   7        238.30        597.37       230.98 o                         
  -4  12   7      54489.38      59168.61      1748.32 o                         
  -2  12   7      85450.64      77418.73      2062.59 o                         
   0  12   7      13278.94      12093.12      1057.68 o                         
   2  12   7       7284.72       7548.53       568.20 o                         
   4  12   7       2916.38       2649.27       379.45 o                         
   6  12   7      18357.77      17706.62       531.59 o                         
   8  12   7       6803.19       7363.11       314.67 o                         
  10  12   7       5550.43       5891.63       280.20 o                         
  12  12   7        841.92        966.59       158.29 o                         
  14  12   7       1276.85        640.49       174.68 o                         
  16  12   7      18038.41      18447.36       554.10 o                         
  18  12   7       4507.75       5682.94       312.26 o                         
  20  12   7        635.54        742.12       174.82 o                         
  22  12   7       2122.21       2260.45       215.13 o                         
  24  12   7        646.99        861.20       194.06 o                         
  26  12   7       3677.08       5141.36       415.97 o                         
  28  12   7       1531.51       1576.52       228.78 o                         
  30  12   7       1018.10        682.19       162.23 o                         
 -31  13   7       1583.22       1430.89       140.81 o                         
 -29  13   7        533.01        445.26       131.59 o                         
 -27  13   7       1217.60       1685.51       386.85 o                         
 -25  13   7        238.14        335.64       330.69 o                         
 -23  13   7        631.70       1249.39       334.68 o                         
 -21  13   7       1987.59       1581.19       175.32 o                         
 -19  13   7        165.94        238.71       201.37 o                         
 -17  13   7       3782.27       2734.55       262.21 o                         
 -15  13   7        647.06        964.17       167.29 o                         
 -13  13   7         97.49       -122.65       223.60 o                         
 -11  13   7       2291.66       2797.16       347.27 o                         
  -9  13   7      11403.79      13712.18       829.86 o                         
  -7  13   7       3876.87       4257.70       332.19 o                         
  -5  13   7      16817.70      16357.45       979.60 o                         
  -3  13   7       3116.13       3443.66       339.64 o                         
  -1  13   7      29501.92      28044.31      1520.36 o                         
   1  13   7        285.10        505.71       226.24 o                         
   3  13   7      20878.00      21463.72      1183.43 o                         
   5  13   7       2320.85       2980.13       264.72 o                         
   7  13   7       4726.20       4731.30       255.40 o                         
   9  13   7          9.66         44.67       131.68 o                         
  11  13   7        175.16        239.96       136.39 o                         
  13  13   7       9269.93      10120.00       403.44 o                         
  15  13   7        390.01        415.93       173.39 o                         
  17  13   7        294.56         42.22       150.87 o                         
  19  13   7         41.05          3.06       148.60 o                         
  21  13   7       3655.20       3633.25       235.38 o                         
  23  13   7       5877.43       6002.55       326.33 o                         
  25  13   7        715.98        673.87       207.98 o                         
  27  13   7       2367.76       2025.76       249.58 o                         
 -28  14   7        339.44        411.81       153.91 o                         
 -26  14   7       1185.21       1268.60       173.85 o                         
 -24  14   7        577.88        545.87       194.81 o                         
 -22  14   7        851.87        302.56       183.62 o                         
 -20  14   7         11.15         64.06       178.92 o                         
 -18  14   7        315.05        392.45       185.39 o                         
 -16  14   7       3957.46       3791.93       263.15 o                         
 -14  14   7      16505.68      17005.33       626.03 o                         
 -12  14   7       1456.61       1362.37       215.36 o                         
 -10  14   7       4236.67       5057.36       354.12 o                         
  -8  14   7      31715.36      32911.78      2620.60 o                         
  -6  14   7        293.80        103.38       130.20 o                         
  -4  14   7        359.84        375.60       192.46 o                         
  -2  14   7      18140.34      18079.63       674.50 o                         
   0  14   7       8093.44       9468.15       492.57 o                         
   2  14   7       1182.51       1552.36       246.23 o                         
   4  14   7        803.23        844.16       200.68 o                         
   6  14   7       7731.05       8867.16       410.40 o                         
   8  14   7        580.68        576.38       178.92 o                         
  10  14   7       1230.75       1616.23       178.26 o                         
  12  14   7       4373.01       5317.83       341.12 o                         
  14  14   7       2594.84       2461.88       228.46 o                         
  16  14   7      13301.43      13421.01       434.28 o                         
  18  14   7        174.44        233.44       149.89 o                         
  20  14   7       1562.76       1251.64       210.70 o                         
  22  14   7       2992.41       2999.02       220.60 o                         
  24  14   7       1864.93       1193.83       207.98 o                         
  26  14   7          0.69        -70.71       141.43 o                         
 -27  15   7        103.53        183.03       112.31 o                         
 -25  15   7        575.31        802.82       174.71 o                         
 -23  15   7        427.31       1106.47       278.70 o                         
 -21  15   7        870.43        628.11       220.46 o                         
 -19  15   7       1821.99       1851.08       386.85 o                         
 -17  15   7       2728.86       3110.02       538.68 o                         
 -15  15   7       1311.00       1107.67       198.39 o                         
 -13  15   7        306.87         90.04       174.10 o                         
 -11  15   7        917.06       1604.37       227.88 o                         
  -9  15   7       5099.13       4867.34      1035.76 o                         
  -7  15   7       3393.52       3824.13       309.50 o                         
  -5  15   7        723.66        566.65       210.06 o                         
  -3  15   7        407.63        502.33       194.69 o                         
  -1  15   7       5509.23       5937.35       378.69 o                         
   1  15   7      11521.92      11886.70       467.35 o                         
   3  15   7       8241.42       7717.57       374.65 o                         
   5  15   7        709.99       1222.15       213.38 o                         
   7  15   7       1203.88       2198.28       236.99 o                         
   9  15   7       1151.34       1194.99       193.49 o                         
  11  15   7         40.72       -122.30       122.30 o                         
  13  15   7      14149.32      12526.88       496.89 o                         
  15  15   7        279.49        298.92       139.69 o                         
  17  15   7        138.92        246.49       119.08 o                         
  19  15   7        480.99        401.74       187.19 o                         
  21  15   7        329.96        445.09       170.55 o                         
  23  15   7        110.52       -137.27       137.27 o                         
 -22  16   7       4112.69       2849.38       249.58 o                         
 -20  16   7        909.48       1048.24       232.94 o                         
 -18  16   7         22.81         77.74       103.64 o                         
 -16  16   7        705.56        733.20       158.51 o                         
 -14  16   7       5227.30       4226.04       277.94 o                         
 -12  16   7        686.03        515.36       166.96 o                         
 -10  16   7       8480.08       8559.16       917.21 o                         
  -8  16   7      14183.52      15436.57       873.53 o                         
  -6  16   7       7045.03       9351.65      1017.04 o                         
  -4  16   7       1539.83       2364.86       270.13 o                         
  -2  16   7        372.83        197.12       157.49 o                         
   0  16   7      13824.65      13307.53       571.40 o                         
   2  16   7         31.26        -45.77       258.84 o                         
   4  16   7       1276.05       1158.68       194.27 o                         
   6  16   7       5867.29       5439.03       303.69 o                         
   8  16   7       6989.63       6724.56       317.38 o                         
  10  16   7       2219.12       2646.80       292.86 o                         
  12  16   7       3278.64       4126.40       445.09 o                         
  14  16   7       1786.79       1489.79       142.98 o                         
  16  16   7       1777.16       1317.24       232.94 o                         
  18  16   7         23.86       -145.59       166.39 o                         
 -15  17   7        590.08        594.83       166.39 o                         
 -13  17   7        376.19        761.22       232.94 o                         
 -11  17   7        183.88         62.40       212.14 o                         
  -9  17   7        916.47       1343.58       295.34 o                         
  -7  17   7        626.68        306.23       230.86 o                         
  -5  17   7         15.39        241.76       202.09 o                         
  -3  17   7        592.66        466.13       243.09 o                         
  -1  17   7        328.87        372.76       186.66 o                         
   1  17   7        140.54        309.32       157.50 o                         
   3  17   7        328.13        305.73       141.55 o                         
   5  17   7       1061.50        496.33       143.50 o                         
   7  17   7        616.77        438.49       158.07 o                         
   9  17   7         17.03        503.32       249.58 o                         
  11  17   7         49.13          8.32       199.66 o                         
  13  17   7       2041.78       1618.11       257.90 o                         
 -10  18   7        110.13        311.98       153.91 o                         
  -8  18   7       4899.54       4592.28       370.21 o                         
  -6  18   7       1699.29       1480.85       253.74 o                         
  -4  18   7       2179.90       1738.75       295.34 o                         
  -2  18   7       1197.83       1439.25       262.06 o                         
   0  18   7       2946.55       1825.30       183.39 o                         
   2  18   7        174.32        376.11       278.70 o                         
   4  18   7        991.04        561.56       191.35 o                         
   6  18   7       1874.12       1830.26       253.74 o                         
 -44   0   8        134.01         62.40       187.19 o                         
 -42   0   8         68.52        428.45       228.78 o                         
 -40   0   8        228.34        644.75       303.66 o                         
 -38   0   8       1060.39       1206.31       391.01 o                         
 -36   0   8       2852.23       4384.30       603.15 o                         
 -34   0   8         76.36          0.83       235.35 o                         
 -32   0   8       4959.34       5210.60       644.75 o                         
 -30   0   8       4703.11       4306.56       432.61 o                         
 -28   0   8       5743.97       5818.09       405.30 o                         
 -26   0   8        786.99       1102.31       940.09 o                         
 -24   0   8        407.94        836.10       769.54 o                         
 -22   0   8       1412.05       3727.07      1268.70 o                         
 -20   0   8      28219.31      21097.88      2371.02 o                         
 -18   0   8       4798.29       4039.05      1123.11 o                         
 -16   0   8     191284.89     182218.84      6880.11 o                         
 -14   0   8     326713.75     258677.89      8273.60 o                         
 -12   0   8     131703.33     109495.20      4596.44 o                         
 -10   0   8       6516.23       7150.49      1102.31 o                         
  -8   0   8     773535.81     812992.44     19076.28 o                         
  -6   0   8    4053823.25    4139893.50     59986.72 o                         
  -4   0   8      82606.92      80364.98      3286.15 o                         
  -2   0   8      13294.32      21963.10      1780.34 o                         
   0   0   8      43704.54      36151.76      2483.33 o                         
   2   0   8     883305.06     984753.81     23531.30 o                         
   4   0   8     346745.22     348722.47     10748.61 o                         
   6   0   8      68315.19      79449.85      4525.73 o                         
   8   0   8     225496.42     219705.86      8373.43 o                         
  10   0   8       3227.09       6064.81      1272.86 o                         
  12   0   8      12483.01      20066.29      2416.77 o                         
  14   0   8        346.84        765.38       790.34 o                         
  16   0   8     110610.39     105522.70      5844.35 o                         
  18   0   8      36294.84      39496.14      3539.89 o                         
  20   0   8      65354.16      77070.52      5074.81 o                         
  22   0   8        151.30       -361.89       673.87 o                         
  24   0   8      49743.34      45044.34      2778.67 o                         
  26   0   8       4102.84       4535.28       367.96 o                         
  28   0   8        347.36        641.79       270.38 o                         
  30   0   8       1965.86       2377.26       250.79 o                         
  32   0   8        604.56        708.56       274.19 o                         
  34   0   8          8.44       -100.10       157.46 o                         
  36   0   8        106.57        212.55       132.50 o                         
  38   0   8       2065.78       1521.66       181.81 o                         
  40   0   8        269.82        212.14       158.07 o                         
 -45   1   8         19.60        138.85       103.64 o                         
 -43   1   8         75.80        163.53       145.04 o                         
 -41   1   8         80.89        361.36       361.89 o                         
 -39   1   8        111.20          8.32       262.06 o                         
 -37   1   8         45.79       -179.92       271.97 o                         
 -35   1   8       2916.20       3524.78       458.70 o                         
 -33   1   8        514.22        425.71       165.01 o                         
 -31   1   8        467.00        214.67       169.91 o                         
 -29   1   8       8215.96       7251.06       467.13 o                         
 -27   1   8        275.29        265.37       139.26 o                         
 -25   1   8       7774.71       6472.83      1179.95 o                         
 -23   1   8      14143.93      17038.32      1655.96 o                         
 -21   1   8      13387.59       9788.31      1221.62 o                         
 -19   1   8      10165.11      10090.83      1160.26 o                         
 -17   1   8      81795.34      69564.32      2860.11 o                         
 -15   1   8      38941.87      40327.04      1986.23 o                         
 -13   1   8      28606.42      29524.91      1625.30 o                         
 -11   1   8     120795.72     104851.10      4904.26 o                         
  -9   1   8     681367.56     693303.44     11864.17 o                         
  -7   1   8     920923.62     984979.88     16535.54 o                         
  -5   1   8      21886.66      24775.04      1701.31 o                         
  -3   1   8     591807.62     670321.00     11321.15 o                         
  -1   1   8      30495.52      28275.19      1555.56 o                         
   1   1   8       3080.22      10119.25      1053.58 o                         
   3   1   8       3099.98       2230.89       662.38 o                         
   5   1   8      10067.66       6470.94       985.29 o                         
   7   1   8         67.38       1031.34       547.00 o                         
   9   1   8       5709.85       3936.63       881.68 o                         
  11   1   8      31472.29      28452.32      2070.63 o                         
  13   1   8      21402.12      24620.43      1981.93 o                         
  15   1   8        113.54        772.56       547.69 o                         
  17   1   8      28176.29      29234.21      2183.69 o                         
  19   1   8      13840.11      14130.28      1562.97 o                         
  21   1   8      48496.97      50856.47      2980.96 o                         
  23   1   8        996.52        856.95       151.36 o                         
  25   1   8         11.78        -49.05       126.24 o                         
  27   1   8       2582.24       2417.64       201.24 o                         
  29   1   8       8335.30       6844.23       285.05 o                         
  31   1   8       1581.94       1322.50       155.57 o                         
  33   1   8         84.35        -35.43       110.86 o                         
  35   1   8       2029.51       2091.25       144.74 o                         
  37   1   8        589.28        369.16       111.13 o                         
  39   1   8          1.64         44.58       119.10 o                         
  41   1   8         99.52         62.70       103.99 o                         
 -44   2   8         36.10         36.14       111.47 o                         
 -42   2   8        315.30        285.79       174.10 o                         
 -40   2   8         13.86        -73.21       202.82 o                         
 -38   2   8        796.40        832.50       271.49 o                         
 -36   2   8        899.27       1590.23       335.27 o                         
 -34   2   8         66.98         32.65       171.11 o                         
 -32   2   8       2512.05       1720.28       215.40 o                         
 -30   2   8       2734.82       2437.84       213.00 o                         
 -28   2   8        812.01        180.34       166.71 o                         
 -26   2   8       2515.39       2173.58       878.98 o                         
 -24   2   8        911.66       1198.19      1060.72 o                         
 -22   2   8       5251.20       6106.11      1001.29 o                         
 -20   2   8      11566.71      12706.86      1341.43 o                         
 -18   2   8      24448.89      23769.65      1695.13 o                         
 -16   2   8         33.63       1040.11       497.47 o                         
 -14   2   8       6746.95       5731.50       766.12 o                         
 -12   2   8      97578.95      84001.29      2758.67 o                         
 -10   2   8       5167.29       8725.09       849.54 o                         
  -8   2   8       3850.40       2196.42       424.56 o                         
  -6   2   8     583122.69     636858.25      8813.81 o                         
  -4   2   8      43282.21      44558.47      2308.62 o                         
  -2   2   8      21617.93      31613.55      2017.44 o                         
   0   2   8     195985.00     160366.36      4072.68 o                         
   2   2   8     497693.03     463918.12      9124.90 o                         
   4   2   8     162678.80     186620.86      5142.87 o                         
   6   2   8      19815.57      22637.71      1741.05 o                         
   8   2   8     248142.91     236320.38      6699.11 o                         
  10   2   8      96964.80      96088.82      4139.59 o                         
  12   2   8      22282.27      28005.13      2302.71 o                         
  14   2   8       4148.97       6039.87      1157.89 o                         
  16   2   8      27610.54      28006.15      2327.33 o                         
  18   2   8       9357.65       6749.57      1233.50 o                         
  20   2   8       1700.73       1453.19       727.94 o                         
  22   2   8       4612.69       4875.14      1439.25 o                         
  24   2   8       3235.35       3459.82       248.90 o                         
  26   2   8      14734.27      13020.71       735.49 o                         
  28   2   8         65.20        518.11       150.52 o                         
  30   2   8       1654.90       1541.83       167.91 o                         
  32   2   8       1358.04        862.23       176.30 o                         
  34   2   8        218.47        159.58       118.31 o                         
  36   2   8        748.43        614.97       132.03 o                         
  38   2   8         13.20         50.53        93.58 o                         
  40   2   8        165.21        121.89        92.62 o                         
 -43   3   8         15.49        198.53       134.44 o                         
 -41   3   8        713.30        658.97       196.48 o                         
 -39   3   8         25.08       -311.52       341.09 o                         
 -37   3   8        617.83        917.56       275.31 o                         
 -35   3   8       2400.98       3140.28       379.30 o                         
 -33   3   8          1.88       -167.23       167.23 o                         
 -31   3   8       2301.50       1593.86       198.07 o                         
 -29   3   8       1830.65       1626.60       172.98 o                         
 -27   3   8       4590.12       4003.59       274.68 o                         
 -25   3   8       3533.78       8048.52      1869.78 o                         
 -23   3   8        199.93        975.45       617.56 o                         
 -21   3   8        275.48         77.86       844.41 o                         
 -19   3   8      19283.37      16276.74      1506.57 o                         
 -17   3   8     152468.84     144453.22      4408.40 o                         
 -15   3   8      29062.33      28084.94      1682.86 o                         
 -13   3   8      19076.72      21055.49      1345.19 o                         
 -11   3   8      11611.07       8242.78       790.61 o                         
  -9   3   8     162906.62     118265.01      3631.29 o                         
  -7   3   8       6360.39       3349.62       364.69 o                         
  -5   3   8        368.19       3051.88       375.69 o                         
  -3   3   8      59699.91      68301.02      2184.71 o                         
  -1   3   8     159499.50     155563.03      3705.49 o                         
   1   3   8     108110.18      91077.55      3211.27 o                         
   3   3   8      57618.37      73318.55      2391.87 o                         
   5   3   8     122802.89     132797.06      3084.78 o                         
   7   3   8     114181.11     127014.84      3127.83 o                         
   9   3   8     182221.30     162134.16      3773.16 o                         
  11   3   8     101238.50      90148.73      4129.78 o                         
  13   3   8        297.81        469.59       615.93 o
[truncated: 966,171 more chars]
