# Supplementary material for: The crystalline sponge method updated
Source: IUCrJ. 2016 Feb 12;3(Pt 2):139–51. doi: 10.1107/S2052252515024379 (PMC4775162; doi:10.1107/S2052252515024379)
Supplement: Supplementary file 15 [file m-03-00139-vanillinsup15.hkl]

data_vanillin                                                                   
_shelx_title ' exp_259_a.res in C2/c'                                           
_shelx_refln_list_code          4                                               
_shelx_F_calc_maximum     1797.90                                               
_exptl_crystal_F_000      7702.24                                               
_reflns_d_resolution_high  0.7934                                               
                                                                                
loop_                                                                           
 _space_group_symop_operation_xyz                                               
 'x, y, z'                                                                      
 '-x, y, -z+1/2'                                                                
 'x+1/2, y+1/2, z'                                                              
 '-x+1/2, y+1/2, -z+1/2'                                                        
 '-x, -y, -z'                                                                   
 'x, -y, z-1/2'                                                                 
 '-x+1/2, -y+1/2, -z'                                                           
 'x+1/2, -y+1/2, z-1/2'                                                         
                                                                                
_cell_length_a    34.0465                                                       
_cell_length_b    14.9235                                                       
_cell_length_c    30.8377                                                       
_cell_angle_alpha  90.000                                                       
_cell_angle_beta  100.629                                                       
_cell_angle_gamma  90.000                                                       
                                                                                
_shelx_F_squared_multiplier     1.000                                           
                                                                                
loop_                                                                           
 _refln_index_h                                                                 
 _refln_index_k                                                                 
 _refln_index_l                                                                 
 _refln_F_squared_calc                                                          
 _refln_F_squared_meas                                                          
 _refln_F_squared_sigma                                                         
 _refln_observed_status                                                         
   4   0   0     475423.94     418589.94     16306.04 o                         
   6   0   0      10350.30       7024.51       610.52 o                         
   8   0   0     617701.31     522883.97     20483.43 o                         
  10   0   0       7684.17      13187.12      1083.66 o                         
  12   0   0      16262.89       7121.62      1492.36 o                         
  14   0   0      24575.17      20280.10      2654.16 o                         
  16   0   0      12394.66      15331.23      2400.62 o                         
  18   0   0      71891.01      84981.27      7105.58 o                         
  20   0   0     107313.33     113105.10      9050.46 o                         
  22   0   0      82277.10      71399.16      6896.97 o                         
  24   0   0         16.70       -211.82      1428.18 o                         
  26   0   0       6123.70       6015.57       364.74 o                         
  28   0   0       3132.12       2883.93       284.44 o                         
  30   0   0        183.40        -87.43       247.51 o                         
  32   0   0       3691.59       4277.71       366.91 o                         
  34   0   0       1530.12       1973.32       289.57 o                         
  36   0   0         39.90        185.74       217.70 o                         
  38   0   0          0.39       -198.98       295.26 o                         
  40   0   0        237.44         86.71       122.87 o                         
  42   0   0         41.42         73.82       118.75 o                         
   3   1   0     455416.22     374341.56     14693.00 o                         
   5   1   0      39171.89      19312.47      1179.84 o                         
   7   1   0     146639.67     175268.62      7403.82 o                         
   9   1   0     156564.78     151072.14      5296.39 o                         
  11   1   0      35038.78      32058.43      1623.27 o                         
  13   1   0        642.99        997.02       469.95 o                         
  15   1   0      32095.96      34567.86      1878.85 o                         
  17   1   0        103.33       2178.30      1085.21 o                         
  19   1   0        493.37       1240.89      1012.91 o                         
  21   1   0       1185.54       1798.18      1158.24 o                         
  23   1   0       4797.82       4639.56      1389.54 o                         
  25   1   0       1628.86       1375.59       136.75 o                         
  27   1   0       1784.91       1558.91       153.28 o                         
  29   1   0         13.96       -165.59       165.59 o                         
  31   1   0       2993.23       3579.40       245.03 o                         
  33   1   0        154.40         70.22       223.28 o                         
  35   1   0         26.68         42.19       160.67 o                         
  37   1   0          7.93         21.55       183.28 o                         
  39   1   0          1.94          0.22       125.27 o                         
  41   1   0        191.11         23.11       119.00 o                         
   0   2   0     414562.00     585850.56     32283.19 o                         
   2   2   0       4828.29       1781.21       529.55 o                         
   4   2   0     109461.48      64456.07      3002.98 o                         
   6   2   0     174082.48     249253.95      8327.47 o                         
   8   2   0    1322208.00    1312880.12     51172.06 o                         
  10   2   0      43116.35      34129.72      2212.94 o                         
  12   2   0     132786.83     112390.27      4286.11 o                         
  14   2   0     117650.09     115904.85      4511.44 o                         
  16   2   0      82082.32      67761.84      3059.50 o                         
  18   2   0      22836.72      24633.56      2389.23 o                         
  20   2   0        469.26       1057.95       915.52 o                         
  22   2   0      16704.36      16821.22      2237.52 o                         
  24   2   0       4753.56       3613.42      1256.90 o                         
  26   2   0       6988.64       6950.97       235.00 o                         
  28   2   0          5.35        122.13       133.64 o                         
  30   2   0       3377.63       2919.77       223.32 o                         
  32   2   0       2108.88       2418.76       216.53 o                         
  34   2   0        238.43        319.18       172.71 o                         
  36   2   0        271.03        358.08       134.21 o                         
  38   2   0        150.55        200.55       204.09 o                         
  40   2   0         23.81       -144.09       144.09 o                         
   1   3   0       5944.50       8985.22       619.40 o                         
   3   3   0     652680.75     733796.69     40666.10 o                         
   5   3   0     142013.34     156556.94      9512.61 o                         
   7   3   0      96501.51     100062.78      4706.79 o                         
   9   3   0       6113.36       7061.77       774.80 o                         
  11   3   0      33805.80      28876.32      2135.21 o                         
  13   3   0      29074.03      35488.03      2572.50 o                         
  15   3   0       1864.80       1222.96       488.73 o                         
  17   3   0        381.26       3153.12      1149.60 o                         
  19   3   0      13602.86      13287.50      1802.21 o                         
  21   3   0       1018.75        487.69       921.40 o                         
  23   3   0       1047.54       1575.86      1047.21 o                         
  25   3   0       4026.97       3831.55       426.04 o                         
  27   3   0        702.55       1303.71       222.83 o                         
  29   3   0         13.19        134.98       136.93 o                         
  31   3   0       2360.61       2784.98       214.33 o                         
  33   3   0        536.59        214.35       162.88 o                         
  35   3   0        119.90        242.55       191.26 o                         
  37   3   0        152.01        575.81       170.22 o                         
  39   3   0         36.38        -92.19       164.24 o                         
  41   3   0         51.73        -89.86       141.21 o                         
   0   4   0       8778.83      16153.44      1178.00 o                         
   2   4   0     160286.09     160059.67      6972.61 o                         
   4   4   0      97294.66      97262.45      4603.89 o                         
   6   4   0     742354.81     711507.50     39969.66 o                         
   8   4   0     143156.58     140416.95      8950.97 o                         
  10   4   0      42204.06      44780.79      2211.06 o                         
  12   4   0     129764.53     124693.59      6206.89 o                         
  14   4   0     152117.42     160331.27      7790.91 o                         
  16   4   0      10214.62      16269.49      1918.26 o                         
  18   4   0      54487.75      48072.88      3596.50 o                         
  20   4   0        487.31        981.06       938.03 o                         
  22   4   0       2249.00       3158.59      1130.68 o                         
  24   4   0       3378.28       3199.85       346.66 o                         
  26   4   0       4531.91       4014.34       221.19 o                         
  28   4   0       1685.69       1862.54       167.53 o                         
  30   4   0        894.58        619.58       149.76 o                         
  32   4   0        285.68        296.32       154.03 o                         
  34   4   0       3730.72       4259.03       290.54 o                         
  36   4   0        737.56        782.02       182.70 o                         
  38   4   0        228.57        328.80       130.04 o                         
  40   4   0          0.79        131.58       166.89 o                         
   1   5   0         72.42        123.76       405.44 o                         
   3   5   0      16830.55      12279.17      1300.83 o                         
   5   5   0      16373.33      14616.49      1444.49 o                         
   7   5   0      51333.56      47139.46      2932.88 o                         
   9   5   0      15189.60      14541.72      1948.10 o                         
  11   5   0      10920.75      18374.06      1544.01 o                         
  13   5   0       9399.63       9605.69      1768.37 o                         
  15   5   0      30016.89      30245.23      3379.48 o                         
  17   5   0      11649.91      11910.02      2076.47 o                         
  19   5   0       8891.11       5083.66      1630.37 o                         
  21   5   0       1050.27        558.34       918.41 o                         
  23   5   0        194.92        274.54       154.22 o                         
  25   5   0         31.05        144.43       206.44 o                         
  27   5   0       2542.97       3592.76       230.45 o                         
  29   5   0        443.78        849.79       146.55 o                         
  31   5   0        342.17        777.02       183.61 o                         
  33   5   0        604.40        656.72       196.94 o                         
  35   5   0         28.22         86.54       170.62 o                         
  37   5   0        177.61        104.79       217.37 o                         
  39   5   0        105.13         64.19       186.14 o                         
   0   6   0     230870.98     248597.17     10431.25 o                         
   2   6   0     147014.05     139991.44      6644.62 o                         
   4   6   0     183817.45     195035.16      8850.20 o                         
   6   6   0     164799.61     129536.62      6348.04 o                         
   8   6   0     159341.23     162348.30      7732.34 o                         
  10   6   0       6017.55       6002.23      1660.86 o                         
  12   6   0      54797.00      54520.54      3502.32 o                         
  14   6   0       9346.76       9762.33      1441.16 o                         
  16   6   0       1318.39       1168.85       779.02 o                         
  18   6   0      24086.73      21287.22      2245.22 o                         
  20   6   0        140.98       -726.49       932.33 o                         
  22   6   0       4931.12       5605.17       299.28 o                         
  24   6   0         72.30        810.48       446.30 o                         
  26   6   0      12214.73      13794.43       474.04 o                         
  28   6   0        328.48         30.51       166.35 o                         
  30   6   0        643.97       1092.05       167.73 o                         
  32   6   0          5.50        -16.81       169.85 o                         
  34   6   0         14.97         16.26       140.11 o                         
  36   6   0        195.01         43.55       181.33 o                         
  38   6   0        141.40        245.89       121.06 o                         
   1   7   0      12723.92      13141.09      1514.25 o                         
   3   7   0     118968.73     135720.67      5316.39 o                         
   5   7   0      22902.58      19762.39      1946.60 o                         
   7   7   0      11362.78       9603.99      1381.82 o                         
   9   7   0       4124.71       4496.35      1710.60 o                         
  11   7   0        324.55       -791.31       828.63 o                         
  13   7   0      62251.09      55296.05      3666.00 o                         
  15   7   0       6982.04       9477.54      1474.51 o                         
  17   7   0       1044.74        631.56       836.87 o                         
  19   7   0       4343.84       6707.61      2195.22 o                         
  21   7   0       2084.27       1810.80       324.26 o                         
  23   7   0       1362.66       1677.59       205.24 o                         
  25   7   0        125.77        227.20       150.15 o                         
  27   7   0       2217.64       2521.79       195.39 o                         
  29   7   0        304.77        420.57       156.17 o                         
  31   7   0         25.19        -22.43       148.75 o                         
  33   7   0        331.80        557.68       156.08 o                         
  35   7   0         80.07        -62.92       276.01 o                         
  37   7   0         81.65         51.06       122.92 o                         
   0   8   0     318599.34     289772.03     18177.95 o                         
   2   8   0      11875.50      17641.18      1858.76 o                         
   4   8   0      22020.69      23286.00      2165.15 o                         
   6   8   0      63325.07      64525.89      4056.86 o                         
   8   8   0      24998.69      23614.64      3446.88 o                         
  10   8   0      22251.37      22440.01      3469.34 o                         
  12   8   0         39.93        336.40       724.50 o                         
  14   8   0        142.23        198.98      1424.97 o                         
  16   8   0       9550.28      10757.85      2554.67 o                         
  18   8   0      18803.02      16016.03      2156.71 o                         
  20   8   0        939.03        961.61       363.29 o                         
  22   8   0       3910.94       3517.57       308.05 o                         
  24   8   0         22.67         -8.93       286.86 o                         
  26   8   0       8039.06       9000.52       651.50 o                         
  28   8   0        350.07        616.72       212.88 o                         
  30   8   0         77.07        659.16       269.94 o                         
  32   8   0        208.96        314.17       220.21 o                         
  34   8   0         32.44         20.97       189.35 o                         
  36   8   0         11.52        -13.63       119.13 o                         
   1   9   0       3727.99       2693.20       998.58 o                         
   3   9   0      11679.07       8684.31      1502.65 o                         
   5   9   0      62986.25      69393.30      6389.88 o                         
   7   9   0      23859.49      22690.34      3427.62 o                         
   9   9   0       2973.15       2570.72      1659.25 o                         
  11   9   0      13487.88      10006.86      2445.55 o                         
  13   9   0      17201.99      16576.47      3074.59 o                         
  15   9   0       4868.02       5921.26       593.74 o                         
  17   9   0       9309.36      10402.42       513.04 o                         
  19   9   0       2582.05       2226.51       199.89 o                         
  21   9   0        662.93        626.36       189.85 o                         
  23   9   0        309.65        275.06       192.18 o                         
  25   9   0       2486.08       3069.75       258.61 o                         
  27   9   0       4170.81       4967.06       325.78 o                         
  29   9   0       1271.69        691.71       268.91 o                         
  31   9   0          9.19         -9.16       253.54 o                         
  33   9   0          4.32        -76.00       253.54 o                         
  35   9   0        383.15        204.33       118.74 o                         
   0  10   0     138809.77     132775.41      9782.20 o                         
   2  10   0       1850.01        922.64       968.99 o                         
   4  10   0        580.03        154.05      1347.94 o                         
   6  10   0       1870.00        -22.47      1328.68 o                         
   8  10   0      36167.89      32703.62      4249.22 o                         
  10  10   0      68824.95      70343.27      6903.38 o                         
  12  10   0       1065.80       1516.46       482.25 o                         
  14  10   0      33737.61      30092.34      1208.08 o                         
  16  10   0        935.49        757.10       227.62 o                         
  18  10   0      57243.90      53740.29      2065.80 o                         
  20  10   0       5609.85       5042.45       289.62 o                         
  22  10   0       5074.28       5116.56       295.26 o                         
  24  10   0        288.39        233.74       191.67 o                         
  26  10   0       1659.78       1704.42       209.41 o                         
  28  10   0         24.24        191.67       239.22 o                         
  30  10   0       1066.87        989.91       145.44 o                         
  32  10   0       1463.21       1700.90       193.23 o                         
  34  10   0          4.89        146.25       103.33 o                         
   1  11   0      45003.83      36067.05      4278.11 o                         
   3  11   0       1593.45       2195.22      1627.16 o                         
   5  11   0      51590.60      55581.99      1518.32 o                         
   7  11   0      13917.67      17524.39       631.78 o                         
   9  11   0      22707.05      18540.19       669.80 o                         
  11  11   0        106.68        199.20       186.83 o                         
  13  11   0      12752.74      12070.91       413.21 o                         
  15  11   0      28670.85      30398.42      1035.33 o                         
  17  11   0         78.59        593.74       224.06 o                         
  19  11   0       6134.22       5793.18       313.23 o                         
  21  11   0       2306.30       2394.31       225.91 o                         
  23  11   0        409.83        359.22       174.57 o                         
  25  11   0        304.77        344.28       237.77 o                         
  27  11   0        716.00        821.48       232.13 o                         
  29  11   0          3.31        -45.36       140.07 o                         
  31  11   0         14.83         98.12       101.45 o                         
  33  11   0        358.80        279.22       154.05 o                         
   0  12   0      45007.32      41966.78      1586.84 o                         
   2  12   0         98.66        801.85       232.28 o                         
   4  12   0      26007.42      26494.75       804.34 o                         
   6  12   0        580.96        400.72       168.05 o                         
   8  12   0      50562.48      54848.28      1520.68 o                         
  10  12   0      24327.44      23603.80       835.30 o                         
  12  12   0      42821.76      48150.19      1611.40 o                         
  14  12   0      13685.64      11960.18       483.61 o                         
  16  12   0        981.57       1111.56       190.07 o                         
  18  12   0       1571.59       1722.34       233.49 o                         
  20  12   0       1833.22       2028.89       213.18 o                         
  22  12   0        818.28        726.83       172.48 o                         
  24  12   0       2449.12       2675.40       247.83 o                         
  26  12   0         71.06         47.10       156.71 o                         
  28  12   0       1108.42        845.91       151.73 o                         
  30  12   0        932.67        388.66       110.09 o                         
   1  13   0       4010.08       4345.10       205.23 o                         
   3  13   0        678.37       1500.98       176.30 o                         
   5  13   0      12877.03      15353.36       465.51 o                         
   7  13   0      19883.34      20950.66       664.30 o                         
   9  13   0      13083.21      13421.30       551.49 o                         
  11  13   0        972.02        675.79       219.71 o                         
  13  13   0       6801.36       7270.53       374.01 o                         
  15  13   0       8697.00       7899.19       386.18 o                         
  17  13   0       2386.38       2112.48       184.83 o                         
  19  13   0       3405.31       2840.38       190.09 o                         
  21  13   0       1453.15       1301.66       154.33 o                         
  23  13   0        414.85        222.18       120.24 o                         
  25  13   0        362.85        304.11       134.87 o                         
  27  13   0         10.34         54.53       112.69 o                         
  29  13   0        822.07       1017.37       170.10 o                         
   0  14   0      37200.92      32822.28      1128.35 o                         
   2  14   0        410.29       1136.41       185.06 o                         
   4  14   0      35023.13      35893.38       993.02 o                         
   6  14   0       8829.48       8301.22       309.24 o                         
   8  14   0      17720.08      22317.73       713.26 o                         
  10  14   0       3089.70       3255.96       372.44 o                         
  12  14   0      26728.02      30791.01      1308.12 o                         
  14  14   0        895.89        705.66       253.08 o                         
  16  14   0        273.10        684.09       290.45 o                         
  18  14   0       2494.14       2540.03       268.35 o                         
  20  14   0       5379.69       5122.32       315.38 o                         
  22  14   0        847.39       1036.63       314.52 o                         
  24  14   0        733.47       1238.82       263.17 o                         
  26  14   0        500.79        686.14       154.05 o                         
  28  14   0         33.34        279.22       112.33 o                         
   1  15   0         93.10        165.35       172.99 o                         
   3  15   0         66.60        446.18       148.94 o                         
   5  15   0        267.09        891.18       184.03 o                         
   7  15   0       3064.54       2516.28       219.53 o                         
   9  15   0       1595.69       2522.96       251.38 o                         
  11  15   0       2410.11       3162.41       260.97 o                         
  13  15   0       7570.21       7397.25       346.75 o                         
  15  15   0        310.59        334.61       167.95 o                         
  17  15   0        532.43        376.59       149.73 o                         
  19  15   0       1293.37       1390.47       150.51 o                         
  21  15   0       1278.76       1303.03       173.33 o                         
  23  15   0        794.98        896.55       192.56 o                         
  25  15   0        649.82        761.11        98.23 o                         
   0  16   0       1090.07       1117.44       285.64 o                         
   2  16   0         10.49        439.75       199.19 o                         
   4  16   0       8714.74      10575.66       639.38 o                         
   6  16   0      10666.29      13472.43       640.85 o                         
   8  16   0        674.23       1325.83       261.82 o                         
  10  16   0       1748.64       2057.58       241.04 o                         
  12  16   0       3310.77       3759.92       224.64 o                         
  14  16   0        482.47        620.46       177.52 o                         
  16  16   0        103.65        181.74       150.06 o                         
  18  16   0       1993.65       1919.57       131.67 o                         
  20  16   0       1229.94       1296.44       162.07 o                         
   1  17   0       2372.66       1713.03       158.20 o                         
   3  17   0        675.51        695.19       164.44 o                         
   5  17   0        828.70       1046.09       370.68 o                         
   7  17   0        253.70        336.79       144.69 o                         
   9  17   0       3632.44       2894.20       779.88 o                         
  11  17   0       1982.15       2014.63       174.88 o                         
  13  17   0        439.96        542.12       113.78 o                         
  15  17   0          5.98        -14.75       115.54 o                         
   4  18   0       1778.01       1325.48       231.08 o                         
   6  18   0        308.87        166.89       182.93 o                         
   8  18   0         90.93         12.84       166.89 o                         
  10  18   0         54.82        195.77       128.38 o                         
 -41   1   1         11.50       -115.24       122.48 o                         
 -39   1   1         46.98       -180.48       182.59 o                         
 -37   1   1        334.42        562.18       153.14 o                         
 -35   1   1          5.13         42.66       164.10 o                         
 -33   1   1         19.60        -90.32       176.74 o                         
 -31   1   1       2682.73       3502.00       242.89 o                         
 -29   1   1       3590.02       3895.07       945.13 o                         
 -27   1   1       1823.66       1768.73       217.17 o                         
 -25   1   1       2442.36       2690.41       527.78 o                         
 -23   1   1      11429.65      11236.34      1860.55 o                         
 -21   1   1      16488.26      18595.66      2201.85 o                         
 -19   1   1      15850.08      23399.30      2405.58 o                         
 -17   1   1       3369.26       5317.09       812.12 o                         
 -15   1   1       8437.09       8527.67       908.72 o                         
 -13   1   1       5540.63       4362.52       654.34 o                         
 -11   1   1     101041.39      93519.17      3644.35 o                         
  -9   1   1     206225.55     194580.36      6724.91 o                         
  -7   1   1      76252.88      90340.70      3300.82 o                         
  -5   1   1      63833.30      56452.83      2602.03 o                         
  -3   1   1      74470.33      52841.69      2306.36 o                         
   1   1   1      21153.34      44784.14     25620.51 o                         
   3   1   1       9661.42      11545.13       827.03 o                         
   5   1   1      45756.36      73697.80      2744.89 o                         
   7   1   1      26255.42      34041.28      1483.63 o                         
   9   1   1       3254.37       5508.81       544.74 o                         
  11   1   1      77032.62      89707.41      3470.33 o                         
  13   1   1     120904.14     116919.65      5827.65 o                         
  15   1   1       6074.66       5724.51      1181.21 o                         
  17   1   1      19584.20      18058.82      2036.09 o                         
  19   1   1        543.88       1038.93      1010.61 o                         
  21   1   1       1294.90       3024.93      1201.61 o                         
  23   1   1        616.32        273.98       920.30 o                         
  25   1   1       6678.07       6575.96       247.25 o                         
  27   1   1       1099.55       1070.14       188.10 o                         
  29   1   1       3316.54       4639.05       255.88 o                         
  31   1   1        175.29        237.29       175.48 o                         
  33   1   1       2771.61       3492.53       239.01 o                         
  35   1   1         73.68          5.53       161.64 o                         
  37   1   1          9.09         97.93       327.36 o                         
  39   1   1          9.71        -37.65       118.35 o                         
  41   1   1          2.20        168.49       113.47 o                         
 -42   2   1          7.84         86.65       118.75 o                         
 -40   2   1         49.14         -4.30       143.77 o                         
 -38   2   1        254.97        304.16       156.72 o                         
 -36   2   1        158.67        197.46       133.01 o                         
 -34   2   1       2107.35       2242.46       208.75 o                         
 -32   2   1       3925.43       3759.71       243.37 o                         
 -30   2   1        158.95         78.94       171.03 o                         
 -28   2   1         73.52        728.66       150.49 o                         
 -26   2   1       3423.28       2965.29       180.97 o                         
 -24   2   1        132.87        286.46      1016.19 o                         
 -22   2   1       4616.89       5652.12      1412.84 o                         
 -20   2   1      12852.08      13522.67      1883.09 o                         
 -18   2   1      25975.98      25171.36      2400.75 o                         
 -16   2   1      19398.28      19401.00      1401.00 o                         
 -14   2   1       3446.32       3573.92       664.05 o                         
 -12   2   1      26859.97      31346.92      2216.29 o                         
 -10   2   1      39083.64      54393.34      3014.76 o                         
  -8   2   1     175281.67     176959.08      7618.95 o                         
  -6   2   1     101210.61     118519.36      4117.71 o                         
  -4   2   1     122697.12      78292.91      4730.63 o                         
  -2   2   1      56575.29      48004.82      1795.42 o                         
   0   2   1     149634.08     178692.08     10292.49 o                         
   2   2   1    1381957.12    1370679.50     52988.76 o                         
   4   2   1      78508.82      61626.02      2952.27 o                         
   6   2   1      63251.90      93967.62      4350.25 o                         
   8   2   1      53442.40      60189.58      2559.42 o                         
  10   2   1       1875.33       2082.32       504.08 o                         
  12   2   1       3694.51       3598.30       536.55 o                         
  14   2   1     294684.78     259045.19     10330.25 o                         
  16   2   1      28068.62      32948.04      2715.43 o                         
  18   2   1       1588.60        681.35       882.82 o                         
  20   2   1      18415.28      20027.76      2313.98 o                         
  22   2   1        173.10       1101.05      1058.74 o                         
  24   2   1       3536.67       2575.60      1380.03 o                         
  26   2   1       1599.92       1683.61       256.40 o                         
  28   2   1         68.55        140.70       238.26 o                         
  30   2   1         36.45        -37.68       169.55 o                         
  32   2   1       1166.85       1339.44       188.74 o                         
  34   2   1         33.20        120.24       163.76 o                         
  36   2   1        202.67        249.56       149.44 o                         
  38   2   1          7.78         -3.46       138.91 o                         
  40   2   1        203.56        165.91       137.28 o                         
 -41   3   1         98.30        173.31       160.47 o                         
 -39   3   1        895.29        511.58       174.57 o                         
 -37   3   1        525.21        369.70       173.15 o                         
 -35   3   1        842.16        849.60       167.39 o                         
 -33   3   1         27.73        -64.27       167.53 o                         
 -31   3   1        336.69        565.69       179.40 o                         
 -29   3   1       1799.69       1834.58       159.90 o                         
 -27   3   1        295.42        152.96       218.32 o                         
 -25   3   1       1926.92       1746.68       165.43 o                         
 -23   3   1        309.99       -158.15      1747.51 o                         
 -21   3   1       1080.80        513.18       923.43 o                         
 -19   3   1        151.04        152.45       937.14 o                         
 -17   3   1      64571.55      59042.75      3878.53 o                         
 -15   3   1      27873.17      25792.84      1611.79 o                         
 -13   3   1       5042.54       5956.58      1253.70 o                         
 -11   3   1      96249.65     105794.07      5243.07 o                         
  -9   3   1      20943.55      20029.99      1602.82 o                         
  -7   3   1      25897.14      33061.96      1579.41 o                         
  -5   3   1     581144.62     594236.69     33021.35 o                         
  -3   3   1     134501.98     118499.88      5153.25 o                         
  -1   3   1      32079.08      45289.62      1854.24 o                         
   1   3   1      34121.14      24542.16      2166.33 o                         
   3   3   1       8790.30      19378.26      1944.89 o                         
   5   3   1     331118.16     315623.16     12968.13 o                         
   7   3   1       3028.46       2364.50       680.39 o                         
   9   3   1      54923.17      43548.44      2168.53 o                         
  11   3   1     125141.76     103458.41      5222.01 o                         
  13   3   1      26364.06      24205.06      1433.77 o                         
  15   3   1       5896.90       7225.28      1324.17 o                         
  17   3   1      31656.47      34050.54      2830.72 o                         
  19   3   1      19322.44      19249.29      2255.35 o                         
  21   3   1      11459.19      10639.47      1823.21 o                         
  23   3   1       1060.64       2287.33      1092.31 o                         
  25   3   1        224.12        144.85       148.40 o                         
  27   3   1        683.14        818.49       303.21 o                         
  29   3   1       2864.35       2697.43       202.13 o                         
  31   3   1        514.73        384.39       167.08 o                         
  33   3   1         12.29        178.97       143.91 o                         
  35   3   1       2312.78       2253.85       198.99 o                         
  37   3   1        352.79        611.84       224.53 o                         
  39   3   1        771.27        424.49       195.77 o                         
  41   3   1         72.27        -48.14       128.38 o                         
 -40   4   1          0.22        189.35       173.31 o                         
 -38   4   1        107.38         -8.79       124.37 o                         
 -36   4   1         22.25        214.45       174.09 o                         
 -34   4   1        421.45        540.38       155.81 o                         
 -32   4   1        218.56        470.78       165.13 o                         
 -30   4   1       1228.04       1506.52       158.56 o                         
 -28   4   1       1486.78       1763.46       165.76 o                         
 -26   4   1        590.92        404.73       131.65 o                         
 -24   4   1       1889.77       1734.08       165.22 o                         
 -22   4   1      11661.48      10824.19      1463.65 o                         
 -20   4   1         25.70         36.44       886.56 o                         
 -18   4   1       3942.79       4566.79      1154.44 o                         
 -16   4   1      38899.81      43986.56      3178.26 o                         
 -14   4   1       8828.61       9161.43      1346.77 o                         
 -12   4   1      86789.66      97669.63      5113.17 o                         
 -10   4   1         35.38        805.56       860.11 o                         
  -8   4   1       7280.12       3023.24       863.32 o                         
  -6   4   1       8818.66      15893.22      1375.55 o                         
  -4   4   1       4530.12       8153.72       985.94 o                         
  -2   4   1     196498.48     209808.28      7186.41 o                         
   0   4   1     256210.94     302263.66     10030.62 o                         
   2   4   1      80786.51     113313.82      5213.70 o                         
   4   4   1     437931.09     429274.34     24734.72 o                         
   6   4   1     100534.75      84564.05      6129.92 o                         
   8   4   1      27088.47      27054.53      2065.75 o                         
  10   4   1     202408.39     207893.78      7565.20 o                         
  12   4   1      95330.80     102487.88      5369.69 o                         
  14   4   1      22601.49      21782.45      2112.48 o                         
  16   4   1       2530.50       3065.59      1129.94 o                         
  18   4   1       5515.79       3329.01      1060.41 o                         
  20   4   1       1286.26       1852.11      1014.48 o                         
  22   4   1        416.35       1031.22      1007.13 o                         
  24   4   1       3229.17       3433.10       171.43 o                         
  26   4   1       1617.77       1590.29       154.41 o                         
  28   4   1          5.35         84.96       136.39 o                         
  30   4   1         37.65        147.52       158.88 o                         
  32   4   1        502.34        560.66       138.60 o                         
  34   4   1        642.50        693.41       204.25 o                         
  36   4   1         47.41        -36.71       163.79 o                         
  38   4   1         32.27         52.49       126.50 o                         
  40   4   1          8.34       -109.12       154.05 o                         
 -39   5   1          2.23        -35.30       186.14 o                         
 -37   5   1         27.39         32.87       111.97 o                         
 -35   5   1        290.00        654.69       173.95 o                         
 -33   5   1         98.65        161.55       272.07 o                         
 -31   5   1        586.51        843.29       139.77 o                         
 -29   5   1         92.84        -54.53       174.79 o                         
 -27   5   1       3933.03       4022.87       231.29 o                         
 -25   5   1       2255.77       3245.94       234.38 o                         
 -23   5   1       2680.57       2827.66       181.29 o                         
 -21   5   1      16390.79      17836.78      2153.59 o                         
 -19   5   1       5331.59       4132.85      1174.22 o                         
 -17   5   1      62388.61      69056.30      5815.40 o                         
 -15   5   1        256.40       2192.01      1104.03 o                         
 -13   5   1      32466.89      31134.23      3148.41 o                         
 -11   5   1      65713.14      50133.40      3101.31 o                         
  -9   5   1       4376.67       4226.80       689.64 o                         
  -7   5   1      76277.68      87023.62      4436.87 o                         
  -5   5   1      12399.70      12286.36      1322.59 o                         
  -3   5   1       3712.14       4799.26      1006.14 o                         
  -1   5   1      85021.54      76666.47      2617.95 o                         
   1   5   1     400978.69     419006.94     17181.15 o                         
   3   5   1       2870.67       5577.79       970.33 o                         
   5   5   1       3058.89       2753.65      1136.12 o                         
   7   5   1      94602.87      89686.23      6659.47 o                         
   9   5   1      16754.85      16743.35      2285.08 o                         
  11   5   1      38428.40      31050.13      2220.75 o                         
  13   5   1        216.15       1636.79      1245.24 o                         
  15   5   1      59827.69      68539.30      4314.95 o                         
  17   5   1      23981.76      26534.79      3002.38 o                         
  19   5   1      25444.55      21943.69      2416.58 o                         
  21   5   1      26943.72      24022.24      3437.25 o                         
  23   5   1         79.13        100.28       251.41 o                         
  25   5   1       3328.85       3252.27       203.92 o                         
  27   5   1        163.20        283.54       169.32 o                         
  29   5   1       1025.55       1447.69       150.10 o                         
  31   5   1         64.88        163.51       189.42 o                         
  33   5   1         50.68        169.17       197.22 o                         
  35   5   1        114.83        222.06       164.91 o                         
  37   5   1          8.69        142.29       160.11 o                         
  39   5   1        495.14        105.91       173.31 o                         
 -40   6   1         59.93         77.03       112.33 o                         
 -38   6   1         34.10        105.23       155.66 o                         
 -36   6   1         12.81         54.76       175.72 o                         
 -34   6   1       1845.18       1851.79       171.29 o                         
 -32   6   1       1420.45       1568.65       188.80 o                         
 -30   6   1         60.59       -168.64       168.64 o                         
 -28   6   1        614.91        445.16       165.27 o                         
 -26   6   1        487.21        276.39       160.55 o                         
 -24   6   1        738.16       1085.45       154.89 o                         
 -22   6   1       4774.43       4722.58       274.79 o                         
 -20   6   1        526.63       1629.16      1994.63 o                         
 -18   6   1       9728.12       9546.46      1481.83 o                         
 -16   6   1       9140.24       8318.45      1356.88 o                         
 -14   6   1      10408.01      10010.23      1402.95 o                         
 -12   6   1      84260.42      75355.52      4288.90 o                         
 -10   6   1         95.91       -499.97       637.26 o                         
  -8   6   1       2307.09       2654.16      1097.61 o                         
  -6   6   1      19674.41      21375.92      1913.69 o                         
  -4   6   1      27878.85      28924.72      2212.33 o                         
  -2   6   1      14637.22      20906.02      1332.15 o                         
   0   6   1     146739.06     145882.72      5438.82 o                         
   2   6   1       5908.01       4165.44       942.88 o                         
   4   6   1      55350.74      66812.86      3865.82 o                         
   6   6   1       5154.56       5385.35      1075.70 o                         
   8   6   1     175956.33     156788.47      7605.10 o                         
  10   6   1      53946.28      50339.18      4409.69 o                         
  12   6   1       5906.99       5841.08      1514.83 o                         
  14   6   1      60324.42      58163.66      5199.20 o                         
  16   6   1      92829.26      89917.30      7259.63 o                         
  18   6   1        441.13        616.20      1328.68 o                         
  20   6   1       3170.69       2998.12      1104.09 o                         
  22   6   1        344.89        508.91       175.58 o                         
  24   6   1        123.69         37.25       166.01 o                         
  26   6   1        821.29        805.81       173.36 o                         
  28   6   1        218.42        421.03       172.96 o                         
  30   6   1        408.65        325.35       169.46 o                         
  32   6   1       2494.53       2385.29       222.80 o                         
  34   6   1        705.92        520.63       155.08 o                         
  36   6   1        699.18        802.65       187.34 o                         
  38   6   1         42.25         29.76       115.54 o                         
 -39   7   1         67.88        -25.68       115.54 o                         
 -37   7   1        199.41        287.23       150.84 o                         
 -35   7   1          6.54        -86.39       182.42 o                         
 -33   7   1         17.44        159.36       152.87 o                         
 -31   7   1        292.19        385.02       143.16 o                         
 -29   7   1        284.34        404.44       157.59 o                         
 -27   7   1       6938.80       8225.23       330.47 o                         
 -25   7   1       3211.90       3437.34       216.79 o                         
 -23   7   1        585.70        904.70       342.23 o                         
 -21   7   1       1473.80       1720.44       206.15 o                         
 -19   7   1       5487.93       6306.44      2236.94 o                         
 -17   7   1       4452.42       7227.53      2153.50 o                         
 -15   7   1       7879.60       8385.40      1370.81 o                         
 -13   7   1      37421.52      32875.88      2546.02 o                         
 -11   7   1       4530.37       4310.24       981.01 o                         
  -9   7   1      84460.24      93466.88      7667.22 o                         
  -7   7   1     153667.12     155847.28      7567.39 o                         
  -5   7   1       4158.22       6065.30      2079.68 o                         
  -3   7   1       9280.67      10424.11      1445.83 o                         
  -1   7   1        773.67       2024.45       815.81 o                         
   1   7   1     165493.19     140918.73      5448.37 o                         
   3   7   1        711.45       1713.16       829.06 o                         
   5   7   1     139550.42     153976.11      7568.25 o                         
   7   7   1     156885.94     145649.75      7289.45 o                         
   9   7   1     159005.86     156107.62      7757.19 o                         
  11   7   1       3269.85       1141.61      1322.27 o                         
  13   7   1     130111.88     134536.31      7003.79 o                         
  15   7   1      20655.24      19816.26      2122.16 o                         
  17   7   1       5887.61       6083.22      1165.17 o                         
  19   7   1        592.36        810.27      2047.59 o                         
  21   7   1       7912.15       8236.43       358.70 o                         
  23   7   1        144.94        514.76       229.76 o                         
  25   7   1        390.23        568.96       157.01 o                         
  27   7   1        145.89        396.22       161.52 o                         
  29   7   1       5340.74       5350.68       297.88 o                         
  31   7   1       2086.57       2025.10       339.66 o                         
  33   7   1        320.38        149.35       212.10 o                         
  35   7   1         60.71         26.41       322.54 o                         
  37   7   1        222.37        194.93       121.40 o                         
 -36   8   1        593.50        465.06       131.57 o                         
 -34   8   1         10.17        552.09       407.59 o                         
 -32   8   1          4.18         54.74       284.03 o                         
 -30   8   1        522.19        638.10       214.92 o                         
 -28   8   1       5073.78       5141.26       312.34 o                         
 -26   8   1       2233.62       2695.72       260.73 o                         
 -24   8   1       7803.93       7518.75       366.21 o                         
 -22   8   1        161.18        211.10       179.68 o                         
 -20   8   1       2647.94       1826.38       327.51 o                         
 -18   8   1      18491.01      16786.37      1006.71 o                         
 -16   8   1      10420.06       9040.83      2419.88 o                         
 -14   8   1       1315.28       1213.15      1524.46 o                         
 -12   8   1       2977.35       2018.70      1508.41 o                         
 -10   8   1        375.13       -388.34      1219.57 o                         
  -8   8   1         35.35        375.50      1399.29 o                         
  -6   8   1     132461.73     128718.75      9727.64 o                         
  -4   8   1     146486.80     132536.36      6727.22 o                         
  -2   8   1      48646.91      42170.81      3029.79 o                         
   0   8   1       2236.45       5035.13      1067.16 o                         
   2   8   1     118195.51     143745.14      7201.85 o                         
   4   8   1     261140.77     273925.62     12364.26 o                         
   6   8   1     104497.95     109954.55      6005.56 o                         
   8   8   1      54424.22      41025.55      4573.37 o                         
  10   8   1      27314.85      25524.23      3658.70 o                         
  12   8   1      43584.62      47312.77      3389.24 o                         
  14   8   1      27309.51      25715.67      2455.00 o                         
  16   8   1      12960.53      14843.40      3016.82 o                         
  18   8   1       1666.17       1865.92       240.85 o                         
  20   8   1        103.37        250.31       176.25 o                         
  22   8   1        108.11         11.60       182.54 o                         
  24   8   1       2930.83       3068.89       263.42 o                         
  26   8   1        188.82        102.01       253.68 o                         
  28   8   1        579.97        522.87       211.02 o                         
  30   8   1        140.64         77.71       270.22 o                         
  32   8   1        413.24        592.00       215.60 o                         
  34   8   1          0.71        174.66       167.69 o                         
  36   8   1         29.06       -121.27       121.27 o                         
 -35   9   1         21.69        -53.43       234.29 o                         
 -33   9   1        867.27       1080.87       199.55 o                         
 -31   9   1       1246.17       1438.58       158.66 o                         
 -29   9   1         67.68        331.57       204.52 o                         
 -27   9   1        207.22        393.24       263.65 o                         
 -25   9   1        136.41         76.75       206.14 o                         
 -23   9   1        345.10        479.74       197.12 o                         
 -21   9   1        379.52        -33.64       192.07 o                         
 -19   9   1       5951.44       5884.71       334.46 o                         
 -17   9   1       2915.15       2071.06       317.73 o                         
 -15   9   1      17392.93      16382.68      3254.31 o                         
 -13   9   1       8758.15      10927.95      2528.99 o                         
 -11   9   1      20750.81      24965.79      3751.77 o                         
  -9   9   1      11677.53      11528.11      2564.30 o                         
  -7   9   1       9321.69      10719.34      2346.06 o                         
  -5   9   1      52033.79      50149.83      5285.85 o                         
  -3   9   1       2493.61       3451.23      1156.63 o                         
  -1   9   1       5209.83       4838.84      1094.29 o                         
   1   9   1       3308.93       3906.62      1098.51 o                         
   3   9   1      20224.22      19772.70      2031.95 o                         
   5   9   1      68923.19      62140.73      4116.34 o                         
   7   9   1      20802.26      23881.03      3466.13 o                         
   9   9   1       5337.95       8719.90      2355.69 o                         
  11   9   1        930.42         32.09      1418.55 o                         
  13   9   1      26513.58      29770.24      4342.30 o                         
  15   9   1         94.07        384.21       776.67 o                         
  17   9   1      14926.15      11909.68       755.81 o                         
  19   9   1       1674.26       1449.33       283.04 o                         
  21   9   1      11960.83      14046.78       603.49 o                         
  23   9   1         76.65          4.55       190.75 o                         
  25   9   1         27.54        108.77       194.85 o                         
  27   9   1          4.62        266.51       199.76 o                         
  29   9   1       1187.16       1023.55       641.88 o                         
  31   9   1        397.61        531.76       207.42 o                         
  33   9   1         40.83         90.45       160.26 o                         
  35   9   1        387.74        162.93       110.09 o                         
 -34  10   1         65.08         75.54       109.21 o                         
 -32  10   1          6.42         58.53       161.30 o                         
 -30  10   1        844.93        500.57       161.69 o                         
 -28  10   1         29.53         96.63       250.39 o                         
 -26  10   1        997.58       1610.81       214.69 o                         
 -24  10   1       5711.52       5850.13       322.98 o                         
 -22  10   1        284.61        309.02       188.93 o                         
 -20  10   1       7152.50       6439.06       330.06 o                         
 -18  10   1       3091.21       3334.82       303.65 o                         
 -16  10   1      17559.05      15515.75       713.11 o                         
 -14  10   1       5832.38       5004.99       332.02 o                         
 -12  10   1       9911.81       8094.68       614.39 o                         
 -10  10   1       6930.12       5995.13      2009.07 o                         
  -8  10   1      38342.71      40832.99      4923.19 o                         
  -6  10   1      19129.60      15648.95      2888.45 o                         
  -4  10   1     153357.81     135837.16     10449.75 o                         
  -2  10   1      25452.19      27302.23      3706.84 o                         
   0  10   1      18731.66      18845.23      2029.76 o                         
   2  10   1     147900.88     154451.61      7814.54 o                         
   4  10   1      45426.81      49267.25      5122.18 o                         
   6  10   1      41774.77      41612.87      4727.42 o                         
   8  10   1      19563.30      14891.54      2792.16 o                         
  10  10   1      22786.60      21165.88      3369.85 o                         
  12  10   1       3456.17       2710.38       321.65 o                         
  14  10   1        210.37        553.71       204.13 o                         
  16  10   1        496.45        407.11       266.16 o                         
  18  10   1      32806.25      32169.93      1442.62 o                         
  20  10   1        294.23         44.62       231.27 o                         
  22  10   1         83.56        220.05       179.56 o                         
  24  10   1        259.68        339.73       180.11 o                         
  26  10   1        413.67        997.76       265.49 o                         
  28  10   1       4080.50       3460.60       307.19 o                         
  30  10   1        478.63        515.70       195.59 o                         
  32  10   1        153.17        -38.21       139.54 o                         
  34  10   1          2.86        -29.26        93.76 o                         
 -33  11   1        257.31        301.64        96.32 o                         
 -31  11   1         54.13       -137.22       137.22 o                         
 -29  11   1        144.78        125.35       153.62 o                         
 -27  11   1        274.16        228.29       180.89 o                         
 -25  11   1       2460.18       2038.22       206.14 o                         
 -23  11   1       1455.12       2041.17       208.87 o                         
 -21  11   1       1441.92       1173.41       196.74 o                         
 -19  11   1        523.00       1191.65       210.07 o                         
 -17  11   1       6880.06       5514.54       293.22 o                         
 -15  11   1      25136.77      25707.09       880.15 o                         
 -13  11   1       2800.23       2621.12       193.73 o                         
 -11  11   1      12714.60      14683.36       567.49 o                         
  -9  11   1        564.62        818.15       274.17 o                         
  -7  11   1        205.63        481.39       175.63 o                         
  -5  11   1      34411.59      32192.70      1094.47 o                         
  -3  11   1       2539.92       3594.51      1832.56 o                         
  -1  11   1       5905.89       2175.96      1447.43 o                         
   3  11   1        647.94        697.26       243.77 o                         
   5  11   1      18831.01      18245.35       787.59 o                         
   7  11   1       1028.36       1046.87       164.20 o                         
   9  11   1      39478.70      39513.74      1289.55 o                         
  11  11   1       3839.99       3441.78       211.09 o                         
  13  11   1      19869.48      19552.57      1251.66 o                         
  15  11   1      17156.12      17384.33       779.72 o                         
  17  11   1       2220.35       2215.89       271.19 o                         
  19  11   1       2790.47       2758.07       296.66 o                         
  21  11   1       1675.47       2673.71       306.06 o                         
  23  11   1        680.64       1110.73       194.39 o                         
  25  11   1        523.32        539.08       166.17 o                         
  27  11   1        883.55        983.61       279.22 o                         
  29  11   1        138.23         79.16       132.91 o                         
  31  11   1        265.76        103.44       104.97 o                         
  33  11   1        495.81        590.53       157.26 o                         
 -30  12   1       2443.69       1569.75       149.24 o                         
 -28  12   1        552.01        557.17       145.39 o                         
 -26  12   1        130.89         15.28       158.40 o                         
 -24  12   1         23.39         13.43       177.52 o                         
 -22  12   1       3545.22       3087.26       198.02 o                         
 -20  12   1       2204.17       3237.96       234.70 o                         
 -18  12   1         91.62        -36.85       188.75 o                         
 -16  12   1      10027.03       9284.04       401.02 o                         
 -14  12   1       1801.02       1612.76       197.75 o                         
 -12  12   1      53537.05      48890.82      1636.02 o                         
 -10  12   1         70.48        953.57       235.79 o                         
  -8  12   1      27685.31      29929.57      1008.38 o                         
  -6  12   1       7721.03       6418.43       328.01 o                         
  -4  12   1      24577.77      23399.95       731.04 o                         
  -2  12   1       5057.47       4754.54       224.44 o                         
   0  12   1        433.10       1352.67       200.21 o                         
   2  12   1      72049.06      79320.20      1803.94 o                         
   4  12   1      13610.47      13975.28       474.94 o                         
   6  12   1        858.80       1326.82       193.40 o                         
   8  12   1       1829.36       2523.93       225.76 o                         
  10  12   1      80962.96      76601.77      3157.05 o                         
  12  12   1      11238.83      10958.47       630.64 o                         
  14  12   1         18.48        -49.25       238.44 o                         
  16  12   1        101.53        317.89       167.13 o                         
  18  12   1       1088.06       1226.08       191.53 o                         
  20  12   1       9897.37       9470.23       407.93 o                         
  22  12   1        467.24        597.45       236.65 o                         
  24  12   1       1596.46       1679.99       182.32 o                         
  26  12   1        274.47        332.32       159.48 o                         
  28  12   1        859.21        451.76       118.77 o                         
  30  12   1          4.07         -5.79       119.50 o                         
 -29  13   1        276.01        452.52       154.05 o                         
 -27  13   1        189.34         67.40       202.19 o                         
 -25  13   1         36.10       -137.37       168.75 o                         
 -23  13   1        324.84        340.51       159.09 o                         
 -21  13   1       4648.70       5171.84       237.26 o                         
 -19  13   1        703.66        864.17       203.58 o                         
 -17  13   1        542.32        820.21       162.32 o                         
 -15  13   1        335.27        489.46       157.05 o                         
 -13  13   1       2873.38       2946.25       323.05 o                         
 -11  13   1       6537.10       6252.98       350.66 o                         
  -9  13   1       5068.19       4992.22       312.67 o                         
  -7  13   1       5857.76       5357.64       286.96 o                         
  -5  13   1       7280.96       8027.45       341.28 o                         
  -3  13   1        638.47       1251.58       178.06 o                         
  -1  13   1        983.98       1483.05       154.73 o                         
   1  13   1       3346.88       3300.91       185.04 o                         
   3  13   1        102.90        240.77       156.02 o                         
   5  13   1       7150.25       6465.58       267.56 o                         
   7  13   1       1058.53       1531.67       209.42 o                         
   9  13   1       3785.04       3754.52       254.87 o                         
  11  13   1       3161.82       4984.80       393.73 o                         
  13  13   1       1428.72       1395.11       230.71 o                         
  15  13   1       5515.99       5144.24       315.59 o                         
  17  13   1       1991.58       1862.36       234.59 o                         
  19  13   1        211.76        315.32       190.85 o                         
  21  13   1       1119.15       1228.54       151.86 o                         
  23  13   1        831.34       1078.81       131.21 o                         
  25  13   1       1449.85       1738.79       539.18 o                         
  27  13   1        400.30        552.01       218.24 o                         
  29  13   1        196.67        -12.84       138.00 o                         
 -28  14   1         16.26         70.61       121.96 o                         
 -26  14   1        292.99        345.13       130.47 o                         
 -24  14   1        691.89        953.19       263.17 o                         
 -22  14   1       3147.23       2420.53       370.68 o                         
 -20  14   1       1005.37        957.31       139.40 o                         
 -18  14   1        106.80        154.68       209.56 o                         
 -16  14   1        392.63        705.89       243.61 o                         
 -14  14   1         23.32         10.93       247.51 o                         
 -12  14   1      18237.71      18254.75       860.58 o                         
 -10  14   1       9189.49       9150.72       370.16 o                         
  -8  14   1       2118.39       3194.32       267.00 o                         
  -6  14   1      13786.92      14809.20       511.05 o                         
  -4  14   1       1013.70       2319.53       222.17 o                         
  -2  14   1       1771.89       1555.02       194.01 o                         
   0  14   1         67.12        929.07       278.68 o                         
   2  14   1      33282.12      41345.54      1846.91 o                         
   4  14   1       4473.25       6300.51       273.09 o                         
   6  14   1       2138.29       2340.87       197.71 o                         
   8  14   1       3173.95       4342.07       264.75 o                         
  10  14   1      28713.70      29612.53      1042.59 o                         
  12  14   1        158.53        209.28       317.73 o                         
  14  14   1         69.81         18.92       253.44 o                         
  16  14   1       7748.86       8035.30       900.23 o                         
  18  14   1        943.40       1156.77       282.43 o                         
  20  14   1       1507.34       1182.61       201.63 o                         
  22  14   1        702.56        657.98       478.20 o                         
  24  14   1        323.66        234.29       231.08 o                         
  26  14   1        376.66        441.86       198.98 o                         
 -25  15   1        324.37        281.32        90.88 o                         
 -23  15   1        313.55        475.73       182.93 o                         
 -21  15   1          0.64        -75.82       162.97 o                         
 -19  15   1         64.80        284.10       127.22 o                         
 -17  15   1        149.73        552.01       155.11 o                         
 -15  15   1       1113.16        869.78       180.27 o                         
 -13  15   1        105.97        193.32       180.19 o                         
 -11  15   1         20.63        786.74       360.18 o                         
  -9  15   1      11496.86      14612.44       946.77 o                         
  -7  15   1       2843.97       2166.28       213.33 o                         
  -5  15   1      12945.07      13509.48       472.27 o                         
  -3  15   1        142.53        156.07       150.07 o                         
  -1  15   1       1909.34       2491.09       204.14 o                         
   1  15   1        125.84        181.50       168.24 o                         
   3  15   1        878.50       1583.61       172.84 o                         
   5  15   1       2471.57       2388.81       179.37 o                         
   7  15   1       4403.19       3590.35       204.03 o                         
   9  15   1          4.15        236.01       207.38 o                         
  11  15   1      10730.85      10875.28       455.45 o                         
  13  15   1         66.32        123.52       185.38 o                         
  15  15   1        358.63        474.00       273.32 o                         
  17  15   1        200.72        415.95       154.32 o                         
  19  15   1        581.76        622.84       195.87 o                         
  21  15   1         52.89        189.38       256.75 o                         
  23  15   1        105.88         99.22       120.35 o                         
  25  15   1        140.27         12.29        77.88 o                         
 -22  16   1        724.26        484.62       115.54 o                         
 -20  16   1        550.07        585.95       125.57 o                         
 -18  16   1         96.35        703.27       159.93 o                         
 -16  16   1       1546.94       1218.57       174.91 o                         
 -14  16   1        184.16        403.64       196.50 o                         
 -12  16   1       1210.06        933.64       258.78 o                         
 -10  16   1       3381.75       3130.94       222.73 o                         
  -8  16   1        137.90       -114.72       176.57 o                         
  -6  16   1      11713.29      13564.07       532.70 o                         
  -4  16   1      11250.46      14262.04       865.28 o                         
  -2  16   1       3719.17       3348.15       241.72 o                         
   0  16   1        476.37        285.37       223.82 o                         
   2  16   1      16392.24      18886.29      1504.59 o                         
   4  16   1       1489.96       1718.05       174.27 o                         
   6  16   1       2113.50       2688.06       292.05 o                         
   8  16   1       5825.67       5990.33       318.84 o                         
  10  16   1       6135.31       6439.59       423.20 o                         
  12  16   1        539.13        609.89       155.73 o                         
  14  16   1       1956.80       2105.68       268.62 o                         
  16  16   1       2559.84       2226.07       176.72 o                         
  18  16   1        332.42        241.58        95.25 o                         
  20  16   1        100.88         60.69        98.69 o                         
 -17  17   1        386.44        221.45       105.91 o                         
 -15  17   1         25.45         29.49        89.62 o                         
 -13  17   1        948.87        689.85       116.72 o                         
 -11  17   1        327.40        718.63       259.96 o                         
  -9  17   1         12.84        399.20       149.57 o                         
  -7  17   1        276.31         82.51       166.89 o                         
  -5  17   1          2.49         10.16       153.54 o                         
  -3  17   1        194.66        344.13       140.82 o                         
  -1  17   1         17.00        211.63       192.19 o                         
   1  17   1        103.48        130.22       132.10 o                         
   3  17   1        326.66        552.01       279.22 o                         
   5  17   1         61.02        369.44       219.84 o                         
   7  17   1        594.68        511.36       202.19 o                         
   9  17   1         28.04        527.72       346.61 o                         
  11  17   1       2695.58       2687.13       255.15 o                         
  13  17   1        771.80        517.07       110.95 o                         
  15  17   1        439.09        415.26       101.10 o                         
  -8  18   1        275.51        500.66       160.47 o                         
   4  18   1         32.75       -205.40       205.40 o                         
   6  18   1        893.24        786.30       198.98 o                         
   8  18   1       9210.14       7933.60       507.08 o                         
  10  18   1        824.12        754.21       141.21 o                         
 -42   0   2         89.21         57.77       128.38 o                         
 -40   0   2          9.16        163.68       215.03 o                         
 -38   0   2        185.10        350.25       196.81 o                         
 -36   0   2          9.36        301.18       225.94 o                         
 -34   0   2       3500.76       4070.36       357.85 o                         
 -32   0   2         48.72         73.55       237.49 o                         
 -30   0   2        498.54        346.35       245.07 o                         
 -28   0   2       2020.16       1814.81       261.97 o                         
 -26   0   2        530.93        409.01       136.79 o                         
 -24   0   2          7.24       -510.29      1165.01 o                         
 -22   0   2      34113.97      32970.00      4284.53 o                         
 -20   0   2     117400.44     112752.07      8883.57 o                         
 -18   0   2     105475.05      88447.41      7156.92 o                         
 -16   0   2        674.21       8104.87      1834.16 o                         
 -14   0   2       6706.06       7982.06      1019.37 o                         
 -12   0   2     171612.94     146588.22      6564.41 o                         
 -10   0   2     200663.19     229310.31      9601.55 o                         
  -8   0   2      17273.82      25294.88      1548.86 o                         
  -6   0   2     489653.81     423040.97     16737.79 o                         
  -4   0   2       3063.86       1829.35       442.89 o                         
   4   0   2    1000678.12     960443.38     52810.41 o                         
   6   0   2     240038.75     159974.94      9628.15 o                         
   8   0   2      15751.48      10359.89      1588.64 o                         
  10   0   2     502289.44     504001.62     28987.15 o                         
  12   0   2     382445.69     349052.56     20999.00 o                         
  14   0   2      68518.46      74935.90      6133.13 o                         
  16   0   2      41788.08      47957.82      4859.01 o                         
  18   0   2      93105.79      99253.40      8177.51 o                         
  20   0   2      72443.34      63404.58      6338.53 o                         
  22   0   2      25283.43      23280.87      3876.94 o                         
  24   0   2      10285.80       9589.64      2612.44 o                         
  26   0   2       2128.28       2203.32       248.85 o                         
  28   0   2       3113.14       2879.24       498.61 o                         
  30   0   2       2609.11       2900.71       584.11 o                         
  32   0   2         72.81        182.35       241.81 o                         
  34   0   2          7.43         98.22       234.32 o                         
  36   0   2         17.00       -221.45       340.19 o                         
  38   0   2        112.04        119.89       168.87 o                         
  40   0   2         47.78         82.44       111.53 o                         
 -41   1   2         70.43         -1.08       133.19 o                         
 -39   1   2         14.20        -19.51       140.38 o                         
 -37   1   2         38.19       -104.34       143.21 o                         
 -35   1   2        959.00        891.67       176.80 o                         
 -33   1   2        206.34         15.90       173.14 o                         
 -31   1   2        333.65        725.95       185.10 o                         
 -29   1   2       1681.47       1884.57       196.63 o                         
 -27   1   2       1858.59       2194.14       139.19 o                         
 -25   1   2       1388.51       1348.36      1185.87 o                         
 -23   1   2        651.97         46.31       903.04 o                         
 -21   1   2      15995.42      14713.21      1942.08 o                         
 -19   1   2       5042.32       6713.47      1407.70 o                         
 -17   1   2      10004.95       7908.68       961.16 o                         
 -15   1   2      48276.79      55356.50      2637.79 o                         
 -13   1   2       1953.96        826.31       484.21 o                         
 -11   1   2       1128.41       2901.66       528.08 o                         
  -9   1   2      61034.46      58288.15      2415.28 o                         
  -7   1   2      69930.73      99406.02      3592.61 o                         
  -5   1   2      88849.99     110042.09      4640.39 o                         
  -3   1   2      83946.23      57084.69      2424.11 o                         
  -1   1   2       4169.49       5356.46       654.71 o                         
   1   1   2      12188.17      10338.42       986.89 o                         
   3   1   2       6444.12       5066.46       569.06 o                         
   5   1   2       4380.29       8840.46       542.71 o                         
   7   1   2     227897.86     280750.62      9081.70 o                         
   9   1   2      41900.35      54061.26      2993.30 o                         
  11   1   2       3596.96       1762.50       780.91 o                         
  13   1   2     134877.45     136772.50      6711.33 o                         
  15   1   2      10263.03      11016.41      1593.06 o                         
  17   1   2        676.69        992.61       955.91 o                         
  19   1   2      18759.10      16808.70      2103.72 o                         
  21   1   2      11999.30      12398.24      1910.08 o                         
  23   1   2          4.92         93.26      1383.24 o                         
  25   1   2        433.35        388.79       145.27 o                         
  27   1   2         61.59        113.41       143.71 o                         
  29   1   2       1424.91       1357.59       177.23 o                         
  31   1   2        799.87        832.16       189.68 o                         
  33   1   2         58.64        200.26       172.76 o                         
  35   1   2        645.05        708.85       170.42 o                         
  37   1   2         30.64         54.85       157.19 o                         
  39   1   2         61.21         55.15        95.38 o                         
  41   1   2        215.64        134.79       104.39 o                         
 -42   2   2          4.81         28.88       118.75 o                         
 -40   2   2         75.50         13.50       269.59 o                         
 -38   2   2         22.51         74.36       156.13 o                         
 -36   2   2         57.08         68.06       151.38 o                         
 -34   2   2        536.46        388.35       170.40 o                         
 -32   2   2        975.43        675.97       184.09 o                         
 -30   2   2        841.09       1555.01       182.68 o                         
 -28   2   2      13044.87      14032.22       440.63 o                         
 -26   2   2        236.87        104.11       107.54 o                         
 -24   2   2       8295.77       6241.67      1461.00 o                         
 -22   2   2       5959.95       7043.38      1509.13 o                         
 -20   2   2      66618.23      59207.23      4088.90 o                         
 -18   2   2      19438.04      25065.28      1710.93 o                         
 -16   2   2       4324.10       6508.23       859.12 o                         
 -14   2   2     113084.18     103945.04      4209.67 o                         
 -12   2   2      42943.50      39689.11      2560.50 o                         
 -10   2   2     496034.22     418290.62     17056.87 o                         
  -8   2   2       2884.30       7320.23       871.33 o                         
  -6   2   2     541065.88     611702.75     23984.82 o                         
  -4   2   2      75672.63      42997.30      1610.75 o                         
  -2   2   2     445252.22     345309.47     11130.99 o                         
   0   2   2      32056.39      31002.65      2394.20 o                         
   2   2   2      87225.23      35108.07      1863.05 o                         
   4   2   2     194818.62     152956.55      6535.97 o                         
   6   2   2     357924.06     396896.47     16061.91 o                         
   8   2   2      66404.78      84197.83      3417.80 o                         
  10   2   2       9347.37      11828.89       792.62 o                         
  12   2   2     509410.31     426901.34     13856.39 o                         
  14   2   2       6535.96       8631.05      1294.84 o                         
  16   2   2      39687.80      37828.83      2963.14 o                         
  18   2   2      11800.83      16335.47      2100.54 o                         
  20   2   2      34361.51      30526.46      2919.97 o                         
  22   2   2       3993.87       3634.03      1349.98 o                         
  24   2   2       1146.67        609.20       401.06 o                         
  26   2   2       1191.80       1495.93       135.54 o                         
  28   2   2       1034.49       1324.25       166.77 o                         
  30   2   2       3820.64       3729.24       234.58 o                         
  32   2   2       1084.88       1293.78       188.79 o                         
  34   2   2        113.91         28.14       163.80 o                         
  36   2   2         62.95        -19.69       146.66 o                         
  38   2   2        275.57        132.02       139.38 o                         
  40   2   2          0.34         83.57       125.54 o                         
 -41   3   2        197.22         12.84       157.26 o                         
 -39   3   2        208.62        224.93       139.25 o                         
 -37   3   2         73.88         -8.53       164.38 o                         
 -35   3   2        388.96        435.35       156.88 o                         
 -33   3   2        142.14        257.51       166.46 o                         
 -31   3   2         37.72       -156.98       156.98 o                         
 -29   3   2       4388.51       5531.26       230.67 o                         
 -27   3   2        533.88        807.04       148.07 o                         
 -25   3   2       1898.97       1596.75       154.13 o                         
 -23   3   2       6569.37       6233.63      1158.85 o                         
 -21   3   2        602.22       1106.43       897.56 o                         
 -19   3   2      14442.05      15539.85      1906.26 o                         
 -17   3   2     112158.38     102822.76      4363.31 o                         
 -15   3   2      51504.32      49021.29      3278.83 o                         
 -13   3   2      49834.26      49445.18      3100.77 o                         
 -11   3   2       1837.94        589.00       651.87 o                         
  -9   3   2      13724.45      16361.91      1386.46 o                         
  -7   3   2      93873.23      79369.95      6048.08 o                         
  -5   3   2      30516.24      28518.94      1618.44 o                         
  -3   3   2      56522.02      45741.33      1872.30 o                         
  -1   3   2     217290.22     232846.48      7819.46 o                         
   1   3   2       4678.25       5876.38      1145.75 o                         
   3   3   2     230967.12     308774.78     17972.55 o                         
   5   3   2     509095.28     568291.25     22686.55 o                         
   7   3   2      69219.29      79907.55      4098.81 o                         
   9   3   2       2018.49       5334.04       799.99 o                         
  11   3   2       5653.08       4549.85       951.85 o                         
  13   3   2     141228.72     128245.90      6468.61 o                         
  15   3   2      84358.51      86417.63      4994.68 o                         
  17   3   2       5078.03       2800.62      1050.18 o                         
  19   3   2      12162.07      10617.48      1666.95 o                         
  21   3   2      15685.96      14183.02      2130.05 o                         
  23   3   2         71.09       1365.49      1166.92 o                         
  25   3   2        560.01        352.35       215.77 o                         
  27   3   2         57.62         31.77       126.55 o                         
  29   3   2         25.22        -42.35       154.84 o                         
  31   3   2        859.53        970.40       176.31 o                         
  33   3   2        823.50        998.34       179.66 o                         
  35   3   2        292.81        353.23       157.49 o                         
  37   3   2          4.31        172.23       149.78 o                         
  39   3   2         36.15         92.93       153.07 o                         
  41   3   2        302.68        105.91       115.54 o                         
 -40   4   2         22.69       -121.96       182.93 o                         
 -38   4   2         21.17       -132.89       132.89 o                         
 -36   4   2       1089.55       1229.98       193.30 o                         
 -34   4   2          1.40        -84.20       148.12 o                         
 -32   4   2       5050.25       5435.94       273.57 o                         
 -30   4   2       1593.84       1726.48       159.41 o                         
 -28   4   2       5054.73       5593.70       243.51 o                         
 -26   4   2       2163.23       2051.59       167.09 o                         
 -24   4   2       9277.59       8652.02       426.21 o                         
 -22   4   2      14669.45      13191.86      1760.22 o                         
 -20   4   2       2915.75       2422.98       860.19 o                         
 -18   4   2       4830.69       6837.23      1304.03 o                         
 -16   4   2      50226.79      50074.48      3455.53 o                         
 -14   4   2     207485.08     199466.41     12609.67 o                         
 -12   4   2      36555.18      46086.75      3832.00 o                         
 -10   4   2     198047.09     176573.88     10844.51 o                         
  -8   4   2      17541.26      17293.72      1366.55 o                         
  -6   4   2     326180.78     337349.62     13780.80 o                         
  -4   4   2     135012.58     136701.91      6029.94 o                         
  -2   4   2     469183.47     424792.00     13930.26 o                         
   0   4   2      10042.57      19147.88      1670.48 o                         
   2   4   2        279.53        953.19       930.72 o                         
   4   4   2     202479.33     220231.14     13559.64 o                         
   6   4   2     156241.06     158601.62      7256.52 o                         
   8   4   2      44571.54      56575.54      3364.96 o                         
  10   4   2     127940.37     128348.89      5136.69 o                         
  12   4   2     167787.53     161471.23      7747.99 o                         
  14   4   2       2496.61       4293.11      1420.15 o                         
  16   4   2     385373.31     383838.66     16860.52 o                         
  18   4   2      78717.97      80063.53      5076.34 o                         
  20   4   2      17992.10      20965.94      2883.63 o                         
  22   4   2        373.37       2742.86      1296.11 o                         
  24   4   2       8928.97       9717.35       307.45 o                         
  26   4   2       1823.11       1455.24       151.06 o                         
  28   4   2        289.36        489.29       148.51 o                         
  30   4   2        223.69        398.14       139.82 o                         
  32   4   2        572.66        522.59       163.37 o                         
  34   4   2       1930.12       1755.25       295.08 o                         
  36   4   2         13.13        -98.92       216.50 o                         
  38   4   2       1299.94       1098.60       205.52 o                         
  40   4   2         24.49        105.91       138.00 o                         
 -39   5   2         12.36         57.77       189.35 o                         
 -37   5   2        185.71         18.16       110.18 o                         
 -35   5   2        933.77        983.20       158.50 o                         
 -33   5   2        132.83         72.34       183.11 o                         
 -31   5   2        137.52        138.98       164.76 o                         
 -29   5   2       2401.02       2214.34       206.96 o                         
 -27   5   2       1209.55       1288.29       175.36 o                         
 -25   5   2       9685.40      11508.90       406.01 o                         
 -23   5   2        769.73        696.52       221.93 o                         
 -21   5   2       2862.26       2965.76      1047.01 o                         
 -19   5   2       1655.97       2085.32      1285.36 o                         
 -17   5   2       6135.44       7017.39      1513.22 o                         
 -15   5   2       3635.09       2436.30       863.55 o                         
 -13   5   2       2386.12       1400.86       676.93 o                         
 -11   5   2      12558.60      11531.51      1368.58 o                         
  -9   5   2      44072.39      49668.56      2251.12 o                         
  -7   5   2     153881.19     153355.28      6958.07 o                         
  -5   5   2       1831.27        635.73       642.20 o                         
  -3   5   2     540413.50     575613.31     18840.40 o                         
  -1   5   2     207077.45     191261.52      5532.26 o                         
   1   5   2      86780.79      73180.51      3824.62 o                         
   3   5   2      82171.69      79589.50      6017.59 o                         
   5   5   2      14127.84      19381.47      2538.62 o                         
   7   5   2     180959.78     169477.92     11348.38 o                         
   9   5   2      25070.80      24404.15      3032.87 o                         
  11   5   2     172845.88     177451.09      8362.21 o                         
  13   5   2       7014.11      10222.73      1479.08 o                         
  15   5   2       4948.73       6281.15      1429.80 o                         
  17   5   2        170.29       1064.64      1048.60 o                         
  19   5   2      12210.27      10848.17      1808.97 o                         
  21   5   2        167.97       -188.47       895.59 o                         
  23   5   2       3045.94       3127.13       188.49 o                         
  25   5   2        374.81        801.01       163.62 o                         
  27   5   2        221.14        351.04       136.84 o                         
  29   5   2        695.57        904.90       184.03 o                         
  31   5   2       1498.42       1175.85       210.13 o                         
  33   5   2        170.65        169.91       180.63 o                         
  35   5   2         45.11        347.87       222.36 o                         
  37   5   2        450.18        285.70       166.79 o                         
  39   5   2         46.47         66.50        99.45 o                         
 -40   6   2         11.74        -86.65       118.75 o                         
 -38   6   2        102.23        195.77       208.61 o                         
 -36   6   2        188.69        433.77       133.29 o                         
 -34   6   2        507.57        456.08       184.93 o                         
 -32   6   2        237.40        423.39       166.57 o                         
 -30   6   2        134.06         77.57       167.45 o                         
 -28   6   2        233.40        273.70       159.90 o                         
 -26   6   2       1639.06       1956.50       188.83 o                         
 -24   6   2        469.79        602.45       154.87 o                         
 -22   6   2      28891.56      29871.47       993.28 o                         
 -20   6   2       2105.95       2419.88      1736.28 o                         
 -18   6   2       1104.98        415.78       712.79 o                         
 -16   6   2       3925.76       4307.29      1035.30 o                         
 -14   6   2     253680.55     239529.19     10866.96 o                         
 -12   6   2         42.42        163.15       654.69 o                         
 -10   6   2       6835.35       3446.77       731.63 o                         
  -8   6   2       1730.40       1221.47       714.09 o                         
  -6   6   2      11664.77      15967.84      1538.65 o                         
  -4   6   2     546009.75     532328.38     21758.79 o                         
  -2   6   2     223653.23     207057.56      6112.63 o                         
   0   6   2     436995.81     425422.25     14308.84 o                         
   2   6   2      70704.92      62851.32      3658.18 o                         
   4   6   2     410320.41     412955.28     17378.07 o                         
   6   6   2     617052.62     639150.19     26173.49 o                         
   8   6   2     140225.55     163280.61     11280.98 o                         
  10   6   2       1768.59       -474.99      1155.38 o                         
  12   6   2      42533.20      47744.47      3260.85 o                         
  14   6   2      19647.23      23726.97      3141.99 o                         
  16   6   2      54667.88      49055.43      4993.80 o                         
  18   6   2      24382.65      20591.41      3068.17 o                         
  20   6   2       4170.44       3308.87      1351.15 o                         
  22   6   2       3147.16       2772.71       175.25 o                         
  24   6   2      10614.40      10077.24       372.73 o                         
  26   6   2       1250.83        832.77       166.69 o                         
  28   6   2         29.09        116.26       221.81 o                         
  30   6   2        476.64        396.17       184.55 o                         
  32   6   2        239.68        318.17       170.40 o                         
  34   6   2         39.44         25.16       212.18 o                         
  36   6   2          9.90        291.76       348.22 o                         
  38   6   2         52.97       -106.37       106.37 o                         
 -39   7   2         34.20       -131.58       131.58 o                         
 -37   7   2         28.02          0.46       187.75 o                         
 -35   7   2         30.60        152.88       152.53 o                         
 -33   7   2         28.46        -37.21       153.83 o                         
 -31   7   2       1561.93       2030.18       170.37 o                         
 -29   7   2       1009.12       1035.12       167.14 o                         
 -27   7   2         20.39       -151.66       159.37 o                         
 -25   7   2        107.45        -28.86       149.80 o                         
 -23   7   2      12010.05      13879.62       558.04 o                         
 -21   7   2       3755.14       3287.60       219.67 o                         
 -19   7   2       7698.16      10205.84      2589.97 o                         
 -17   7   2      14099.67      11749.55      2596.39 o                         
 -15   7   2      30720.13      26320.16      3761.40 o                         
 -13   7   2       1028.09       2682.84       882.73 o                         
 -11   7   2      39974.57      30794.77      2342.14 o                         
  -9   7   2      67154.41      63480.87      3723.47 o                         
  -7   7   2      81655.51      87349.80      7230.74 o                         
  -5   7   2      78980.80      74690.78      4198.58 o                         
  -3   7   2       5610.01      11397.75      1381.33 o                         
  -1   7   2       9857.42      16135.03      1261.46 o                         
   1   7   2       9427.17      10041.89      1022.64 o                         
   3   7   2     110991.51     118613.73      6154.10 o                         
   5   7   2      12217.05      13981.89      1722.09 o                         
   7   7   2      91065.11      83075.20      4841.54 o                         
   9   7   2      27619.26      29110.71      2523.24 o                         
  11   7   2        394.03        712.48      1460.27 o                         
  13   7   2       2857.37       2692.22      1048.69 o                         
  15   7   2      43993.79      44054.81      3363.57 o                         
  17   7   2      15777.38      16358.77      2043.86 o                         
  19   7   2       1905.64       2146.46       805.02 o                         
  21   7   2       3362.47       2800.28       222.92 o                         
  23   7   2         29.30        127.26       187.78 o                         
  25   7   2       3522.39       3781.32       219.91 o                         
  27   7   2       3554.50       3202.73       214.38 o                         
  29   7   2        398.58        704.30       167.43 o                         
  31   7   2        470.17        534.53       218.24 o                         
  33   7   2        294.80        414.10       209.83 o                         
  35   7   2         24.73         18.70       164.24 o                         
  37   7   2         46.25       -109.21       109.21 o                         
 -38   8   2        181.10        166.89       118.75 o                         
 -36   8   2          9.58         28.83       213.42 o                         
 -34   8   2          4.45        235.97       253.54 o                         
 -32   8   2        222.28        264.79       233.36 o                         
 -30   8   2          3.13        213.66       210.94 o                         
 -28   8   2       1706.64       2437.32       251.99 o                         
 -26   8   2        725.86        281.10       217.40 o                         
 -24   8   2        299.28        289.33       170.44 o                         
 -22   8   2       8141.96       8537.62       379.34 o                         
 -20   8   2      15068.45      11766.87       458.62 o                         
 -18   8   2       3662.56       3869.07       471.78 o                         
 -16   8   2      11937.28      14025.01      2888.45 o                         
 -14   8   2      18938.34      22308.43      3658.70 o                         
 -12   8   2       6883.92       8238.49      2339.64 o                         
 -10   8   2        445.42        969.23      1466.69 o                         
  -8   8   2       5377.99       5080.45      1883.91 o                         
  -6   8   2      75587.92      86406.24      7400.84 o                         
  -4   8   2      31261.29      26721.27      2333.22 o                         
  -2   8   2     173783.64     164881.48      7945.35 o                         
   0   8   2     133744.77     126187.67      6439.27 o                         
   2   8   2       6572.84       6347.28      1260.89 o                         
   4   8   2     513114.56     524044.94     22068.49 o                         
   6   8   2      39357.81      46541.62      3374.91 o                         
   8   8   2     151469.16     155486.48      9453.24 o                         
  10   8   2       9489.76       9194.88      2156.71 o                         
  12   8   2      80432.47      79809.53      4878.90 o                         
  14   8   2       7187.73       8052.28      1414.98 o                         
  16   8   2       6324.71       5669.70      1335.10 o                         
  18   8   2       2668.08       2200.85       418.82 o                         
  20   8   2      16926.70      18372.57       652.02 o                         
  22   8   2       5238.73       4234.78       415.62 o                         
  24   8   2       2087.90       1988.52       333.78 o                         
  26   8   2        591.23        411.83       239.40 o                         
  28   8   2       1230.84        661.13       388.34 o                         
  30   8   2       4043.40       3793.43       330.05 o                         
  32   8   2         19.14       -137.32       195.11 o                         
  34   8   2        117.61          8.79       200.59 o                         
  36   8   2         18.71         27.07       101.75 o                         
 -35   9   2        168.20          9.54       125.57 o                         
 -33   9   2          6.89        -41.00       175.87 o                         
 -31   9   2        413.98        429.51       166.09 o                         
 -29   9   2       1104.08       1306.79       220.92 o                         
 -27   9   2        431.06        253.73       213.51 o                         
 -25   9   2       4995.81       4824.27       339.03 o                         
 -23   9   2       4497.13       4788.45       299.55 o                         
 -21   9   2         75.78        115.31       184.59 o                         
 -19   9   2        157.95         30.01       161.46 o                         
 -17   9   2        162.51        168.41       212.65 o                         
 -15   9   2      37935.39      35691.10      1911.87 o                         
 -13   9   2         42.33       1627.16      1652.83 o                         
 -11   9   2      16574.14      14978.19      2991.15 o                         
  -9   9   2       1621.38       1973.77      1851.81 o                         
  -7   9   2     163739.69     165626.67     12269.47 o                         
  -5   9   2       8232.57       6309.65      2025.12 o                         
  -3   9   2      17697.59      15963.47      2904.49 o                         
  -1   9   2      16909.90      16660.05      2559.48 o                         
   1   9   2      14674.44      12729.80      1792.44 o                         
   3   9   2      15992.26      17637.60      2059.29 o                         
   5   9   2       5136.84       4680.01      1222.68 o                         
   7   9   2       4854.97       3876.94      1874.28 o                         
   9   9   2      14804.62      15937.80      2811.42 o                         
  11   9   2      25255.87      27617.62      2580.07 o                         
  13   9   2       6218.10       5247.34      2137.45 o                         
  15   9   2       1420.65       1609.48       206.02 o                         
  17   9   2       9410.83       8818.95       384.69 o                         
  19   9   2         56.60       -164.16       164.16 o                         
  21   9   2         24.89        426.94       187.14 o                         
  23   9   2        488.16        893.01       188.44 o                         
  25   9   2       2175.45       2391.44       286.05 o                         
  27   9   2        362.89        301.07       256.31 o                         
  29   9   2        130.48        220.79       181.15 o                         
  31   9   2        679.20       1038.64       210.30 o                         
  33   9   2        120.19         97.69       154.05 o                         
  35   9   2         38.21         24.32        98.47 o                         
 -34  10   2        125.80         83.44       160.47 o                         
 -32  10   2        287.88        189.93       163.21 o                         
 -30  10   2         52.97       -157.19       157.19 o                         
 -28  10   2       6899.46       7627.99       312.23 o                         
 -26  10   2       1220.23       1343.07       224.30 o                         
 -24  10   2       1081.02       1107.28       216.14 o                         
 -22  10   2        102.37        -39.24       190.10 o                         
 -20  10   2      31264.41      31128.31      1069.77 o                         
 -18  10   2        282.55        339.98       171.06 o                         
 -16  10   2       1006.59       1080.42       324.03 o                         
 -14  10   2       3781.98       3706.22       288.13 o                         
 -12  10   2      21392.36      21940.33      1283.34 o                         
 -10  10   2      48624.50      46346.71      5491.25 o                         
  -8  10   2       2593.25       2317.18      1781.21 o                         
  -6  10   2      57395.06      58856.89      6036.85 o                         
  -4  10   2       1561.05       2102.15      1550.13 o                         
  -2  10   2      60374.64      58779.86      5828.24 o                         
   0  10   2       9001.28       7948.87      1391.27 o                         
   2  10   2       2347.24       2782.16       979.10 o                         
   4  10   2      55623.89      49183.80      5151.06 o                         
   6  10   2        902.11       1916.00      1203.52 o                         
   8  10   2      32915.61      32976.42      4323.04 o                         
  10  10   2       1791.99       3751.77      1745.90 o                         
  12  10   2     127388.19     123196.03      4333.45 o                         
  14  10   2      13117.35      11410.37       447.01 o                         
  16  10   2      34452.04      31148.48      1045.30 o                         
  18  10   2       3511.43       3711.55       303.76 o                         
  20  10   2      13173.03      13298.17       776.67 o                         
  22  10   2       5042.20       5362.17       304.26 o                         
  24  10   2        439.19        356.55       182.54 o                         
  26  10   2        128.89        153.92       274.40 o                         
  28  10   2        538.47        330.00       230.28 o                         
  30  10   2       1940.53       1839.17       458.94 o                         
  32  10   2        170.46        220.26       247.12 o                         
  34  10   2        451.47        176.52       154.05 o                         
 -33  11   2          4.97         44.93       118.75 o                         
 -31  11   2        435.92        323.17       288.84 o                         
 -29  11   2       1331.96       1918.17       247.61 o                         
 -27  11   2        528.79        267.45       142.56 o                         
 -25  11   2        334.90        343.51       158.93 o                         
 -23  11   2       1164.58        943.71       185.14 o                         
 -21  11   2       2402.31       2355.22       213.55 o                         
 -19  11   2        161.47       -136.34       187.75 o                         
 -17  11   2      15267.61      16284.58       613.97 o                         
 -15  11   2      19690.95      18400.34       663.51 o                         
 -13  11   2       6665.53       5330.66       251.60 o                         
 -11  11   2         29.38        597.85       148.63 o                         
  -9  11   2       2873.47       4061.77       266.79 o                         
  -7  11   2      22830.55      24514.45       730.23 o                         
  -5  11   2         25.96       -179.59       179.59 o                         
  -3  11   2        125.13        542.39      1242.03 o                         
  -1  11   2      71453.87      61443.65      6040.06 o                         
   3  11   2      27942.52      30328.10      1360.25 o                         
   5  11   2        944.03       1773.37       198.74 o                         
   7  11   2      15692.70      12309.29       420.35 o                         
   9  11   2      13946.11      11365.67       396.34 o                         
  11  11   2       4014.48       2991.73       251.48 o                         
  13  11   2        357.69        184.84       393.67 o                         
  15  11   2       1914.50       1732.34       211.22 o                         
  17  11   2        120.92         83.54       415.62 o                         
  19  11   2       5443.23       5560.40       374.73 o                         
  21  11   2         24.83        120.62       231.41 o                         
  23  11   2        322.44        208.53       235.18 o                         
  25  11   2         10.97       -181.72       204.71 o                         
  27  11   2        711.35        616.94       215.45 o                         
  29  11   2        160.57        256.64       129.13 o                         
  31  11   2       1039.32        951.37       108.99 o                         
  33  11   2        192.98        134.79       134.79 o                         
 -30  12   2        219.55        142.12       112.32 o                         
 -28  12   2        292.70        567.25       143.58 o                         
 -26  12   2         41.49         98.38       161.01 o                         
 -24  12   2         43.63        191.35       177.34 o                         
 -22  12   2         76.75       -179.71       196.86 o                         
 -20  12   2       7246.58       8241.95       325.16 o                         
 -18  12   2       1226.94       1604.01       186.79 o                         
 -16  12   2       1940.61       1508.61       180.04 o                         
 -14  12   2      10031.35      11055.83       530.87 o                         
 -12  12   2      27859.08      27116.50       730.50 o                         
 -10  12   2      30830.78      34594.03      1004.79 o                         
  -8  12   2       7764.62       6596.90       334.35 o                         
  -6  12   2      15841.12      13174.72       516.96 o                         
  -4  12   2        509.01        490.93       206.67 o                         
  -2  12   2      15419.20      12789.80       392.81 o                         
   0  12   2        168.32       1218.95       146.91 o                         
   2  12   2      13481.36      16886.05       457.62 o                         
   4  12   2      18212.32      15813.77       559.59 o                         
   6  12   2      26240.72      24233.65       801.40 o                         
   8  12   2       5176.46       4614.92       252.84 o                         
  10  12   2      36924.04      39868.80      1189.90 o                         
  12  12   2      17507.59      13419.48       541.62 o                         
  14  12   2        824.52        560.10       216.25 o                         
  16  12   2        804.57        447.41       253.41 o                         
  18  12   2        388.64        147.98       175.83 o                         
  20  12   2        889.40       1296.21       192.84 o                         
  22  12   2       2175.94       1837.79       219.85 o                         
  24  12   2       1286.14       1230.42       165.15 o                         
  26  12   2         13.28        264.36       207.42 o                         
  28  12   2          8.79         68.12       161.08 o                         
  30  12   2         13.77        -18.42       176.52 o                         
 -29  13   2        262.98        318.54        93.18 o                         
 -27  13   2        551.35        406.08       165.28 o                         
 -25  13   2       2477.26       2738.29       272.80 o                         
 -23  13   2        337.03        515.43       175.23 o                         
 -21  13   2        931.00       1263.75       153.66 o                         
 -19  13   2        520.87        631.06       172.91 o                         
 -17  13   2      16677.13      16085.68       715.31 o                         
 -15  13   2      11088.55       9921.22       412.24 o                         
 -13  13   2       2198.85       2381.35       287.28 o                         
 -11  13   2      11138.90      11308.01       485.27 o                         
  -9  13   2      28162.54      30951.21      1072.67 o                         
  -7  13   2       4660.72       6317.18       306.02 o                         
  -5  13   2       2716.12       2650.27       223.03 o                         
  -3  13   2      29104.51      31760.28       953.94 o                         
  -1  13   2      20836.54      19666.40       563.12 o                         
   1  13   2       3347.77       3807.88       195.83 o                         
   3  13   2       7816.24       6778.78       268.50 o                         
   5  13   2       1256.89       1844.33       185.13 o                         
   7  13   2        580.10        941.59       179.62 o                         
   9  13   2      22955.75      21564.05       688.28 o                         
  11  13   2       3183.89       3339.72       253.03 o                         
  13  13   2       1886.69       1945.97       216.31 o                         
  15  13   2       5589.18       5947.38       395.88 o                         
  17  13   2       3996.29       3834.43       381.92 o                         
  19  13   2       2038.89       2135.79       229.57 o                         
  21  13   2         38.93        117.57       133.34 o                         
  23  13   2       2078.51       1648.06       182.04 o                         
  25  13   2        131.09        426.85       221.45 o                         
  27  13   2        321.96        154.05       202.19 o                         
  29  13   2        219.39        160.47       138.00 o                         
 -28  14   2         41.22        -57.77       121.96 o                         
 -26  14   2       1206.08       1282.71       171.70 o                         
 -24  14   2        572.57        698.27       140.94 o                         
 -22  14   2       5459.49       5537.34      1137.73 o                         
 -20  14   2       1560.81       1165.33       159.98 o                         
 -18  14   2        184.61        269.74       146.13 o                         
 -16  14   2        683.52        592.51       333.78 o                         
 -14  14   2      11245.62      13445.93       736.55 o                         
 -12  14   2       5856.37       5767.49       338.57 o                         
 -10  14   2       1189.56       2441.04       230.70 o                         
  -8  14   2        291.08        155.90       184.15 o                         
  -6  14   2       4855.26       4085.02       258.14 o                         
  -4  14   2        455.14        284.79       186.23 o                         
  -2  14   2      33371.74      31263.71       938.96 o                         
   0  14   2        834.18       2913.62       396.63 o                         
   2  14   2      26079.81      30636.36       823.40 o                         
   4  14   2       9124.97       8920.05       319.26 o                         
   6  14   2      24386.50      23334.66       651.43 o                         
   8  14   2        587.51        793.40       176.70 o                         
  10  14   2       3797.12       4061.11       365.08 o                         
  12  14   2        602.20         49.75       312.91 o                         
  14  14   2       2547.23       4734.09      1659.25 o                         
  16  14   2       5512.88       5990.60       389.94 o                         
  18  14   2        781.17       1100.35       240.59 o                         
  20  14   2        617.12        709.50       276.01 o                         
  22  14   2         71.80        146.17       155.95 o                         
  24  14   2       2361.17       2355.69       295.26 o                         
  26  14   2         29.65         85.39       115.67 o                         
 -25  15   2         88.75        179.73       125.17 o                         
 -23  15   2        302.12        552.72       144.39 o                         
 -21  15   2        354.06        399.15       163.39 o                         
 -19  15   2        606.06        954.65       175.15 o                         
 -17  15   2       1694.90       1682.18       172.80 o                         
 -15  15   2       2812.73       2733.80       341.30 o                         
 -13  15   2         26.15         51.63       209.47 o                         
 -11  15   2         80.31       1608.62       354.19 o                         
  -9  15   2      24251.88      28690.10       865.57 o                         
  -7  15   2       2434.66       2981.72       228.23 o                         
  -5  15   2        419.62        482.34       201.87 o                         
  -3  15   2       1813.86       2519.22       248.66 o                         
  -1  15   2       1327.99       2114.43       252.11 o                         
   1  15   2        729.68       1420.82       218.65 o                         
   3  15   2        264.20        781.34       157.97 o                         
   5  15   2       1808.96       2340.59       178.90 o                         
   7  15   2       1113.80       1120.46       179.79 o                         
   9  15   2       1788.06       2967.66       334.92 o                         
  11  15   2       4463.98       4470.42       364.19 o                         
  13  15   2       2772.07       3122.08       231.70 o                         
  15  15   2       1581.53       1869.83       192.23 o                         
  17  15   2       4550.31       4331.97       243.94 o                         
  19  15   2         16.05         98.72       127.94 o                         
  21  15   2        322.37        336.63       109.01 o                         
  23  15   2       1702.34       1614.85       148.49 o                         
 -22  16   2       2268.15       2577.14       205.40 o                         
 -20  16   2        439.85        657.92       166.89 o                         
 -18  16   2        165.94        346.58       292.05 o                         
 -16  16   2         30.06         61.85       117.06 o                         
 -14  16   2       8160.19       8523.64       344.37 o                         
 -12  16   2       1142.06        905.28       259.96 o                         
 -10  16   2         57.50         66.38       163.98 o                         
  -8  16   2       3617.09       4190.22       301.42 o                         
  -6  16   2       3963.79       3743.20       352.76 o                         
  -4  16   2          0.11        324.93       235.96 o                         
  -2  16   2       4218.42       3885.53       260.53 o                         
   0  16   2        278.54       1452.14       251.39 o                         
   2  16   2       5853.76       7087.78       338.08 o                         
   4  16   2       3158.27       3339.56       203.25 o                         
   6  16   2       3071.06       4331.22       297.47 o                         
   8  16   2        643.83       1413.78       244.83 o                         
  10  16   2       1095.26       1041.85       232.40 o                         
  12  16   2       1718.89       2121.65       222.40 o                         
  14  16   2         32.44        547.94       178.64 o                         
  16  16   2       1454.55       1627.95       139.67 o                         
  18  16   2        212.65        264.17        91.64 o                         
  20  16   2        155.63        154.01        97.89 o                         
 -17  17   2        607.22        664.34       125.17 o                         
 -15  17   2         80.01        112.33       134.79 o                         
 -13  17   2        233.03        480.50       116.46 o                         
 -11  17   2       2122.43       2619.88       604.97 o                         
  -9  17   2       4425.19       3730.03       314.52 o                         
  -7  17   2       1831.66       2035.85       510.29 o                         
  -5  17   2       1242.80       1154.79       377.10 o                         
  -3  17   2        535.59        934.07       156.08 o                         
  -1  17   2       5019.18       4770.96       284.10 o                         
   1  17   2        947.30        600.86       158.36 o                         
   3  17   2        405.14        286.69       277.61 o                         
   5  17   2       8071.31       8273.79       600.15 o                         
   7  17   2        433.70        347.58       187.75 o                         
   9  17   2       8081.42       8778.63       564.85 o                         
  11  17   2        268.05        151.28       118.74 o                         
  13  17   2         56.85        203.50       109.12 o                         
  15  17   2         13.65         12.84       121.96 o                         
  -6  18   2       3743.15       2631.69       202.19 o                         
   2  18   2        153.37         60.98       211.82 o                         
   4  18   2        172.55        157.26       202.19 o                         
   6  18   2         46.11        892.21       218.24 o                         
   8  18   2        275.81        311.31       173.31 o                         
  10  18   2         22.73        195.77       125.17 o                         
 -41   1   3         44.11       -139.61       139.61 o                         
 -39   1   3         29.12        191.31       118.10 o                         
 -37   1   3        715.74        935.53       158.94 o                         
 -35   1   3        648.71        566.12       168.64 o                         
 -33   1   3          0.82         -2.72       172.28 o                         
 -31   1   3        796.84       1043.46       192.96 o                         
 -29   1   3         63.87        113.23       155.32 o                         
 -27   1   3      10103.46      10030.58       377.94 o                         
 -25   1   3       1464.54        328.36       915.69 o                         
 -23   1   3      11449.07       9842.25      1706.28 o                         
 -21   1   3       2644.56       2655.20      1018.64 o                         
 -19   1   3      37695.66      36451.70      2209.20 o                         
 -17   1   3       1819.53         17.71       594.65 o                         
 -15   1   3     136325.00     114451.73      4617.00 o                         
 -13   1   3        329.40        998.29       433.49 o                         
 -11   1   3     226949.19     201293.80      7093.89 o                         
  -9   1   3       6974.99       6792.98       683.77 o                         
  -7   1   3      83976.57      58535.86      2841.56 o                         
  -5   1   3       2826.18       2542.38       218.49 o                         
  -3   1   3     620987.00     861749.62     33180.90 o                         
  -1   1   3      41694.33      26714.91      1330.27 o                         
   1   1   3       7099.51      14964.90       669.19 o                         
   3   1   3      19094.20      12704.71       962.66 o                         
   5   1   3      76050.00      71300.70      3450.54 o                         
   7   1   3     636095.31     654113.69     25981.55 o                         
   9   1   3     117210.77     142006.97      6580.81 o                         
  11   1   3      76642.55      73765.73      4063.28 o                         
  13   1   3       5540.74       6450.44      1972.17 o                         
  15   1   3      88538.55     103421.98      5677.84 o                         
  17   1   3      59592.76      66467.80      4410.20 o                         
  19   1   3         62.91        389.97       888.78 o                         
  21   1   3      17523.40      18798.89      2683.04 o                         
  23   1   3      17914.28      16526.90      2314.60 o                         
  25   1   3       7441.99       6764.07       275.44 o                         
  27   1   3         48.74         91.10       203.39 o                         
  29   1   3        850.67        694.61       168.91 o                         
  31   1   3       1052.09       1141.49       187.23 o                         
  33   1   3       1881.85       2093.64       207.81 o                         
  35   1   3        252.31         44.08       191.64 o                         
  37   1   3        234.08        276.24       159.07 o                         
  39   1   3          0.04         30.32        95.05 o                         
  41   1   3         21.54         62.32        89.62 o                         
 -42   2   3         29.80        -48.14       121.96 o                         
 -40   2   3        251.54        441.33       149.37 o                         
 -38   2   3         34.98       -129.48       129.48 o                         
 -36   2   3         12.54        144.98       149.69 o                         
 -34   2   3       1326.55       1410.00       189.53 o                         
 -32   2   3       1613.68       2210.14       215.59 o                         
 -30   2   3       5026.92       5671.49       242.54 o                         
 -28   2   3       1195.85        961.05       128.18 o                         
 -26   2   3       1185.62       1454.31       175.64 o                         
 -24   2   3       4845.40       4153.34       945.49 o                         
 -22   2   3       5571.74       7674.52      1188.49 o                         
 -20   2   3      28932.03      25707.20      2503.76 o                         
 -18   2   3      22387.10      21393.94      1611.48 o                         
 -16   2   3     182680.64     158600.47      6134.76 o                         
 -14   2   3      50646.11      42473.94      2249.67 o                         
 -12   2   3      61803.28      52421.23      3052.04 o                         
 -10   2   3      19370.97      12410.41      1186.94 o                         
  -8   2   3      14246.42      13381.71      1142.69 o                         
  -6   2   3     309933.78     346625.81     13800.54 o                         
  -4   2   3      23053.86      12527.96       782.69 o                         
  -2   2   3      14549.67      12118.63      1351.15 o                         
   0   2   3     597956.44     687934.62     38249.43 o                         
   2   2   3      20737.98      41341.73      2089.32 o                         
   4   2   3     680272.19     607149.88     24020.41 o                         
   6   2   3     342385.41     343830.72     14082.47 o                         
   8   2   3      74159.70      82763.54      3474.62 o                         
  10   2   3       6254.37       7280.09      1214.06 o                         
  12   2   3      46417.27      42802.86      2947.07 o                         
  14   2   3       1654.91       2963.83      1152.85 o                         
  16   2   3      17912.60      20457.02      2188.66 o                         
  18   2   3      43420.32      40579.39      3314.72 o                         
  20   2   3       9601.69       7690.45      1980.19 o                         
  22   2   3       4753.44       4540.03      1394.13 o                         
  24   2   3       4662.02       4506.22       178.84 o                         
  26   2   3          0.16        194.18       205.72 o                         
  28   2   3        232.22        266.34       150.63 o                         
  30   2   3       2296.73       2420.81       204.09 o                         
  32   2   3         30.34        -54.97       169.13 o                         
  34   2   3        168.60        424.27       203.97 o                         
  36   2   3        127.67        143.47       190.10 o                         
  38   2   3        331.91        312.99       143.37 o                         
  40   2   3        197.80        115.57       128.59 o                         
 -41   3   3        112.16        -67.40       163.68 o                         
 -39   3   3         40.52        122.04       127.77 o                         
 -37   3   3        129.96         99.55       126.06 o                         
 -35   3   3        203.29        196.80       153.23 o                         
 -33   3   3        582.63        548.74       170.91 o                         
 -31   3   3        205.38        659.66       154.71 o                         
 -29   3   3       1472.26       2120.59       167.19 o                         
 -27   3   3       6320.46       5920.63       237.49 o                         
 -25   3   3       2410.49       1847.72       178.33 o                         
 -23   3   3       2726.25       2794.36      1175.78 o                         
 -21   3   3       1249.65       1564.06       851.59 o                         
 -19   3   3       4354.54       2681.23       929.19 o                         
 -17   3   3       2094.22       1021.91       649.00 o                         
 -15   3   3          0.84        130.93       710.67 o                         
 -13   3   3     126936.87     109852.59      5524.06 o                         
 -11   3   3      88061.26      77828.91      4039.36 o                         
  -9   3   3     121762.67     107358.50      5002.19 o                         
  -7   3   3     124720.10     116696.85      5186.58 o                         
  -5   3   3      15876.37      29126.52      1240.90 o                         
  -3   3   3       9584.16      10554.20       727.35 o                         
  -1   3   3     728241.75     635348.88     35630.57 o                         
   1   3   3     325507.00     375141.66     21605.57 o                         
   3   3   3      13939.14      15695.43      1227.70 o                         
   5   3   3     157233.28     194982.88      8494.27 o                         
   7   3   3       6131.87       8575.14      1269.35 o                         
   9   3   3      56200.29      49377.21      3049.72 o                         
  11   3   3       6128.37       6383.78      1103.20 o                         
  13   3   3       9291.22       9443.14      1458.04 o                         
  15   3   3       9576.35      12229.82      1653.81 o                         
  17   3   3      33603.45      43038.84      3351.91 o                         
  19   3   3      15978.58      18637.73      2306.59 o                         
  21   3   3      20494.80      17130.48      2360.12 o                         
  23   3   3        506.65        190.53      1141.44 o                         
  25   3   3      11597.51      11445.80       356.18 o                         
  27   3   3        446.26        444.27       180.37 o                         
  29   3   3       2414.48       2368.27       194.83 o                         
  31   3   3         26.38       -106.04       159.80 o                         
  33   3   3        506.30        640.96       176.85 o                         
  35   3   3        102.84        148.75       184.52 o                         
  37   3   3        311.77        519.82       156.00 o                         
  39   3   3        538.34        194.49       105.19 o                         
 -40   4   3        100.62        -28.88       189.35 o                         
 -38   4   3          1.03         81.96       131.15 o                         
 -36   4   3        143.81         84.03       136.09 o                         
 -34   4   3         24.70         49.98       148.11 o                         
 -32   4   3        208.72        441.45       169.39 o                         
 -30   4   3        620.77        581.04       151.10 o                         
 -28   4   3        648.64        920.12       158.55 o                         
 -26   4   3       4138.05       3517.64       183.45 o                         
 -24   4   3       1131.62       1879.79       168.42 o                         
 -22   4   3       1445.31       1281.37      1035.03 o                         
 -20   4   3       2648.37       2574.02      1009.11 o                         
 -18   4   3       8203.47       6180.43      1192.53 o                         
 -16   4   3       1092.66        666.59       753.27 o                         
 -14   4   3       2200.44       2646.86      1168.22 o                         
 -12   4   3         38.25       1458.99       678.27 o                         
 -10   4   3       2851.70       4447.78       783.69 o                         
  -8   4   3     184690.36     173660.48      6333.08 o                         
  -6   4   3     144835.28     114241.26      5152.22 o                         
  -4   4   3      86361.46      95841.99      3630.94 o                         
  -2   4   3       4748.33      17266.22      1093.04 o                         
   0   4   3     305721.41     317507.53     18742.80 o                         
   2   4   3       2539.40       2715.14      1148.96 o                         
   4   4   3       4167.28       7891.87      1761.95 o                         
   6   4   3       2136.96       2116.83       789.12 o                         
   8   4   3       2742.55       4464.30       984.53 o                         
  10   4   3       8308.29       8287.63      1575.81 o                         
  12   4   3      28022.56      24771.33      2260.27 o                         
  14   4   3     239285.12     247932.23     11396.83 o                         
  16   4   3       3778.84       2162.26      1022.40 o                         
  18   4   3       5810.26       3779.51      1376.83 o                         
  20   4   3       7231.34       7118.76      1625.88 o                         
  22   4   3      15804.42      13554.94      2141.17 o                         
  24   4   3       2396.57       2576.04       248.07 o                         
  26   4   3       1094.52       1595.67       142.03 o                         
  28   4   3        595.24        657.83       155.44 o                         
  30   4   3         57.15        224.61       166.37 o                         
  32   4   3       2281.62       2072.58       215.40 o                         
  34   4   3        246.90        186.22       147.65 o                         
  36   4   3         39.38        -82.97       214.02 o                         
  38   4   3         46.07        114.83       151.88 o                         
  40   4   3          0.21         40.65        91.72 o                         
 -41   5   3          2.41         86.65       118.75 o                         
 -39   5   3          0.21         73.82       208.61 o                         
 -37   5   3        634.28        648.15       115.87 o                         
 -35   5   3          1.33         98.79       142.05 o                         
 -33   5   3         77.39        163.55       220.86 o                         
 -31   5   3         33.51        217.46       162.66 o                         
 -29   5   3         62.93        170.83       169.55 o                         
 -27   5   3       3379.65       2793.86       209.05 o                         
 -25   5   3        177.14        317.65       201.24 o                         
 -23   5   3        934.30        967.69       411.15 o                         
 -21   5   3      27458.44      24937.23      2397.10 o                         
 -19   5   3       1333.63        706.24       786.30 o                         
 -17   5   3       5135.98       7021.88      1207.51 o                         
 -15   5   3       9838.09      10297.51      1344.75 o                         
 -13   5   3      84708.49      72740.42      4017.22 o                         
 -11   5   3      47149.37      45646.16      2793.73 o                         
  -9   5   3     193645.80     160681.00      7225.98 o                         
  -7   5   3     153452.47     139257.89      6351.96 o                         
  -5   5   3     156309.27     121570.42      5633.01 o                         
  -3   5   3     215052.75     205807.05      7248.96 o                         
  -1   5   3     183209.91     173709.77      6306.67 o                         
   1   5   3      47474.55      37851.19      2417.67 o                         
   3   5   3      39870.70      44000.65      4075.92 o                         
   5   5   3       5362.96       6807.10      1810.09 o                         
   7   5   3      37776.30      32876.93      3652.28 o                         
   9   5   3      27717.38      28496.12      3572.04 o                         
  11   5   3      80945.88      85804.85      3992.96 o                         
  13   5   3       7790.48       7945.61      1437.95 o                         
  15   5   3       7157.13      10891.45      1705.27 o                         
  17   5   3      10079.85      10912.49      1799.90 o                         
  19   5   3      79123.45      83353.09      5412.48 o                         
  21   5   3       9413.30      11361.77      1912.83 o                         
  23   5   3       2313.10       1834.53       149.90 o                         
  25   5   3       3425.50       3854.09       192.61 o                         
  27   5   3       5167.74       6157.68       254.52 o                         
  29   5   3       3023.37       3199.41       213.62 o                         
  31   5   3        123.63        168.73       151.97 o                         
  33   5   3         28.23         53.03       174.19 o                         
  35   5   3         58.17        454.04       288.84 o                         
  37   5   3        171.39        386.07       157.12 o                         
  39   5   3          8.59        184.84       150.84 o                         
 -40   6   3          0.38        -99.49       131.58 o                         
 -38   6   3         24.38        118.75       218.24 o                         
 -36   6   3         13.53         11.18       130.38 o                         
 -34   6   3        643.27        940.45       154.98 o                         
 -32   6   3        269.54        226.61       138.63 o                         
 -30   6   3       3618.77       3970.07       243.33 o                         
 -28   6   3        196.54        128.54       163.71 o                         
 -26   6   3        127.10        184.79       155.34 o                         
 -24   6   3       7690.72       7162.76       295.71 o                         
 -22   6   3        660.21        852.00       217.39 o                         
 -20   6   3         61.22       -667.55      1498.78 o                         
 -18   6   3        115.16       -895.42      1424.97 o                         
 -16   6   3       8892.37       9351.46      1329.04 o                         
 -14   6   3      16520.91      19850.80      1826.68 o                         
 -12   6   3      93737.28      98366.43      5078.35 o                         
 -10   6   3       3070.25       2839.19       858.51 o                         
  -8   6   3      20993.86      14175.56      3416.39 o                         
  -6   6   3       6954.92       5895.67       985.50 o                         
  -4   6   3      40930.00      38582.13      2501.48 o                         
  -2   6   3      38966.17      49247.14      2388.60 o                         
   0   6   3       4716.27       8041.16      1015.56 o                         
   2   6   3       3919.20       5457.19      1084.73 o                         
   4   6   3       6037.23       6118.61      1068.64 o                         
   6   6   3      17025.25      16871.73      2618.86 o                         
   8   6   3      52651.46      51484.93      5064.41 o                         
  10   6   3       2295.06       4733.84      1492.36 o                         
  12   6   3        249.42        471.18       922.98 o                         
  14   6   3      37925.79      36676.84      4143.31 o                         
  16   6   3        125.06      -1376.83      1376.83 o                         
  18   6   3      36639.34      41407.47      4711.38 o                         
  20   6   3      22302.41      22074.14      3385.90 o                         
  22   6   3        620.33        649.39       134.28 o                         
  24   6   3        479.33        929.76       280.93 o                         
  26   6   3       1613.96       1376.70       173.61 o                         
  28   6   3         73.07        201.89       162.23 o                         
  30   6   3         90.99         27.72       172.04 o                         
  32   6   3         39.58       -138.00       232.92 o                         
  34   6   3        127.52       -292.05       292.05 o                         
  36   6   3        234.44        -32.09       154.32 o                         
  38   6   3         15.96         91.98        99.78 o                         
 -39   7   3         42.49       -128.38       128.38 o                         
 -37   7   3         40.54        152.39       121.12 o                         
 -35   7   3          1.61       -126.25       126.25 o                         
 -33   7   3        968.13        977.39       154.02 o                         
 -31   7   3        118.33        339.52       142.84 o                         
 -29   7   3        313.98        325.25       141.29 o                         
 -27   7   3       2059.25       2375.31       193.13 o                         
 -25   7   3       3231.10       2815.94       215.40 o                         
 -23   7   3       3823.72       3306.39       311.88 o                         
 -21   7   3        316.53        588.15       207.29 o                         
 -19   7   3        895.08        263.17      1607.90 o                         
 -17   7   3        117.72      -1431.39      1431.39 o                         
 -15   7   3      22473.80      25280.31      3838.42 o                         
 -13   7   3      10348.99       9204.51      2291.50 o                         
 -11   7   3      17652.38      20938.02      3382.69 o                         
  -9   7   3      55333.88      51594.05      5151.06 o                         
  -7   7   3      32810.38      30113.65      3629.81 o                         
  -5   7   3      60190.41      58770.80      3508.67 o                         
  -3   7   3       9049.72       8000.48      1182.29 o                         
  -1   7   3       3081.60       3271.55       721.99 o                         
   1   7   3      53052.08      36656.77      2136.61 o                         
   3   7   3       4151.42       3475.59       939.32 o                         
   5   7   3        922.55       2164.69       926.29 o                         
   7   7   3     117718.62     116323.63      7705.73 o                         
   9   7   3        451.76        678.92       859.24 o                         
  11   7   3     302026.53     313267.94     19779.43 o                         
  13   7   3       6940.95       6861.66      1903.16 o                         
  15   7   3      10724.52      13668.76      2663.79 o                         
  17   7   3        165.73       1347.02       932.16 o                         
  19   7   3      41220.66      42847.40      1566.58 o                         
  21   7   3       1538.55       1455.59       224.16 o                         
  23   7   3       2173.37       2192.75       227.52 o                         
  25   7   3         53.96        233.60       148.19 o                         
  27   7   3       5723.67       6848.79       335.28 o                         
  29   7   3       2306.92       2932.62       226.93 o                         
  31   7   3        518.17        439.69       314.52 o                         
  33   7   3       1516.68       1758.52       237.99 o                         
  35   7   3          3.39         51.23       151.89 o                         
  37   7   3        152.51        198.35       182.93 o                         
 -38   8   3         59.13         -9.63       125.17 o                         
 -36   8   3        111.46        231.67       131.09 o                         
 -34   8   3          2.43        120.13       178.21 o                         
 -32   8   3        394.40        183.98       132.30 o                         
 -30   8   3       1925.49       1673.51       189.46 o                         
 -28   8   3        579.96        403.83       214.75 o                         
 -26   8   3        721.08        448.18       212.35 o                         
 -24   8   3       4690.12       4013.64       237.40 o                         
 -22   8   3        133.73         40.50       160.96 o                         
 -20   8   3       2889.69       2290.18       222.60 o                         
 -18   8   3       5501.11       5642.46       353.25 o                         
 -16   8   3       2341.10       4201.08      1867.86 o                         
 -14   8   3      10591.84      12112.21      2785.75 o                         
 -12   8   3      62901.02      65670.41      6502.21 o                         
 -10   8   3       1221.71       1704.18      1617.53 o                         
  -8   8   3       6971.40      11011.40      2419.88 o                         
  -6   8   3      38851.87      37533.74      4345.51 o                         
  -4   8   3       2105.43        480.82       861.92 o                         
  -2   8   3      49510.56      51835.53      3371.84 o                         
   0   8   3      18869.64      22032.68      2064.48 o                         
   2   8   3       1357.06       5397.05       939.56 o                         
   4   8   3      82474.62      78636.25      4734.47 o                         
   6   8   3      57439.19      57456.80      3929.13 o                         
   8   8   3     177126.27     176803.70      8880.07 o                         
  10   8   3         46.01       -792.72      1729.86 o                         
  12   8   3       6066.87       6355.11      2036.35 o                         
  14   8   3       2458.10       2308.90       944.05 o                         
  16   8   3      30747.99      27939.51      2696.79 o                         
  18   8   3       1303.86       1278.30       271.04 o                         
  20   8   3      15607.72      15761.69       514.76 o                         
  22   8   3         12.93        -29.69       215.60 o                         
  24   8   3       2656.26       2614.45       287.28 o                         
  26   8   3       2800.00       2512.95       442.89 o                         
  28   8   3       2399.83       2937.68       397.96 o                         
  30   8   3        520.16        247.56       230.22 o                         
  32   8   3        152.91        383.49       195.80 o                         
  34   8   3         55.41        145.05       153.35 o                         
  36   8   3          2.46        -72.32        96.12 o                         
 -37   9   3         52.35       -118.75       118.75 o                         
 -35   9   3          2.64       -126.54       126.54 o                         
 -33   9   3          5.91        523.70       640.27 o                         
 -31   9   3         98.39        503.69       239.40 o                         
 -29   9   3       2319.97       2365.23       239.02 o                         
 -27   9   3        763.79       1249.36       221.10 o                         
 -25   9   3       4325.74       4791.40       411.46 o                         
 -23   9   3         49.92         15.11       204.79 o                         
 -21   9   3       3864.40       4267.05       280.19 o                         
 -19   9   3         47.57        159.77       171.59 o                         
 -17   9   3        651.96       1368.29       250.76 o                         
 -15   9   3      40927.03      36880.41      1977.01 o                         
 -13   9   3       4746.75       4380.81      2021.91 o                         
 -11   9   3       1185.60        966.02      1598.27 o                         
  -9   9   3        906.09       1643.20      1604.69 o                         
  -7   9   3      56096.64      58048.12      6004.76 o                         
  -5   9   3        297.48        285.64      1408.92 o                         
  -3   9   3      10008.72      13142.43      2692.67 o                         
  -1   9   3      34096.07      38643.28      2949.61 o                         
   1   9   3     137039.62     124777.13      6549.79 o                         
   3   9   3      25855.09      25451.25      2443.73 o                         
   5   9   3      96198.10     100323.34      5762.40 o                         
   7   9   3       4523.08       6572.82      2102.15 o                         
   9   9   3       9549.87      12314.40      2634.90 o                         
  11   9   3       2248.22       2609.23      1575.81 o                         
  13   9   3        786.25        526.94      1018.98 o                         
  15   9   3       1047.72        661.54       157.77 o                         
  17   9   3      24861.25      21883.16       918.75 o                         
  19   9   3       5751.51       5754.70       680.39 o                         
  21   9   3       1319.00       1229.87       228.79 o                         
  23   9   3       1621.33       1812.68       210.44 o                         
  25   9   3       3172.25       3121.43       328.47 o                         
  27   9   3        281.10        454.26       256.97 o                         
  29   9   3          2.79         22.08       217.70 o                         
  31   9   3         80.20        215.25       178.52 o                         
  33   9   3       1665.98       1511.89       171.09 o                         
  35   9   3        238.88        211.82       154.05 o                         
 -34  10   3          5.29         35.54       245.52 o                         
 -32  10   3         47.61         71.51       140.54 o                         
 -30  10   3       1089.28       1433.74       328.50 o                         
 -28  10   3        431.78        337.75       160.27 o                         
 -26  10   3       4743.20       4785.29       296.49 o                         
 -24  10   3        333.12        682.70       209.07 o                         
 -22  10   3        632.85        963.37       320.11 o                         
 -20  10   3        463.59        557.20       409.20 o                         
 -18  10   3      16324.02      13139.47       434.67 o                         
 -16  10   3        529.84        757.73       181.03 o                         
 -14  10   3        900.77        743.56       148.07 o                         
 -12  10   3         31.97       -276.29       795.93 o                         
 -10  10   3       3566.21       3299.25      2179.17 o                         
  -8  10   3       7821.46       7808.43      2349.27 o                         
  -6  10   3      52945.83      51154.37      5642.10 o                         
  -4  10   3      12697.35      13213.03      2827.47 o                         
  -2  10   3       8909.82       5924.52      1803.67 o                         
   0  10   3      61597.76      61443.65      5908.47 o                         
   2  10   3       6101.74       9683.40      1538.06 o                         
   4  10   3       4753.33       4281.73      1199.31 o                         
   6  10   3      36341.69      41481.29      4685.70 o                         
   8  10   3       5339.10       2416.67      1325.48 o                         
  10  10   3       3690.54       4027.19       535.97 o                         
  12  10   3      26617.48      26911.57      1117.79 o                         
  14  10   3        143.51        280.75       227.01 o                         
  16  10   3      19815.05      20642.35       966.77 o                         
  18  10   3        126.43        200.63       173.72 o                         
  20  10   3       1604.22       2034.22       257.83 o                         
  22  10   3        997.28       1012.85       361.06 o                         
  24  10   3        157.93        417.53       252.81 o                         
  26  10   3        559.89        392.22       235.72 o                         
  28  10   3        601.49        658.73       293.66 o                         
  30  10   3         50.51         -4.47       247.12 o                         
  32  10   3       1265.83        551.55       114.45 o                         
  34  10   3         94.57        170.10       147.63 o                         
 -33  11   3         77.09        259.96       134.79 o                         
 -31  11   3        257.81        273.33       125.46 o                         
 -29  11   3         47.72        404.21       160.75 o                         
 -27  11   3       1159.20       1194.14       160.14 o                         
 -25  11   3         17.70         55.21       152.32 o                         
 -23  11   3        375.48        385.62       163.56 o                         
 -21  11   3       5098.89       5458.32       311.86 o                         
 -19  11   3        461.45        268.05       176.16 o                         
 -17  11   3        190.85        610.32       187.97 o                         
 -15  11   3        693.10        880.83       191.93 o                         
 -13  11   3       1055.08       1319.88       168.56 o                         
 -11  11   3       4306.35       4473.99       345.64 o                         
  -9  11   3       3723.93       4106.88       220.35 o                         
  -7  11   3      43033.81      37272.07      1053.43 o                         
  -5  11   3      12965.46      11169.04       442.24 o                         
  -3  11   3       9051.14       8025.66       433.05 o                         
  -1  11   3      18543.05      18823.04      3132.36 o                         
   1  11   3       7843.79       8083.22       436.52 o                         
   3  11   3       5734.23       4898.43       333.60 o                         
   5  11   3       1752.67       2235.04       189.78 o                         
   7  11   3      14213.15      15168.64       492.96 o                         
   9  11   3        707.63       2297.30       335.72 o                         
  11  11   3        337.26        602.19       237.70 o                         
  13  11   3      26120.59      25254.23      1066.21 o                         
  15  11   3        984.25       1464.75       259.91 o                         
  17  11   3      17425.12      16402.18       855.79 o                         
  19  11   3          8.69       -165.62       174.45 o                         
  21  11   3        314.41        612.30       226.62 o                         
  23  11   3        520.90        726.33       393.15 o                         
  25  11   3       4308.11       4355.98       257.52 o                         
  27  11   3        316.46        350.56       174.57 o                         
  29  11   3        246.86        226.58       117.81 o                         
  31  11   3        119.48        267.09       132.46 o                         
  33  11   3        154.89        186.14       131.58 o                         
 -32  12   3        190.15       -105.91       105.91 o                         
 -30  12   3          4.53        -22.47       163.68 o                         
 -28  12   3         64.92        175.35       140.05 o                         
 -26  12   3       3727.60       3179.98       226.20 o                         
 -24  12   3         25.77         98.65       174.92 o                         
 -22  12   3       1437.62       1602.80       216.02 o                         
 -20  12   3        910.15        994.05       224.67 o                         
 -18  12   3      17698.35      18801.76       625.71 o                         
 -16  12   3        864.06        884.74       173.78 o                         
 -14  12   3       5178.46       5665.31       268.06 o                         
 -12  12   3          8.99         74.98       150.72 o                         
 -10  12   3      29278.57      32670.22      1277.14 o                         
  -8  12   3       7384.12       5539.96       308.16 o                         
  -6  12   3       3301.56       1869.81       295.32 o                         
  -4  12   3       3016.99       4206.98       234.52 o                         
  -2  12   3       7997.64       5174.81       265.34 o                         
   0  12   3      22453.66      29354.46       783.04 o                         
   2  12   3      19784.00      22161.43       561.25 o                         
   4  12   3       7635.55       8498.83       344.32 o                         
   6  12   3       4722.00       6812.49       351.64 o                         
   8  12   3       3315.86       3698.53       315.93 o                         
  10  12   3       4205.91       4919.86       265.73 o                         
  12  12   3       4969.75       4751.73       308.96 o                         
  14  12   3      10337.73       9822.53       432.83 o                         
  16  12   3       6597.44       8252.07       388.43 o                         
  18  12   3       3714.26       3012.33       256.74 o                         
  20  12   3       1049.93        894.63       174.90 o                         
  22  12   3       7575.16       6807.50       361.49 o                         
  24  12   3       1243.57       1075.62       248.23 o                         
  26  12   3        148.85        209.09       182.95 o                         
  28  12   3          4.57       -158.81       158.81 o                         
  30  12   3        533.72        542.51       120.35 o                         
 -29  13   3        283.54         88.42        89.42 o                         
 -27  13   3       1594.68       1212.83       167.75 o                         
 -25  13   3         42.47        184.05       271.19 o                         
 -23  13   3       6693.10       6345.72       487.83 o                         
 -21  13   3       1267.90       1371.38       199.09 o                         
 -19  13   3        263.07         71.25       150.86 o                         
 -17  13   3        121.80        404.59       235.31 o                         
 -15  13   3       2618.81       2683.33       218.18 o                         
 -13  13   3         44.60        218.31       168.76 o                         
 -11  13   3       3720.61       4386.91       300.37 o                         
  -9  13   3       1307.08       2016.26       234.03 o                         
  -7  13   3         25.91        476.17       189.94 o                         
  -5  13   3       1008.34       1595.29       257.72 o                         
  -3  13   3       3559.39       3289.30       240.22 o                         
  -1  13   3       5523.59       4378.79       254.16 o                         
   1  13   3      10386.04      11092.67       363.72 o                         
   3  13   3       4656.28       4505.95       233.36 o                         
   5  13   3      16449.80      19236.64       557.67 o                         
   7  13   3        135.84        137.80       184.60 o                         
   9  13   3      16640.65      18389.85       603.16 o                         
  11  13   3       6539.32       8029.68       393.48 o                         
  13  13   3       2538.15       2746.01       239.04 o                         
  15  13   3       1293.38       1260.41       207.97 o                         
  17  13   3       7948.13       9159.07       497.81 o                         
  19  13   3       6510.70       7598.16       537.57 o                         
  21  13   3         34.31        -36.79       172.57 o                         
  23  13   3        310.36        447.60       208.43 o                         
  25  13   3       1308.36       1321.90       194.81 o                         
  27  13   3         79.05        304.89       208.61 o                         
  29  13   3        307.95        276.01       125.17 o                         
 -28  14   3        119.14        154.05       118.75 o                         
 -26  14   3         65.54        193.15       130.47 o                         
 -24  14   3        929.09        846.10       132.28 o                         
 -22  14   3         12.26        200.71       163.29 o                         
 -20  14   3        571.31        118.11       124.36 o                         
 -18  14   3       6977.30       6656.68       297.89 o                         
 -16  14   3        373.07        639.67       160.25 o                         
 -14  14   3       2755.59       2546.41       242.28 o                         
 -12  14   3       4000.84       4400.47       294.39 o                         
 -10  14   3       7988.15       9439.93       375.54 o                         
  -8  14   3      18194.03      17224.42       567.52 o                         
  -6  14   3       2900.93       3329.20       234.24 o                         
  -4  14   3      14672.47      15284.88       525.05 o                         
  -2  14   3       1345.54       3613.55       260.68 o                         
   0  14   3      26031.38      31398.89      1134.34 o                         
   2  14   3        343.01        948.16       176.94 o                         
   4  14   3        337.91        192.98       161.61 o                         
   6  14   3       8296.25      12600.80       405.28 o                         
   8  14   3       2209.79       3551.88       211.51 o                         
  10  14   3        289.79        444.25       202.35 o                         
  12  14   3          2.21        232.93       183.89 o                         
  14  14   3      38282.63      42169.71      1496.62 o                         
  16  14   3        176.89        384.84       240.49 o                         
  18  14   3        954.08        972.47       234.22 o                         
  20  14   3       1391.39       1259.51       229.47 o                         
  22  14   3       2275.51       2253.34       547.20 o                         
  24  14   3        937.21        487.83       224.66 o                         
  26  14   3         80.64        100.30       106.92 o                         
 -25  15   3          6.49        170.10       131.58 o                         
 -23  15   3       1124.46       1472.28       162.97 o                         
 -21  15   3        336.35        473.22       168.15 o                         
 -19  15   3        149.93        324.22       196.46 o                         
 -17  15   3        148.53        243.34       200.33 o                         
 -15  15   3       7815.26       8512.90       498.88 o                         
 -13  15   3        736.70        880.50       185.45 o                         
 -11  15   3       2485.15       3014.63       309.32 o                         
  -9  15   3       9049.77      10264.11       459.38 o                         
  -7  15   3       5408.19       6662.71       329.83 o                         
  -5  15   3         93.95        286.01       185.17 o                         
  -3  15   3       3162.47       4419.01       430.50 o                         
  -1  15   3       3044.39       3321.89       335.07 o                         
   1  15   3       4761.40       5854.15       415.24 o                         
   3  15   3        860.79       1298.75       170.37 o                         
   5  15   3       1416.00       1908.04       170.75 o                         
   7  15   3       3231.16       3135.87       208.44 o                         
   9  15   3      13563.55      14168.40       518.72 o                         
  11  15   3      14347.29      14969.50       653.16 o                         
  13  15   3       2631.31       2129.12       202.33 o                         
  15  15   3        269.61       -181.77       181.77 o                         
  17  15   3       1108.28       1270.03       218.42 o                         
  19  15   3        645.66        681.32       131.61 o                         
  21  15   3        534.54        387.43       103.05 o                         
  23  15   3        496.64        667.28       117.19 o                         
 -22  16   3        396.12        651.50       128.38 o                         
 -20  16   3       1722.96       1495.57       202.19 o                         
 -18  16   3       2072.90       2208.59       194.81 o                         
 -16  16   3        219.56        313.15       119.68 o                         
 -14  16   3        141.30         51.40       137.61 o                         
 -12  16   3      11464.81      11970.81       485.69 o                         
 -10  16   3       2153.73       1475.06       219.99 o                         
  -8  16   3       7178.07       8155.67       436.85 o                         
  -6  16   3       4162.47       3575.90       300.47 o                         
  -4  16   3       4006.31       5713.91       391.37 o                         
  -2  16   3        621.90        838.69       195.49 o                         
   0  16   3      13821.99      17218.21       638.46 o                         
   2  16   3       2883.17       3204.37       437.56 o                         
   4  16   3       6399.37       5273.00       318.70 o                         
   6  16   3      21825.15      23072.86       686.12 o                         
   8  16   3      10861.21      12089.83      1149.29 o                         
  10  16   3        836.97        733.42       152.01 o                         
  12  16   3        145.93        126.79       134.47 o                         
  14  16   3       8238.90       7207.08       322.73 o                         
  16  16   3        563.74        635.91       142.32 o                         
  18  16   3        680.88        580.55        92.61 o                         
  20  16   3        216.63        170.10       144.42 o                         
 -17  17   3         41.73          3.21       115.54 o                         
 -15  17   3        252.60        625.83       154.05 o                         
 -13  17   3         25.40         34.28       163.68 o                         
 -11  17   3        664.77        793.50       272.80 o                         
  -9  17   3        545.32        776.29       434.87 o                         
  -7  17   3        982.74       1107.41       218.24 o                         
  -5  17   3        911.68        639.63       198.98 o                         
  -3  17   3         16.00        519.70       157.76 o                         
  -1  17   3        523.89       1165.44       194.10 o                         
   1  17   3        123.71        519.29       163.86 o                         
   3  17   3       1129.20       1190.60       176.42 o                         
   5  17   3        335.81       1160.10       170.35 o                         
   7  17   3          6.70       -250.33       250.33 o                         
   9  17   3       1486.64       1794.05       279.22 o                         
  11  17   3       6282.91       5440.88       864.93 o                         
  13  17   3        401.55         54.56       160.47 o                         
  15  17   3         28.26       -125.17       125.17 o                         
  -8  18   3        363.61        491.04       115.54 o                         
  -6  18   3       3677.84       2676.63       211.82 o                         
  -4  18   3       2761.07       2086.10       179.73 o                         
  -2  18   3         54.33        295.26       109.12 o                         
   2  18   3       1909.50       1768.37       243.91 o                         
   4  18   3       2030.51       1800.46       234.28 o                         
   6  18   3      11732.09      10462.59       648.30 o                         
   8  18   3       3687.80       3026.45       256.75 o                         
  10  18   3       2660.47       2471.23       208.61 o                         
 -42   0   4          7.19         19.26       125.17 o                         
 -40   0   4         45.51         26.34       142.75 o                         
 -38   0   4       1324.71       1381.69       219.57 o                         
 -36   0   4         33.91        -54.09       222.48 o                         
 -34   0   4       2189.44       1918.75       291.86 o                         
 -32   0   4         91.98        468.27       257.96 o                         
 -30   0   4       3114.89       3004.07       331.73 o                         
 -28   0   4       8118.72       9112.05       347.36 o                         
 -26   0   4       1111.36        891.00       141.95 o                         
 -24   0   4        100.95        -54.56      1158.59 o                         
 -22   0   4        990.95        372.29      1184.26 o                         
 -20   0   4       2545.39       2811.42      1466.69 o                         
 -18   0   4      64649.65      56463.69      3524.91 o                         
 -16   0   4     246005.19     190814.91      8688.92 o                         
 -14   0   4       6386.98       9809.41      1195.32 o                         
 -12   0   4      30403.65      32662.02      2171.76 o                         
 -10   0   4      25545.45      20963.94      1597.98 o                         
  -8   0   4    1077691.88    1260955.38     48854.54 o                         
  -6   0   4      70511.30      71266.27      3147.42 o                         
  -4   0   4      45825.30      22555.55      1646.41 o                         
  -2   0   4       7491.65       3366.64       641.88 o                         
   0   0   4      17113.99      24211.59      2063.63 o                         
   2   0   4    1682739.00    2065966.88    113143.60 o                         
   4   0   4       8543.29       9796.67      1050.42 o                         
   6   0   4     459130.09     536785.44     30457.05 o                         
   8   0   4      42204.61      57114.20      4583.00 o                         
  10   0   4     697456.62     730914.62     41587.20 o                         
  12   0   4      55756.77      68651.93      5683.82 o                         
  14   0   4       6089.04       8427.84      2217.68 o                         
  16   0   4      15149.76      14586.65      2865.98 o                         
  18   0   4       9644.01      10209.05      2435.92 o                         
  20   0   4      15311.30      21586.31      3748.56 o                         
  22   0   4      10259.21       8623.61      2657.37 o                         
  24   0   4      19053.07      19431.40       833.19 o                         
  26   0   4       1921.55       1598.45       238.34 o                         
  28   0   4        744.18        587.47       330.57 o                         
  30   0   4        443.64        314.84       245.91 o                         
  32   0   4       3317.45       3913.66       346.84 o                         
  34   0   4        161.39        243.91       375.50 o                         
  36   0   4        417.75        250.33       320.94 o                         
  38   0   4        197.46        353.25       164.98 o                         
  40   0   4        134.34         -5.16       104.08 o                         
 -41   1   4         17.54          6.01       116.07 o                         
 -39   1   4          0.55         29.54       114.86 o                         
 -37   1   4         44.18        167.48       183.44 o                         
 -35   1   4       1325.55       1650.87       190.06 o                         
 -33   1   4        184.81        224.94       174.03 o                         
 -31   1   4        582.41        591.17       190.31 o                         
 -29   1   4         31.60        261.39       119.46 o                         
 -27   1   4       1818.52       1825.17       117.92 o                         
 -25   1   4      13601.22      13688.53      2888.45 o                         
 -23   1   4        622.81        -87.44       940.87 o                         
 -21   1   4      28129.93      25393.06      1581.44 o                         
 -19   1   4       1260.93        583.56       653.34 o                         
 -17   1   4      19720.21      19417.46      1491.53 o                         
 -15   1   4       6328.90       3856.75       635.62 o                         
 -13   1   4      55636.15      59866.60      2374.46 o                         
 -11   1   4      36442.60      27133.32      1525.36 o                         
  -9   1   4      16545.04      14115.47       828.75 o                         
  -7   1   4     529885.50     433799.00     11994.39 o                         
  -5   1   4      24668.71      18915.93       807.24 o                         
  -3   1   4      19585.59      21842.82      1172.35 o                         
  -1   1   4     225443.47     229619.17      6476.37 o                         
   1   1   4     255372.41     251608.14      8166.92 o                         
   3   1   4       1605.38       1098.81       473.53 o                         
   5   1   4     267218.78     245084.06     10320.75 o                         
   7   1   4     261072.67     248502.58      8669.28 o                         
   9   1   4      50151.30      49431.32      2970.45 o                         
  11   1   4       1800.05       2694.27       863.48 o                         
  13   1   4      57850.03      54297.69      3582.20 o                         
  15   1   4        582.61       1742.41      1006.42 o                         
  17   1   4      10020.67       9414.11      1689.14 o                         
  19   1   4      15251.17      17317.45      2181.79 o                         
  21   1   4       2868.99       3151.36      1292.16 o                         
  23   1   4      19464.31      16839.25      2447.90 o                         
  25   1   4        753.91        833.01       150.55 o                         
  27   1   4        532.87        577.90       155.04 o                         
  29   1   4        122.80         23.65       155.35 o                         
  31   1   4         53.41        -27.36       177.05 o                         
  33   1   4        589.83        890.66       216.15 o                         
  35   1   4        274.06        588.32       250.39 o                         
  37   1   4          2.20        -15.37       150.12 o                         
  39   1   4         60.79        113.92        92.79 o                         
 -42   2   4         34.63        186.14       128.38 o                         
 -40   2   4        180.07        -62.68       114.09 o                         
 -38   2   4         27.84        -48.21       125.40 o                         
 -36   2   4         23.73         33.66       147.72 o                         
 -34   2   4        394.11        104.16       163.79 o                         
 -32   2   4        258.67        356.53       180.23 o                         
 -30   2   4       2996.14       3146.42       192.67 o                         
 -28   2   4       2204.43       2168.96       134.41 o                         
 -26   2   4         24.40        -12.83       204.37 o                         
 -24   2   4      17953.29      17129.06      1701.06 o                         
 -22   2   4      28247.96      26677.95      2045.91 o                         
 -20   2   4       7352.51       7690.87       919.31 o                         
 -18   2   4       3012.54       3368.47       672.01 o                         
 -16   2   4     153344.84     144742.61      5704.56 o                         
 -14   2   4      15639.65      11321.82      1334.05 o                         
 -12   2   4        812.59        362.11       417.35 o                         
 -10   2   4     101536.94      84182.30      2919.36 o                         
  -8   2   4     346672.66     345201.47     13803.83 o                         
  -6   2   4      89814.27     131139.73      5521.69 o                         
  -4   2   4      25828.73      12545.55       739.03 o                         
  -2   2   4      21230.02      18617.41      1242.90 o                         
   0   2   4     170399.33      96201.55      3257.80 o                         
   2   2   4     400053.78     506891.81     19982.24 o                         
   4   2   4     367261.81     354146.31     14402.41 o                         
   6   2   4     135386.41     189224.98      9210.93 o                         
   8   2   4      65032.97      52864.07      3105.52 o                         
  10   2   4     180498.91     190967.67      8688.57 o                         
  12   2   4      14684.00      16356.04      1751.78 o                         
  14   2   4       2329.91       1721.02      1370.41 o                         
  16   2   4     202781.23     217761.33     10482.23 o                         
  18   2   4       3347.86       3181.14      1206.65 o                         
  20   2   4       4154.69       4681.08      1374.07 o                         
  22   2   4       3833.95       3451.10      2060.42 o                         
  24   2   4       9431.21       9815.18       347.26 o                         
  26   2   4        231.00        128.23       279.23 o                         
  28   2   4        696.84        529.99       157.09 o                         
  30   2   4        237.38        386.42       166.86 o                         
  32   2   4        211.07         52.64       201.34 o                         
  34   2   4       1007.18        513.29       226.13 o                         
  36   2   4        365.65        444.23       308.10 o                         
  38   2   4         30.12         71.66       125.48 o                         
  40   2   4         21.25        -22.11        99.77 o                         
 -41   3   4         11.06        -97.79        97.79 o                         
 -39   3   4         43.15         86.28       129.24 o                         
 -37   3   4         18.23       -126.13       126.13 o                         
 -35   3   4        644.75        717.06       158.95 o                         
 -33   3   4        469.75        638.34       167.56 o                         
 -31   3   4          4.57        244.13       146.71 o                         
 -29   3   4       2587.82       2895.91       170.21 o                         
 -27   3   4       1995.14       1799.62       131.24 o                         
 -25   3   4       4391.56       4868.56       214.31 o                         
 -23   3   4        195.73       -297.45       866.38 o                         
 -21   3   4      13614.08      12882.61      1423.25 o                         
 -19   3   4       5348.98       6227.83       832.01 o                         
 -17   3   4       5459.55       6163.51       780.88 o                         
 -15   3   4       1549.68       2195.26       677.13 o                         
 -13   3   4      96811.51      98826.04      4863.22 o                         
 -11   3   4       1029.45        404.73       501.59 o                         
  -9   3   4      24196.52      19124.50      1365.09 o                         
  -7   3   4     311357.62     280537.47     11429.21 o                         
  -5   3   4     236465.89     273772.00     11116.91 o                         
  -3   3   4      74613.73      89823.46      4347.56 o                         
  -1   3   4     183755.31     159066.69      9952.30 o                         
   1   3   4     309279.88     258564.00     15443.55 o                         
   3   3   4     198704.16     181590.16      7812.40 o                         
   5   3   4      59339.82      82078.46      4131.28 o                         
   7   3   4      16329.61      19687.88      1685.34 o                         
   9   3   4       2342.22       1429.93       732.85 o                         
  11   3   4      36031.30      32634.83      2049.93 o                         
  13   3   4      40175.65      46515.06      3236.01 o                         
  15   3   4       5747.60       5114.83      1274.78 o                         
  17   3   4        656.66       1295.51       934.08 o                         
  19   3   4        205.82       1571.45      1103.93 o                         
  21   3   4      12872.15      10961.95      1940.06 o                         
  23   3   4      15947.81      14551.82       467.09 o                         
  25   3   4       3386.12       3786.04       213.20 o                         
  27   3   4        543.90         68.78       453.31 o                         
  29   3   4         50.96         79.63       158.63 o                         
  31   3   4         28.85        -75.51       195.77 o                         
  33   3   4        869.75        667.67       168.59 o                         
  35   3   4         27.72        -17.07       173.94 o                         
  37   3   4        125.83         65.30       136.91 o                         
  39   3   4         15.11        -73.18       111.81 o                         
 -40   4   4         73.33         64.19       189.35 o                         
 -38   4   4         23.96        108.09       132.68 o                         
 -36   4   4        171.00         81.06       111.46 o                         
 -34   4   4        302.61        635.01       152.75 o                         
 -32   4   4       4469.55       5627.23       231.21 o                         
 -30   4   4        478.50        664.89       152.38 o                         
 -28   4   4       8847.92       8646.39       310.07 o                         
 -26   4   4        262.31          9.37       121.57 o                         
 -24   4   4      18845.50      21287.79       777.31 o                         
 -22   4   4      28660.56      26422.55      2430.52 o                         
 -20   4   4       5056.19       4756.94       989.90 o                         
 -18   4   4      21634.75      20497.61      1542.52 o                         
 -16   4   4      36493.90      35588.51      2587.65 o                         
 -14   4   4     100834.61      94983.62      4869.49 o                         
 -12   4   4     117612.90     127216.17      5972.99 o                         
 -10   4   4     382655.41     387018.88     15839.06 o                         
  -8   4   4     156026.02     145015.73      6401.84 o                         
  -6   4   4     154723.55     131315.92      7437.32 o                         
  -4   4   4     498498.75     525517.31     17206.00 o                         
  -2   4   4     483622.81     474797.84     15640.97 o                         
   0   4   4      11386.12      10356.68      1797.25 o                         
   2   4   4      12693.00      19115.09      2461.60 o                         
   4   4   4     281662.16     308010.97     18733.17 o                         
   6   4   4       3439.84       6714.08      1217.96 o                         
   8   4   4      24718.69      23055.21      1960.69 o                         
  10   4   4      79496.81      81397.23      5057.99 o                         
  12   4   4      14519.19      15103.12      1424.17 o                         
  14   4   4     116613.56     126864.02      6797.91 o                         
  16   4   4     126704.45     120256.97      9721.22 o                         
  18   4   4      33019.48      36764.59      3270.35 o                         
  20   4   4      43114.69      41705.73      3606.81 o                         
  22   4   4        220.30        891.09       356.79 o                         
  24   4   4       6515.10       7506.57       260.55 o                         
  26   4   4       1479.93       1644.72       151.68 o                         
  28   4   4       2640.78       2857.47       209.40 o                         
  30   4   4         47.55        -44.09       159.03 o                         
  32   4   4         87.31         91.10       158.31 o                         
  34   4   4        166.02        -47.94       174.37 o                         
  36   4   4       2010.50       1382.94       171.27 o                         
  38   4   4        559.18        194.79       132.97 o                         
  40   4   4         36.07         -6.42       121.96 o                         
 -41   5   4          0.46        -38.51       121.96 o                         
 -39   5   4         98.31       -121.96       208.61 o                         
 -37   5   4         10.23        249.36       133.40 o                         
 -35   5   4        235.70         17.71       135.40 o                         
 -33   5   4         44.52       -112.23       155.95 o                         
 -31   5   4        790.58        975.97       187.25 o                         
 -29   5   4         13.41        178.19       172.08 o                         
 -27   5   4        645.21        562.36       225.23 o                         
 -25   5   4       6759.30       6863.40       322.37 o                         
 -23   5   4       5488.78       6137.06       380.78 o                         
 -21   5   4       6710.77       5802.57      2108.57 o                         
 -19   5   4      33449.32      33872.52      2676.57 o                         
 -17   5   4        336.66       1178.37      1378.43 o                         
 -15   5   4       8596.87       9183.21      1211.18 o                         
 -13   5   4        152.21        274.32       557.16 o                         
 -11   5   4     147512.28     136710.27      6378.88 o                         
  -9   5   4       6928.81       6211.61       812.54 o                         
  -7   5   4      19559.36      22121.86      1482.00 o                         
  -5   5   4     257406.75     228629.81      9725.55 o                         
  -3   5   4      77204.61      84253.81      3441.63 o                         
  -1   5   4      63129.81      64515.53      2885.97 o                         
   1   5   4        198.55       4900.73      1588.64 o                         
   3   5   4     257756.88     229580.06     14660.46 o                         
   5   5   4     110915.41     108242.88      8135.79 o                         
   7   5   4      55279.17      60403.81      5648.52 o                         
   9   5   4     220444.28     227816.20     10449.80 o                         
  11   5   4      78193.91      76195.66      4588.25 o                         
  13   5   4     201075.45     226907.81      8721.58 o                         
  15   5   4        486.26       1965.07      1089.24 o                         
  17   5   4        120.90      -1088.93      1243.64 o                         
  19   5   4       3275.73       2908.79      1188.94 o                         
  21   5   4        130.04         86.50       282.46 o                         
  23   5   4       2050.43       2113.21       154.27 o                         
  25   5   4        279.99        335.22       137.43 o                         
  27   5   4       1937.69       2223.24       174.47 o                         
  29   5   4       1578.32       1513.63       181.64 o                         
  31   5   4        409.68        156.00       153.77 o                         
  33   5   4          2.35         11.41       172.66 o                         
  35   5   4          4.81         89.24       198.32 o                         
  37   5   4        101.23         60.49       142.75 o                         
  39   5   4         55.31         25.68       115.54 o                         
 -40   6   4         64.27         83.44       128.38 o                         
 -38   6   4         60.26        -96.28       215.03 o                         
 -36   6   4        114.44        -17.11       125.41 o                         
 -34   6   4       1641.23       1533.21       161.99 o                         
 -32   6   4        201.75        274.62       135.25 o                         
 -30   6   4        450.37        422.73       172.42 o                         
 -28   6   4        881.56       1274.36       177.93 o                         
 -26   6   4       1903.79       2193.89       188.48 o                         
 -24   6   4       9124.30       8843.75       331.04 o                         
 -22   6   4        701.41       1675.23       255.30 o                         
 -20   6   4       4718.86       6855.24      2185.59 o                         
 -18   6   4       8639.76       5093.29      2012.28 o                         
 -16   6   4     146843.95     153222.41     11402.94 o                         
 -14   6   4       1952.99       5587.54      1858.23 o                         
 -12   6   4      86952.38      95322.27      4838.82 o                         
 -10   6   4     310234.78     323398.53     13494.10 o                         
  -8   6   4      47819.12      33333.71      2137.83 o                         
  -6   6   4      58375.82      65098.65      3576.55 o                         
  -4   6   4     432478.03     397447.69     16435.52 o                         
  -2   6   4     435414.31     439790.50     14782.97 o                         
   0   6   4        637.43       2557.45       672.68 o                         
   2   6   4     132563.92     146115.22      7038.38 o                         
   4   6   4      93205.47      94962.46      7542.05 o                         
   6   6   4     399218.66     421510.84     25758.52 o                         
   8   6   4      78723.16      83090.94      7095.95 o                         
  10   6   4     608250.44     652923.44     38522.23 o                         
  12   6   4        371.15       1116.40       978.37 o                         
  14   6   4      68946.35      69425.39      6441.23 o                         
  16   6   4        921.29       4958.50      1887.12 o                         
  18   6   4      60828.51      57672.62      5930.94 o                         
  20   6   4       8858.59       8728.52       532.03 o                         
  22   6   4        661.05        779.12       122.94 o                         
  24   6   4         40.38        -44.08       315.63 o                         
  26   6   4       1299.64       1033.88       160.83 o                         
  28   6   4       5020.16       5550.52       369.51 o                         
  30   6   4       1105.52       1223.68       192.71 o                         
  32   6   4          1.96         25.05       359.45 o                         
  34   6   4        476.20        192.56       259.96 o                         
  36   6   4         51.68        183.77       148.01 o                         
  38   6   4          1.65         -8.82        88.59 o                         
 -39   7   4          0.98        -22.47       141.21 o                         
 -37   7   4         10.54         32.09       221.45 o                         
 -35   7   4        168.53        225.76       125.36 o                         
 -33   7   4        295.70        342.91       174.32 o                         
 -31   7   4        173.75        342.70       137.20 o                         
 -29   7   4        180.75        272.64       145.63 o                         
 -27   7   4        226.76        489.66       141.18 o                         
 -25   7   4         16.03        256.00       155.98 o                         
 -23   7   4        155.69        -22.17       143.77 o                         
 -21   7   4        196.55         59.50       203.08 o                         
 -19   7   4       9762.70      12121.84      2679.84 o                         
 -17   7   4       1339.76       2763.28      1588.64 o                         
 -15   7   4       5348.59       5972.66      2021.91 o                         
 -13   7   4       6979.89      11483.17      2583.55 o                         
 -11   7   4     135621.06     136180.56     10353.47 o                         
  -9   7   4       4864.57       4258.85      1755.53 o                         
  -7   7   4      12676.25      15231.73      2705.51 o                         
  -5   7   4       7385.90       7128.04      1973.77 o                         
  -3   7   4       7089.65       7316.26       886.42 o                         
  -1   7   4     107114.30      99441.90      4192.97 o                         
   1   7   4      45097.69      42721.11      2401.39 o                         
   3   7   4         46.40       -154.40       879.66 o                         
   5   7   4     168854.89     145957.00      7417.40 o                         
   7   7   4       9165.08      16294.04      3504.65 o                         
   9   7   4      23497.12      24436.25      3491.81 o                         
  11   7   4       4305.50       3607.35      1855.02 o                         
  13   7   4        356.10       2172.75      1649.62 o                         
  15   7   4       1376.76       2381.36      1556.55 o                         
  17   7   4       8797.25       9721.22      2419.88 o                         
  19   7   4       7925.08       7428.33       314.38 o                         
  21   7   4       4772.26       3800.85       524.05 o                         
  23   7   4        427.01        590.28       205.10 o                         
  25   7   4        265.09        691.71       268.91 o                         
  27   7   4         11.78       -170.01       170.01 o                         
  29   7   4         43.29         46.17       236.22 o                         
  31   7   4        177.31        247.12       272.80 o                         
  33   7   4        175.81        -78.43       182.72 o                         
  35   7   4        146.46        -14.22       210.21 o                         
  37   7   4        196.12        103.94        90.76 o                         
 -38   8   4         27.42        -16.05       134.79 o                         
 -36   8   4          7.88         33.31       125.85 o                         
 -34   8   4        325.42        182.23       295.26 o                         
 -32   8   4          2.32         12.97       133.10 o                         
 -30   8   4          3.75        -37.18       148.99 o                         
 -28   8   4       1178.30        955.64       225.95 o                         
 -26   8   4       1188.87        994.87       223.45 o                         
 -24   8   4      15509.75      16793.39       843.02 o                         
 -22   8   4          0.42         38.63       244.12 o                         
 -20   8   4       6252.74       5974.13       308.94 o                         
 -18   8   4      14399.24      13213.03       615.50 o                         
 -16   8   4      96089.27      94445.74      8492.03 o                         
 -14   8   4      12146.18      10247.56      2423.08 o                         
 -12   8   4       2349.96       2965.47      1848.61 o                         
 -10   8   4      15989.27      20475.87      3324.92 o                         
  -8   8   4     117241.72     130169.38     10115.98 o                         
  -6   8   4      57612.59      50371.27      5301.90 o                         
  -4   8   4      82385.00      90379.45      7603.03 o                         
  -2   8   4     289204.38     270103.84     11998.72 o                         
   0   8   4      28561.85      21038.92      1577.04 o                         
   2   8   4     677588.94     690028.56     23125.53 o                         
   4   8   4      36907.54      32970.22      2726.37 o                         
   6   8   4     176855.20     171420.67      8642.63 o                         
   8   8   4      20046.26      20527.22      2190.69 o                         
  10   8   4     155575.56     171008.81     12452.41 o                         
  12   8   4        106.61        228.58       978.33 o                         
  14   8   4       1067.07       1003.23       933.96 o                         
  16   8   4        105.14        -47.17       970.01 o                         
  18   8   4      47151.20      46407.27      1672.88 o                         
  20   8   4       1558.35       1507.22       347.14 o                         
  22   8   4       4996.48       4789.15       418.82 o                         
  24   8   4        388.31        -12.84       336.99 o                         
  26   8   4       1735.60       1267.71       410.80 o                         
  28   8   4       3970.79       4762.73       484.62 o                         
  30   8   4          5.16         57.08       285.64 o                         
  32   8   4         96.76        302.96       207.01 o                         
  34   8   4        451.97        424.97       253.54 o                         
  36   8   4         36.01        -19.26       157.26 o                         
 -37   9   4          1.82        -83.44       125.17 o                         
 -35   9   4         28.84        170.40       126.27 o                         
 -33   9   4        575.11        594.78       156.39 o                         
 -31   9   4        656.15        762.47       188.86 o                         
 -29   9   4         37.81        211.84       154.57 o                         
 -27   9   4       2004.50       1435.17       252.79 o                         
 -25   9   4       4300.28       4789.91       303.94 o                         
 -23   9   4       1673.83       1454.94       227.50 o                         
 -21   9   4       1430.53        870.82       286.20 o                         
 -19   9   4        524.47        983.34       192.71 o                         
 -17   9   4       2624.02       2518.35       218.38 o                         
 -15   9   4        515.94         -5.95       523.13 o                         
 -13   9   4      10397.21       6194.11      2118.19 o                         
 -11   9   4       6306.47       3616.98      1659.25 o                         
  -9   9   4       1924.68       2753.65      1858.23 o                         
  -7   9   4      76352.39      71980.05      6996.46 o                         
  -5   9   4       1985.54       3366.64      1858.23 o                         
  -3   9   4      48745.43      44950.62      4993.80 o                         
  -1   9   4         45.93       1210.98       842.43 o                         
   1   9   4      41400.73      39824.71      3053.34 o                         
   3   9   4       8295.63       7472.04      1398.78 o                         
   5   9   4       6384.19       4094.31      1157.78 o                         
   7   9   4       5275.52       7697.92      1544.84 o                         
   9   9   4      75768.34      83373.37      7477.86 o                         
  11   9   4       1295.46        596.95      1264.50 o                         
  13   9   4      48291.19      49241.34      3826.74 o                         
  15   9   4       3552.97       3562.38       266.69 o                         
  17   9   4        812.70        823.70       424.87 o                         
  19   9   4       1363.77       1611.28       456.94 o                         
  21   9   4       9428.88       8527.82       486.22 o                         
  23   9   4         28.50       -282.43       330.57 o                         
  25   9   4         85.19        -77.45       249.35 o                         
  27   9   4       1310.63       1630.36       207.95 o                         
  29   9   4       1006.07        643.54       264.77 o                         
  31   9   4        871.85        823.82       385.13 o                         
  33   9   4         14.76       -121.48       121.48 o                         
  35   9   4         22.32         19.26       141.21 o                         
 -34  10   4         12.00        -25.86       115.54 o                         
 -32  10   4         44.53        351.00       139.71 o                         
 -30  10   4       1432.03       1825.89       184.64 o                         
 -28  10   4       1614.82       1353.94       171.02 o                         
 -26  10   4       1298.44       1175.34       188.56 o                         
 -24  10   4       1888.04       1812.13       226.75 o                         
 -22  10   4        225.80        244.56       199.74 o                         
 -20  10   4       1429.16       2367.01       294.62 o                         
 -18  10   4        148.54        361.28       190.03 o                         
 -16  10   4      32262.55      32316.01       922.77 o                         
 -14  10   4        186.14        435.74       197.45 o                         
 -12  10   4       6542.38       7822.13       488.47 o                         
 -10  10   4        750.62        616.20      1640.00 o                         
  -8  10   4     102357.95     101782.39      8906.04 o                         
  -6  10   4      45219.76      42521.12      5038.73 o                         
  -4  10   4        220.11       1996.24      1601.48 o                         
  -2  10   4       1165.80       1550.13      1322.27 o                         
   0  10   4      31276.34      34898.84      4303.78 o                         
   2  10   4     163660.19     159487.42      8090.57 o                         
   4  10   4      26444.47      28814.59      2682.06 o                         
   6  10   4       1744.09        641.88      1216.36 o                         
   8  10   4      10150.91       8216.02      2159.91 o                         
  10  10   4      32148.32      27616.68      1498.56 o                         
  12  10   4       1006.00       1086.59       299.13 o                         
  14  10   4      10022.15       9687.00       549.44 o                         
  16  10   4       9384.63      10108.26       569.87 o                         
  18  10   4        334.36        837.33       191.11 o                         
  20  10   4       2184.45       2355.40       233.16 o                         
  22  10   4       1651.73       1753.14       262.01 o                         
  24  10   4       5714.81       5485.00       898.63 o                         
  26  10   4         17.57       -238.82       238.82 o                         
  28  10   4        233.51        271.54       205.40 o                         
  30  10   4       1562.06       1399.14       178.70 o                         
  32  10   4        915.03        697.66       569.67 o                         
  34  10   4         85.44         19.26       131.58 o                         
 -33  11   4          0.46        420.43       160.47 o                         
 -31  11   4         25.46         43.42       123.63 o                         
 -29  11   4         96.73        199.47       148.35 o                         
 -27  11   4        560.24        476.70       149.61 o                         
 -25  11   4       1056.67       1541.00       180.24 o                         
 -23  11   4         46.25        -71.19       165.40 o                         
 -21  11   4        485.43        755.73       169.12 o                         
 -19  11   4         40.81         35.68       166.76 o                         
 -17  11   4       2531.52       2443.59       214.34 o                         
 -15  11   4        607.40        675.25       220.18 o                         
 -13  11   4      27211.35      23001.00       768.35 o                         
 -11  11   4         58.52        120.54       131.36 o                         
  -9  11   4       1694.24       1956.13       193.37 o                         
  -7  11   4       2084.28       2008.70       206.76 o                         
  -5  11   4      12864.32      14079.38       540.23 o                         
  -3  11   4      10973.60      12519.56       424.34 o                         
  -1  11   4      11288.29      13902.49       532.26 o                         
   1  11   4       5406.31       7165.36       425.59 o                         
   3  11   4      32230.29      29513.54      1007.99 o                         
   5  11   4         47.95        228.37       151.36 o                         
   7  11   4         84.81        374.86       188.45 o                         
   9  11   4       3038.80       4876.57       298.46 o                         
  11  11   4      70219.80      70665.84      2638.43 o                         
  13  11   4       1017.94       1316.86       246.22 o                         
  15  11   4       4969.06       5586.81      1155.38 o                         
  17  11   4       1997.92       1378.15       231.79 o                         
  19  11   4        976.72        537.58       182.41 o                         
  21  11   4        123.85        100.07       231.08 o                         
  23  11   4        132.07        369.23       229.69 o                         
  25  11   4          6.43         28.88       346.61 o                         
  27  11   4        289.99        146.07       124.45 o                         
  29  11   4        180.92       -141.21       247.12 o                         
  31  11   4         20.60        139.41       119.50 o                         
  33  11   4         18.74       -109.12       109.12 o                         
 -32  12   4         30.00         45.02        99.49 o                         
 -30  12   4        739.25        763.83       221.45 o                         
 -28  12   4       1586.63       1474.05       163.73 o                         
 -26  12   4        236.69        349.93       129.74 o                         
 -24  12   4        145.61         94.86       141.27 o                         
 -22  12   4       3403.54       3679.75       265.77 o                         
 -20  12   4         65.34        106.31       198.75 o                         
 -18  12   4        174.21        147.78       161.12 o                         
 -16  12   4       4322.81       5377.76       258.93 o                         
 -14  12   4        872.28        798.16       165.69 o                         
 -12  12   4       5595.28       5570.45       240.66 o                         
 -10  12   4       6555.18       6653.11       302.98 o                         
  -8  12   4      20612.11      20240.88       721.36 o                         
  -6  12   4      23714.79      22373.78       682.62 o                         
  -4  12   4        829.71        951.13       162.75 o                         
  -2  12   4       2969.74       2527.21       193.60 o                         
   0  12   4        186.32       1155.48       175.75 o                         
   2  12   4      29535.81      24790.10       673.35 o                         
   4  12   4      10719.48       8558.42       390.59 o                         
   6  12   4       1149.43        998.45       180.56 o                         
   8  12   4       2666.78       2205.97       251.07 o                         
  10  12   4       6782.62       6352.53       335.25 o                         
  12  12   4       4096.23       3734.38       272.92 o                         
  14  12   4       6884.77       6113.12       397.85 o                         
  16  12   4      12125.81      11690.86       594.78 o                         
  18  12   4         29.99        307.00       225.71 o                         
  20  12   4        426.27        428.40       252.29 o                         
  22  12   4       1073.36       1323.83       179.37 o                         
  24  12   4        745.41        845.52       199.70 o                         
  26  12   4        781.45        599.55       155.55 o                         
  28  12   4        336.61        514.77       161.08 o                         
  30  12   4        444.38        627.54       115.67 o                         
 -29  13   4        712.07        370.57       104.80 o                         
 -27  13   4        900.45        929.43       200.59 o                         
 -25  13   4       1476.94       2198.94       868.14 o                         
 -23  13   4        698.93        584.18       204.94 o                         
 -21  13   4       1015.48       1194.03       369.08 o                         
 -19  13   4        832.60        905.53       165.16 o                         
 -17  13   4       9016.93       8690.31       380.80 o                         
 -15  13   4        782.72        518.53       176.49 o                         
 -13  13   4        115.36        498.87       176.91 o                         
 -11  13   4       6579.75       6228.18       280.44 o                         
  -9  13   4       2630.91       3442.16       232.12 o                         
  -7  13   4      11656.44      12182.00       439.09 o                         
  -5  13   4      65610.63      72336.90      2046.35 o                         
  -3  13   4       4931.61       6171.31       289.88 o                         
  -1  13   4       6707.31       7004.91       308.36 o                         
   1  13   4       4511.32       4932.69       253.57 o                         
   3  13   4      17072.84      18277.56       532.62 o                         
   5  13   4       6499.15       6351.04       280.15 o                         
   7  13   4        754.68        798.31       198.21 o                         
   9  13   4       2694.19       2917.82       341.80 o                         
  11  13   4      27727.84      26828.05       936.76 o                         
  13  13   4         20.83        155.56       268.90 o                         
  15  13   4      11715.72      11675.10       484.00 o                         
  17  13   4       2507.29       2001.94       204.58 o                         
  19  13   4         79.27         51.35       231.48 o                         
  21  13   4        634.55        428.13       196.06 o                         
  23  13   4         77.47        486.79       156.50 o                         
  25  13   4        654.81        637.46       125.22 o                         
  27  13   4       1602.16       1319.06       231.08 o                         
 -28  14   4         15.27       -105.91       121.96 o                         
 -26  14   4          3.06          4.09        93.02 o                         
 -24  14   4        455.82        217.69       144.87 o                         
 -22  14   4       1314.53        975.35       151.84 o                         
 -20  14   4        713.88       1006.20       328.96 o                         
 -18  14   4        181.68        264.49       140.60 o                         
 -16  14   4         59.51        166.70       138.77 o                         
 -14  14   4       1338.86       1589.68       165.67 o                         
 -12  14   4         93.39        319.67       202.60 o                         
 -10  14   4      10884.79       9484.60       373.50 o                         
  -8  14   4        383.75        392.86       188.02 o                         
  -6  14   4         57.58        132.80       192.46 o                         
  -4  14   4      17122.87      18388.76       608.47 o                         
  -2  14   4       1771.46       3056.62       411.06 o                         
   0  14   4       1429.18       2469.76       257.46 o                         
   2  14   4       6222.05       5065.58       264.59 o                         
   4  14   4       2065.08       2579.39       205.83 o                         
   6  14   4       1127.01       1375.01       175.37 o                         
   8  14   4       5172.53       5602.14       271.40 o                         
  10  14   4      10507.03       9722.63       429.69 o                         
  12  14   4       1562.60       1203.02       226.63 o                         
  14  14   4       2879.65       2640.06       600.15 o                         
  16  14   4        204.51        662.35       285.66 o                         
  18  14   4       2748.02       3706.00       301.42 o                         
  20  14   4         86.56         95.83       188.15 o                         
  22  14   4        459.49        400.49       247.12 o                         
  24  14   4          8.16         96.28       215.03 o                         
  26  14   4         67.25        -32.91        96.87 o                         
 -25  15   4         76.49        125.17       131.58 o                         
 -23  15   4          0.25         42.37       132.97 o                         
 -21  15   4       2601.66       2757.40       397.96 o                         
 -19  15   4       1525.73       1676.68       282.43 o                         
 -17  15   4        779.88        884.69       148.87 o                         
 -15  15   4       1168.82       1830.25       244.88 o                         
 -13  15   4        954.00        703.67       184.53 o                         
 -11  15   4      13443.39      14845.44       571.45 o                         
  -9  15   4       1758.40       2234.24       202.87 o                         
  -7  15   4        482.49        971.23       355.30 o                         
  -5  15   4       5756.61       7420.22       373.19 o                         
  -3  15   4        846.80       1268.30       237.36 o                         
  -1  15   4       1716.98       2507.88       280.21 o                         
   1  15   4       1379.34       1849.92       242.15 o                         
   3  15   4      12291.50      13528.37       465.32 o                         
   5  15   4        836.45        894.16       234.86 o                         
   7  15   4       2210.82       2047.52       185.07 o                         
   9  15   4        594.04        731.36       170.01 o                         
  11  15   4       3782.05       3933.01       405.79 o                         
  13  15   4        292.03        277.43       131.28 o                         
  15  15   4       5796.81       5563.85       382.26 o                         
  17  15   4       2837.74       2655.29       188.57 o                         
  19  15   4         23.37        196.97       161.60 o                         
  21  15   4       1563.31       1392.04       126.52 o                         
  23  15   4       1153.38        805.45       108.52 o                         
 -22  16   4         84.46        -35.30       112.33 o                         
 -20  16   4       1107.24        872.95       182.93 o                         
 -18  16   4         24.47       -198.98       198.98 o                         
 -16  16   4       1343.59       1039.84       253.54 o                         
 -14  16   4       1285.81       1666.83       277.61 o                         
 -12  16   4         43.82        184.94       177.33 o                         
 -10  16   4        102.73        155.78       180.32 o                         
  -8  16   4        686.91        688.34       213.73 o                         
  -6  16   4       1049.10       1662.34       301.80 o                         
  -4  16   4      10478.66      11366.99       559.93 o                         
  -2  16   4        409.26        642.77       393.15 o                         
   0  16   4       1292.39       1782.66       269.99 o                         
   2  16   4       2006.66       1865.49       210.00 o                         
   4  16   4        562.69        371.98       418.82 o                         
   6  16   4        551.66       1218.04       230.38 o                         
   8  16   4       7928.10       7561.82       453.24 o                         
  10  16   4        517.54        517.14       148.70 o                         
  12  16   4        525.63        772.50       143.29 o                         
  14  16   4         74.33         49.64       117.64 o                         
  16  16   4         84.35        316.52       103.69 o                         
  18  16   4        261.72        191.04        80.33 o                         
  20  16   4        707.07        690.02       154.05 o                         
 -17  17   4          8.04       -112.33       112.33 o                         
 -15  17   4       1383.56       1116.87       176.52 o                         
 -13  17   4        123.21         19.26       157.26 o                         
 -11  17   4       4926.78       5070.75       271.13 o                         
  -9  17   4        128.68        610.46       396.36 o                         
  -7  17   4        163.76        256.20       159.88 o                         
  -5  17   4        788.34        659.45       173.50 o                         
  -3  17   4       4970.15       4840.69       381.03 o                         
  -1  17   4       4322.87       3201.27       775.07 o                         
   1  17   4       1241.79       1203.26       179.30 o                         
   3  17   4      13456.38      12183.87      2572.32 o                         
   5  17   4       7002.81       6213.93      1246.85 o                         
   7  17   4       4406.17       4432.16       391.54 o                         
   9  17   4        264.08        760.62       263.17 o                         
  11  17   4        847.24        144.42       202.19 o                         
  13  17   4        104.88        -64.19       163.68 o                         
  15  17   4        207.19        272.80       118.75 o                         
  -8  18   4       1174.94        795.93       128.38 o                         
  -6  18   4          6.11        227.87       128.38 o                         
  -4  18   4        388.92        503.87       125.17 o                         
  -2  18   4        301.21        738.16       134.79 o                         
   0  18   4         16.03       -105.91       105.91 o                         
   2  18   4        247.92        314.52       189.35 o                         
   4  18   4         61.86        179.73       182.93 o                         
   6  18   4        171.75        378.71       182.93 o                         
   8  18   4        104.45        121.96       144.42 o                         
  10  18   4       1153.42        561.64       131.58 o                         
 -41   1   5          4.84        116.17       237.49 o                         
 -39   1   5         20.13        189.10       116.22 o                         
 -37   1   5        278.65        385.71       145.86 o                         
 -35   1   5        213.34        248.67       164.22 o                         
 -33   1   5         11.30        218.77       175.85 o                         
 -31   1   5        500.49        560.65       168.70 o                         
 -29   1   5        648.93        758.10       123.65 o                         
 -27   1   5       5952.76       7742.23       313.61 o                         
 -25   1   5        757.12        759.45      1049.42 o                         
 -23   1   5        276.17       -145.96       944.82 o                         
 -21   1   5         55.73        387.50       519.26 o                         
 -19   1   5      34269.41      29409.99      1659.40 o                         
 -17   1   5      13400.88      15602.43       869.76 o                         
 -15   1   5        122.04       1852.28       399.91 o                         
 -13   1   5      54774.55      53807.47      1714.39 o                         
 -11   1   5     244631.11     225767.39      5979.12 o                         
  -9   1   5       1403.19       3088.19       393.20 o                         
  -7   1   5     114644.59     136922.91      4618.75 o                         
  -5   1   5      67859.12      62731.32      2798.59 o                         
  -3   1   5     140634.72     119727.34      5059.17 o                         
  -1   1   5      53546.09      42762.95      1539.90 o                         
   1   1   5      14046.47      10362.75       894.54 o                         
   3   1   5      23306.57      31294.12      1354.66 o                         
   5   1   5     571697.81     583890.75     23409.27 o                         
   7   1   5     453190.34     486587.56     16260.10 o                         
   9   1   5        435.62       1553.12       873.39 o                         
  11   1   5     252386.69     233183.27     10505.95 o                         
  13   1   5     202413.92     191203.64      9108.97 o                         
  15   1   5     263904.28     291617.16     13298.54 o                         
  17   1   5      29379.38      38480.78      3239.72 o                         
  19   1   5      24158.43      23756.48      3254.31 o                         
  21   1   5      19356.76      24079.51      5297.09 o                         
  23   1   5      15403.35      15673.94      2369.25 o                         
  25   1   5       5666.01       5888.50       258.07 o                         
  27   1   5       5516.07       6347.38       299.83 o                         
  29   1   5        154.80        103.41       161.08 o                         
  31   1   5       1243.91       1279.84       186.09 o                         
  33   1   5        381.86        191.71       287.24 o                         
  35   1   5       1560.80       1682.12       272.30 o                         
  37   1   5        565.35        235.04       143.50 o                         
  39   1   5         81.17        161.14        87.46 o                         
 -42   2   5          3.57        118.75       128.38 o                         
 -40   2   5          3.40        -25.96       109.79 o                         
 -38   2   5         64.71       -136.65       136.65 o                         
 -36   2   5        323.89        368.65       151.72 o                         
 -34   2   5          0.71        -71.60       162.94 o                         
 -32   2   5        477.86        898.98       168.87 o                         
 -30   2   5       5224.31       6190.69       253.21 o                         
 -28   2   5       2846.87       2973.85       154.84 o                         
 -26   2   5        646.11        973.69       129.49 o                         
 -24   2   5       5374.07       4890.85      1649.62 o                         
 -22   2   5       1125.35       1268.17       622.92 o                         
 -20   2   5       1191.18        273.45       509.36 o                         
 -18   2   5       5810.06       7237.94       888.94 o                         
 -16   2   5     105999.21      93762.19      3505.21 o                         
 -14   2   5      38050.19      35213.68      1716.88 o                         
 -12   2   5      17769.09      15363.92       729.50 o                         
 -10   2   5      23505.84      14210.07      1019.75 o                         
  -8   2   5      52173.10      45665.58      2316.90 o                         
  -6   2   5     381498.84     289372.50     11531.24 o                         
  -4   2   5      71817.68      63850.69      4461.04 o                         
  -2   2   5      12435.37      11574.38      1013.56 o                         
   0   2   5     113317.58     142231.08      4174.18 o                         
   2   2   5     218732.22     362950.25     14534.67 o                         
   4   2   5    1635943.75    1823557.00     70661.33 o                         
   6   2   5     300144.12     367772.50     15192.62 o                         
   8   2   5      95315.34     104334.39      5294.92 o                         
  10   2   5     189900.69     187694.70      8681.32 o                         
  12   2   5     156033.52     170442.12      8234.93 o                         
  14   2   5      93349.92     118330.40      6385.79 o                         
  16   2   5       8963.51      11464.02      2399.01 o                         
  18   2   5      85646.20      89294.97      5567.73 o                         
  20   2   5       2540.87       2180.07      1163.41 o                         
  22   2   5      23393.97      25195.74      2940.75 o                         
  24   2   5        897.91        928.81       149.11 o                         
  26   2   5       1659.26       1559.68       290.17 o                         
  28   2   5         79.93         19.07       159.82 o                         
  30   2   5        517.57        314.11       168.55 o                         
  32   2   5        366.37        709.82       279.76 o                         
  34   2   5        302.04        387.19       189.87 o                         
  36   2   5        287.88        192.28       156.47 o                         
  38   2   5        650.33        495.55       123.14 o                         
  40   2   5        109.74        -69.00        90.78 o                         
 -41   3   5         71.82       -131.58       157.26 o                         
 -39   3   5          5.44         36.93       125.06 o                         
 -37   3   5        393.89        256.92       126.12 o                         
 -35   3   5          4.05        198.56       150.66 o                         
 -33   3   5       1968.70       2307.38       183.16 o                         
 -31   3   5        202.21        170.10       142.10 o                         
 -29   3   5        123.86        107.63       130.45 o                         
 -27   3   5         31.98        123.01       116.84 o                         
 -25   3   5       1544.75       1496.44       257.31 o                         
 -23   3   5      15856.34      15432.45      1857.46 o                         
 -21   3   5       6224.35       4637.09      1016.65 o                         
 -19   3   5       8572.49      11323.01      1157.50 o                         
 -17   3   5       7460.26       7511.46      1145.70 o                         
 -15   3   5        238.24       2235.40       709.27 o                         
 -13   3   5       5710.15       4302.07       848.33 o                         
 -11   3   5         33.12       1273.56       720.51 o                         
  -9   3   5     296795.25     293568.25     12032.77 o                         
  -7   3   5      11215.47       7851.72       694.15 o                         
  -5   3   5     105909.11      99001.02      5639.13 o                         
  -3   3   5     627226.31     635949.62     25466.19 o                         
  -1   3   5      20941.41      19907.81      2471.23 o                         
   1   3   5     414962.97     489296.19     16612.94 o                         
   3   3   5     434255.44     489075.03     19682.97 o                         
   5   3   5     683153.38     731158.69     29239.96 o                         
   7   3   5      82553.29      77151.18      4169.92 o                         
   9   3   5      95198.72      98557.10      5177.78 o                         
  11   3   5      34691.91      30119.30      2039.37 o                         
  13   3   5      11388.44      12908.46      1717.79 o                         
  15   3   5      13410.09      13308.87      1892.24 o                         
  17   3   5      15522.70      18806.45      2278.30 o                         
  19   3   5      13984.70      19005.36      2379.94 o                         
  21   3   5       8120.61       9874.58      1894.67 o                         
  23   3   5      34309.84      35486.11       892.93 o                         
  25   3   5       1598.17       1744.11       198.16 o                         
  27   3   5      10888.15      11145.43       401.93 o                         
  29   3   5        242.15        421.16       194.35 o                         
  31   3   5       1904.36       1858.64       209.38 o                         
  33   3   5         62.95        156.54       235.43 o                         
  35   3   5        197.40         68.40       163.22 o                         
  37   3   5        128.64        225.75       169.19 o                         
  39   3   5         42.03         -0.04        88.12 o                         
 -40   4   5          0.24        -44.58       124.71 o                         
 -38   4   5         64.45         60.30       128.27 o                         
 -36   4   5        142.34         34.47       123.62 o                         
 -34   4   5         23.60       -104.28       146.71 o                         
 -32   4   5        156.69        528.96       142.27 o                         
 -30   4   5         51.20        170.20       149.50 o                         
 -28   4   5       2581.75       2620.84       183.78 o                         
 -26   4   5       5424.36       5127.91       199.72 o                         
 -24   4   5        130.65       -107.86       285.72 o                         
 -22   4   5       3123.59       2746.35       939.23 o                         
 -20   4   5      33201.89      27349.75      2340.85 o                         
 -18   4   5        287.47        690.45       722.54 o                         
 -16   4   5       5369.61       8578.25      1394.48 o                         
 -14   4   5      13896.54      11996.68      1304.61 o                         
 -12   4   5      20137.17      18473.74      1499.39 o                         
 -10   4   5       8672.04       6451.77       819.54 o                         
  -8   4   5      12951.89      20942.10      1372.94 o                         
  -6   4   5     200502.81     145257.48      6145.90 o                         
  -4   4   5       9888.24      17199.37      1579.09 o                         
  -2   4   5      18136.68      18767.67      1763.87 o                         
   0   4   5       4366.44       2275.45      1248.45 o                         
   2   4   5     393468.59     413153.56     24433.04 o                         
   4   4   5      10572.18      10071.60      1171.38 o                         
   6   4   5       1343.94       5709.91      1007.51 o                         
   8   4   5      41029.80      34530.99      2531.60 o                         
  10   4   5      28369.75      34326.54      2693.05 o                         
  12   4   5      41077.62      41381.82      2531.16 o                         
  14   4   5       5592.72       4301.30      1261.95 o                         
  16   4   5         72.93        540.59       976.49 o                         
  18   4   5      12492.70      14095.28      1931.16 o                         
  20   4   5       1806.23       1153.35      1362.38 o                         
  22   4   5       1649.07        893.12       254.04 o                         
  24   4   5       2622.77       2710.68       370.20 o                         
  26   4   5       5301.06       6114.01       422.98 o                         
  28   4   5         23.53          7.28       159.23 o                         
  30   4   5         62.99        -19.15       160.40 o                         
  32   4   5        828.60        811.15       200.68 o                         
  34   4   5         60.73        113.74       167.63 o                         
  36   4   5        240.35        350.38       141.33 o                         
  38   4   5         21.61        134.79       163.68 o                         
 -41   5   5         35.79          6.42       128.38 o                         
 -39   5   5         46.32         30.25       124.87 o                         
 -37   5   5          6.93        152.91       128.20 o                         
 -35   5   5        142.28         19.49       131.26 o                         
 -33   5   5       1053.00       1167.34       148.33 o                         
 -31   5   5        192.44        442.71       178.21 o                         
 -29   5   5       2034.08       2296.78       205.05 o                         
 -27   5   5        177.44       -165.52       165.52 o                         
 -25   5   5       5009.90       5115.46       218.40 o                         
 -23   5   5        987.32       1377.09       221.70 o                         
 -21   5   5       7341.17       6486.16      2102.15 o                         
 -19   5   5        673.25       2766.49      1482.74 o                         
 -17   5   5        530.37        -65.72       614.78 o                         
 -15   5   5       3020.33       2726.49      1009.35 o                         
 -13   5   5        955.70       3520.13      1001.33 o                         
 -11   5   5      26853.56      19154.22      1474.99 o                         
  -9   5   5     191793.44     191245.83      8213.09 o                         
  -7   5   5      40146.25      39419.23      2157.07 o                         
  -5   5   5      27265.97      23241.91      1130.44 o                         
  -3   5   5      10979.51      10331.16       944.64 o                         
  -1   5   5     179526.58     176387.48      8216.23 o                         
   1   5   5     163120.95     140234.02      9711.59 o                         
   3   5   5     225859.41     218732.33     14220.78 o                         
   5   5   5      26530.76      25033.19      3292.83 o                         
   7   5   5     104385.37     104810.11      5526.11 o                         
   9   5   5      32527.29      26417.74      2408.24 o                         
  11   5   5      32661.71      32309.93      2751.58 o                         
  13   5   5       8319.91      11040.51      1315.06 o                         
  15   5   5       5196.45       7701.25      1507.15 o                         
  17   5   5      40952.18      37927.48      3326.80 o                         
  19   5   5      20543.39      22315.43      2669.14 o                         
  21   5   5         13.42        419.54       220.57 o                         
  23   5   5      18891.49      20571.97       557.86 o                         
  25   5   5        171.29         17.39       128.68 o                         
  27   5   5        317.39        518.81       157.14 o                         
  29   5   5        310.01        377.88       156.99 o                         
  31   5   5       1747.98       2268.23       232.10 o                         
  33   5   5       1029.60        948.65       180.84 o                         
  35   5   5         13.00        -12.25       184.91 o                         
  37   5   5         23.34        -98.59       128.40 o                         
 -40   6   5          0.42         35.30       134.79 o                         
 -38   6   5          0.51         73.90       120.97 o                         
 -36   6   5         27.01         63.64       123.73 o                         
 -34   6   5          4.09        349.48       155.44 o                         
 -32   6   5        467.07        629.29       147.64 o                         
 -30   6   5       2849.67       3706.38       251.25 o                         
 -28   6   5        271.57        319.89       157.62 o                         
 -26   6   5       1036.96       1251.41       236.83 o                         
 -24   6   5       1064.01        980.97       157.16 o                         
 -22   6   5        391.42        388.83       168.87 o                         
 -20   6   5      25907.01      21705.06      3517.48 o                         
 -18   6   5       5027.53       4419.32      1819.72 o                         
 -16   6   5       3115.06       3164.45      1733.07 o                         
 -14   6   5      19232.33      13829.23      2715.14 o                         
 -12   6   5      32024.35      35033.63      4181.83 o                         
 -10   6   5        649.60       2089.31      1646.41 o                         
  -8   6   5      51289.04      50172.30      4868.63 o                         
  -6   6   5     129203.50     137072.78      9746.90 o                         
  -4   6   5       3698.38       2605.51       597.43 o                         
  -2   6   5     105631.76     112959.23      4540.34 o                         
   0   6   5      26324.38      30308.83      1877.49 o                         
   2   6   5       5371.15       5314.74      1855.02 o                         
   4   6   5      76941.38      77891.74      6717.24 o                         
   6   6   5      92172.16      88922.40      7580.56 o                         
   8   6   5       1607.81       1274.13      1392.87 o                         
  10   6   5       3785.14       4159.36      1883.91 o                         
  12   6   5       4747.71       6509.99      1457.06 o                         
  14   6   5        149.74        -16.05      1299.80 o                         
  16   6   5      17943.40      17250.44      3106.68 o                         
  18   6   5      51420.39      47142.64      5414.23 o                         
  20   6   5         82.88        388.56       167.70 o                         
  22   6   5       4867.94       4515.52       197.55 o                         
  24   6   5        146.53        144.01       149.84 o                         
  26   6   5       1591.45       2157.18       165.44 o                         
  28   6   5          6.82         34.40       145.26 o                         
  30   6   5          7.87        -90.42       177.58 o                         
  32   6   5         26.87        142.83       212.95 o                         
  34   6   5         31.28        259.96       247.12 o                         
  36   6   5         53.10        -24.73       127.91 o                         
  38   6   5        153.71         70.61       125.17 o                         
 -39   7   5         27.53       -134.79       144.42 o                         
 -37   7   5        150.03        -16.67       108.96 o                         
 -35   7   5         10.47        -15.39       140.10 o                         
 -33   7   5          2.39       -127.77       127.77 o                         
 -31   7   5        196.88        260.38       178.40 o                         
 -29   7   5       2004.39       1996.92       170.58 o                         
 -27   7   5       2982.55       3162.99       198.81 o                         
 -25   7   5       5028.31       5823.76       239.17 o                         
 -23   7   5       9382.71      10595.63       411.59 o                         
 -21   7   5       3608.62       3423.58       291.45 o                         
 -19   7   5      15510.60      13848.49      2821.05 o                         
 -17   7   5       4533.44       5610.00      1948.10 o                         
 -15   7   5       7431.59       7898.29      2371.73 o                         
 -13   7   5       6698.92      10462.59      2477.64 o                         
 -11   7   5      10592.60       8748.78      2346.06 o                         
  -9   7   5       6872.90       3873.73      1636.79 o                         
  -7   7   5      25243.43      19076.58      2901.28 o                         
  -5   7   5       8956.76       8392.54      2086.10 o                         
  -3   7   5      21339.53      17684.89      1348.72 o                         
  -1   7   5     183617.05     195959.75      7348.25 o                         
   1   7   5      39704.82      39252.29      2297.67 o                         
   3   7   5       3489.39       3011.96       949.07 o                         
   5   7   5      14852.20      14284.97      2772.91 o                         
   7   7   5       2257.66       2737.60      1678.51 o                         
   9   7   5      34550.30      38024.78      4685.70 o                         
  11   7   5      94215.34     111083.19      9005.53 o                         
  13   7   5       1931.44       4384.02      1887.12 o                         
  15   7   5      83927.52      75192.65      7144.09 o                         
  17   7   5       1184.82       2317.18      1396.08 o                         
  19   7   5       1154.39       1281.01       212.51 o                         
  21   7   5      14127.60      14552.42       482.34 o                         
  23   7   5      10630.79      12444.51       509.96 o                         
  25   7   5       2703.58       2861.05       249.13 o                         
  27   7   5        717.40       1044.66       195.54 o                         
  29   7   5       1426.04       1761.95       349.82 o                         
  31   7   5       3302.81       3138.78       385.13 o                         
  33   7   5        225.75        201.90       182.52 o                         
  35   7   5         89.16        203.57       130.94 o                         
  37   7   5         46.17        -64.19       138.00 o                         
 -38   8   5         13.76        163.68       147.63 o                         
 -36   8   5          0.38        -93.07       227.87 o                         
 -34   8   5        639.67        357.57       111.37 o                         
 -32   8   5        380.02        506.14       134.79 o                         
 -30   8   5         20.07        188.27       142.94 o                         
 -28   8   5         74.07        192.83       157.98 o                         
 -26   8   5       9783.62      11052.23       483.36 o                         
 -24   8   5       1636.96       1179.40       301.68 o                         
 -22   8   5       7013.29       6520.32       443.77 o                         
 -20   8   5       5836.71       5851.19       294.22 o                         
 -18   8   5        389.46        572.50       233.83 o                         
 -16   8   5       3709.33       1418.55      1543.71 o                         
 -14   8   5      42285.03      37235.27      4749.89 o                         
 -12   8   5       1317.25       2609.23      1537.29 o                         
 -10   8   5       1020.78       3443.67      1877.49 o                         
  -8   8   5      58943.91      57252.20      5818.61 o                         
  -6   8   5       1314.15       2410.25      1514.83 o                         
  -4   8   5       2030.88       2959.05      1604.69 o                         
  -2   8   5      24302.27      24465.71      1686.12 o                         
   0   8   5     175927.83     170310.12      6658.19 o                         
   2   8   5       1768.28       3836.65       832.99 o                         
   4   8   5        131.54       2611.66       988.20 o                         
   6   8   5      27145.20      27720.48      3056.94 o                         
   8   8   5      83911.49      96132.38      5730.01 o                         
  10   8   5      25292.70      26014.12      2567.80 o                         
  12   8   5       9071.96      13628.10      1987.03 o                         
  14   8   5       6204.53       7028.80      1466.62 o                         
  16   8   5       9409.34       9240.56      1713.44 o                         
  18   8   5       1779.52       1459.55       551.46 o                         
  20   8   5       3069.61       2850.69       220.29 o                         
  22   8   5       1869.34       2249.78       388.34 o                         
  24   8   5       1042.92       1408.92       381.92 o                         
  26   8   5        293.92        322.66       377.10 o                         
  28   8   5         89.62       -266.38       266.38 o                         
  30   8   5        134.13        169.46       203.80 o                         
  32   8   5       1441.04       1076.02       185.17 o                         
  34   8   5        192.26        146.01       166.89 o                         
  36   8   5         31.94         86.65       138.00 o                         
 -37   9   5          4.31        160.47       131.58 o                         
 -35   9   5        119.16         93.98       120.90 o                         
 -33   9   5         12.95        -89.68       209.58 o                         
 -31   9   5        430.16        284.18       178.43 o                         
 -29   9   5        184.54        448.87       220.99 o                         
 -27   9   5       2704.22       3082.39       219.72 o                         
 -25   9   5       3309.35       3893.60       285.01 o                         
 -23   9   5       3167.87       2993.34       253.80 o                         
 -21   9   5       2576.83       2014.17       244.78 o                         
 -19   9   5        922.02        984.48       182.74 o                         
 -17   9   5       3219.67       2757.44       220.44 o                         
 -15   9   5        148.07        -41.91       272.80 o                         
 -13   9   5      11314.34      11820.16      2596.39 o                         
 -11   9   5       6578.32       6319.28      2169.54 o                         
  -9   9   5       1373.12        741.37      1351.15 o                         
  -7   9   5       9207.99       9689.13      2683.04 o                         
  -5   9   5        878.53        128.38      1306.22 o                         
  -3   9   5      58659.79      60747.21      6158.81 o                         
  -1   9   5      39701.76      41872.83      4804.45 o                         
   1   9   5      24211.71      24641.31      2276.22 o                         
   3   9   5      17892.96      18056.06      2075.82 o                         
   5   9   5      49250.96      47485.69      3573.20 o                         
   7   9   5       7093.46       5053.28      1320.07 o                         
   9   9   5         99.80      -1620.74      1630.37 o                         
  11   9   5       2121.98       4108.01      1803.67 o                         
  13   9   5      18034.17      16628.33       955.33 o                         
  15   9   5      27410.55      24057.97       955.16 o                         
  17   9   5        468.65        908.95       224.66 o                         
  19   9   5          9.46        234.94       365.97 o                         
  21   9   5        123.50        -38.51       288.84 o                         
  23   9   5       7252.26       9580.01       731.74 o                         
  25   9   5        238.13        -36.91       269.59 o                         
  27   9   5        798.68        849.68       221.91 o                         
  29   9   5        393.54        116.48       175.84 o                         
  31   9   5        947.15        999.51       259.96 o                         
  33   9   5         27.74         99.79       134.79 o                         
  35   9   5        339.12        365.87       144.42 o                         
 -36  10   5         10.06       -115.54       115.54 o                         
 -34  10   5        181.67         -9.63       189.35 o                         
 -32  10   5         27.19        174.60       226.26 o                         
 -30  10   5         12.65         95.23       163.77 o                         
 -28  10   5        203.64        -44.79       152.87 o                         
 -26  10   5       3077.54       3775.80       282.10 o                         
 -24  10   5         23.06         77.83       165.36 o                         
 -22  10   5       9942.99      11279.09       479.16 o                         
 -20  10   5       1149.48        588.69       282.43 o                         
 -18  10   5        717.12       1696.47       235.97 o                         
 -16  10   5       1732.93       1074.30       179.33 o                         
 -14  10   5      14161.52      11027.86       433.52 o                         
 -12  10   5       1475.93       1479.68       377.51 o                         
 -10  10   5      21536.52      27263.71      4146.52 o                         
  -8  10   5       1918.48       -657.92      1749.11 o                         
  -6  10   5       4662.18        561.64      1585.44 o                         
  -4  10   5         54.45        657.92      1473.11 o                         
  -2  10   5       4571.14       4165.78      1761.95 o                         
   0  10   5      48688.75      40239.25      4711.38 o                         
   2  10   5        128.93       -867.33      1421.76 o                         
   4  10   5      65190.95      73738.14      6352.97 o                         
   6  10   5       4734.86       6762.17      1774.79 o                         
   8  10   5       9645.84      10908.70      2468.02 o                         
  10  10   5      35892.96      37060.23      1209.27 o                         
  12  10   5       1894.77       3034.73       302.65 o                         
  14  10   5       5554.32       6326.16       416.97 o                         
  16  10   5          3.32        402.26       181.11 o                         
  18  10   5       1731.87        862.63       188.71 o                         
  20  10   5       6565.10       5819.55       314.51 o                         
  22  10   5       1143.69       1192.43       256.75 o                         
  24  10   5        434.69        506.53       246.72 o                         
  26  10   5        835.75        409.33       346.61 o                         
  28  10   5        287.13        263.88       167.58 o                         
  30  10   5       2624.87       1704.18       304.89 o                         
  32  10   5        744.46        771.87       133.28 o                         
  34  10   5         24.36        -70.61       121.96 o                         
 -33  11   5         68.59         44.93       150.84 o                         
 -31  11   5        755.83       1104.41       192.56 o                         
 -29  11   5          1.76        -18.42       182.05 o                         
 -27  11   5        177.54        272.95       146.98 o                         
 -25  11   5       1709.93       1735.87       184.10 o                         
 -23  11   5       9398.52      11299.86       408.10 o                         
 -21  11   5       3452.37       2934.27       211.70 o                         
 -19  11   5       2053.63       3060.88       233.93 o                         
 -17  11   5        165.14        168.63       160.63 o                         
 -15  11   5       1065.51       1478.54       179.70 o                         
 -13  11   5        729.81        877.11       151.66 o                         
 -11  11   5        222.79        313.32       143.12 o                         
  -9  11   5       2399.81       2308.48       176.67 o                         
  -7  11   5       3998.53       4833.09       266.97 o                         
  -5  11   5       7092.17       6377.76       318.48 o                         
  -3  11   5      80976.72      71014.77      1919.49 o                         
  -1  11   5       2600.41       2721.12       202.51 o                         
   1  11   5       2369.64       2600.42       210.30 o                         
   3  11   5       1038.39       2260.32       220.02 o                         
   5  11   5      12270.56      12608.22       435.32 o                         
   7  11   5      11497.38      12186.39       481.70 o                         
   9  11   5       1583.38        549.93       203.74 o                         
  11  11   5       6081.10       4301.40       342.68 o                         
  13  11   5      13627.42      17368.87       788.30 o                         
  15  11   5       9910.53      10643.74       922.70 o                         
  17  11   5       3302.27       3411.37       409.20 o                         
  19  11   5        256.07        353.71       175.36 o                         
  21  11   5       1133.39       1425.97       239.70 o                         
  23  11   5       2349.88       2225.35       288.84 o                         
  25  11   5         14.53         93.07       336.99 o                         
  27  11   5        925.64       1083.40       187.75 o                         
  29  11   5       1596.98       1752.32       288.84 o                         
  31  11   5         51.58        -28.40       111.78 o                         
 -32  12   5         85.18         98.49        87.35 o                         
 -30  12   5         27.13        192.56       195.77 o                         
 -28  12   5       3763.94       3929.65       266.30 o                         
 -26  12   5        794.25        715.11       137.06 o                         
 -24  12   5       1908.50       1327.57       161.01 o                         
 -22  12   5         27.04         27.46       153.12 o                         
 -20  12   5       2439.64       1984.87       235.01 o                         
 -18  12   5       3301.03       3650.74       269.07 o                         
 -16  12   5         15.83         97.17       187.61 o                         
 -14  12   5       6641.69       4365.39       213.36 o                         
 -12  12   5       1628.57       1561.49       177.76 o                         
 -10  12   5         86.41        282.32       187.10 o                         
  -8  12   5        140.98        197.49       159.80 o                         
  -6  12   5      25112.70      26299.27       784.00 o                         
  -4  12   5        271.74        390.75       174.51 o                         
  -2  12   5       8818.48       6341.19       277.69 o                         
   0  12   5        180.15        491.76       158.70 o                         
   2  12   5       1285.41       2988.11       209.18 o                         
   4  12   5      32591.41      38352.91      1298.88 o                         
   6  12   5       2771.50       3926.19       249.90 o                         
   8  12   5       1093.09       1630.78       192.82 o                         
  10  12   5        108.38        655.24       206.52 o                         
  12  12   5      19871.25      21092.38      1168.22 o                         
  14  12   5       7876.81       8515.73       494.66 o                         
  16  12   5        149.82       -169.72       311.31 o                         
  18  12   5       8467.93       7884.49       600.16 o                         
  20  12   5       2149.81       1351.15       372.29 o                         
  22  12   5       5050.76       4940.57       345.41 o                         
  24  12   5        155.10        104.44       123.13 o                         
  26  12   5       1965.12       1854.81       186.49 o                         
  28  12   5         75.41        264.26       150.80 o                         
  30  12   5        378.84         67.82        94.16 o                         
 -29  13   5        667.88        397.07       186.14 o                         
 -27  13   5        144.02        107.08       139.44 o                         
 -25  13   5        440.89       2177.23      1606.30 o                         
 -23  13   5       1723.93       2101.75       247.39 o                         
 -21  13   5        393.36        677.76       223.34 o                         
 -19  13   5       3233.98       3029.17       287.28 o                         
 -17  13   5          1.95       -124.88       223.98 o                         
 -15  13   5       3210.38       3199.66       321.47 o                         
 -13  13   5         64.66        279.72       176.81 o                         
 -11  13   5         45.34        -23.47       151.02 o                         
  -9  13   5       4224.74       3806.62       234.29 o                         
  -7  13   5       1446.90       1853.07       210.35 o                         
  -5  13   5       2402.98       2387.79       227.10 o                         
  -3  13   5      10389.59      10067.21       490.85 o                         
  -1  13   5       7849.57      11129.51       414.88 o                         
   1  13   5       4683.86       5547.53       317.54 o                         
   3  13   5      25651.45      25734.81       791.34 o                         
   5  13   5       5760.56       5394.42       271.78 o                         
   7  13   5      12790.16      12845.98       602.67 o                         
   9  13   5       7290.25       8714.72       486.11 o                         
  11  13   5       3288.66       2371.65       242.82 o                         
  13  13   5        303.89        -24.96       185.99 o                         
  15  13   5      16441.75      14857.58       728.20 o                         
  17  13   5      12002.94      12021.69       614.84 o                         
  19  13   5       8814.54       9145.89       487.90 o                         
  21  13   5         34.11          3.96       189.40 o                         
  23  13   5       4201.83       4859.52       415.62 o                         
  25  13   5       1208.38       1097.23       127.61 o                         
  27  13   5       1872.90       2275.45       256.75 o                         
 -28  14   5       1667.43       1996.24       182.93 o                         
 -26  14   5         13.66        -57.14       109.83 o                         
 -24  14   5        530.69        638.07       168.07 o                         
 -22  14   5         19.95       -112.07       145.93 o                         
 -20  14   5       5711.22       6277.53       470.17 o                         
 -18  14   5         35.81         96.71       160.70 o                         
 -16  14   5         94.42        282.96       184.83 o                         
 -14  14   5       2926.88       2442.64       355.76 o                         
 -12  14   5       2970.85       2882.46       198.11 o                         
 -10  14   5       5630.84       4496.35       268.68 o                         
  -8  14   5       2912.12       5197.14       275.77 o                         
  -6  14   5      23026.94      24478.79       763.23 o                         
  -4  14   5      11423.22      13375.59       473.64 o                         
  -2  14   5         61.44        646.29       230.96 o                         
   0  14   5       2925.68       3678.02       290.46 o                         
   2  14   5        192.52        545.07       232.54 o                         
   4  14   5      30954.17      37379.03      1098.30 o                         
   6  14   5         57.42       1292.40       167.93 o                         
   8  14   5       5268.84       4383.44       242.75 o                         
  10  14   5       2024.24       1814.93       211.20 o                         
  12  14   5      38651.94      38863.30      1309.26 o                         
  14  14   5       1201.94        973.98       256.05 o                         
  16  14   5       7392.05       7026.61       378.53 o                         
  18  14   5       6653.50       5597.35       600.15 o                         
  20  14   5       1150.89       3568.20      1487.55 o                         
  22  14   5         36.43        246.56       304.89 o                         
  24  14   5         11.00          3.21       198.98 o                         
  26  14   5       1288.67       1098.10       109.63 o                         
 -25  15   5       1302.95       1550.13       173.31 o                         
 -23  15   5        209.49        109.12       179.73 o                         
 -21  15   5        177.26        144.55       114.95 o                         
 -19  15   5          2.52        -99.22       117.81 o                         
 -17  15   5       1892.54       1867.63       253.03 o                         
 -15  15   5       6001.00       6983.14       476.68 o                         
 -13  15   5         67.67        178.35       167.40 o                         
 -11  15   5       2839.51       3949.79       289.19 o                         
  -9  15   5          2.32       -167.63       167.63 o                         
  -7  15   5       2117.43       3001.05       251.23 o                         
  -5  15   5       3256.39       4493.15       336.62 o                         
  -3  15   5       1732.18       2356.48       242.07 o                         
  -1  15   5       7466.01       7867.74       393.75 o                         
   1  15   5       3404.84       4726.75       399.25 o                         
   3  15   5       3717.28       4189.32       247.25 o                         
   5  15   5      10474.46       9703.19       651.78 o                         
   7  15   5       1383.32       2082.00       183.16 o                         
   9  15   5      17738.53      19804.97       613.98 o                         
  11  15   5       3713.34       3065.23       215.49 o                         
  13  15   5        906.52       1115.25       137.70 o                         
  15  15   5       4296.60       4108.51       391.90 o                         
  17  15   5        586.19        692.29       140.89 o                         
  19  15   5       1076.24        970.50       125.67 o                         
  21  15   5        303.06        495.71        95.01 o                         
  23  15   5        523.02        625.83       163.68 o                         
 -22  16   5        398.81        163.68       118.75 o                         
 -20  16   5       3056.55       2362.11       237.49 o                         
 -18  16   5        820.32        744.58       208.61 o                         
 -16  16   5        147.91        577.69       237.49 o                         
 -14  16   5       3228.47       3571.81       232.51 o                         
 -12  16   5       3047.71       3213.61       235.78 o                         
 -10  16   5        769.62        149.67       184.91 o                         
  -8  16   5       1447.79       1534.83       219.57 o                         
  -6  16   5       4391.97       5358.66       411.00 o                         
  -4  16   5       3565.33       3845.57       257.86 o                         
  -2  16   5       6618.82       6484.48       525.34 o                         
   0  16   5       7553.62       8014.24       566.69 o                         
   2  16   5       6724.85       7861.52       432.58 o                         
   4  16   5      12336.90      13779.32      1723.44 o                         
   6  16   5       8337.17       8964.16       370.07 o                         
   8  16   5       3455.64       2981.98       323.87 o                         
  10  16   5       1087.30        959.70       139.43 o                         
  12  16   5       9153.87       8380.01       331.58 o                         
  14  16   5        911.76        813.79       117.97 o                         
  16  16   5       2265.41       1814.19       124.54 o                         
  18  16   5       1152.66        711.84       129.98 o                         
  20  16   5       1029.79        738.16       141.21 o                         
 -17  17   5        757.02        706.06       131.58 o                         
 -15  17   5        489.39        397.96       150.84 o                         
 -13  17   5        430.59        250.33       166.89 o                         
 -11  17   5       1191.75       1000.89       144.79 o                         
  -9  17   5        894.20        513.53       149.73 o                         
  -7  17   5         72.36        181.67       155.14 o                         
  -5  17   5        909.92        880.59       277.61 o                         
  -3  17   5        673.81        695.06       184.86 o                         
  -1  17   5        181.52        647.38       319.33 o                         
   1  17   5       2089.11       1990.69       441.29 o                         
   3  17   5         90.27       1626.72       409.20 o                         
   5  17   5        195.69        342.09       138.30 o                         
   7  17   5        100.72        328.62       128.37 o                         
   9  17   5       6010.92       6319.28       462.15 o                         
  11  17   5          6.96       -179.73       189.35 o                         
  13  17   5         71.31        -67.40       157.26 o                         
  15  17   5        596.93        481.41       125.17 o                         
  -8  18   5         28.64        150.84       109.12 o                         
  -6  18   5       2142.62       1980.19       176.52 o                         
  -4  18   5         19.42        -12.84       112.33 o                         
  -2  18   5      10123.53       6604.91       410.80 o                         
   0  18   5       3802.33       2903.56       555.22 o                         
   2  18   5       2454.01       1774.79       234.28 o                         
   4  18   5       3596.79       3183.71       279.22 o                         
   6  18   5       2671.37       2724.77       247.12 o                         
   8  18   5       1973.23       1142.54       160.47 o                         
 -42   0   6          8.05        227.87       125.17 o                         
 -40   0   6        199.18        290.80       139.55 o                         
 -38   0   6        451.65        902.32       203.10 o                         
 -36   0   6        590.41        685.04       229.33 o                         
 -34   0   6        568.40        949.44       254.39 o                         
 -32   0   6        797.39        828.98       281.38 o                         
 -30   0   6       4667.52       4348.36       253.62 o                         
 -28   0   6      13370.36      12935.17       445.98 o                         
 -26   0   6       3561.68       3106.23       190.15 o                         
 -24   0   6         19.89       -773.46      1213.15 o                         
 -22   0   6       7534.95       9031.21      2358.90 o                         
 -20   0   6       9348.66       8309.52      1465.08 o                         
 -18   0   6      58020.18      46925.88      2407.20 o                         
 -16   0   6      34596.71      40738.14      2119.27 o                         
 -14   0   6     148897.89     136346.25      5140.95 o                         
 -12   0   6      85477.39      87570.48      3485.66 o                         
 -10   0   6      63007.15      58120.04      2470.45 o                         
  -8   0   6     336209.88     398903.94     22324.47 o                         
  -6   0   6     372132.94     261012.77     14846.61 o                         
  -4   0   6    1004237.31     920226.56     50682.59 o                         
  -2   0   6      15933.38      16842.84      1842.19 o                         
   0   0   6     300324.97     261661.05     15523.79 o                         
   2   0   6     162134.83     193808.27     12070.49 o                         
   4   0   6      16243.87      26660.35      2926.96 o                         
   6   0   6    1178484.25    1497636.50     82827.77 o                         
   8   0   6       1898.11       4512.39      1392.87 o                         
  10   0   6     259761.44     304239.94     18755.64 o                         
  12   0   6     141219.42     131687.42      9554.33 o                         
  14   0   6     441666.03     451932.62     27652.04 o                         
  16   0   6     107385.06     112517.78      9095.39 o                         
  18   0   6       4144.52       8556.22      2512.95 o                         
  20   0   6     133122.53     132637.39     10947.21 o                         
  22   0   6      20513.60      19352.58      3777.44 o                         
  24   0   6       3613.61       4500.17       317.49 o                         
  26   0   6       2231.94       2382.24       295.57 o                         
  28   0   6       3634.21       3405.80       315.21 o                         
  30   0   6        489.35        251.25       235.67 o                         
  32   0   6        703.70        353.03       375.50 o                         
  34   0   6         16.88        933.93       365.87 o                         
  36   0   6         13.93          9.57       197.78 o                         
  38   0   6        114.32        208.12       147.04 o                         
  40   0   6         82.61        166.89       128.38 o                         
 -41   1   6          4.62         32.21       150.56 o                         
 -39   1   6         32.37          5.03       110.20 o                         
 -37   1   6         59.25       -140.55       140.55 o                         
 -35   1   6         86.96        147.64       158.84 o                         
 -33   1   6        187.79        189.90       172.96 o                         
 -31   1   6       1406.78       1427.81       148.36 o                         
 -29   1   6        252.22         16.79       114.79 o                         
 -27   1   6       2700.85       2905.70       131.30 o                         
 -25   1   6       3056.89       1987.44      1008.69 o                         
 -23   1   6        488.89       -625.30       759.18 o                         
 -21   1   6       4117.10       4320.61       747.78 o                         
 -19   1   6      13170.94      12835.05       986.80 o                         
 -17   1   6      32755.25      31282.77      1502.91 o                         
 -15   1   6      11666.55      14216.33       780.54 o                         
 -13   1   6        283.09        592.88       303.86 o                         
 -11   1   6      28499.86      19861.10       893.47 o                         
  -9   1   6       6798.07      18173.29       951.29 o                         
  -7   1   6     780370.50     820483.62     31783.06 o                         
  -5   1   6      60877.47      54705.21      2581.88 o                         
  -3   1   6      68473.01      75270.00      2842.42 o                         
  -1   1   6      79618.25      57642.56      2396.26 o                         
   1   1   6       1271.34        970.69       648.46 o                         
   3   1   6     559825.75     558038.38     22419.98 o                         
   5   1   6     123558.98     141980.50      6568.12 o                         
   7   1   6       6726.02       5225.10       853.22 o                         
   9   1   6     115285.03     107625.24      5474.35 o                         
  11   1   6      40129.07      53710.42      3566.96 o                         
  13   1   6      98852.60     123261.98      6539.55 o                         
  15   1   6      23552.67      24190.98      2470.60 o                         
  17   1   6      77575.52      81679.84      5275.93 o                         
  19   1   6       4755.35       6011.58      1543.58 o                         
  21   1   6       1511.43       1475.14      2357.29 o                         
  23   1   6      14452.20      15576.58       487.48 o                         
  25   1   6       3123.50       4181.24       323.65 o                         
  27   1   6       3044.96       2959.62       206.26 o                         
  29   1   6       3888.70       3600.43       233.27 o                         
  31   1   6        101.71        -42.74       203.35 o                         
  33   1   6         46.57       -185.86       254.14 o                         
  35   1   6         67.74       -119.87       249.14 o                         
  37   1   6         99.37        122.76       140.11 o                         
  39   1   6          4.46        -57.51        80.45 o                         
 -42   2   6         51.40        125.17       125.17 o                         
 -40   2   6          3.28         16.41       115.65 o                         
 -38   2   6        193.44        374.66       125.18 o                         
 -36   2   6        124.54        117.29       145.07 o                         
 -34   2   6         12.16        -29.49       160.88 o                         
 -32   2   6         23.29       -157.72       157.72 o                         
 -30   2   6        312.50        285.96       120.46 o                         
 -28   2   6         51.31        267.01       122.60 o                         
 -26   2   6      14100.77      17270.56       439.67 o                         
 -24   2   6        215.50        215.03       962.82 o                         
 -22   2   6        236.40       -663.97       663.97 o                         
 -20   2   6      14593.83      12984.57      1260.50 o                         
 -18   2   6     145359.58     135030.42      4775.03 o                         
 -16   2   6      10595.25       8765.76       962.84 o                         
 -14   2   6      18578.20      18492.05      1325.02 o                         
 -12   2   6      97744.23      98049.30      3873.00 o                         
 -10   2   6     148326.92     108229.05      4084.40 o                         
  -8   2   6      32657.66      24662.79      1476.64 o                         
  -6   2   6     148986.36     149133.62      9262.28 o                         
  -4   2   6     359045.09     320761.62     13088.22 o                         
  -2   2   6       7106.19       5443.51       757.89 o                         
   0   2   6     202283.20     207348.22      6012.37 o                         
   2   2   6      27919.16      26626.42      1681.93 o                         
   4   2   6     916325.62    1087004.75     42703.22 o                         
   6   2   6     624274.00     725278.56     29082.29 o                         
   8   2   6      47823.19      55817.98      3413.75 o                         
  10   2   6      48960.17      54175.66      2887.90 o                         
  12   2   6       7423.86       8612.06      1434.25 o                         
  14   2   6     159516.50     177237.64      8817.61 o                         
  16   2   6       3640.07       2369.68      1105.94 o                         
  18   2   6      15780.98      16855.20      2206.33 o                         
  20   2   6       1126.16       2631.35      1334.61 o                         
  22   2   6      27269.69      22655.81      2758.24 o                         
  24   2   6          2.48         41.79       157.63 o                         
  26   2   6       4320.74       3866.78       367.59 o                         
  28   2   6       1479.09       1489.41       182.51 o                         
  30   2   6          4.11          4.19       192.92 o                         
  32   2   6         74.31        -80.00       250.14 o                         
  34   2   6        366.39        286.42       178.01 o                         
  36   2   6        123.22        103.67       149.66 o                         
  38   2   6         15.45        179.65       142.70 o                         
 -41   3   6          2.25        -84.58       108.65 o                         
 -39   3   6         71.00        142.75       119.19 o                         
 -37   3   6          2.29        -78.55       123.89 o                         
 -35   3   6          0.22        133.41       145.84 o                         
 -33   3   6        408.01        308.62       148.37 o                         
 -31   3   6         22.95         61.39       127.51 o                         
 -29   3   6         32.94         25.71       123.61 o                         
 -27   3   6       7607.07       9192.33       262.14 o                         
 -25   3   6       4551.44       4357.11       256.60 o                         
 -23   3   6        194.72       -593.53       788.12 o                         
 -21   3   6         65.34         78.66       596.55 o                         
 -19   3   6      10887.72      13563.39      1267.97 o                         
 -17   3   6      18778.22      19816.72      1796.72 o                         
 -15   3   6      14503.39      10944.05      1242.81 o                         
 -13   3   6        119.94        150.87       538.66 o                         
 -11   3   6      38585.43      36204.92      2133.70 o                         
  -9   3   6      26127.98      19361.45      1312.07 o                         
  -7   3   6       4987.77       8198.69       677.18 o                         
  -5   3   6     141606.75     111703.91      4415.48 o                         
  -3   3   6       7648.39       7270.46      1758.74 o                         
  -1   3   6      24748.27      34266.59      3312.08 o                         
   1   3   6      44516.80      50669.62      2004.41 o                         
   3   3   6     429658.47     460328.62     18374.07 o                         
   5   3   6     106906.87     137266.48      6406.54 o                         
   7   3   6      14351.22      17511.30      1879.09 o                         
   9   3   6      63140.75      79499.44      4501.36 o                         
  11   3   6       5069.77       4302.69       940.69 o                         
  13   3   6       1033.53       2192.84       932.18 o                         
  15   3   6       8304.39       7164.09      1401.12 o                         
  17   3   6      36829.92      39695.28      3373.25 o                         
  19   3   6      14874.23      14703.91      2150.85 o                         
  21   3   6        992.09         55.76      1107.94 o                         
  23   3   6       3273.79       4535.42       222.89 o                         
  25   3   6         66.30        139.53       187.78 o                         
  27   3   6       2581.68       3258.25       265.35 o                         
  29   3   6        132.21        493.45       212.38 o                         
  31   3   6        451.33        658.23       212.28 o                         
  33   3   6        160.52          5.51       183.85 o                         
  35   3   6         63.67        313.35       235.49 o                         
  37   3   6        136.16        170.80       123.47 o                         
  39   3   6        129.41        142.75       141.82 o                         
 -40   4   6         39.22        -62.39       120.63 o                         
 -38   4   6         87.28        187.00       123.75 o                         
 -36   4   6          2.96         22.33       116.67 o                         
 -34   4   6         31.77         76.18       133.84 o                         
 -32   4   6         37.77        234.89       135.21 o                         
 -30   4   6       5625.02       6400.84       261.01 o                         
 -28   4   6       3388.78       3993.65       182.99 o                         
 -26   4   6       2390.35       2290.85       145.85 o                         
 -24   4   6        310.64        454.20       176.06 o                         
 -22   4   6      25805.85      23248.78      3247.90 o                         
 -20   4   6       7443.37       7937.64      1056.58 o                         
 -18   4   6      59440.19      58797.95      3522.30 o                         
 -16   4   6      28505.84      24923.12      1976.19 o                         
 -14   4   6      39633.12      41335.79      2554.69 o                         
 -12   4   6     127446.95     115291.57      5399.33 o                         
 -10   4   6     219496.02     209973.75      8908.32 o                         
  -8   4   6      18694.23      17166.54      1125.74 o                         
  -6   4   6      21166.28      27790.05      2898.07 o                         
  -4   4   6     285289.72     266103.66      9076.64 o                         
  -2   4   6        218.40        709.68       807.57 o                         
   0   4   6     264162.25     283449.53     17401.28 o                         
   2   4   6      89757.34      98791.25      7407.26 o                         
   4   4   6     118751.02     115005.14      5504.88 o                         
   6   4   6      20964.80      22653.05      1893.68 o                         
   8   4   6     303298.66     316936.56     13791.03 o                         
  10   4   6       5409.52       6231.55      1281.29 o                         
  12   4   6       2546.42       3318.04       910.00 o                         
  14   4   6       2796.47       3521.80      1136.18 o                         
  16   4   6      10138.25      11157.26      1811.79 o                         
  18   4   6      58778.78      56735.23      4270.96 o                         
  20   4   6      53866.47      59104.23      4586.37 o                         
  22   4   6      12668.21      12552.58       410.23 o                         
  24   4   6       1937.95       3089.24       452.75 o                         
  26   4   6       8418.17       6795.17       295.74 o                         
  28   4   6         43.33        181.87       161.60 o                         
  30   4   6        991.99       1023.19       173.45 o                         
  32   4   6        244.31        447.08       242.30 o                         
  34   4   6       1417.13       1315.45       214.17 o                         
  36   4   6        157.93        170.96       128.84 o                         
  38   4   6         88.29        126.14       104.10 o                         
 -41   5   6          0.23         32.09       118.75 o                         
 -39   5   6         55.61        -26.81       124.87 o                         
 -37   5   6          2.82         39.23       127.78 o                         
 -35   5   6        169.64        127.11       156.05 o                         
 -33   5   6         45.00         -0.15       156.68 o                         
 -31   5   6       2736.05       2467.68       186.79 o                         
 -29   5   6         17.05        -50.88       163.82 o                         
 -27   5   6        204.74        213.21       153.44 o                         
 -25   5   6       2145.36       2897.96       210.97 o                         
 -23   5   6        807.03       1098.95       247.29 o                         
 -21   5   6       3336.00       2654.16      1733.07 o                         
 -19   5   6       4206.07       1232.40      1171.42 o                         
 -17   5   6       1138.50        754.21      1431.39 o                         
 -15   5   6      26221.20      22542.71      3196.55 o                         
 -13   5   6      30959.95      32896.18      3799.91 o                         
 -11   5   6       2874.57       4008.52      1611.11 o                         
  -9   5   6      88034.74      86781.73      6755.75 o                         
  -7   5   6      59987.70      69313.06      5690.24 o                         
  -5   5   6      65606.29      48226.26      2249.94 o                         
  -3   5   6      12578.41       9549.32       884.79 o                         
  -1   5   6      10539.74       9426.42      1461.47 o                         
   1   5   6       8675.53       6072.15      1787.63 o                         
   3   5   6        272.29       2593.18      1530.88 o                         
   5   5   6      12702.71      18608.01      2962.26 o                         
   7   5   6       3561.42       4255.97      1275.73 o                         
   9   5   6      48798.42      44977.00      3210.84 o                         
  11   5   6      37872.52      32180.22      2711.77 o                         
  13   5   6      30792.41      27565.66      2185.65 o                         
  15   5   6        348.26        874.99       894.69 o                         
  17   5   6      23491.66      20822.10      2582.55 o                         
  19   5   6       1794.30       2644.75      1314.64 o                         
  21   5   6        615.21       1238.89       153.60 o                         
  23   5   6      12143.44      10049.50       290.39 o                         
  25   5   6       1382.35       1513.25       167.30 o                         
  27   5   6       4220.07       5213.34       255.19 o                         
  29   5   6       1320.93       1774.43       223.48 o                         
  31   5   6        307.72        156.20       181.34 o                         
  33   5   6         22.58         87.08       160.99 o                         
  35   5   6         63.35         18.13       144.76 o                         
  37   5   6        101.84          0.31       114.08 o                         
 -40   6   6         12.67         67.40       138.00 o                         
 -38   6   6         10.47        -36.11       121.12 o                         
 -36   6   6        244.86        254.22       166.63 o                         
 -34   6   6         36.14         48.61       111.60 o                         
 -32   6   6        438.22        654.52       142.54 o                         
 -30   6   6       2760.53       2603.28       184.22 o                         
 -28   6   6        664.14        571.26       145.20 o                         
 -26   6   6        277.96        200.28       154.60 o                         
 -24   6   6      17413.17      19247.02       589.38 o                         
 -22   6   6       7328.54       7039.17       322.07 o                         
 -20   6   6       6048.80       6906.59      2169.54 o                         
 -18   6   6        214.33       1543.71      1620.74 o                         
 -16   6   6        767.18       2400.62      1588.64 o                         
 -14   6   6       4051.55       6521.47      2057.21 o                         
 -12   6   6     362013.59     359592.16     22427.17 o                         
 -10   6   6      74320.41      81197.40      6816.73 o                         
  -8   6   6       3129.23       1761.95      1325.48 o                         
  -6   6   6      58458.89      67255.84      5879.59 o                         
  -4   6   6      96998.59      81825.77      3520.55 o                         
  -2   6   6      51446.74      38808.18      2111.13 o                         
   0   6   6      62506.75      59947.99      2977.61 o                         
   2   6   6      15384.57      16127.15      2756.86 o                         
   4   6   6      88865.27      96422.73      8007.41 o                         
   6   6   6      35706.31      32251.10      4136.90 o                         
   8   6   6     566788.19     610107.06     36628.70 o                         
  10   6   6     109795.36     134861.50     10491.47 o                         
  12   6   6       7155.06       7214.30      1572.62 o                         
  14   6   6       3315.62       5417.44      2163.12 o                         
  16   6   6     125671.27     112768.11      9608.89 o                         
  18   6   6      21386.89      19920.64      3488.60 o                         
  20   6   6       1520.14       1675.37       179.74 o                         
  22   6   6        828.60       1178.83       273.09 o                         
  24   6   6       2697.75       2224.17       160.14 o                         
  26   6   6         27.01       -117.99       141.53 o                         
  28   6   6         10.43        -57.78       179.66 o                         
  30   6   6        127.77        114.69       171.68 o                         
  32   6   6         48.40        -93.51       167.75 o                         
  34   6   6        232.32        -96.28       198.98 o                         
  36   6   6        164.40        162.04       120.90 o                         
 -39   7   6        203.56        256.75       150.84 o                         
 -37   7   6          5.86        -42.31       107.52 o                         
 -35   7   6          0.97        -95.02       121.62 o                         
 -33   7   6        208.92        385.41       133.92 o                         
 -31   7   6        632.90        876.06       165.54 o                         
 -29   7   6        291.59        269.45       168.41 o                         
 -27   7   6       4953.80       5077.72       263.88 o                         
 -25   7   6         71.35       -143.29       154.68 o                         
 -23   7   6         50.86       -169.79       169.79 o                         
 -21   7   6      14338.28      15223.24       678.64 o                         
 -19   7   6       2061.19       3148.41      1640.00 o                         
 -17   7   6        106.73       1123.28      1636.79 o                         
 -15   7   6      18000.98      20398.84      3408.37 o                         
 -13   7   6      41467.91      46141.31      5128.60 o                         
 -11   7   6        473.97       1774.79      1588.64 o                         
  -9   7   6       5596.23       6710.82      2477.64 o                         
  -7   7   6      81027.77      77853.23      6868.08 o                         
  -5   7   6       2470.71       2525.79      1341.52 o                         
  -3   7   6       5041.45       3191.24       676.40 o                         
  -1   7   6      12775.33      16907.33      1403.57 o                         
   1   7   6      15801.92      13506.74      1360.96 o                         
   3   7   6       3423.89       7771.40      1392.47 o                         
   5   7   6     133996.09     137075.98     10603.80 o                         
   7   7   6       3026.15       1790.84      1408.92 o                         
   9   7   6      15145.63      17138.11      3148.41 o                         
  11   7   6      27630.76      26076.24      3713.26 o                         
  13   7   6      16445.26      17508.68      2245.65 o                         
  15   7   6       7017.98       5195.99      2118.19 o                         
  17   7   6      14263.08      13349.38       865.21 o                         
  19   7   6      16809.51      16093.99       463.32 o                         
  21   7   6       5805.37       6532.07       331.55 o                         
  23   7   6         16.79        166.95       233.38 o                         
  25   7   6        153.63         45.68       136.86 o                         
  27   7   6        175.59        326.86       212.45 o                         
  29   7   6        109.10        490.26       348.22 o                         
  31   7   6        225.89        -80.23       243.91 o                         
  33   7   6         61.78        -19.59       171.70 o                         
  35   7   6          7.05        212.14       133.19 o                         
  37   7   6          0.56        430.06       134.79 o                         
 -38   8   6         48.52        340.19       157.26 o                         
 -36   8   6        501.93        282.43       234.28 o                         
 -34   8   6        229.77         73.13       155.18 o                         
 -32   8   6         11.27        -51.18       124.49 o                         
 -30   8   6        365.54        239.25       142.01 o                         
 -28   8   6       1999.39       1757.58       183.28 o                         
 -26   8   6       2258.19       2639.72       318.85 o                         
 -24   8   6          7.16         76.73       212.82 o                         
 -22   8   6       4619.99       4114.52       387.73 o                         
 -20   8   6      10774.43      10887.81       692.54 o                         
 -18   8   6      15769.84      14395.73       548.95 o                         
 -16   8   6       6133.45       7160.13      2368.52 o                         
 -14   8   6       2964.94       4701.75      1925.63 o                         
 -12   8   6      64117.61      65269.23      6505.42 o                         
 -10   8   6      24881.31      21888.00      3488.60 o                         
  -8   8   6       5156.40      11284.19      2686.25 o                         
  -6   8   6      42234.36      36028.54      4400.06 o                         
  -4   8   6     171733.14     178156.09     12776.56 o                         
  -2   8   6      52788.93      46095.02      4221.94 o                         
   0   8   6     154463.05     143017.95      5843.53 o                         
   2   8   6       6953.47       4185.08      1268.92 o                         
   4   8   6      79568.87      78954.08      4880.50 o                         
   6   8   6      42745.83      44138.86      3469.96 o                         
   8   8   6      68439.50      68334.95      4592.75 o                         
  10   8   6       6332.04      11274.57      2589.97 o                         
  14   8   6      24257.91      25867.63      3819.17 o                         
  16   8   6      19667.62      15340.11       694.94 o                         
  18   8   6        536.19       1040.08       262.72 o                         
  20   8   6      14044.61      14354.00       547.47 o                         
  22   8   6       8486.34       8939.55       493.59 o                         
  24   8   6        863.42        876.14       178.85 o                         
  26   8   6       1097.47       1389.66       298.47 o                         
  28   8   6        186.95         32.09       234.28 o                         
  30   8   6        167.68       -120.47       184.19 o                         
  32   8   6       1272.58        682.91       166.89 o                         
  34   8   6        473.92        253.69       111.06 o                         
  36   8   6         20.66        -12.84       121.96 o                         
 -37   9   6         10.13       -128.38       134.79 o                         
 -35   9   6         63.24        208.61       208.61 o                         
 -33   9   6        191.98        294.64       155.98 o                         
 -31   9   6        153.67        130.00       177.37 o                         
 -29   9   6        482.87        933.53       204.16 o                         
 -27   9   6         62.04        -60.24       173.47 o                         
 -25   9   6       3379.63       3442.89       228.44 o                         
 -23   9   6      10460.04      10312.82       458.20 o                         
 -21   9   6      14534.73      15084.27       608.23 o                         
 -19   9   6        972.47       1430.36       210.77 o                         
 -17   9   6        814.34        899.40       183.51 o                         
 -15   9   6        253.43        396.21       195.58 o                         
 -13   9   6       5436.42       5481.63      2082.89 o                         
 -11   9   6      21374.20      26130.80      4063.08 o                         
  -9   9   6      39326.96      40916.43      5106.13 o                         
  -7   9   6      36999.68      46304.99      5343.62 o                         
  -5   9   6       9897.19      11136.56      2615.65 o                         
  -3   9   6       1432.50        866.53      1543.71 o                         
  -1   9   6       2729.93       5013.06      2018.70 o                         
   1   9   6      63915.04      63176.34      4081.48 o                         
   3   9   6       1295.33       1711.08       879.91 o                         
   5   9   6      10484.77      10032.50      1651.43 o                         
   7   9   6      62505.24      68987.98      4650.70 o                         
   9   9   6      13377.49      11444.66      2480.85 o                         
  11   9   6     114232.43     114055.08      9531.87 o                         
  13   9   6      29868.62      28955.69      1484.81 o                         
  15   9   6       6296.02       5651.72       341.00 o                         
  17   9   6        860.67       1539.14       234.79 o                         
  19   9   6       8292.18       8113.41       460.14 o                         
  21   9   6       1484.89       2131.03       346.61 o                         
  23   9   6       3693.21       3719.68       449.31 o                         
  25   9   6        299.62        409.85       152.98 o                         
  27   9   6        956.08       1138.78       389.94 o                         
  29   9   6        219.65        274.39       186.14 o                         
  31   9   6       2183.36       2849.93       359.45 o                         
  33   9   6        808.55        365.87       215.03 o                         
  35   9   6        172.10        -19.26       115.54 o                         
 -36  10   6        242.89         -3.21       112.33 o                         
 -34  10   6          9.58        205.40       192.56 o                         
 -32  10   6        217.07        209.58       237.49 o                         
 -30  10   6        126.89        197.71       161.10 o                         
 -28  10   6        272.43        282.90       151.69 o                         
 -26  10   6       4597.14       5165.29       258.46 o                         
 -24  10   6      14611.18      15940.45       699.02 o                         
 -22  10   6       4190.48       4310.06       248.38 o                         
 -20  10   6         65.92         30.70       173.57 o                         
 -18  10   6      38088.33      44854.50      1436.22 o                         
 -16  10   6        220.68        191.67       153.14 o                         
 -14  10   6       2423.79       2701.82       186.31 o                         
 -12  10   6        513.53        708.40       172.05 o                         
 -10  10   6      18929.71      20062.45       842.76 o                         
  -8  10   6      30536.06      26169.31      3989.26 o                         
  -6  10   6        302.56       2898.07      1591.85 o                         
  -4  10   6      57742.58      59251.64      6239.04 o                         
  -2  10   6       8602.81       7516.38      1996.24 o                         
   0  10   6      36341.61      32764.60      4229.97 o                         
   2  10   6      65743.70      56372.82      5834.66 o                         
   4  10   6      10660.44       8909.37      1515.76 o                         
   6  10   6       5626.46       5438.08      1646.41 o                         
   8  10   6        849.37        900.63       199.67 o                         
  10  10   6      19075.94      15506.14      1216.36 o                         
  12  10   6       5221.30       6192.06       564.04 o                         
  14  10   6      51042.39      47885.32      1845.41 o                         
  16  10   6      12983.97      11812.05       602.49 o                         
  18  10   6        109.56        460.96       183.65 o                         
  20  10   6         41.31       -141.52       187.06 o                         
  22  10   6       5873.66       5714.18       768.65 o                         
  24  10   6        880.71        847.23       227.87 o                         
  26  10   6        420.48        301.68       346.61 o                         
  28  10   6          8.51        410.80       314.52 o                         
  30  10   6        204.28        102.70       243.91 o                         
  32  10   6         78.30         37.03       123.56 o                         
 -33  11   6        337.54        333.78       170.10 o                         
 -31  11   6        132.93        231.08       234.28 o                         
 -29  11   6        883.27        518.59       124.28 o                         
 -27  11   6        399.44        344.92       144.12 o                         
 -25  11   6        207.63        158.12       157.58 o                         
 -23  11   6        420.78        158.21       173.01 o                         
 -21  11   6        336.23       -115.09       164.94 o                         
 -19  11   6       8446.02       8145.29       335.11 o                         
 -17  11   6         88.94        100.24       159.44 o                         
 -15  11   6      18945.84      19766.73       728.94 o                         
 -13  11   6       1455.76        800.96       139.10 o                         
 -11  11   6      10340.67      12835.03       387.28 o                         
  -9  11   6       2986.36       2964.78       227.89 o                         
  -7  11   6       5410.44       5792.66       425.71 o                         
  -5  11   6        841.70       1876.30       167.31 o                         
  -3  11   6       4500.33       2846.46       188.55 o                         
  -1  11   6      45861.70      47332.31      1314.95 o                         
   1  11   6      66767.87      69138.64      1869.35 o                         
   3  11   6       3535.66       4555.56       264.91 o                         
   5  11   6      33045.12      30789.92      1287.62 o                         
   7  11   6      53013.34      51761.39      2292.55 o                         
   9  11   6      80932.64      83739.72      3064.69 o                         
  11  11   6        158.81       1091.40       484.09 o                         
  13  11   6      13308.96      12997.52      1051.07 o                         
  15  11   6       5591.53       5152.64       369.39 o                         
  17  11   6       2950.99       4074.88       332.32 o                         
  19  11   6        537.25        620.56       166.26 o                         
  21  11   6        991.22       1005.36       211.29 o                         
  23  11   6       1453.26       1646.41       375.50 o                         
  25  11   6        620.64        254.16       153.17 o                         
  27  11   6        335.06        461.39       174.27 o                         
  29  11   6        431.45        712.48       243.91 o                         
  31  11   6         88.95         11.79        99.45 o                         
 -32  12   6          0.82        -68.76        99.49 o                         
 -30  12   6       1696.14       1424.97       240.70 o                         
 -28  12   6         34.75        -64.90       119.25 o                         
 -26  12   6        311.47        489.51       181.91 o                         
 -24  12   6        138.21        147.22       145.32 o                         
 -22  12   6        144.26        110.19       151.69 o                         
 -20  12   6       1091.20       1364.02       173.07 o                         
 -18  12   6       5798.18       6553.16       454.54 o                         
 -16  12   6       4252.98       4500.08       301.41 o                         
 -14  12   6        349.91        268.51       158.83 o                         
 -12  12   6       3083.87       3441.71       218.18 o                         
 -10  12   6       8975.93       9723.39       354.09 o                         
  -8  12   6      37487.73      33966.65       984.94 o                         
  -6  12   6       4348.16       4363.58       275.89 o                         
  -4  12   6      21047.69      19497.46       608.98 o                         
  -2  12   6      12949.93      12041.37       426.04 o                         
   0  12   6       4928.28       4426.92       338.50 o                         
   2  12   6        727.48       1816.23       222.45 o                         
   4  12   6       1723.00       2923.34       246.46 o                         
   6  12   6      29399.04      38153.70      1123.24 o                         
   8  12   6       3858.44       4539.43       252.50 o                         
  10  12   6       1708.39       2930.33       294.08 o                         
  12  12   6      10550.62      11158.73       577.39 o                         
  14  12   6      34246.01      32207.52      1362.73 o                         
  16  12   6       1259.68       1432.21       418.82 o                         
  18  12   6       4649.97       5783.94       986.89 o                         
  20  12   6        704.95        452.52       327.36 o                         
  22  12   6        755.43        750.86       222.26 o                         
  24  12   6        167.40        245.10       125.29 o                         
  26  12   6        103.46        -30.64       143.34 o                         
  28  12   6        123.92        234.72       149.24 o                         
  30  12   6         58.61        160.47       118.75 o                         
 -29  13   6        353.04        138.62       106.59 o                         
 -27  13   6        273.38        330.20       121.22 o                         
 -25  13   6       1745.13       1677.61       617.81 o                         
 -23  13   6        164.20        118.59       204.13 o                         
 -21  13   6       3066.07       2925.73       279.44 o                         
 -19  13   6          9.89        269.86       222.48 o                         
 -17  13   6       1007.16       1776.28       269.94 o                         
 -15  13   6       4281.78       5505.57       294.74 o                         
 -13  13   6       2577.89       1946.50       302.49 o                         
 -11  13   6        611.84        829.27       152.51 o                         
  -9  13   6       7286.92       7819.72       308.91 o                         
  -7  13   6      33040.42      35600.34      1057.74 o                         
  -5  13   6        540.14        968.23       188.81 o                         
  -3  13   6       5587.43       5673.43       287.07 o                         
  -1  13   6      44706.76      47834.19      1598.38 o                         
   1  13   6      31788.05      32589.49      1129.03 o                         
   3  13   6        249.77       1300.68       198.64 o                         
   5  13   6       6425.12       4858.16       256.35 o                         
   7  13   6      18463.42      19492.23      1920.82 o                         
   9  13   6       8503.75       7769.19       588.92 o                         
  11  13   6       5840.02       5380.54       371.80 o                         
  13  13   6       4916.15       4249.44       273.53 o                         
  15  13   6      16010.33      15607.38       892.59 o                         
  17  13   6        778.51        222.44       178.31 o                         
  19  13   6        693.86        768.06       218.28 o                         
  21  13   6         13.45          0.69       190.26 o                         
  23  13   6       1028.39        978.62       118.12 o                         
  25  13   6        440.41        341.83       159.24 o                         
  27  13   6         45.75         83.44       160.47 o                         
 -28  14   6          1.10        -32.09       112.33 o                         
 -26  14   6        491.36        436.99       115.54 o                         
 -24  14   6        300.81        337.43       118.70 o                         
 -22  14   6         53.60        -80.39       137.23 o                         
 -20  14   6        348.68        704.61       180.57 o                         
 -18  14   6       1193.07        480.32       181.29 o                         
 -16  14   6       3255.65       2833.67       179.76 o                         
 -14  14   6         16.14         -9.69       140.80 o                         
 -12  14   6       9486.54      10874.19       384.49 o                         
 -10  14   6       1185.34        838.85       210.77 o                         
  -8  14   6        359.83        269.55       182.13 o                         
  -6  14   6        534.50        502.90       216.72 o                         
  -4  14   6       1353.32       1251.29       294.17 o                         
  -2  14   6       5076.26       5352.99       336.02 o                         
   0  14   6      12719.77      11982.76       510.36 o                         
   2  14   6       8619.35      10153.24       456.91 o                         
   4  14   6       2841.11       2534.67       218.65 o                         
   6  14   6      11947.62      13044.07       522.78 o                         
   8  14   6      22792.08      24090.27       764.34 o                         
  10  14   6        916.62       1187.80       205.38 o                         
  12  14   6        566.85        228.12       192.59 o                         
  14  14   6       3170.06       3236.80       239.70 o                         
  16  14   6       7106.45       7054.63       323.89 o                         
  18  14   6       1449.16       1181.87       253.54 o                         
  20  14   6        107.16         70.28       177.62 o                         
  22  14   6        210.75        375.85       151.66 o                         
  24  14   6        841.36        776.01       120.21 o                         
  26  14   6        800.17        831.23       144.42 o                         
 -25  15   6        791.57        513.50       131.58 o                         
 -23  15   6        613.59        276.25       179.73 o                         
 -21  15   6          5.88       -141.47       259.96 o                         
 -19  15   6        140.34         72.06       120.04 o                         
 -17  15   6       4706.79       5882.54       361.06 o                         
 -15  15   6         22.78         37.53       145.48 o                         
 -13  15   6       1126.20       1391.30       181.73 o                         
 -11  15   6         19.87        309.94       185.04 o                         
  -9  15   6       1055.69       1147.79       216.83 o                         
  -7  15   6       4709.53       6092.99       319.69 o                         
  -5  15   6        845.33       1735.45       405.27 o                         
  -3  15   6         44.00        284.25       277.29 o                         
  -1  15   6       2054.22       2377.27       248.90 o                         
   1  15   6      12472.75      12784.50       520.60 o                         
   3  15   6       2973.18       3905.83       426.64 o                         
   5  15   6        105.92       1576.45       212.38 o                         
   7  15   6       5897.27       6726.57       329.07 o                         
   9  15   6       1090.29       1155.03       212.62 o                         
  11  15   6        614.91        683.52       136.39 o                         
  13  15   6         12.06        206.05       126.33 o                         
  15  15   6       1464.93       1844.14       138.51 o                         
  17  15   6          7.40        -44.93       150.54 o                         
  19  15   6       1313.77        973.20       117.39 o                         
  21  15   6        476.47        361.52        86.82 o                         
  23  15   6        146.88        468.57       144.42 o                         
 -22  16   6       1480.52       1482.74       154.05 o                         
 -20  16   6        314.17        414.01       166.89 o                         
 -18  16   6        122.42        224.66       195.77 o                         
 -16  16   6         11.31         70.61       224.66 o                         
 -14  16   6        142.81        134.79       240.70 o                         
 -12  16   6       2949.33       3169.65       233.04 o                         
 -10  16   6        235.92        386.36       189.68 o                         
  -8  16   6         46.54        -55.55       194.18 o                         
  -6  16   6       1915.91       1980.94       207.58 o                         
  -4  16   6        411.40        416.05       185.24 o                         
  -2  16   6        112.50        286.25       180.80 o                         
   0  16   6       9857.59       9167.61       479.07 o                         
   2  16   6        591.17       1334.36       239.05 o                         
   4  16   6       1306.05       1959.22       246.68 o                         
   6  16   6       4644.63       4431.66       343.55 o                         
   8  16   6       8675.88       8934.16       529.55 o                         
  10  16   6        571.69        535.45       164.79 o                         
  12  16   6       1559.13       1252.71       133.15 o                         
  14  16   6         43.80        -15.08       109.46 o                         
  16  16   6       1089.86        965.86       140.65 o                         
  18  16   6        142.95        187.95        98.70 o                         
 -17  17   6       1501.24       1030.21       141.21 o                         
 -15  17   6        314.02         44.93       134.79 o                         
 -13  17   6         83.90         48.14       160.47 o                         
 -11  17   6        437.04        417.22       186.14 o                         
  -9  17   6        371.39        420.43       202.19 o                         
  -7  17   6       2842.51       2766.49       295.26 o                         
  -5  17   6       2568.00       2633.07       225.27 o                         
  -3  17   6        533.22        502.24       213.42 o                         
  -1  17   6       2459.88       2625.37       274.40 o                         
   1  17   6       6819.17       6800.26       767.04 o                         
   3  17   6       2569.09       2611.14       855.30 o                         
   5  17   6         47.41        101.40       128.29 o                         
   7  17   6       3080.38       2388.98       304.89 o                         
   9  17   6       2475.03       1527.45       810.37 o                         
  11  17   6        866.27       1120.07       202.19 o                         
  13  17   6       1944.73       1694.55       198.98 o                         
  15  17   6         83.53        192.56       112.33 o                         
 -10  18   6          6.11        -89.86        89.86 o                         
  -8  18   6        356.20        362.66       112.33 o                         
  -6  18   6        487.56        195.77       109.12 o                         
  -4  18   6       1146.51        237.49       109.12 o                         
  -2  18   6         20.78        250.33       125.17 o                         
   0  18   6       1257.71       1177.68       116.14 o                         
   2  18   6         39.11         44.93       166.89 o                         
   4  18   6         12.95       -163.68       163.68 o                         
   6  18   6        220.33        250.33       147.63 o                         
   8  18   6       2336.35       1633.58       173.31 o                         
 -41   1   7          6.70        -61.00        88.65 o                         
 -39   1   7          2.65         36.01       106.84 o                         
 -37   1   7         62.08        -64.88       133.03 o                         
 -35   1   7         67.07        341.34       162.32 o                         
 -33   1   7        256.41         15.28       167.10 o                         
 -31   1   7       3001.29       3664.88       181.85 o                         
 -29   1   7         15.96          5.08       113.13 o                         
 -27   1   7       1488.43       1405.13       164.47 o                         
 -25   1   7       1079.69        747.79      1296.59 o                         
 -23   1   7      36021.30      34592.24      2864.65 o                         
 -21   1   7      14940.86      12402.90      1394.89 o                         
 -19   1   7       1153.00        624.30       436.00 o                         
 -17   1   7        656.78       1481.90       518.24 o                         
 -15   1   7      71264.01      68233.53      2136.76 o                         
 -13   1   7     107489.84     104737.62      3456.64 o                         
 -11   1   7       4676.34       6883.50       563.29 o                         
  -9   1   7       9435.41      12676.35       872.37 o                         
  -7   1   7      57770.62      76226.70      3478.84 o                         
  -5   1   7     350556.16     309765.78     12478.36 o                         
  -3   1   7      12918.15      14992.53      1008.58 o                         
  -1   1   7     204087.61     176054.27      6261.74 o                         
   1   1   7      13301.63      10417.30      1443.20 o                         
   3   1   7     620282.31     647378.88     25868.49 o                         
   5   1   7      42614.16      49488.71      4494.12 o                         
   7   1   7     239591.44     261933.86     11522.31 o                         
   9   1   7     211222.38     252987.00     11296.87 o                         
  11   1   7       1852.19       7136.24      1311.32 o                         
  13   1   7      57571.87      47668.71      3475.15 o                         
  15   1   7        297.17        312.16       914.08 o                         
  17   1   7     203107.25     221990.73     10991.69 o                         
  19   1   7      52879.93      51975.53      4200.65 o                         
  21   1   7      32117.80      34229.25      3424.48 o                         
  23   1   7        883.14        983.08       223.34 o                         
  25   1   7      23296.85      24720.83       735.18 o                         
  27   1   7        534.18        509.31       166.32 o                         
  29   1   7       6577.65       6746.32       354.75 o                         
  31   1   7        274.31        725.32       263.25 o                         
  33   1   7       1060.28       1233.24       265.40 o                         
  35   1   7        725.33        474.40       169.38 o                         
  37   1   7          3.77        239.16       116.13 o                         
  39   1   7        221.96        220.78        74.24 o                         
 -42   2   7         11.67        112.33       121.96 o                         
 -40   2   7          6.35          6.75        83.21 o                         
 -38   2   7          0.26        329.85       173.25 o                         
 -36   2   7         94.57        287.06       144.36 o                         
 -34   2   7          5.55         22.29       161.06 o                         
 -32   2   7        359.80        302.71       125.23 o                         
 -30   2   7       1300.62       1709.95       135.59 o                         
 -28   2   7       2927.58       2827.63       154.04 o                         
 -26   2   7       7622.64       7359.46       239.72 o                         
 -24   2   7       1996.80       3360.22      1591.85 o                         
 -22   2   7       2052.56       2445.73       719.89 o                         
 -20   2   7      34994.67      33762.70      2091.83 o                         
 -18   2   7        492.22       1331.24       632.02 o                         
 -16   2   7      36668.68      28823.68      1783.18 o                         
 -14   2   7      81307.45      69268.59      3080.42 o                         
 -12   2   7      97402.85     102058.09      4005.21 o                         
 -10   2   7      25876.87      22570.18      1308.03 o                         
  -8   2   7     288323.59     336822.16     13965.47 o                         
  -6   2   7      33813.45      39912.81      2384.91 o                         
  -4   2   7      12622.27       6421.19       911.98 o                         
  -2   2   7     123789.10     106254.20      4032.42 o                         
   0   2   7     327359.81     293457.88      8421.63 o                         
   2   2   7      12149.18      17524.33       994.05 o                         
   4   2   7      33425.77      34111.98      2218.20 o                         
   6   2   7       1342.94       4680.08       987.44 o                         
   8   2   7      35357.99      51151.14      3297.09 o                         
  10   2   7      27016.74      36597.90      2367.29 o                         
  12   2   7        813.80        273.77       884.19 o                         
  14   2   7      63118.00      56234.55      3969.03 o                         
  16   2   7      17371.23      19541.29      2453.37 o                         
  18   2   7       2125.47       1096.94      1048.59 o                         
  20   2   7      68630.50      67765.20      4983.16 o                         
  22   2   7      72588.42      71267.88      2461.26 o                         
  24   2   7        822.02       1023.10       175.35 o                         
  26   2   7        107.60        342.88       342.39 o                         
  28   2   7       9638.49      10113.36       446.28 o                         
  30   2   7       1937.37       2045.74       296.87 o                         
  32   2   7         26.46         45.56       198.53 o                         
  34   2   7        814.34        808.34       182.45 o                         
  36   2   7        296.46        136.58       143.93 o                         
  38   2   7         10.58         49.64        87.34 o                         
 -41   3   7         24.43         95.08       173.31 o                         
 -39   3   7         89.47        -89.72        89.72 o                         
 -37   3   7        123.12        252.78       119.04 o                         
 -35   3   7          2.73        218.62       146.14 o                         
 -33   3   7        169.08        343.42       133.36 o                         
 -31   3   7         34.90          0.67       127.24 o                         
 -29   3   7       4211.14       4454.34       180.57 o                         
 -27   3   7        264.87        188.62       125.56 o                         
 -25   3   7       4369.80       3353.92       196.45 o                         
 -23   3   7         17.65       -421.40       718.19 o                         
 -21   3   7        216.26         56.16       567.01 o                         
 -19   3   7      19120.85      19151.09      1497.08 o                         
 -17   3   7      50962.57      43509.08      2825.78 o                         
 -15   3   7       4266.40       5053.78       925.78 o                         
 -13   3   7      16267.06      14873.80      1763.56 o                         
 -11   3   7      92929.84      81568.52      3316.97 o                         
  -9   3   7     240544.31     235027.61      7993.32 o                         
  -7   3   7      35493.80      28653.53      2043.16 o                         
  -5   3   7     347378.84     324852.69     11166.63 o                         
  -3   3   7     200293.50     193235.45      8696.17 o                         
  -1   3   7     101266.74      76312.73      5792.94 o                         
   1   3   7     192971.33     171441.03      5919.17 o                         
   3   3   7     128742.48     112787.17      5313.35 o                         
   5   3   7      10547.78      15649.23      1514.99 o                         
   7   3   7        564.26       4660.72      1104.89 o                         
   9   3   7      98914.08     107036.45      5708.17 o                         
  11   3   7     249392.17     262198.94      9872.22 o                         
  13   3   7      16462.47      17941.30      2104.25 o                         
  15   3   7      77858.88      83201.78      5218.23 o                         
  17   3   7       3930.00       6207.82      1551.69 o                         
  19   3   7       9051.46      10055.51      1812.72 o                         
  21   3   7      10052.81      10637.18      1933.79 o                         
  23   3   7       6383.44       7675.29       275.81 o                         
  25   3   7         73.57        191.91       179.79 o                         
  27   3   7       6496.87       6471.19       333.77 o                         
  29   3   7        340.08        229.06       169.22 o                         
  31   3   7       6568.82       6804.62       360.57 o                         
  33   3   7         50.03        248.69       177.68 o                         
  35   3   7         74.18          5.86       147.17 o                         
  37   3   7        185.39         94.18       172.73 o                         
  39   3   7        204.97        361.17        95.62 o                         
 -40   4   7         79.02         91.35       121.54 o                         
 -38   4   7         22.76        224.24       121.43 o                         
 -36   4   7          0.11        170.30       119.11 o                         
 -34   4   7          1.38        225.21       122.01 o                         
 -32   4   7        156.40        221.16       130.02 o                         
 -30   4   7        537.11        265.89       137.52 o                         
 -28   4   7        437.43        612.69       134.37 o                         
 -26   4   7        459.93        563.23       136.51 o                         
 -24   4   7       1645.96       1304.58       180.77 o                         
 -22   4   7        619.47        991.70      1084.77 o                         
 -20   4   7         54.57        433.77       936.13 o                         
 -18   4   7         27.02       2137.45      1360.78 o                         
 -16   4   7     127459.61     120537.81      7055.83 o                         
 -14   4   7       1857.19       1638.90       576.40 o                         
 -12   4   7       4933.53       6040.30       840.20 o                         
 -10   4   7      82110.80      73796.82      3804.72 o                         
  -8   4   7     114449.08      93684.93     17118.85 o                         
  -6   4   7      52098.88      48076.30      3097.76 o                         
  -4   4   7      88449.41      97345.09      5109.43 o                         
  -2   4   7        748.85        636.61       828.55 o                         
   0   4   7      17159.52      12340.08      2137.45 o                         
   2   4   7      28902.58      22407.92      2997.56 o                         
   4   4   7      10357.10       7064.85       955.94 o                         
   6   4   7       4335.12       6268.63      1444.22 o                         
   8   4   7      74089.80      81789.54      4603.68 o                         
  10   4   7      33788.95      32709.02      2658.95 o                         
  12   4   7      27858.13      37528.22      2575.29 o                         
  14   4   7       8793.52      13122.02      1826.33 o                         
  16   4   7      27864.77      27169.08      2721.19 o                         
  18   4   7      37581.50      35983.53      3359.43 o                         
  20   4   7       1419.36       2118.61      1200.38 o                         
  22   4   7        918.07       1014.94       136.24 o                         
  24   4   7      13638.06      13421.93       393.91 o                         
  26   4   7         24.89        252.02       207.49 o                         
  28   4   7         71.55        196.17       157.32 o                         
  30   4   7        713.38        753.08       201.23 o                         
  32   4   7         86.29        179.58       183.10 o                         
  34   4   7          0.74        119.63       211.55 o                         
  36   4   7        147.98        163.68       256.75 o                         
  38   4   7         33.77        -39.93        79.82 o                         
 -41   5   7          3.09        231.08       125.17 o                         
 -39   5   7          0.97         80.58       122.54 o                         
 -37   5   7         60.27         44.58       163.38 o                         
 -35   5   7         16.61         26.65       135.32 o                         
 -33   5   7        229.44        204.81       139.00 o                         
 -31   5   7         68.40         72.49       141.23 o                         
 -29   5   7       2895.57       2790.20       182.35 o                         
 -27   5   7       1387.74       1614.71       162.32 o                         
 -25   5   7      15169.68      17239.02       643.76 o                         
 -23   5   7        484.36        604.04       148.21 o                         
 -21   5   7       1107.88       1126.49      1428.18 o                         
 -19   5   7       7998.33       8896.41      2236.94 o                         
 -17   5   7      25846.16      29792.71      3764.61 o                         
 -15   5   7       3400.26       4101.59      1784.42 o                         
 -13   5   7     111786.73     120846.13      8973.44 o                         
 -11   5   7      72601.92      67528.64      5841.08 o                         
  -9   5   7       2518.72       3389.11      1505.20 o                         
  -7   5   7      76495.77      66199.96      5587.54 o                         
  -5   5   7      18400.94      21741.85      1320.02 o                         
  -3   5   7       2994.16       2309.48       892.42 o                         
  -1   5   7      88233.20      95679.02      5282.82 o                         
   1   5   7     129649.38     141565.92     10109.56 o                         
   3   5   7      44706.06      41853.57      4499.56 o                         
   5   5   7        235.93        535.97      1530.88 o                         
   7   5   7     144125.00     161280.95      7822.45 o                         
   9   5   7       7671.14      10551.78      1544.33 o                         
  11   5   7      64216.20      67098.66      4369.07 o                         
  13   5   7      62244.96      69514.07      3789.34 o                         
  15   5   7      24136.45      28468.35      2847.05 o                         
  17   5   7      22747.80      23628.33      2637.26 o                         
  19   5   7       6332.70       6861.48      1724.79 o                         
  21   5   7      63851.80      67345.90      1605.88 o                         
  23   5   7      12379.04      11603.18       384.83 o                         
  25   5   7         44.69        100.28       128.53 o                         
  27   5   7       1942.06       1839.75       223.34 o                         
  29   5   7       1704.16       1958.87       320.47 o                         
  31   5   7       2618.45       2416.14       228.64 o                         
  33   5   7        215.83         44.77       154.44 o                         
  35   5   7        259.83         89.53       132.63 o                         
  37   5   7        242.18         20.81        99.11 o                         
 -40   6   7        135.72         93.07       138.00 o                         
 -38   6   7         14.95         35.08       119.56 o                         
 -36   6   7         11.12         15.01       159.10 o                         
 -34   6   7         29.93         42.13       121.41 o                         
 -32   6   7         21.20        288.68       143.41 o                         
 -30   6   7         13.01       -208.92       208.92 o                         
 -28   6   7       4497.63       4537.70       289.52 o                         
 -26   6   7       2146.07       2078.45       187.35 o                         
 -24   6   7       1264.28        973.66       240.88 o                         
 -22   6   7      10531.97      10577.68       638.35 o                         
 -20   6   7       3591.52       2333.22      1469.90 o                         
 -18   6   7        262.09       -966.02      1694.55 o                         
 -16   6   7       3197.66       3758.19      1742.70 o                         
 -14   6   7      90112.44      92982.27      7782.75 o                         
 -12   6   7       1504.25       3665.12      1601.48 o                         
 -10   6   7      23250.62      23332.22      3305.67 o                         
  -8   6   7     129904.98     133276.08      9743.69 o                         
  -6   6   7        746.16       1524.46      1290.17 o                         
  -4   6   7       1140.24       2286.18       607.03 o                         
  -2   6   7      49525.84      41788.43      2270.02 o                         
   0   6   7       7289.44       9648.98      1694.55 o                         
   2   6   7     108158.81      91759.49      7699.31 o                         
   4   6   7       8986.14      10786.74      2407.04 o                         
   6   6   7       8562.53      13890.21      2853.14 o                         
   8   6   7       1641.65       1225.98      1803.67 o                         
  10   6   7       5267.87       8373.28      2320.38 o                         
  12   6   7        223.42       -388.34      1797.25 o                         
  14   6   7        282.30       1941.66      1000.67 o                         
  16   6   7       4379.49       3572.25      1228.60 o                         
  18   6   7         20.64      -1274.33      1276.49 o                         
  20   6   7      19846.44      17840.94       559.63 o                         
  22   6   7      19020.96      18206.29       575.54 o                         
  24   6   7        307.29        409.93       128.34 o                         
  26   6   7        914.11       1183.87       165.08 o                         
  28   6   7        811.24        944.62       250.64 o                         
  30   6   7       1117.40        729.13       178.11 o                         
  32   6   7          4.25       -154.45       162.97 o                         
  34   6   7        377.44        238.77       245.52 o                         
  36   6   7        460.40        288.78       194.17 o                         
 -39   7   7         33.12        109.12       144.42 o                         
 -37   7   7         71.43        116.15       129.98 o                         
 -35   7   7         49.54       -132.62       132.62 o                         
 -33   7   7         11.95        165.26       133.08 o                         
 -31   7   7        951.63        586.94       175.56 o                         
 -29   7   7         57.01        196.32       169.53 o                         
 -27   7   7         25.09         31.73       165.22 o                         
 -25   7   7         52.56        224.81       153.56 o                         
 -23   7   7      12091.52      12140.46       491.27 o                         
 -21   7   7      31853.86      32115.78       925.23 o                         
 -19   7   7       5470.03       1216.36      1434.59 o                         
 -17   7   7       1036.31       1373.62      1476.32 o                         
 -15   7   7       6843.87       7603.03      2288.29 o                         
 -13   7   7      35369.52      39180.16      4672.86 o                         
 -11   7   7        644.60        247.12      1418.55 o                         
  -9   7   7       4833.65       4682.49      1851.81 o                         
  -7   7   7      83125.49      80196.08      7034.97 o                         
  -5   7   7       1969.37       1222.78      1296.59 o                         
  -3   7   7      29947.44      32774.13      2712.82 o                         
  -1   7   7       7767.06       9651.18      1098.24 o                         
   1   7   7      26952.41      33276.82      2197.32 o                         
   3   7   7      20705.21      19387.88      3260.73 o                         
   5   7   7       1788.36       2551.46      1951.31 o                         
   7   7   7      33949.34      43185.46      5109.34 o                         
   9   7   7     101312.11     101198.29      8790.50 o                         
  11   7   7       2575.80       4721.00      2050.80 o                         
  13   7   7     150993.27     179403.42      9466.04 o                         
  15   7   7      90359.71      95193.52      8703.85 o                         
  17   7   7      11574.20      10958.17       442.20 o                         
  19   7   7       1968.20       2901.58       275.01 o                         
  21   7   7      28065.70      31393.96      1061.03 o                         
  23   7   7       1186.17        738.30       189.97 o                         
  25   7   7       8863.49       9554.34       369.66 o                         
  27   7   7        219.06        121.17       187.78 o                         
  29   7   7       6038.89       5338.35       342.86 o                         
  31   7   7          9.85         74.17       153.07 o                         
  33   7   7       1221.05       1030.72       393.15 o                         
  35   7   7        724.23        285.64       205.40 o                         
 -38   8   7          2.11        115.54       144.42 o                         
 -36   8   7          0.11        179.73       211.82 o                         
 -34   8   7        175.30        121.83       134.14 o                         
 -32   8   7         26.86        -84.08       123.42 o                         
 -30   8   7        547.67        580.26       153.30 o                         
 -28   8   7          5.67         21.88       159.98 o                         
 -26   8   7        380.51        689.36       222.02 o                         
 -24   8   7        448.92        253.03       200.46 o                         
 -22   8   7      10323.05       9900.91       517.42 o                         
 -20   8   7         60.70        360.87       253.75 o                         
 -18   8   7      10832.44       8069.89       354.32 o                         
 -16   8   7       3302.33       4300.57      1723.44 o                         
 -14   8   7       2888.30       5038.73      1861.44 o                         
 -12   8   7        380.13       2015.49      1601.48 o                         
 -10   8   7     251002.72     253287.78     17224.76 o                         
  -8   8   7      14718.10      16874.94      3215.80 o                         
  -6   8   7       3446.33       1187.47      1306.22 o                         
  -4   8   7        216.30       1277.33      1396.08 o                         
  -2   8   7      58428.65      49158.05      3558.60 o                         
   0   8   7        137.90        335.51       623.32 o                         
   2   8   7        577.54        645.87       651.72 o                         
   4   8   7     124098.33     127474.22      6902.72 o                         
   6   8   7      36846.46      38639.08      3231.87 o                         
   8   8   7      24172.59      24086.43      3771.03 o                         
  10   8   7     100898.05     104927.59      8976.65 o                         
  14   8   7       8942.02      11438.24      2837.10 o                         
  16   8   7         93.90        776.89       180.94 o                         
  18   8   7      20458.98      19813.38       699.47 o                         
  20   8   7       2005.66       2449.99       495.31 o                         
  22   8   7        412.45        763.90       431.66 o                         
  24   8   7         11.86         37.72       148.35 o                         
  26   8   7        568.29        309.54       142.24 o                         
  28   8   7        117.08        616.20       234.28 o                         
  30   8   7        652.14        706.65       186.14 o                         
  32   8   7        136.80        -45.95       135.42 o                         
  34   8   7          9.07        115.54       195.77 o                         
 -37   9   7         57.07        487.83       150.84 o                         
 -35   9   7          7.36         38.51       208.61 o                         
 -33   9   7         58.44         55.09       135.27 o                         
 -31   9   7        365.65        272.66       169.40 o                         
 -29   9   7        265.76        476.61       198.96 o                         
 -27   9   7       3520.47       3530.27       224.95 o                         
 -25   9   7       1160.97       1231.45       200.58 o                         
 -23   9   7       3490.33       3451.54       292.26 o                         
 -21   9   7       2382.97       2486.23       217.88 o                         
 -19   9   7       5700.73       5906.04       312.33 o                         
 -17   9   7       1228.89       1084.13       187.89 o                         
 -15   9   7       7145.74       6685.79       316.31 o                         
 -13   9   7      19191.86      20341.07      3787.07 o                         
 -11   9   7        718.21       3260.73      1771.58 o                         
  -9   9   7        884.19       2766.49      1717.02 o                         
  -7   9   7       4871.00       6935.48      2480.85 o                         
  -5   9   7       9921.46       9891.32      2484.06 o                         
  -3   9   7       2236.75       1582.23      1681.72 o                         
  -1   9   7      32294.38      32838.41      4432.16 o                         
   1   9   7      52535.59      52906.73      3776.49 o                         
   3   9   7      45994.55      46970.80      2811.11 o                         
   5   9   7      27036.55      29201.54      2242.12 o                         
   7   9   7      14467.86      18528.44      2171.21 o                         
   9   9   7      68513.66      74141.82      5020.57 o                         
  11   9   7      10551.58      13174.52      2910.91 o                         
  13   9   7       1900.77       2571.32       396.77 o                         
  15   9   7       1916.73       2695.76       378.89 o                         
  17   9   7      27477.14      23844.43       807.44 o                         
  19   9   7       9024.38       9003.64       400.08 o                         
  21   9   7        703.65       1383.80       239.02 o                         
  25   9   7       3124.06       2956.93       325.75 o                         
  27   9   7       2033.99       1867.86       385.13 o                         
  29   9   7         30.85        346.61       324.15 o                         
  31   9   7         10.10       -186.14       259.96 o                         
  33   9   7        576.43        625.83       208.61 o                         
 -36  10   7         13.95        221.45       118.75 o                         
 -34  10   7        331.88        317.73       198.98 o                         
 -32  10   7         12.40        -58.26       130.61 o                         
 -30  10   7          1.74        -15.00       155.45 o                         
 -28  10   7       1914.93       2347.92       180.72 o                         
 -26  10   7         11.11        175.05       167.82 o                         
 -24  10   7       1468.26       2215.36       202.02 o                         
 -22  10   7        408.16        688.00       173.23 o                         
 -20  10   7         14.82        330.02       181.67 o                         
 -18  10   7      13996.65      13679.72       465.90 o                         
 -16  10   7      12188.60       8027.80       313.57 o                         
 -14  10   7       3472.81       4925.37       242.01 o                         
 -12  10   7       5610.35       6931.15       406.26 o                         
 -10  10   7      37516.28      33591.97      1476.00 o                         
  -8  10   7       1686.12       3209.38      1899.96 o                         
  -6  10   7         24.55       1941.68      1954.51 o                         
  -4  10   7        775.81       1903.16      1572.60 o                         
  -2  10   7     103416.18     107270.44      9185.26 o                         
   0  10   7       3414.82       2009.07      1925.63 o                         
   2  10   7      68756.52      67669.86      6733.29 o                         
   4  10   7      20896.70      19915.51      2282.85 o                         
   6  10   7      38464.73      45330.36      6137.95 o                         
   8  10   7      22106.68      20550.90       872.61 o                         
  10  10   7      14283.54      18512.94       813.80 o                         
  12  10   7      68305.14      62792.80      2218.32 o                         
  14  10   7       3598.09       3804.87       743.49 o                         
  16  10   7       4736.57       4342.11       553.62 o                         
  18  10   7       1929.16       1880.27       223.06 o                         
  20  10   7       1513.01       1251.12       233.91 o                         
  22  10   7         23.10       -182.93       353.03 o                         
  24  10   7       3742.80       3040.09       755.81 o                         
  26  10   7         18.03        -16.80       162.66 o                         
  28  10   7        421.45        654.71       317.73 o                         
  30  10   7         67.40       -243.91       243.91 o                         
  32  10   7        373.17        359.81       110.27 o                         
 -33  11   7          0.40         89.86       166.89 o                         
 -31  11   7         22.87        276.01       231.08 o                         
 -29  11   7        184.01        255.04       146.89 o                         
 -27  11   7        119.64        157.91       143.57 o                         
 -25  11   7        206.13        517.28       160.99 o                         
 -23  11   7       5863.85       7184.28       306.07 o                         
 -21  11   7        224.44         93.95       167.83 o                         
 -19  11   7       7212.35       8669.82       344.08 o                         
 -17  11   7       1013.71        973.19       180.55 o                         
 -15  11   7      10575.47       9902.60       371.29 o                         
 -13  11   7       4399.86       4383.37       280.74 o                         
 -11  11   7          1.29        268.58       172.11 o                         
  -9  11   7        622.16       1550.62       200.79 o                         
  -7  11   7      29087.02      27421.90       922.36 o                         
  -5  11   7      41958.27      43120.90      1207.97 o                         
  -3  11   7        440.03        723.12       163.70 o                         
  -1  11   7        907.21       1970.93       366.48 o                         
   1  11   7      60588.18      56643.34      2034.33 o                         
   3  11   7      26494.71      27841.39       934.33 o                         
   5  11   7       3597.67       3046.30       266.59 o                         
   7  11   7       1187.79       1221.31       186.03 o                         
   9  11   7      90323.03      87844.89      3170.66 o                         
  11  11   7      10916.33      10962.38       562.21 o                         
  13  11   7       3880.81       3654.09       394.75 o                         
  15  11   7      16240.49      15906.08       759.10 o                         
  17  11   7       5707.04       5867.44       428.45 o                         
  19  11   7       1838.15       1880.00       273.28 o                         
  21  11   7       2305.10       2676.63       410.80 o                         
  23  11   7          8.31        -99.49       311.31 o                         
  25  11   7       1644.62       1437.06       182.66 o                         
  27  11   7       2814.35       3147.11       369.08 o                         
  29  11   7         61.09          9.63       198.98 o                         
  31  11   7         71.77         42.71       105.91 o                         
 -32  12   7         88.41         19.26       128.38 o                         
 -30  12   7         47.90         49.29       139.61 o                         
 -28  12   7         73.24         67.34       117.57 o                         
 -26  12   7         88.32        155.36       148.59 o                         
 -24  12   7       1671.66       2068.64       300.08 o                         
 -22  12   7       3346.43       4132.78       255.66 o                         
 -20  12   7        368.13        141.51       176.50 o                         
 -18  12   7         49.85        173.14       178.89 o                         
 -16  12   7      21905.42      23256.20      1026.47 o                         
 -14  12   7         18.42        339.71       198.31 o                         
 -12  12   7        717.47        705.67       188.01 o                         
 -10  12   7       1368.55       1245.50       172.63 o                         
  -8  12   7      12996.54      15218.92       500.52 o                         
  -6  12   7       1953.86       1709.15       189.51 o                         
  -4  12   7      24319.36      25127.15       754.01 o                         
  -2  12   7      48366.64      47632.68      1402.40 o                         
   0  12   7        941.46       1268.01       206.49 o                         
   2  12   7      12580.16      12965.62       522.28 o                         
   4  12   7        446.73       2068.71       230.12 o                         
   6  12   7      11891.48      11629.27       625.20 o                         
   8  12   7       1016.54        965.63       215.50 o                         
  10  12   7       7297.68       7961.60       901.84 o                         
  12  12   7       2106.59       2566.86       282.20 o                         
  14  12   7        216.79         39.05       292.05 o                         
  16  12   7      18473.79      16048.57       755.66 o                         
  18  12   7       2533.20       2373.46       273.89 o                         
  20  12   7       1557.84       1636.79       356.24 o                         
  22  12   7         46.12        -41.72       282.43 o                         
  24  12   7       4578.72       2424.35       232.68 o                         
  26  12   7        723.36        722.48       195.77 o                         
  28  12   7          0.23        -83.08       119.70 o                         
 -29  13   7         40.00        167.92       105.36 o                         
 -27  13   7        789.37        696.92       122.27 o                         
 -25  13   7        389.88        294.83       190.96 o                         
 -23  13   7       1541.60       1691.82       287.24 o                         
 -21  13   7       1452.12       1245.08       235.32 o                         
 -19  13   7        535.51        442.61       227.47 o                         
 -17  13   7        653.42        816.12       249.73 o                         
 -15  13   7       3899.20       3784.79       247.25 o                         
 -13  13   7        197.42        151.29       148.64 o                         
 -11  13   7       2363.33       1397.89       156.23 o                         
  -9  13   7         87.40        320.23       140.85 o                         
  -7  13   7        336.70        998.85       161.93 o                         
  -5  13   7      16724.13      16043.31       547.98 o                         
  -3  13   7         44.86         12.57       209.55 o                         
  -1  13   7       4741.22       6429.13       362.64 o                         
   1  13   7      11883.32      11221.94       482.06 o                         
   3  13   7      11555.24      11813.27       426.18 o                         
   5  13   7        493.29        258.49       180.58 o                         
   7  13   7       2637.36       3305.58       317.57 o                         
   9  13   7       5722.13       4795.16       371.45 o                         
  11  13   7         85.97        135.75       179.82 o                         
  13  13   7       8494.41       6865.55       433.17 o                         
  15  13   7       3220.83       2970.47       267.45 o                         
  17  13   7       9646.15       9921.06       416.17 o                         
  19  13   7        100.78          5.51       359.45 o                         
  21  13   7       9083.49       9601.86       477.51 o                         
  23  13   7         88.28        -21.55       103.47 o                         
  25  13   7       1154.58       1097.79       119.97 o                         
  27  13   7        407.81        343.40       154.05 o                         
 -28  14   7         53.69         38.51       109.12 o                         
 -26  14   7        314.20        668.07       309.71 o                         
 -24  14   7        137.09        184.92       117.53 o                         
 -22  14   7         35.86        -55.48       140.26 o                         
 -20  14   7        856.99       1394.78       251.14 o                         
 -18  14   7         26.88        -14.59       166.99 o                         
 -16  14   7       5386.44       5450.75       315.16 o                         
 -14  14   7        201.51        -68.65       143.03 o                         
 -12  14   7        207.83         29.38       133.10 o                         
 -10  14   7        326.33        947.15       147.31 o                         
  -8  14   7      11205.78      13203.77       461.39 o                         
  -6  14   7      11536.65      11660.33       494.88 o                         
  -4  14   7      11212.39      12396.87       513.07 o                         
  -2  14   7      16523.96      18124.75       939.96 o                         
   0  14   7        133.62        540.02       229.50 o                         
   2  14   7       9088.07      10169.73       649.99 o                         
   4  14   7        401.73        653.64       213.40 o                         
   6  14   7       9198.96       8100.83       383.58 o                         
   8  14   7        248.38        172.08       284.89 o                         
  10  14   7       2992.98       2881.39       246.13 o                         
  12  14   7         25.38         44.73       185.19 o                         
  14  14   7      10404.19      10035.79       667.94 o                         
  16  14   7      11716.08      11311.29       518.55 o                         
  18  14   7         58.21        259.41       204.21 o                         
  20  14   7        102.45        349.38       181.41 o                         
  22  14   7         34.30         23.35       160.47 o                         
  24  14   7       1283.17       1248.19        97.79 o                         
 -25  15   7        132.69        330.57       125.17 o                         
 -23  15   7        157.73        -95.45        95.45 o                         
 -21  15   7         37.53         -4.02       116.64 o                         
 -19  15   7       1423.72       1145.55       154.05 o                         
 -17  15   7       3684.09       4814.88       307.41 o                         
 -15  15   7       1220.38        934.72       121.87 o                         
 -13  15   7        115.43         45.91       165.43 o                         
 -11  15   7         81.73        187.39       183.53 o                         
  -9  15   7       1427.58       1883.31       294.40 o                         
  -7  15   7       8340.78       8407.17       377.77 o                         
  -5  15   7       1314.72       1339.71       214.44 o                         
  -3  15   7        624.28        974.82       214.65 o                         
  -1  15   7       2559.50       2747.66       251.19 o                         
   1  15   7       1007.99       1356.62       227.51 o                         
   3  15   7      15079.36      17498.70      1840.58 o                         
   5  15   7        137.25        319.70       183.60 o                         
   7  15   7       1229.71       1712.14       202.02 o                         
   9  15   7       2738.13       1986.21       240.46 o                         
  11  15   7        201.96        397.82       138.55 o                         
  13  15   7      10641.35      10656.63       416.49 o                         
  15  15   7        426.62        126.56       140.42 o                         
  17  15   7        106.41         21.07       110.12 o                         
  19  15   7          5.31        272.39       117.14 o                         
  21  15   7       1077.96       1402.50       130.69 o                         
 -22  16   7       1424.30        542.39       115.54 o                         
 -20  16   7         27.92        381.92       154.05 o                         
 -18  16   7        148.36        407.59       192.56 o                         
 -16  16   7         93.62        125.17       202.19 o                         
 -14  16   7         24.15        125.17       240.70 o                         
 -12  16   7        645.57        290.71       151.35 o                         
 -10  16   7       8286.90       9063.06       563.25 o                         
  -8  16   7       4959.26       4439.90       316.84 o                         
  -6  16   7        935.23        811.61       171.14 o                         
  -4  16   7          9.90        -99.75       173.38 o                         
  -2  16   7        898.63       1900.46       265.95 o                         
   0  16   7       2363.92       2783.00       669.16 o                         
   2  16   7       1422.27       1708.03       236.17 o                         
   4  16   7          5.84        308.43       194.29 o                         
   6  16   7       5143.24       3475.76       803.95 o                         
   8  16   7       2975.04       3634.78       248.53 o                         
  10  16   7       2869.88       2013.67       219.80 o                         
  12  16   7        141.15        162.68       112.12 o                         
  14  16   7        189.85        110.25       141.17 o                         
  16  16   7        993.46        900.16       132.74 o                         
  18  16   7        370.74        298.47        95.31 o                         
 -17  17   7       1610.56       1489.15       154.05 o                         
 -15  17   7          8.61        272.80       147.63 o                         
 -13  17   7        252.71        349.82       170.10 o                         
 -11  17   7        107.12        301.68       179.73 o                         
  -9  17   7        518.22        301.68       202.19 o                         
  -7  17   7        918.68        866.53       224.66 o                         
  -5  17   7         78.86        177.09       163.39 o                         
  -3  17   7        690.65        270.30       166.89 o                         
  -1  17   7         57.99        -26.39       160.39 o                         
   1  17   7         92.20        111.37       258.36 o                         
   3  17   7       2135.02       2314.32       470.17 o                         
   5  17   7          7.26        131.51       245.52 o                         
   7  17   7        296.53        315.04       163.68 o                         
   9  17   7         11.48        -16.25       105.91 o                         
  11  17   7        277.29        221.45       173.31 o                         
  13  17   7       1474.03       1004.54       163.68 o                         
  -8  18   7        926.30        471.78       109.12 o                         
  -6  18   7         80.40        115.54       102.70 o                         
  -4  18   7       2136.46        991.70       128.38 o                         
  -2  18   7       1061.34        930.72       128.38 o                         
   0  18   7       1288.80        654.71        97.96 o                         
   2  18   7        534.69        516.71       163.68 o                         
   4  18   7        275.84        266.38       150.84 o                         
   6  18   7        882.59        378.71       134.79 o                         
   8  18   7       2239.96       1736.28       163.68 o                         
 -40   0   8        128.75         -7.13       127.84 o                         
 -38   0   8         31.51        -75.31       172.43 o                         
 -36   0   8         58.68        -17.63       207.56 o                         
 -34   0   8        786.00       1228.06       270.84 o                         
 -32   0   8        457.71        724.12       207.24 o                         
 -30   0   8       3258.76       4555.93       249.50 o                         
 -28   0   8       5059.93       5896.14       269.97 o                         
 -26   0   8        306.25        477.91       180.89 o                         
 -22   0   8       1686.38       2429.50      1405.71 o                         
 -20   0   8      10441.32       7653.48      1372.94 o                         
 -18   0   8       4205.74       3908.08      1023.30 o                         
 -16   0   8      51389.51      49924.87      2491.86 o                         
 -14   0   8     133465.59     123833.98      5823.53 o                         
 -12   0   8     321899.03     297546.72     12360.73 o                         
 -10   0   8      23556.77      31878.81      2577.14 o                         
  -8   0   8    1241843.25    1337292.38     73443.53 o                         
  -6   0   8    3232462.00    3209062.75    175039.77 o                         
  -4   0   8      53643.37      64354.89      3361.50 o                         
  -2   0   8       9157.99       9439.25      1268.04 o                         
   0   0   8      84057.77     103691.98      7224.32 o                         
   2   0   8     749742.00     722608.81     41195.65 o                         
   4   0   8     364184.25     358218.56     21717.90 o                         
   6   0   8      47422.09      66806.52      5366.09 o                         
   8   0   8     239954.23     279251.69     17301.79 o                         
  10   0   8      12567.41      20283.30      3193.34 o                         
  12   0   8     283916.97     346016.50     21669.76 o                         
  14   0   8       7678.30      10167.33      2387.78 o                         
  16   0   8     160210.05     179029.05     13161.68 o                         
  18   0   8       1178.28       6255.09      2464.81 o                         
  20   0   8      66890.66      66726.30      7067.06 o                         
  22   0   8      44623.39      43026.02      1739.39 o                         
  24   0   8      13016.31      11750.97       606.89 o                         
  26   0   8        507.86        751.10       305.73 o                         
  28   0   8        154.46        446.10       362.66 o                         
  30   0   8       1205.95        905.05       365.87 o                         
  32   0   8         85.99          0.00       327.36 o                         
  34   0   8         26.75         86.65       295.26 o                         
  36   0   8        839.74        773.90       255.15 o                         
  38   0   8        240.89        196.37       128.20 o                         
 -41   1   8          1.57        -71.91        86.73 o                         
 -39   1   8         22.51        114.00       102.02 o                         
 -37   1   8          6.49        -65.08       131.11 o                         
 -35   1   8         24.49        184.98       156.88 o                         
 -33   1   8        611.59        817.57       137.45 o                         
 -31   1   8       1811.22       2025.11       153.11 o                         
 -29   1   8          2.74        156.05       118.64 o                         
 -27   1   8        688.04       1062.76       167.45 o                         
 -25   1   8       1410.22       2084.77       265.05 o                         
 -23   1   8       3748.02       3437.50      1068.88 o                         
 -21   1   8      17095.49      17404.63      1629.43 o                         
 -19   1   8      18513.28      12545.15      1090.04 o                         
 -17   1   8         47.38        -16.59       506.90 o                         
 -15   1   8      75741.45      75135.64      2914.91 o                         
 -13   1   8       1718.15       1614.75       363.56 o                         
 -11   1   8       6648.51       9838.27       786.95 o                         
  -9   1   8     322019.03     260454.98      8739.49 o                         
  -7   1   8      36798.86      46152.84      2031.32 o                         
  -5   1   8      36705.38      25489.69      1633.36 o                         
  -3   1   8     348423.03     364989.81     12106.48 o                         
  -1   1   8      32196.74      33093.60      1790.72 o                         
   1   1   8      14371.31      21003.09      1851.82 o                         
   3   1   8       3382.35       7364.98      1046.36 o                         
   5   1   8       2840.39       2321.72       353.90 o                         
   7   1   8      10470.08      10936.40      1538.90 o                         
   9   1   8      16536.05      19514.87      1949.89 o                         
  11   1   8      47674.51      54577.58      3684.13 o                         
  13   1   8      46012.86      53117.77      3829.94 o                         
  15   1   8      35996.47      42509.18      3449.49 o                         
  17   1   8       9641.00       9889.68      1781.30 o                         
  19   1   8      46818.76      48172.88      4029.72 o                         
  21   1   8       5206.99       5596.50      1617.74 o                         
  23   1   8       2954.98       3308.51       148.62 o                         
  25   1   8      14765.39      15464.19       420.49 o                         
  27   1   8        108.21        389.86       190.31 o                         
  29   1   8         53.60       -329.85       476.59 o                         
  31   1   8         96.27        134.03       236.49 o                         
  33   1   8        189.06        248.41       181.46 o                         
  35   1   8        156.69        240.28       157.30 o                         
  37   1   8          3.38        177.31       103.65 o                         
  39   1   8        101.17         32.69        71.95 o                         
 -40   2   8         66.48        144.29       100.40 o                         
 -38   2   8         32.74        -69.15       110.13 o                         
 -36   2   8         12.02        -11.98       137.06 o                         
 -34   2   8         33.19        -67.54       144.07 o                         
 -32   2   8       1604.28       1939.90       144.49 o                         
 -30   2   8        511.92        418.19       115.82 o                         
 -28   2   8       8722.82       8964.51       278.89 o                         
 -26   2   8       2102.58       2136.25       164.44 o                         
 -24   2   8        270.49        173.51       808.59 o                         
 -22   2   8       6874.60       8086.57      1307.34 o                         
 -20   2   8       1449.37       1659.63       709.20 o                         
 -18   2   8       5835.34       8871.96       944.56 o                         
 -16   2   8      20932.34      15881.97      1311.05 o                         
 -14   2   8     187783.61     168922.23      6277.07 o                         
 -12   2   8      27748.09      29530.88      1666.97 o                         
 -10   2   8      47676.05      42515.04      2667.45 o                         
  -8   2   8       2794.93       3883.63       840.57 o                         
  -6   2   8     765809.12     760977.88     24880.35 o                         
  -4   2   8        195.60        551.15       657.70 o                         
  -2   2   8       2159.73       3267.75       349.36 o                         
   0   2   8     186008.42     182970.03      5529.70 o                         
   2   2   8     397673.59     416871.50     13799.32 o                         
   4   2   8     279500.59     361144.97     15178.96 o                         
   6   2   8      24914.06      24191.57      1985.29 o                         
   8   2   8     224529.89     303341.59     13368.50 o                         
  10   2   8      75734.77      81622.05      3992.93 o                         
  12   2   8      33710.50      41317.48      3221.51 o                         
  14   2   8       6918.30       9088.51      1610.06 o                         
  16   2   8      15299.91      17621.18      2220.75 o                         
  18   2   8      16056.93      14519.10      2114.24 o                         
  20   2   8       1132.56        429.54      1251.13 o                         
  22   2   8       6174.79       5455.38       191.21 o                         
  24   2   8       2061.73       2188.55       146.18 o                         
  26   2   8      14327.51      14232.66       420.90 o                         
  28   2   8       1817.00       1810.49       284.66 o                         
  30   2   8         39.79        255.39       346.61 o                         
  32   2   8        222.99        309.45       184.51 o                         
  34   2   8         11.42         75.36       161.98 o                         
  36   2   8         16.28         54.10       136.27 o                         
  38   2   8          2.98         36.07        88.03 o                         
 -41   3   8          2.71         19.86       103.24 o                         
 -39   3   8          2.40        -98.87       107.71 o                         
 -37   3   8        230.12         79.56       117.70 o                         
 -35   3   8        142.64        169.15       139.26 o                         
 -33   3   8        204.75        199.30       130.68 o                         
 -31   3   8       1364.77       1941.78       135.31 o                         
 -29   3   8        227.67        304.72       120.27 o                         
 -27   3   8         79.61         22.53       122.67 o                         
 -25   3   8       1037.35       1194.17       118.18 o                         
 -23   3   8       4017.91       3014.63      1059.10 o                         
 -21   3   8       6400.83       4648.03      1130.96 o                         
 -19   3   8       9503.56       6815.73       929.43 o                         
 -17   3   8      28832.57      26337.13      2001.76 o                         
 -15   3   8      55699.38      57649.59      3212.51 o                         
 -13   3   8      13064.23      10425.06       960.79 o                         
 -11   3   8      50733.87      38156.71      1902.97 o                         
  -9   3   8     203588.14     171060.59      7828.96 o                         
  -7   3   8       5477.91       5904.07       980.37 o                         
  -5   3   8        810.91       1322.73       605.29 o                         
  -3   3   8      29063.20      26309.62      1655.39 o                         
  -1   3   8     128296.52     125233.36      8707.06 o                         
   1   3   8     144906.55     130058.44      4699.22 o                         
   3   3   8      70963.14      68835.98      3623.82 o                         
   5   3   8      70029.12      76460.30      4115.01 o                         
   7   3   8     145175.14     154654.48      7459.96 o                         
   9   3   8      52729.79      47584.22      3288.12 o                         
  11   3   8      61235.89      78113.50      3986.70 o                         
  13   3   8      15677.38      15077.97      1937.05 o                         
  15   3   8       2089.24       2178.13      1104.16 o                         
  17   3   8         75.78       -586.66      1067.47 o                         
  19   3   8      21373.04      23366.14      2749.01 o                         
  21   3   8      13943.19      12645.92       573.32 o                         
  23   3   8       3494.39       3273.07       167.64 o                         
  25   3   8       6756.52       6774.76       285.86 o                         
  27   3   8       7517.36       7587.94       313.01 o                         
  29   3   8         64.87         -0.94       198.63 o                         
  31   3   8        101.28        -54.10       183.79 o                         
  33   3   8        168.55         96.82       167.48 o                         
  35   3   8        166.65          5.18       133.65 o                         
  37   3   8         20.41       -114.59       114.59 o                         
  39   3   8         32.01        102.70       115.54 o                         
 -40   4   8        166.09        158.35       123.54 o                         
 -38   4   8        128.74        195.50       159.93 o                         
 -36   4   8        123.86         20.44       182.39 o                         
 -34   4   8         54.94        -71.30       114.41 o                         
 -32   4   8        419.20        477.13       129.25 o                         
 -30   4   8         21.09        422.79       132.32 o                         
 -28   4   8        368.06        885.57       139.55 o                         
 -26   4   8       9862.67      10430.36       576.39 o                         
 -24   4   8        660.04        705.72       147.29 o                         
 -22   4   8      11547.77      12081.06      1662.00 o                         
 -20   4   8      21695.60      17038.10      1911.59 o                         
 -18   4   8      24700.45      28646.96      3533.53 o                         
 -16   4   8       9704.69       9294.38      2079.68 o                         
 -14   4   8      19418.61      17651.61      2596.39 o                         
 -12   4   8     349416.88     327931.62     20004.09 o                         
 -10   4   8      14955.95      16968.01      2413.46 o                         
  -8   4   8     143009.45     111612.73      7891.87 o                         
  -6   4   8      38782.63      33207.23      2543.19 o                         
  -4   4   8       6588.65       6133.36      1222.24 o                         
  -2   4   8      22256.50      18415.08      1919.21 o                         
   0   4   8     455727.78     462401.59     27494.79 o                         
   2   4   8      10936.17      11361.71      1223.83 o                         
   4   4   8      46194.98      50505.29      2978.85 o                         
   6   4   8      32017.73      30272.09      2304.85 o                         
   8   4   8      95420.20     115301.29      6028.41 o                         
  10   4   8      41341.11      40148.72      3037.48 o                         
  12   4   8      15248.82      23885.18      2083.89 o                         
  14   4   8       2736.73       2719.10      1102.81 o                         
  16   4   8       2738.64       3127.49      1421.76 o                         
  18   4   8      14847.31      13797.38      2075.25 o                         
  20   4   8       3794.83       3443.78       355.30 o                         
  22   4   8      25748.49      24873.04       647.75 o                         
  24   4   8       4677.24       4372.38       216.22 o                         
  26   4   8       1633.95       1578.30       138.71 o                         
  28   4   8        233.23        198.38       194.45 o                         
  30   4   8       1572.29       1758.63       215.40 o                         
  32   4   8        242.64         98.93       175.37 o                         
  34   4   8        148.86        152.74       159.17 o                         
  36   4   8        142.40        -93.71       119.00 o                         
  38   4   8         11.92        -79.21       237.49 o                         
 -41   5   8          1.72        -64.19       115.54 o                         
 -39   5   8         43.46        272.28       181.33 o                         
 -37   5   8         27.92        -36.94       176.52 o                         
 -35   5   8         85.27        138.87       170.73 o                         
 -33   5   8        185.66         31.36       138.97 o                         
 -31   5   8          0.99       -208.60       208.60 o                         
 -29   5   8        278.02        287.18       209.01 o                         
 -27   5   8       3817.23       3557.38       236.99 o                         
 -25   5   8       1882.59       1285.50       207.97 o                         
 -23   5   8       4934.96       4574.87       385.25 o                         
 -21   5   8       2174.27       1377.20      1008.56 o                         
 -19   5   8       2189.80       1614.32      1498.78 o                         
 -17   5   8       6078.30       6961.15      1973.77 o                         
 -15   5   8      17521.92      19927.06      2936.59 o                         
 -13   5   8        622.11       1200.31      1309.43 o                         
 -11   5   8        377.40        991.70      1193.89 o                         
  -9   5   8       5941.07       3677.95      1617.53 o                         
  -7   5   8       2702.37       1861.44      1405.71 o                         
  -5   5   8      53199.22      43900.75      3106.42 o                         
  -3   5   8       9935.06       8506.08      1425.69 o                         
  -1   5   8       2970.79       3195.10      1046.00 o                         
   1   5   8      29246.01      24994.68      3337.76 o                         
   3   5   8      96955.70     105752.41      8498.45 o                         
   5   5   8      16424.70      20791.58      1819.44 o                         
   7   5   8      28979.77      22176.91      2001.77 o                         
   9   5   8      31842.37      31191.89      2613.34 o                         
  11   5   8       8095.41      12909.70      1790.73 o                         
  13   5   8      15696.36      13208.77      1553.40 o                         
  15   5   8      18963.11      17794.60      2205.69 o                         
  17   5   8      36541.38      38222.32      3538.51 o                         
  19   5   8        316.13       -211.28       301.42 o                         
  21   5   8        232.59        478.19       156.21 o                         
  23   5   8       1001.95       1694.92       135.59 o                         
  25   5   8       5316.85       5686.53       251.02 o                         
  27   5   8        157.54        537.93       210.31 o                         
  29   5   8       2017.92       1964.64       229.09 o                         
  31   5   8        639.29        808.29       178.24 o                         
  33   5   8       1088.37        818.59       177.73 o                         
  35   5   8          8.82        207.76       330.57 o                         
  37   5   8         90.84         89.86       157.26 o                         
 -40   6   8         50.73          3.21       134.79 o                         
 -38   6   8         36.04        -91.38       124.67 o                         
 -36   6   8         24.98         73.84       159.05 o                         
 -34   6   8          3.71         26.06       145.74 o                         
 -32   6   8       1677.90       1891.66       204.36 o                         
 -30   6   8         12.00       -159.49       159.49 o                         
 -28   6   8        127.35       -106.73       162.69 o                         
 -26   6   8        119.88        199.19       142.33 o                         
 -24   6   8       5881.38       5380.34       291.82 o                         
 -22   6   8          0.79       -124.66       124.66 o                         
 -20   6   8       5712.06       3315.29      1579.02 o                         
 -18   6   8        247.56        250.33      1473.11 o                         
 -16   6   8        518.17        237.49      1216.36 o                         
 -14   6   8        351.60      -1251.66      1251.66 o                         
 -12   6   8      82305.10      76486.03      6714.03 o                         
 -10   6   8      21340.76      20151.72      3064.96 o                         
  -8   6   8     202707.33     196635.73     13325.36 o                         
  -6   6   8       2793.10       4830.12      1691.35 o                         
  -4   6   8      26941.88      23979.13      2331.42 o                         
  -2   6   8      67556.73      52426.38      2672.30 o                         
   0   6   8      56490.52      46477.39      3503.42 o                         
   2   6   8      32172.39      31846.71      4047.03 o                         
   4   6   8       2738.81       1120.07      1524.46 o                         
   6   6   8        935.08       3318.50      1935.26 o                         
   8   6   8      38182.09      46073.91      5401.39 o                         
  10   6   8      30483.43      35585.64      4778.77 o                         
  12   6   8      59787.07      68930.09      4554.85 o                         
  14   6   8       7626.36      10884.57      1543.99 o                         
  16   6   8      16569.13      16015.08      2271.45 o                         
  18   6   8       2958.49       3344.14       180.71 o                         
  20   6   8      44728.73      43738.85      1230.59 o                         
  22   6   8        358.17        746.47       153.69 o                         
  24   6   8        371.36        485.63       158.43 o                         
  26   6   8       6232.07       6179.55       271.64 o                         
  28   6   8        528.51        717.90       208.55 o                         
  30   6   8         14.04        -75.20       178.59 o                         
  32   6   8        878.58        568.28       161.92 o                         
  34   6   8        339.96        210.58       251.94 o                         
  36   6   8          1.89         80.23       163.68 o                         
 -39   7   8         13.25         54.56       144.42 o                         
 -37   7   8         51.85        235.05       118.04 o                         
 -35   7   8          9.57         18.97       118.29 o                         
 -33   7   8        371.43        296.17       162.80 o                         
 -31   7   8         96.26        112.65       150.27 o                         
 -29   7   8        214.78        231.76       204.29 o                         
 -27   7   8       2395.71       1945.67       187.09 o                         
 -25   7   8         13.86         97.91       156.53 o                         
 -23   7   8       4150.90       3628.93       217.16 o                         
 -21   7   8         70.05         42.68       150.14 o                         
 -19   7   8       4805.73       2954.38       803.95 o                         
 -17   7   8       5390.20       4743.47      2047.59 o                         
 -15   7   8       6032.75       8126.16      2285.08 o                         
 -13   7   8      11092.34      10786.74      2641.32 o                         
 -11   7   8      62610.09      47229.29      5147.85 o                         
  -9   7   8      70783.82      69316.27      6415.56 o                         
  -7   7   8       2500.81       3199.76      1640.00 o                         
  -5   7   8      30462.75      32147.94      2718.88 o                         
  -3   7   8       7510.80       5321.44      1171.66 o                         
  -1   7   8       8468.88      12365.62      1230.75 o                         
   1   7   8     231612.89     219965.91     10704.82 o                         
   3   7   8      11603.15      13184.15      3174.08 o                         
   5   7   8      48122.62      47579.11      5638.89 o                         
   7   7   8      29508.68      37331.55      4817.29 o                         
   9   7   8       5999.23       4265.27      2317.17 o                         
  11   7   8         93.67        -57.77      1521.25 o                         
  13   7   8       3190.84        901.27      1153.98 o                         
  15   7   8        858.76       -718.90      1899.96 o                         
  17   7   8       1076.29       1968.24       177.92 o                         
  19   7   8       2428.08       3475.14       322.48 o                         
  21   7   8       5257.01       5930.14       320.79 o                         
  23   7   8      13104.45      13228.42       636.56 o                         
  25   7   8        153.99        281.80       160.28 o                         
  27   7   8        133.60       -104.36       140.00 o                         
  29   7   8         15.33        -25.15       163.99 o                         
  31   7   8        406.63         -7.85       179.73 o                         
  33   7   8        634.40        170.10       253.54 o                         
  35   7   8        196.18        -48.14       176.52 o                         
 -38   8   8          4.38         16.05       141.21 o                         
 -36   8   8          3.04         83.44       208.61 o                         
 -34   8   8          8.94        108.78       106.82 o                         
 -32   8   8        702.97        634.68       127.07 o                         
 -30   8   8        124.51        208.40       141.96 o                         
 -28   8   8        284.39        321.20       153.22 o                         
 -26   8   8       2272.72       2367.30       195.79 o                         
 -24   8   8      10199.03       9988.97       535.25 o                         
 -22   8   8         22.01         97.28       167.63 o                         
 -20   8   8          8.71         41.71       219.11 o                         
 -18   8   8        180.89         46.54       169.69 o                         
 -16   8   8       1388.46       -532.76      1595.06 o                         
 -14   8   8      31417.45      33220.33      4570.16 o                         
 -12   8   8        711.45       4396.86      2272.24 o                         
 -10   8   8        708.90       1245.24      1457.06 o                         
  -8   8   8       7923.15       8421.42      2313.97 o                         
  -6   8   8      44892.49      47903.26      5308.32 o                         
  -4   8   8      65007.47      73138.64      6884.13 o                         
  -2   8   8         69.29        347.51       843.68 o                         
   0   8   8       9902.90       9624.04      1173.53 o                         
   2   8   8      18310.12      18731.33      1672.30 o                         
   4   8   8      69633.32      74667.45      4787.70 o                         
   6   8   8       1829.50       1694.55      1492.36 o                         
   8   8   8      41788.39      59758.72      6418.77 o                         
  10   8   8       6413.75       7866.20      2326.80 o                         
  12   8   8      20232.32      23983.72      3803.12 o                         
  14   8   8       1664.09       2559.85       869.74 o                         
  16   8   8       2346.87       2482.51       211.18 o                         
  18   8   8       1266.99       1403.80       192.12 o                         
  20   8   8       9697.22      11138.76       567.25 o                         
  22   8   8        112.43          3.21       314.52 o                         
  24   8   8       2612.00       2535.69       483.01 o                         
  26   8   8        457.88        292.94       178.13 o                         
  28   8   8        333.71        535.97       256.75 o                         
  30   8   8         24.23         41.72       311.31 o                         
  32   8   8          2.49        176.52       256.75 o                         
  34   8   8          8.60        295.26       192.56 o                         
 -37   9   8        155.43        259.96       141.21 o                         
 -35   9   8          3.40        182.93       215.03 o
[truncated: 891,487 more chars]
